# Supplementary material for: Force-Generation by the Trans-Envelope Tol-Pal System
Source: Front Microbiol. 2022 Mar 3;13:852176. doi: 10.3389/fmicb.2022.852176 (PMC8928145; doi:10.3389/fmicb.2022.852176)
Supplement: Supplementary file 1 [file Data_Sheet_1.ZIP]

Archive with 2 entries (2 files):
- TolQRA_dock_relaxed_0008_0010_0001_relaxed_0010.pdb
- __MACOSX/._TolQRA_dock_relaxed_0008_0010_0001_relaxed_0010.pdb
