# Supplementary material for: Force-Generation by the Trans-Envelope Tol-Pal System
Source: Front Microbiol. 2022 Mar 3;13:852176. doi: 10.3389/fmicb.2022.852176 (PMC8928145; doi:10.3389/fmicb.2022.852176)
Supplement: Supplementary file 1 [file Data_Sheet_1.ZIP › TolQRA_dock_relaxed_0008_0010_0001_relaxed_0010.pdb]

HEADER                                            15-OCT-21   XXXX              
EXPDTA    THEORETICAL MODEL                                                     
REMARK 220                                                                      
REMARK 220 EXPERIMENTAL DETAILS                                                 
REMARK 220  EXPERIMENT TYPE                : THEORETICAL MODELLING              
REMARK 220  DATE OF DATA COLLECTION        : 15-OCT-21                          
REMARK 220                                                                      
REMARK 220 REMARK: MODEL GENERATED BY ROSETTA                                   
REMARK 220  VERSION 2021.16+release.8ee4f02                                     
ATOM      1  N   MET A   1     257.503  23.586  21.666  1.00  0.00           N  
ATOM      2  CA  MET A   1     256.520  24.636  21.992  1.00  0.00           C  
ATOM      3  C   MET A   1     257.145  25.922  21.508  1.00  0.00           C  
ATOM      4  O   MET A   1     258.338  26.094  21.687  1.00  0.00           O  
ATOM      5  CB  MET A   1     256.204  24.693  23.485  1.00  0.00           C  
ATOM      6  CG  MET A   1     255.153  25.725  23.868  1.00  0.00           C  
ATOM      7  SD  MET A   1     254.838  25.772  25.643  1.00  0.00           S  
ATOM      8  CE  MET A   1     256.321  26.586  26.229  1.00  0.00           C  
ATOM      9 1H   MET A   1     257.152  22.697  21.961  1.00  0.00           H  
ATOM     10 2H   MET A   1     257.660  23.571  20.679  1.00  0.00           H  
ATOM     11 3H   MET A   1     258.364  23.777  22.137  1.00  0.00           H  
ATOM     12  HA  MET A   1     255.592  24.417  21.465  1.00  0.00           H  
ATOM     13 1HB  MET A   1     255.852  23.718  23.820  1.00  0.00           H  
ATOM     14 2HB  MET A   1     257.114  24.920  24.042  1.00  0.00           H  
ATOM     15 1HG  MET A   1     255.482  26.714  23.550  1.00  0.00           H  
ATOM     16 2HG  MET A   1     254.217  25.497  23.358  1.00  0.00           H  
ATOM     17 1HE  MET A   1     256.276  26.689  27.313  1.00  0.00           H  
ATOM     18 2HE  MET A   1     257.195  25.992  25.956  1.00  0.00           H  
ATOM     19 3HE  MET A   1     256.398  27.574  25.774  1.00  0.00           H  
ATOM     20  N   THR A   2     256.422  26.683  20.689  1.00  0.00           N  
ATOM     21  CA  THR A   2     256.816  28.039  20.289  1.00  0.00           C  
ATOM     22  C   THR A   2     256.396  29.013  21.374  1.00  0.00           C  
ATOM     23  O   THR A   2     255.235  28.992  21.786  1.00  0.00           O  
ATOM     24  CB  THR A   2     256.188  28.448  18.944  1.00  0.00           C  
ATOM     25  OG1 THR A   2     256.637  27.558  17.914  1.00  0.00           O  
ATOM     26  CG2 THR A   2     256.580  29.873  18.583  1.00  0.00           C  
ATOM     27  H   THR A   2     255.562  26.295  20.328  1.00  0.00           H  
ATOM     28  HA  THR A   2     257.900  28.066  20.175  1.00  0.00           H  
ATOM     29  HB  THR A   2     255.103  28.383  19.014  1.00  0.00           H  
ATOM     30  HG1 THR A   2     257.517  27.817  17.629  1.00  0.00           H  
ATOM     31 1HG2 THR A   2     256.128  30.145  17.630  1.00  0.00           H  
ATOM     32 2HG2 THR A   2     256.230  30.554  19.359  1.00  0.00           H  
ATOM     33 3HG2 THR A   2     257.664  29.942  18.502  1.00  0.00           H  
ATOM     34  N   ASP A   3     257.342  29.830  21.834  1.00  0.00           N  
ATOM     35  CA  ASP A   3     257.148  30.751  22.944  1.00  0.00           C  
ATOM     36  C   ASP A   3     256.356  31.951  22.419  1.00  0.00           C  
ATOM     37  O   ASP A   3     256.910  33.029  22.196  1.00  0.00           O  
ATOM     38  CB  ASP A   3     258.486  31.200  23.536  1.00  0.00           C  
ATOM     39  CG  ASP A   3     258.329  31.974  24.837  1.00  0.00           C  
ATOM     40  OD1 ASP A   3     257.296  31.858  25.454  1.00  0.00           O  
ATOM     41  OD2 ASP A   3     259.243  32.675  25.202  1.00  0.00           O  
ATOM     42  H   ASP A   3     258.239  29.797  21.374  1.00  0.00           H  
ATOM     43  HA  ASP A   3     256.586  30.237  23.725  1.00  0.00           H  
ATOM     44 1HB  ASP A   3     259.114  30.327  23.722  1.00  0.00           H  
ATOM     45 2HB  ASP A   3     259.009  31.830  22.816  1.00  0.00           H  
ATOM     46  N   MET A   4     255.063  31.753  22.155  1.00  0.00           N  
ATOM     47  CA  MET A   4     254.186  32.795  21.626  1.00  0.00           C  
ATOM     48  C   MET A   4     253.900  33.755  22.778  1.00  0.00           C  
ATOM     49  O   MET A   4     252.840  33.723  23.398  1.00  0.00           O  
ATOM     50  CB  MET A   4     252.898  32.205  21.054  1.00  0.00           C  
ATOM     51  CG  MET A   4     251.953  33.231  20.444  1.00  0.00           C  
ATOM     52  SD  MET A   4     250.546  32.470  19.610  1.00  0.00           S  
ATOM     53  CE  MET A   4     249.505  33.899  19.330  1.00  0.00           C  
ATOM     54  H   MET A   4     254.682  30.835  22.338  1.00  0.00           H  
ATOM     55  HA  MET A   4     254.710  33.312  20.821  1.00  0.00           H  
ATOM     56 1HB  MET A   4     253.143  31.477  20.282  1.00  0.00           H  
ATOM     57 2HB  MET A   4     252.358  31.678  21.841  1.00  0.00           H  
ATOM     58 1HG  MET A   4     251.575  33.887  21.228  1.00  0.00           H  
ATOM     59 2HG  MET A   4     252.494  33.840  19.721  1.00  0.00           H  
ATOM     60 1HE  MET A   4     248.592  33.590  18.820  1.00  0.00           H  
ATOM     61 2HE  MET A   4     249.250  34.357  20.287  1.00  0.00           H  
ATOM     62 3HE  MET A   4     250.038  34.623  18.713  1.00  0.00           H  
ATOM     63  N   ASN A   5     254.906  34.557  23.116  1.00  0.00           N  
ATOM     64  CA  ASN A   5     254.843  35.523  24.189  1.00  0.00           C  
ATOM     65  C   ASN A   5     254.398  36.859  23.581  1.00  0.00           C  
ATOM     66  O   ASN A   5     254.478  37.047  22.366  1.00  0.00           O  
ATOM     67  CB  ASN A   5     256.177  35.642  24.902  1.00  0.00           C  
ATOM     68  CG  ASN A   5     256.074  36.404  26.195  1.00  0.00           C  
ATOM     69  OD1 ASN A   5     256.287  37.621  26.231  1.00  0.00           O  
ATOM     70  ND2 ASN A   5     255.752  35.711  27.257  1.00  0.00           N  
ATOM     71  H   ASN A   5     255.757  34.473  22.578  1.00  0.00           H  
ATOM     72  HA  ASN A   5     254.097  35.189  24.913  1.00  0.00           H  
ATOM     73 1HB  ASN A   5     256.568  34.646  25.111  1.00  0.00           H  
ATOM     74 2HB  ASN A   5     256.893  36.146  24.253  1.00  0.00           H  
ATOM     75 1HD2 ASN A   5     255.668  36.165  28.145  1.00  0.00           H  
ATOM     76 2HD2 ASN A   5     255.589  34.728  27.182  1.00  0.00           H  
ATOM     77  N   ILE A   6     253.950  37.797  24.413  1.00  0.00           N  
ATOM     78  CA  ILE A   6     253.612  39.172  24.007  1.00  0.00           C  
ATOM     79  C   ILE A   6     254.839  39.882  23.408  1.00  0.00           C  
ATOM     80  O   ILE A   6     254.710  40.698  22.500  1.00  0.00           O  
ATOM     81  CB  ILE A   6     253.076  39.984  25.200  1.00  0.00           C  
ATOM     82  CG1 ILE A   6     252.390  41.262  24.711  1.00  0.00           C  
ATOM     83  CG2 ILE A   6     254.202  40.316  26.166  1.00  0.00           C  
ATOM     84  CD1 ILE A   6     251.649  42.011  25.795  1.00  0.00           C  
ATOM     85  H   ILE A   6     253.844  37.530  25.381  1.00  0.00           H  
ATOM     86  HA  ILE A   6     252.835  39.125  23.245  1.00  0.00           H  
ATOM     87  HB  ILE A   6     252.319  39.402  25.725  1.00  0.00           H  
ATOM     88 1HG1 ILE A   6     253.134  41.932  24.281  1.00  0.00           H  
ATOM     89 2HG1 ILE A   6     251.680  41.015  23.922  1.00  0.00           H  
ATOM     90 1HG2 ILE A   6     253.806  40.891  27.003  1.00  0.00           H  
ATOM     91 2HG2 ILE A   6     254.647  39.394  26.538  1.00  0.00           H  
ATOM     92 3HG2 ILE A   6     254.962  40.903  25.651  1.00  0.00           H  
ATOM     93 1HD1 ILE A   6     251.190  42.904  25.371  1.00  0.00           H  
ATOM     94 2HD1 ILE A   6     250.874  41.369  26.216  1.00  0.00           H  
ATOM     95 3HD1 ILE A   6     252.347  42.300  26.579  1.00  0.00           H  
ATOM     96  N   LEU A   7     256.037  39.508  23.867  1.00  0.00           N  
ATOM     97  CA  LEU A   7     257.308  39.963  23.309  1.00  0.00           C  
ATOM     98  C   LEU A   7     257.600  39.419  21.904  1.00  0.00           C  
ATOM     99  O   LEU A   7     258.002  40.194  21.042  1.00  0.00           O  
ATOM    100  CB  LEU A   7     258.450  39.560  24.252  1.00  0.00           C  
ATOM    101  CG  LEU A   7     259.861  39.940  23.787  1.00  0.00           C  
ATOM    102  CD1 LEU A   7     259.943  41.447  23.587  1.00  0.00           C  
ATOM    103  CD2 LEU A   7     260.879  39.469  24.816  1.00  0.00           C  
ATOM    104  H   LEU A   7     256.043  38.869  24.649  1.00  0.00           H  
ATOM    105  HA  LEU A   7     257.280  41.048  23.223  1.00  0.00           H  
ATOM    106 1HB  LEU A   7     258.282  40.030  25.220  1.00  0.00           H  
ATOM    107 2HB  LEU A   7     258.425  38.479  24.386  1.00  0.00           H  
ATOM    108  HG  LEU A   7     260.069  39.464  22.828  1.00  0.00           H  
ATOM    109 1HD1 LEU A   7     260.946  41.717  23.257  1.00  0.00           H  
ATOM    110 2HD1 LEU A   7     259.219  41.753  22.832  1.00  0.00           H  
ATOM    111 3HD1 LEU A   7     259.723  41.951  24.527  1.00  0.00           H  
ATOM    112 1HD2 LEU A   7     261.883  39.739  24.486  1.00  0.00           H  
ATOM    113 2HD2 LEU A   7     260.673  39.946  25.776  1.00  0.00           H  
ATOM    114 3HD2 LEU A   7     260.811  38.387  24.926  1.00  0.00           H  
ATOM    115  N   ASP A   8     257.392  38.127  21.644  1.00  0.00           N  
ATOM    116  CA  ASP A   8     257.632  37.528  20.323  1.00  0.00           C  
ATOM    117  C   ASP A   8     256.658  38.099  19.279  1.00  0.00           C  
ATOM    118  O   ASP A   8     257.052  38.392  18.151  1.00  0.00           O  
ATOM    119  CB  ASP A   8     257.490  36.005  20.387  1.00  0.00           C  
ATOM    120  CG  ASP A   8     258.102  35.301  19.183  1.00  0.00           C  
ATOM    121  OD1 ASP A   8     259.282  35.447  18.972  1.00  0.00           O  
ATOM    122  OD2 ASP A   8     257.383  34.626  18.487  1.00  0.00           O  
ATOM    123  H   ASP A   8     257.054  37.541  22.394  1.00  0.00           H  
ATOM    124  HA  ASP A   8     258.649  37.769  20.013  1.00  0.00           H  
ATOM    125 1HB  ASP A   8     257.972  35.632  21.291  1.00  0.00           H  
ATOM    126 2HB  ASP A   8     256.433  35.741  20.446  1.00  0.00           H  
ATOM    127  N   LEU A   9     255.414  38.375  19.689  1.00  0.00           N  
ATOM    128  CA  LEU A   9     254.429  39.048  18.834  1.00  0.00           C  
ATOM    129  C   LEU A   9     254.860  40.482  18.494  1.00  0.00           C  
ATOM    130  O   LEU A   9     254.748  40.928  17.355  1.00  0.00           O  
ATOM    131  CB  LEU A   9     253.060  39.071  19.526  1.00  0.00           C  
ATOM    132  CG  LEU A   9     252.335  37.722  19.613  1.00  0.00           C  
ATOM    133  CD1 LEU A   9     251.150  37.842  20.562  1.00  0.00           C  
ATOM    134  CD2 LEU A   9     251.883  37.297  18.224  1.00  0.00           C  
ATOM    135  H   LEU A   9     255.150  38.107  20.627  1.00  0.00           H  
ATOM    136  HA  LEU A   9     254.342  38.491  17.902  1.00  0.00           H  
ATOM    137 1HB  LEU A   9     253.191  39.443  20.541  1.00  0.00           H  
ATOM    138 2HB  LEU A   9     252.410  39.762  18.989  1.00  0.00           H  
ATOM    139  HG  LEU A   9     253.013  36.970  20.020  1.00  0.00           H  
ATOM    140 1HD1 LEU A   9     250.635  36.883  20.624  1.00  0.00           H  
ATOM    141 2HD1 LEU A   9     251.504  38.127  21.552  1.00  0.00           H  
ATOM    142 3HD1 LEU A   9     250.462  38.599  20.189  1.00  0.00           H  
ATOM    143 1HD2 LEU A   9     251.369  36.338  18.286  1.00  0.00           H  
ATOM    144 2HD2 LEU A   9     251.205  38.047  17.817  1.00  0.00           H  
ATOM    145 3HD2 LEU A   9     252.752  37.202  17.572  1.00  0.00           H  
ATOM    146  N   PHE A  10     255.412  41.206  19.473  1.00  0.00           N  
ATOM    147  CA  PHE A  10     256.057  42.488  19.211  1.00  0.00           C  
ATOM    148  C   PHE A  10     257.228  42.338  18.240  1.00  0.00           C  
ATOM    149  O   PHE A  10     257.250  43.022  17.223  1.00  0.00           O  
ATOM    150  CB  PHE A  10     256.548  43.111  20.519  1.00  0.00           C  
ATOM    151  CG  PHE A  10     257.500  44.257  20.324  1.00  0.00           C  
ATOM    152  CD1 PHE A  10     257.028  45.530  20.043  1.00  0.00           C  
ATOM    153  CD2 PHE A  10     258.870  44.063  20.419  1.00  0.00           C  
ATOM    154  CE1 PHE A  10     257.903  46.585  19.863  1.00  0.00           C  
ATOM    155  CE2 PHE A  10     259.747  45.116  20.241  1.00  0.00           C  
ATOM    156  CZ  PHE A  10     259.262  46.378  19.962  1.00  0.00           C  
ATOM    157  H   PHE A  10     255.381  40.853  20.418  1.00  0.00           H  
ATOM    158  HA  PHE A  10     255.325  43.157  18.758  1.00  0.00           H  
ATOM    159 1HB  PHE A  10     255.696  43.472  21.093  1.00  0.00           H  
ATOM    160 2HB  PHE A  10     257.049  42.352  21.118  1.00  0.00           H  
ATOM    161  HD1 PHE A  10     255.953  45.694  19.966  1.00  0.00           H  
ATOM    162  HD2 PHE A  10     259.253  43.066  20.639  1.00  0.00           H  
ATOM    163  HE1 PHE A  10     257.518  47.580  19.643  1.00  0.00           H  
ATOM    164  HE2 PHE A  10     260.821  44.950  20.319  1.00  0.00           H  
ATOM    165  HZ  PHE A  10     259.953  47.208  19.820  1.00  0.00           H  
ATOM    166  N   LEU A  11     258.190  41.450  18.510  1.00  0.00           N  
ATOM    167  CA  LEU A  11     259.419  41.310  17.721  1.00  0.00           C  
ATOM    168  C   LEU A  11     259.165  40.860  16.277  1.00  0.00           C  
ATOM    169  O   LEU A  11     259.835  41.372  15.376  1.00  0.00           O  
ATOM    170  CB  LEU A  11     260.358  40.308  18.404  1.00  0.00           C  
ATOM    171  CG  LEU A  11     260.960  40.764  19.739  1.00  0.00           C  
ATOM    172  CD1 LEU A  11     261.713  39.606  20.379  1.00  0.00           C  
ATOM    173  CD2 LEU A  11     261.882  41.951  19.501  1.00  0.00           C  
ATOM    174  H   LEU A  11     258.046  40.849  19.309  1.00  0.00           H  
ATOM    175  HA  LEU A  11     259.910  42.281  17.671  1.00  0.00           H  
ATOM    176 1HB  LEU A  11     259.809  39.386  18.587  1.00  0.00           H  
ATOM    177 2HB  LEU A  11     261.183  40.087  17.726  1.00  0.00           H  
ATOM    178  HG  LEU A  11     260.160  41.058  20.418  1.00  0.00           H  
ATOM    179 1HD1 LEU A  11     262.141  39.930  21.328  1.00  0.00           H  
ATOM    180 2HD1 LEU A  11     261.026  38.779  20.556  1.00  0.00           H  
ATOM    181 3HD1 LEU A  11     262.512  39.280  19.714  1.00  0.00           H  
ATOM    182 1HD2 LEU A  11     262.310  42.276  20.450  1.00  0.00           H  
ATOM    183 2HD2 LEU A  11     262.684  41.659  18.823  1.00  0.00           H  
ATOM    184 3HD2 LEU A  11     261.314  42.770  19.059  1.00  0.00           H  
ATOM    185  N   LYS A  12     258.194  39.977  16.037  1.00  0.00           N  
ATOM    186  CA  LYS A  12     257.845  39.462  14.702  1.00  0.00           C  
ATOM    187  C   LYS A  12     256.798  40.301  13.967  1.00  0.00           C  
ATOM    188  O   LYS A  12     256.462  39.975  12.829  1.00  0.00           O  
ATOM    189  CB  LYS A  12     257.347  38.020  14.816  1.00  0.00           C  
ATOM    190  CG  LYS A  12     258.415  37.017  15.231  1.00  0.00           C  
ATOM    191  CD  LYS A  12     257.911  35.587  15.099  1.00  0.00           C  
ATOM    192  CE  LYS A  12     259.043  34.584  15.264  1.00  0.00           C  
ATOM    193  NZ  LYS A  12     259.433  34.415  16.690  1.00  0.00           N  
ATOM    194  H   LYS A  12     257.677  39.650  16.841  1.00  0.00           H  
ATOM    195  HA  LYS A  12     258.739  39.480  14.079  1.00  0.00           H  
ATOM    196 1HB  LYS A  12     256.539  37.970  15.546  1.00  0.00           H  
ATOM    197 2HB  LYS A  12     256.941  37.699  13.856  1.00  0.00           H  
ATOM    198 1HG  LYS A  12     259.297  37.142  14.601  1.00  0.00           H  
ATOM    199 2HG  LYS A  12     258.701  37.198  16.266  1.00  0.00           H  
ATOM    200 1HD  LYS A  12     257.153  35.397  15.860  1.00  0.00           H  
ATOM    201 2HD  LYS A  12     257.458  35.450  14.118  1.00  0.00           H  
ATOM    202 1HE  LYS A  12     258.733  33.618  14.868  1.00  0.00           H  
ATOM    203 2HE  LYS A  12     259.913  34.920  14.701  1.00  0.00           H  
ATOM    204 1HZ  LYS A  12     260.185  33.743  16.757  1.00  0.00           H  
ATOM    205 2HZ  LYS A  12     259.741  35.302  17.063  1.00  0.00           H  
ATOM    206 3HZ  LYS A  12     258.639  34.084  17.220  1.00  0.00           H  
ATOM    207  N   ALA A  13     256.401  41.439  14.538  1.00  0.00           N  
ATOM    208  CA  ALA A  13     255.363  42.287  13.970  1.00  0.00           C  
ATOM    209  C   ALA A  13     255.691  42.791  12.555  1.00  0.00           C  
ATOM    210  O   ALA A  13     256.850  43.031  12.182  1.00  0.00           O  
ATOM    211  CB  ALA A  13     255.050  43.422  14.952  1.00  0.00           C  
ATOM    212  H   ALA A  13     256.846  41.719  15.402  1.00  0.00           H  
ATOM    213  HA  ALA A  13     254.452  41.694  13.882  1.00  0.00           H  
ATOM    214 1HB  ALA A  13     254.272  44.062  14.535  1.00  0.00           H  
ATOM    215 2HB  ALA A  13     254.705  43.000  15.896  1.00  0.00           H  
ATOM    216 3HB  ALA A  13     255.949  44.011  15.126  1.00  0.00           H  
ATOM    217  N   SER A  14     254.635  43.004  11.765  1.00  0.00           N  
ATOM    218  CA  SER A  14     254.764  43.474  10.383  1.00  0.00           C  
ATOM    219  C   SER A  14     255.468  44.836  10.330  1.00  0.00           C  
ATOM    220  O   SER A  14     255.533  45.561  11.329  1.00  0.00           O  
ATOM    221  CB  SER A  14     253.396  43.573   9.735  1.00  0.00           C  
ATOM    222  OG  SER A  14     252.648  44.615  10.298  1.00  0.00           O  
ATOM    223  H   SER A  14     253.712  42.833  12.143  1.00  0.00           H  
ATOM    224  HA  SER A  14     255.364  42.753   9.827  1.00  0.00           H  
ATOM    225 1HB  SER A  14     253.513  43.742   8.665  1.00  0.00           H  
ATOM    226 2HB  SER A  14     252.865  42.631   9.861  1.00  0.00           H  
ATOM    227  HG  SER A  14     251.910  44.198  10.748  1.00  0.00           H  
ATOM    228  N   LEU A  15     255.988  45.206   9.155  1.00  0.00           N  
ATOM    229  CA  LEU A  15     256.673  46.489   8.946  1.00  0.00           C  
ATOM    230  C   LEU A  15     255.848  47.682   9.451  1.00  0.00           C  
ATOM    231  O   LEU A  15     256.339  48.479  10.248  1.00  0.00           O  
ATOM    232  CB  LEU A  15     256.982  46.677   7.455  1.00  0.00           C  
ATOM    233  CG  LEU A  15     257.648  48.006   7.077  1.00  0.00           C  
ATOM    234  CD1 LEU A  15     259.004  48.109   7.761  1.00  0.00           C  
ATOM    235  CD2 LEU A  15     257.791  48.090   5.565  1.00  0.00           C  
ATOM    236  H   LEU A  15     255.898  44.564   8.379  1.00  0.00           H  
ATOM    237  HA  LEU A  15     257.609  46.476   9.502  1.00  0.00           H  
ATOM    238 1HB  LEU A  15     257.642  45.873   7.133  1.00  0.00           H  
ATOM    239 2HB  LEU A  15     256.051  46.601   6.895  1.00  0.00           H  
ATOM    240  HG  LEU A  15     257.033  48.835   7.430  1.00  0.00           H  
ATOM    241 1HD1 LEU A  15     259.477  49.053   7.493  1.00  0.00           H  
ATOM    242 2HD1 LEU A  15     258.870  48.066   8.842  1.00  0.00           H  
ATOM    243 3HD1 LEU A  15     259.637  47.282   7.440  1.00  0.00           H  
ATOM    244 1HD2 LEU A  15     258.263  49.035   5.295  1.00  0.00           H  
ATOM    245 2HD2 LEU A  15     258.407  47.263   5.211  1.00  0.00           H  
ATOM    246 3HD2 LEU A  15     256.806  48.032   5.102  1.00  0.00           H  
ATOM    247  N   LEU A  16     254.581  47.770   9.037  1.00  0.00           N  
ATOM    248  CA  LEU A  16     253.671  48.813   9.502  1.00  0.00           C  
ATOM    249  C   LEU A  16     253.438  48.748  11.017  1.00  0.00           C  
ATOM    250  O   LEU A  16     253.630  49.749  11.701  1.00  0.00           O  
ATOM    251  CB  LEU A  16     252.328  48.694   8.770  1.00  0.00           C  
ATOM    252  CG  LEU A  16     251.224  49.646   9.247  1.00  0.00           C  
ATOM    253  CD1 LEU A  16     251.664  51.087   9.028  1.00  0.00           C  
ATOM    254  CD2 LEU A  16     249.936  49.347   8.495  1.00  0.00           C  
ATOM    255  H   LEU A  16     254.247  47.083   8.376  1.00  0.00           H  
ATOM    256  HA  LEU A  16     254.113  49.783   9.276  1.00  0.00           H  
ATOM    257 1HB  LEU A  16     252.492  48.883   7.710  1.00  0.00           H  
ATOM    258 2HB  LEU A  16     251.959  47.675   8.883  1.00  0.00           H  
ATOM    259  HG  LEU A  16     251.060  49.506  10.316  1.00  0.00           H  
ATOM    260 1HD1 LEU A  16     250.880  51.763   9.368  1.00  0.00           H  
ATOM    261 2HD1 LEU A  16     252.577  51.278   9.593  1.00  0.00           H  
ATOM    262 3HD1 LEU A  16     251.852  51.252   7.968  1.00  0.00           H  
ATOM    263 1HD2 LEU A  16     249.150  50.023   8.835  1.00  0.00           H  
ATOM    264 2HD2 LEU A  16     250.098  49.488   7.426  1.00  0.00           H  
ATOM    265 3HD2 LEU A  16     249.634  48.317   8.683  1.00  0.00           H  
ATOM    266  N   VAL A  17     253.075  47.580  11.560  1.00  0.00           N  
ATOM    267  CA  VAL A  17     252.679  47.454  12.976  1.00  0.00           C  
ATOM    268  C   VAL A  17     253.900  47.600  13.888  1.00  0.00           C  
ATOM    269  O   VAL A  17     253.851  48.358  14.855  1.00  0.00           O  
ATOM    270  CB  VAL A  17     252.008  46.092  13.234  1.00  0.00           C  
ATOM    271  CG1 VAL A  17     251.756  45.895  14.721  1.00  0.00           C  
ATOM    272  CG2 VAL A  17     250.708  45.999  12.450  1.00  0.00           C  
ATOM    273  H   VAL A  17     253.073  46.758  10.973  1.00  0.00           H  
ATOM    274  HA  VAL A  17     251.962  48.244  13.206  1.00  0.00           H  
ATOM    275  HB  VAL A  17     252.684  45.298  12.915  1.00  0.00           H  
ATOM    276 1HG1 VAL A  17     251.282  44.927  14.885  1.00  0.00           H  
ATOM    277 2HG1 VAL A  17     252.704  45.929  15.258  1.00  0.00           H  
ATOM    278 3HG1 VAL A  17     251.102  46.685  15.087  1.00  0.00           H  
ATOM    279 1HG2 VAL A  17     250.240  45.033  12.636  1.00  0.00           H  
ATOM    280 2HG2 VAL A  17     250.035  46.796  12.765  1.00  0.00           H  
ATOM    281 3HG2 VAL A  17     250.917  46.101  11.385  1.00  0.00           H  
ATOM    282  N   LYS A  18     255.035  46.978  13.537  1.00  0.00           N  
ATOM    283  CA  LYS A  18     256.281  47.067  14.321  1.00  0.00           C  
ATOM    284  C   LYS A  18     256.810  48.499  14.406  1.00  0.00           C  
ATOM    285  O   LYS A  18     257.196  48.938  15.485  1.00  0.00           O  
ATOM    286  CB  LYS A  18     257.354  46.157  13.722  1.00  0.00           C  
ATOM    287  CG  LYS A  18     258.627  46.053  14.552  1.00  0.00           C  
ATOM    288  CD  LYS A  18     259.499  44.897  14.084  1.00  0.00           C  
ATOM    289  CE  LYS A  18     260.772  44.794  14.911  1.00  0.00           C  
ATOM    290  NZ  LYS A  18     261.526  43.544  14.619  1.00  0.00           N  
ATOM    291  H   LYS A  18     255.023  46.425  12.691  1.00  0.00           H  
ATOM    292  HA  LYS A  18     256.074  46.738  15.340  1.00  0.00           H  
ATOM    293 1HB  LYS A  18     256.951  45.150  13.600  1.00  0.00           H  
ATOM    294 2HB  LYS A  18     257.630  46.521  12.731  1.00  0.00           H  
ATOM    295 1HG  LYS A  18     259.193  46.981  14.467  1.00  0.00           H  
ATOM    296 2HG  LYS A  18     258.367  45.901  15.599  1.00  0.00           H  
ATOM    297 1HD  LYS A  18     258.942  43.963  14.172  1.00  0.00           H  
ATOM    298 2HD  LYS A  18     259.767  45.044  13.039  1.00  0.00           H  
ATOM    299 1HE  LYS A  18     261.413  45.648  14.699  1.00  0.00           H  
ATOM    300 2HE  LYS A  18     260.521  44.812  15.971  1.00  0.00           H  
ATOM    301 1HZ  LYS A  18     262.361  43.513  15.186  1.00  0.00           H  
ATOM    302 2HZ  LYS A  18     260.945  42.744  14.831  1.00  0.00           H  
ATOM    303 3HZ  LYS A  18     261.782  43.525  13.643  1.00  0.00           H  
ATOM    304  N   LEU A  19     256.793  49.233  13.293  1.00  0.00           N  
ATOM    305  CA  LEU A  19     257.114  50.664  13.262  1.00  0.00           C  
ATOM    306  C   LEU A  19     256.191  51.466  14.189  1.00  0.00           C  
ATOM    307  O   LEU A  19     256.669  52.245  15.008  1.00  0.00           O  
ATOM    308  CB  LEU A  19     257.001  51.200  11.830  1.00  0.00           C  
ATOM    309  CG  LEU A  19     257.235  52.707  11.663  1.00  0.00           C  
ATOM    310  CD1 LEU A  19     258.644  53.057  12.122  1.00  0.00           C  
ATOM    311  CD2 LEU A  19     257.022  53.096  10.208  1.00  0.00           C  
ATOM    312  H   LEU A  19     256.546  48.767  12.430  1.00  0.00           H  
ATOM    313  HA  LEU A  19     258.140  50.796  13.607  1.00  0.00           H  
ATOM    314 1HB  LEU A  19     257.728  50.681  11.207  1.00  0.00           H  
ATOM    315 2HB  LEU A  19     256.004  50.976  11.452  1.00  0.00           H  
ATOM    316  HG  LEU A  19     256.534  53.256  12.292  1.00  0.00           H  
ATOM    317 1HD1 LEU A  19     258.810  54.128  12.003  1.00  0.00           H  
ATOM    318 2HD1 LEU A  19     258.763  52.786  13.171  1.00  0.00           H  
ATOM    319 3HD1 LEU A  19     259.369  52.509  11.520  1.00  0.00           H  
ATOM    320 1HD2 LEU A  19     257.187  54.167  10.089  1.00  0.00           H  
ATOM    321 2HD2 LEU A  19     257.723  52.549   9.578  1.00  0.00           H  
ATOM    322 3HD2 LEU A  19     256.001  52.851   9.912  1.00  0.00           H  
ATOM    323  N   ILE A  20     254.876  51.227  14.115  1.00  0.00           N  
ATOM    324  CA  ILE A  20     253.880  51.836  15.005  1.00  0.00           C  
ATOM    325  C   ILE A  20     254.175  51.509  16.471  1.00  0.00           C  
ATOM    326  O   ILE A  20     254.185  52.410  17.311  1.00  0.00           O  
ATOM    327  CB  ILE A  20     252.459  51.358  14.650  1.00  0.00           C  
ATOM    328  CG1 ILE A  20     251.996  51.993  13.336  1.00  0.00           C  
ATOM    329  CG2 ILE A  20     251.491  51.688  15.775  1.00  0.00           C  
ATOM    330  CD1 ILE A  20     250.744  51.368  12.765  1.00  0.00           C  
ATOM    331  H   ILE A  20     254.571  50.585  13.397  1.00  0.00           H  
ATOM    332  HA  ILE A  20     253.921  52.917  14.881  1.00  0.00           H  
ATOM    333  HB  ILE A  20     252.466  50.280  14.494  1.00  0.00           H  
ATOM    334 1HG1 ILE A  20     251.807  53.055  13.492  1.00  0.00           H  
ATOM    335 2HG1 ILE A  20     252.788  51.908  12.592  1.00  0.00           H  
ATOM    336 1HG2 ILE A  20     250.492  51.345  15.508  1.00  0.00           H  
ATOM    337 2HG2 ILE A  20     251.812  51.191  16.689  1.00  0.00           H  
ATOM    338 3HG2 ILE A  20     251.473  52.767  15.936  1.00  0.00           H  
ATOM    339 1HD1 ILE A  20     250.478  51.871  11.834  1.00  0.00           H  
ATOM    340 2HD1 ILE A  20     250.922  50.310  12.568  1.00  0.00           H  
ATOM    341 3HD1 ILE A  20     249.927  51.472  13.478  1.00  0.00           H  
ATOM    342  N   MET A  21     254.463  50.243  16.783  1.00  0.00           N  
ATOM    343  CA  MET A  21     254.844  49.838  18.140  1.00  0.00           C  
ATOM    344  C   MET A  21     256.086  50.597  18.630  1.00  0.00           C  
ATOM    345  O   MET A  21     256.067  51.131  19.737  1.00  0.00           O  
ATOM    346  CB  MET A  21     255.089  48.331  18.187  1.00  0.00           C  
ATOM    347  CG  MET A  21     253.839  47.484  18.002  1.00  0.00           C  
ATOM    348  SD  MET A  21     254.206  45.723  17.859  1.00  0.00           S  
ATOM    349  CE  MET A  21     252.576  45.018  18.084  1.00  0.00           C  
ATOM    350  H   MET A  21     254.416  49.544  16.057  1.00  0.00           H  
ATOM    351  HA  MET A  21     254.025  50.083  18.817  1.00  0.00           H  
ATOM    352 1HB  MET A  21     255.798  48.054  17.408  1.00  0.00           H  
ATOM    353 2HB  MET A  21     255.535  48.064  19.146  1.00  0.00           H  
ATOM    354 1HG  MET A  21     253.172  47.629  18.852  1.00  0.00           H  
ATOM    355 2HG  MET A  21     253.315  47.800  17.100  1.00  0.00           H  
ATOM    356 1HE  MET A  21     252.639  43.931  18.022  1.00  0.00           H  
ATOM    357 2HE  MET A  21     252.187  45.305  19.062  1.00  0.00           H  
ATOM    358 3HE  MET A  21     251.909  45.388  17.305  1.00  0.00           H  
ATOM    359  N   LEU A  22     257.138  50.703  17.808  1.00  0.00           N  
ATOM    360  CA  LEU A  22     258.355  51.440  18.160  1.00  0.00           C  
ATOM    361  C   LEU A  22     258.106  52.945  18.329  1.00  0.00           C  
ATOM    362  O   LEU A  22     258.652  53.545  19.255  1.00  0.00           O  
ATOM    363  CB  LEU A  22     259.425  51.218  17.083  1.00  0.00           C  
ATOM    364  CG  LEU A  22     260.000  49.798  16.999  1.00  0.00           C  
ATOM    365  CD1 LEU A  22     260.870  49.675  15.755  1.00  0.00           C  
ATOM    366  CD2 LEU A  22     260.801  49.500  18.258  1.00  0.00           C  
ATOM    367  H   LEU A  22     257.077  50.252  16.908  1.00  0.00           H  
ATOM    368  HA  LEU A  22     258.727  51.060  19.111  1.00  0.00           H  
ATOM    369 1HB  LEU A  22     258.995  51.459  16.112  1.00  0.00           H  
ATOM    370 2HB  LEU A  22     260.253  51.901  17.270  1.00  0.00           H  
ATOM    371  HG  LEU A  22     259.185  49.080  16.909  1.00  0.00           H  
ATOM    372 1HD1 LEU A  22     261.278  48.666  15.696  1.00  0.00           H  
ATOM    373 2HD1 LEU A  22     260.267  49.874  14.869  1.00  0.00           H  
ATOM    374 3HD1 LEU A  22     261.686  50.394  15.809  1.00  0.00           H  
ATOM    375 1HD2 LEU A  22     261.210  48.491  18.199  1.00  0.00           H  
ATOM    376 2HD2 LEU A  22     261.617  50.217  18.348  1.00  0.00           H  
ATOM    377 3HD2 LEU A  22     260.151  49.578  19.130  1.00  0.00           H  
ATOM    378  N   ILE A  23     257.250  53.549  17.493  1.00  0.00           N  
ATOM    379  CA  ILE A  23     256.855  54.962  17.633  1.00  0.00           C  
ATOM    380  C   ILE A  23     256.163  55.195  18.976  1.00  0.00           C  
ATOM    381  O   ILE A  23     256.491  56.151  19.675  1.00  0.00           O  
ATOM    382  CB  ILE A  23     255.918  55.395  16.490  1.00  0.00           C  
ATOM    383  CG1 ILE A  23     256.684  55.451  15.165  1.00  0.00           C  
ATOM    384  CG2 ILE A  23     255.289  56.744  16.801  1.00  0.00           C  
ATOM    385  CD1 ILE A  23     255.792  55.550  13.950  1.00  0.00           C  
ATOM    386  H   ILE A  23     256.866  53.002  16.735  1.00  0.00           H  
ATOM    387  HA  ILE A  23     257.753  55.578  17.591  1.00  0.00           H  
ATOM    388  HB  ILE A  23     255.129  54.656  16.367  1.00  0.00           H  
ATOM    389 1HG1 ILE A  23     257.299  54.556  15.063  1.00  0.00           H  
ATOM    390 2HG1 ILE A  23     255.976  55.456  14.336  1.00  0.00           H  
ATOM    391 1HG2 ILE A  23     254.630  57.035  15.983  1.00  0.00           H  
ATOM    392 2HG2 ILE A  23     254.712  56.673  17.723  1.00  0.00           H  
ATOM    393 3HG2 ILE A  23     256.072  57.493  16.921  1.00  0.00           H  
ATOM    394 1HD1 ILE A  23     256.406  55.585  13.048  1.00  0.00           H  
ATOM    395 2HD1 ILE A  23     255.134  54.682  13.907  1.00  0.00           H  
ATOM    396 3HD1 ILE A  23     255.191  56.458  14.012  1.00  0.00           H  
ATOM    397  N   LEU A  24     255.236  54.316  19.363  1.00  0.00           N  
ATOM    398  CA  LEU A  24     254.542  54.412  20.649  1.00  0.00           C  
ATOM    399  C   LEU A  24     255.499  54.267  21.839  1.00  0.00           C  
ATOM    400  O   LEU A  24     255.376  54.994  22.826  1.00  0.00           O  
ATOM    401  CB  LEU A  24     253.452  53.336  20.734  1.00  0.00           C  
ATOM    402  CG  LEU A  24     252.310  53.464  19.718  1.00  0.00           C  
ATOM    403  CD1 LEU A  24     251.443  52.213  19.767  1.00  0.00           C  
ATOM    404  CD2 LEU A  24     251.491  54.708  20.028  1.00  0.00           C  
ATOM    405  H   LEU A  24     255.010  53.556  18.739  1.00  0.00           H  
ATOM    406  HA  LEU A  24     254.075  55.395  20.718  1.00  0.00           H  
ATOM    407 1HB  LEU A  24     253.915  52.361  20.591  1.00  0.00           H  
ATOM    408 2HB  LEU A  24     253.013  53.364  21.731  1.00  0.00           H  
ATOM    409  HG  LEU A  24     252.724  53.543  18.713  1.00  0.00           H  
ATOM    410 1HD1 LEU A  24     250.632  52.303  19.045  1.00  0.00           H  
ATOM    411 2HD1 LEU A  24     252.050  51.340  19.522  1.00  0.00           H  
ATOM    412 3HD1 LEU A  24     251.027  52.097  20.767  1.00  0.00           H  
ATOM    413 1HD2 LEU A  24     250.680  54.800  19.305  1.00  0.00           H  
ATOM    414 2HD2 LEU A  24     251.075  54.629  21.032  1.00  0.00           H  
ATOM    415 3HD2 LEU A  24     252.131  55.589  19.968  1.00  0.00           H  
ATOM    416  N   ILE A  25     256.486  53.374  21.742  1.00  0.00           N  
ATOM    417  CA  ILE A  25     257.536  53.227  22.758  1.00  0.00           C  
ATOM    418  C   ILE A  25     258.340  54.525  22.883  1.00  0.00           C  
ATOM    419  O   ILE A  25     258.602  54.972  24.001  1.00  0.00           O  
ATOM    420  CB  ILE A  25     258.482  52.061  22.416  1.00  0.00           C  
ATOM    421  CG1 ILE A  25     257.754  50.723  22.564  1.00  0.00           C  
ATOM    422  CG2 ILE A  25     259.716  52.101  23.303  1.00  0.00           C  
ATOM    423  CD1 ILE A  25     258.503  49.551  21.971  1.00  0.00           C  
ATOM    424  H   ILE A  25     256.502  52.778  20.925  1.00  0.00           H  
ATOM    425  HA  ILE A  25     257.062  53.014  23.716  1.00  0.00           H  
ATOM    426  HB  ILE A  25     258.792  52.138  21.375  1.00  0.00           H  
ATOM    427 1HG1 ILE A  25     257.581  50.517  23.620  1.00  0.00           H  
ATOM    428 2HG1 ILE A  25     256.779  50.783  22.080  1.00  0.00           H  
ATOM    429 1HG2 ILE A  25     260.374  51.269  23.049  1.00  0.00           H  
ATOM    430 2HG2 ILE A  25     260.245  53.041  23.150  1.00  0.00           H  
ATOM    431 3HG2 ILE A  25     259.417  52.019  24.348  1.00  0.00           H  
ATOM    432 1HD1 ILE A  25     257.925  48.639  22.114  1.00  0.00           H  
ATOM    433 2HD1 ILE A  25     258.657  49.720  20.904  1.00  0.00           H  
ATOM    434 3HD1 ILE A  25     259.469  49.449  22.465  1.00  0.00           H  
ATOM    435  N   GLY A  26     258.672  55.177  21.764  1.00  0.00           N  
ATOM    436  CA  GLY A  26     259.278  56.512  21.756  1.00  0.00           C  
ATOM    437  C   GLY A  26     258.465  57.537  22.553  1.00  0.00           C  
ATOM    438  O   GLY A  26     259.013  58.210  23.430  1.00  0.00           O  
ATOM    439  H   GLY A  26     258.489  54.716  20.885  1.00  0.00           H  
ATOM    440 1HA  GLY A  26     260.283  56.457  22.174  1.00  0.00           H  
ATOM    441 2HA  GLY A  26     259.375  56.860  20.729  1.00  0.00           H  
ATOM    442  N   PHE A  27     257.152  57.608  22.326  1.00  0.00           N  
ATOM    443  CA  PHE A  27     256.239  58.465  23.090  1.00  0.00           C  
ATOM    444  C   PHE A  27     256.169  58.086  24.567  1.00  0.00           C  
ATOM    445  O   PHE A  27     256.117  58.974  25.417  1.00  0.00           O  
ATOM    446  CB  PHE A  27     254.834  58.403  22.487  1.00  0.00           C  
ATOM    447  CG  PHE A  27     254.648  59.292  21.291  1.00  0.00           C  
ATOM    448  CD1 PHE A  27     254.391  58.750  20.040  1.00  0.00           C  
ATOM    449  CD2 PHE A  27     254.729  60.671  21.413  1.00  0.00           C  
ATOM    450  CE1 PHE A  27     254.220  59.567  18.938  1.00  0.00           C  
ATOM    451  CE2 PHE A  27     254.558  61.489  20.313  1.00  0.00           C  
ATOM    452  CZ  PHE A  27     254.303  60.936  19.074  1.00  0.00           C  
ATOM    453  H   PHE A  27     256.781  57.036  21.583  1.00  0.00           H  
ATOM    454  HA  PHE A  27     256.600  59.493  23.035  1.00  0.00           H  
ATOM    455 1HB  PHE A  27     254.611  57.380  22.189  1.00  0.00           H  
ATOM    456 2HB  PHE A  27     254.102  58.691  23.241  1.00  0.00           H  
ATOM    457  HD1 PHE A  27     254.325  57.667  19.932  1.00  0.00           H  
ATOM    458  HD2 PHE A  27     254.931  61.108  22.391  1.00  0.00           H  
ATOM    459  HE1 PHE A  27     254.019  59.128  17.961  1.00  0.00           H  
ATOM    460  HE2 PHE A  27     254.624  62.572  20.423  1.00  0.00           H  
ATOM    461  HZ  PHE A  27     254.169  61.580  18.207  1.00  0.00           H  
ATOM    462  N   SER A  28     256.209  56.790  24.888  1.00  0.00           N  
ATOM    463  CA  SER A  28     256.247  56.314  26.271  1.00  0.00           C  
ATOM    464  C   SER A  28     257.490  56.826  27.004  1.00  0.00           C  
ATOM    465  O   SER A  28     257.376  57.405  28.086  1.00  0.00           O  
ATOM    466  CB  SER A  28     256.221  54.798  26.300  1.00  0.00           C  
ATOM    467  OG  SER A  28     256.199  54.321  27.617  1.00  0.00           O  
ATOM    468  H   SER A  28     256.213  56.115  24.135  1.00  0.00           H  
ATOM    469  HA  SER A  28     255.365  56.690  26.791  1.00  0.00           H  
ATOM    470 1HB  SER A  28     255.342  54.439  25.765  1.00  0.00           H  
ATOM    471 2HB  SER A  28     257.099  54.409  25.785  1.00  0.00           H  
ATOM    472  HG  SER A  28     257.113  54.308  27.909  1.00  0.00           H  
ATOM    473  N   ILE A  29     258.674  56.718  26.386  1.00  0.00           N  
ATOM    474  CA  ILE A  29     259.938  57.183  26.979  1.00  0.00           C  
ATOM    475  C   ILE A  29     259.931  58.707  27.164  1.00  0.00           C  
ATOM    476  O   ILE A  29     260.253  59.197  28.248  1.00  0.00           O  
ATOM    477  CB  ILE A  29     261.140  56.774  26.108  1.00  0.00           C  
ATOM    478  CG1 ILE A  29     261.308  55.253  26.109  1.00  0.00           C  
ATOM    479  CG2 ILE A  29     262.408  57.455  26.598  1.00  0.00           C  
ATOM    480  CD1 ILE A  29     262.253  54.743  25.046  1.00  0.00           C  
ATOM    481  H   ILE A  29     258.687  56.296  25.470  1.00  0.00           H  
ATOM    482  HA  ILE A  29     260.052  56.719  27.958  1.00  0.00           H  
ATOM    483  HB  ILE A  29     260.955  57.070  25.075  1.00  0.00           H  
ATOM    484 1HG1 ILE A  29     260.338  54.779  25.958  1.00  0.00           H  
ATOM    485 2HG1 ILE A  29     261.949  54.957  25.278  1.00  0.00           H  
ATOM    486 1HG2 ILE A  29     263.247  57.155  25.971  1.00  0.00           H  
ATOM    487 2HG2 ILE A  29     262.285  58.536  26.546  1.00  0.00           H  
ATOM    488 3HG2 ILE A  29     262.603  57.161  27.629  1.00  0.00           H  
ATOM    489 1HD1 ILE A  29     262.320  53.657  25.110  1.00  0.00           H  
ATOM    490 2HD1 ILE A  29     261.881  55.026  24.061  1.00  0.00           H  
ATOM    491 3HD1 ILE A  29     263.241  55.176  25.199  1.00  0.00           H  
ATOM    492  N   ALA A  30     259.525  59.457  26.132  1.00  0.00           N  
ATOM    493  CA  ALA A  30     259.430  60.912  26.197  1.00  0.00           C  
ATOM    494  C   ALA A  30     258.447  61.370  27.287  1.00  0.00           C  
ATOM    495  O   ALA A  30     258.785  62.229  28.104  1.00  0.00           O  
ATOM    496  CB  ALA A  30     259.020  61.438  24.817  1.00  0.00           C  
ATOM    497  H   ALA A  30     259.274  58.984  25.275  1.00  0.00           H  
ATOM    498  HA  ALA A  30     260.413  61.304  26.458  1.00  0.00           H  
ATOM    499 1HB  ALA A  30     258.945  62.524  24.848  1.00  0.00           H  
ATOM    500 2HB  ALA A  30     259.766  61.147  24.078  1.00  0.00           H  
ATOM    501 3HB  ALA A  30     258.053  61.017  24.541  1.00  0.00           H  
ATOM    502  N   SER A  31     257.265  60.751  27.352  1.00  0.00           N  
ATOM    503  CA  SER A  31     256.247  61.081  28.352  1.00  0.00           C  
ATOM    504  C   SER A  31     256.739  60.753  29.754  1.00  0.00           C  
ATOM    505  O   SER A  31     256.630  61.592  30.638  1.00  0.00           O  
ATOM    506  CB  SER A  31     254.964  60.325  28.069  1.00  0.00           C  
ATOM    507  OG  SER A  31     254.415  60.710  26.838  1.00  0.00           O  
ATOM    508  H   SER A  31     257.075  60.025  26.675  1.00  0.00           H  
ATOM    509  HA  SER A  31     256.042  62.151  28.298  1.00  0.00           H  
ATOM    510 1HB  SER A  31     255.167  59.254  28.060  1.00  0.00           H  
ATOM    511 2HB  SER A  31     254.246  60.515  28.865  1.00  0.00           H  
ATOM    512  HG  SER A  31     254.777  60.105  26.186  1.00  0.00           H  
ATOM    513  N   TRP A  32     257.364  59.595  29.968  1.00  0.00           N  
ATOM    514  CA  TRP A  32     257.903  59.231  31.281  1.00  0.00           C  
ATOM    515  C   TRP A  32     258.916  60.250  31.820  1.00  0.00           C  
ATOM    516  O   TRP A  32     258.777  60.698  32.961  1.00  0.00           O  
ATOM    517  CB  TRP A  32     258.566  57.854  31.206  1.00  0.00           C  
ATOM    518  CG  TRP A  32     259.204  57.426  32.493  1.00  0.00           C  
ATOM    519  CD1 TRP A  32     258.588  56.817  33.545  1.00  0.00           C  
ATOM    520  CD2 TRP A  32     260.594  57.573  32.872  1.00  0.00           C  
ATOM    521  NE1 TRP A  32     259.493  56.576  34.548  1.00  0.00           N  
ATOM    522  CE2 TRP A  32     260.726  57.031  34.153  1.00  0.00           C  
ATOM    523  CE3 TRP A  32     261.719  58.111  32.236  1.00  0.00           C  
ATOM    524  CZ2 TRP A  32     261.941  57.011  34.820  1.00  0.00           C  
ATOM    525  CZ3 TRP A  32     262.938  58.090  32.904  1.00  0.00           C  
ATOM    526  CH2 TRP A  32     263.045  57.554  34.162  1.00  0.00           C  
ATOM    527  H   TRP A  32     257.466  58.949  29.199  1.00  0.00           H  
ATOM    528  HA  TRP A  32     257.079  59.189  31.993  1.00  0.00           H  
ATOM    529 1HB  TRP A  32     257.823  57.107  30.926  1.00  0.00           H  
ATOM    530 2HB  TRP A  32     259.331  57.861  30.430  1.00  0.00           H  
ATOM    531  HD1 TRP A  32     257.531  56.559  33.583  1.00  0.00           H  
ATOM    532  HE1 TRP A  32     259.287  56.137  35.434  1.00  0.00           H  
ATOM    533  HE3 TRP A  32     261.640  58.536  31.236  1.00  0.00           H  
ATOM    534  HZ2 TRP A  32     262.047  56.590  35.820  1.00  0.00           H  
ATOM    535  HZ3 TRP A  32     263.809  58.512  32.402  1.00  0.00           H  
ATOM    536  HH2 TRP A  32     264.017  57.553  34.657  1.00  0.00           H  
ATOM    537  N   ALA A  33     259.893  60.663  31.006  1.00  0.00           N  
ATOM    538  CA  ALA A  33     260.884  61.659  31.409  1.00  0.00           C  
ATOM    539  C   ALA A  33     260.232  63.023  31.704  1.00  0.00           C  
ATOM    540  O   ALA A  33     260.499  63.623  32.749  1.00  0.00           O  
ATOM    541  CB  ALA A  33     261.962  61.752  30.322  1.00  0.00           C  
ATOM    542  H   ALA A  33     259.942  60.266  30.080  1.00  0.00           H  
ATOM    543  HA  ALA A  33     261.354  61.315  32.330  1.00  0.00           H  
ATOM    544 1HB  ALA A  33     262.706  62.493  30.612  1.00  0.00           H  
ATOM    545 2HB  ALA A  33     262.441  60.781  30.202  1.00  0.00           H  
ATOM    546 3HB  ALA A  33     261.502  62.050  29.380  1.00  0.00           H  
ATOM    547  N   ILE A  34     259.322  63.476  30.834  1.00  0.00           N  
ATOM    548  CA  ILE A  34     258.661  64.788  30.945  1.00  0.00           C  
ATOM    549  C   ILE A  34     257.802  64.857  32.212  1.00  0.00           C  
ATOM    550  O   ILE A  34     257.864  65.848  32.933  1.00  0.00           O  
ATOM    551  CB  ILE A  34     257.785  65.076  29.712  1.00  0.00           C  
ATOM    552  CG1 ILE A  34     258.661  65.305  28.478  1.00  0.00           C  
ATOM    553  CG2 ILE A  34     256.891  66.281  29.966  1.00  0.00           C  
ATOM    554  CD1 ILE A  34     257.893  65.290  27.174  1.00  0.00           C  
ATOM    555  H   ILE A  34     259.082  62.870  30.061  1.00  0.00           H  
ATOM    556  HA  ILE A  34     259.430  65.559  31.006  1.00  0.00           H  
ATOM    557  HB  ILE A  34     257.160  64.210  29.500  1.00  0.00           H  
ATOM    558 1HG1 ILE A  34     259.430  64.534  28.428  1.00  0.00           H  
ATOM    559 2HG1 ILE A  34     258.052  65.217  27.578  1.00  0.00           H  
ATOM    560 1HG2 ILE A  34     256.279  66.470  29.085  1.00  0.00           H  
ATOM    561 2HG2 ILE A  34     256.244  66.079  30.819  1.00  0.00           H  
ATOM    562 3HG2 ILE A  34     257.507  67.154  30.175  1.00  0.00           H  
ATOM    563 1HD1 ILE A  34     258.581  65.458  26.346  1.00  0.00           H  
ATOM    564 2HD1 ILE A  34     257.407  64.322  27.051  1.00  0.00           H  
ATOM    565 3HD1 ILE A  34     257.141  66.077  27.186  1.00  0.00           H  
ATOM    566  N   ILE A  35     257.045  63.800  32.527  1.00  0.00           N  
ATOM    567  CA  ILE A  35     256.176  63.732  33.712  1.00  0.00           C  
ATOM    568  C   ILE A  35     256.992  63.928  34.988  1.00  0.00           C  
ATOM    569  O   ILE A  35     256.617  64.733  35.843  1.00  0.00           O  
ATOM    570  CB  ILE A  35     255.430  62.387  33.779  1.00  0.00           C  
ATOM    571  CG1 ILE A  35     254.396  62.293  32.655  1.00  0.00           C  
ATOM    572  CG2 ILE A  35     254.763  62.216  35.136  1.00  0.00           C  
ATOM    573  CD1 ILE A  35     253.851  60.899  32.442  1.00  0.00           C  
ATOM    574  H   ILE A  35     257.084  63.009  31.901  1.00  0.00           H  
ATOM    575  HA  ILE A  35     255.437  64.530  33.645  1.00  0.00           H  
ATOM    576  HB  ILE A  35     256.136  61.572  33.627  1.00  0.00           H  
ATOM    577 1HG1 ILE A  35     253.560  62.956  32.873  1.00  0.00           H  
ATOM    578 2HG1 ILE A  35     254.844  62.629  31.719  1.00  0.00           H  
ATOM    579 1HG2 ILE A  35     254.240  61.260  35.166  1.00  0.00           H  
ATOM    580 2HG2 ILE A  35     255.520  62.240  35.919  1.00  0.00           H  
ATOM    581 3HG2 ILE A  35     254.050  63.025  35.295  1.00  0.00           H  
ATOM    582 1HD1 ILE A  35     253.125  60.912  31.629  1.00  0.00           H  
ATOM    583 2HD1 ILE A  35     254.668  60.224  32.187  1.00  0.00           H  
ATOM    584 3HD1 ILE A  35     253.366  60.554  33.354  1.00  0.00           H  
ATOM    585  N   ILE A  36     258.112  63.219  35.124  1.00  0.00           N  
ATOM    586  CA  ILE A  36     258.989  63.320  36.300  1.00  0.00           C  
ATOM    587  C   ILE A  36     259.664  64.693  36.345  1.00  0.00           C  
ATOM    588  O   ILE A  36     259.629  65.357  37.382  1.00  0.00           O  
ATOM    589  CB  ILE A  36     260.062  62.216  36.292  1.00  0.00           C  
ATOM    590  CG1 ILE A  36     259.414  60.840  36.465  1.00  0.00           C  
ATOM    591  CG2 ILE A  36     261.090  62.466  37.385  1.00  0.00           C  
ATOM    592  CD1 ILE A  36     260.347  59.686  36.179  1.00  0.00           C  
ATOM    593  H   ILE A  36     258.363  62.585  34.378  1.00  0.00           H  
ATOM    594  HA  ILE A  36     258.381  63.200  37.195  1.00  0.00           H  
ATOM    595  HB  ILE A  36     260.568  62.208  35.327  1.00  0.00           H  
ATOM    596 1HG1 ILE A  36     259.046  60.737  37.485  1.00  0.00           H  
ATOM    597 2HG1 ILE A  36     258.555  60.756  35.798  1.00  0.00           H  
ATOM    598 1HG2 ILE A  36     261.840  61.676  37.366  1.00  0.00           H  
ATOM    599 2HG2 ILE A  36     261.572  63.428  37.219  1.00  0.00           H  
ATOM    600 3HG2 ILE A  36     260.594  62.471  38.356  1.00  0.00           H  
ATOM    601 1HD1 ILE A  36     259.816  58.745  36.323  1.00  0.00           H  
ATOM    602 2HD1 ILE A  36     260.700  59.750  35.149  1.00  0.00           H  
ATOM    603 3HD1 ILE A  36     261.197  59.729  36.858  1.00  0.00           H  
ATOM    604  N   GLN A  37     260.258  65.129  35.228  1.00  0.00           N  
ATOM    605  CA  GLN A  37     261.004  66.383  35.155  1.00  0.00           C  
ATOM    606  C   GLN A  37     260.091  67.592  35.399  1.00  0.00           C  
ATOM    607  O   GLN A  37     260.406  68.451  36.222  1.00  0.00           O  
ATOM    608  CB  GLN A  37     261.694  66.514  33.795  1.00  0.00           C  
ATOM    609  CG  GLN A  37     262.840  65.540  33.582  1.00  0.00           C  
ATOM    610  CD  GLN A  37     263.326  65.522  32.145  1.00  0.00           C  
ATOM    611  OE1 GLN A  37     262.617  65.950  31.230  1.00  0.00           O  
ATOM    612  NE2 GLN A  37     264.539  65.025  31.938  1.00  0.00           N  
ATOM    613  H   GLN A  37     260.178  64.554  34.402  1.00  0.00           H  
ATOM    614  HA  GLN A  37     261.766  66.379  35.933  1.00  0.00           H  
ATOM    615 1HB  GLN A  37     260.966  66.355  33.000  1.00  0.00           H  
ATOM    616 2HB  GLN A  37     262.087  67.525  33.681  1.00  0.00           H  
ATOM    617 1HG  GLN A  37     263.674  65.830  34.220  1.00  0.00           H  
ATOM    618 2HG  GLN A  37     262.503  64.536  33.841  1.00  0.00           H  
ATOM    619 1HE2 GLN A  37     264.914  64.987  31.010  1.00  0.00           H  
ATOM    620 2HE2 GLN A  37     265.080  64.687  32.708  1.00  0.00           H  
ATOM    621  N   ARG A  38     258.934  67.634  34.736  1.00  0.00           N  
ATOM    622  CA  ARG A  38     257.971  68.738  34.857  1.00  0.00           C  
ATOM    623  C   ARG A  38     257.365  68.825  36.245  1.00  0.00           C  
ATOM    624  O   ARG A  38     257.284  69.911  36.803  1.00  0.00           O  
ATOM    625  CB  ARG A  38     256.850  68.584  33.842  1.00  0.00           C  
ATOM    626  CG  ARG A  38     255.856  69.734  33.806  1.00  0.00           C  
ATOM    627  CD  ARG A  38     256.541  71.049  33.718  1.00  0.00           C  
ATOM    628  NE  ARG A  38     257.401  71.134  32.548  1.00  0.00           N  
ATOM    629  CZ  ARG A  38     258.168  72.198  32.240  1.00  0.00           C  
ATOM    630  NH1 ARG A  38     258.173  73.255  33.021  1.00  0.00           N  
ATOM    631  NH2 ARG A  38     258.917  72.178  31.151  1.00  0.00           N  
ATOM    632  H   ARG A  38     258.719  66.858  34.121  1.00  0.00           H  
ATOM    633  HA  ARG A  38     258.492  69.676  34.659  1.00  0.00           H  
ATOM    634 1HB  ARG A  38     256.292  67.672  34.051  1.00  0.00           H  
ATOM    635 2HB  ARG A  38     256.157  69.420  33.935  1.00  0.00           H  
ATOM    636 1HG  ARG A  38     255.253  69.722  34.715  1.00  0.00           H  
ATOM    637 2HG  ARG A  38     256.395  70.679  33.741  1.00  0.00           H  
ATOM    638 1HD  ARG A  38     257.154  71.201  34.605  1.00  0.00           H  
ATOM    639 2HD  ARG A  38     257.174  71.072  32.830  1.00  0.00           H  
ATOM    640  HE  ARG A  38     257.424  70.341  31.922  1.00  0.00           H  
ATOM    641 1HH1 ARG A  38     257.601  73.270  33.853  1.00  0.00           H  
ATOM    642 2HH1 ARG A  38     258.748  74.052  32.790  1.00  0.00           H  
ATOM    643 1HH2 ARG A  38     258.915  71.366  30.550  1.00  0.00           H  
ATOM    644 2HH2 ARG A  38     259.493  72.975  30.920  1.00  0.00           H  
ATOM    645  N   THR A  39     257.046  67.690  36.871  1.00  0.00           N  
ATOM    646  CA  THR A  39     256.579  67.682  38.266  1.00  0.00           C  
ATOM    647  C   THR A  39     257.619  68.292  39.206  1.00  0.00           C  
ATOM    648  O   THR A  39     257.263  69.122  40.040  1.00  0.00           O  
ATOM    649  CB  THR A  39     256.243  66.253  38.730  1.00  0.00           C  
ATOM    650  OG1 THR A  39     255.208  65.709  37.901  1.00  0.00           O  
ATOM    651  CG2 THR A  39     255.777  66.258  40.178  1.00  0.00           C  
ATOM    652  H   THR A  39     257.127  66.815  36.374  1.00  0.00           H  
ATOM    653  HA  THR A  39     255.674  68.286  38.331  1.00  0.00           H  
ATOM    654  HB  THR A  39     257.129  65.624  38.642  1.00  0.00           H  
ATOM    655  HG1 THR A  39     255.589  65.402  37.075  1.00  0.00           H  
ATOM    656 1HG2 THR A  39     255.545  65.240  40.490  1.00  0.00           H  
ATOM    657 2HG2 THR A  39     256.567  66.660  40.813  1.00  0.00           H  
ATOM    658 3HG2 THR A  39     254.886  66.878  40.271  1.00  0.00           H  
ATOM    659  N   ARG A  40     258.900  67.910  39.084  1.00  0.00           N  
ATOM    660  CA  ARG A  40     259.981  68.463  39.916  1.00  0.00           C  
ATOM    661  C   ARG A  40     260.171  69.961  39.682  1.00  0.00           C  
ATOM    662  O   ARG A  40     260.357  70.674  40.662  1.00  0.00           O  
ATOM    663  CB  ARG A  40     261.293  67.746  39.631  1.00  0.00           C  
ATOM    664  CG  ARG A  40     261.359  66.311  40.130  1.00  0.00           C  
ATOM    665  CD  ARG A  40     262.602  65.632  39.685  1.00  0.00           C  
ATOM    666  NE  ARG A  40     262.673  64.261  40.165  1.00  0.00           N  
ATOM    667  CZ  ARG A  40     263.591  63.358  39.769  1.00  0.00           C  
ATOM    668  NH1 ARG A  40     264.506  63.695  38.887  1.00  0.00           N  
ATOM    669  NH2 ARG A  40     263.571  62.134  40.266  1.00  0.00           N  
ATOM    670  H   ARG A  40     259.124  67.215  38.387  1.00  0.00           H  
ATOM    671  HA  ARG A  40     259.722  68.312  40.964  1.00  0.00           H  
ATOM    672 1HB  ARG A  40     261.473  67.731  38.557  1.00  0.00           H  
ATOM    673 2HB  ARG A  40     262.114  68.294  40.093  1.00  0.00           H  
ATOM    674 1HG  ARG A  40     261.335  66.303  41.220  1.00  0.00           H  
ATOM    675 2HG  ARG A  40     260.505  65.752  39.744  1.00  0.00           H  
ATOM    676 1HD  ARG A  40     262.637  65.614  38.596  1.00  0.00           H  
ATOM    677 2HD  ARG A  40     263.468  66.172  40.066  1.00  0.00           H  
ATOM    678  HE  ARG A  40     261.985  63.965  40.845  1.00  0.00           H  
ATOM    679 1HH1 ARG A  40     264.522  64.631  38.507  1.00  0.00           H  
ATOM    680 2HH1 ARG A  40     265.194  63.018  38.590  1.00  0.00           H  
ATOM    681 1HH2 ARG A  40     262.867  61.875  40.944  1.00  0.00           H  
ATOM    682 2HH2 ARG A  40     264.258  61.457  39.969  1.00  0.00           H  
ATOM    683  N   ILE A  41     260.067  70.418  38.432  1.00  0.00           N  
ATOM    684  CA  ILE A  41     260.173  71.840  38.063  1.00  0.00           C  
ATOM    685  C   ILE A  41     259.048  72.652  38.713  1.00  0.00           C  
ATOM    686  O   ILE A  41     259.324  73.643  39.376  1.00  0.00           O  
ATOM    687  CB  ILE A  41     260.122  72.023  36.534  1.00  0.00           C  
ATOM    688  CG1 ILE A  41     261.392  71.464  35.888  1.00  0.00           C  
ATOM    689  CG2 ILE A  41     259.942  73.491  36.181  1.00  0.00           C  
ATOM    690  CD1 ILE A  41     261.294  71.307  34.388  1.00  0.00           C  
ATOM    691  H   ILE A  41     259.909  69.732  37.706  1.00  0.00           H  
ATOM    692  HA  ILE A  41     261.129  72.220  38.422  1.00  0.00           H  
ATOM    693  HB  ILE A  41     259.284  71.455  36.128  1.00  0.00           H  
ATOM    694 1HG1 ILE A  41     261.618  70.487  36.317  1.00  0.00           H  
ATOM    695 2HG1 ILE A  41     261.224  71.319  34.820  1.00  0.00           H  
ATOM    696 1HG2 ILE A  41     259.909  73.602  35.097  1.00  0.00           H  
ATOM    697 2HG2 ILE A  41     259.012  73.858  36.611  1.00  0.00           H  
ATOM    698 3HG2 ILE A  41     260.778  74.067  36.579  1.00  0.00           H  
ATOM    699 1HD1 ILE A  41     262.232  70.905  34.002  1.00  0.00           H  
ATOM    700 2HD1 ILE A  41     260.480  70.624  34.144  1.00  0.00           H  
ATOM    701 3HD1 ILE A  41     261.102  72.278  33.932  1.00  0.00           H  
ATOM    702  N   LEU A  42     257.795  72.189  38.631  1.00  0.00           N  
ATOM    703  CA  LEU A  42     256.658  72.899  39.237  1.00  0.00           C  
ATOM    704  C   LEU A  42     256.727  72.909  40.771  1.00  0.00           C  
ATOM    705  O   LEU A  42     256.394  73.908  41.402  1.00  0.00           O  
ATOM    706  CB  LEU A  42     255.341  72.252  38.789  1.00  0.00           C  
ATOM    707  CG  LEU A  42     255.056  72.297  37.283  1.00  0.00           C  
ATOM    708  CD1 LEU A  42     253.679  71.707  37.008  1.00  0.00           C  
ATOM    709  CD2 LEU A  42     255.142  73.735  36.792  1.00  0.00           C  
ATOM    710  H   LEU A  42     257.628  71.328  38.134  1.00  0.00           H  
ATOM    711  HA  LEU A  42     256.676  73.934  38.897  1.00  0.00           H  
ATOM    712 1HB  LEU A  42     255.346  71.207  39.094  1.00  0.00           H  
ATOM    713 2HB  LEU A  42     254.517  72.753  39.298  1.00  0.00           H  
ATOM    714  HG  LEU A  42     255.791  71.689  36.755  1.00  0.00           H  
ATOM    715 1HD1 LEU A  42     253.477  71.739  35.937  1.00  0.00           H  
ATOM    716 2HD1 LEU A  42     253.652  70.673  37.351  1.00  0.00           H  
ATOM    717 3HD1 LEU A  42     252.923  72.286  37.537  1.00  0.00           H  
ATOM    718 1HD2 LEU A  42     254.940  73.767  35.721  1.00  0.00           H  
ATOM    719 2HD2 LEU A  42     254.406  74.344  37.319  1.00  0.00           H  
ATOM    720 3HD2 LEU A  42     256.141  74.126  36.985  1.00  0.00           H  
ATOM    721  N   ASN A  43     257.175  71.810  41.397  1.00  0.00           N  
ATOM    722  CA  ASN A  43     257.406  71.791  42.845  1.00  0.00           C  
ATOM    723  C   ASN A  43     258.530  72.751  43.270  1.00  0.00           C  
ATOM    724  O   ASN A  43     258.409  73.393  44.309  1.00  0.00           O  
ATOM    725  CB  ASN A  43     257.712  70.379  43.308  1.00  0.00           C  
ATOM    726  CG  ASN A  43     256.495  69.495  43.317  1.00  0.00           C  
ATOM    727  OD1 ASN A  43     255.359  69.984  43.310  1.00  0.00           O  
ATOM    728  ND2 ASN A  43     256.710  68.205  43.331  1.00  0.00           N  
ATOM    729  H   ASN A  43     257.356  70.978  40.858  1.00  0.00           H  
ATOM    730  HA  ASN A  43     256.499  72.135  43.345  1.00  0.00           H  
ATOM    731 1HB  ASN A  43     258.463  69.935  42.652  1.00  0.00           H  
ATOM    732 2HB  ASN A  43     258.132  70.409  44.313  1.00  0.00           H  
ATOM    733 1HD2 ASN A  43     255.938  67.569  43.338  1.00  0.00           H  
ATOM    734 2HD2 ASN A  43     257.646  67.854  43.336  1.00  0.00           H  
ATOM    735  N   ALA A  44     259.649  72.791  42.539  1.00  0.00           N  
ATOM    736  CA  ALA A  44     260.742  73.724  42.810  1.00  0.00           C  
ATOM    737  C   ALA A  44     260.249  75.172  42.685  1.00  0.00           C  
ATOM    738  O   ALA A  44     260.445  75.934  43.621  1.00  0.00           O  
ATOM    739  CB  ALA A  44     261.927  73.412  41.891  1.00  0.00           C  
ATOM    740  H   ALA A  44     259.733  72.144  41.768  1.00  0.00           H  
ATOM    741  HA  ALA A  44     261.080  73.563  43.834  1.00  0.00           H  
ATOM    742 1HB  ALA A  44     262.739  74.108  42.097  1.00  0.00           H  
ATOM    743 2HB  ALA A  44     262.268  72.392  42.072  1.00  0.00           H  
ATOM    744 3HB  ALA A  44     261.617  73.511  40.852  1.00  0.00           H  
ATOM    745  N   ALA A  45     259.483  75.480  41.637  1.00  0.00           N  
ATOM    746  CA  ALA A  45     258.885  76.797  41.416  1.00  0.00           C  
ATOM    747  C   ALA A  45     257.949  77.232  42.556  1.00  0.00           C  
ATOM    748  O   ALA A  45     258.009  78.372  42.996  1.00  0.00           O  
ATOM    749  CB  ALA A  45     258.141  76.760  40.075  1.00  0.00           C  
ATOM    750  H   ALA A  45     259.317  74.746  40.964  1.00  0.00           H  
ATOM    751  HA  ALA A  45     259.689  77.532  41.374  1.00  0.00           H  
ATOM    752 1HB  ALA A  45     257.685  77.733  39.887  1.00  0.00           H  
ATOM    753 2HB  ALA A  45     258.843  76.528  39.275  1.00  0.00           H  
ATOM    754 3HB  ALA A  45     257.365  75.998  40.111  1.00  0.00           H  
ATOM    755  N   ALA A  46     257.121  76.319  43.087  1.00  0.00           N  
ATOM    756  CA  ALA A  46     256.284  76.606  44.259  1.00  0.00           C  
ATOM    757  C   ALA A  46     257.100  76.893  45.524  1.00  0.00           C  
ATOM    758  O   ALA A  46     256.833  77.876  46.204  1.00  0.00           O  
ATOM    759  CB  ALA A  46     255.309  75.440  44.458  1.00  0.00           C  
ATOM    760  H   ALA A  46     257.078  75.404  42.663  1.00  0.00           H  
ATOM    761  HA  ALA A  46     255.704  77.506  44.048  1.00  0.00           H  
ATOM    762 1HB  ALA A  46     254.679  75.638  45.324  1.00  0.00           H  
ATOM    763 2HB  ALA A  46     254.684  75.331  43.571  1.00  0.00           H  
ATOM    764 3HB  ALA A  46     255.870  74.520  44.621  1.00  0.00           H  
ATOM    765  N   ARG A  47     258.104  76.061  45.815  1.00  0.00           N  
ATOM    766  CA  ARG A  47     258.950  76.233  47.003  1.00  0.00           C  
ATOM    767  C   ARG A  47     259.809  77.488  46.927  1.00  0.00           C  
ATOM    768  O   ARG A  47     259.950  78.180  47.925  1.00  0.00           O  
ATOM    769  CB  ARG A  47     259.858  75.027  47.188  1.00  0.00           C  
ATOM    770  CG  ARG A  47     259.145  73.745  47.590  1.00  0.00           C  
ATOM    771  CD  ARG A  47     260.065  72.579  47.582  1.00  0.00           C  
ATOM    772  NE  ARG A  47     259.380  71.345  47.933  1.00  0.00           N  
ATOM    773  CZ  ARG A  47     259.919  70.115  47.828  1.00  0.00           C  
ATOM    774  NH1 ARG A  47     261.147  69.971  47.382  1.00  0.00           N  
ATOM    775  NH2 ARG A  47     259.212  69.052  48.172  1.00  0.00           N  
ATOM    776  H   ARG A  47     258.284  75.289  45.189  1.00  0.00           H  
ATOM    777  HA  ARG A  47     258.304  76.322  47.877  1.00  0.00           H  
ATOM    778 1HB  ARG A  47     260.393  74.828  46.261  1.00  0.00           H  
ATOM    779 2HB  ARG A  47     260.602  75.244  47.954  1.00  0.00           H  
ATOM    780 1HG  ARG A  47     258.739  73.855  48.595  1.00  0.00           H  
ATOM    781 2HG  ARG A  47     258.333  73.545  46.889  1.00  0.00           H  
ATOM    782 1HD  ARG A  47     260.494  72.460  46.587  1.00  0.00           H  
ATOM    783 2HD  ARG A  47     260.864  72.742  48.305  1.00  0.00           H  
ATOM    784  HE  ARG A  47     258.432  71.415  48.279  1.00  0.00           H  
ATOM    785 1HH1 ARG A  47     261.687  70.783  47.118  1.00  0.00           H  
ATOM    786 2HH1 ARG A  47     261.551  69.048  47.304  1.00  0.00           H  
ATOM    787 1HH2 ARG A  47     258.268  69.163  48.515  1.00  0.00           H  
ATOM    788 2HH2 ARG A  47     259.616  68.131  48.094  1.00  0.00           H  
ATOM    789  N   GLU A  48     260.390  77.764  45.767  1.00  0.00           N  
ATOM    790  CA  GLU A  48     261.231  78.944  45.541  1.00  0.00           C  
ATOM    791  C   GLU A  48     260.401  80.231  45.600  1.00  0.00           C  
ATOM    792  O   GLU A  48     260.830  81.196  46.225  1.00  0.00           O  
ATOM    793  CB  GLU A  48     261.941  78.843  44.188  1.00  0.00           C  
ATOM    794  CG  GLU A  48     263.029  77.780  44.127  1.00  0.00           C  
ATOM    795  CD  GLU A  48     263.504  77.509  42.727  1.00  0.00           C  
ATOM    796  OE1 GLU A  48     262.782  77.810  41.806  1.00  0.00           O  
ATOM    797  OE2 GLU A  48     264.590  77.001  42.578  1.00  0.00           O  
ATOM    798  H   GLU A  48     260.237  77.118  45.006  1.00  0.00           H  
ATOM    799  HA  GLU A  48     261.984  78.988  46.328  1.00  0.00           H  
ATOM    800 1HB  GLU A  48     261.211  78.619  43.410  1.00  0.00           H  
ATOM    801 2HB  GLU A  48     262.396  79.803  43.944  1.00  0.00           H  
ATOM    802 1HG  GLU A  48     263.877  78.107  44.729  1.00  0.00           H  
ATOM    803 2HG  GLU A  48     262.646  76.858  44.561  1.00  0.00           H  
ATOM    804  N   ALA A  49     259.198  80.226  45.014  1.00  0.00           N  
ATOM    805  CA  ALA A  49     258.279  81.361  45.052  1.00  0.00           C  
ATOM    806  C   ALA A  49     257.801  81.660  46.480  1.00  0.00           C  
ATOM    807  O   ALA A  49     257.932  82.796  46.925  1.00  0.00           O  
ATOM    808  CB  ALA A  49     257.107  81.084  44.103  1.00  0.00           C  
ATOM    809  H   ALA A  49     258.922  79.387  44.523  1.00  0.00           H  
ATOM    810  HA  ALA A  49     258.814  82.242  44.696  1.00  0.00           H  
ATOM    811 1HB  ALA A  49     256.416  81.924  44.124  1.00  0.00           H  
ATOM    812 2HB  ALA A  49     257.483  80.948  43.090  1.00  0.00           H  
ATOM    813 3HB  ALA A  49     256.590  80.179  44.420  1.00  0.00           H  
ATOM    814  N   GLU A  50     257.333  80.642  47.213  1.00  0.00           N  
ATOM    815  CA  GLU A  50     256.866  80.770  48.602  1.00  0.00           C  
ATOM    816  C   GLU A  50     258.002  81.219  49.538  1.00  0.00           C  
ATOM    817  O   GLU A  50     257.827  82.128  50.347  1.00  0.00           O  
ATOM    818  CB  GLU A  50     256.283  79.442  49.091  1.00  0.00           C  
ATOM    819  CG  GLU A  50     254.943  79.077  48.470  1.00  0.00           C  
ATOM    820  CD  GLU A  50     254.438  77.733  48.916  1.00  0.00           C  
ATOM    821  OE1 GLU A  50     255.136  77.069  49.645  1.00  0.00           O  
ATOM    822  OE2 GLU A  50     253.353  77.369  48.528  1.00  0.00           O  
ATOM    823  H   GLU A  50     257.305  79.735  46.765  1.00  0.00           H  
ATOM    824  HA  GLU A  50     256.084  81.529  48.634  1.00  0.00           H  
ATOM    825 1HB  GLU A  50     256.984  78.636  48.874  1.00  0.00           H  
ATOM    826 2HB  GLU A  50     256.152  79.480  50.173  1.00  0.00           H  
ATOM    827 1HG  GLU A  50     254.209  79.836  48.741  1.00  0.00           H  
ATOM    828 2HG  GLU A  50     255.044  79.080  47.386  1.00  0.00           H  
ATOM    829  N   ALA A  51     259.211  80.674  49.366  1.00  0.00           N  
ATOM    830  CA  ALA A  51     260.379  81.087  50.142  1.00  0.00           C  
ATOM    831  C   ALA A  51     260.719  82.580  49.979  1.00  0.00           C  
ATOM    832  O   ALA A  51     261.093  83.247  50.949  1.00  0.00           O  
ATOM    833  CB  ALA A  51     261.568  80.217  49.718  1.00  0.00           C  
ATOM    834  H   ALA A  51     259.314  79.948  48.672  1.00  0.00           H  
ATOM    835  HA  ALA A  51     260.157  80.933  51.198  1.00  0.00           H  
ATOM    836 1HB  ALA A  51     262.453  80.508  50.286  1.00  0.00           H  
ATOM    837 2HB  ALA A  51     261.339  79.170  49.918  1.00  0.00           H  
ATOM    838 3HB  ALA A  51     261.757  80.352  48.655  1.00  0.00           H  
ATOM    839  N   PHE A  52     260.636  83.114  48.756  1.00  0.00           N  
ATOM    840  CA  PHE A  52     260.793  84.546  48.524  1.00  0.00           C  
ATOM    841  C   PHE A  52     259.693  85.356  49.214  1.00  0.00           C  
ATOM    842  O   PHE A  52     260.006  86.266  49.981  1.00  0.00           O  
ATOM    843  CB  PHE A  52     260.783  84.842  47.024  1.00  0.00           C  
ATOM    844  CG  PHE A  52     260.604  86.297  46.694  1.00  0.00           C  
ATOM    845  CD1 PHE A  52     261.671  87.180  46.785  1.00  0.00           C  
ATOM    846  CD2 PHE A  52     259.370  86.787  46.295  1.00  0.00           C  
ATOM    847  CE1 PHE A  52     261.507  88.518  46.482  1.00  0.00           C  
ATOM    848  CE2 PHE A  52     259.204  88.124  45.991  1.00  0.00           C  
ATOM    849  CZ  PHE A  52     260.275  88.990  46.085  1.00  0.00           C  
ATOM    850  H   PHE A  52     260.458  82.506  47.968  1.00  0.00           H  
ATOM    851  HA  PHE A  52     261.751  84.861  48.938  1.00  0.00           H  
ATOM    852 1HB  PHE A  52     261.718  84.506  46.580  1.00  0.00           H  
ATOM    853 2HB  PHE A  52     259.976  84.285  46.548  1.00  0.00           H  
ATOM    854  HD1 PHE A  52     262.646  86.805  47.098  1.00  0.00           H  
ATOM    855  HD2 PHE A  52     258.524  86.103  46.221  1.00  0.00           H  
ATOM    856  HE1 PHE A  52     262.354  89.200  46.558  1.00  0.00           H  
ATOM    857  HE2 PHE A  52     258.229  88.496  45.676  1.00  0.00           H  
ATOM    858  HZ  PHE A  52     260.145  90.046  45.847  1.00  0.00           H  
ATOM    859  N   GLU A  53     258.429  85.017  48.978  1.00  0.00           N  
ATOM    860  CA  GLU A  53     257.275  85.775  49.459  1.00  0.00           C  
ATOM    861  C   GLU A  53     257.244  85.830  50.994  1.00  0.00           C  
ATOM    862  O   GLU A  53     257.017  86.900  51.559  1.00  0.00           O  
ATOM    863  CB  GLU A  53     255.978  85.157  48.932  1.00  0.00           C  
ATOM    864  CG  GLU A  53     255.761  85.331  47.436  1.00  0.00           C  
ATOM    865  CD  GLU A  53     254.494  84.684  46.949  1.00  0.00           C  
ATOM    866  OE1 GLU A  53     253.733  84.223  47.765  1.00  0.00           O  
ATOM    867  OE2 GLU A  53     254.287  84.651  45.759  1.00  0.00           O  
ATOM    868  H   GLU A  53     258.276  84.183  48.429  1.00  0.00           H  
ATOM    869  HA  GLU A  53     257.353  86.798  49.086  1.00  0.00           H  
ATOM    870 1HB  GLU A  53     255.970  84.089  49.149  1.00  0.00           H  
ATOM    871 2HB  GLU A  53     255.127  85.602  49.447  1.00  0.00           H  
ATOM    872 1HG  GLU A  53     255.723  86.396  47.206  1.00  0.00           H  
ATOM    873 2HG  GLU A  53     256.610  84.903  46.904  1.00  0.00           H  
ATOM    874  N   ASP A  54     257.631  84.752  51.684  1.00  0.00           N  
ATOM    875  CA  ASP A  54     257.761  84.723  53.150  1.00  0.00           C  
ATOM    876  C   ASP A  54     258.781  85.754  53.659  1.00  0.00           C  
ATOM    877  O   ASP A  54     258.710  86.247  54.791  1.00  0.00           O  
ATOM    878  CB  ASP A  54     258.172  83.325  53.618  1.00  0.00           C  
ATOM    879  CG  ASP A  54     257.031  82.318  53.548  1.00  0.00           C  
ATOM    880  OD1 ASP A  54     255.912  82.730  53.353  1.00  0.00           O  
ATOM    881  OD2 ASP A  54     257.291  81.147  53.690  1.00  0.00           O  
ATOM    882  H   ASP A  54     257.843  83.917  51.155  1.00  0.00           H  
ATOM    883  HA  ASP A  54     256.794  84.969  53.589  1.00  0.00           H  
ATOM    884 1HB  ASP A  54     258.996  82.963  53.004  1.00  0.00           H  
ATOM    885 2HB  ASP A  54     258.528  83.377  54.647  1.00  0.00           H  
ATOM    886  N   LYS A  55     259.747  86.114  52.809  1.00  0.00           N  
ATOM    887  CA  LYS A  55     260.747  87.134  53.134  1.00  0.00           C  
ATOM    888  C   LYS A  55     260.302  88.522  52.682  1.00  0.00           C  
ATOM    889  O   LYS A  55     260.447  89.471  53.452  1.00  0.00           O  
ATOM    890  CB  LYS A  55     262.093  86.785  52.496  1.00  0.00           C  
ATOM    891  CG  LYS A  55     263.210  87.772  52.805  1.00  0.00           C  
ATOM    892  CD  LYS A  55     264.555  87.254  52.319  1.00  0.00           C  
ATOM    893  CE  LYS A  55     265.666  88.258  52.587  1.00  0.00           C  
ATOM    894  NZ  LYS A  55     267.002  87.729  52.198  1.00  0.00           N  
ATOM    895  H   LYS A  55     259.779  85.661  51.907  1.00  0.00           H  
ATOM    896  HA  LYS A  55     260.871  87.164  54.217  1.00  0.00           H  
ATOM    897 1HB  LYS A  55     262.413  85.800  52.837  1.00  0.00           H  
ATOM    898 2HB  LYS A  55     261.980  86.735  51.413  1.00  0.00           H  
ATOM    899 1HG  LYS A  55     263.000  88.725  52.317  1.00  0.00           H  
ATOM    900 2HG  LYS A  55     263.262  87.939  53.880  1.00  0.00           H  
ATOM    901 1HD  LYS A  55     264.791  86.319  52.829  1.00  0.00           H  
ATOM    902 2HD  LYS A  55     264.505  87.060  51.247  1.00  0.00           H  
ATOM    903 1HE  LYS A  55     265.474  89.172  52.027  1.00  0.00           H  
ATOM    904 2HE  LYS A  55     265.684  88.506  53.649  1.00  0.00           H  
ATOM    905 1HZ  LYS A  55     267.709  88.423  52.392  1.00  0.00           H  
ATOM    906 2HZ  LYS A  55     267.199  86.890  52.727  1.00  0.00           H  
ATOM    907 3HZ  LYS A  55     267.004  87.513  51.212  1.00  0.00           H  
ATOM    908  N   PHE A  56     259.758  88.659  51.480  1.00  0.00           N  
ATOM    909  CA  PHE A  56     259.261  89.922  50.952  1.00  0.00           C  
ATOM    910  C   PHE A  56     258.278  90.588  51.933  1.00  0.00           C  
ATOM    911  O   PHE A  56     258.462  91.753  52.287  1.00  0.00           O  
ATOM    912  CB  PHE A  56     258.579  89.698  49.601  1.00  0.00           C  
ATOM    913  CG  PHE A  56     257.987  90.944  49.007  1.00  0.00           C  
ATOM    914  CD1 PHE A  56     258.681  91.672  48.052  1.00  0.00           C  
ATOM    915  CD2 PHE A  56     256.735  91.391  49.402  1.00  0.00           C  
ATOM    916  CE1 PHE A  56     258.137  92.819  47.505  1.00  0.00           C  
ATOM    917  CE2 PHE A  56     256.188  92.536  48.856  1.00  0.00           C  
ATOM    918  CZ  PHE A  56     256.891  93.251  47.907  1.00  0.00           C  
ATOM    919  H   PHE A  56     259.697  87.825  50.908  1.00  0.00           H  
ATOM    920  HA  PHE A  56     260.108  90.596  50.811  1.00  0.00           H  
ATOM    921 1HB  PHE A  56     259.301  89.293  48.892  1.00  0.00           H  
ATOM    922 2HB  PHE A  56     257.783  88.963  49.714  1.00  0.00           H  
ATOM    923  HD1 PHE A  56     259.666  91.330  47.734  1.00  0.00           H  
ATOM    924  HD2 PHE A  56     256.180  90.826  50.152  1.00  0.00           H  
ATOM    925  HE1 PHE A  56     258.693  93.382  46.756  1.00  0.00           H  
ATOM    926  HE2 PHE A  56     255.203  92.876  49.174  1.00  0.00           H  
ATOM    927  HZ  PHE A  56     256.462  94.155  47.477  1.00  0.00           H  
ATOM    928  N   TRP A  57     257.322  89.825  52.470  1.00  0.00           N  
ATOM    929  CA  TRP A  57     256.284  90.318  53.390  1.00  0.00           C  
ATOM    930  C   TRP A  57     256.729  90.483  54.850  1.00  0.00           C  
ATOM    931  O   TRP A  57     255.921  90.862  55.698  1.00  0.00           O  
ATOM    932  CB  TRP A  57     255.047  89.425  53.281  1.00  0.00           C  
ATOM    933  CG  TRP A  57     254.393  89.515  51.944  1.00  0.00           C  
ATOM    934  CD1 TRP A  57     254.337  88.535  51.016  1.00  0.00           C  
ATOM    935  CD2 TRP A  57     253.718  90.662  51.353  1.00  0.00           C  
ATOM    936  NE1 TRP A  57     253.721  89.008  49.872  1.00  0.00           N  
ATOM    937  CE2 TRP A  57     253.381  90.334  50.011  1.00  0.00           C  
ATOM    938  CE3 TRP A  57     253.378  91.956  51.811  1.00  0.00           C  
ATOM    939  CZ2 TRP A  57     252.835  91.283  49.147  1.00  0.00           C  
ATOM    940  CZ3 TRP A  57     252.743  92.884  50.968  1.00  0.00           C  
ATOM    941  CH2 TRP A  57     252.482  92.552  49.627  1.00  0.00           C  
ATOM    942  H   TRP A  57     257.328  88.849  52.217  1.00  0.00           H  
ATOM    943  HA  TRP A  57     255.971  91.308  53.059  1.00  0.00           H  
ATOM    944 1HB  TRP A  57     254.573  89.576  52.312  1.00  0.00           H  
ATOM    945 2HB  TRP A  57     255.347  88.379  53.339  1.00  0.00           H  
ATOM    946  HD1 TRP A  57     254.720  87.526  51.153  1.00  0.00           H  
ATOM    947  HE1 TRP A  57     253.539  88.470  49.038  1.00  0.00           H  
ATOM    948  HE3 TRP A  57     253.620  92.215  52.842  1.00  0.00           H  
ATOM    949  HZ2 TRP A  57     252.664  91.075  48.090  1.00  0.00           H  
ATOM    950  HZ3 TRP A  57     252.460  93.858  51.367  1.00  0.00           H  
ATOM    951  HH2 TRP A  57     252.006  93.268  48.956  1.00  0.00           H  
ATOM    952  N   SER A  58     258.015  90.293  55.151  1.00  0.00           N  
ATOM    953  CA  SER A  58     258.571  90.438  56.507  1.00  0.00           C  
ATOM    954  C   SER A  58     258.839  91.887  56.945  1.00  0.00           C  
ATOM    955  O   SER A  58     259.155  92.133  58.107  1.00  0.00           O  
ATOM    956  CB  SER A  58     259.862  89.648  56.600  1.00  0.00           C  
ATOM    957  OG  SER A  58     260.886  90.273  55.875  1.00  0.00           O  
ATOM    958  H   SER A  58     258.630  90.036  54.392  1.00  0.00           H  
ATOM    959  HA  SER A  58     257.851  90.036  57.221  1.00  0.00           H  
ATOM    960 1HB  SER A  58     259.701  88.643  56.216  1.00  0.00           H  
ATOM    961 2HB  SER A  58     260.622  90.119  55.977  1.00  0.00           H  
ATOM    962  HG  SER A  58     260.736  90.042  54.955  1.00  0.00           H  
ATOM    963  N   GLY A  59     258.733  92.853  56.023  1.00  0.00           N  
ATOM    964  CA  GLY A  59     259.049  94.261  56.265  1.00  0.00           C  
ATOM    965  C   GLY A  59     260.447  94.679  55.806  1.00  0.00           C  
ATOM    966  O   GLY A  59     260.855  95.816  56.042  1.00  0.00           O  
ATOM    967  H   GLY A  59     258.416  92.570  55.105  1.00  0.00           H  
ATOM    968 1HA  GLY A  59     258.321  94.890  55.753  1.00  0.00           H  
ATOM    969 2HA  GLY A  59     258.964  94.474  57.330  1.00  0.00           H  
ATOM    970  N   ILE A  60     261.192  93.783  55.151  1.00  0.00           N  
ATOM    971  CA  ILE A  60     262.528  94.081  54.626  1.00  0.00           C  
ATOM    972  C   ILE A  60     262.473  95.237  53.612  1.00  0.00           C  
ATOM    973  O   ILE A  60     261.592  95.311  52.758  1.00  0.00           O  
ATOM    974  CB  ILE A  60     263.146  92.838  53.961  1.00  0.00           C  
ATOM    975  CG1 ILE A  60     264.616  93.091  53.619  1.00  0.00           C  
ATOM    976  CG2 ILE A  60     262.363  92.456  52.713  1.00  0.00           C  
ATOM    977  CD1 ILE A  60     265.369  91.848  53.201  1.00  0.00           C  
ATOM    978  H   ILE A  60     260.804  92.861  55.019  1.00  0.00           H  
ATOM    979  HA  ILE A  60     263.166  94.382  55.456  1.00  0.00           H  
ATOM    980  HB  ILE A  60     263.124  92.003  54.661  1.00  0.00           H  
ATOM    981 1HG1 ILE A  60     264.681  93.817  52.808  1.00  0.00           H  
ATOM    982 2HG1 ILE A  60     265.123  93.520  54.483  1.00  0.00           H  
ATOM    983 1HG2 ILE A  60     262.814  91.576  52.256  1.00  0.00           H  
ATOM    984 2HG2 ILE A  60     261.331  92.236  52.985  1.00  0.00           H  
ATOM    985 3HG2 ILE A  60     262.383  93.284  52.005  1.00  0.00           H  
ATOM    986 1HD1 ILE A  60     266.403  92.108  52.975  1.00  0.00           H  
ATOM    987 2HD1 ILE A  60     265.346  91.119  54.012  1.00  0.00           H  
ATOM    988 3HD1 ILE A  60     264.900  91.420  52.315  1.00  0.00           H  
ATOM    989  N   GLU A  61     263.447  96.148  53.680  1.00  0.00           N  
ATOM    990  CA  GLU A  61     263.543  97.238  52.709  1.00  0.00           C  
ATOM    991  C   GLU A  61     263.642  96.693  51.277  1.00  0.00           C  
ATOM    992  O   GLU A  61     264.461  95.814  50.987  1.00  0.00           O  
ATOM    993  CB  GLU A  61     264.755  98.120  53.018  1.00  0.00           C  
ATOM    994  CG  GLU A  61     264.877  99.353  52.133  1.00  0.00           C  
ATOM    995  CD  GLU A  61     266.039 100.230  52.509  1.00  0.00           C  
ATOM    996  OE1 GLU A  61     266.771  99.865  53.397  1.00  0.00           O  
ATOM    997  OE2 GLU A  61     266.194 101.267  51.908  1.00  0.00           O  
ATOM    998  H   GLU A  61     264.134  96.083  54.419  1.00  0.00           H  
ATOM    999  HA  GLU A  61     262.640  97.845  52.780  1.00  0.00           H  
ATOM   1000 1HB  GLU A  61     264.708  98.455  54.053  1.00  0.00           H  
ATOM   1001 2HB  GLU A  61     265.669  97.536  52.903  1.00  0.00           H  
ATOM   1002 1HG  GLU A  61     264.997  99.036  51.098  1.00  0.00           H  
ATOM   1003 2HG  GLU A  61     263.955  99.930  52.203  1.00  0.00           H  
ATOM   1004  N   LEU A  62     262.864  97.262  50.346  1.00  0.00           N  
ATOM   1005  CA  LEU A  62     262.840  96.805  48.950  1.00  0.00           C  
ATOM   1006  C   LEU A  62     264.205  96.907  48.257  1.00  0.00           C  
ATOM   1007  O   LEU A  62     264.555  96.047  47.454  1.00  0.00           O  
ATOM   1008  CB  LEU A  62     261.810  97.619  48.158  1.00  0.00           C  
ATOM   1009  CG  LEU A  62     260.344  97.406  48.558  1.00  0.00           C  
ATOM   1010  CD1 LEU A  62     259.464  98.398  47.810  1.00  0.00           C  
ATOM   1011  CD2 LEU A  62     259.936  95.973  48.251  1.00  0.00           C  
ATOM   1012  H   LEU A  62     262.273  98.030  50.624  1.00  0.00           H  
ATOM   1013  HA  LEU A  62     262.551  95.754  48.935  1.00  0.00           H  
ATOM   1014 1HB  LEU A  62     262.036  98.677  48.279  1.00  0.00           H  
ATOM   1015 2HB  LEU A  62     261.905  97.367  47.102  1.00  0.00           H  
ATOM   1016  HG  LEU A  62     260.227  97.596  49.626  1.00  0.00           H  
ATOM   1017 1HD1 LEU A  62     258.422  98.247  48.095  1.00  0.00           H  
ATOM   1018 2HD1 LEU A  62     259.764  99.415  48.064  1.00  0.00           H  
ATOM   1019 3HD1 LEU A  62     259.572  98.244  46.737  1.00  0.00           H  
ATOM   1020 1HD2 LEU A  62     258.895  95.821  48.536  1.00  0.00           H  
ATOM   1021 2HD2 LEU A  62     260.052  95.783  47.183  1.00  0.00           H  
ATOM   1022 3HD2 LEU A  62     260.570  95.286  48.812  1.00  0.00           H  
ATOM   1023  N   SER A  63     264.993  97.932  48.584  1.00  0.00           N  
ATOM   1024  CA  SER A  63     266.331  98.160  48.027  1.00  0.00           C  
ATOM   1025  C   SER A  63     267.295  97.028  48.390  1.00  0.00           C  
ATOM   1026  O   SER A  63     267.992  96.505  47.519  1.00  0.00           O  
ATOM   1027  CB  SER A  63     266.883  99.481  48.527  1.00  0.00           C  
ATOM   1028  OG  SER A  63     266.128 100.556  48.042  1.00  0.00           O  
ATOM   1029  H   SER A  63     264.624  98.584  49.263  1.00  0.00           H  
ATOM   1030  HA  SER A  63     266.252  98.200  46.940  1.00  0.00           H  
ATOM   1031 1HB  SER A  63     266.876  99.489  49.617  1.00  0.00           H  
ATOM   1032 2HB  SER A  63     267.919  99.586  48.206  1.00  0.00           H  
ATOM   1033  HG  SER A  63     266.357 101.310  48.591  1.00  0.00           H  
ATOM   1034  N   ARG A  64     267.306  96.620  49.664  1.00  0.00           N  
ATOM   1035  CA  ARG A  64     268.098  95.498  50.165  1.00  0.00           C  
ATOM   1036  C   ARG A  64     267.639  94.184  49.547  1.00  0.00           C  
ATOM   1037  O   ARG A  64     268.466  93.458  48.999  1.00  0.00           O  
ATOM   1038  CB  ARG A  64     267.998  95.405  51.680  1.00  0.00           C  
ATOM   1039  CG  ARG A  64     268.702  94.204  52.295  1.00  0.00           C  
ATOM   1040  CD  ARG A  64     268.582  94.198  53.775  1.00  0.00           C  
ATOM   1041  NE  ARG A  64     269.075  92.957  54.352  1.00  0.00           N  
ATOM   1042  CZ  ARG A  64     269.154  92.706  55.674  1.00  0.00           C  
ATOM   1043  NH1 ARG A  64     268.771  93.618  56.540  1.00  0.00           N  
ATOM   1044  NH2 ARG A  64     269.618  91.544  56.100  1.00  0.00           N  
ATOM   1045  H   ARG A  64     266.720  97.135  50.306  1.00  0.00           H  
ATOM   1046  HA  ARG A  64     269.142  95.664  49.896  1.00  0.00           H  
ATOM   1047 1HB  ARG A  64     266.950  95.357  51.973  1.00  0.00           H  
ATOM   1048 2HB  ARG A  64     268.475  94.486  52.019  1.00  0.00           H  
ATOM   1049 1HG  ARG A  64     269.762  94.233  52.036  1.00  0.00           H  
ATOM   1050 2HG  ARG A  64     268.592  94.235  53.380  1.00  0.00           H  
ATOM   1051 1HD  ARG A  64     267.536  94.312  54.055  1.00  0.00           H  
ATOM   1052 2HD  ARG A  64     268.962  93.254  54.166  1.00  0.00           H  
ATOM   1053  HE  ARG A  64     269.380  92.232  53.717  1.00  0.00           H  
ATOM   1054 1HH1 ARG A  64     268.416  94.506  56.214  1.00  0.00           H  
ATOM   1055 2HH1 ARG A  64     268.829  93.430  57.530  1.00  0.00           H  
ATOM   1056 1HH2 ARG A  64     269.913  90.843  55.433  1.00  0.00           H  
ATOM   1057 2HH2 ARG A  64     269.676  91.357  57.089  1.00  0.00           H  
ATOM   1058  N   LEU A  65     266.336  93.906  49.574  1.00  0.00           N  
ATOM   1059  CA  LEU A  65     265.791  92.670  49.010  1.00  0.00           C  
ATOM   1060  C   LEU A  65     266.172  92.525  47.527  1.00  0.00           C  
ATOM   1061  O   LEU A  65     266.680  91.485  47.120  1.00  0.00           O  
ATOM   1062  CB  LEU A  65     264.265  92.649  49.163  1.00  0.00           C  
ATOM   1063  CG  LEU A  65     263.565  91.375  48.671  1.00  0.00           C  
ATOM   1064  CD1 LEU A  65     264.065  90.180  49.471  1.00  0.00           C  
ATOM   1065  CD2 LEU A  65     262.058  91.536  48.813  1.00  0.00           C  
ATOM   1066  H   LEU A  65     265.707  94.573  49.994  1.00  0.00           H  
ATOM   1067  HA  LEU A  65     266.209  91.827  49.558  1.00  0.00           H  
ATOM   1068 1HB  LEU A  65     264.019  92.776  50.216  1.00  0.00           H  
ATOM   1069 2HB  LEU A  65     263.849  93.490  48.609  1.00  0.00           H  
ATOM   1070  HG  LEU A  65     263.815  91.203  47.625  1.00  0.00           H  
ATOM   1071 1HD1 LEU A  65     263.567  89.274  49.122  1.00  0.00           H  
ATOM   1072 2HD1 LEU A  65     265.142  90.075  49.337  1.00  0.00           H  
ATOM   1073 3HD1 LEU A  65     263.842  90.330  50.527  1.00  0.00           H  
ATOM   1074 1HD2 LEU A  65     261.562  90.632  48.462  1.00  0.00           H  
ATOM   1075 2HD2 LEU A  65     261.807  91.706  49.860  1.00  0.00           H  
ATOM   1076 3HD2 LEU A  65     261.727  92.386  48.216  1.00  0.00           H  
ATOM   1077  N   TYR A  66     266.037  93.600  46.748  1.00  0.00           N  
ATOM   1078  CA  TYR A  66     266.478  93.652  45.355  1.00  0.00           C  
ATOM   1079  C   TYR A  66     267.974  93.371  45.181  1.00  0.00           C  
ATOM   1080  O   TYR A  66     268.340  92.526  44.365  1.00  0.00           O  
ATOM   1081  CB  TYR A  66     266.134  95.015  44.753  1.00  0.00           C  
ATOM   1082  CG  TYR A  66     266.679  95.222  43.357  1.00  0.00           C  
ATOM   1083  CD1 TYR A  66     266.049  94.631  42.272  1.00  0.00           C  
ATOM   1084  CD2 TYR A  66     267.809  96.002  43.162  1.00  0.00           C  
ATOM   1085  CE1 TYR A  66     266.547  94.819  40.997  1.00  0.00           C  
ATOM   1086  CE2 TYR A  66     268.307  96.190  41.888  1.00  0.00           C  
ATOM   1087  CZ  TYR A  66     267.680  95.602  40.808  1.00  0.00           C  
ATOM   1088  OH  TYR A  66     268.176  95.790  39.538  1.00  0.00           O  
ATOM   1089  H   TYR A  66     265.604  94.415  47.157  1.00  0.00           H  
ATOM   1090  HA  TYR A  66     265.955  92.875  44.797  1.00  0.00           H  
ATOM   1091 1HB  TYR A  66     265.050  95.134  44.716  1.00  0.00           H  
ATOM   1092 2HB  TYR A  66     266.527  95.805  45.392  1.00  0.00           H  
ATOM   1093  HD1 TYR A  66     265.160  94.018  42.425  1.00  0.00           H  
ATOM   1094  HD2 TYR A  66     268.305  96.465  44.015  1.00  0.00           H  
ATOM   1095  HE1 TYR A  66     266.052  94.355  40.144  1.00  0.00           H  
ATOM   1096  HE2 TYR A  66     269.196  96.803  41.735  1.00  0.00           H  
ATOM   1097  HH  TYR A  66     268.984  96.306  39.585  1.00  0.00           H  
ATOM   1098  N   GLN A  67     268.844  94.041  45.944  1.00  0.00           N  
ATOM   1099  CA  GLN A  67     270.292  93.841  45.842  1.00  0.00           C  
ATOM   1100  C   GLN A  67     270.694  92.393  46.147  1.00  0.00           C  
ATOM   1101  O   GLN A  67     271.540  91.828  45.449  1.00  0.00           O  
ATOM   1102  CB  GLN A  67     271.027  94.792  46.790  1.00  0.00           C  
ATOM   1103  CG  GLN A  67     270.983  96.250  46.366  1.00  0.00           C  
ATOM   1104  CD  GLN A  67     271.511  97.182  47.441  1.00  0.00           C  
ATOM   1105  OE1 GLN A  67     271.648  96.795  48.605  1.00  0.00           O  
ATOM   1106  NE2 GLN A  67     271.811  98.417  47.056  1.00  0.00           N  
ATOM   1107  H   GLN A  67     268.484  94.707  46.610  1.00  0.00           H  
ATOM   1108  HA  GLN A  67     270.600  94.058  44.820  1.00  0.00           H  
ATOM   1109 1HB  GLN A  67     270.592  94.719  47.788  1.00  0.00           H  
ATOM   1110 2HB  GLN A  67     272.072  94.495  46.866  1.00  0.00           H  
ATOM   1111 1HG  GLN A  67     271.596  96.377  45.473  1.00  0.00           H  
ATOM   1112 2HG  GLN A  67     269.950  96.525  46.153  1.00  0.00           H  
ATOM   1113 1HE2 GLN A  67     272.164  99.076  47.722  1.00  0.00           H  
ATOM   1114 2HE2 GLN A  67     271.686  98.689  46.102  1.00  0.00           H  
ATOM   1115  N   GLU A  68     270.067  91.770  47.145  1.00  0.00           N  
ATOM   1116  CA  GLU A  68     270.292  90.358  47.470  1.00  0.00           C  
ATOM   1117  C   GLU A  68     269.815  89.431  46.339  1.00  0.00           C  
ATOM   1118  O   GLU A  68     270.526  88.483  45.994  1.00  0.00           O  
ATOM   1119  CB  GLU A  68     269.576  89.997  48.774  1.00  0.00           C  
ATOM   1120  CG  GLU A  68     270.159  90.658  50.015  1.00  0.00           C  
ATOM   1121  CD  GLU A  68     269.455  90.252  51.279  1.00  0.00           C  
ATOM   1122  OE1 GLU A  68     268.571  89.432  51.208  1.00  0.00           O  
ATOM   1123  OE2 GLU A  68     269.801  90.763  52.318  1.00  0.00           O  
ATOM   1124  H   GLU A  68     269.410  92.301  47.696  1.00  0.00           H  
ATOM   1125  HA  GLU A  68     271.363  90.200  47.601  1.00  0.00           H  
ATOM   1126 1HB  GLU A  68     268.527  90.283  48.704  1.00  0.00           H  
ATOM   1127 2HB  GLU A  68     269.612  88.918  48.922  1.00  0.00           H  
ATOM   1128 1HG  GLU A  68     271.212  90.389  50.097  1.00  0.00           H  
ATOM   1129 2HG  GLU A  68     270.097  91.740  49.901  1.00  0.00           H  
ATOM   1130  N   SER A  69     268.680  89.742  45.705  1.00  0.00           N  
ATOM   1131  CA  SER A  69     268.212  89.028  44.506  1.00  0.00           C  
ATOM   1132  C   SER A  69     269.097  89.300  43.288  1.00  0.00           C  
ATOM   1133  O   SER A  69     269.432  88.382  42.537  1.00  0.00           O  
ATOM   1134  CB  SER A  69     266.784  89.426  44.193  1.00  0.00           C  
ATOM   1135  OG  SER A  69     265.909  88.991  45.197  1.00  0.00           O  
ATOM   1136  H   SER A  69     268.127  90.502  46.070  1.00  0.00           H  
ATOM   1137  HA  SER A  69     268.245  87.956  44.707  1.00  0.00           H  
ATOM   1138 1HB  SER A  69     266.721  90.510  44.096  1.00  0.00           H  
ATOM   1139 2HB  SER A  69     266.488  88.995  43.237  1.00  0.00           H  
ATOM   1140  HG  SER A  69     265.967  88.032  45.202  1.00  0.00           H  
ATOM   1141  N   GLN A  70     269.573  90.538  43.102  1.00  0.00           N  
ATOM   1142  CA  GLN A  70     270.425  90.906  41.968  1.00  0.00           C  
ATOM   1143  C   GLN A  70     271.715  90.073  41.916  1.00  0.00           C  
ATOM   1144  O   GLN A  70     272.132  89.672  40.829  1.00  0.00           O  
ATOM   1145  CB  GLN A  70     270.771  92.396  42.032  1.00  0.00           C  
ATOM   1146  CG  GLN A  70     271.567  92.902  40.841  1.00  0.00           C  
ATOM   1147  CD  GLN A  70     271.773  94.404  40.878  1.00  0.00           C  
ATOM   1148  OE1 GLN A  70     271.461  95.063  41.874  1.00  0.00           O  
ATOM   1149  NE2 GLN A  70     272.301  94.955  39.791  1.00  0.00           N  
ATOM   1150  H   GLN A  70     269.326  91.243  43.783  1.00  0.00           H  
ATOM   1151  HA  GLN A  70     269.877  90.712  41.046  1.00  0.00           H  
ATOM   1152 1HB  GLN A  70     269.854  92.981  42.096  1.00  0.00           H  
ATOM   1153 2HB  GLN A  70     271.351  92.596  42.933  1.00  0.00           H  
ATOM   1154 1HG  GLN A  70     272.546  92.422  40.841  1.00  0.00           H  
ATOM   1155 2HG  GLN A  70     271.029  92.653  39.926  1.00  0.00           H  
ATOM   1156 1HE2 GLN A  70     272.460  95.943  39.757  1.00  0.00           H  
ATOM   1157 2HE2 GLN A  70     272.539  94.384  39.006  1.00  0.00           H  
ATOM   1158  N   GLY A  71     272.319  89.774  43.074  1.00  0.00           N  
ATOM   1159  CA  GLY A  71     273.476  88.879  43.176  1.00  0.00           C  
ATOM   1160  C   GLY A  71     273.250  87.481  42.585  1.00  0.00           C  
ATOM   1161  O   GLY A  71     274.215  86.798  42.257  1.00  0.00           O  
ATOM   1162  H   GLY A  71     271.947  90.197  43.911  1.00  0.00           H  
ATOM   1163 1HA  GLY A  71     274.330  89.327  42.666  1.00  0.00           H  
ATOM   1164 2HA  GLY A  71     273.753  88.762  44.223  1.00  0.00           H  
ATOM   1165  N   LYS A  72     271.987  87.069  42.413  1.00  0.00           N  
ATOM   1166  CA  LYS A  72     271.578  85.788  41.816  1.00  0.00           C  
ATOM   1167  C   LYS A  72     270.747  85.965  40.543  1.00  0.00           C  
ATOM   1168  O   LYS A  72     270.140  85.003  40.093  1.00  0.00           O  
ATOM   1169  CB  LYS A  72     270.790  84.962  42.833  1.00  0.00           C  
ATOM   1170  CG  LYS A  72     271.583  84.565  44.072  1.00  0.00           C  
ATOM   1171  CD  LYS A  72     270.744  83.719  45.018  1.00  0.00           C  
ATOM   1172  CE  LYS A  72     271.525  83.347  46.269  1.00  0.00           C  
ATOM   1173  NZ  LYS A  72     270.702  82.555  47.224  1.00  0.00           N  
ATOM   1174  H   LYS A  72     271.277  87.712  42.730  1.00  0.00           H  
ATOM   1175  HA  LYS A  72     272.476  85.236  41.534  1.00  0.00           H  
ATOM   1176 1HB  LYS A  72     269.916  85.526  43.162  1.00  0.00           H  
ATOM   1177 2HB  LYS A  72     270.431  84.048  42.360  1.00  0.00           H  
ATOM   1178 1HG  LYS A  72     272.464  83.996  43.773  1.00  0.00           H  
ATOM   1179 2HG  LYS A  72     271.912  85.462  44.595  1.00  0.00           H  
ATOM   1180 1HD  LYS A  72     269.851  84.275  45.309  1.00  0.00           H  
ATOM   1181 2HD  LYS A  72     270.432  82.806  44.510  1.00  0.00           H  
ATOM   1182 1HE  LYS A  72     272.400  82.762  45.990  1.00  0.00           H  
ATOM   1183 2HE  LYS A  72     271.866  84.253  46.769  1.00  0.00           H  
ATOM   1184 1HZ  LYS A  72     271.255  82.329  48.038  1.00  0.00           H  
ATOM   1185 2HZ  LYS A  72     269.896  83.096  47.504  1.00  0.00           H  
ATOM   1186 3HZ  LYS A  72     270.396  81.702  46.778  1.00  0.00           H  
ATOM   1187  N   ARG A  73     270.749  87.166  39.952  1.00  0.00           N  
ATOM   1188  CA  ARG A  73     269.871  87.567  38.831  1.00  0.00           C  
ATOM   1189  C   ARG A  73     269.790  86.568  37.666  1.00  0.00           C  
ATOM   1190  O   ARG A  73     268.790  86.551  36.966  1.00  0.00           O  
ATOM   1191  CB  ARG A  73     270.334  88.906  38.275  1.00  0.00           C  
ATOM   1192  CG  ARG A  73     271.705  88.885  37.617  1.00  0.00           C  
ATOM   1193  CD  ARG A  73     272.173  90.254  37.281  1.00  0.00           C  
ATOM   1194  NE  ARG A  73     273.472  90.238  36.626  1.00  0.00           N  
ATOM   1195  CZ  ARG A  73     274.654  90.198  37.272  1.00  0.00           C  
ATOM   1196  NH1 ARG A  73     274.684  90.170  38.586  1.00  0.00           N  
ATOM   1197  NH2 ARG A  73     275.782  90.186  36.584  1.00  0.00           N  
ATOM   1198  H   ARG A  73     271.410  87.835  40.319  1.00  0.00           H  
ATOM   1199  HA  ARG A  73     268.854  87.671  39.208  1.00  0.00           H  
ATOM   1200 1HB  ARG A  73     269.619  89.259  37.534  1.00  0.00           H  
ATOM   1201 2HB  ARG A  73     270.364  89.642  39.078  1.00  0.00           H  
ATOM   1202 1HG  ARG A  73     272.428  88.433  38.297  1.00  0.00           H  
ATOM   1203 2HG  ARG A  73     271.659  88.303  36.697  1.00  0.00           H  
ATOM   1204 1HD  ARG A  73     271.459  90.728  36.609  1.00  0.00           H  
ATOM   1205 2HD  ARG A  73     272.259  90.843  38.193  1.00  0.00           H  
ATOM   1206  HE  ARG A  73     273.488  90.258  35.615  1.00  0.00           H  
ATOM   1207 1HH1 ARG A  73     273.822  90.179  39.112  1.00  0.00           H  
ATOM   1208 2HH1 ARG A  73     275.570  90.140  39.070  1.00  0.00           H  
ATOM   1209 1HH2 ARG A  73     275.758  90.207  35.574  1.00  0.00           H  
ATOM   1210 2HH2 ARG A  73     276.667  90.156  37.067  1.00  0.00           H  
ATOM   1211  N   ASP A  74     270.836  85.766  37.451  1.00  0.00           N  
ATOM   1212  CA  ASP A  74     270.901  84.795  36.354  1.00  0.00           C  
ATOM   1213  C   ASP A  74     270.182  83.470  36.686  1.00  0.00           C  
ATOM   1214  O   ASP A  74     269.957  82.656  35.797  1.00  0.00           O  
ATOM   1215  CB  ASP A  74     272.363  84.506  35.999  1.00  0.00           C  
ATOM   1216  CG  ASP A  74     273.074  85.711  35.397  1.00  0.00           C  
ATOM   1217  OD1 ASP A  74     272.408  86.554  34.844  1.00  0.00           O  
ATOM   1218  OD2 ASP A  74     274.276  85.774  35.495  1.00  0.00           O  
ATOM   1219  H   ASP A  74     271.615  85.844  38.088  1.00  0.00           H  
ATOM   1220  HA  ASP A  74     270.403  85.222  35.484  1.00  0.00           H  
ATOM   1221 1HB  ASP A  74     272.901  84.197  36.896  1.00  0.00           H  
ATOM   1222 2HB  ASP A  74     272.408  83.681  35.288  1.00  0.00           H  
ATOM   1223  N   ASN A  75     269.803  83.267  37.952  1.00  0.00           N  
ATOM   1224  CA  ASN A  75     269.184  82.044  38.475  1.00  0.00           C  
ATOM   1225  C   ASN A  75     267.901  82.324  39.277  1.00  0.00           C  
ATOM   1226  O   ASN A  75     267.624  81.615  40.243  1.00  0.00           O  
ATOM   1227  CB  ASN A  75     270.180  81.277  39.326  1.00  0.00           C  
ATOM   1228  CG  ASN A  75     271.323  80.725  38.521  1.00  0.00           C  
ATOM   1229  OD1 ASN A  75     271.173  79.722  37.815  1.00  0.00           O  
ATOM   1230  ND2 ASN A  75     272.463  81.360  38.613  1.00  0.00           N  
ATOM   1231  H   ASN A  75     269.971  84.040  38.579  1.00  0.00           H  
ATOM   1232  HA  ASN A  75     268.887  81.419  37.632  1.00  0.00           H  
ATOM   1233 1HB  ASN A  75     270.579  81.936  40.099  1.00  0.00           H  
ATOM   1234 2HB  ASN A  75     269.672  80.454  39.828  1.00  0.00           H  
ATOM   1235 1HD2 ASN A  75     273.258  81.037  38.099  1.00  0.00           H  
ATOM   1236 2HD2 ASN A  75     272.540  82.168  39.197  1.00  0.00           H  
ATOM   1237  N   LEU A  76     267.162  83.385  38.947  1.00  0.00           N  
ATOM   1238  CA  LEU A  76     265.904  83.688  39.621  1.00  0.00           C  
ATOM   1239  C   LEU A  76     264.737  83.027  38.887  1.00  0.00           C  
ATOM   1240  O   LEU A  76     264.743  82.920  37.662  1.00  0.00           O  
ATOM   1241  CB  LEU A  76     265.688  85.205  39.693  1.00  0.00           C  
ATOM   1242  CG  LEU A  76     266.792  86.002  40.400  1.00  0.00           C  
ATOM   1243  CD1 LEU A  76     266.415  87.477  40.431  1.00  0.00           C  
ATOM   1244  CD2 LEU A  76     266.990  85.458  41.807  1.00  0.00           C  
ATOM   1245  H   LEU A  76     267.484  83.995  38.210  1.00  0.00           H  
ATOM   1246  HA  LEU A  76     265.952  83.294  40.636  1.00  0.00           H  
ATOM   1247 1HB  LEU A  76     265.598  85.592  38.680  1.00  0.00           H  
ATOM   1248 2HB  LEU A  76     264.752  85.398  40.218  1.00  0.00           H  
ATOM   1249  HG  LEU A  76     267.723  85.908  39.841  1.00  0.00           H  
ATOM   1250 1HD1 LEU A  76     267.199  88.043  40.933  1.00  0.00           H  
ATOM   1251 2HD1 LEU A  76     266.299  87.844  39.411  1.00  0.00           H  
ATOM   1252 3HD1 LEU A  76     265.476  87.601  40.971  1.00  0.00           H  
ATOM   1253 1HD2 LEU A  76     267.775  86.024  42.309  1.00  0.00           H  
ATOM   1254 2HD2 LEU A  76     266.059  85.553  42.368  1.00  0.00           H  
ATOM   1255 3HD2 LEU A  76     267.276  84.408  41.755  1.00  0.00           H  
ATOM   1256  N   THR A  77     263.721  82.643  39.651  1.00  0.00           N  
ATOM   1257  CA  THR A  77     262.488  82.012  39.170  1.00  0.00           C  
ATOM   1258  C   THR A  77     261.273  82.677  39.818  1.00  0.00           C  
ATOM   1259  O   THR A  77     261.378  83.347  40.852  1.00  0.00           O  
ATOM   1260  CB  THR A  77     262.477  80.500  39.465  1.00  0.00           C  
ATOM   1261  OG1 THR A  77     262.449  80.287  40.882  1.00  0.00           O  
ATOM   1262  CG2 THR A  77     263.712  79.833  38.880  1.00  0.00           C  
ATOM   1263  H   THR A  77     263.835  82.810  40.640  1.00  0.00           H  
ATOM   1264  HA  THR A  77     262.428  82.148  38.091  1.00  0.00           H  
ATOM   1265  HB  THR A  77     261.586  80.051  39.026  1.00  0.00           H  
ATOM   1266  HG1 THR A  77     262.577  79.354  41.068  1.00  0.00           H  
ATOM   1267 1HG2 THR A  77     263.687  78.766  39.097  1.00  0.00           H  
ATOM   1268 2HG2 THR A  77     263.730  79.984  37.801  1.00  0.00           H  
ATOM   1269 3HG2 THR A  77     264.606  80.272  39.322  1.00  0.00           H  
ATOM   1270  N   GLY A  78     260.104  82.516  39.198  1.00  0.00           N  
ATOM   1271  CA  GLY A  78     258.802  82.786  39.808  1.00  0.00           C  
ATOM   1272  C   GLY A  78     258.648  84.196  40.388  1.00  0.00           C  
ATOM   1273  O   GLY A  78     259.018  85.190  39.760  1.00  0.00           O  
ATOM   1274  H   GLY A  78     260.142  82.186  38.245  1.00  0.00           H  
ATOM   1275 1HA  GLY A  78     258.015  82.641  39.068  1.00  0.00           H  
ATOM   1276 2HA  GLY A  78     258.622  82.073  40.612  1.00  0.00           H  
ATOM   1277  N   SER A  79     258.102  84.284  41.604  1.00  0.00           N  
ATOM   1278  CA  SER A  79     257.845  85.553  42.302  1.00  0.00           C  
ATOM   1279  C   SER A  79     259.111  86.395  42.511  1.00  0.00           C  
ATOM   1280  O   SER A  79     259.058  87.615  42.361  1.00  0.00           O  
ATOM   1281  CB  SER A  79     257.203  85.273  43.647  1.00  0.00           C  
ATOM   1282  OG  SER A  79     255.930  84.709  43.487  1.00  0.00           O  
ATOM   1283  H   SER A  79     257.854  83.416  42.057  1.00  0.00           H  
ATOM   1284  HA  SER A  79     257.161  86.150  41.698  1.00  0.00           H  
ATOM   1285 1HB  SER A  79     257.836  84.594  44.218  1.00  0.00           H  
ATOM   1286 2HB  SER A  79     257.124  86.200  44.213  1.00  0.00           H  
ATOM   1287  HG  SER A  79     255.496  84.789  44.340  1.00  0.00           H  
ATOM   1288  N   GLU A  80     260.267  85.773  42.784  1.00  0.00           N  
ATOM   1289  CA  GLU A  80     261.527  86.503  42.978  1.00  0.00           C  
ATOM   1290  C   GLU A  80     262.014  87.155  41.677  1.00  0.00           C  
ATOM   1291  O   GLU A  80     262.415  88.321  41.659  1.00  0.00           O  
ATOM   1292  CB  GLU A  80     262.608  85.570  43.562  1.00  0.00           C  
ATOM   1293  CG  GLU A  80     263.812  86.394  44.057  1.00  0.00           C  
ATOM   1294  CD  GLU A  80     264.913  85.606  44.787  1.00  0.00           C  
ATOM   1295  OE1 GLU A  80     265.873  86.278  45.250  1.00  0.00           O  
ATOM   1296  OE2 GLU A  80     264.846  84.364  44.898  1.00  0.00           O  
ATOM   1297  H   GLU A  80     260.265  84.766  42.858  1.00  0.00           H  
ATOM   1298  HA  GLU A  80     261.358  87.297  43.706  1.00  0.00           H  
ATOM   1299 1HB  GLU A  80     263.480  86.158  43.850  1.00  0.00           H  
ATOM   1300 2HB  GLU A  80     262.226  85.088  44.462  1.00  0.00           H  
ATOM   1301 1HG  GLU A  80     264.481  85.739  44.615  1.00  0.00           H  
ATOM   1302 2HG  GLU A  80     264.357  86.776  43.195  1.00  0.00           H  
ATOM   1303  N   GLN A  81     261.922  86.432  40.560  1.00  0.00           N  
ATOM   1304  CA  GLN A  81     262.269  86.944  39.235  1.00  0.00           C  
ATOM   1305  C   GLN A  81     261.317  88.068  38.789  1.00  0.00           C  
ATOM   1306  O   GLN A  81     261.767  89.113  38.296  1.00  0.00           O  
ATOM   1307  CB  GLN A  81     262.253  85.807  38.210  1.00  0.00           C  
ATOM   1308  CG  GLN A  81     262.714  86.215  36.821  1.00  0.00           C  
ATOM   1309  CD  GLN A  81     262.810  85.034  35.873  1.00  0.00           C  
ATOM   1310  OE1 GLN A  81     261.844  84.290  35.686  1.00  0.00           O  
ATOM   1311  NE2 GLN A  81     263.980  84.854  35.270  1.00  0.00           N  
ATOM   1312  H   GLN A  81     261.593  85.479  40.648  1.00  0.00           H  
ATOM   1313  HA  GLN A  81     263.274  87.364  39.278  1.00  0.00           H  
ATOM   1314 1HB  GLN A  81     262.897  84.997  38.554  1.00  0.00           H  
ATOM   1315 2HB  GLN A  81     261.243  85.408  38.126  1.00  0.00           H  
ATOM   1316 1HG  GLN A  81     262.001  86.927  36.408  1.00  0.00           H  
ATOM   1317 2HG  GLN A  81     263.700  86.673  36.897  1.00  0.00           H  
ATOM   1318 1HE2 GLN A  81     264.103  84.093  34.633  1.00  0.00           H  
ATOM   1319 2HE2 GLN A  81     264.737  85.482  35.450  1.00  0.00           H  
ATOM   1320  N   ILE A  82     260.013  87.889  39.013  1.00  0.00           N  
ATOM   1321  CA  ILE A  82     258.975  88.887  38.721  1.00  0.00           C  
ATOM   1322  C   ILE A  82     259.210  90.157  39.549  1.00  0.00           C  
ATOM   1323  O   ILE A  82     259.185  91.262  38.996  1.00  0.00           O  
ATOM   1324  CB  ILE A  82     257.570  88.329  39.013  1.00  0.00           C  
ATOM   1325  CG1 ILE A  82     257.216  87.224  38.014  1.00  0.00           C  
ATOM   1326  CG2 ILE A  82     256.536  89.443  38.968  1.00  0.00           C  
ATOM   1327  CD1 ILE A  82     256.000  86.415  38.404  1.00  0.00           C  
ATOM   1328  H   ILE A  82     259.742  87.002  39.413  1.00  0.00           H  
ATOM   1329  HA  ILE A  82     259.029  89.142  37.664  1.00  0.00           H  
ATOM   1330  HB  ILE A  82     257.558  87.874  40.003  1.00  0.00           H  
ATOM   1331 1HG1 ILE A  82     257.033  87.665  37.034  1.00  0.00           H  
ATOM   1332 2HG1 ILE A  82     258.060  86.542  37.912  1.00  0.00           H  
ATOM   1333 1HG2 ILE A  82     255.548  89.031  39.176  1.00  0.00           H  
ATOM   1334 2HG2 ILE A  82     256.780  90.196  39.716  1.00  0.00           H  
ATOM   1335 3HG2 ILE A  82     256.537  89.901  37.979  1.00  0.00           H  
ATOM   1336 1HD1 ILE A  82     255.813  85.652  37.648  1.00  0.00           H  
ATOM   1337 2HD1 ILE A  82     256.176  85.935  39.368  1.00  0.00           H  
ATOM   1338 3HD1 ILE A  82     255.135  87.072  38.478  1.00  0.00           H  
ATOM   1339  N   PHE A  83     259.521  90.006  40.840  1.00  0.00           N  
ATOM   1340  CA  PHE A  83     259.942  91.096  41.716  1.00  0.00           C  
ATOM   1341  C   PHE A  83     261.172  91.822  41.170  1.00  0.00           C  
ATOM   1342  O   PHE A  83     261.164  93.048  41.043  1.00  0.00           O  
ATOM   1343  CB  PHE A  83     260.243  90.562  43.118  1.00  0.00           C  
ATOM   1344  CG  PHE A  83     261.011  91.522  43.980  1.00  0.00           C  
ATOM   1345  CD1 PHE A  83     260.386  92.627  44.540  1.00  0.00           C  
ATOM   1346  CD2 PHE A  83     262.360  91.323  44.234  1.00  0.00           C  
ATOM   1347  CE1 PHE A  83     261.092  93.511  45.334  1.00  0.00           C  
ATOM   1348  CE2 PHE A  83     263.067  92.205  45.028  1.00  0.00           C  
ATOM   1349  CZ  PHE A  83     262.432  93.300  45.578  1.00  0.00           C  
ATOM   1350  H   PHE A  83     259.452  89.071  41.215  1.00  0.00           H  
ATOM   1351  HA  PHE A  83     259.129  91.820  41.784  1.00  0.00           H  
ATOM   1352 1HB  PHE A  83     259.308  90.322  43.624  1.00  0.00           H  
ATOM   1353 2HB  PHE A  83     260.818  89.640  43.039  1.00  0.00           H  
ATOM   1354  HD1 PHE A  83     259.326  92.793  44.347  1.00  0.00           H  
ATOM   1355  HD2 PHE A  83     262.861  90.458  43.799  1.00  0.00           H  
ATOM   1356  HE1 PHE A  83     260.588  94.375  45.767  1.00  0.00           H  
ATOM   1357  HE2 PHE A  83     264.127  92.037  45.220  1.00  0.00           H  
ATOM   1358  HZ  PHE A  83     262.989  93.997  46.203  1.00  0.00           H  
ATOM   1359  N   TYR A  84     262.222  91.076  40.805  1.00  0.00           N  
ATOM   1360  CA  TYR A  84     263.458  91.635  40.265  1.00  0.00           C  
ATOM   1361  C   TYR A  84     263.180  92.534  39.052  1.00  0.00           C  
ATOM   1362  O   TYR A  84     263.621  93.684  39.018  1.00  0.00           O  
ATOM   1363  CB  TYR A  84     264.428  90.514  39.886  1.00  0.00           C  
ATOM   1364  CG  TYR A  84     265.705  91.003  39.241  1.00  0.00           C  
ATOM   1365  CD1 TYR A  84     266.727  91.516  40.027  1.00  0.00           C  
ATOM   1366  CD2 TYR A  84     265.855  90.940  37.863  1.00  0.00           C  
ATOM   1367  CE1 TYR A  84     267.894  91.963  39.437  1.00  0.00           C  
ATOM   1368  CE2 TYR A  84     267.021  91.387  37.274  1.00  0.00           C  
ATOM   1369  CZ  TYR A  84     268.038  91.897  38.056  1.00  0.00           C  
ATOM   1370  OH  TYR A  84     269.200  92.342  37.469  1.00  0.00           O  
ATOM   1371  H   TYR A  84     262.141  90.073  40.914  1.00  0.00           H  
ATOM   1372  HA  TYR A  84     263.922  92.255  41.033  1.00  0.00           H  
ATOM   1373 1HB  TYR A  84     264.693  89.945  40.779  1.00  0.00           H  
ATOM   1374 2HB  TYR A  84     263.939  89.828  39.195  1.00  0.00           H  
ATOM   1375  HD1 TYR A  84     266.609  91.566  41.109  1.00  0.00           H  
ATOM   1376  HD2 TYR A  84     265.051  90.538  37.246  1.00  0.00           H  
ATOM   1377  HE1 TYR A  84     268.696  92.365  40.054  1.00  0.00           H  
ATOM   1378  HE2 TYR A  84     267.138  91.338  36.191  1.00  0.00           H  
ATOM   1379  HH  TYR A  84     269.119  92.279  36.514  1.00  0.00           H  
ATOM   1380  N   SER A  85     262.413  92.032  38.082  1.00  0.00           N  
ATOM   1381  CA  SER A  85     261.983  92.800  36.910  1.00  0.00           C  
ATOM   1382  C   SER A  85     261.178  94.043  37.299  1.00  0.00           C  
ATOM   1383  O   SER A  85     261.444  95.127  36.777  1.00  0.00           O  
ATOM   1384  CB  SER A  85     261.152  91.922  35.995  1.00  0.00           C  
ATOM   1385  OG  SER A  85     261.938  90.918  35.413  1.00  0.00           O  
ATOM   1386  H   SER A  85     262.120  91.068  38.174  1.00  0.00           H  
ATOM   1387  HA  SER A  85     262.870  93.135  36.371  1.00  0.00           H  
ATOM   1388 1HB  SER A  85     260.341  91.468  36.564  1.00  0.00           H  
ATOM   1389 2HB  SER A  85     260.702  92.534  35.214  1.00  0.00           H  
ATOM   1390  HG  SER A  85     261.361  90.450  34.804  1.00  0.00           H  
ATOM   1391  N   GLY A  86     260.243  93.905  38.247  1.00  0.00           N  
ATOM   1392  CA  GLY A  86     259.408  95.004  38.731  1.00  0.00           C  
ATOM   1393  C   GLY A  86     260.213  96.147  39.340  1.00  0.00           C  
ATOM   1394  O   GLY A  86     260.140  97.281  38.871  1.00  0.00           O  
ATOM   1395  H   GLY A  86     260.121  92.983  38.641  1.00  0.00           H  
ATOM   1396 1HA  GLY A  86     258.811  95.397  37.907  1.00  0.00           H  
ATOM   1397 2HA  GLY A  86     258.713  94.628  39.481  1.00  0.00           H  
ATOM   1398  N   PHE A  87     261.049  95.851  40.339  1.00  0.00           N  
ATOM   1399  CA  PHE A  87     261.852  96.866  41.023  1.00  0.00           C  
ATOM   1400  C   PHE A  87     262.951  97.442  40.123  1.00  0.00           C  
ATOM   1401  O   PHE A  87     263.175  98.651  40.103  1.00  0.00           O  
ATOM   1402  CB  PHE A  87     262.485  96.272  42.283  1.00  0.00           C  
ATOM   1403  CG  PHE A  87     262.978  97.304  43.257  1.00  0.00           C  
ATOM   1404  CD1 PHE A  87     262.093  97.975  44.088  1.00  0.00           C  
ATOM   1405  CD2 PHE A  87     264.328  97.607  43.344  1.00  0.00           C  
ATOM   1406  CE1 PHE A  87     262.546  98.924  44.984  1.00  0.00           C  
ATOM   1407  CE2 PHE A  87     264.784  98.554  44.241  1.00  0.00           C  
ATOM   1408  CZ  PHE A  87     263.891  99.213  45.061  1.00  0.00           C  
ATOM   1409  H   PHE A  87     261.122  94.887  40.631  1.00  0.00           H  
ATOM   1410  HA  PHE A  87     261.197  97.689  41.312  1.00  0.00           H  
ATOM   1411 1HB  PHE A  87     261.757  95.643  42.794  1.00  0.00           H  
ATOM   1412 2HB  PHE A  87     263.325  95.639  42.004  1.00  0.00           H  
ATOM   1413  HD1 PHE A  87     261.028  97.745  44.028  1.00  0.00           H  
ATOM   1414  HD2 PHE A  87     265.034  97.085  42.696  1.00  0.00           H  
ATOM   1415  HE1 PHE A  87     261.838  99.443  45.631  1.00  0.00           H  
ATOM   1416  HE2 PHE A  87     265.848  98.782  44.300  1.00  0.00           H  
ATOM   1417  HZ  PHE A  87     264.249  99.963  45.766  1.00  0.00           H  
ATOM   1418  N   LYS A  88     263.615  96.601  39.316  1.00  0.00           N  
ATOM   1419  CA  LYS A  88     264.648  97.048  38.370  1.00  0.00           C  
ATOM   1420  C   LYS A  88     264.124  98.136  37.437  1.00  0.00           C  
ATOM   1421  O   LYS A  88     264.740  99.197  37.324  1.00  0.00           O  
ATOM   1422  CB  LYS A  88     265.168  95.867  37.549  1.00  0.00           C  
ATOM   1423  CG  LYS A  88     266.222  96.237  36.513  1.00  0.00           C  
ATOM   1424  CD  LYS A  88     266.762  95.002  35.808  1.00  0.00           C  
ATOM   1425  CE  LYS A  88     267.795  95.372  34.755  1.00  0.00           C  
ATOM   1426  NZ  LYS A  88     267.173  96.019  33.568  1.00  0.00           N  
ATOM   1427  H   LYS A  88     263.388  95.619  39.369  1.00  0.00           H  
ATOM   1428  HA  LYS A  88     265.477  97.471  38.938  1.00  0.00           H  
ATOM   1429 1HB  LYS A  88     265.602  95.123  38.217  1.00  0.00           H  
ATOM   1430 2HB  LYS A  88     264.338  95.393  37.026  1.00  0.00           H  
ATOM   1431 1HG  LYS A  88     265.784  96.906  35.772  1.00  0.00           H  
ATOM   1432 2HG  LYS A  88     267.046  96.755  37.003  1.00  0.00           H  
ATOM   1433 1HD  LYS A  88     267.224  94.337  36.541  1.00  0.00           H  
ATOM   1434 2HD  LYS A  88     265.942  94.469  35.327  1.00  0.00           H  
ATOM   1435 1HE  LYS A  88     268.524  96.057  35.186  1.00  0.00           H  
ATOM   1436 2HE  LYS A  88     268.320  94.474  34.429  1.00  0.00           H  
ATOM   1437 1HZ  LYS A  88     267.889  96.248  32.894  1.00  0.00           H  
ATOM   1438 2HZ  LYS A  88     266.506  95.384  33.148  1.00  0.00           H  
ATOM   1439 3HZ  LYS A  88     266.698  96.863  33.854  1.00  0.00           H  
ATOM   1440  N   GLU A  89     263.003  97.867  36.775  1.00  0.00           N  
ATOM   1441  CA  GLU A  89     262.361  98.824  35.881  1.00  0.00           C  
ATOM   1442  C   GLU A  89     261.816 100.031  36.642  1.00  0.00           C  
ATOM   1443  O   GLU A  89     261.977 101.165  36.186  1.00  0.00           O  
ATOM   1444  CB  GLU A  89     261.230  98.146  35.105  1.00  0.00           C  
ATOM   1445  CG  GLU A  89     261.697  97.136  34.067  1.00  0.00           C  
ATOM   1446  CD  GLU A  89     262.497  97.763  32.959  1.00  0.00           C  
ATOM   1447  OE1 GLU A  89     262.030  98.715  32.380  1.00  0.00           O  
ATOM   1448  OE2 GLU A  89     263.576  97.289  32.690  1.00  0.00           O  
ATOM   1449  H   GLU A  89     262.586  96.956  36.901  1.00  0.00           H  
ATOM   1450  HA  GLU A  89     263.105  99.187  35.171  1.00  0.00           H  
ATOM   1451 1HB  GLU A  89     260.569  97.630  35.801  1.00  0.00           H  
ATOM   1452 2HB  GLU A  89     260.637  98.903  34.591  1.00  0.00           H  
ATOM   1453 1HG  GLU A  89     262.311  96.382  34.560  1.00  0.00           H  
ATOM   1454 2HG  GLU A  89     260.827  96.637  33.644  1.00  0.00           H  
ATOM   1455  N   PHE A  90     261.270  99.803  37.837  1.00  0.00           N  
ATOM   1456  CA  PHE A  90     260.781 100.850  38.722  1.00  0.00           C  
ATOM   1457  C   PHE A  90     261.869 101.889  39.025  1.00  0.00           C  
ATOM   1458  O   PHE A  90     261.668 103.075  38.778  1.00  0.00           O  
ATOM   1459  CB  PHE A  90     260.272 100.240  40.029  1.00  0.00           C  
ATOM   1460  CG  PHE A  90     259.964 101.255  41.093  1.00  0.00           C  
ATOM   1461  CD1 PHE A  90     258.732 101.892  41.128  1.00  0.00           C  
ATOM   1462  CD2 PHE A  90     260.905 101.576  42.059  1.00  0.00           C  
ATOM   1463  CE1 PHE A  90     258.448 102.826  42.106  1.00  0.00           C  
ATOM   1464  CE2 PHE A  90     260.623 102.509  43.039  1.00  0.00           C  
ATOM   1465  CZ  PHE A  90     259.393 103.135  43.061  1.00  0.00           C  
ATOM   1466  H   PHE A  90     261.199  98.838  38.130  1.00  0.00           H  
ATOM   1467  HA  PHE A  90     259.955 101.364  38.229  1.00  0.00           H  
ATOM   1468 1HB  PHE A  90     259.367  99.666  39.834  1.00  0.00           H  
ATOM   1469 2HB  PHE A  90     261.017  99.550  40.423  1.00  0.00           H  
ATOM   1470  HD1 PHE A  90     257.985 101.647  40.373  1.00  0.00           H  
ATOM   1471  HD2 PHE A  90     261.877 101.082  42.041  1.00  0.00           H  
ATOM   1472  HE1 PHE A  90     257.476 103.319  42.122  1.00  0.00           H  
ATOM   1473  HE2 PHE A  90     261.371 102.752  43.793  1.00  0.00           H  
ATOM   1474  HZ  PHE A  90     259.170 103.871  43.832  1.00  0.00           H  
ATOM   1475  N   VAL A  91     263.056 101.461  39.476  1.00  0.00           N  
ATOM   1476  CA  VAL A  91     264.161 102.369  39.831  1.00  0.00           C  
ATOM   1477  C   VAL A  91     264.655 103.155  38.613  1.00  0.00           C  
ATOM   1478  O   VAL A  91     264.819 104.377  38.683  1.00  0.00           O  
ATOM   1479  CB  VAL A  91     265.336 101.574  40.430  1.00  0.00           C  
ATOM   1480  CG1 VAL A  91     266.555 102.470  40.599  1.00  0.00           C  
ATOM   1481  CG2 VAL A  91     264.925 100.967  41.763  1.00  0.00           C  
ATOM   1482  H   VAL A  91     263.184 100.463  39.573  1.00  0.00           H  
ATOM   1483  HA  VAL A  91     263.800 103.077  40.578  1.00  0.00           H  
ATOM   1484  HB  VAL A  91     265.615 100.779  39.738  1.00  0.00           H  
ATOM   1485 1HG1 VAL A  91     267.376 101.891  41.023  1.00  0.00           H  
ATOM   1486 2HG1 VAL A  91     266.853 102.864  39.628  1.00  0.00           H  
ATOM   1487 3HG1 VAL A  91     266.310 103.295  41.267  1.00  0.00           H  
ATOM   1488 1HG2 VAL A  91     265.760 100.405  42.180  1.00  0.00           H  
ATOM   1489 2HG2 VAL A  91     264.640 101.762  42.452  1.00  0.00           H  
ATOM   1490 3HG2 VAL A  91     264.078 100.297  41.612  1.00  0.00           H  
ATOM   1491  N   ARG A  92     264.875 102.472  37.481  1.00  0.00           N  
ATOM   1492  CA  ARG A  92     265.311 103.102  36.226  1.00  0.00           C  
ATOM   1493  C   ARG A  92     264.288 104.114  35.714  1.00  0.00           C  
ATOM   1494  O   ARG A  92     264.656 105.255  35.435  1.00  0.00           O  
ATOM   1495  CB  ARG A  92     265.547 102.047  35.152  1.00  0.00           C  
ATOM   1496  CG  ARG A  92     266.068 102.587  33.830  1.00  0.00           C  
ATOM   1497  CD  ARG A  92     266.275 101.502  32.837  1.00  0.00           C  
ATOM   1498  NE  ARG A  92     265.014 100.962  32.353  1.00  0.00           N  
ATOM   1499  CZ  ARG A  92     264.246 101.539  31.408  1.00  0.00           C  
ATOM   1500  NH1 ARG A  92     264.623 102.671  30.857  1.00  0.00           N  
ATOM   1501  NH2 ARG A  92     263.115 100.968  31.036  1.00  0.00           N  
ATOM   1502  H   ARG A  92     264.728 101.473  37.505  1.00  0.00           H  
ATOM   1503  HA  ARG A  92     266.249 103.627  36.409  1.00  0.00           H  
ATOM   1504 1HB  ARG A  92     264.615 101.520  34.949  1.00  0.00           H  
ATOM   1505 2HB  ARG A  92     265.856 102.534  34.227  1.00  0.00           H  
ATOM   1506 1HG  ARG A  92     267.021 103.091  33.992  1.00  0.00           H  
ATOM   1507 2HG  ARG A  92     266.207 101.763  33.129  1.00  0.00           H  
ATOM   1508 1HD  ARG A  92     266.838 100.692  33.297  1.00  0.00           H  
ATOM   1509 2HD  ARG A  92     265.309 101.128  32.501  1.00  0.00           H  
ATOM   1510  HE  ARG A  92     264.691 100.091  32.754  1.00  0.00           H  
ATOM   1511 1HH1 ARG A  92     265.488 103.109  31.142  1.00  0.00           H  
ATOM   1512 2HH1 ARG A  92     264.048 103.104  30.149  1.00  0.00           H  
ATOM   1513 1HH2 ARG A  92     262.825 100.097  31.461  1.00  0.00           H  
ATOM   1514 2HH2 ARG A  92     262.539 101.400  30.329  1.00  0.00           H  
ATOM   1515  N   LEU A  93     263.025 103.707  35.590  1.00  0.00           N  
ATOM   1516  CA  LEU A  93     261.949 104.566  35.103  1.00  0.00           C  
ATOM   1517  C   LEU A  93     261.662 105.718  36.056  1.00  0.00           C  
ATOM   1518  O   LEU A  93     261.455 106.837  35.595  1.00  0.00           O  
ATOM   1519  CB  LEU A  93     260.672 103.743  34.897  1.00  0.00           C  
ATOM   1520  CG  LEU A  93     260.723 102.706  33.768  1.00  0.00           C  
ATOM   1521  CD1 LEU A  93     259.455 101.864  33.793  1.00  0.00           C  
ATOM   1522  CD2 LEU A  93     260.881 103.417  32.432  1.00  0.00           C  
ATOM   1523  H   LEU A  93     262.815 102.754  35.849  1.00  0.00           H  
ATOM   1524  HA  LEU A  93     262.253 104.991  34.147  1.00  0.00           H  
ATOM   1525 1HB  LEU A  93     260.446 103.215  35.822  1.00  0.00           H  
ATOM   1526 2HB  LEU A  93     259.849 104.426  34.683  1.00  0.00           H  
ATOM   1527  HG  LEU A  93     261.570 102.038  33.926  1.00  0.00           H  
ATOM   1528 1HD1 LEU A  93     259.492 101.127  32.991  1.00  0.00           H  
ATOM   1529 2HD1 LEU A  93     259.377 101.352  34.752  1.00  0.00           H  
ATOM   1530 3HD1 LEU A  93     258.588 102.508  33.654  1.00  0.00           H  
ATOM   1531 1HD2 LEU A  93     260.919 102.680  31.630  1.00  0.00           H  
ATOM   1532 2HD2 LEU A  93     260.034 104.084  32.273  1.00  0.00           H  
ATOM   1533 3HD2 LEU A  93     261.804 103.997  32.436  1.00  0.00           H  
ATOM   1534  N   HIS A  94     261.712 105.480  37.366  1.00  0.00           N  
ATOM   1535  CA  HIS A  94     261.509 106.522  38.364  1.00  0.00           C  
ATOM   1536  C   HIS A  94     262.574 107.617  38.259  1.00  0.00           C  
ATOM   1537  O   HIS A  94     262.227 108.789  38.147  1.00  0.00           O  
ATOM   1538  CB  HIS A  94     261.520 105.922  39.774  1.00  0.00           C  
ATOM   1539  CG  HIS A  94     261.251 106.922  40.855  1.00  0.00           C  
ATOM   1540  ND1 HIS A  94     260.002 107.465  41.071  1.00  0.00           N  
ATOM   1541  CD2 HIS A  94     262.069 107.478  41.779  1.00  0.00           C  
ATOM   1542  CE1 HIS A  94     260.064 108.312  42.085  1.00  0.00           C  
ATOM   1543  NE2 HIS A  94     261.306 108.338  42.531  1.00  0.00           N  
ATOM   1544  H   HIS A  94     261.896 104.535  37.672  1.00  0.00           H  
ATOM   1545  HA  HIS A  94     260.540 106.995  38.204  1.00  0.00           H  
ATOM   1546 1HB  HIS A  94     260.767 105.136  39.841  1.00  0.00           H  
ATOM   1547 2HB  HIS A  94     262.490 105.464  39.966  1.00  0.00           H  
ATOM   1548  HD2 HIS A  94     263.134 107.280  41.904  1.00  0.00           H  
ATOM   1549  HE1 HIS A  94     259.231 108.891  42.484  1.00  0.00           H  
ATOM   1550  HE2 HIS A  94     261.646 108.897  43.300  1.00  0.00           H  
ATOM   1551  N   ARG A  95     263.866 107.256  38.208  1.00  0.00           N  
ATOM   1552  CA  ARG A  95     264.966 108.221  38.033  1.00  0.00           C  
ATOM   1553  C   ARG A  95     264.880 108.994  36.710  1.00  0.00           C  
ATOM   1554  O   ARG A  95     265.288 110.149  36.668  1.00  0.00           O  
ATOM   1555  CB  ARG A  95     266.307 107.507  38.098  1.00  0.00           C  
ATOM   1556  CG  ARG A  95     266.692 106.993  39.477  1.00  0.00           C  
ATOM   1557  CD  ARG A  95     267.933 106.178  39.433  1.00  0.00           C  
ATOM   1558  NE  ARG A  95     268.299 105.675  40.747  1.00  0.00           N  
ATOM   1559  CZ  ARG A  95     269.259 104.758  40.975  1.00  0.00           C  
ATOM   1560  NH1 ARG A  95     269.939 104.254  39.969  1.00  0.00           N  
ATOM   1561  NH2 ARG A  95     269.517 104.365  42.210  1.00  0.00           N  
ATOM   1562  H   ARG A  95     264.083 106.274  38.294  1.00  0.00           H  
ATOM   1563  HA  ARG A  95     264.917 108.951  38.842  1.00  0.00           H  
ATOM   1564 1HB  ARG A  95     266.299 106.655  37.420  1.00  0.00           H  
ATOM   1565 2HB  ARG A  95     267.096 108.182  37.766  1.00  0.00           H  
ATOM   1566 1HG  ARG A  95     266.859 107.837  40.146  1.00  0.00           H  
ATOM   1567 2HG  ARG A  95     265.887 106.371  39.871  1.00  0.00           H  
ATOM   1568 1HD  ARG A  95     267.785 105.326  38.770  1.00  0.00           H  
ATOM   1569 2HD  ARG A  95     268.755 106.788  39.060  1.00  0.00           H  
ATOM   1570  HE  ARG A  95     267.798 106.040  41.546  1.00  0.00           H  
ATOM   1571 1HH1 ARG A  95     269.741 104.554  39.025  1.00  0.00           H  
ATOM   1572 2HH1 ARG A  95     270.658 103.566  40.140  1.00  0.00           H  
ATOM   1573 1HH2 ARG A  95     268.994 104.753  42.984  1.00  0.00           H  
ATOM   1574 2HH2 ARG A  95     270.236 103.678  42.381  1.00  0.00           H  
ATOM   1575  N   ALA A  96     264.401 108.365  35.637  1.00  0.00           N  
ATOM   1576  CA  ALA A  96     264.248 109.013  34.333  1.00  0.00           C  
ATOM   1577  C   ALA A  96     262.965 109.857  34.219  1.00  0.00           C  
ATOM   1578  O   ALA A  96     262.988 110.910  33.592  1.00  0.00           O  
ATOM   1579  CB  ALA A  96     264.306 107.922  33.258  1.00  0.00           C  
ATOM   1580  H   ALA A  96     264.135 107.396  35.740  1.00  0.00           H  
ATOM   1581  HA  ALA A  96     265.083 109.699  34.196  1.00  0.00           H  
ATOM   1582 1HB  ALA A  96     264.196 108.376  32.275  1.00  0.00           H  
ATOM   1583 2HB  ALA A  96     265.263 107.406  33.314  1.00  0.00           H  
ATOM   1584 3HB  ALA A  96     263.500 107.208  33.421  1.00  0.00           H  
ATOM   1585  N   ASN A  97     261.858 109.399  34.807  1.00  0.00           N  
ATOM   1586  CA  ASN A  97     260.519 109.970  34.654  1.00  0.00           C  
ATOM   1587  C   ASN A  97     259.865 110.263  36.015  1.00  0.00           C  
ATOM   1588  O   ASN A  97     258.684 109.973  36.215  1.00  0.00           O  
ATOM   1589  CB  ASN A  97     259.645 109.046  33.827  1.00  0.00           C  
ATOM   1590  CG  ASN A  97     260.160 108.862  32.426  1.00  0.00           C  
ATOM   1591  OD1 ASN A  97     259.931 109.707  31.553  1.00  0.00           O  
ATOM   1592  ND2 ASN A  97     260.850 107.776  32.196  1.00  0.00           N  
ATOM   1593  H   ASN A  97     261.984 108.592  35.402  1.00  0.00           H  
ATOM   1594  HA  ASN A  97     260.608 110.926  34.134  1.00  0.00           H  
ATOM   1595 1HB  ASN A  97     259.588 108.070  34.311  1.00  0.00           H  
ATOM   1596 2HB  ASN A  97     258.633 109.448  33.780  1.00  0.00           H  
ATOM   1597 1HD2 ASN A  97     261.218 107.600  31.282  1.00  0.00           H  
ATOM   1598 2HD2 ASN A  97     261.010 107.119  32.933  1.00  0.00           H  
ATOM   1599  N   SER A  98     260.604 110.838  36.970  1.00  0.00           N  
ATOM   1600  CA  SER A  98     260.078 111.114  38.325  1.00  0.00           C  
ATOM   1601  C   SER A  98     258.868 112.063  38.343  1.00  0.00           C  
ATOM   1602  O   SER A  98     258.146 112.118  39.332  1.00  0.00           O  
ATOM   1603  CB  SER A  98     261.181 111.701  39.185  1.00  0.00           C  
ATOM   1604  OG  SER A  98     261.553 112.971  38.726  1.00  0.00           O  
ATOM   1605  H   SER A  98     261.554 111.092  36.749  1.00  0.00           H  
ATOM   1606  HA  SER A  98     259.745 110.173  38.765  1.00  0.00           H  
ATOM   1607 1HB  SER A  98     260.840 111.769  40.217  1.00  0.00           H  
ATOM   1608 2HB  SER A  98     262.045 111.038  39.169  1.00  0.00           H  
ATOM   1609  HG  SER A  98     262.443 113.121  39.054  1.00  0.00           H  
ATOM   1610  N   HIS A  99     258.623 112.791  37.249  1.00  0.00           N  
ATOM   1611  CA  HIS A  99     257.483 113.704  37.099  1.00  0.00           C  
ATOM   1612  C   HIS A  99     256.115 113.007  37.004  1.00  0.00           C  
ATOM   1613  O   HIS A  99     255.100 113.673  37.186  1.00  0.00           O  
ATOM   1614  CB  HIS A  99     257.684 114.579  35.858  1.00  0.00           C  
ATOM   1615  CG  HIS A  99     257.804 113.799  34.585  1.00  0.00           C  
ATOM   1616  ND1 HIS A  99     258.996 113.251  34.159  1.00  0.00           N  
ATOM   1617  CD2 HIS A  99     256.883 113.475  33.648  1.00  0.00           C  
ATOM   1618  CE1 HIS A  99     258.801 112.624  33.012  1.00  0.00           C  
ATOM   1619  NE2 HIS A  99     257.529 112.744  32.681  1.00  0.00           N  
ATOM   1620  H   HIS A  99     259.276 112.692  36.486  1.00  0.00           H  
ATOM   1621  HA  HIS A  99     257.419 114.353  37.973  1.00  0.00           H  
ATOM   1622 1HB  HIS A  99     256.844 115.268  35.758  1.00  0.00           H  
ATOM   1623 2HB  HIS A  99     258.586 115.178  35.977  1.00  0.00           H  
ATOM   1624  HD2 HIS A  99     255.826 113.744  33.657  1.00  0.00           H  
ATOM   1625  HE1 HIS A  99     259.562 112.095  32.438  1.00  0.00           H  
ATOM   1626  HE2 HIS A  99     257.095 112.364  31.852  1.00  0.00           H  
ATOM   1627  N   ALA A 100     256.074 111.700  36.722  1.00  0.00           N  
ATOM   1628  CA  ALA A 100     254.844 110.924  36.556  1.00  0.00           C  
ATOM   1629  C   ALA A 100     254.942 109.577  37.306  1.00  0.00           C  
ATOM   1630  O   ALA A 100     255.060 108.526  36.664  1.00  0.00           O  
ATOM   1631  CB  ALA A 100     254.571 110.776  35.053  1.00  0.00           C  
ATOM   1632  H   ALA A 100     256.967 111.237  36.622  1.00  0.00           H  
ATOM   1633  HA  ALA A 100     254.023 111.493  36.992  1.00  0.00           H  
ATOM   1634 1HB  ALA A 100     253.657 110.201  34.904  1.00  0.00           H  
ATOM   1635 2HB  ALA A 100     254.454 111.764  34.606  1.00  0.00           H  
ATOM   1636 3HB  ALA A 100     255.405 110.263  34.579  1.00  0.00           H  
ATOM   1637  N   PRO A 101     254.953 109.589  38.655  1.00  0.00           N  
ATOM   1638  CA  PRO A 101     255.056 108.375  39.465  1.00  0.00           C  
ATOM   1639  C   PRO A 101     254.080 107.276  39.021  1.00  0.00           C  
ATOM   1640  O   PRO A 101     254.468 106.110  38.959  1.00  0.00           O  
ATOM   1641  CB  PRO A 101     254.722 108.888  40.870  1.00  0.00           C  
ATOM   1642  CG  PRO A 101     255.222 110.292  40.876  1.00  0.00           C  
ATOM   1643  CD  PRO A 101     254.881 110.817  39.506  1.00  0.00           C  
ATOM   1644  HA  PRO A 101     256.086 107.993  39.415  1.00  0.00           H  
ATOM   1645 1HB  PRO A 101     253.638 108.820  41.047  1.00  0.00           H  
ATOM   1646 2HB  PRO A 101     255.211 108.257  41.627  1.00  0.00           H  
ATOM   1647 1HG  PRO A 101     254.737 110.864  41.681  1.00  0.00           H  
ATOM   1648 2HG  PRO A 101     256.302 110.310  41.080  1.00  0.00           H  
ATOM   1649 1HD  PRO A 101     253.864 111.238  39.517  1.00  0.00           H  
ATOM   1650 2HD  PRO A 101     255.615 111.582  39.213  1.00  0.00           H  
ATOM   1651  N   GLU A 102     252.860 107.630  38.622  1.00  0.00           N  
ATOM   1652  CA  GLU A 102     251.838 106.679  38.178  1.00  0.00           C  
ATOM   1653  C   GLU A 102     252.279 105.919  36.921  1.00  0.00           C  
ATOM   1654  O   GLU A 102     252.297 104.687  36.914  1.00  0.00           O  
ATOM   1655  CB  GLU A 102     250.520 107.409  37.908  1.00  0.00           C  
ATOM   1656  CG  GLU A 102     249.376 106.501  37.479  1.00  0.00           C  
ATOM   1657  CD  GLU A 102     248.071 107.234  37.335  1.00  0.00           C  
ATOM   1658  OE1 GLU A 102     248.054 108.424  37.538  1.00  0.00           O  
ATOM   1659  OE2 GLU A 102     247.090 106.602  37.021  1.00  0.00           O  
ATOM   1660  H   GLU A 102     252.645 108.615  38.633  1.00  0.00           H  
ATOM   1661  HA  GLU A 102     251.679 105.948  38.971  1.00  0.00           H  
ATOM   1662 1HB  GLU A 102     250.207 107.940  38.807  1.00  0.00           H  
ATOM   1663 2HB  GLU A 102     250.670 108.152  37.125  1.00  0.00           H  
ATOM   1664 1HG  GLU A 102     249.629 106.042  36.523  1.00  0.00           H  
ATOM   1665 2HG  GLU A 102     249.262 105.706  38.214  1.00  0.00           H  
ATOM   1666  N   ALA A 103     252.721 106.631  35.880  1.00  0.00           N  
ATOM   1667  CA  ALA A 103     253.204 106.025  34.638  1.00  0.00           C  
ATOM   1668  C   ALA A 103     254.458 105.159  34.862  1.00  0.00           C  
ATOM   1669  O   ALA A 103     254.624 104.108  34.232  1.00  0.00           O  
ATOM   1670  CB  ALA A 103     253.483 107.144  33.627  1.00  0.00           C  
ATOM   1671  H   ALA A 103     252.713 107.639  35.965  1.00  0.00           H  
ATOM   1672  HA  ALA A 103     252.424 105.367  34.257  1.00  0.00           H  
ATOM   1673 1HB  ALA A 103     253.844 106.709  32.694  1.00  0.00           H  
ATOM   1674 2HB  ALA A 103     252.563 107.697  33.437  1.00  0.00           H  
ATOM   1675 3HB  ALA A 103     254.236 107.817  34.030  1.00  0.00           H  
ATOM   1676  N   VAL A 104     255.341 105.587  35.769  1.00  0.00           N  
ATOM   1677  CA  VAL A 104     256.558 104.855  36.148  1.00  0.00           C  
ATOM   1678  C   VAL A 104     256.197 103.484  36.721  1.00  0.00           C  
ATOM   1679  O   VAL A 104     256.713 102.468  36.248  1.00  0.00           O  
ATOM   1680  CB  VAL A 104     257.367 105.650  37.191  1.00  0.00           C  
ATOM   1681  CG1 VAL A 104     258.437 104.769  37.818  1.00  0.00           C  
ATOM   1682  CG2 VAL A 104     257.990 106.874  36.538  1.00  0.00           C  
ATOM   1683  H   VAL A 104     255.143 106.475  36.213  1.00  0.00           H  
ATOM   1684  HA  VAL A 104     257.174 104.722  35.258  1.00  0.00           H  
ATOM   1685  HB  VAL A 104     256.699 105.965  37.992  1.00  0.00           H  
ATOM   1686 1HG1 VAL A 104     258.999 105.347  38.552  1.00  0.00           H  
ATOM   1687 2HG1 VAL A 104     257.966 103.919  38.310  1.00  0.00           H  
ATOM   1688 3HG1 VAL A 104     259.115 104.412  37.043  1.00  0.00           H  
ATOM   1689 1HG2 VAL A 104     258.560 107.432  37.281  1.00  0.00           H  
ATOM   1690 2HG2 VAL A 104     258.654 106.559  35.732  1.00  0.00           H  
ATOM   1691 3HG2 VAL A 104     257.203 107.510  36.132  1.00  0.00           H  
ATOM   1692  N   VAL A 105     255.299 103.446  37.710  1.00  0.00           N  
ATOM   1693  CA  VAL A 105     254.927 102.215  38.422  1.00  0.00           C  
ATOM   1694  C   VAL A 105     254.082 101.309  37.526  1.00  0.00           C  
ATOM   1695  O   VAL A 105     254.386 100.130  37.412  1.00  0.00           O  
ATOM   1696  CB  VAL A 105     254.139 102.549  39.702  1.00  0.00           C  
ATOM   1697  CG1 VAL A 105     253.589 101.279  40.335  1.00  0.00           C  
ATOM   1698  CG2 VAL A 105     255.032 103.296  40.681  1.00  0.00           C  
ATOM   1699  H   VAL A 105     254.861 104.319  37.973  1.00  0.00           H  
ATOM   1700  HA  VAL A 105     255.840 101.688  38.702  1.00  0.00           H  
ATOM   1701  HB  VAL A 105     253.284 103.173  39.440  1.00  0.00           H  
ATOM   1702 1HG1 VAL A 105     253.034 101.533  41.238  1.00  0.00           H  
ATOM   1703 2HG1 VAL A 105     252.924 100.780  39.630  1.00  0.00           H  
ATOM   1704 3HG1 VAL A 105     254.413 100.614  40.591  1.00  0.00           H  
ATOM   1705 1HG2 VAL A 105     254.468 103.529  41.583  1.00  0.00           H  
ATOM   1706 2HG2 VAL A 105     255.890 102.673  40.938  1.00  0.00           H  
ATOM   1707 3HG2 VAL A 105     255.381 104.221  40.222  1.00  0.00           H  
ATOM   1708  N   GLU A 106     253.098 101.855  36.805  1.00  0.00           N  
ATOM   1709  CA  GLU A 106     252.274 101.085  35.864  1.00  0.00           C  
ATOM   1710  C   GLU A 106     253.104 100.533  34.689  1.00  0.00           C  
ATOM   1711  O   GLU A 106     252.875  99.426  34.195  1.00  0.00           O  
ATOM   1712  CB  GLU A 106     251.134 101.953  35.328  1.00  0.00           C  
ATOM   1713  CG  GLU A 106     250.051 102.270  36.349  1.00  0.00           C  
ATOM   1714  CD  GLU A 106     249.274 101.056  36.774  1.00  0.00           C  
ATOM   1715  OE1 GLU A 106     248.771 100.366  35.920  1.00  0.00           O  
ATOM   1716  OE2 GLU A 106     249.183 100.816  37.956  1.00  0.00           O  
ATOM   1717  H   GLU A 106     252.921 102.843  36.918  1.00  0.00           H  
ATOM   1718  HA  GLU A 106     251.847 100.233  36.394  1.00  0.00           H  
ATOM   1719 1HB  GLU A 106     251.537 102.898  34.963  1.00  0.00           H  
ATOM   1720 2HB  GLU A 106     250.661 101.452  34.483  1.00  0.00           H  
ATOM   1721 1HG  GLU A 106     250.515 102.716  37.228  1.00  0.00           H  
ATOM   1722 2HG  GLU A 106     249.366 103.003  35.923  1.00  0.00           H  
ATOM   1723  N   GLY A 107     254.111 101.286  34.231  1.00  0.00           N  
ATOM   1724  CA  GLY A 107     255.099 100.785  33.283  1.00  0.00           C  
ATOM   1725  C   GLY A 107     255.858  99.562  33.800  1.00  0.00           C  
ATOM   1726  O   GLY A 107     255.830  98.513  33.153  1.00  0.00           O  
ATOM   1727  H   GLY A 107     254.184 102.236  34.562  1.00  0.00           H  
ATOM   1728 1HA  GLY A 107     254.604 100.521  32.348  1.00  0.00           H  
ATOM   1729 2HA  GLY A 107     255.816 101.573  33.055  1.00  0.00           H  
ATOM   1730  N   ALA A 108     256.453  99.663  34.990  1.00  0.00           N  
ATOM   1731  CA  ALA A 108     257.111  98.541  35.650  1.00  0.00           C  
ATOM   1732  C   ALA A 108     256.146  97.379  35.937  1.00  0.00           C  
ATOM   1733  O   ALA A 108     256.507  96.221  35.722  1.00  0.00           O  
ATOM   1734  CB  ALA A 108     257.795  99.056  36.920  1.00  0.00           C  
ATOM   1735  H   ALA A 108     256.440 100.564  35.447  1.00  0.00           H  
ATOM   1736  HA  ALA A 108     257.880  98.158  34.980  1.00  0.00           H  
ATOM   1737 1HB  ALA A 108     258.291  98.229  37.425  1.00  0.00           H  
ATOM   1738 2HB  ALA A 108     258.529  99.815  36.655  1.00  0.00           H  
ATOM   1739 3HB  ALA A 108     257.047  99.487  37.583  1.00  0.00           H  
ATOM   1740  N   SER A 109     254.901  97.663  36.326  1.00  0.00           N  
ATOM   1741  CA  SER A 109     253.869  96.639  36.556  1.00  0.00           C  
ATOM   1742  C   SER A 109     253.560  95.827  35.296  1.00  0.00           C  
ATOM   1743  O   SER A 109     253.538  94.596  35.345  1.00  0.00           O  
ATOM   1744  CB  SER A 109     252.597  97.292  37.060  1.00  0.00           C  
ATOM   1745  OG  SER A 109     251.623  96.330  37.359  1.00  0.00           O  
ATOM   1746  H   SER A 109     254.667  98.637  36.466  1.00  0.00           H  
ATOM   1747  HA  SER A 109     254.234  95.944  37.314  1.00  0.00           H  
ATOM   1748 1HB  SER A 109     252.817  97.879  37.951  1.00  0.00           H  
ATOM   1749 2HB  SER A 109     252.215  97.976  36.303  1.00  0.00           H  
ATOM   1750  HG  SER A 109     251.660  96.202  38.310  1.00  0.00           H  
ATOM   1751  N   ARG A 110     253.410  96.478  34.131  1.00  0.00           N  
ATOM   1752  CA  ARG A 110     253.275  95.769  32.844  1.00  0.00           C  
ATOM   1753  C   ARG A 110     254.513  94.941  32.505  1.00  0.00           C  
ATOM   1754  O   ARG A 110     254.368  93.837  31.986  1.00  0.00           O  
ATOM   1755  CB  ARG A 110     253.021  96.758  31.716  1.00  0.00           C  
ATOM   1756  CG  ARG A 110     251.662  97.440  31.757  1.00  0.00           C  
ATOM   1757  CD  ARG A 110     251.426  98.266  30.546  1.00  0.00           C  
ATOM   1758  NE  ARG A 110     250.196  99.037  30.646  1.00  0.00           N  
ATOM   1759  CZ  ARG A 110     250.124 100.307  31.088  1.00  0.00           C  
ATOM   1760  NH1 ARG A 110     251.215 100.935  31.465  1.00  0.00           N  
ATOM   1761  NH2 ARG A 110     248.955 100.922  31.141  1.00  0.00           N  
ATOM   1762  H   ARG A 110     253.393  97.487  34.142  1.00  0.00           H  
ATOM   1763  HA  ARG A 110     252.424  95.090  32.912  1.00  0.00           H  
ATOM   1764 1HB  ARG A 110     253.782  97.537  31.736  1.00  0.00           H  
ATOM   1765 2HB  ARG A 110     253.103  96.245  30.757  1.00  0.00           H  
ATOM   1766 1HG  ARG A 110     250.877  96.686  31.816  1.00  0.00           H  
ATOM   1767 2HG  ARG A 110     251.609  98.090  32.632  1.00  0.00           H  
ATOM   1768 1HD  ARG A 110     252.254  98.961  30.412  1.00  0.00           H  
ATOM   1769 2HD  ARG A 110     251.352  97.618  29.673  1.00  0.00           H  
ATOM   1770  HE  ARG A 110     249.336  98.587  30.365  1.00  0.00           H  
ATOM   1771 1HH1 ARG A 110     252.108 100.465  31.424  1.00  0.00           H  
ATOM   1772 2HH1 ARG A 110     251.161 101.887  31.796  1.00  0.00           H  
ATOM   1773 1HH2 ARG A 110     248.116 100.439  30.851  1.00  0.00           H  
ATOM   1774 2HH2 ARG A 110     248.901 101.874  31.472  1.00  0.00           H  
ATOM   1775  N   ALA A 111     255.715  95.435  32.812  1.00  0.00           N  
ATOM   1776  CA  ALA A 111     256.941  94.651  32.659  1.00  0.00           C  
ATOM   1777  C   ALA A 111     256.925  93.382  33.525  1.00  0.00           C  
ATOM   1778  O   ALA A 111     257.365  92.326  33.060  1.00  0.00           O  
ATOM   1779  CB  ALA A 111     258.149  95.539  32.972  1.00  0.00           C  
ATOM   1780  H   ALA A 111     255.775  96.381  33.161  1.00  0.00           H  
ATOM   1781  HA  ALA A 111     257.011  94.332  31.619  1.00  0.00           H  
ATOM   1782 1HB  ALA A 111     259.066  94.960  32.859  1.00  0.00           H  
ATOM   1783 2HB  ALA A 111     258.168  96.384  32.284  1.00  0.00           H  
ATOM   1784 3HB  ALA A 111     258.076  95.905  33.994  1.00  0.00           H  
ATOM   1785  N   MET A 112     256.360  93.460  34.735  1.00  0.00           N  
ATOM   1786  CA  MET A 112     256.160  92.296  35.607  1.00  0.00           C  
ATOM   1787  C   MET A 112     255.237  91.258  34.967  1.00  0.00           C  
ATOM   1788  O   MET A 112     255.575  90.077  34.970  1.00  0.00           O  
ATOM   1789  CB  MET A 112     255.597  92.740  36.955  1.00  0.00           C  
ATOM   1790  CG  MET A 112     256.565  93.552  37.805  1.00  0.00           C  
ATOM   1791  SD  MET A 112     255.806  94.181  39.315  1.00  0.00           S  
ATOM   1792  CE  MET A 112     255.614  92.668  40.253  1.00  0.00           C  
ATOM   1793  H   MET A 112     256.060  94.370  35.052  1.00  0.00           H  
ATOM   1794  HA  MET A 112     257.124  91.815  35.769  1.00  0.00           H  
ATOM   1795 1HB  MET A 112     254.706  93.345  36.796  1.00  0.00           H  
ATOM   1796 2HB  MET A 112     255.300  91.864  37.532  1.00  0.00           H  
ATOM   1797 1HG  MET A 112     257.417  92.930  38.080  1.00  0.00           H  
ATOM   1798 2HG  MET A 112     256.935  94.399  37.227  1.00  0.00           H  
ATOM   1799 1HE  MET A 112     255.156  92.893  41.216  1.00  0.00           H  
ATOM   1800 2HE  MET A 112     254.978  91.975  39.700  1.00  0.00           H  
ATOM   1801 3HE  MET A 112     256.592  92.213  40.414  1.00  0.00           H  
ATOM   1802  N   ARG A 113     254.142  91.687  34.326  1.00  0.00           N  
ATOM   1803  CA  ARG A 113     253.243  90.790  33.575  1.00  0.00           C  
ATOM   1804  C   ARG A 113     253.951  90.075  32.425  1.00  0.00           C  
ATOM   1805  O   ARG A 113     253.719  88.892  32.195  1.00  0.00           O  
ATOM   1806  CB  ARG A 113     252.062  91.569  33.016  1.00  0.00           C  
ATOM   1807  CG  ARG A 113     251.074  92.069  34.057  1.00  0.00           C  
ATOM   1808  CD  ARG A 113     250.040  92.950  33.456  1.00  0.00           C  
ATOM   1809  NE  ARG A 113     249.130  93.481  34.458  1.00  0.00           N  
ATOM   1810  CZ  ARG A 113     248.379  94.588  34.299  1.00  0.00           C  
ATOM   1811  NH1 ARG A 113     248.440  95.268  33.176  1.00  0.00           N  
ATOM   1812  NH2 ARG A 113     247.580  94.990  35.273  1.00  0.00           N  
ATOM   1813  H   ARG A 113     253.931  92.674  34.368  1.00  0.00           H  
ATOM   1814  HA  ARG A 113     252.866  90.027  34.258  1.00  0.00           H  
ATOM   1815 1HB  ARG A 113     252.427  92.435  32.465  1.00  0.00           H  
ATOM   1816 2HB  ARG A 113     251.512  90.943  32.313  1.00  0.00           H  
ATOM   1817 1HG  ARG A 113     250.573  91.219  34.521  1.00  0.00           H  
ATOM   1818 2HG  ARG A 113     251.606  92.637  34.821  1.00  0.00           H  
ATOM   1819 1HD  ARG A 113     250.523  93.789  32.955  1.00  0.00           H  
ATOM   1820 2HD  ARG A 113     249.456  92.383  32.732  1.00  0.00           H  
ATOM   1821  HE  ARG A 113     249.056  92.984  35.336  1.00  0.00           H  
ATOM   1822 1HH1 ARG A 113     249.050  94.961  32.432  1.00  0.00           H  
ATOM   1823 2HH1 ARG A 113     247.876  96.097  33.057  1.00  0.00           H  
ATOM   1824 1HH2 ARG A 113     247.533  94.467  36.136  1.00  0.00           H  
ATOM   1825 2HH2 ARG A 113     247.017  95.819  35.154  1.00  0.00           H  
ATOM   1826  N   ILE A 114     254.850  90.760  31.716  1.00  0.00           N  
ATOM   1827  CA  ILE A 114     255.658  90.135  30.655  1.00  0.00           C  
ATOM   1828  C   ILE A 114     256.601  89.081  31.245  1.00  0.00           C  
ATOM   1829  O   ILE A 114     256.710  87.985  30.696  1.00  0.00           O  
ATOM   1830  CB  ILE A 114     256.478  91.188  29.887  1.00  0.00           C  
ATOM   1831  CG1 ILE A 114     255.550  92.124  29.108  1.00  0.00           C  
ATOM   1832  CG2 ILE A 114     257.467  90.512  28.949  1.00  0.00           C  
ATOM   1833  CD1 ILE A 114     256.242  93.349  28.555  1.00  0.00           C  
ATOM   1834  H   ILE A 114     254.979  91.742  31.918  1.00  0.00           H  
ATOM   1835  HA  ILE A 114     254.985  89.646  29.951  1.00  0.00           H  
ATOM   1836  HB  ILE A 114     257.029  91.807  30.595  1.00  0.00           H  
ATOM   1837 1HG1 ILE A 114     255.101  91.582  28.277  1.00  0.00           H  
ATOM   1838 2HG1 ILE A 114     254.740  92.456  29.758  1.00  0.00           H  
ATOM   1839 1HG2 ILE A 114     258.038  91.270  28.414  1.00  0.00           H  
ATOM   1840 2HG2 ILE A 114     258.146  89.887  29.527  1.00  0.00           H  
ATOM   1841 3HG2 ILE A 114     256.925  89.894  28.234  1.00  0.00           H  
ATOM   1842 1HD1 ILE A 114     255.520  93.963  28.017  1.00  0.00           H  
ATOM   1843 2HD1 ILE A 114     256.670  93.926  29.376  1.00  0.00           H  
ATOM   1844 3HD1 ILE A 114     257.035  93.042  27.875  1.00  0.00           H  
ATOM   1845  N   SER A 115     257.284  89.405  32.347  1.00  0.00           N  
ATOM   1846  CA  SER A 115     258.128  88.447  33.063  1.00  0.00           C  
ATOM   1847  C   SER A 115     257.318  87.256  33.569  1.00  0.00           C  
ATOM   1848  O   SER A 115     257.763  86.123  33.425  1.00  0.00           O  
ATOM   1849  CB  SER A 115     258.816  89.131  34.228  1.00  0.00           C  
ATOM   1850  OG  SER A 115     259.732  90.091  33.778  1.00  0.00           O  
ATOM   1851  H   SER A 115     257.211  90.351  32.694  1.00  0.00           H  
ATOM   1852  HA  SER A 115     258.888  88.074  32.375  1.00  0.00           H  
ATOM   1853 1HB  SER A 115     258.070  89.606  34.864  1.00  0.00           H  
ATOM   1854 2HB  SER A 115     259.334  88.386  34.832  1.00  0.00           H  
ATOM   1855  HG  SER A 115     259.213  90.759  33.323  1.00  0.00           H  
ATOM   1856  N   MET A 116     256.114  87.493  34.086  1.00  0.00           N  
ATOM   1857  CA  MET A 116     255.178  86.453  34.506  1.00  0.00           C  
ATOM   1858  C   MET A 116     254.770  85.553  33.338  1.00  0.00           C  
ATOM   1859  O   MET A 116     254.845  84.336  33.459  1.00  0.00           O  
ATOM   1860  CB  MET A 116     253.944  87.087  35.144  1.00  0.00           C  
ATOM   1861  CG  MET A 116     252.920  86.088  35.665  1.00  0.00           C  
ATOM   1862  SD  MET A 116     251.501  86.887  36.440  1.00  0.00           S  
ATOM   1863  CE  MET A 116     250.669  87.564  35.007  1.00  0.00           C  
ATOM   1864  H   MET A 116     255.850  88.464  34.188  1.00  0.00           H  
ATOM   1865  HA  MET A 116     255.672  85.821  35.245  1.00  0.00           H  
ATOM   1866 1HB  MET A 116     254.249  87.718  35.978  1.00  0.00           H  
ATOM   1867 2HB  MET A 116     253.445  87.727  34.415  1.00  0.00           H  
ATOM   1868 1HG  MET A 116     252.562  85.472  34.841  1.00  0.00           H  
ATOM   1869 2HG  MET A 116     253.391  85.434  36.399  1.00  0.00           H  
ATOM   1870 1HE  MET A 116     249.768  88.090  35.324  1.00  0.00           H  
ATOM   1871 2HE  MET A 116     251.335  88.259  34.494  1.00  0.00           H  
ATOM   1872 3HE  MET A 116     250.396  86.755  34.328  1.00  0.00           H  
ATOM   1873  N   ASN A 117     254.428  86.125  32.178  1.00  0.00           N  
ATOM   1874  CA  ASN A 117     254.168  85.338  30.967  1.00  0.00           C  
ATOM   1875  C   ASN A 117     255.343  84.419  30.595  1.00  0.00           C  
ATOM   1876  O   ASN A 117     255.134  83.247  30.301  1.00  0.00           O  
ATOM   1877  CB  ASN A 117     253.833  86.261  29.809  1.00  0.00           C  
ATOM   1878  CG  ASN A 117     252.428  86.793  29.881  1.00  0.00           C  
ATOM   1879  OD1 ASN A 117     251.602  86.294  30.653  1.00  0.00           O  
ATOM   1880  ND2 ASN A 117     252.143  87.797  29.091  1.00  0.00           N  
ATOM   1881  H   ASN A 117     254.348  87.130  32.139  1.00  0.00           H  
ATOM   1882  HA  ASN A 117     253.314  84.685  31.156  1.00  0.00           H  
ATOM   1883 1HB  ASN A 117     254.527  87.101  29.801  1.00  0.00           H  
ATOM   1884 2HB  ASN A 117     253.957  85.723  28.869  1.00  0.00           H  
ATOM   1885 1HD2 ASN A 117     251.224  88.192  29.096  1.00  0.00           H  
ATOM   1886 2HD2 ASN A 117     252.843  88.169  28.483  1.00  0.00           H  
ATOM   1887  N   ARG A 118     256.582  84.928  30.635  1.00  0.00           N  
ATOM   1888  CA  ARG A 118     257.783  84.123  30.347  1.00  0.00           C  
ATOM   1889  C   ARG A 118     257.988  83.010  31.366  1.00  0.00           C  
ATOM   1890  O   ARG A 118     258.330  81.892  30.987  1.00  0.00           O  
ATOM   1891  CB  ARG A 118     259.025  85.002  30.325  1.00  0.00           C  
ATOM   1892  CG  ARG A 118     259.106  85.964  29.149  1.00  0.00           C  
ATOM   1893  CD  ARG A 118     260.250  86.902  29.286  1.00  0.00           C  
ATOM   1894  NE  ARG A 118     260.311  87.845  28.181  1.00  0.00           N  
ATOM   1895  CZ  ARG A 118     261.051  88.972  28.177  1.00  0.00           C  
ATOM   1896  NH1 ARG A 118     261.785  89.280  29.224  1.00  0.00           N  
ATOM   1897  NH2 ARG A 118     261.040  89.767  27.121  1.00  0.00           N  
ATOM   1898  H   ARG A 118     256.689  85.904  30.876  1.00  0.00           H  
ATOM   1899  HA  ARG A 118     257.665  83.663  29.365  1.00  0.00           H  
ATOM   1900 1HB  ARG A 118     259.068  85.593  31.238  1.00  0.00           H  
ATOM   1901 2HB  ARG A 118     259.916  84.374  30.299  1.00  0.00           H  
ATOM   1902 1HG  ARG A 118     259.233  85.400  28.225  1.00  0.00           H  
ATOM   1903 2HG  ARG A 118     258.188  86.548  29.094  1.00  0.00           H  
ATOM   1904 1HD  ARG A 118     260.149  87.467  30.211  1.00  0.00           H  
ATOM   1905 2HD  ARG A 118     261.182  86.338  29.305  1.00  0.00           H  
ATOM   1906  HE  ARG A 118     259.761  87.642  27.357  1.00  0.00           H  
ATOM   1907 1HH1 ARG A 118     261.793  88.672  30.032  1.00  0.00           H  
ATOM   1908 2HH1 ARG A 118     262.338  90.124  29.221  1.00  0.00           H  
ATOM   1909 1HH2 ARG A 118     260.476  89.529  26.316  1.00  0.00           H  
ATOM   1910 2HH2 ARG A 118     261.593  90.610  27.118  1.00  0.00           H  
ATOM   1911  N   GLU A 119     257.772  83.300  32.648  1.00  0.00           N  
ATOM   1912  CA  GLU A 119     257.795  82.272  33.692  1.00  0.00           C  
ATOM   1913  C   GLU A 119     256.728  81.203  33.419  1.00  0.00           C  
ATOM   1914  O   GLU A 119     257.046  80.015  33.399  1.00  0.00           O  
ATOM   1915  CB  GLU A 119     257.569  82.900  35.068  1.00  0.00           C  
ATOM   1916  CG  GLU A 119     257.358  81.894  36.191  1.00  0.00           C  
ATOM   1917  CD  GLU A 119     258.634  81.235  36.635  1.00  0.00           C  
ATOM   1918  OE1 GLU A 119     259.669  81.845  36.513  1.00  0.00           O  
ATOM   1919  OE2 GLU A 119     258.574  80.118  37.095  1.00  0.00           O  
ATOM   1920  H   GLU A 119     257.590  84.259  32.907  1.00  0.00           H  
ATOM   1921  HA  GLU A 119     258.775  81.793  33.685  1.00  0.00           H  
ATOM   1922 1HB  GLU A 119     256.695  83.550  35.032  1.00  0.00           H  
ATOM   1923 2HB  GLU A 119     257.364  82.115  35.797  1.00  0.00           H  
ATOM   1924 1HG  GLU A 119     256.658  81.130  35.854  1.00  0.00           H  
ATOM   1925 2HG  GLU A 119     258.307  81.406  36.411  1.00  0.00           H  
ATOM   1926  N   LEU A 120     255.490  81.606  33.121  1.00  0.00           N  
ATOM   1927  CA  LEU A 120     254.395  80.671  32.847  1.00  0.00           C  
ATOM   1928  C   LEU A 120     254.669  79.795  31.623  1.00  0.00           C  
ATOM   1929  O   LEU A 120     254.466  78.587  31.699  1.00  0.00           O  
ATOM   1930  CB  LEU A 120     253.087  81.444  32.637  1.00  0.00           C  
ATOM   1931  CG  LEU A 120     252.521  82.143  33.879  1.00  0.00           C  
ATOM   1932  CD1 LEU A 120     251.359  83.039  33.473  1.00  0.00           C  
ATOM   1933  CD2 LEU A 120     252.077  81.098  34.892  1.00  0.00           C  
ATOM   1934  H   LEU A 120     255.311  82.598  33.084  1.00  0.00           H  
ATOM   1935  HA  LEU A 120     254.282  80.011  33.706  1.00  0.00           H  
ATOM   1936 1HB  LEU A 120     253.252  82.204  31.875  1.00  0.00           H  
ATOM   1937 2HB  LEU A 120     252.329  80.752  32.271  1.00  0.00           H  
ATOM   1938  HG  LEU A 120     253.290  82.776  34.323  1.00  0.00           H  
ATOM   1939 1HD1 LEU A 120     250.956  83.536  34.355  1.00  0.00           H  
ATOM   1940 2HD1 LEU A 120     251.708  83.789  32.763  1.00  0.00           H  
ATOM   1941 3HD1 LEU A 120     250.579  82.436  33.008  1.00  0.00           H  
ATOM   1942 1HD2 LEU A 120     251.675  81.595  35.775  1.00  0.00           H  
ATOM   1943 2HD2 LEU A 120     251.307  80.466  34.449  1.00  0.00           H  
ATOM   1944 3HD2 LEU A 120     252.930  80.483  35.178  1.00  0.00           H  
ATOM   1945  N   GLU A 121     255.227  80.352  30.546  1.00  0.00           N  
ATOM   1946  CA  GLU A 121     255.642  79.576  29.363  1.00  0.00           C  
ATOM   1947  C   GLU A 121     256.679  78.490  29.723  1.00  0.00           C  
ATOM   1948  O   GLU A 121     256.569  77.316  29.333  1.00  0.00           O  
ATOM   1949  CB  GLU A 121     256.219  80.509  28.296  1.00  0.00           C  
ATOM   1950  CG  GLU A 121     256.589  79.819  26.991  1.00  0.00           C  
ATOM   1951  CD  GLU A 121     257.089  80.776  25.945  1.00  0.00           C  
ATOM   1952  OE1 GLU A 121     257.157  81.949  26.224  1.00  0.00           O  
ATOM   1953  OE2 GLU A 121     257.402  80.334  24.865  1.00  0.00           O  
ATOM   1954  H   GLU A 121     255.368  81.352  30.551  1.00  0.00           H  
ATOM   1955  HA  GLU A 121     254.764  79.074  28.953  1.00  0.00           H  
ATOM   1956 1HB  GLU A 121     255.496  81.292  28.068  1.00  0.00           H  
ATOM   1957 2HB  GLU A 121     257.115  80.995  28.684  1.00  0.00           H  
ATOM   1958 1HG  GLU A 121     257.364  79.080  27.190  1.00  0.00           H  
ATOM   1959 2HG  GLU A 121     255.714  79.295  26.609  1.00  0.00           H  
ATOM   1960  N   ASN A 122     257.667  78.848  30.550  1.00  0.00           N  
ATOM   1961  CA  ASN A 122     258.681  77.909  31.030  1.00  0.00           C  
ATOM   1962  C   ASN A 122     258.093  76.824  31.949  1.00  0.00           C  
ATOM   1963  O   ASN A 122     258.602  75.694  31.994  1.00  0.00           O  
ATOM   1964  CB  ASN A 122     259.791  78.661  31.742  1.00  0.00           C  
ATOM   1965  CG  ASN A 122     260.673  79.423  30.793  1.00  0.00           C  
ATOM   1966  OD1 ASN A 122     260.768  79.085  29.607  1.00  0.00           O  
ATOM   1967  ND2 ASN A 122     261.321  80.445  31.291  1.00  0.00           N  
ATOM   1968  H   ASN A 122     257.704  79.809  30.853  1.00  0.00           H  
ATOM   1969  HA  ASN A 122     259.104  77.387  30.171  1.00  0.00           H  
ATOM   1970 1HB  ASN A 122     259.356  79.360  32.457  1.00  0.00           H  
ATOM   1971 2HB  ASN A 122     260.404  77.957  32.304  1.00  0.00           H  
ATOM   1972 1HD2 ASN A 122     261.923  80.989  30.705  1.00  0.00           H  
ATOM   1973 2HD2 ASN A 122     261.215  80.682  32.256  1.00  0.00           H  
ATOM   1974  N   LEU A 123     257.014  77.140  32.677  1.00  0.00           N  
ATOM   1975  CA  LEU A 123     256.299  76.195  33.539  1.00  0.00           C  
ATOM   1976  C   LEU A 123     255.375  75.268  32.730  1.00  0.00           C  
ATOM   1977  O   LEU A 123     255.295  74.074  33.032  1.00  0.00           O  
ATOM   1978  CB  LEU A 123     255.477  76.960  34.584  1.00  0.00           C  
ATOM   1979  CG  LEU A 123     256.287  77.779  35.598  1.00  0.00           C  
ATOM   1980  CD1 LEU A 123     255.345  78.662  36.405  1.00  0.00           C  
ATOM   1981  CD2 LEU A 123     257.066  76.838  36.504  1.00  0.00           C  
ATOM   1982  H   LEU A 123     256.688  78.093  32.615  1.00  0.00           H  
ATOM   1983  HA  LEU A 123     257.032  75.573  34.053  1.00  0.00           H  
ATOM   1984 1HB  LEU A 123     254.807  77.644  34.065  1.00  0.00           H  
ATOM   1985 2HB  LEU A 123     254.873  76.246  35.142  1.00  0.00           H  
ATOM   1986  HG  LEU A 123     256.982  78.430  35.067  1.00  0.00           H  
ATOM   1987 1HD1 LEU A 123     255.920  79.244  37.125  1.00  0.00           H  
ATOM   1988 2HD1 LEU A 123     254.815  79.338  35.734  1.00  0.00           H  
ATOM   1989 3HD1 LEU A 123     254.626  78.038  36.935  1.00  0.00           H  
ATOM   1990 1HD2 LEU A 123     257.641  77.420  37.225  1.00  0.00           H  
ATOM   1991 2HD2 LEU A 123     256.371  76.187  37.036  1.00  0.00           H  
ATOM   1992 3HD2 LEU A 123     257.743  76.232  35.903  1.00  0.00           H  
ATOM   1993  N   GLU A 124     254.763  75.786  31.664  1.00  0.00           N  
ATOM   1994  CA  GLU A 124     253.848  75.068  30.766  1.00  0.00           C  
ATOM   1995  C   GLU A 124     254.545  74.193  29.725  1.00  0.00           C  
ATOM   1996  O   GLU A 124     253.978  73.203  29.249  1.00  0.00           O  
ATOM   1997  CB  GLU A 124     252.943  76.070  30.046  1.00  0.00           C  
ATOM   1998  CG  GLU A 124     251.920  76.751  30.944  1.00  0.00           C  
ATOM   1999  CD  GLU A 124     251.075  77.755  30.211  1.00  0.00           C  
ATOM   2000  OE1 GLU A 124     251.289  77.939  29.037  1.00  0.00           O  
ATOM   2001  OE2 GLU A 124     250.213  78.338  30.826  1.00  0.00           O  
ATOM   2002  H   GLU A 124     254.966  76.759  31.481  1.00  0.00           H  
ATOM   2003  HA  GLU A 124     253.232  74.396  31.364  1.00  0.00           H  
ATOM   2004 1HB  GLU A 124     253.554  76.847  29.586  1.00  0.00           H  
ATOM   2005 2HB  GLU A 124     252.402  75.563  29.247  1.00  0.00           H  
ATOM   2006 1HG  GLU A 124     251.269  75.991  31.376  1.00  0.00           H  
ATOM   2007 2HG  GLU A 124     252.442  77.249  31.759  1.00  0.00           H  
ATOM   2008  N   THR A 125     255.783  74.528  29.367  1.00  0.00           N  
ATOM   2009  CA  THR A 125     256.535  73.818  28.332  1.00  0.00           C  
ATOM   2010  C   THR A 125     256.512  72.293  28.558  1.00  0.00           C  
ATOM   2011  O   THR A 125     256.754  71.790  29.652  1.00  0.00           O  
ATOM   2012  CB  THR A 125     257.992  74.313  28.278  1.00  0.00           C  
ATOM   2013  OG1 THR A 125     258.012  75.715  27.982  1.00  0.00           O  
ATOM   2014  CG2 THR A 125     258.772  73.561  27.210  1.00  0.00           C  
ATOM   2015  H   THR A 125     256.213  75.312  29.838  1.00  0.00           H  
ATOM   2016  HA  THR A 125     256.066  74.015  27.368  1.00  0.00           H  
ATOM   2017  HB  THR A 125     258.466  74.153  29.246  1.00  0.00           H  
ATOM   2018  HG1 THR A 125     257.318  76.156  28.478  1.00  0.00           H  
ATOM   2019 1HG2 THR A 125     259.799  73.924  27.187  1.00  0.00           H  
ATOM   2020 2HG2 THR A 125     258.768  72.496  27.439  1.00  0.00           H  
ATOM   2021 3HG2 THR A 125     258.307  73.725  26.238  1.00  0.00           H  
ATOM   2022  N   HIS A 126     256.217  71.532  27.502  1.00  0.00           N  
ATOM   2023  CA  HIS A 126     256.054  70.065  27.484  1.00  0.00           C  
ATOM   2024  C   HIS A 126     254.879  69.478  28.281  1.00  0.00           C  
ATOM   2025  O   HIS A 126     254.712  68.257  28.235  1.00  0.00           O  
ATOM   2026  CB  HIS A 126     257.345  69.414  27.991  1.00  0.00           C  
ATOM   2027  CG  HIS A 126     258.543  69.716  27.146  1.00  0.00           C  
ATOM   2028  ND1 HIS A 126     258.542  69.571  25.775  1.00  0.00           N  
ATOM   2029  CD2 HIS A 126     259.781  70.154  27.478  1.00  0.00           C  
ATOM   2030  CE1 HIS A 126     259.729  69.909  25.299  1.00  0.00           C  
ATOM   2031  NE2 HIS A 126     260.497  70.265  26.312  1.00  0.00           N  
ATOM   2032  H   HIS A 126     256.100  72.050  26.643  1.00  0.00           H  
ATOM   2033  HA  HIS A 126     255.869  69.732  26.464  1.00  0.00           H  
ATOM   2034 1HB  HIS A 126     257.549  69.753  29.007  1.00  0.00           H  
ATOM   2035 2HB  HIS A 126     257.217  68.332  28.027  1.00  0.00           H  
ATOM   2036  HD2 HIS A 126     260.141  70.376  28.483  1.00  0.00           H  
ATOM   2037  HE1 HIS A 126     260.022  69.895  24.250  1.00  0.00           H  
ATOM   2038  HE2 HIS A 126     261.458  70.571  26.246  1.00  0.00           H  
ATOM   2039  N   ILE A 127     254.032  70.261  28.960  1.00  0.00           N  
ATOM   2040  CA  ILE A 127     252.770  69.736  29.506  1.00  0.00           C  
ATOM   2041  C   ILE A 127     251.716  69.563  28.398  1.00  0.00           C  
ATOM   2042  O   ILE A 127     251.149  68.471  28.317  1.00  0.00           O  
ATOM   2043  CB  ILE A 127     252.220  70.663  30.604  1.00  0.00           C  
ATOM   2044  CG1 ILE A 127     253.134  70.640  31.832  1.00  0.00           C  
ATOM   2045  CG2 ILE A 127     250.804  70.257  30.982  1.00  0.00           C  
ATOM   2046  CD1 ILE A 127     252.780  71.674  32.876  1.00  0.00           C  
ATOM   2047  H   ILE A 127     254.264  71.232  29.103  1.00  0.00           H  
ATOM   2048  HA  ILE A 127     252.964  68.759  29.946  1.00  0.00           H  
ATOM   2049  HB  ILE A 127     252.208  71.689  30.239  1.00  0.00           H  
ATOM   2050 1HG1 ILE A 127     254.165  70.810  31.520  1.00  0.00           H  
ATOM   2051 2HG1 ILE A 127     252.858  71.451  32.506  1.00  0.00           H  
ATOM   2052 1HG2 ILE A 127     250.430  70.923  31.759  1.00  0.00           H  
ATOM   2053 2HG2 ILE A 127     250.160  70.324  30.106  1.00  0.00           H  
ATOM   2054 3HG2 ILE A 127     250.806  69.232  31.352  1.00  0.00           H  
ATOM   2055 1HD1 ILE A 127     253.471  71.594  33.714  1.00  0.00           H  
ATOM   2056 2HD1 ILE A 127     252.850  72.670  32.440  1.00  0.00           H  
ATOM   2057 3HD1 ILE A 127     251.763  71.501  33.228  1.00  0.00           H  
ATOM   2058  N   PRO A 128     251.507  70.522  27.463  1.00  0.00           N  
ATOM   2059  CA  PRO A 128     250.744  70.273  26.237  1.00  0.00           C  
ATOM   2060  C   PRO A 128     251.142  68.993  25.489  1.00  0.00           C  
ATOM   2061  O   PRO A 128     250.277  68.288  24.973  1.00  0.00           O  
ATOM   2062  CB  PRO A 128     251.063  71.519  25.404  1.00  0.00           C  
ATOM   2063  CG  PRO A 128     251.288  72.588  26.417  1.00  0.00           C  
ATOM   2064  CD  PRO A 128     252.055  71.906  27.518  1.00  0.00           C  
ATOM   2065  HA  PRO A 128     249.673  70.217  26.483  1.00  0.00           H  
ATOM   2066 1HB  PRO A 128     251.945  71.335  24.774  1.00  0.00           H  
ATOM   2067 2HB  PRO A 128     250.225  71.742  24.727  1.00  0.00           H  
ATOM   2068 1HG  PRO A 128     251.845  73.425  25.968  1.00  0.00           H  
ATOM   2069 2HG  PRO A 128     250.326  72.995  26.761  1.00  0.00           H  
ATOM   2070 1HD  PRO A 128     253.131  71.934  27.289  1.00  0.00           H  
ATOM   2071 2HD  PRO A 128     251.850  72.407  28.475  1.00  0.00           H  
ATOM   2072  N   PHE A 129     252.433  68.632  25.482  1.00  0.00           N  
ATOM   2073  CA  PHE A 129     252.885  67.355  24.924  1.00  0.00           C  
ATOM   2074  C   PHE A 129     252.201  66.158  25.597  1.00  0.00           C  
ATOM   2075  O   PHE A 129     251.635  65.317  24.902  1.00  0.00           O  
ATOM   2076  CB  PHE A 129     254.402  67.224  25.068  1.00  0.00           C  
ATOM   2077  CG  PHE A 129     254.941  65.893  24.624  1.00  0.00           C  
ATOM   2078  CD1 PHE A 129     255.353  65.698  23.314  1.00  0.00           C  
ATOM   2079  CD2 PHE A 129     255.035  64.835  25.514  1.00  0.00           C  
ATOM   2080  CE1 PHE A 129     255.848  64.475  22.904  1.00  0.00           C  
ATOM   2081  CE2 PHE A 129     255.531  63.611  25.108  1.00  0.00           C  
ATOM   2082  CZ  PHE A 129     255.938  63.431  23.801  1.00  0.00           C  
ATOM   2083  H   PHE A 129     253.111  69.265  25.877  1.00  0.00           H  
ATOM   2084  HA  PHE A 129     252.629  67.330  23.864  1.00  0.00           H  
ATOM   2085 1HB  PHE A 129     254.891  68.001  24.482  1.00  0.00           H  
ATOM   2086 2HB  PHE A 129     254.683  67.374  26.109  1.00  0.00           H  
ATOM   2087  HD1 PHE A 129     255.284  66.524  22.605  1.00  0.00           H  
ATOM   2088  HD2 PHE A 129     254.713  64.977  26.546  1.00  0.00           H  
ATOM   2089  HE1 PHE A 129     256.169  64.335  21.872  1.00  0.00           H  
ATOM   2090  HE2 PHE A 129     255.600  62.787  25.818  1.00  0.00           H  
ATOM   2091  HZ  PHE A 129     256.327  62.466  23.479  1.00  0.00           H  
ATOM   2092  N   LEU A 130     252.187  66.094  26.933  1.00  0.00           N  
ATOM   2093  CA  LEU A 130     251.503  65.021  27.662  1.00  0.00           C  
ATOM   2094  C   LEU A 130     249.996  65.019  27.380  1.00  0.00           C  
ATOM   2095  O   LEU A 130     249.422  63.956  27.148  1.00  0.00           O  
ATOM   2096  CB  LEU A 130     251.743  65.169  29.169  1.00  0.00           C  
ATOM   2097  CG  LEU A 130     253.199  65.011  29.629  1.00  0.00           C  
ATOM   2098  CD1 LEU A 130     253.297  65.309  31.119  1.00  0.00           C  
ATOM   2099  CD2 LEU A 130     253.678  63.600  29.320  1.00  0.00           C  
ATOM   2100  H   LEU A 130     252.671  66.811  27.454  1.00  0.00           H  
ATOM   2101  HA  LEU A 130     251.910  64.066  27.332  1.00  0.00           H  
ATOM   2102 1HB  LEU A 130     251.404  66.156  29.479  1.00  0.00           H  
ATOM   2103 2HB  LEU A 130     251.147  64.422  29.692  1.00  0.00           H  
ATOM   2104  HG  LEU A 130     253.828  65.731  29.104  1.00  0.00           H  
ATOM   2105 1HD1 LEU A 130     254.330  65.196  31.446  1.00  0.00           H  
ATOM   2106 2HD1 LEU A 130     252.967  66.330  31.309  1.00  0.00           H  
ATOM   2107 3HD1 LEU A 130     252.664  64.614  31.671  1.00  0.00           H  
ATOM   2108 1HD2 LEU A 130     254.713  63.487  29.647  1.00  0.00           H  
ATOM   2109 2HD2 LEU A 130     253.051  62.879  29.846  1.00  0.00           H  
ATOM   2110 3HD2 LEU A 130     253.615  63.420  28.247  1.00  0.00           H  
ATOM   2111  N   GLY A 131     249.362  66.197  27.336  1.00  0.00           N  
ATOM   2112  CA  GLY A 131     247.926  66.327  27.068  1.00  0.00           C  
ATOM   2113  C   GLY A 131     247.555  65.813  25.674  1.00  0.00           C  
ATOM   2114  O   GLY A 131     246.733  64.906  25.531  1.00  0.00           O  
ATOM   2115  H   GLY A 131     249.910  67.028  27.499  1.00  0.00           H  
ATOM   2116 1HA  GLY A 131     247.364  65.772  27.819  1.00  0.00           H  
ATOM   2117 2HA  GLY A 131     247.633  67.373  27.156  1.00  0.00           H  
ATOM   2118  N   THR A 132     248.230  66.318  24.637  1.00  0.00           N  
ATOM   2119  CA  THR A 132     247.985  65.914  23.246  1.00  0.00           C  
ATOM   2120  C   THR A 132     248.347  64.452  23.020  1.00  0.00           C  
ATOM   2121  O   THR A 132     247.496  63.684  22.589  1.00  0.00           O  
ATOM   2122  CB  THR A 132     248.775  66.796  22.262  1.00  0.00           C  
ATOM   2123  OG1 THR A 132     248.367  68.162  22.408  1.00  0.00           O  
ATOM   2124  CG2 THR A 132     248.532  66.348  20.830  1.00  0.00           C  
ATOM   2125  H   THR A 132     248.939  67.010  24.829  1.00  0.00           H  
ATOM   2126  HA  THR A 132     246.922  66.033  23.034  1.00  0.00           H  
ATOM   2127  HB  THR A 132     249.840  66.724  22.483  1.00  0.00           H  
ATOM   2128  HG1 THR A 132     248.680  68.501  23.251  1.00  0.00           H  
ATOM   2129 1HG2 THR A 132     249.098  66.982  20.148  1.00  0.00           H  
ATOM   2130 2HG2 THR A 132     248.851  65.313  20.713  1.00  0.00           H  
ATOM   2131 3HG2 THR A 132     247.469  66.428  20.599  1.00  0.00           H  
ATOM   2132  N   VAL A 133     249.565  64.018  23.368  1.00  0.00           N  
ATOM   2133  CA  VAL A 133     250.022  62.637  23.117  1.00  0.00           C  
ATOM   2134  C   VAL A 133     249.139  61.631  23.847  1.00  0.00           C  
ATOM   2135  O   VAL A 133     248.750  60.618  23.266  1.00  0.00           O  
ATOM   2136  CB  VAL A 133     251.482  62.457  23.576  1.00  0.00           C  
ATOM   2137  CG1 VAL A 133     251.873  60.987  23.542  1.00  0.00           C  
ATOM   2138  CG2 VAL A 133     252.407  63.282  22.695  1.00  0.00           C  
ATOM   2139  H   VAL A 133     250.192  64.668  23.820  1.00  0.00           H  
ATOM   2140  HA  VAL A 133     249.969  62.444  22.045  1.00  0.00           H  
ATOM   2141  HB  VAL A 133     251.571  62.790  24.610  1.00  0.00           H  
ATOM   2142 1HG1 VAL A 133     252.907  60.878  23.870  1.00  0.00           H  
ATOM   2143 2HG1 VAL A 133     251.221  60.422  24.208  1.00  0.00           H  
ATOM   2144 3HG1 VAL A 133     251.773  60.608  22.526  1.00  0.00           H  
ATOM   2145 1HG2 VAL A 133     253.437  63.151  23.025  1.00  0.00           H  
ATOM   2146 2HG2 VAL A 133     252.313  62.953  21.660  1.00  0.00           H  
ATOM   2147 3HG2 VAL A 133     252.135  64.335  22.767  1.00  0.00           H  
ATOM   2148  N   GLY A 134     248.786  61.923  25.095  1.00  0.00           N  
ATOM   2149  CA  GLY A 134     247.878  61.116  25.896  1.00  0.00           C  
ATOM   2150  C   GLY A 134     246.506  60.908  25.251  1.00  0.00           C  
ATOM   2151  O   GLY A 134     245.822  59.940  25.569  1.00  0.00           O  
ATOM   2152  H   GLY A 134     249.182  62.762  25.495  1.00  0.00           H  
ATOM   2153 1HA  GLY A 134     248.324  60.138  26.076  1.00  0.00           H  
ATOM   2154 2HA  GLY A 134     247.733  61.587  26.867  1.00  0.00           H  
ATOM   2155  N   SER A 135     246.124  61.785  24.322  1.00  0.00           N  
ATOM   2156  CA  SER A 135     244.845  61.699  23.610  1.00  0.00           C  
ATOM   2157  C   SER A 135     244.975  61.162  22.183  1.00  0.00           C  
ATOM   2158  O   SER A 135     244.053  60.503  21.715  1.00  0.00           O  
ATOM   2159  CB  SER A 135     244.194  63.068  23.572  1.00  0.00           C  
ATOM   2160  OG  SER A 135     243.912  63.526  24.866  1.00  0.00           O  
ATOM   2161  H   SER A 135     246.759  62.540  24.105  1.00  0.00           H  
ATOM   2162  HA  SER A 135     244.195  61.009  24.149  1.00  0.00           H  
ATOM   2163 1HB  SER A 135     244.857  63.772  23.071  1.00  0.00           H  
ATOM   2164 2HB  SER A 135     243.273  63.016  22.993  1.00  0.00           H  
ATOM   2165  HG  SER A 135     244.712  63.960  25.173  1.00  0.00           H  
ATOM   2166  N   ILE A 136     246.098  61.389  21.490  1.00  0.00           N  
ATOM   2167  CA  ILE A 136     246.254  60.959  20.087  1.00  0.00           C  
ATOM   2168  C   ILE A 136     247.124  59.709  19.902  1.00  0.00           C  
ATOM   2169  O   ILE A 136     247.002  59.030  18.884  1.00  0.00           O  
ATOM   2170  CB  ILE A 136     246.851  62.102  19.246  1.00  0.00           C  
ATOM   2171  CG1 ILE A 136     248.294  62.382  19.674  1.00  0.00           C  
ATOM   2172  CG2 ILE A 136     246.002  63.357  19.375  1.00  0.00           C  
ATOM   2173  CD1 ILE A 136     249.036  63.317  18.746  1.00  0.00           C  
ATOM   2174  H   ILE A 136     246.860  61.871  21.944  1.00  0.00           H  
ATOM   2175  HA  ILE A 136     245.270  60.709  19.692  1.00  0.00           H  
ATOM   2176  HB  ILE A 136     246.885  61.804  18.199  1.00  0.00           H  
ATOM   2177 1HG1 ILE A 136     248.300  62.817  20.673  1.00  0.00           H  
ATOM   2178 2HG1 ILE A 136     248.847  61.444  19.724  1.00  0.00           H  
ATOM   2179 1HG2 ILE A 136     246.438  64.155  18.775  1.00  0.00           H  
ATOM   2180 2HG2 ILE A 136     244.992  63.150  19.023  1.00  0.00           H  
ATOM   2181 3HG2 ILE A 136     245.966  63.667  20.419  1.00  0.00           H  
ATOM   2182 1HD1 ILE A 136     250.051  63.466  19.115  1.00  0.00           H  
ATOM   2183 2HD1 ILE A 136     249.073  62.884  17.746  1.00  0.00           H  
ATOM   2184 3HD1 ILE A 136     248.520  64.275  18.707  1.00  0.00           H  
ATOM   2185  N   SER A 137     247.992  59.378  20.866  1.00  0.00           N  
ATOM   2186  CA  SER A 137     248.809  58.153  20.804  1.00  0.00           C  
ATOM   2187  C   SER A 137     248.002  56.858  20.643  1.00  0.00           C  
ATOM   2188  O   SER A 137     248.403  56.029  19.820  1.00  0.00           O  
ATOM   2189  CB  SER A 137     249.656  58.054  22.058  1.00  0.00           C  
ATOM   2190  OG  SER A 137     250.408  56.871  22.064  1.00  0.00           O  
ATOM   2191  H   SER A 137     248.087  59.993  21.659  1.00  0.00           H  
ATOM   2192  HA  SER A 137     249.463  58.217  19.933  1.00  0.00           H  
ATOM   2193 1HB  SER A 137     250.323  58.913  22.116  1.00  0.00           H  
ATOM   2194 2HB  SER A 137     249.011  58.082  22.936  1.00  0.00           H  
ATOM   2195  HG  SER A 137     250.184  56.419  22.881  1.00  0.00           H  
ATOM   2196  N   PRO A 138     246.850  56.659  21.322  1.00  0.00           N  
ATOM   2197  CA  PRO A 138     245.985  55.509  21.058  1.00  0.00           C  
ATOM   2198  C   PRO A 138     245.655  55.360  19.568  1.00  0.00           C  
ATOM   2199  O   PRO A 138     245.550  54.241  19.075  1.00  0.00           O  
ATOM   2200  CB  PRO A 138     244.734  55.834  21.879  1.00  0.00           C  
ATOM   2201  CG  PRO A 138     245.245  56.658  23.012  1.00  0.00           C  
ATOM   2202  CD  PRO A 138     246.297  57.537  22.391  1.00  0.00           C  
ATOM   2203  HA  PRO A 138     246.476  54.596  21.425  1.00  0.00           H  
ATOM   2204 1HB  PRO A 138     244.003  56.371  21.256  1.00  0.00           H  
ATOM   2205 2HB  PRO A 138     244.251  54.904  22.213  1.00  0.00           H  
ATOM   2206 1HG  PRO A 138     244.423  57.235  23.462  1.00  0.00           H  
ATOM   2207 2HG  PRO A 138     245.648  56.009  23.803  1.00  0.00           H  
ATOM   2208 1HD  PRO A 138     245.823  58.437  21.973  1.00  0.00           H  
ATOM   2209 2HD  PRO A 138     247.044  57.809  23.151  1.00  0.00           H  
ATOM   2210  N   TYR A 139     245.546  56.470  18.833  1.00  0.00           N  
ATOM   2211  CA  TYR A 139     245.222  56.456  17.405  1.00  0.00           C  
ATOM   2212  C   TYR A 139     246.373  55.914  16.556  1.00  0.00           C  
ATOM   2213  O   TYR A 139     246.141  55.115  15.652  1.00  0.00           O  
ATOM   2214  CB  TYR A 139     244.842  57.861  16.934  1.00  0.00           C  
ATOM   2215  CG  TYR A 139     243.832  58.550  17.825  1.00  0.00           C  
ATOM   2216  CD1 TYR A 139     243.063  57.807  18.708  1.00  0.00           C  
ATOM   2217  CD2 TYR A 139     243.674  59.928  17.759  1.00  0.00           C  
ATOM   2218  CE1 TYR A 139     242.142  58.437  19.521  1.00  0.00           C  
ATOM   2219  CE2 TYR A 139     242.751  60.557  18.571  1.00  0.00           C  
ATOM   2220  CZ  TYR A 139     241.984  59.805  19.455  1.00  0.00           C  
ATOM   2221  OH  TYR A 139     241.065  60.431  20.264  1.00  0.00           O  
ATOM   2222  H   TYR A 139     245.697  57.356  19.295  1.00  0.00           H  
ATOM   2223  HA  TYR A 139     244.371  55.791  17.250  1.00  0.00           H  
ATOM   2224 1HB  TYR A 139     244.428  57.809  15.928  1.00  0.00           H  
ATOM   2225 2HB  TYR A 139     244.067  58.265  17.586  1.00  0.00           H  
ATOM   2226  HD1 TYR A 139     243.189  56.724  18.761  1.00  0.00           H  
ATOM   2227  HD2 TYR A 139     244.278  60.512  17.064  1.00  0.00           H  
ATOM   2228  HE1 TYR A 139     241.538  57.851  20.216  1.00  0.00           H  
ATOM   2229  HE2 TYR A 139     242.627  61.638  18.518  1.00  0.00           H  
ATOM   2230  HH  TYR A 139     241.199  61.382  20.222  1.00  0.00           H  
ATOM   2231  N   ILE A 140     247.613  56.289  16.874  1.00  0.00           N  
ATOM   2232  CA  ILE A 140     248.807  55.775  16.192  1.00  0.00           C  
ATOM   2233  C   ILE A 140     248.877  54.242  16.322  1.00  0.00           C  
ATOM   2234  O   ILE A 140     249.127  53.550  15.336  1.00  0.00           O  
ATOM   2235  CB  ILE A 140     250.088  56.407  16.766  1.00  0.00           C  
ATOM   2236  CG1 ILE A 140     250.155  57.894  16.411  1.00  0.00           C  
ATOM   2237  CG2 ILE A 140     251.319  55.677  16.250  1.00  0.00           C  
ATOM   2238  CD1 ILE A 140     251.225  58.654  17.163  1.00  0.00           C  
ATOM   2239  H   ILE A 140     247.723  56.958  17.622  1.00  0.00           H  
ATOM   2240  HA  ILE A 140     248.740  56.035  15.136  1.00  0.00           H  
ATOM   2241  HB  ILE A 140     250.069  56.343  17.854  1.00  0.00           H  
ATOM   2242 1HG1 ILE A 140     250.344  58.005  15.344  1.00  0.00           H  
ATOM   2243 2HG1 ILE A 140     249.194  58.363  16.623  1.00  0.00           H  
ATOM   2244 1HG2 ILE A 140     252.215  56.137  16.666  1.00  0.00           H  
ATOM   2245 2HG2 ILE A 140     251.274  54.631  16.552  1.00  0.00           H  
ATOM   2246 3HG2 ILE A 140     251.349  55.740  15.162  1.00  0.00           H  
ATOM   2247 1HD1 ILE A 140     251.210  59.701  16.858  1.00  0.00           H  
ATOM   2248 2HD1 ILE A 140     251.035  58.586  18.234  1.00  0.00           H  
ATOM   2249 3HD1 ILE A 140     252.201  58.225  16.938  1.00  0.00           H  
ATOM   2250  N   GLY A 141     248.601  53.706  17.516  1.00  0.00           N  
ATOM   2251  CA  GLY A 141     248.463  52.263  17.736  1.00  0.00           C  
ATOM   2252  C   GLY A 141     247.244  51.673  17.026  1.00  0.00           C  
ATOM   2253  O   GLY A 141     247.388  50.758  16.213  1.00  0.00           O  
ATOM   2254  H   GLY A 141     248.483  54.335  18.298  1.00  0.00           H  
ATOM   2255 1HA  GLY A 141     249.359  51.754  17.382  1.00  0.00           H  
ATOM   2256 2HA  GLY A 141     248.380  52.064  18.804  1.00  0.00           H  
ATOM   2257  N   LEU A 142     246.059  52.250  17.257  1.00  0.00           N  
ATOM   2258  CA  LEU A 142     244.780  51.744  16.755  1.00  0.00           C  
ATOM   2259  C   LEU A 142     244.767  51.658  15.225  1.00  0.00           C  
ATOM   2260  O   LEU A 142     244.190  50.726  14.670  1.00  0.00           O  
ATOM   2261  CB  LEU A 142     243.633  52.646  17.229  1.00  0.00           C  
ATOM   2262  CG  LEU A 142     242.218  52.110  16.980  1.00  0.00           C  
ATOM   2263  CD1 LEU A 142     242.034  50.795  17.727  1.00  0.00           C  
ATOM   2264  CD2 LEU A 142     241.196  53.143  17.432  1.00  0.00           C  
ATOM   2265  H   LEU A 142     246.069  53.092  17.817  1.00  0.00           H  
ATOM   2266  HA  LEU A 142     244.625  50.741  17.151  1.00  0.00           H  
ATOM   2267 1HB  LEU A 142     243.741  52.811  18.300  1.00  0.00           H  
ATOM   2268 2HB  LEU A 142     243.716  53.608  16.724  1.00  0.00           H  
ATOM   2269  HG  LEU A 142     242.086  51.910  15.916  1.00  0.00           H  
ATOM   2270 1HD1 LEU A 142     241.028  50.414  17.550  1.00  0.00           H  
ATOM   2271 2HD1 LEU A 142     242.764  50.069  17.370  1.00  0.00           H  
ATOM   2272 3HD1 LEU A 142     242.177  50.960  18.794  1.00  0.00           H  
ATOM   2273 1HD2 LEU A 142     240.190  52.762  17.255  1.00  0.00           H  
ATOM   2274 2HD2 LEU A 142     241.327  53.342  18.496  1.00  0.00           H  
ATOM   2275 3HD2 LEU A 142     241.339  54.066  16.870  1.00  0.00           H  
ATOM   2276  N   PHE A 143     245.435  52.590  14.541  1.00  0.00           N  
ATOM   2277  CA  PHE A 143     245.498  52.625  13.081  1.00  0.00           C  
ATOM   2278  C   PHE A 143     246.007  51.296  12.509  1.00  0.00           C  
ATOM   2279  O   PHE A 143     245.267  50.603  11.806  1.00  0.00           O  
ATOM   2280  CB  PHE A 143     246.403  53.767  12.616  1.00  0.00           C  
ATOM   2281  CG  PHE A 143     246.564  53.844  11.125  1.00  0.00           C  
ATOM   2282  CD1 PHE A 143     245.604  54.467  10.341  1.00  0.00           C  
ATOM   2283  CD2 PHE A 143     247.674  53.294  10.502  1.00  0.00           C  
ATOM   2284  CE1 PHE A 143     245.751  54.538   8.968  1.00  0.00           C  
ATOM   2285  CE2 PHE A 143     247.824  53.365   9.131  1.00  0.00           C  
ATOM   2286  CZ  PHE A 143     246.861  53.988   8.363  1.00  0.00           C  
ATOM   2287  H   PHE A 143     245.915  53.302  15.071  1.00  0.00           H  
ATOM   2288  HA  PHE A 143     244.492  52.796  12.695  1.00  0.00           H  
ATOM   2289 1HB  PHE A 143     245.999  54.716  12.964  1.00  0.00           H  
ATOM   2290 2HB  PHE A 143     247.392  53.651  13.059  1.00  0.00           H  
ATOM   2291  HD1 PHE A 143     244.727  54.903  10.819  1.00  0.00           H  
ATOM   2292  HD2 PHE A 143     248.435  52.801  11.109  1.00  0.00           H  
ATOM   2293  HE1 PHE A 143     244.989  55.031   8.364  1.00  0.00           H  
ATOM   2294  HE2 PHE A 143     248.702  52.929   8.654  1.00  0.00           H  
ATOM   2295  HZ  PHE A 143     246.977  54.043   7.282  1.00  0.00           H  
ATOM   2296  N   GLY A 144     247.225  50.885  12.879  1.00  0.00           N  
ATOM   2297  CA  GLY A 144     247.778  49.589  12.492  1.00  0.00           C  
ATOM   2298  C   GLY A 144     246.959  48.414  13.018  1.00  0.00           C  
ATOM   2299  O   GLY A 144     246.787  47.421  12.310  1.00  0.00           O  
ATOM   2300  H   GLY A 144     247.780  51.507  13.452  1.00  0.00           H  
ATOM   2301 1HA  GLY A 144     247.827  49.525  11.404  1.00  0.00           H  
ATOM   2302 2HA  GLY A 144     248.797  49.502  12.864  1.00  0.00           H  
ATOM   2303  N   THR A 145     246.385  48.540  14.215  1.00  0.00           N  
ATOM   2304  CA  THR A 145     245.563  47.486  14.810  1.00  0.00           C  
ATOM   2305  C   THR A 145     244.329  47.160  13.974  1.00  0.00           C  
ATOM   2306  O   THR A 145     244.149  46.011  13.575  1.00  0.00           O  
ATOM   2307  CB  THR A 145     245.121  47.877  16.233  1.00  0.00           C  
ATOM   2308  OG1 THR A 145     246.275  48.010  17.074  1.00  0.00           O  
ATOM   2309  CG2 THR A 145     244.194  46.820  16.813  1.00  0.00           C  
ATOM   2310  H   THR A 145     246.528  49.399  14.726  1.00  0.00           H  
ATOM   2311  HA  THR A 145     246.159  46.575  14.870  1.00  0.00           H  
ATOM   2312  HB  THR A 145     244.599  48.833  16.202  1.00  0.00           H  
ATOM   2313  HG1 THR A 145     246.783  47.196  17.050  1.00  0.00           H  
ATOM   2314 1HG2 THR A 145     243.892  47.114  17.818  1.00  0.00           H  
ATOM   2315 2HG2 THR A 145     243.311  46.725  16.182  1.00  0.00           H  
ATOM   2316 3HG2 THR A 145     244.714  45.864  16.856  1.00  0.00           H  
ATOM   2317  N   VAL A 146     243.501  48.158  13.650  1.00  0.00           N  
ATOM   2318  CA  VAL A 146     242.216  47.947  12.959  1.00  0.00           C  
ATOM   2319  C   VAL A 146     242.453  47.388  11.561  1.00  0.00           C  
ATOM   2320  O   VAL A 146     241.857  46.376  11.187  1.00  0.00           O  
ATOM   2321  CB  VAL A 146     241.429  49.267  12.854  1.00  0.00           C  
ATOM   2322  CG1 VAL A 146     240.204  49.087  11.970  1.00  0.00           C  
ATOM   2323  CG2 VAL A 146     241.028  49.742  14.242  1.00  0.00           C  
ATOM   2324  H   VAL A 146     243.778  49.096  13.897  1.00  0.00           H  
ATOM   2325  HA  VAL A 146     241.625  47.236  13.537  1.00  0.00           H  
ATOM   2326  HB  VAL A 146     242.061  50.019  12.380  1.00  0.00           H  
ATOM   2327 1HG1 VAL A 146     239.660  50.030  11.907  1.00  0.00           H  
ATOM   2328 2HG1 VAL A 146     240.517  48.782  10.972  1.00  0.00           H  
ATOM   2329 3HG1 VAL A 146     239.556  48.323  12.397  1.00  0.00           H  
ATOM   2330 1HG2 VAL A 146     240.473  50.676  14.160  1.00  0.00           H  
ATOM   2331 2HG2 VAL A 146     240.402  48.987  14.718  1.00  0.00           H  
ATOM   2332 3HG2 VAL A 146     241.923  49.903  14.844  1.00  0.00           H  
ATOM   2333  N   TRP A 147     243.379  47.986  10.805  1.00  0.00           N  
ATOM   2334  CA  TRP A 147     243.671  47.563   9.441  1.00  0.00           C  
ATOM   2335  C   TRP A 147     244.247  46.144   9.371  1.00  0.00           C  
ATOM   2336  O   TRP A 147     243.859  45.363   8.503  1.00  0.00           O  
ATOM   2337  CB  TRP A 147     244.652  48.541   8.792  1.00  0.00           C  
ATOM   2338  CG  TRP A 147     244.025  49.844   8.397  1.00  0.00           C  
ATOM   2339  CD1 TRP A 147     244.346  51.080   8.872  1.00  0.00           C  
ATOM   2340  CD2 TRP A 147     242.960  50.047   7.437  1.00  0.00           C  
ATOM   2341  NE1 TRP A 147     243.557  52.034   8.279  1.00  0.00           N  
ATOM   2342  CE2 TRP A 147     242.704  51.421   7.397  1.00  0.00           C  
ATOM   2343  CE3 TRP A 147     242.215  49.187   6.621  1.00  0.00           C  
ATOM   2344  CZ2 TRP A 147     241.731  51.962   6.572  1.00  0.00           C  
ATOM   2345  CZ3 TRP A 147     241.239  49.730   5.793  1.00  0.00           C  
ATOM   2346  CH2 TRP A 147     241.005  51.081   5.770  1.00  0.00           C  
ATOM   2347  H   TRP A 147     243.896  48.758  11.202  1.00  0.00           H  
ATOM   2348  HA  TRP A 147     242.741  47.564   8.871  1.00  0.00           H  
ATOM   2349 1HB  TRP A 147     245.469  48.749   9.483  1.00  0.00           H  
ATOM   2350 2HB  TRP A 147     245.085  48.086   7.902  1.00  0.00           H  
ATOM   2351  HD1 TRP A 147     245.116  51.281   9.615  1.00  0.00           H  
ATOM   2352  HE1 TRP A 147     243.597  53.027   8.461  1.00  0.00           H  
ATOM   2353  HE3 TRP A 147     242.399  48.113   6.635  1.00  0.00           H  
ATOM   2354  HZ2 TRP A 147     241.529  53.032   6.539  1.00  0.00           H  
ATOM   2355  HZ3 TRP A 147     240.663  49.053   5.162  1.00  0.00           H  
ATOM   2356  HH2 TRP A 147     240.232  51.474   5.108  1.00  0.00           H  
ATOM   2357  N   GLY A 148     245.153  45.790  10.286  1.00  0.00           N  
ATOM   2358  CA  GLY A 148     245.704  44.436  10.382  1.00  0.00           C  
ATOM   2359  C   GLY A 148     244.629  43.385  10.670  1.00  0.00           C  
ATOM   2360  O   GLY A 148     244.614  42.328  10.039  1.00  0.00           O  
ATOM   2361  H   GLY A 148     245.467  46.496  10.936  1.00  0.00           H  
ATOM   2362 1HA  GLY A 148     246.208  44.181   9.449  1.00  0.00           H  
ATOM   2363 2HA  GLY A 148     246.453  44.402  11.172  1.00  0.00           H  
ATOM   2364  N   ILE A 149     243.674  43.705  11.550  1.00  0.00           N  
ATOM   2365  CA  ILE A 149     242.547  42.824  11.882  1.00  0.00           C  
ATOM   2366  C   ILE A 149     241.639  42.622  10.662  1.00  0.00           C  
ATOM   2367  O   ILE A 149     241.256  41.490  10.371  1.00  0.00           O  
ATOM   2368  CB  ILE A 149     241.724  43.395  13.051  1.00  0.00           C  
ATOM   2369  CG1 ILE A 149     242.544  43.369  14.344  1.00  0.00           C  
ATOM   2370  CG2 ILE A 149     240.430  42.614  13.221  1.00  0.00           C  
ATOM   2371  CD1 ILE A 149     241.926  44.162  15.474  1.00  0.00           C  
ATOM   2372  H   ILE A 149     243.745  44.605  12.003  1.00  0.00           H  
ATOM   2373  HA  ILE A 149     242.943  41.855  12.182  1.00  0.00           H  
ATOM   2374  HB  ILE A 149     241.484  44.439  12.851  1.00  0.00           H  
ATOM   2375 1HG1 ILE A 149     242.666  42.339  14.676  1.00  0.00           H  
ATOM   2376 2HG1 ILE A 149     243.539  43.770  14.152  1.00  0.00           H  
ATOM   2377 1HG2 ILE A 149     239.861  43.031  14.052  1.00  0.00           H  
ATOM   2378 2HG2 ILE A 149     239.841  42.682  12.308  1.00  0.00           H  
ATOM   2379 3HG2 ILE A 149     240.660  41.569  13.427  1.00  0.00           H  
ATOM   2380 1HD1 ILE A 149     242.565  44.096  16.355  1.00  0.00           H  
ATOM   2381 2HD1 ILE A 149     241.827  45.206  15.174  1.00  0.00           H  
ATOM   2382 3HD1 ILE A 149     240.943  43.756  15.708  1.00  0.00           H  
ATOM   2383  N   MET A 150     241.340  43.687   9.912  1.00  0.00           N  
ATOM   2384  CA  MET A 150     240.518  43.594   8.700  1.00  0.00           C  
ATOM   2385  C   MET A 150     241.119  42.604   7.692  1.00  0.00           C  
ATOM   2386  O   MET A 150     240.406  41.754   7.162  1.00  0.00           O  
ATOM   2387  CB  MET A 150     240.363  44.974   8.064  1.00  0.00           C  
ATOM   2388  CG  MET A 150     239.513  45.947   8.870  1.00  0.00           C  
ATOM   2389  SD  MET A 150     239.476  47.600   8.149  1.00  0.00           S  
ATOM   2390  CE  MET A 150     238.335  47.352   6.792  1.00  0.00           C  
ATOM   2391  H   MET A 150     241.698  44.585  10.196  1.00  0.00           H  
ATOM   2392  HA  MET A 150     239.533  43.222   8.978  1.00  0.00           H  
ATOM   2393 1HB  MET A 150     241.345  45.424   7.926  1.00  0.00           H  
ATOM   2394 2HB  MET A 150     239.909  44.871   7.078  1.00  0.00           H  
ATOM   2395 1HG  MET A 150     238.491  45.574   8.929  1.00  0.00           H  
ATOM   2396 2HG  MET A 150     239.908  46.022   9.883  1.00  0.00           H  
ATOM   2397 1HE  MET A 150     238.207  48.288   6.248  1.00  0.00           H  
ATOM   2398 2HE  MET A 150     238.729  46.590   6.118  1.00  0.00           H  
ATOM   2399 3HE  MET A 150     237.370  47.025   7.183  1.00  0.00           H  
ATOM   2400  N   HIS A 151     242.433  42.669   7.462  1.00  0.00           N  
ATOM   2401  CA  HIS A 151     243.121  41.755   6.551  1.00  0.00           C  
ATOM   2402  C   HIS A 151     243.064  40.294   7.032  1.00  0.00           C  
ATOM   2403  O   HIS A 151     242.759  39.398   6.243  1.00  0.00           O  
ATOM   2404  CB  HIS A 151     244.582  42.181   6.377  1.00  0.00           C  
ATOM   2405  CG  HIS A 151     244.753  43.416   5.548  1.00  0.00           C  
ATOM   2406  ND1 HIS A 151     244.630  44.686   6.071  1.00  0.00           N  
ATOM   2407  CD2 HIS A 151     245.038  43.576   4.234  1.00  0.00           C  
ATOM   2408  CE1 HIS A 151     244.832  45.574   5.113  1.00  0.00           C  
ATOM   2409  NE2 HIS A 151     245.081  44.926   3.990  1.00  0.00           N  
ATOM   2410  H   HIS A 151     242.966  43.378   7.940  1.00  0.00           H  
ATOM   2411  HA  HIS A 151     242.638  41.783   5.574  1.00  0.00           H  
ATOM   2412 1HB  HIS A 151     245.027  42.363   7.356  1.00  0.00           H  
ATOM   2413 2HB  HIS A 151     245.143  41.374   5.907  1.00  0.00           H  
ATOM   2414  HD1 HIS A 151     244.495  44.918   7.034  1.00  0.00           H  
ATOM   2415  HD2 HIS A 151     245.218  42.868   3.424  1.00  0.00           H  
ATOM   2416  HE1 HIS A 151     244.779  46.642   5.326  1.00  0.00           H  
ATOM   2417  N   ALA A 152     243.271  40.056   8.334  1.00  0.00           N  
ATOM   2418  CA  ALA A 152     243.138  38.729   8.934  1.00  0.00           C  
ATOM   2419  C   ALA A 152     241.721  38.150   8.741  1.00  0.00           C  
ATOM   2420  O   ALA A 152     241.577  36.983   8.380  1.00  0.00           O  
ATOM   2421  CB  ALA A 152     243.532  38.821  10.411  1.00  0.00           C  
ATOM   2422  H   ALA A 152     243.531  40.836   8.918  1.00  0.00           H  
ATOM   2423  HA  ALA A 152     243.834  38.058   8.431  1.00  0.00           H  
ATOM   2424 1HB  ALA A 152     243.440  37.837  10.876  1.00  0.00           H  
ATOM   2425 2HB  ALA A 152     244.565  39.162  10.493  1.00  0.00           H  
ATOM   2426 3HB  ALA A 152     242.877  39.525  10.923  1.00  0.00           H  
ATOM   2427  N   PHE A 153     240.672  38.965   8.912  1.00  0.00           N  
ATOM   2428  CA  PHE A 153     239.292  38.513   8.720  1.00  0.00           C  
ATOM   2429  C   PHE A 153     238.984  38.084   7.279  1.00  0.00           C  
ATOM   2430  O   PHE A 153     238.233  37.126   7.089  1.00  0.00           O  
ATOM   2431  CB  PHE A 153     238.323  39.625   9.129  1.00  0.00           C  
ATOM   2432  CG  PHE A 153     238.151  39.761  10.615  1.00  0.00           C  
ATOM   2433  CD1 PHE A 153     238.438  38.699  11.461  1.00  0.00           C  
ATOM   2434  CD2 PHE A 153     237.701  40.949  11.171  1.00  0.00           C  
ATOM   2435  CE1 PHE A 153     238.280  38.823  12.829  1.00  0.00           C  
ATOM   2436  CE2 PHE A 153     237.542  41.076  12.537  1.00  0.00           C  
ATOM   2437  CZ  PHE A 153     237.832  40.011  13.367  1.00  0.00           C  
ATOM   2438  H   PHE A 153     240.846  39.922   9.183  1.00  0.00           H  
ATOM   2439  HA  PHE A 153     239.123  37.641   9.353  1.00  0.00           H  
ATOM   2440 1HB  PHE A 153     238.678  40.577   8.740  1.00  0.00           H  
ATOM   2441 2HB  PHE A 153     237.345  39.435   8.690  1.00  0.00           H  
ATOM   2442  HD1 PHE A 153     238.794  37.760  11.036  1.00  0.00           H  
ATOM   2443  HD2 PHE A 153     237.471  41.789  10.516  1.00  0.00           H  
ATOM   2444  HE1 PHE A 153     238.509  37.982  13.482  1.00  0.00           H  
ATOM   2445  HE2 PHE A 153     237.188  42.015  12.960  1.00  0.00           H  
ATOM   2446  HZ  PHE A 153     237.707  40.109  14.444  1.00  0.00           H  
ATOM   2447  N   ILE A 154     239.585  38.721   6.269  1.00  0.00           N  
ATOM   2448  CA  ILE A 154     239.429  38.311   4.862  1.00  0.00           C  
ATOM   2449  C   ILE A 154     239.956  36.881   4.662  1.00  0.00           C  
ATOM   2450  O   ILE A 154     239.271  36.054   4.059  1.00  0.00           O  
ATOM   2451  CB  ILE A 154     240.171  39.274   3.916  1.00  0.00           C  
ATOM   2452  CG1 ILE A 154     239.532  40.665   3.962  1.00  0.00           C  
ATOM   2453  CG2 ILE A 154     240.169  38.731   2.496  1.00  0.00           C  
ATOM   2454  CD1 ILE A 154     240.348  41.735   3.273  1.00  0.00           C  
ATOM   2455  H   ILE A 154     240.169  39.516   6.487  1.00  0.00           H  
ATOM   2456  HA  ILE A 154     238.370  38.333   4.611  1.00  0.00           H  
ATOM   2457  HB  ILE A 154     241.201  39.390   4.250  1.00  0.00           H  
ATOM   2458 1HG1 ILE A 154     238.549  40.629   3.492  1.00  0.00           H  
ATOM   2459 2HG1 ILE A 154     239.386  40.964   5.000  1.00  0.00           H  
ATOM   2460 1HG2 ILE A 154     240.697  39.424   1.841  1.00  0.00           H  
ATOM   2461 2HG2 ILE A 154     240.668  37.763   2.477  1.00  0.00           H  
ATOM   2462 3HG2 ILE A 154     239.142  38.616   2.151  1.00  0.00           H  
ATOM   2463 1HD1 ILE A 154     239.830  42.692   3.348  1.00  0.00           H  
ATOM   2464 2HD1 ILE A 154     241.325  41.812   3.752  1.00  0.00           H  
ATOM   2465 3HD1 ILE A 154     240.477  41.474   2.224  1.00  0.00           H  
ATOM   2466  N   ALA A 155     241.135  36.563   5.206  1.00  0.00           N  
ATOM   2467  CA  ALA A 155     241.693  35.211   5.161  1.00  0.00           C  
ATOM   2468  C   ALA A 155     240.757  34.167   5.804  1.00  0.00           C  
ATOM   2469  O   ALA A 155     240.603  33.067   5.274  1.00  0.00           O  
ATOM   2470  CB  ALA A 155     243.071  35.235   5.831  1.00  0.00           C  
ATOM   2471  H   ALA A 155     241.658  37.295   5.667  1.00  0.00           H  
ATOM   2472  HA  ALA A 155     241.814  34.929   4.115  1.00  0.00           H  
ATOM   2473 1HB  ALA A 155     243.506  34.234   5.807  1.00  0.00           H  
ATOM   2474 2HB  ALA A 155     243.726  35.924   5.296  1.00  0.00           H  
ATOM   2475 3HB  ALA A 155     242.969  35.560   6.865  1.00  0.00           H  
ATOM   2476  N   LEU A 156     240.076  34.525   6.901  1.00  0.00           N  
ATOM   2477  CA  LEU A 156     239.078  33.665   7.551  1.00  0.00           C  
ATOM   2478  C   LEU A 156     237.796  33.509   6.708  1.00  0.00           C  
ATOM   2479  O   LEU A 156     237.299  32.399   6.544  1.00  0.00           O  
ATOM   2480  CB  LEU A 156     238.718  34.237   8.928  1.00  0.00           C  
ATOM   2481  CG  LEU A 156     237.675  33.444   9.726  1.00  0.00           C  
ATOM   2482  CD1 LEU A 156     238.149  32.007   9.896  1.00  0.00           C  
ATOM   2483  CD2 LEU A 156     237.453  34.111  11.075  1.00  0.00           C  
ATOM   2484  H   LEU A 156     240.271  35.436   7.293  1.00  0.00           H  
ATOM   2485  HA  LEU A 156     239.509  32.672   7.680  1.00  0.00           H  
ATOM   2486 1HB  LEU A 156     239.624  34.290   9.529  1.00  0.00           H  
ATOM   2487 2HB  LEU A 156     238.335  35.248   8.795  1.00  0.00           H  
ATOM   2488  HG  LEU A 156     236.735  33.421   9.174  1.00  0.00           H  
ATOM   2489 1HD1 LEU A 156     237.407  31.444  10.463  1.00  0.00           H  
ATOM   2490 2HD1 LEU A 156     238.281  31.549   8.916  1.00  0.00           H  
ATOM   2491 3HD1 LEU A 156     239.098  31.999  10.432  1.00  0.00           H  
ATOM   2492 1HD2 LEU A 156     236.711  33.548  11.642  1.00  0.00           H  
ATOM   2493 2HD2 LEU A 156     238.392  34.132  11.629  1.00  0.00           H  
ATOM   2494 3HD2 LEU A 156     237.098  35.130  10.924  1.00  0.00           H  
ATOM   2495  N   GLY A 157     237.270  34.601   6.143  1.00  0.00           N  
ATOM   2496  CA  GLY A 157     236.076  34.568   5.290  1.00  0.00           C  
ATOM   2497  C   GLY A 157     236.175  33.608   4.097  1.00  0.00           C  
ATOM   2498  O   GLY A 157     235.161  33.051   3.677  1.00  0.00           O  
ATOM   2499  H   GLY A 157     237.725  35.483   6.318  1.00  0.00           H  
ATOM   2500 1HA  GLY A 157     235.211  34.277   5.886  1.00  0.00           H  
ATOM   2501 2HA  GLY A 157     235.878  35.567   4.903  1.00  0.00           H  
ATOM   2502  N   ALA A 158     237.378  33.384   3.561  1.00  0.00           N  
ATOM   2503  CA  ALA A 158     237.627  32.443   2.467  1.00  0.00           C  
ATOM   2504  C   ALA A 158     237.710  30.965   2.912  1.00  0.00           C  
ATOM   2505  O   ALA A 158     237.824  30.076   2.065  1.00  0.00           O  
ATOM   2506  CB  ALA A 158     238.898  32.900   1.740  1.00  0.00           C  
ATOM   2507  H   ALA A 158     238.150  33.906   3.947  1.00  0.00           H  
ATOM   2508  HA  ALA A 158     236.789  32.501   1.773  1.00  0.00           H  
ATOM   2509 1HB  ALA A 158     239.113  32.219   0.917  1.00  0.00           H  
ATOM   2510 2HB  ALA A 158     238.751  33.908   1.347  1.00  0.00           H  
ATOM   2511 3HB  ALA A 158     239.736  32.901   2.436  1.00  0.00           H  
ATOM   2512  N   VAL A 159     237.664  30.677   4.219  1.00  0.00           N  
ATOM   2513  CA  VAL A 159     237.803  29.317   4.776  1.00  0.00           C  
ATOM   2514  C   VAL A 159     236.476  28.549   4.766  1.00  0.00           C  
ATOM   2515  O   VAL A 159     235.457  29.026   5.256  1.00  0.00           O  
ATOM   2516  CB  VAL A 159     238.330  29.387   6.221  1.00  0.00           C  
ATOM   2517  CG1 VAL A 159     238.400  27.994   6.831  1.00  0.00           C  
ATOM   2518  CG2 VAL A 159     239.697  30.053   6.242  1.00  0.00           C  
ATOM   2519  H   VAL A 159     237.523  31.454   4.849  1.00  0.00           H  
ATOM   2520  HA  VAL A 159     238.519  28.765   4.167  1.00  0.00           H  
ATOM   2521  HB  VAL A 159     237.633  29.967   6.825  1.00  0.00           H  
ATOM   2522 1HG1 VAL A 159     238.774  28.062   7.852  1.00  0.00           H  
ATOM   2523 2HG1 VAL A 159     237.404  27.550   6.838  1.00  0.00           H  
ATOM   2524 3HG1 VAL A 159     239.071  27.372   6.240  1.00  0.00           H  
ATOM   2525 1HG2 VAL A 159     240.064  30.100   7.267  1.00  0.00           H  
ATOM   2526 2HG2 VAL A 159     240.393  29.476   5.633  1.00  0.00           H  
ATOM   2527 3HG2 VAL A 159     239.615  31.063   5.840  1.00  0.00           H  
ATOM   2528  N   LYS A 160     236.475  27.318   4.230  1.00  0.00           N  
ATOM   2529  CA  LYS A 160     235.267  26.463   4.167  1.00  0.00           C  
ATOM   2530  C   LYS A 160     234.765  25.983   5.534  1.00  0.00           C  
ATOM   2531  O   LYS A 160     233.559  25.905   5.739  1.00  0.00           O  
ATOM   2532  CB  LYS A 160     235.537  25.249   3.276  1.00  0.00           C  
ATOM   2533  CG  LYS A 160     234.306  24.405   2.974  1.00  0.00           C  
ATOM   2534  CD  LYS A 160     233.290  25.184   2.153  1.00  0.00           C  
ATOM   2535  CE  LYS A 160     232.055  24.345   1.857  1.00  0.00           C  
ATOM   2536  NZ  LYS A 160     231.028  25.113   1.103  1.00  0.00           N  
ATOM   2537  H   LYS A 160     237.346  26.969   3.855  1.00  0.00           H  
ATOM   2538  HA  LYS A 160     234.453  27.046   3.734  1.00  0.00           H  
ATOM   2539 1HB  LYS A 160     235.957  25.581   2.326  1.00  0.00           H  
ATOM   2540 2HB  LYS A 160     236.275  24.605   3.754  1.00  0.00           H  
ATOM   2541 1HG  LYS A 160     234.603  23.514   2.419  1.00  0.00           H  
ATOM   2542 2HG  LYS A 160     233.842  24.091   3.908  1.00  0.00           H  
ATOM   2543 1HD  LYS A 160     232.988  26.079   2.700  1.00  0.00           H  
ATOM   2544 2HD  LYS A 160     233.742  25.492   1.210  1.00  0.00           H  
ATOM   2545 1HE  LYS A 160     232.341  23.473   1.271  1.00  0.00           H  
ATOM   2546 2HE  LYS A 160     231.618  23.999   2.793  1.00  0.00           H  
ATOM   2547 1HZ  LYS A 160     230.227  24.523   0.927  1.00  0.00           H  
ATOM   2548 2HZ  LYS A 160     230.741  25.916   1.646  1.00  0.00           H  
ATOM   2549 3HZ  LYS A 160     231.416  25.424   0.224  1.00  0.00           H  
ATOM   2550  N   GLN A 161     235.668  25.614   6.439  1.00  0.00           N  
ATOM   2551  CA  GLN A 161     235.354  25.272   7.828  1.00  0.00           C  
ATOM   2552  C   GLN A 161     236.042  26.267   8.756  1.00  0.00           C  
ATOM   2553  O   GLN A 161     237.164  26.035   9.193  1.00  0.00           O  
ATOM   2554  CB  GLN A 161     235.794  23.842   8.158  1.00  0.00           C  
ATOM   2555  CG  GLN A 161     235.060  22.769   7.373  1.00  0.00           C  
ATOM   2556  CD  GLN A 161     235.534  21.371   7.722  1.00  0.00           C  
ATOM   2557  OE1 GLN A 161     236.711  21.040   7.557  1.00  0.00           O  
ATOM   2558  NE2 GLN A 161     234.618  20.541   8.208  1.00  0.00           N  
ATOM   2559  H   GLN A 161     236.628  25.574   6.126  1.00  0.00           H  
ATOM   2560  HA  GLN A 161     234.275  25.339   7.965  1.00  0.00           H  
ATOM   2561 1HB  GLN A 161     236.860  23.735   7.958  1.00  0.00           H  
ATOM   2562 2HB  GLN A 161     235.639  23.650   9.219  1.00  0.00           H  
ATOM   2563 1HG  GLN A 161     233.994  22.834   7.596  1.00  0.00           H  
ATOM   2564 2HG  GLN A 161     235.229  22.931   6.309  1.00  0.00           H  
ATOM   2565 1HE2 GLN A 161     234.872  19.605   8.458  1.00  0.00           H  
ATOM   2566 2HE2 GLN A 161     233.674  20.850   8.327  1.00  0.00           H  
ATOM   2567  N   ALA A 162     235.368  27.380   9.028  1.00  0.00           N  
ATOM   2568  CA  ALA A 162     235.932  28.551   9.682  1.00  0.00           C  
ATOM   2569  C   ALA A 162     236.426  28.233  11.109  1.00  0.00           C  
ATOM   2570  O   ALA A 162     235.783  27.481  11.841  1.00  0.00           O  
ATOM   2571  CB  ALA A 162     234.851  29.635   9.675  1.00  0.00           C  
ATOM   2572  H   ALA A 162     234.396  27.392   8.752  1.00  0.00           H  
ATOM   2573  HA  ALA A 162     236.799  28.876   9.106  1.00  0.00           H  
ATOM   2574 1HB  ALA A 162     235.232  30.535  10.159  1.00  0.00           H  
ATOM   2575 2HB  ALA A 162     234.573  29.865   8.648  1.00  0.00           H  
ATOM   2576 3HB  ALA A 162     233.974  29.278  10.217  1.00  0.00           H  
ATOM   2577  N   THR A 163     237.534  28.841  11.533  1.00  0.00           N  
ATOM   2578  CA  THR A 163     238.078  28.752  12.895  1.00  0.00           C  
ATOM   2579  C   THR A 163     238.751  30.070  13.263  1.00  0.00           C  
ATOM   2580  O   THR A 163     239.354  30.734  12.415  1.00  0.00           O  
ATOM   2581  CB  THR A 163     239.084  27.594  13.032  1.00  0.00           C  
ATOM   2582  OG1 THR A 163     239.608  27.568  14.366  1.00  0.00           O  
ATOM   2583  CG2 THR A 163     240.228  27.761  12.044  1.00  0.00           C  
ATOM   2584  H   THR A 163     238.018  29.400  10.845  1.00  0.00           H  
ATOM   2585  HA  THR A 163     237.255  28.567  13.585  1.00  0.00           H  
ATOM   2586  HB  THR A 163     238.578  26.648  12.837  1.00  0.00           H  
ATOM   2587  HG1 THR A 163     240.269  26.875  14.436  1.00  0.00           H  
ATOM   2588 1HG2 THR A 163     240.929  26.934  12.155  1.00  0.00           H  
ATOM   2589 2HG2 THR A 163     239.834  27.770  11.028  1.00  0.00           H  
ATOM   2590 3HG2 THR A 163     240.743  28.701  12.241  1.00  0.00           H  
ATOM   2591  N   LEU A 164     238.671  30.459  14.538  1.00  0.00           N  
ATOM   2592  CA  LEU A 164     239.346  31.660  15.047  1.00  0.00           C  
ATOM   2593  C   LEU A 164     240.875  31.510  15.015  1.00  0.00           C  
ATOM   2594  O   LEU A 164     241.605  32.500  15.024  1.00  0.00           O  
ATOM   2595  CB  LEU A 164     238.887  31.953  16.480  1.00  0.00           C  
ATOM   2596  CG  LEU A 164     237.394  32.260  16.651  1.00  0.00           C  
ATOM   2597  CD1 LEU A 164     237.058  32.342  18.134  1.00  0.00           C  
ATOM   2598  CD2 LEU A 164     237.060  33.564  15.942  1.00  0.00           C  
ATOM   2599  H   LEU A 164     238.120  29.898  15.172  1.00  0.00           H  
ATOM   2600  HA  LEU A 164     239.078  32.504  14.411  1.00  0.00           H  
ATOM   2601 1HB  LEU A 164     239.121  31.091  17.103  1.00  0.00           H  
ATOM   2602 2HB  LEU A 164     239.447  32.809  16.857  1.00  0.00           H  
ATOM   2603  HG  LEU A 164     236.804  31.451  16.220  1.00  0.00           H  
ATOM   2604 1HD1 LEU A 164     235.997  32.561  18.255  1.00  0.00           H  
ATOM   2605 2HD1 LEU A 164     237.288  31.390  18.612  1.00  0.00           H  
ATOM   2606 3HD1 LEU A 164     237.646  33.134  18.597  1.00  0.00           H  
ATOM   2607 1HD2 LEU A 164     235.998  33.782  16.062  1.00  0.00           H  
ATOM   2608 2HD2 LEU A 164     237.648  34.374  16.373  1.00  0.00           H  
ATOM   2609 3HD2 LEU A 164     237.293  33.472  14.881  1.00  0.00           H  
ATOM   2610  N   GLN A 165     241.364  30.271  14.923  1.00  0.00           N  
ATOM   2611  CA  GLN A 165     242.790  29.963  14.851  1.00  0.00           C  
ATOM   2612  C   GLN A 165     243.472  30.606  13.633  1.00  0.00           C  
ATOM   2613  O   GLN A 165     244.678  30.828  13.682  1.00  0.00           O  
ATOM   2614  CB  GLN A 165     242.997  28.446  14.818  1.00  0.00           C  
ATOM   2615  CG  GLN A 165     242.637  27.741  16.114  1.00  0.00           C  
ATOM   2616  CD  GLN A 165     242.510  26.239  15.940  1.00  0.00           C  
ATOM   2617  OE1 GLN A 165     241.780  25.761  15.067  1.00  0.00           O  
ATOM   2618  NE2 GLN A 165     243.220  25.485  16.770  1.00  0.00           N  
ATOM   2619  H   GLN A 165     240.697  29.515  14.904  1.00  0.00           H  
ATOM   2620  HA  GLN A 165     243.276  30.366  15.739  1.00  0.00           H  
ATOM   2621 1HB  GLN A 165     242.391  28.014  14.020  1.00  0.00           H  
ATOM   2622 2HB  GLN A 165     244.040  28.225  14.592  1.00  0.00           H  
ATOM   2623 1HG  GLN A 165     243.418  27.934  16.850  1.00  0.00           H  
ATOM   2624 2HG  GLN A 165     241.683  28.125  16.472  1.00  0.00           H  
ATOM   2625 1HE2 GLN A 165     243.176  24.488  16.704  1.00  0.00           H  
ATOM   2626 2HE2 GLN A 165     243.799  25.914  17.464  1.00  0.00           H  
ATOM   2627  N   MET A 166     242.727  30.949  12.575  1.00  0.00           N  
ATOM   2628  CA  MET A 166     243.296  31.622  11.402  1.00  0.00           C  
ATOM   2629  C   MET A 166     243.599  33.104  11.636  1.00  0.00           C  
ATOM   2630  O   MET A 166     244.428  33.664  10.925  1.00  0.00           O  
ATOM   2631  CB  MET A 166     242.348  31.469  10.214  1.00  0.00           C  
ATOM   2632  CG  MET A 166     242.256  30.054   9.660  1.00  0.00           C  
ATOM   2633  SD  MET A 166     243.830  29.459   9.009  1.00  0.00           S  
ATOM   2634  CE  MET A 166     244.034  30.528   7.587  1.00  0.00           C  
ATOM   2635  H   MET A 166     241.739  30.737  12.588  1.00  0.00           H  
ATOM   2636  HA  MET A 166     244.248  31.151  11.161  1.00  0.00           H  
ATOM   2637 1HB  MET A 166     241.346  31.779  10.507  1.00  0.00           H  
ATOM   2638 2HB  MET A 166     242.670  32.125   9.404  1.00  0.00           H  
ATOM   2639 1HG  MET A 166     241.930  29.376  10.447  1.00  0.00           H  
ATOM   2640 2HG  MET A 166     241.519  30.025   8.858  1.00  0.00           H  
ATOM   2641 1HE  MET A 166     244.966  30.282   7.078  1.00  0.00           H  
ATOM   2642 2HE  MET A 166     243.196  30.387   6.902  1.00  0.00           H  
ATOM   2643 3HE  MET A 166     244.063  31.568   7.915  1.00  0.00           H  
ATOM   2644  N   VAL A 167     242.973  33.746  12.629  1.00  0.00           N  
ATOM   2645  CA  VAL A 167     243.057  35.208  12.815  1.00  0.00           C  
ATOM   2646  C   VAL A 167     243.602  35.616  14.174  1.00  0.00           C  
ATOM   2647  O   VAL A 167     244.201  36.684  14.287  1.00  0.00           O  
ATOM   2648  CB  VAL A 167     241.664  35.841  12.640  1.00  0.00           C  
ATOM   2649  CG1 VAL A 167     241.161  35.636  11.218  1.00  0.00           C  
ATOM   2650  CG2 VAL A 167     240.693  35.244  13.647  1.00  0.00           C  
ATOM   2651  H   VAL A 167     242.423  33.197  13.276  1.00  0.00           H  
ATOM   2652  HA  VAL A 167     243.727  35.615  12.058  1.00  0.00           H  
ATOM   2653  HB  VAL A 167     241.740  36.916  12.802  1.00  0.00           H  
ATOM   2654 1HG1 VAL A 167     240.175  36.091  11.112  1.00  0.00           H  
ATOM   2655 2HG1 VAL A 167     241.852  36.103  10.517  1.00  0.00           H  
ATOM   2656 3HG1 VAL A 167     241.093  34.570  11.007  1.00  0.00           H  
ATOM   2657 1HG2 VAL A 167     239.710  35.697  13.517  1.00  0.00           H  
ATOM   2658 2HG2 VAL A 167     240.620  34.168  13.488  1.00  0.00           H  
ATOM   2659 3HG2 VAL A 167     241.051  35.438  14.657  1.00  0.00           H  
ATOM   2660  N   ALA A 168     243.423  34.781  15.199  1.00  0.00           N  
ATOM   2661  CA  ALA A 168     243.845  35.088  16.562  1.00  0.00           C  
ATOM   2662  C   ALA A 168     245.330  35.499  16.681  1.00  0.00           C  
ATOM   2663  O   ALA A 168     245.580  36.524  17.319  1.00  0.00           O  
ATOM   2664  CB  ALA A 168     243.464  33.920  17.485  1.00  0.00           C  
ATOM   2665  H   ALA A 168     242.974  33.897  15.009  1.00  0.00           H  
ATOM   2666  HA  ALA A 168     243.267  35.944  16.910  1.00  0.00           H  
ATOM   2667 1HB  ALA A 168     243.777  34.145  18.504  1.00  0.00           H  
ATOM   2668 2HB  ALA A 168     242.383  33.774  17.460  1.00  0.00           H  
ATOM   2669 3HB  ALA A 168     243.959  33.012  17.145  1.00  0.00           H  
ATOM   2670  N   PRO A 169     246.310  34.817  16.043  1.00  0.00           N  
ATOM   2671  CA  PRO A 169     247.698  35.290  16.026  1.00  0.00           C  
ATOM   2672  C   PRO A 169     247.837  36.730  15.515  1.00  0.00           C  
ATOM   2673  O   PRO A 169     248.359  37.582  16.226  1.00  0.00           O  
ATOM   2674  CB  PRO A 169     248.374  34.294  15.077  1.00  0.00           C  
ATOM   2675  CG  PRO A 169     247.571  33.046  15.224  1.00  0.00           C  
ATOM   2676  CD  PRO A 169     246.147  33.525  15.322  1.00  0.00           C  
ATOM   2677  HA  PRO A 169     248.116  35.220  17.041  1.00  0.00           H  
ATOM   2678 1HB  PRO A 169     248.365  34.689  14.050  1.00  0.00           H  
ATOM   2679 2HB  PRO A 169     249.428  34.160  15.361  1.00  0.00           H  
ATOM   2680 1HG  PRO A 169     247.737  32.384  14.361  1.00  0.00           H  
ATOM   2681 2HG  PRO A 169     247.894  32.491  16.117  1.00  0.00           H  
ATOM   2682 1HD  PRO A 169     245.737  33.667  14.311  1.00  0.00           H  
ATOM   2683 2HD  PRO A 169     245.550  32.792  15.883  1.00  0.00           H  
ATOM   2684  N   GLY A 170     247.292  37.034  14.330  1.00  0.00           N  
ATOM   2685  CA  GLY A 170     247.367  38.379  13.747  1.00  0.00           C  
ATOM   2686  C   GLY A 170     246.631  39.432  14.580  1.00  0.00           C  
ATOM   2687  O   GLY A 170     247.134  40.538  14.771  1.00  0.00           O  
ATOM   2688  H   GLY A 170     246.816  36.302  13.822  1.00  0.00           H  
ATOM   2689 1HA  GLY A 170     248.412  38.676  13.648  1.00  0.00           H  
ATOM   2690 2HA  GLY A 170     246.941  38.365  12.744  1.00  0.00           H  
ATOM   2691  N   ILE A 171     245.471  39.078  15.144  1.00  0.00           N  
ATOM   2692  CA  ILE A 171     244.718  39.974  16.035  1.00  0.00           C  
ATOM   2693  C   ILE A 171     245.513  40.240  17.325  1.00  0.00           C  
ATOM   2694  O   ILE A 171     245.561  41.381  17.778  1.00  0.00           O  
ATOM   2695  CB  ILE A 171     243.342  39.378  16.387  1.00  0.00           C  
ATOM   2696  CG1 ILE A 171     242.462  39.294  15.137  1.00  0.00           C  
ATOM   2697  CG2 ILE A 171     242.663  40.207  17.466  1.00  0.00           C  
ATOM   2698  CD1 ILE A 171     241.202  38.481  15.331  1.00  0.00           C  
ATOM   2699  H   ILE A 171     245.104  38.158  14.947  1.00  0.00           H  
ATOM   2700  HA  ILE A 171     244.560  40.921  15.521  1.00  0.00           H  
ATOM   2701  HB  ILE A 171     243.470  38.359  16.751  1.00  0.00           H  
ATOM   2702 1HG1 ILE A 171     242.176  40.298  14.826  1.00  0.00           H  
ATOM   2703 2HG1 ILE A 171     243.031  38.849  14.320  1.00  0.00           H  
ATOM   2704 1HG2 ILE A 171     241.692  39.773  17.701  1.00  0.00           H  
ATOM   2705 2HG2 ILE A 171     243.283  40.217  18.361  1.00  0.00           H  
ATOM   2706 3HG2 ILE A 171     242.527  41.228  17.108  1.00  0.00           H  
ATOM   2707 1HD1 ILE A 171     240.631  38.467  14.402  1.00  0.00           H  
ATOM   2708 2HD1 ILE A 171     241.467  37.460  15.609  1.00  0.00           H  
ATOM   2709 3HD1 ILE A 171     240.599  38.927  16.120  1.00  0.00           H  
ATOM   2710  N   ALA A 172     246.161  39.228  17.905  1.00  0.00           N  
ATOM   2711  CA  ALA A 172     247.028  39.416  19.067  1.00  0.00           C  
ATOM   2712  C   ALA A 172     248.134  40.456  18.802  1.00  0.00           C  
ATOM   2713  O   ALA A 172     248.284  41.405  19.572  1.00  0.00           O  
ATOM   2714  CB  ALA A 172     247.603  38.056  19.484  1.00  0.00           C  
ATOM   2715  H   ALA A 172     246.045  38.300  17.524  1.00  0.00           H  
ATOM   2716  HA  ALA A 172     246.419  39.794  19.887  1.00  0.00           H  
ATOM   2717 1HB  ALA A 172     248.251  38.188  20.353  1.00  0.00           H  
ATOM   2718 2HB  ALA A 172     246.789  37.379  19.740  1.00  0.00           H  
ATOM   2719 3HB  ALA A 172     248.180  37.639  18.662  1.00  0.00           H  
ATOM   2720  N   GLU A 173     248.852  40.338  17.682  1.00  0.00           N  
ATOM   2721  CA  GLU A 173     249.841  41.334  17.228  1.00  0.00           C  
ATOM   2722  C   GLU A 173     249.233  42.726  17.081  1.00  0.00           C  
ATOM   2723  O   GLU A 173     249.770  43.710  17.595  1.00  0.00           O  
ATOM   2724  CB  GLU A 173     250.453  40.904  15.893  1.00  0.00           C  
ATOM   2725  CG  GLU A 173     251.414  41.916  15.287  1.00  0.00           C  
ATOM   2726  CD  GLU A 173     251.842  41.554  13.892  1.00  0.00           C  
ATOM   2727  OE1 GLU A 173     251.815  40.392  13.565  1.00  0.00           O  
ATOM   2728  OE2 GLU A 173     252.197  42.441  13.151  1.00  0.00           O  
ATOM   2729  H   GLU A 173     248.693  39.513  17.124  1.00  0.00           H  
ATOM   2730  HA  GLU A 173     250.634  41.398  17.973  1.00  0.00           H  
ATOM   2731 1HB  GLU A 173     250.995  39.967  16.026  1.00  0.00           H  
ATOM   2732 2HB  GLU A 173     249.658  40.722  15.170  1.00  0.00           H  
ATOM   2733 1HG  GLU A 173     250.930  42.892  15.264  1.00  0.00           H  
ATOM   2734 2HG  GLU A 173     252.294  41.993  15.923  1.00  0.00           H  
ATOM   2735  N   ALA A 174     248.077  42.806  16.422  1.00  0.00           N  
ATOM   2736  CA  ALA A 174     247.373  44.057  16.205  1.00  0.00           C  
ATOM   2737  C   ALA A 174     247.001  44.731  17.539  1.00  0.00           C  
ATOM   2738  O   ALA A 174     247.323  45.901  17.739  1.00  0.00           O  
ATOM   2739  CB  ALA A 174     246.142  43.741  15.346  1.00  0.00           C  
ATOM   2740  H   ALA A 174     247.682  41.950  16.062  1.00  0.00           H  
ATOM   2741  HA  ALA A 174     248.040  44.733  15.671  1.00  0.00           H  
ATOM   2742 1HB  ALA A 174     245.583  44.658  15.159  1.00  0.00           H  
ATOM   2743 2HB  ALA A 174     246.462  43.311  14.397  1.00  0.00           H  
ATOM   2744 3HB  ALA A 174     245.506  43.031  15.870  1.00  0.00           H  
ATOM   2745  N   LEU A 175     246.378  44.004  18.471  1.00  0.00           N  
ATOM   2746  CA  LEU A 175     245.901  44.556  19.744  1.00  0.00           C  
ATOM   2747  C   LEU A 175     247.041  45.022  20.661  1.00  0.00           C  
ATOM   2748  O   LEU A 175     246.871  46.007  21.385  1.00  0.00           O  
ATOM   2749  CB  LEU A 175     245.056  43.507  20.478  1.00  0.00           C  
ATOM   2750  CG  LEU A 175     243.680  43.214  19.866  1.00  0.00           C  
ATOM   2751  CD1 LEU A 175     243.025  42.063  20.617  1.00  0.00           C  
ATOM   2752  CD2 LEU A 175     242.820  44.467  19.927  1.00  0.00           C  
ATOM   2753  H   LEU A 175     246.231  43.025  18.272  1.00  0.00           H  
ATOM   2754  HA  LEU A 175     245.281  45.426  19.533  1.00  0.00           H  
ATOM   2755 1HB  LEU A 175     245.612  42.571  20.505  1.00  0.00           H  
ATOM   2756 2HB  LEU A 175     244.899  43.842  21.503  1.00  0.00           H  
ATOM   2757  HG  LEU A 175     243.802  42.908  18.827  1.00  0.00           H  
ATOM   2758 1HD1 LEU A 175     242.047  41.855  20.182  1.00  0.00           H  
ATOM   2759 2HD1 LEU A 175     243.652  41.174  20.540  1.00  0.00           H  
ATOM   2760 3HD1 LEU A 175     242.905  42.334  21.665  1.00  0.00           H  
ATOM   2761 1HD2 LEU A 175     241.842  44.260  19.492  1.00  0.00           H  
ATOM   2762 2HD2 LEU A 175     242.697  44.774  20.966  1.00  0.00           H  
ATOM   2763 3HD2 LEU A 175     243.304  45.268  19.368  1.00  0.00           H  
ATOM   2764  N   ILE A 176     248.218  44.386  20.598  1.00  0.00           N  
ATOM   2765  CA  ILE A 176     249.399  44.823  21.366  1.00  0.00           C  
ATOM   2766  C   ILE A 176     249.793  46.259  21.003  1.00  0.00           C  
ATOM   2767  O   ILE A 176     250.045  47.060  21.902  1.00  0.00           O  
ATOM   2768  CB  ILE A 176     250.596  43.887  21.120  1.00  0.00           C  
ATOM   2769  CG1 ILE A 176     250.330  42.509  21.732  1.00  0.00           C  
ATOM   2770  CG2 ILE A 176     251.869  44.490  21.693  1.00  0.00           C  
ATOM   2771  CD1 ILE A 176     251.284  41.436  21.259  1.00  0.00           C  
ATOM   2772  H   ILE A 176     248.293  43.577  20.001  1.00  0.00           H  
ATOM   2773  HA  ILE A 176     249.152  44.794  22.426  1.00  0.00           H  
ATOM   2774  HB  ILE A 176     250.726  43.736  20.049  1.00  0.00           H  
ATOM   2775 1HG1 ILE A 176     250.399  42.573  22.817  1.00  0.00           H  
ATOM   2776 2HG1 ILE A 176     249.315  42.192  21.488  1.00  0.00           H  
ATOM   2777 1HG2 ILE A 176     252.705  43.815  21.511  1.00  0.00           H  
ATOM   2778 2HG2 ILE A 176     252.065  45.448  21.213  1.00  0.00           H  
ATOM   2779 3HG2 ILE A 176     251.750  44.639  22.766  1.00  0.00           H  
ATOM   2780 1HD1 ILE A 176     251.032  40.488  21.735  1.00  0.00           H  
ATOM   2781 2HD1 ILE A 176     251.205  41.330  20.176  1.00  0.00           H  
ATOM   2782 3HD1 ILE A 176     252.303  41.714  21.523  1.00  0.00           H  
ATOM   2783  N   ALA A 177     249.789  46.627  19.716  1.00  0.00           N  
ATOM   2784  CA  ALA A 177     250.051  48.006  19.294  1.00  0.00           C  
ATOM   2785  C   ALA A 177     249.075  49.013  19.939  1.00  0.00           C  
ATOM   2786  O   ALA A 177     249.512  50.046  20.455  1.00  0.00           O  
ATOM   2787  CB  ALA A 177     250.043  48.087  17.757  1.00  0.00           C  
ATOM   2788  H   ALA A 177     249.595  45.925  19.015  1.00  0.00           H  
ATOM   2789  HA  ALA A 177     251.053  48.278  19.624  1.00  0.00           H  
ATOM   2790 1HB  ALA A 177     250.238  49.114  17.447  1.00  0.00           H  
ATOM   2791 2HB  ALA A 177     250.814  47.433  17.355  1.00  0.00           H  
ATOM   2792 3HB  ALA A 177     249.071  47.772  17.382  1.00  0.00           H  
ATOM   2793  N   THR A 178     247.776  48.696  19.995  1.00  0.00           N  
ATOM   2794  CA  THR A 178     246.792  49.529  20.712  1.00  0.00           C  
ATOM   2795  C   THR A 178     247.056  49.549  22.216  1.00  0.00           C  
ATOM   2796  O   THR A 178     247.045  50.622  22.817  1.00  0.00           O  
ATOM   2797  CB  THR A 178     245.355  49.038  20.455  1.00  0.00           C  
ATOM   2798  OG1 THR A 178     245.059  49.131  19.055  1.00  0.00           O  
ATOM   2799  CG2 THR A 178     244.357  49.875  21.237  1.00  0.00           C  
ATOM   2800  H   THR A 178     247.464  47.855  19.529  1.00  0.00           H  
ATOM   2801  HA  THR A 178     246.873  50.553  20.348  1.00  0.00           H  
ATOM   2802  HB  THR A 178     245.267  47.995  20.762  1.00  0.00           H  
ATOM   2803  HG1 THR A 178     245.734  48.665  18.555  1.00  0.00           H  
ATOM   2804 1HG2 THR A 178     243.346  49.513  21.042  1.00  0.00           H  
ATOM   2805 2HG2 THR A 178     244.572  49.798  22.302  1.00  0.00           H  
ATOM   2806 3HG2 THR A 178     244.434  50.917  20.927  1.00  0.00           H  
ATOM   2807  N   ALA A 179     247.343  48.397  22.832  1.00  0.00           N  
ATOM   2808  CA  ALA A 179     247.613  48.323  24.268  1.00  0.00           C  
ATOM   2809  C   ALA A 179     248.830  49.179  24.676  1.00  0.00           C  
ATOM   2810  O   ALA A 179     248.777  49.887  25.683  1.00  0.00           O  
ATOM   2811  CB  ALA A 179     247.790  46.853  24.663  1.00  0.00           C  
ATOM   2812  H   ALA A 179     247.373  47.550  22.280  1.00  0.00           H  
ATOM   2813  HA  ALA A 179     246.748  48.722  24.796  1.00  0.00           H  
ATOM   2814 1HB  ALA A 179     247.994  46.785  25.730  1.00  0.00           H  
ATOM   2815 2HB  ALA A 179     246.880  46.300  24.430  1.00  0.00           H  
ATOM   2816 3HB  ALA A 179     248.626  46.428  24.108  1.00  0.00           H  
ATOM   2817  N   ILE A 180     249.897  49.183  23.865  1.00  0.00           N  
ATOM   2818  CA  ILE A 180     251.096  49.994  24.115  1.00  0.00           C  
ATOM   2819  C   ILE A 180     250.744  51.488  24.115  1.00  0.00           C  
ATOM   2820  O   ILE A 180     251.176  52.218  25.008  1.00  0.00           O  
ATOM   2821  CB  ILE A 180     252.182  49.717  23.058  1.00  0.00           C  
ATOM   2822  CG1 ILE A 180     252.722  48.292  23.208  1.00  0.00           C  
ATOM   2823  CG2 ILE A 180     253.308  50.732  23.174  1.00  0.00           C  
ATOM   2824  CD1 ILE A 180     253.564  47.832  22.040  1.00  0.00           C  
ATOM   2825  H   ILE A 180     249.860  48.594  23.046  1.00  0.00           H  
ATOM   2826  HA  ILE A 180     251.495  49.729  25.093  1.00  0.00           H  
ATOM   2827  HB  ILE A 180     251.745  49.785  22.062  1.00  0.00           H  
ATOM   2828 1HG1 ILE A 180     253.327  48.226  24.112  1.00  0.00           H  
ATOM   2829 2HG1 ILE A 180     251.890  47.598  23.322  1.00  0.00           H  
ATOM   2830 1HG2 ILE A 180     254.067  50.521  22.421  1.00  0.00           H  
ATOM   2831 2HG2 ILE A 180     252.912  51.735  23.019  1.00  0.00           H  
ATOM   2832 3HG2 ILE A 180     253.755  50.668  24.167  1.00  0.00           H  
ATOM   2833 1HD1 ILE A 180     253.910  46.814  22.220  1.00  0.00           H  
ATOM   2834 2HD1 ILE A 180     252.966  47.857  21.128  1.00  0.00           H  
ATOM   2835 3HD1 ILE A 180     254.423  48.492  21.929  1.00  0.00           H  
ATOM   2836  N   GLY A 181     249.921  51.945  23.164  1.00  0.00           N  
ATOM   2837  CA  GLY A 181     249.441  53.332  23.110  1.00  0.00           C  
ATOM   2838  C   GLY A 181     248.714  53.749  24.387  1.00  0.00           C  
ATOM   2839  O   GLY A 181     249.113  54.714  25.043  1.00  0.00           O  
ATOM   2840  H   GLY A 181     249.624  51.294  22.453  1.00  0.00           H  
ATOM   2841 1HA  GLY A 181     250.284  54.003  22.944  1.00  0.00           H  
ATOM   2842 2HA  GLY A 181     248.766  53.451  22.262  1.00  0.00           H  
ATOM   2843  N   LEU A 182     247.702  52.982  24.793  1.00  0.00           N  
ATOM   2844  CA  LEU A 182     246.922  53.248  26.003  1.00  0.00           C  
ATOM   2845  C   LEU A 182     247.778  53.155  27.273  1.00  0.00           C  
ATOM   2846  O   LEU A 182     247.615  53.973  28.178  1.00  0.00           O  
ATOM   2847  CB  LEU A 182     245.753  52.259  26.096  1.00  0.00           C  
ATOM   2848  CG  LEU A 182     244.617  52.473  25.088  1.00  0.00           C  
ATOM   2849  CD1 LEU A 182     243.633  51.315  25.176  1.00  0.00           C  
ATOM   2850  CD2 LEU A 182     243.927  53.799  25.375  1.00  0.00           C  
ATOM   2851  H   LEU A 182     247.475  52.176  24.228  1.00  0.00           H  
ATOM   2852  HA  LEU A 182     246.525  54.261  25.942  1.00  0.00           H  
ATOM   2853 1HB  LEU A 182     246.138  51.251  25.952  1.00  0.00           H  
ATOM   2854 2HB  LEU A 182     245.325  52.322  27.097  1.00  0.00           H  
ATOM   2855  HG  LEU A 182     245.025  52.488  24.078  1.00  0.00           H  
ATOM   2856 1HD1 LEU A 182     242.827  51.467  24.459  1.00  0.00           H  
ATOM   2857 2HD1 LEU A 182     244.150  50.382  24.947  1.00  0.00           H  
ATOM   2858 3HD1 LEU A 182     243.220  51.264  26.182  1.00  0.00           H  
ATOM   2859 1HD2 LEU A 182     243.121  53.952  24.658  1.00  0.00           H  
ATOM   2860 2HD2 LEU A 182     243.517  53.784  26.385  1.00  0.00           H  
ATOM   2861 3HD2 LEU A 182     244.649  54.611  25.288  1.00  0.00           H  
ATOM   2862  N   PHE A 183     248.714  52.207  27.332  1.00  0.00           N  
ATOM   2863  CA  PHE A 183     249.679  52.112  28.429  1.00  0.00           C  
ATOM   2864  C   PHE A 183     250.484  53.405  28.625  1.00  0.00           C  
ATOM   2865  O   PHE A 183     250.500  53.948  29.727  1.00  0.00           O  
ATOM   2866  CB  PHE A 183     250.640  50.948  28.179  1.00  0.00           C  
ATOM   2867  CG  PHE A 183     251.771  50.873  29.166  1.00  0.00           C  
ATOM   2868  CD1 PHE A 183     251.564  50.371  30.442  1.00  0.00           C  
ATOM   2869  CD2 PHE A 183     253.042  51.305  28.820  1.00  0.00           C  
ATOM   2870  CE1 PHE A 183     252.603  50.302  31.351  1.00  0.00           C  
ATOM   2871  CE2 PHE A 183     254.083  51.235  29.726  1.00  0.00           C  
ATOM   2872  CZ  PHE A 183     253.863  50.734  30.993  1.00  0.00           C  
ATOM   2873  H   PHE A 183     248.754  51.530  26.582  1.00  0.00           H  
ATOM   2874  HA  PHE A 183     249.133  51.927  29.355  1.00  0.00           H  
ATOM   2875 1HB  PHE A 183     250.091  50.008  28.219  1.00  0.00           H  
ATOM   2876 2HB  PHE A 183     251.066  51.036  27.181  1.00  0.00           H  
ATOM   2877  HD1 PHE A 183     250.568  50.029  30.725  1.00  0.00           H  
ATOM   2878  HD2 PHE A 183     253.216  51.701  27.819  1.00  0.00           H  
ATOM   2879  HE1 PHE A 183     252.427  49.906  32.350  1.00  0.00           H  
ATOM   2880  HE2 PHE A 183     255.078  51.577  29.441  1.00  0.00           H  
ATOM   2881  HZ  PHE A 183     254.682  50.680  31.708  1.00  0.00           H  
ATOM   2882  N   ALA A 184     251.116  53.931  27.573  1.00  0.00           N  
ATOM   2883  CA  ALA A 184     251.845  55.200  27.634  1.00  0.00           C  
ATOM   2884  C   ALA A 184     250.911  56.388  27.933  1.00  0.00           C  
ATOM   2885  O   ALA A 184     251.288  57.307  28.659  1.00  0.00           O  
ATOM   2886  CB  ALA A 184     252.604  55.383  26.312  1.00  0.00           C  
ATOM   2887  H   ALA A 184     251.087  53.424  26.702  1.00  0.00           H  
ATOM   2888  HA  ALA A 184     252.563  55.138  28.451  1.00  0.00           H  
ATOM   2889 1HB  ALA A 184     253.154  56.324  26.338  1.00  0.00           H  
ATOM   2890 2HB  ALA A 184     253.300  54.558  26.177  1.00  0.00           H  
ATOM   2891 3HB  ALA A 184     251.895  55.400  25.486  1.00  0.00           H  
ATOM   2892  N   ALA A 185     249.679  56.357  27.412  1.00  0.00           N  
ATOM   2893  CA  ALA A 185     248.742  57.473  27.487  1.00  0.00           C  
ATOM   2894  C   ALA A 185     248.283  57.805  28.915  1.00  0.00           C  
ATOM   2895  O   ALA A 185     248.256  58.972  29.303  1.00  0.00           O  
ATOM   2896  CB  ALA A 185     247.525  57.142  26.619  1.00  0.00           C  
ATOM   2897  H   ALA A 185     249.395  55.509  26.946  1.00  0.00           H  
ATOM   2898  HA  ALA A 185     249.249  58.365  27.116  1.00  0.00           H  
ATOM   2899 1HB  ALA A 185     246.812  57.966  26.662  1.00  0.00           H  
ATOM   2900 2HB  ALA A 185     247.841  56.990  25.587  1.00  0.00           H  
ATOM   2901 3HB  ALA A 185     247.051  56.235  26.990  1.00  0.00           H  
ATOM   2902  N   ILE A 186     247.911  56.789  29.699  1.00  0.00           N  
ATOM   2903  CA  ILE A 186     247.350  56.974  31.049  1.00  0.00           C  
ATOM   2904  C   ILE A 186     248.288  57.800  31.951  1.00  0.00           C  
ATOM   2905  O   ILE A 186     247.839  58.816  32.489  1.00  0.00           O  
ATOM   2906  CB  ILE A 186     247.071  55.613  31.713  1.00  0.00           C  
ATOM   2907  CG1 ILE A 186     245.864  54.937  31.058  1.00  0.00           C  
ATOM   2908  CG2 ILE A 186     246.841  55.787  33.207  1.00  0.00           C  
ATOM   2909  CD1 ILE A 186     245.695  53.484  31.441  1.00  0.00           C  
ATOM   2910  H   ILE A 186     248.027  55.852  29.339  1.00  0.00           H  
ATOM   2911  HA  ILE A 186     246.409  57.515  30.962  1.00  0.00           H  
ATOM   2912  HB  ILE A 186     247.923  54.952  31.561  1.00  0.00           H  
ATOM   2913 1HG1 ILE A 186     244.954  55.470  31.333  1.00  0.00           H  
ATOM   2914 2HG1 ILE A 186     245.959  54.993  29.973  1.00  0.00           H  
ATOM   2915 1HG2 ILE A 186     246.645  54.816  33.660  1.00  0.00           H  
ATOM   2916 2HG2 ILE A 186     247.728  56.227  33.662  1.00  0.00           H  
ATOM   2917 3HG2 ILE A 186     245.986  56.443  33.370  1.00  0.00           H  
ATOM   2918 1HD1 ILE A 186     244.819  53.074  30.937  1.00  0.00           H  
ATOM   2919 2HD1 ILE A 186     246.581  52.924  31.143  1.00  0.00           H  
ATOM   2920 3HD1 ILE A 186     245.562  53.406  32.520  1.00  0.00           H  
ATOM   2921  N   PRO A 187     249.589  57.458  32.098  1.00  0.00           N  
ATOM   2922  CA  PRO A 187     250.548  58.350  32.746  1.00  0.00           C  
ATOM   2923  C   PRO A 187     250.424  59.799  32.265  1.00  0.00           C  
ATOM   2924  O   PRO A 187     250.271  60.702  33.088  1.00  0.00           O  
ATOM   2925  CB  PRO A 187     251.895  57.742  32.344  1.00  0.00           C  
ATOM   2926  CG  PRO A 187     251.619  56.280  32.243  1.00  0.00           C  
ATOM   2927  CD  PRO A 187     250.261  56.200  31.597  1.00  0.00           C  
ATOM   2928  HA  PRO A 187     250.402  58.308  33.835  1.00  0.00           H  
ATOM   2929 1HB  PRO A 187     252.236  58.178  31.394  1.00  0.00           H  
ATOM   2930 2HB  PRO A 187     252.656  57.980  33.100  1.00  0.00           H  
ATOM   2931 1HG  PRO A 187     252.401  55.787  31.647  1.00  0.00           H  
ATOM   2932 2HG  PRO A 187     251.642  55.819  33.240  1.00  0.00           H  
ATOM   2933 1HD  PRO A 187     250.372  56.218  30.503  1.00  0.00           H  
ATOM   2934 2HD  PRO A 187     249.755  55.277  31.921  1.00  0.00           H  
ATOM   2935  N   ALA A 188     250.447  60.022  30.944  1.00  0.00           N  
ATOM   2936  CA  ALA A 188     250.389  61.359  30.360  1.00  0.00           C  
ATOM   2937  C   ALA A 188     249.058  62.059  30.683  1.00  0.00           C  
ATOM   2938  O   ALA A 188     249.073  63.224  31.073  1.00  0.00           O  
ATOM   2939  CB  ALA A 188     250.651  61.255  28.854  1.00  0.00           C  
ATOM   2940  H   ALA A 188     250.510  59.220  30.334  1.00  0.00           H  
ATOM   2941  HA  ALA A 188     251.189  61.956  30.799  1.00  0.00           H  
ATOM   2942 1HB  ALA A 188     250.610  62.249  28.408  1.00  0.00           H  
ATOM   2943 2HB  ALA A 188     251.638  60.822  28.687  1.00  0.00           H  
ATOM   2944 3HB  ALA A 188     249.895  60.618  28.397  1.00  0.00           H  
ATOM   2945  N   VAL A 189     247.925  61.347  30.632  1.00  0.00           N  
ATOM   2946  CA  VAL A 189     246.596  61.921  30.935  1.00  0.00           C  
ATOM   2947  C   VAL A 189     246.476  62.293  32.414  1.00  0.00           C  
ATOM   2948  O   VAL A 189     246.050  63.401  32.745  1.00  0.00           O  
ATOM   2949  CB  VAL A 189     245.482  60.921  30.575  1.00  0.00           C  
ATOM   2950  CG1 VAL A 189     244.137  61.416  31.085  1.00  0.00           C  
ATOM   2951  CG2 VAL A 189     245.443  60.710  29.069  1.00  0.00           C  
ATOM   2952  H   VAL A 189     247.991  60.373  30.374  1.00  0.00           H  
ATOM   2953  HA  VAL A 189     246.463  62.823  30.335  1.00  0.00           H  
ATOM   2954  HB  VAL A 189     245.684  59.972  31.071  1.00  0.00           H  
ATOM   2955 1HG1 VAL A 189     243.360  60.697  30.821  1.00  0.00           H  
ATOM   2956 2HG1 VAL A 189     244.176  61.526  32.168  1.00  0.00           H  
ATOM   2957 3HG1 VAL A 189     243.907  62.380  30.629  1.00  0.00           H  
ATOM   2958 1HG2 VAL A 189     244.653  60.001  28.821  1.00  0.00           H  
ATOM   2959 2HG2 VAL A 189     245.247  61.661  28.573  1.00  0.00           H  
ATOM   2960 3HG2 VAL A 189     246.402  60.316  28.732  1.00  0.00           H  
ATOM   2961  N   MET A 190     246.864  61.389  33.322  1.00  0.00           N  
ATOM   2962  CA  MET A 190     246.833  61.666  34.763  1.00  0.00           C  
ATOM   2963  C   MET A 190     247.761  62.826  35.134  1.00  0.00           C  
ATOM   2964  O   MET A 190     247.361  63.747  35.851  1.00  0.00           O  
ATOM   2965  CB  MET A 190     247.213  60.412  35.548  1.00  0.00           C  
ATOM   2966  CG  MET A 190     246.173  59.301  35.503  1.00  0.00           C  
ATOM   2967  SD  MET A 190     246.784  57.748  36.187  1.00  0.00           S  
ATOM   2968  CE  MET A 190     246.945  58.181  37.917  1.00  0.00           C  
ATOM   2969  H   MET A 190     247.191  60.491  32.999  1.00  0.00           H  
ATOM   2970  HA  MET A 190     245.819  61.958  35.037  1.00  0.00           H  
ATOM   2971 1HB  MET A 190     248.148  60.010  35.161  1.00  0.00           H  
ATOM   2972 2HB  MET A 190     247.377  60.673  36.595  1.00  0.00           H  
ATOM   2973 1HG  MET A 190     245.292  59.604  36.068  1.00  0.00           H  
ATOM   2974 2HG  MET A 190     245.872  59.127  34.470  1.00  0.00           H  
ATOM   2975 1HE  MET A 190     247.314  57.320  38.475  1.00  0.00           H  
ATOM   2976 2HE  MET A 190     247.646  59.010  38.022  1.00  0.00           H  
ATOM   2977 3HE  MET A 190     245.971  58.477  38.310  1.00  0.00           H  
ATOM   2978  N   ALA A 191     248.994  62.796  34.637  1.00  0.00           N  
ATOM   2979  CA  ALA A 191     249.949  63.859  34.880  1.00  0.00           C  
ATOM   2980  C   ALA A 191     249.517  65.200  34.285  1.00  0.00           C  
ATOM   2981  O   ALA A 191     249.612  66.199  34.988  1.00  0.00           O  
ATOM   2982  CB  ALA A 191     251.295  63.441  34.334  1.00  0.00           C  
ATOM   2983  H   ALA A 191     249.273  62.005  34.072  1.00  0.00           H  
ATOM   2984  HA  ALA A 191     250.025  64.007  35.957  1.00  0.00           H  
ATOM   2985 1HB  ALA A 191     252.022  64.234  34.510  1.00  0.00           H  
ATOM   2986 2HB  ALA A 191     251.622  62.530  34.834  1.00  0.00           H  
ATOM   2987 3HB  ALA A 191     251.213  63.257  33.263  1.00  0.00           H  
ATOM   2988  N   TYR A 192     249.011  65.230  33.050  1.00  0.00           N  
ATOM   2989  CA  TYR A 192     248.611  66.460  32.366  1.00  0.00           C  
ATOM   2990  C   TYR A 192     247.617  67.261  33.216  1.00  0.00           C  
ATOM   2991  O   TYR A 192     247.867  68.417  33.544  1.00  0.00           O  
ATOM   2992  CB  TYR A 192     248.007  66.140  30.997  1.00  0.00           C  
ATOM   2993  CG  TYR A 192     247.431  67.345  30.287  1.00  0.00           C  
ATOM   2994  CD1 TYR A 192     248.276  68.269  29.691  1.00  0.00           C  
ATOM   2995  CD2 TYR A 192     246.057  67.525  30.232  1.00  0.00           C  
ATOM   2996  CE1 TYR A 192     247.749  69.369  29.043  1.00  0.00           C  
ATOM   2997  CE2 TYR A 192     245.530  68.626  29.584  1.00  0.00           C  
ATOM   2998  CZ  TYR A 192     246.371  69.545  28.991  1.00  0.00           C  
ATOM   2999  OH  TYR A 192     245.847  70.641  28.345  1.00  0.00           O  
ATOM   3000  H   TYR A 192     248.903  64.345  32.574  1.00  0.00           H  
ATOM   3001  HA  TYR A 192     249.497  67.078  32.220  1.00  0.00           H  
ATOM   3002 1HB  TYR A 192     248.772  65.700  30.355  1.00  0.00           H  
ATOM   3003 2HB  TYR A 192     247.214  65.402  31.113  1.00  0.00           H  
ATOM   3004  HD1 TYR A 192     249.356  68.127  29.734  1.00  0.00           H  
ATOM   3005  HD2 TYR A 192     245.392  66.800  30.702  1.00  0.00           H  
ATOM   3006  HE1 TYR A 192     248.413  70.095  28.574  1.00  0.00           H  
ATOM   3007  HE2 TYR A 192     244.450  68.768  29.542  1.00  0.00           H  
ATOM   3008  HH  TYR A 192     244.895  70.659  28.470  1.00  0.00           H  
ATOM   3009  N   ASN A 193     246.549  66.601  33.683  1.00  0.00           N  
ATOM   3010  CA  ASN A 193     245.522  67.244  34.501  1.00  0.00           C  
ATOM   3011  C   ASN A 193     246.083  67.749  35.838  1.00  0.00           C  
ATOM   3012  O   ASN A 193     245.764  68.854  36.274  1.00  0.00           O  
ATOM   3013  CB  ASN A 193     244.365  66.292  34.736  1.00  0.00           C  
ATOM   3014  CG  ASN A 193     243.517  66.100  33.509  1.00  0.00           C  
ATOM   3015  OD1 ASN A 193     243.480  66.961  32.624  1.00  0.00           O  
ATOM   3016  ND2 ASN A 193     242.834  64.985  33.440  1.00  0.00           N  
ATOM   3017  H   ASN A 193     246.455  65.623  33.454  1.00  0.00           H  
ATOM   3018  HA  ASN A 193     245.152  68.121  33.966  1.00  0.00           H  
ATOM   3019 1HB  ASN A 193     244.749  65.321  35.053  1.00  0.00           H  
ATOM   3020 2HB  ASN A 193     243.736  66.673  35.541  1.00  0.00           H  
ATOM   3021 1HD2 ASN A 193     242.252  64.803  32.647  1.00  0.00           H  
ATOM   3022 2HD2 ASN A 193     242.894  64.316  34.180  1.00  0.00           H  
ATOM   3023  N   ARG A 194     246.960  66.965  36.482  1.00  0.00           N  
ATOM   3024  CA  ARG A 194     247.591  67.356  37.750  1.00  0.00           C  
ATOM   3025  C   ARG A 194     248.611  68.485  37.585  1.00  0.00           C  
ATOM   3026  O   ARG A 194     248.700  69.352  38.453  1.00  0.00           O  
ATOM   3027  CB  ARG A 194     248.282  66.158  38.383  1.00  0.00           C  
ATOM   3028  CG  ARG A 194     247.344  65.086  38.914  1.00  0.00           C  
ATOM   3029  CD  ARG A 194     248.085  63.875  39.352  1.00  0.00           C  
ATOM   3030  NE  ARG A 194     247.195  62.862  39.897  1.00  0.00           N  
ATOM   3031  CZ  ARG A 194     247.564  61.600  40.193  1.00  0.00           C  
ATOM   3032  NH1 ARG A 194     248.804  61.213  39.993  1.00  0.00           N  
ATOM   3033  NH2 ARG A 194     246.678  60.751  40.685  1.00  0.00           N  
ATOM   3034  H   ARG A 194     247.189  66.071  36.070  1.00  0.00           H  
ATOM   3035  HA  ARG A 194     246.814  67.714  38.427  1.00  0.00           H  
ATOM   3036 1HB  ARG A 194     248.939  65.689  37.652  1.00  0.00           H  
ATOM   3037 2HB  ARG A 194     248.904  66.494  39.214  1.00  0.00           H  
ATOM   3038 1HG  ARG A 194     246.790  65.476  39.768  1.00  0.00           H  
ATOM   3039 2HG  ARG A 194     246.643  64.794  38.130  1.00  0.00           H  
ATOM   3040 1HD  ARG A 194     248.613  63.444  38.502  1.00  0.00           H  
ATOM   3041 2HD  ARG A 194     248.804  64.149  40.124  1.00  0.00           H  
ATOM   3042  HE  ARG A 194     246.233  63.123  40.064  1.00  0.00           H  
ATOM   3043 1HH1 ARG A 194     249.481  61.862  39.617  1.00  0.00           H  
ATOM   3044 2HH1 ARG A 194     249.080  60.267  40.215  1.00  0.00           H  
ATOM   3045 1HH2 ARG A 194     245.724  61.050  40.838  1.00  0.00           H  
ATOM   3046 2HH2 ARG A 194     246.954  59.807  40.907  1.00  0.00           H  
ATOM   3047  N   LEU A 195     249.432  68.443  36.538  1.00  0.00           N  
ATOM   3048  CA  LEU A 195     250.444  69.459  36.266  1.00  0.00           C  
ATOM   3049  C   LEU A 195     249.786  70.808  35.957  1.00  0.00           C  
ATOM   3050  O   LEU A 195     250.251  71.809  36.493  1.00  0.00           O  
ATOM   3051  CB  LEU A 195     251.330  69.027  35.091  1.00  0.00           C  
ATOM   3052  CG  LEU A 195     252.218  67.802  35.342  1.00  0.00           C  
ATOM   3053  CD1 LEU A 195     252.881  67.379  34.038  1.00  0.00           C  
ATOM   3054  CD2 LEU A 195     253.258  68.137  36.401  1.00  0.00           C  
ATOM   3055  H   LEU A 195     249.339  67.660  35.907  1.00  0.00           H  
ATOM   3056  HA  LEU A 195     251.069  69.571  37.152  1.00  0.00           H  
ATOM   3057 1HB  LEU A 195     250.690  68.803  34.238  1.00  0.00           H  
ATOM   3058 2HB  LEU A 195     251.980  69.859  34.821  1.00  0.00           H  
ATOM   3059  HG  LEU A 195     251.603  66.971  35.688  1.00  0.00           H  
ATOM   3060 1HD1 LEU A 195     253.512  66.508  34.217  1.00  0.00           H  
ATOM   3061 2HD1 LEU A 195     252.115  67.126  33.305  1.00  0.00           H  
ATOM   3062 3HD1 LEU A 195     253.492  68.198  33.658  1.00  0.00           H  
ATOM   3063 1HD2 LEU A 195     253.889  67.266  36.580  1.00  0.00           H  
ATOM   3064 2HD2 LEU A 195     253.874  68.967  36.055  1.00  0.00           H  
ATOM   3065 3HD2 LEU A 195     252.756  68.419  37.327  1.00  0.00           H  
ATOM   3066  N   ASN A 196     248.660  70.836  35.236  1.00  0.00           N  
ATOM   3067  CA  ASN A 196     247.913  72.076  34.985  1.00  0.00           C  
ATOM   3068  C   ASN A 196     247.418  72.723  36.283  1.00  0.00           C  
ATOM   3069  O   ASN A 196     247.566  73.923  36.466  1.00  0.00           O  
ATOM   3070  CB  ASN A 196     246.746  71.813  34.051  1.00  0.00           C  
ATOM   3071  CG  ASN A 196     247.179  71.640  32.621  1.00  0.00           C  
ATOM   3072  OD1 ASN A 196     248.279  72.053  32.239  1.00  0.00           O  
ATOM   3073  ND2 ASN A 196     246.334  71.037  31.824  1.00  0.00           N  
ATOM   3074  H   ASN A 196     248.316  69.968  34.850  1.00  0.00           H  
ATOM   3075  HA  ASN A 196     248.584  72.794  34.511  1.00  0.00           H  
ATOM   3076 1HB  ASN A 196     246.220  70.912  34.370  1.00  0.00           H  
ATOM   3077 2HB  ASN A 196     246.040  72.642  34.107  1.00  0.00           H  
ATOM   3078 1HD2 ASN A 196     246.568  70.895  30.862  1.00  0.00           H  
ATOM   3079 2HD2 ASN A 196     245.453  70.720  32.176  1.00  0.00           H  
ATOM   3080  N   GLN A 197     246.922  71.936  37.242  1.00  0.00           N  
ATOM   3081  CA  GLN A 197     246.519  72.477  38.547  1.00  0.00           C  
ATOM   3082  C   GLN A 197     247.690  73.111  39.317  1.00  0.00           C  
ATOM   3083  O   GLN A 197     247.523  74.144  39.961  1.00  0.00           O  
ATOM   3084  CB  GLN A 197     245.883  71.374  39.399  1.00  0.00           C  
ATOM   3085  CG  GLN A 197     244.523  70.913  38.904  1.00  0.00           C  
ATOM   3086  CD  GLN A 197     243.968  69.765  39.724  1.00  0.00           C  
ATOM   3087  OE1 GLN A 197     244.137  69.717  40.946  1.00  0.00           O  
ATOM   3088  NE2 GLN A 197     243.300  68.831  39.057  1.00  0.00           N  
ATOM   3089  H   GLN A 197     246.819  70.947  37.067  1.00  0.00           H  
ATOM   3090  HA  GLN A 197     245.783  73.264  38.383  1.00  0.00           H  
ATOM   3091 1HB  GLN A 197     246.543  70.508  39.425  1.00  0.00           H  
ATOM   3092 2HB  GLN A 197     245.766  71.728  40.424  1.00  0.00           H  
ATOM   3093 1HG  GLN A 197     243.823  71.747  38.965  1.00  0.00           H  
ATOM   3094 2HG  GLN A 197     244.618  70.580  37.870  1.00  0.00           H  
ATOM   3095 1HE2 GLN A 197     242.910  68.047  39.545  1.00  0.00           H  
ATOM   3096 2HE2 GLN A 197     243.186  68.908  38.066  1.00  0.00           H  
ATOM   3097  N   ARG A 198     248.879  72.499  39.270  1.00  0.00           N  
ATOM   3098  CA  ARG A 198     250.094  73.054  39.877  1.00  0.00           C  
ATOM   3099  C   ARG A 198     250.534  74.357  39.222  1.00  0.00           C  
ATOM   3100  O   ARG A 198     250.921  75.258  39.957  1.00  0.00           O  
ATOM   3101  CB  ARG A 198     251.235  72.051  39.791  1.00  0.00           C  
ATOM   3102  CG  ARG A 198     251.082  70.830  40.683  1.00  0.00           C  
ATOM   3103  CD  ARG A 198     252.228  69.897  40.538  1.00  0.00           C  
ATOM   3104  NE  ARG A 198     251.993  68.638  41.226  1.00  0.00           N  
ATOM   3105  CZ  ARG A 198     252.215  68.430  42.539  1.00  0.00           C  
ATOM   3106  NH1 ARG A 198     252.677  69.405  43.290  1.00  0.00           N  
ATOM   3107  NH2 ARG A 198     251.969  67.246  43.071  1.00  0.00           N  
ATOM   3108  H   ARG A 198     248.931  71.611  38.790  1.00  0.00           H  
ATOM   3109  HA  ARG A 198     249.891  73.263  40.928  1.00  0.00           H  
ATOM   3110 1HB  ARG A 198     251.333  71.700  38.765  1.00  0.00           H  
ATOM   3111 2HB  ARG A 198     252.171  72.541  40.059  1.00  0.00           H  
ATOM   3112 1HG  ARG A 198     251.026  71.145  41.725  1.00  0.00           H  
ATOM   3113 2HG  ARG A 198     250.169  70.296  40.416  1.00  0.00           H  
ATOM   3114 1HD  ARG A 198     252.392  69.683  39.482  1.00  0.00           H  
ATOM   3115 2HD  ARG A 198     253.124  70.353  40.959  1.00  0.00           H  
ATOM   3116  HE  ARG A 198     251.638  67.863  40.681  1.00  0.00           H  
ATOM   3117 1HH1 ARG A 198     252.865  70.310  42.883  1.00  0.00           H  
ATOM   3118 2HH1 ARG A 198     252.843  69.249  44.273  1.00  0.00           H  
ATOM   3119 1HH2 ARG A 198     251.614  66.496  42.494  1.00  0.00           H  
ATOM   3120 2HH2 ARG A 198     252.135  67.090  44.054  1.00  0.00           H  
ATOM   3121  N   VAL A 199     250.458  74.454  37.897  1.00  0.00           N  
ATOM   3122  CA  VAL A 199     250.779  75.688  37.164  1.00  0.00           C  
ATOM   3123  C   VAL A 199     249.751  76.766  37.498  1.00  0.00           C  
ATOM   3124  O   VAL A 199     250.153  77.863  37.856  1.00  0.00           O  
ATOM   3125  CB  VAL A 199     250.789  75.436  35.645  1.00  0.00           C  
ATOM   3126  CG1 VAL A 199     250.929  76.749  34.889  1.00  0.00           C  
ATOM   3127  CG2 VAL A 199     251.919  74.484  35.285  1.00  0.00           C  
ATOM   3128  H   VAL A 199     250.171  73.635  37.379  1.00  0.00           H  
ATOM   3129  HA  VAL A 199     251.773  76.021  37.466  1.00  0.00           H  
ATOM   3130  HB  VAL A 199     249.836  74.997  35.352  1.00  0.00           H  
ATOM   3131 1HG1 VAL A 199     250.934  76.553  33.816  1.00  0.00           H  
ATOM   3132 2HG1 VAL A 199     250.091  77.401  35.134  1.00  0.00           H  
ATOM   3133 3HG1 VAL A 199     251.863  77.235  35.172  1.00  0.00           H  
ATOM   3134 1HG2 VAL A 199     251.920  74.310  34.210  1.00  0.00           H  
ATOM   3135 2HG2 VAL A 199     252.873  74.921  35.583  1.00  0.00           H  
ATOM   3136 3HG2 VAL A 199     251.776  73.536  35.805  1.00  0.00           H  
ATOM   3137  N   ASN A 200     248.460  76.431  37.542  1.00  0.00           N  
ATOM   3138  CA  ASN A 200     247.404  77.390  37.894  1.00  0.00           C  
ATOM   3139  C   ASN A 200     247.615  78.021  39.283  1.00  0.00           C  
ATOM   3140  O   ASN A 200     247.417  79.215  39.473  1.00  0.00           O  
ATOM   3141  CB  ASN A 200     246.045  76.720  37.821  1.00  0.00           C  
ATOM   3142  CG  ASN A 200     245.616  76.434  36.408  1.00  0.00           C  
ATOM   3143  OD1 ASN A 200     246.144  77.021  35.455  1.00  0.00           O  
ATOM   3144  ND2 ASN A 200     244.670  75.543  36.254  1.00  0.00           N  
ATOM   3145  H   ASN A 200     248.206  75.480  37.321  1.00  0.00           H  
ATOM   3146  HA  ASN A 200     247.430  78.213  37.177  1.00  0.00           H  
ATOM   3147 1HB  ASN A 200     246.070  75.783  38.378  1.00  0.00           H  
ATOM   3148 2HB  ASN A 200     245.298  77.359  38.292  1.00  0.00           H  
ATOM   3149 1HD2 ASN A 200     244.345  75.313  35.336  1.00  0.00           H  
ATOM   3150 2HD2 ASN A 200     244.272  75.094  37.053  1.00  0.00           H  
ATOM   3151  N   LYS A 201     248.019  77.219  40.278  1.00  0.00           N  
ATOM   3152  CA  LYS A 201     248.396  77.756  41.594  1.00  0.00           C  
ATOM   3153  C   LYS A 201     249.520  78.792  41.486  1.00  0.00           C  
ATOM   3154  O   LYS A 201     249.428  79.841  42.115  1.00  0.00           O  
ATOM   3155  CB  LYS A 201     248.819  76.623  42.530  1.00  0.00           C  
ATOM   3156  CG  LYS A 201     249.204  77.076  43.932  1.00  0.00           C  
ATOM   3157  CD  LYS A 201     249.586  75.893  44.810  1.00  0.00           C  
ATOM   3158  CE  LYS A 201     250.006  76.347  46.200  1.00  0.00           C  
ATOM   3159  NZ  LYS A 201     250.397  75.201  47.065  1.00  0.00           N  
ATOM   3160  H   LYS A 201     248.067  76.224  40.124  1.00  0.00           H  
ATOM   3161  HA  LYS A 201     247.529  78.258  42.024  1.00  0.00           H  
ATOM   3162 1HB  LYS A 201     248.005  75.904  42.623  1.00  0.00           H  
ATOM   3163 2HB  LYS A 201     249.673  76.098  42.102  1.00  0.00           H  
ATOM   3164 1HG  LYS A 201     250.050  77.762  43.874  1.00  0.00           H  
ATOM   3165 2HG  LYS A 201     248.365  77.600  44.388  1.00  0.00           H  
ATOM   3166 1HD  LYS A 201     248.734  75.217  44.900  1.00  0.00           H  
ATOM   3167 2HD  LYS A 201     250.411  75.351  44.350  1.00  0.00           H  
ATOM   3168 1HE  LYS A 201     250.850  77.030  46.119  1.00  0.00           H  
ATOM   3169 2HE  LYS A 201     249.181  76.879  46.674  1.00  0.00           H  
ATOM   3170 1HZ  LYS A 201     250.668  75.543  47.976  1.00  0.00           H  
ATOM   3171 2HZ  LYS A 201     249.615  74.569  47.162  1.00  0.00           H  
ATOM   3172 3HZ  LYS A 201     251.174  74.712  46.645  1.00  0.00           H  
ATOM   3173  N   LEU A 202     250.574  78.496  40.724  1.00  0.00           N  
ATOM   3174  CA  LEU A 202     251.704  79.413  40.529  1.00  0.00           C  
ATOM   3175  C   LEU A 202     251.274  80.703  39.827  1.00  0.00           C  
ATOM   3176  O   LEU A 202     251.683  81.773  40.252  1.00  0.00           O  
ATOM   3177  CB  LEU A 202     252.805  78.727  39.712  1.00  0.00           C  
ATOM   3178  CG  LEU A 202     253.520  77.560  40.406  1.00  0.00           C  
ATOM   3179  CD1 LEU A 202     254.426  76.852  39.407  1.00  0.00           C  
ATOM   3180  CD2 LEU A 202     254.318  78.086  41.590  1.00  0.00           C  
ATOM   3181  H   LEU A 202     250.585  77.599  40.264  1.00  0.00           H  
ATOM   3182  HA  LEU A 202     252.106  79.679  41.506  1.00  0.00           H  
ATOM   3183 1HB  LEU A 202     252.367  78.345  38.791  1.00  0.00           H  
ATOM   3184 2HB  LEU A 202     253.559  79.469  39.451  1.00  0.00           H  
ATOM   3185  HG  LEU A 202     252.782  76.838  40.757  1.00  0.00           H  
ATOM   3186 1HD1 LEU A 202     254.933  76.023  39.901  1.00  0.00           H  
ATOM   3187 2HD1 LEU A 202     253.827  76.469  38.581  1.00  0.00           H  
ATOM   3188 3HD1 LEU A 202     255.165  77.555  39.025  1.00  0.00           H  
ATOM   3189 1HD2 LEU A 202     254.825  77.257  42.084  1.00  0.00           H  
ATOM   3190 2HD2 LEU A 202     255.057  78.807  41.240  1.00  0.00           H  
ATOM   3191 3HD2 LEU A 202     253.644  78.571  42.296  1.00  0.00           H  
ATOM   3192  N   GLU A 203     250.421  80.596  38.810  1.00  0.00           N  
ATOM   3193  CA  GLU A 203     249.884  81.730  38.055  1.00  0.00           C  
ATOM   3194  C   GLU A 203     249.101  82.686  38.963  1.00  0.00           C  
ATOM   3195  O   GLU A 203     249.376  83.880  38.963  1.00  0.00           O  
ATOM   3196  CB  GLU A 203     248.982  81.233  36.922  1.00  0.00           C  
ATOM   3197  CG  GLU A 203     248.397  82.338  36.054  1.00  0.00           C  
ATOM   3198  CD  GLU A 203     247.587  81.811  34.902  1.00  0.00           C  
ATOM   3199  OE1 GLU A 203     247.465  80.616  34.785  1.00  0.00           O  
ATOM   3200  OE2 GLU A 203     247.091  82.605  34.139  1.00  0.00           O  
ATOM   3201  H   GLU A 203     250.139  79.659  38.559  1.00  0.00           H  
ATOM   3202  HA  GLU A 203     250.717  82.283  37.622  1.00  0.00           H  
ATOM   3203 1HB  GLU A 203     249.547  80.563  36.274  1.00  0.00           H  
ATOM   3204 2HB  GLU A 203     248.153  80.662  37.341  1.00  0.00           H  
ATOM   3205 1HG  GLU A 203     247.760  82.972  36.671  1.00  0.00           H  
ATOM   3206 2HG  GLU A 203     249.210  82.953  35.670  1.00  0.00           H  
ATOM   3207  N   LEU A 204     248.219  82.148  39.809  1.00  0.00           N  
ATOM   3208  CA  LEU A 204     247.453  82.948  40.766  1.00  0.00           C  
ATOM   3209  C   LEU A 204     248.353  83.659  41.787  1.00  0.00           C  
ATOM   3210  O   LEU A 204     248.127  84.824  42.104  1.00  0.00           O  
ATOM   3211  CB  LEU A 204     246.448  82.054  41.504  1.00  0.00           C  
ATOM   3212  CG  LEU A 204     245.280  81.528  40.659  1.00  0.00           C  
ATOM   3213  CD1 LEU A 204     244.494  80.501  41.463  1.00  0.00           C  
ATOM   3214  CD2 LEU A 204     244.393  82.691  40.241  1.00  0.00           C  
ATOM   3215  H   LEU A 204     248.083  81.146  39.784  1.00  0.00           H  
ATOM   3216  HA  LEU A 204     246.908  83.715  40.217  1.00  0.00           H  
ATOM   3217 1HB  LEU A 204     246.980  81.193  41.906  1.00  0.00           H  
ATOM   3218 2HB  LEU A 204     246.028  82.617  42.337  1.00  0.00           H  
ATOM   3219  HG  LEU A 204     245.669  81.030  39.771  1.00  0.00           H  
ATOM   3220 1HD1 LEU A 204     243.664  80.127  40.863  1.00  0.00           H  
ATOM   3221 2HD1 LEU A 204     245.148  79.671  41.732  1.00  0.00           H  
ATOM   3222 3HD1 LEU A 204     244.106  80.967  42.368  1.00  0.00           H  
ATOM   3223 1HD2 LEU A 204     243.563  82.317  39.640  1.00  0.00           H  
ATOM   3224 2HD2 LEU A 204     244.003  83.189  41.129  1.00  0.00           H  
ATOM   3225 3HD2 LEU A 204     244.975  83.401  39.654  1.00  0.00           H  
ATOM   3226  N   ASN A 205     249.374  82.973  42.306  1.00  0.00           N  
ATOM   3227  CA  ASN A 205     250.324  83.582  43.237  1.00  0.00           C  
ATOM   3228  C   ASN A 205     251.124  84.714  42.567  1.00  0.00           C  
ATOM   3229  O   ASN A 205     251.309  85.766  43.170  1.00  0.00           O  
ATOM   3230  CB  ASN A 205     251.256  82.525  43.802  1.00  0.00           C  
ATOM   3231  CG  ASN A 205     250.572  81.617  44.785  1.00  0.00           C  
ATOM   3232  OD1 ASN A 205     249.509  81.949  45.322  1.00  0.00           O  
ATOM   3233  ND2 ASN A 205     251.159  80.474  45.030  1.00  0.00           N  
ATOM   3234  H   ASN A 205     249.490  82.004  42.047  1.00  0.00           H  
ATOM   3235  HA  ASN A 205     249.764  84.031  44.058  1.00  0.00           H  
ATOM   3236 1HB  ASN A 205     251.660  81.923  42.988  1.00  0.00           H  
ATOM   3237 2HB  ASN A 205     252.096  83.012  44.300  1.00  0.00           H  
ATOM   3238 1HD2 ASN A 205     250.750  79.828  45.675  1.00  0.00           H  
ATOM   3239 2HD2 ASN A 205     252.018  80.245  44.572  1.00  0.00           H  
ATOM   3240  N   TYR A 206     251.577  84.521  41.323  1.00  0.00           N  
ATOM   3241  CA  TYR A 206     252.325  85.539  40.580  1.00  0.00           C  
ATOM   3242  C   TYR A 206     251.483  86.782  40.290  1.00  0.00           C  
ATOM   3243  O   TYR A 206     251.990  87.890  40.464  1.00  0.00           O  
ATOM   3244  CB  TYR A 206     252.883  84.953  39.272  1.00  0.00           C  
ATOM   3245  CG  TYR A 206     253.816  83.758  39.393  1.00  0.00           C  
ATOM   3246  CD1 TYR A 206     254.531  83.499  40.584  1.00  0.00           C  
ATOM   3247  CD2 TYR A 206     253.992  82.907  38.283  1.00  0.00           C  
ATOM   3248  CE1 TYR A 206     255.378  82.381  40.677  1.00  0.00           C  
ATOM   3249  CE2 TYR A 206     254.851  81.793  38.369  1.00  0.00           C  
ATOM   3250  CZ  TYR A 206     255.531  81.519  39.572  1.00  0.00           C  
ATOM   3251  OH  TYR A 206     256.324  80.422  39.683  1.00  0.00           O  
ATOM   3252  H   TYR A 206     251.390  83.631  40.883  1.00  0.00           H  
ATOM   3253  HA  TYR A 206     253.169  85.862  41.191  1.00  0.00           H  
ATOM   3254 1HB  TYR A 206     253.582  84.150  39.503  1.00  0.00           H  
ATOM   3255 2HB  TYR A 206     252.068  84.523  38.691  1.00  0.00           H  
ATOM   3256  HD1 TYR A 206     254.430  84.169  41.437  1.00  0.00           H  
ATOM   3257  HD2 TYR A 206     253.461  83.109  37.353  1.00  0.00           H  
ATOM   3258  HE1 TYR A 206     255.927  82.189  41.599  1.00  0.00           H  
ATOM   3259  HE2 TYR A 206     254.990  81.144  37.506  1.00  0.00           H  
ATOM   3260  HH  TYR A 206     256.273  79.910  38.872  1.00  0.00           H  
ATOM   3261  N   ASP A 207     250.214  86.623  39.911  1.00  0.00           N  
ATOM   3262  CA  ASP A 207     249.319  87.752  39.638  1.00  0.00           C  
ATOM   3263  C   ASP A 207     248.914  88.472  40.933  1.00  0.00           C  
ATOM   3264  O   ASP A 207     248.926  89.700  40.977  1.00  0.00           O  
ATOM   3265  CB  ASP A 207     248.067  87.273  38.900  1.00  0.00           C  
ATOM   3266  CG  ASP A 207     247.259  88.415  38.300  1.00  0.00           C  
ATOM   3267  OD1 ASP A 207     247.783  89.112  37.463  1.00  0.00           O  
ATOM   3268  OD2 ASP A 207     246.126  88.580  38.683  1.00  0.00           O  
ATOM   3269  H   ASP A 207     249.864  85.681  39.811  1.00  0.00           H  
ATOM   3270  HA  ASP A 207     249.846  88.466  39.005  1.00  0.00           H  
ATOM   3271 1HB  ASP A 207     248.354  86.590  38.099  1.00  0.00           H  
ATOM   3272 2HB  ASP A 207     247.428  86.717  39.588  1.00  0.00           H  
ATOM   3273  N   ASN A 208     248.625  87.730  42.010  1.00  0.00           N  
ATOM   3274  CA  ASN A 208     248.290  88.323  43.308  1.00  0.00           C  
ATOM   3275  C   ASN A 208     249.436  89.198  43.840  1.00  0.00           C  
ATOM   3276  O   ASN A 208     249.222  90.361  44.184  1.00  0.00           O  
ATOM   3277  CB  ASN A 208     247.935  87.240  44.310  1.00  0.00           C  
ATOM   3278  CG  ASN A 208     246.585  86.632  44.050  1.00  0.00           C  
ATOM   3279  OD1 ASN A 208     245.747  87.222  43.358  1.00  0.00           O  
ATOM   3280  ND2 ASN A 208     246.357  85.463  44.592  1.00  0.00           N  
ATOM   3281  H   ASN A 208     248.640  86.724  41.920  1.00  0.00           H  
ATOM   3282  HA  ASN A 208     247.425  88.975  43.177  1.00  0.00           H  
ATOM   3283 1HB  ASN A 208     248.688  86.452  44.277  1.00  0.00           H  
ATOM   3284 2HB  ASN A 208     247.944  87.659  45.317  1.00  0.00           H  
ATOM   3285 1HD2 ASN A 208     245.476  85.010  44.453  1.00  0.00           H  
ATOM   3286 2HD2 ASN A 208     247.064  85.022  45.144  1.00  0.00           H  
ATOM   3287  N   PHE A 209     250.665  88.671  43.821  1.00  0.00           N  
ATOM   3288  CA  PHE A 209     251.860  89.424  44.196  1.00  0.00           C  
ATOM   3289  C   PHE A 209     252.046  90.674  43.318  1.00  0.00           C  
ATOM   3290  O   PHE A 209     252.256  91.779  43.827  1.00  0.00           O  
ATOM   3291  CB  PHE A 209     253.098  88.531  44.092  1.00  0.00           C  
ATOM   3292  CG  PHE A 209     254.392  89.261  44.313  1.00  0.00           C  
ATOM   3293  CD1 PHE A 209     254.822  89.566  45.596  1.00  0.00           C  
ATOM   3294  CD2 PHE A 209     255.181  89.645  43.240  1.00  0.00           C  
ATOM   3295  CE1 PHE A 209     256.013  90.238  45.801  1.00  0.00           C  
ATOM   3296  CE2 PHE A 209     256.372  90.315  43.441  1.00  0.00           C  
ATOM   3297  CZ  PHE A 209     256.788  90.612  44.724  1.00  0.00           C  
ATOM   3298  H   PHE A 209     250.760  87.707  43.535  1.00  0.00           H  
ATOM   3299  HA  PHE A 209     251.750  89.755  45.230  1.00  0.00           H  
ATOM   3300 1HB  PHE A 209     253.030  87.728  44.826  1.00  0.00           H  
ATOM   3301 2HB  PHE A 209     253.132  88.070  43.106  1.00  0.00           H  
ATOM   3302  HD1 PHE A 209     254.210  89.269  46.448  1.00  0.00           H  
ATOM   3303  HD2 PHE A 209     254.853  89.410  42.227  1.00  0.00           H  
ATOM   3304  HE1 PHE A 209     256.339  90.472  46.814  1.00  0.00           H  
ATOM   3305  HE2 PHE A 209     256.983  90.610  42.588  1.00  0.00           H  
ATOM   3306  HZ  PHE A 209     257.726  91.142  44.883  1.00  0.00           H  
ATOM   3307  N   MET A 210     251.962  90.528  41.993  1.00  0.00           N  
ATOM   3308  CA  MET A 210     252.169  91.626  41.052  1.00  0.00           C  
ATOM   3309  C   MET A 210     251.288  92.842  41.351  1.00  0.00           C  
ATOM   3310  O   MET A 210     251.808  93.963  41.367  1.00  0.00           O  
ATOM   3311  CB  MET A 210     251.917  91.135  39.627  1.00  0.00           C  
ATOM   3312  CG  MET A 210     252.098  92.199  38.553  1.00  0.00           C  
ATOM   3313  SD  MET A 210     250.626  93.216  38.326  1.00  0.00           S  
ATOM   3314  CE  MET A 210     249.467  91.999  37.706  1.00  0.00           C  
ATOM   3315  H   MET A 210     251.744  89.608  41.638  1.00  0.00           H  
ATOM   3316  HA  MET A 210     253.202  91.963  41.135  1.00  0.00           H  
ATOM   3317 1HB  MET A 210     252.595  90.314  39.401  1.00  0.00           H  
ATOM   3318 2HB  MET A 210     250.899  90.751  39.549  1.00  0.00           H  
ATOM   3319 1HG  MET A 210     252.929  92.851  38.823  1.00  0.00           H  
ATOM   3320 2HG  MET A 210     252.336  91.720  37.604  1.00  0.00           H  
ATOM   3321 1HE  MET A 210     248.505  92.476  37.517  1.00  0.00           H  
ATOM   3322 2HE  MET A 210     249.850  91.571  36.778  1.00  0.00           H  
ATOM   3323 3HE  MET A 210     249.340  91.208  38.445  1.00  0.00           H  
ATOM   3324  N   GLU A 211     249.993  92.651  41.580  1.00  0.00           N  
ATOM   3325  CA  GLU A 211     249.056  93.741  41.885  1.00  0.00           C  
ATOM   3326  C   GLU A 211     249.405  94.415  43.220  1.00  0.00           C  
ATOM   3327  O   GLU A 211     249.533  95.641  43.303  1.00  0.00           O  
ATOM   3328  CB  GLU A 211     247.620  93.214  41.927  1.00  0.00           C  
ATOM   3329  CG  GLU A 211     246.562  94.287  42.144  1.00  0.00           C  
ATOM   3330  CD  GLU A 211     245.163  93.739  42.136  1.00  0.00           C  
ATOM   3331  OE1 GLU A 211     245.012  92.548  42.007  1.00  0.00           O  
ATOM   3332  OE2 GLU A 211     244.243  94.513  42.257  1.00  0.00           O  
ATOM   3333  H   GLU A 211     249.648  91.704  41.540  1.00  0.00           H  
ATOM   3334  HA  GLU A 211     249.130  94.491  41.096  1.00  0.00           H  
ATOM   3335 1HB  GLU A 211     247.391  92.704  40.991  1.00  0.00           H  
ATOM   3336 2HB  GLU A 211     247.525  92.483  42.730  1.00  0.00           H  
ATOM   3337 1HG  GLU A 211     246.744  94.772  43.103  1.00  0.00           H  
ATOM   3338 2HG  GLU A 211     246.657  95.040  41.363  1.00  0.00           H  
ATOM   3339  N   GLU A 212     249.674  93.619  44.256  1.00  0.00           N  
ATOM   3340  CA  GLU A 212     249.967  94.122  45.599  1.00  0.00           C  
ATOM   3341  C   GLU A 212     251.303  94.874  45.654  1.00  0.00           C  
ATOM   3342  O   GLU A 212     251.412  95.945  46.269  1.00  0.00           O  
ATOM   3343  CB  GLU A 212     249.982  92.964  46.601  1.00  0.00           C  
ATOM   3344  CG  GLU A 212     248.610  92.388  46.917  1.00  0.00           C  
ATOM   3345  CD  GLU A 212     247.711  93.368  47.618  1.00  0.00           C  
ATOM   3346  OE1 GLU A 212     248.117  93.905  48.621  1.00  0.00           O  
ATOM   3347  OE2 GLU A 212     246.618  93.581  47.150  1.00  0.00           O  
ATOM   3348  H   GLU A 212     249.674  92.622  44.092  1.00  0.00           H  
ATOM   3349  HA  GLU A 212     249.182  94.824  45.884  1.00  0.00           H  
ATOM   3350 1HB  GLU A 212     250.603  92.156  46.212  1.00  0.00           H  
ATOM   3351 2HB  GLU A 212     250.429  93.299  47.536  1.00  0.00           H  
ATOM   3352 1HG  GLU A 212     248.134  92.077  45.988  1.00  0.00           H  
ATOM   3353 2HG  GLU A 212     248.734  91.505  47.543  1.00  0.00           H  
ATOM   3354  N   PHE A 213     252.320  94.362  44.962  1.00  0.00           N  
ATOM   3355  CA  PHE A 213     253.600  95.045  44.843  1.00  0.00           C  
ATOM   3356  C   PHE A 213     253.477  96.339  44.025  1.00  0.00           C  
ATOM   3357  O   PHE A 213     253.986  97.383  44.446  1.00  0.00           O  
ATOM   3358  CB  PHE A 213     254.632  94.118  44.197  1.00  0.00           C  
ATOM   3359  CG  PHE A 213     256.028  94.673  44.196  1.00  0.00           C  
ATOM   3360  CD1 PHE A 213     256.455  95.516  45.211  1.00  0.00           C  
ATOM   3361  CD2 PHE A 213     256.917  94.353  43.181  1.00  0.00           C  
ATOM   3362  CE1 PHE A 213     257.739  96.027  45.211  1.00  0.00           C  
ATOM   3363  CE2 PHE A 213     258.201  94.862  43.179  1.00  0.00           C  
ATOM   3364  CZ  PHE A 213     258.612  95.699  44.195  1.00  0.00           C  
ATOM   3365  H   PHE A 213     252.194  93.471  44.502  1.00  0.00           H  
ATOM   3366  HA  PHE A 213     253.944  95.311  45.843  1.00  0.00           H  
ATOM   3367 1HB  PHE A 213     254.645  93.165  44.723  1.00  0.00           H  
ATOM   3368 2HB  PHE A 213     254.344  93.919  43.165  1.00  0.00           H  
ATOM   3369  HD1 PHE A 213     255.765  95.774  46.014  1.00  0.00           H  
ATOM   3370  HD2 PHE A 213     256.591  93.691  42.377  1.00  0.00           H  
ATOM   3371  HE1 PHE A 213     258.061  96.689  46.015  1.00  0.00           H  
ATOM   3372  HE2 PHE A 213     258.890  94.602  42.375  1.00  0.00           H  
ATOM   3373  HZ  PHE A 213     259.624  96.102  44.194  1.00  0.00           H  
ATOM   3374  N   THR A 214     252.733  96.330  42.914  1.00  0.00           N  
ATOM   3375  CA  THR A 214     252.404  97.545  42.145  1.00  0.00           C  
ATOM   3376  C   THR A 214     251.808  98.626  43.052  1.00  0.00           C  
ATOM   3377  O   THR A 214     252.285  99.763  43.035  1.00  0.00           O  
ATOM   3378  CB  THR A 214     251.421  97.233  41.002  1.00  0.00           C  
ATOM   3379  OG1 THR A 214     252.003  96.264  40.120  1.00  0.00           O  
ATOM   3380  CG2 THR A 214     251.097  98.496  40.219  1.00  0.00           C  
ATOM   3381  H   THR A 214     252.385  95.436  42.595  1.00  0.00           H  
ATOM   3382  HA  THR A 214     253.324  97.938  41.708  1.00  0.00           H  
ATOM   3383  HB  THR A 214     250.501  96.822  41.415  1.00  0.00           H  
ATOM   3384  HG1 THR A 214     252.107  95.431  40.586  1.00  0.00           H  
ATOM   3385 1HG2 THR A 214     250.402  98.256  39.414  1.00  0.00           H  
ATOM   3386 2HG2 THR A 214     250.644  99.230  40.883  1.00  0.00           H  
ATOM   3387 3HG2 THR A 214     252.013  98.907  39.795  1.00  0.00           H  
ATOM   3388  N   ALA A 215     250.842  98.287  43.913  1.00  0.00           N  
ATOM   3389  CA  ALA A 215     250.281  99.225  44.882  1.00  0.00           C  
ATOM   3390  C   ALA A 215     251.342  99.775  45.862  1.00  0.00           C  
ATOM   3391  O   ALA A 215     251.354 100.972  46.162  1.00  0.00           O  
ATOM   3392  CB  ALA A 215     249.127  98.540  45.621  1.00  0.00           C  
ATOM   3393  H   ALA A 215     250.490  97.340  43.885  1.00  0.00           H  
ATOM   3394  HA  ALA A 215     249.884 100.080  44.335  1.00  0.00           H  
ATOM   3395 1HB  ALA A 215     248.700  99.229  46.349  1.00  0.00           H  
ATOM   3396 2HB  ALA A 215     248.361  98.244  44.905  1.00  0.00           H  
ATOM   3397 3HB  ALA A 215     249.502  97.656  46.135  1.00  0.00           H  
ATOM   3398  N   ILE A 216     252.268  98.933  46.338  1.00  0.00           N  
ATOM   3399  CA  ILE A 216     253.384  99.368  47.195  1.00  0.00           C  
ATOM   3400  C   ILE A 216     254.293 100.354  46.453  1.00  0.00           C  
ATOM   3401  O   ILE A 216     254.653 101.391  47.019  1.00  0.00           O  
ATOM   3402  CB  ILE A 216     254.216  98.165  47.673  1.00  0.00           C  
ATOM   3403  CG1 ILE A 216     253.404  97.307  48.649  1.00  0.00           C  
ATOM   3404  CG2 ILE A 216     255.509  98.634  48.324  1.00  0.00           C  
ATOM   3405  CD1 ILE A 216     254.032  95.967  48.953  1.00  0.00           C  
ATOM   3406  H   ILE A 216     252.188  97.956  46.093  1.00  0.00           H  
ATOM   3407  HA  ILE A 216     252.973  99.871  48.070  1.00  0.00           H  
ATOM   3408  HB  ILE A 216     254.459  97.528  46.823  1.00  0.00           H  
ATOM   3409 1HG1 ILE A 216     252.410  97.132  48.236  1.00  0.00           H  
ATOM   3410 2HG1 ILE A 216     253.884  96.336  48.767  1.00  0.00           H  
ATOM   3411 1HG2 ILE A 216     256.083  97.772  48.656  1.00  0.00           H  
ATOM   3412 2HG2 ILE A 216     256.093  99.203  47.600  1.00  0.00           H  
ATOM   3413 3HG2 ILE A 216     255.275  99.268  49.179  1.00  0.00           H  
ATOM   3414 1HD1 ILE A 216     253.398  95.418  49.650  1.00  0.00           H  
ATOM   3415 2HD1 ILE A 216     254.136  95.396  48.031  1.00  0.00           H  
ATOM   3416 3HD1 ILE A 216     255.014  96.119  49.400  1.00  0.00           H  
ATOM   3417  N   LEU A 217     254.634 100.072  45.192  1.00  0.00           N  
ATOM   3418  CA  LEU A 217     255.497 100.937  44.378  1.00  0.00           C  
ATOM   3419  C   LEU A 217     254.830 102.280  44.085  1.00  0.00           C  
ATOM   3420  O   LEU A 217     255.517 103.298  44.030  1.00  0.00           O  
ATOM   3421  CB  LEU A 217     255.850 100.241  43.058  1.00  0.00           C  
ATOM   3422  CG  LEU A 217     256.739  98.997  43.179  1.00  0.00           C  
ATOM   3423  CD1 LEU A 217     256.960  98.394  41.798  1.00  0.00           C  
ATOM   3424  CD2 LEU A 217     258.062  99.379  43.827  1.00  0.00           C  
ATOM   3425  H   LEU A 217     254.274  99.219  44.790  1.00  0.00           H  
ATOM   3426  HA  LEU A 217     256.416 101.127  44.931  1.00  0.00           H  
ATOM   3427 1HB  LEU A 217     254.927  99.942  42.565  1.00  0.00           H  
ATOM   3428 2HB  LEU A 217     256.365 100.955  42.415  1.00  0.00           H  
ATOM   3429  HG  LEU A 217     256.237  98.249  43.793  1.00  0.00           H  
ATOM   3430 1HD1 LEU A 217     257.592  97.510  41.884  1.00  0.00           H  
ATOM   3431 2HD1 LEU A 217     256.000  98.112  41.366  1.00  0.00           H  
ATOM   3432 3HD1 LEU A 217     257.447  99.126  41.155  1.00  0.00           H  
ATOM   3433 1HD2 LEU A 217     258.693  98.494  43.914  1.00  0.00           H  
ATOM   3434 2HD2 LEU A 217     258.566 100.125  43.213  1.00  0.00           H  
ATOM   3435 3HD2 LEU A 217     257.875  99.790  44.819  1.00  0.00           H  
ATOM   3436  N   HIS A 218     253.502 102.303  43.970  1.00  0.00           N  
ATOM   3437  CA  HIS A 218     252.732 103.537  43.863  1.00  0.00           C  
ATOM   3438  C   HIS A 218     252.929 104.415  45.101  1.00  0.00           C  
ATOM   3439  O   HIS A 218     253.261 105.588  44.973  1.00  0.00           O  
ATOM   3440  CB  HIS A 218     251.243 103.230  43.675  1.00  0.00           C  
ATOM   3441  CG  HIS A 218     250.853 102.992  42.249  1.00  0.00           C  
ATOM   3442  ND1 HIS A 218     251.048 103.929  41.257  1.00  0.00           N  
ATOM   3443  CD2 HIS A 218     250.278 101.922  41.648  1.00  0.00           C  
ATOM   3444  CE1 HIS A 218     250.611 103.447  40.106  1.00  0.00           C  
ATOM   3445  NE2 HIS A 218     250.140 102.232  40.317  1.00  0.00           N  
ATOM   3446  H   HIS A 218     253.015 101.418  43.959  1.00  0.00           H  
ATOM   3447  HA  HIS A 218     253.072 104.104  42.996  1.00  0.00           H  
ATOM   3448 1HB  HIS A 218     250.649 104.060  44.056  1.00  0.00           H  
ATOM   3449 2HB  HIS A 218     251.023 103.132  42.612  1.00  0.00           H  
ATOM   3450  HD2 HIS A 218     249.982 100.992  42.131  1.00  0.00           H  
ATOM   3451  HE1 HIS A 218     250.637 103.964  39.148  1.00  0.00           H  
ATOM   3452  HE2 HIS A 218     249.740 101.624  39.618  1.00  0.00           H  
ATOM   3453  N   ARG A 219     252.835 103.857  46.315  1.00  0.00           N  
ATOM   3454  CA  ARG A 219     253.101 104.639  47.537  1.00  0.00           C  
ATOM   3455  C   ARG A 219     254.557 105.109  47.619  1.00  0.00           C  
ATOM   3456  O   ARG A 219     254.801 106.238  48.023  1.00  0.00           O  
ATOM   3457  CB  ARG A 219     252.777 103.817  48.775  1.00  0.00           C  
ATOM   3458  CG  ARG A 219     251.295 103.561  49.001  1.00  0.00           C  
ATOM   3459  CD  ARG A 219     251.032 103.030  50.363  1.00  0.00           C  
ATOM   3460  NE  ARG A 219     251.573 101.692  50.537  1.00  0.00           N  
ATOM   3461  CZ  ARG A 219     250.918 100.555  50.231  1.00  0.00           C  
ATOM   3462  NH1 ARG A 219     249.701 100.610  49.737  1.00  0.00           N  
ATOM   3463  NH2 ARG A 219     251.498  99.383  50.426  1.00  0.00           N  
ATOM   3464  H   ARG A 219     252.580 102.884  46.400  1.00  0.00           H  
ATOM   3465  HA  ARG A 219     252.463 105.522  47.527  1.00  0.00           H  
ATOM   3466 1HB  ARG A 219     253.272 102.850  48.709  1.00  0.00           H  
ATOM   3467 2HB  ARG A 219     253.163 104.324  49.659  1.00  0.00           H  
ATOM   3468 1HG  ARG A 219     250.742 104.493  48.884  1.00  0.00           H  
ATOM   3469 2HG  ARG A 219     250.936 102.832  48.274  1.00  0.00           H  
ATOM   3470 1HD  ARG A 219     251.492 103.683  51.104  1.00  0.00           H  
ATOM   3471 2HD  ARG A 219     249.957 102.987  50.536  1.00  0.00           H  
ATOM   3472  HE  ARG A 219     252.507 101.608  50.916  1.00  0.00           H  
ATOM   3473 1HH1 ARG A 219     249.257 101.506  49.587  1.00  0.00           H  
ATOM   3474 2HH1 ARG A 219     249.209  99.759  49.508  1.00  0.00           H  
ATOM   3475 1HH2 ARG A 219     252.434  99.340  50.806  1.00  0.00           H  
ATOM   3476 2HH2 ARG A 219     251.007  98.533  50.197  1.00  0.00           H  
ATOM   3477  N   GLN A 220     255.517 104.282  47.199  1.00  0.00           N  
ATOM   3478  CA  GLN A 220     256.936 104.661  47.209  1.00  0.00           C  
ATOM   3479  C   GLN A 220     257.263 105.800  46.237  1.00  0.00           C  
ATOM   3480  O   GLN A 220     257.825 106.812  46.656  1.00  0.00           O  
ATOM   3481  CB  GLN A 220     257.804 103.444  46.878  1.00  0.00           C  
ATOM   3482  CG  GLN A 220     259.298 103.718  46.908  1.00  0.00           C  
ATOM   3483  CD  GLN A 220     260.119 102.486  46.581  1.00  0.00           C  
ATOM   3484  OE1 GLN A 220     259.573 101.412  46.313  1.00  0.00           O  
ATOM   3485  NE2 GLN A 220     261.439 102.633  46.600  1.00  0.00           N  
ATOM   3486  H   GLN A 220     255.255 103.364  46.867  1.00  0.00           H  
ATOM   3487  HA  GLN A 220     257.192 105.017  48.207  1.00  0.00           H  
ATOM   3488 1HB  GLN A 220     257.595 102.644  47.589  1.00  0.00           H  
ATOM   3489 2HB  GLN A 220     257.549 103.074  45.885  1.00  0.00           H  
ATOM   3490 1HG  GLN A 220     259.530 104.489  46.172  1.00  0.00           H  
ATOM   3491 2HG  GLN A 220     259.575 104.059  47.905  1.00  0.00           H  
ATOM   3492 1HE2 GLN A 220     262.033 101.854  46.393  1.00  0.00           H  
ATOM   3493 2HE2 GLN A 220     261.840 103.521  46.823  1.00  0.00           H  
ATOM   3494  N   ALA A 221     256.901 105.670  44.958  1.00  0.00           N  
ATOM   3495  CA  ALA A 221     257.194 106.682  43.949  1.00  0.00           C  
ATOM   3496  C   ALA A 221     256.539 108.034  44.276  1.00  0.00           C  
ATOM   3497  O   ALA A 221     257.173 109.079  44.123  1.00  0.00           O  
ATOM   3498  CB  ALA A 221     256.722 106.163  42.587  1.00  0.00           C  
ATOM   3499  H   ALA A 221     256.404 104.834  44.688  1.00  0.00           H  
ATOM   3500  HA  ALA A 221     258.271 106.842  43.932  1.00  0.00           H  
ATOM   3501 1HB  ALA A 221     256.934 106.910  41.820  1.00  0.00           H  
ATOM   3502 2HB  ALA A 221     257.246 105.238  42.349  1.00  0.00           H  
ATOM   3503 3HB  ALA A 221     255.650 105.975  42.623  1.00  0.00           H  
ATOM   3504  N   PHE A 222     255.290 108.009  44.755  1.00  0.00           N  
ATOM   3505  CA  PHE A 222     254.587 109.210  45.205  1.00  0.00           C  
ATOM   3506  C   PHE A 222     255.314 109.912  46.353  1.00  0.00           C  
ATOM   3507  O   PHE A 222     255.621 111.095  46.213  1.00  0.00           O  
ATOM   3508  CB  PHE A 222     253.166 108.853  45.646  1.00  0.00           C  
ATOM   3509  CG  PHE A 222     252.397 110.015  46.209  1.00  0.00           C  
ATOM   3510  CD1 PHE A 222     251.823 110.958  45.369  1.00  0.00           C  
ATOM   3511  CD2 PHE A 222     252.246 110.168  47.579  1.00  0.00           C  
ATOM   3512  CE1 PHE A 222     251.115 112.026  45.885  1.00  0.00           C  
ATOM   3513  CE2 PHE A 222     251.538 111.234  48.097  1.00  0.00           C  
ATOM   3514  CZ  PHE A 222     250.973 112.165  47.249  1.00  0.00           C  
ATOM   3515  H   PHE A 222     254.821 107.115  44.802  1.00  0.00           H  
ATOM   3516  HA  PHE A 222     254.532 109.911  44.372  1.00  0.00           H  
ATOM   3517 1HB  PHE A 222     252.611 108.457  44.798  1.00  0.00           H  
ATOM   3518 2HB  PHE A 222     253.206 108.073  46.405  1.00  0.00           H  
ATOM   3519  HD1 PHE A 222     251.936 110.847  44.289  1.00  0.00           H  
ATOM   3520  HD2 PHE A 222     252.692 109.432  48.249  1.00  0.00           H  
ATOM   3521  HE1 PHE A 222     250.671 112.760  45.213  1.00  0.00           H  
ATOM   3522  HE2 PHE A 222     251.427 111.342  49.176  1.00  0.00           H  
ATOM   3523  HZ  PHE A 222     250.416 113.007  47.657  1.00  0.00           H  
ATOM   3524  N   THR A 223     255.689 109.198  47.422  1.00  0.00           N  
ATOM   3525  CA  THR A 223     256.426 109.796  48.552  1.00  0.00           C  
ATOM   3526  C   THR A 223     257.754 110.415  48.104  1.00  0.00           C  
ATOM   3527  O   THR A 223     258.053 111.559  48.446  1.00  0.00           O  
ATOM   3528  CB  THR A 223     256.698 108.751  49.650  1.00  0.00           C  
ATOM   3529  OG1 THR A 223     255.453 108.247  50.153  1.00  0.00           O  
ATOM   3530  CG2 THR A 223     257.487 109.372  50.794  1.00  0.00           C  
ATOM   3531  H   THR A 223     255.455 108.216  47.452  1.00  0.00           H  
ATOM   3532  HA  THR A 223     255.818 110.595  48.978  1.00  0.00           H  
ATOM   3533  HB  THR A 223     257.269 107.922  49.231  1.00  0.00           H  
ATOM   3534  HG1 THR A 223     255.076 107.637  49.515  1.00  0.00           H  
ATOM   3535 1HG2 THR A 223     257.670 108.619  51.560  1.00  0.00           H  
ATOM   3536 2HG2 THR A 223     258.440 109.746  50.417  1.00  0.00           H  
ATOM   3537 3HG2 THR A 223     256.918 110.195  51.223  1.00  0.00           H  
ATOM   3538  N   VAL A 224     258.550 109.699  47.303  1.00  0.00           N  
ATOM   3539  CA  VAL A 224     259.873 110.187  46.869  1.00  0.00           C  
ATOM   3540  C   VAL A 224     259.759 111.375  45.902  1.00  0.00           C  
ATOM   3541  O   VAL A 224     260.424 112.399  46.081  1.00  0.00           O  
ATOM   3542  CB  VAL A 224     260.658 109.052  46.187  1.00  0.00           C  
ATOM   3543  CG1 VAL A 224     261.957 109.584  45.597  1.00  0.00           C  
ATOM   3544  CG2 VAL A 224     260.935 107.939  47.184  1.00  0.00           C  
ATOM   3545  H   VAL A 224     258.231 108.794  46.983  1.00  0.00           H  
ATOM   3546  HA  VAL A 224     260.427 110.515  47.749  1.00  0.00           H  
ATOM   3547  HB  VAL A 224     260.067 108.660  45.358  1.00  0.00           H  
ATOM   3548 1HG1 VAL A 224     262.500 108.768  45.118  1.00  0.00           H  
ATOM   3549 2HG1 VAL A 224     261.735 110.354  44.860  1.00  0.00           H  
ATOM   3550 3HG1 VAL A 224     262.569 110.008  46.393  1.00  0.00           H  
ATOM   3551 1HG2 VAL A 224     261.490 107.140  46.694  1.00  0.00           H  
ATOM   3552 2HG2 VAL A 224     261.520 108.332  48.015  1.00  0.00           H  
ATOM   3553 3HG2 VAL A 224     259.990 107.546  47.561  1.00  0.00           H  
ATOM   3554  N   SER A 225     258.894 111.278  44.888  1.00  0.00           N  
ATOM   3555  CA  SER A 225     258.697 112.356  43.906  1.00  0.00           C  
ATOM   3556  C   SER A 225     258.212 113.654  44.564  1.00  0.00           C  
ATOM   3557  O   SER A 225     258.755 114.720  44.278  1.00  0.00           O  
ATOM   3558  CB  SER A 225     257.699 111.919  42.851  1.00  0.00           C  
ATOM   3559  OG  SER A 225     257.521 112.917  41.884  1.00  0.00           O  
ATOM   3560  H   SER A 225     258.356 110.429  44.801  1.00  0.00           H  
ATOM   3561  HA  SER A 225     259.652 112.565  43.424  1.00  0.00           H  
ATOM   3562 1HB  SER A 225     258.052 111.005  42.374  1.00  0.00           H  
ATOM   3563 2HB  SER A 225     256.745 111.693  43.325  1.00  0.00           H  
ATOM   3564  HG  SER A 225     257.750 112.514  41.043  1.00  0.00           H  
ATOM   3565  N   GLU A 226     257.249 113.577  45.490  1.00  0.00           N  
ATOM   3566  CA  GLU A 226     256.775 114.740  46.252  1.00  0.00           C  
ATOM   3567  C   GLU A 226     257.826 115.251  47.239  1.00  0.00           C  
ATOM   3568  O   GLU A 226     258.046 116.461  47.316  1.00  0.00           O  
ATOM   3569  CB  GLU A 226     255.492 114.388  47.008  1.00  0.00           C  
ATOM   3570  CG  GLU A 226     254.271 114.199  46.120  1.00  0.00           C  
ATOM   3571  CD  GLU A 226     253.892 115.447  45.373  1.00  0.00           C  
ATOM   3572  OE1 GLU A 226     253.739 116.469  45.998  1.00  0.00           O  
ATOM   3573  OE2 GLU A 226     253.756 115.379  44.174  1.00  0.00           O  
ATOM   3574  H   GLU A 226     256.836 112.673  45.663  1.00  0.00           H  
ATOM   3575  HA  GLU A 226     256.560 115.548  45.553  1.00  0.00           H  
ATOM   3576 1HB  GLU A 226     255.643 113.467  47.571  1.00  0.00           H  
ATOM   3577 2HB  GLU A 226     255.265 115.176  47.726  1.00  0.00           H  
ATOM   3578 1HG  GLU A 226     254.477 113.407  45.401  1.00  0.00           H  
ATOM   3579 2HG  GLU A 226     253.431 113.883  46.738  1.00  0.00           H  
ATOM   3580  N   SER A 227     258.558 114.359  47.923  1.00  0.00           N  
ATOM   3581  CA  SER A 227     259.631 114.773  48.838  1.00  0.00           C  
ATOM   3582  C   SER A 227     260.758 115.566  48.167  1.00  0.00           C  
ATOM   3583  O   SER A 227     261.221 116.541  48.738  1.00  0.00           O  
ATOM   3584  CB  SER A 227     260.220 113.546  49.508  1.00  0.00           C  
ATOM   3585  OG  SER A 227     259.273 112.919  50.328  1.00  0.00           O  
ATOM   3586  H   SER A 227     258.367 113.374  47.803  1.00  0.00           H  
ATOM   3587  HA  SER A 227     259.204 115.426  49.599  1.00  0.00           H  
ATOM   3588 1HB  SER A 227     260.567 112.848  48.747  1.00  0.00           H  
ATOM   3589 2HB  SER A 227     261.084 113.838  50.103  1.00  0.00           H  
ATOM   3590  HG  SER A 227     258.615 112.545  49.735  1.00  0.00           H  
ATOM   3591  N   ASN A 228     261.177 115.186  46.956  1.00  0.00           N  
ATOM   3592  CA  ASN A 228     262.207 115.900  46.191  1.00  0.00           C  
ATOM   3593  C   ASN A 228     261.824 117.353  45.841  1.00  0.00           C  
ATOM   3594  O   ASN A 228     262.698 118.126  45.452  1.00  0.00           O  
ATOM   3595  CB  ASN A 228     262.533 115.127  44.926  1.00  0.00           C  
ATOM   3596  CG  ASN A 228     263.361 113.902  45.195  1.00  0.00           C  
ATOM   3597  OD1 ASN A 228     263.962 113.766  46.267  1.00  0.00           O  
ATOM   3598  ND2 ASN A 228     263.406 113.007  44.242  1.00  0.00           N  
ATOM   3599  H   ASN A 228     260.757 114.357  46.557  1.00  0.00           H  
ATOM   3600  HA  ASN A 228     263.106 115.973  46.805  1.00  0.00           H  
ATOM   3601 1HB  ASN A 228     261.607 114.826  44.435  1.00  0.00           H  
ATOM   3602 2HB  ASN A 228     263.074 115.773  44.235  1.00  0.00           H  
ATOM   3603 1HD2 ASN A 228     263.941 112.171  44.365  1.00  0.00           H  
ATOM   3604 2HD2 ASN A 228     262.904 113.158  43.390  1.00  0.00           H  
ATOM   3605  N   LYS A 229     260.533 117.715  45.904  1.00  0.00           N  
ATOM   3606  CA  LYS A 229     260.039 119.073  45.607  1.00  0.00           C  
ATOM   3607  C   LYS A 229     259.916 119.965  46.847  1.00  0.00           C  
ATOM   3608  O   LYS A 229     259.488 121.109  46.691  1.00  0.00           O  
ATOM   3609  CB  LYS A 229     258.683 118.991  44.903  1.00  0.00           C  
ATOM   3610  CG  LYS A 229     258.729 118.350  43.523  1.00  0.00           C  
ATOM   3611  CD  LYS A 229     257.377 118.435  42.829  1.00  0.00           C  
ATOM   3612  CE  LYS A 229     256.387 117.443  43.420  1.00  0.00           C  
ATOM   3613  NZ  LYS A 229     255.111 117.407  42.655  1.00  0.00           N  
ATOM   3614  H   LYS A 229     259.871 116.999  46.174  1.00  0.00           H  
ATOM   3615  HA  LYS A 229     260.752 119.564  44.943  1.00  0.00           H  
ATOM   3616 1HB  LYS A 229     257.989 118.416  45.516  1.00  0.00           H  
ATOM   3617 2HB  LYS A 229     258.270 119.994  44.792  1.00  0.00           H  
ATOM   3618 1HG  LYS A 229     259.475 118.857  42.910  1.00  0.00           H  
ATOM   3619 2HG  LYS A 229     259.013 117.302  43.617  1.00  0.00           H  
ATOM   3620 1HD  LYS A 229     256.976 119.444  42.936  1.00  0.00           H  
ATOM   3621 2HD  LYS A 229     257.499 118.222  41.767  1.00  0.00           H  
ATOM   3622 1HE  LYS A 229     256.826 116.447  43.419  1.00  0.00           H  
ATOM   3623 2HE  LYS A 229     256.169 117.718  44.452  1.00  0.00           H  
ATOM   3624 1HZ  LYS A 229     254.482 116.739  43.079  1.00  0.00           H  
ATOM   3625 2HZ  LYS A 229     254.685 118.323  42.666  1.00  0.00           H  
ATOM   3626 3HZ  LYS A 229     255.297 117.134  41.701  1.00  0.00           H  
ATOM   3627  N   GLY A 230     260.237 119.448  48.037  1.00  0.00           N  
ATOM   3628  CA  GLY A 230     260.125 120.148  49.324  1.00  0.00           C  
ATOM   3629  C   GLY A 230     261.225 121.178  49.508  1.00  0.00           C  
ATOM   3630  O   GLY A 230     260.940 122.202  50.163  1.00  0.00           O  
ATOM   3631  OXT GLY A 230     262.310 120.988  49.033  1.00  0.00           O  
ATOM   3632  H   GLY A 230     260.580 118.498  48.020  1.00  0.00           H  
ATOM   3633 1HA  GLY A 230     259.154 120.641  49.387  1.00  0.00           H  
ATOM   3634 2HA  GLY A 230     260.170 119.423  50.137  1.00  0.00           H  
TER                                                                             
ATOM   3636  N   MET B   1     244.514  32.142  -8.065  1.00  0.00           N  
ATOM   3637  CA  MET B   1     244.386  32.797  -6.749  1.00  0.00           C  
ATOM   3638  C   MET B   1     243.951  34.211  -7.056  1.00  0.00           C  
ATOM   3639  O   MET B   1     243.945  34.582  -8.215  1.00  0.00           O  
ATOM   3640  CB  MET B   1     245.692  32.771  -5.957  1.00  0.00           C  
ATOM   3641  CG  MET B   1     246.224  31.374  -5.666  1.00  0.00           C  
ATOM   3642  SD  MET B   1     245.106  30.406  -4.633  1.00  0.00           S  
ATOM   3643  CE  MET B   1     245.304  31.229  -3.055  1.00  0.00           C  
ATOM   3644 1H   MET B   1     244.802  31.193  -7.939  1.00  0.00           H  
ATOM   3645 2H   MET B   1     243.632  32.162  -8.535  1.00  0.00           H  
ATOM   3646 3H   MET B   1     245.195  32.626  -8.614  1.00  0.00           H  
ATOM   3647  HA  MET B   1     243.635  32.262  -6.168  1.00  0.00           H  
ATOM   3648 1HB  MET B   1     246.461  33.312  -6.507  1.00  0.00           H  
ATOM   3649 2HB  MET B   1     245.550  33.280  -5.004  1.00  0.00           H  
ATOM   3650 1HG  MET B   1     246.376  30.840  -6.603  1.00  0.00           H  
ATOM   3651 2HG  MET B   1     247.184  31.449  -5.156  1.00  0.00           H  
ATOM   3652 1HE  MET B   1     244.674  30.745  -2.310  1.00  0.00           H  
ATOM   3653 2HE  MET B   1     246.348  31.171  -2.744  1.00  0.00           H  
ATOM   3654 3HE  MET B   1     245.012  32.276  -3.152  1.00  0.00           H  
ATOM   3655  N   THR B   2     243.357  34.892  -6.079  1.00  0.00           N  
ATOM   3656  CA  THR B   2     243.031  36.320  -6.172  1.00  0.00           C  
ATOM   3657  C   THR B   2     243.707  37.055  -5.030  1.00  0.00           C  
ATOM   3658  O   THR B   2     243.662  36.574  -3.896  1.00  0.00           O  
ATOM   3659  CB  THR B   2     241.512  36.568  -6.133  1.00  0.00           C  
ATOM   3660  OG1 THR B   2     240.886  35.889  -7.229  1.00  0.00           O  
ATOM   3661  CG2 THR B   2     241.213  38.057  -6.225  1.00  0.00           C  
ATOM   3662  H   THR B   2     243.122  34.389  -5.235  1.00  0.00           H  
ATOM   3663  HA  THR B   2     243.408  36.698  -7.123  1.00  0.00           H  
ATOM   3664  HB  THR B   2     241.104  36.178  -5.201  1.00  0.00           H  
ATOM   3665  HG1 THR B   2     241.349  36.101  -8.042  1.00  0.00           H  
ATOM   3666 1HG2 THR B   2     240.134  38.213  -6.195  1.00  0.00           H  
ATOM   3667 2HG2 THR B   2     241.677  38.574  -5.387  1.00  0.00           H  
ATOM   3668 3HG2 THR B   2     241.610  38.450  -7.158  1.00  0.00           H  
ATOM   3669  N   ASP B   3     244.332  38.187  -5.341  1.00  0.00           N  
ATOM   3670  CA  ASP B   3     245.059  39.002  -4.380  1.00  0.00           C  
ATOM   3671  C   ASP B   3     244.096  39.344  -3.240  1.00  0.00           C  
ATOM   3672  O   ASP B   3     242.922  39.645  -3.465  1.00  0.00           O  
ATOM   3673  CB  ASP B   3     245.604  40.277  -5.029  1.00  0.00           C  
ATOM   3674  CG  ASP B   3     246.732  40.004  -6.016  1.00  0.00           C  
ATOM   3675  OD1 ASP B   3     247.191  38.887  -6.069  1.00  0.00           O  
ATOM   3676  OD2 ASP B   3     247.122  40.914  -6.708  1.00  0.00           O  
ATOM   3677  H   ASP B   3     244.292  38.484  -6.306  1.00  0.00           H  
ATOM   3678  HA  ASP B   3     245.902  38.424  -4.004  1.00  0.00           H  
ATOM   3679 1HB  ASP B   3     244.799  40.792  -5.554  1.00  0.00           H  
ATOM   3680 2HB  ASP B   3     245.973  40.950  -4.255  1.00  0.00           H  
ATOM   3681  N   MET B   4     244.570  39.236  -1.997  1.00  0.00           N  
ATOM   3682  CA  MET B   4     243.749  39.447  -0.809  1.00  0.00           C  
ATOM   3683  C   MET B   4     243.664  40.957  -0.599  1.00  0.00           C  
ATOM   3684  O   MET B   4     244.249  41.520   0.321  1.00  0.00           O  
ATOM   3685  CB  MET B   4     244.340  38.743   0.410  1.00  0.00           C  
ATOM   3686  CG  MET B   4     243.429  38.725   1.631  1.00  0.00           C  
ATOM   3687  SD  MET B   4     244.230  38.020   3.085  1.00  0.00           S  
ATOM   3688  CE  MET B   4     245.207  39.413   3.642  1.00  0.00           C  
ATOM   3689  H   MET B   4     245.545  38.997  -1.886  1.00  0.00           H  
ATOM   3690  HA  MET B   4     242.759  39.032  -0.996  1.00  0.00           H  
ATOM   3691 1HB  MET B   4     244.577  37.711   0.156  1.00  0.00           H  
ATOM   3692 2HB  MET B   4     245.273  39.231   0.697  1.00  0.00           H  
ATOM   3693 1HG  MET B   4     243.119  39.742   1.867  1.00  0.00           H  
ATOM   3694 2HG  MET B   4     242.538  38.137   1.410  1.00  0.00           H  
ATOM   3695 1HE  MET B   4     245.762  39.133   4.538  1.00  0.00           H  
ATOM   3696 2HE  MET B   4     245.906  39.704   2.858  1.00  0.00           H  
ATOM   3697 3HE  MET B   4     244.548  40.252   3.870  1.00  0.00           H  
ATOM   3698  N   ASN B   5     242.985  41.624  -1.531  1.00  0.00           N  
ATOM   3699  CA  ASN B   5     242.844  43.062  -1.555  1.00  0.00           C  
ATOM   3700  C   ASN B   5     241.812  43.443  -0.488  1.00  0.00           C  
ATOM   3701  O   ASN B   5     240.792  42.770  -0.340  1.00  0.00           O  
ATOM   3702  CB  ASN B   5     242.439  43.553  -2.933  1.00  0.00           C  
ATOM   3703  CG  ASN B   5     242.683  45.026  -3.115  1.00  0.00           C  
ATOM   3704  OD1 ASN B   5     242.133  45.853  -2.380  1.00  0.00           O  
ATOM   3705  ND2 ASN B   5     243.496  45.368  -4.081  1.00  0.00           N  
ATOM   3706  H   ASN B   5     242.548  41.074  -2.258  1.00  0.00           H  
ATOM   3707  HA  ASN B   5     243.807  43.508  -1.302  1.00  0.00           H  
ATOM   3708 1HB  ASN B   5     241.381  43.348  -3.097  1.00  0.00           H  
ATOM   3709 2HB  ASN B   5     242.575  44.633  -2.987  1.00  0.00           H  
ATOM   3710 1HD2 ASN B   5     243.919  44.664  -4.652  1.00  0.00           H  
ATOM   3711 2HD2 ASN B   5     243.695  46.334  -4.248  1.00  0.00           H  
ATOM   3712  N   ILE B   6     242.054  44.529   0.247  1.00  0.00           N  
ATOM   3713  CA  ILE B   6     241.132  45.065   1.261  1.00  0.00           C  
ATOM   3714  C   ILE B   6     239.769  45.404   0.634  1.00  0.00           C  
ATOM   3715  O   ILE B   6     238.741  45.377   1.308  1.00  0.00           O  
ATOM   3716  CB  ILE B   6     241.719  46.319   1.933  1.00  0.00           C  
ATOM   3717  CG1 ILE B   6     240.972  46.627   3.234  1.00  0.00           C  
ATOM   3718  CG2 ILE B   6     241.658  47.508   0.986  1.00  0.00           C  
ATOM   3719  CD1 ILE B   6     241.161  45.581   4.309  1.00  0.00           C  
ATOM   3720  H   ILE B   6     242.934  44.998   0.083  1.00  0.00           H  
ATOM   3721  HA  ILE B   6     240.979  44.304   2.027  1.00  0.00           H  
ATOM   3722  HB  ILE B   6     242.758  46.135   2.203  1.00  0.00           H  
ATOM   3723 1HG1 ILE B   6     241.308  47.586   3.628  1.00  0.00           H  
ATOM   3724 2HG1 ILE B   6     239.905  46.715   3.029  1.00  0.00           H  
ATOM   3725 1HG2 ILE B   6     242.076  48.386   1.477  1.00  0.00           H  
ATOM   3726 2HG2 ILE B   6     242.232  47.287   0.088  1.00  0.00           H  
ATOM   3727 3HG2 ILE B   6     240.620  47.704   0.715  1.00  0.00           H  
ATOM   3728 1HD1 ILE B   6     240.602  45.869   5.199  1.00  0.00           H  
ATOM   3729 2HD1 ILE B   6     240.798  44.619   3.948  1.00  0.00           H  
ATOM   3730 3HD1 ILE B   6     242.219  45.501   4.556  1.00  0.00           H  
ATOM   3731  N   LEU B   7     239.752  45.646  -0.681  1.00  0.00           N  
ATOM   3732  CA  LEU B   7     238.541  45.927  -1.450  1.00  0.00           C  
ATOM   3733  C   LEU B   7     237.483  44.815  -1.373  1.00  0.00           C  
ATOM   3734  O   LEU B   7     236.316  45.094  -1.622  1.00  0.00           O  
ATOM   3735  CB  LEU B   7     238.916  46.165  -2.918  1.00  0.00           C  
ATOM   3736  CG  LEU B   7     239.595  47.506  -3.223  1.00  0.00           C  
ATOM   3737  CD1 LEU B   7     240.031  47.535  -4.681  1.00  0.00           C  
ATOM   3738  CD2 LEU B   7     238.633  48.644  -2.916  1.00  0.00           C  
ATOM   3739  H   LEU B   7     240.644  45.626  -1.157  1.00  0.00           H  
ATOM   3740  HA  LEU B   7     238.077  46.827  -1.048  1.00  0.00           H  
ATOM   3741 1HB  LEU B   7     239.590  45.372  -3.238  1.00  0.00           H  
ATOM   3742 2HB  LEU B   7     238.010  46.108  -3.522  1.00  0.00           H  
ATOM   3743  HG  LEU B   7     240.488  47.610  -2.605  1.00  0.00           H  
ATOM   3744 1HD1 LEU B   7     240.515  48.489  -4.897  1.00  0.00           H  
ATOM   3745 2HD1 LEU B   7     240.734  46.723  -4.867  1.00  0.00           H  
ATOM   3746 3HD1 LEU B   7     239.160  47.417  -5.324  1.00  0.00           H  
ATOM   3747 1HD2 LEU B   7     239.116  49.597  -3.132  1.00  0.00           H  
ATOM   3748 2HD2 LEU B   7     237.740  48.542  -3.534  1.00  0.00           H  
ATOM   3749 3HD2 LEU B   7     238.352  48.609  -1.864  1.00  0.00           H  
ATOM   3750  N   ASP B   8     237.853  43.584  -1.017  1.00  0.00           N  
ATOM   3751  CA  ASP B   8     236.894  42.482  -0.846  1.00  0.00           C  
ATOM   3752  C   ASP B   8     235.864  42.819   0.241  1.00  0.00           C  
ATOM   3753  O   ASP B   8     234.691  42.468   0.121  1.00  0.00           O  
ATOM   3754  CB  ASP B   8     237.622  41.184  -0.487  1.00  0.00           C  
ATOM   3755  CG  ASP B   8     236.763  39.945  -0.700  1.00  0.00           C  
ATOM   3756  OD1 ASP B   8     236.466  39.639  -1.830  1.00  0.00           O  
ATOM   3757  OD2 ASP B   8     236.412  39.317   0.270  1.00  0.00           O  
ATOM   3758  H   ASP B   8     238.835  43.410  -0.860  1.00  0.00           H  
ATOM   3759  HA  ASP B   8     236.366  42.334  -1.789  1.00  0.00           H  
ATOM   3760 1HB  ASP B   8     238.523  41.093  -1.094  1.00  0.00           H  
ATOM   3761 2HB  ASP B   8     237.932  41.219   0.557  1.00  0.00           H  
ATOM   3762  N   LEU B   9     236.266  43.608   1.245  1.00  0.00           N  
ATOM   3763  CA  LEU B   9     235.371  44.040   2.325  1.00  0.00           C  
ATOM   3764  C   LEU B   9     234.583  45.300   1.935  1.00  0.00           C  
ATOM   3765  O   LEU B   9     233.405  45.441   2.254  1.00  0.00           O  
ATOM   3766  CB  LEU B   9     236.178  44.308   3.601  1.00  0.00           C  
ATOM   3767  CG  LEU B   9     236.917  43.099   4.188  1.00  0.00           C  
ATOM   3768  CD1 LEU B   9     237.666  43.522   5.444  1.00  0.00           C  
ATOM   3769  CD2 LEU B   9     235.919  41.992   4.493  1.00  0.00           C  
ATOM   3770  H   LEU B   9     237.229  43.915   1.252  1.00  0.00           H  
ATOM   3771  HA  LEU B   9     234.657  43.240   2.521  1.00  0.00           H  
ATOM   3772 1HB  LEU B   9     236.918  45.078   3.389  1.00  0.00           H  
ATOM   3773 2HB  LEU B   9     235.501  44.687   4.367  1.00  0.00           H  
ATOM   3774  HG  LEU B   9     237.652  42.737   3.468  1.00  0.00           H  
ATOM   3775 1HD1 LEU B   9     238.192  42.663   5.861  1.00  0.00           H  
ATOM   3776 2HD1 LEU B   9     238.387  44.300   5.194  1.00  0.00           H  
ATOM   3777 3HD1 LEU B   9     236.958  43.905   6.178  1.00  0.00           H  
ATOM   3778 1HD2 LEU B   9     236.444  41.133   4.909  1.00  0.00           H  
ATOM   3779 2HD2 LEU B   9     235.185  42.353   5.214  1.00  0.00           H  
ATOM   3780 3HD2 LEU B   9     235.411  41.697   3.575  1.00  0.00           H  
ATOM   3781  N   PHE B  10     235.214  46.213   1.187  1.00  0.00           N  
ATOM   3782  CA  PHE B  10     234.563  47.453   0.777  1.00  0.00           C  
ATOM   3783  C   PHE B  10     233.529  47.205  -0.322  1.00  0.00           C  
ATOM   3784  O   PHE B  10     232.394  47.637  -0.176  1.00  0.00           O  
ATOM   3785  CB  PHE B  10     235.603  48.462   0.287  1.00  0.00           C  
ATOM   3786  CG  PHE B  10     236.392  49.104   1.393  1.00  0.00           C  
ATOM   3787  CD1 PHE B  10     237.658  48.641   1.720  1.00  0.00           C  
ATOM   3788  CD2 PHE B  10     235.871  50.171   2.108  1.00  0.00           C  
ATOM   3789  CE1 PHE B  10     238.385  49.230   2.737  1.00  0.00           C  
ATOM   3790  CE2 PHE B  10     236.595  50.764   3.124  1.00  0.00           C  
ATOM   3791  CZ  PHE B  10     237.854  50.292   3.439  1.00  0.00           C  
ATOM   3792  H   PHE B  10     236.165  46.039   0.898  1.00  0.00           H  
ATOM   3793  HA  PHE B  10     234.046  47.875   1.640  1.00  0.00           H  
ATOM   3794 1HB  PHE B  10     236.302  47.966  -0.386  1.00  0.00           H  
ATOM   3795 2HB  PHE B  10     235.108  49.250  -0.278  1.00  0.00           H  
ATOM   3796  HD1 PHE B  10     238.078  47.802   1.165  1.00  0.00           H  
ATOM   3797  HD2 PHE B  10     234.876  50.544   1.859  1.00  0.00           H  
ATOM   3798  HE1 PHE B  10     239.378  48.856   2.984  1.00  0.00           H  
ATOM   3799  HE2 PHE B  10     236.174  51.602   3.678  1.00  0.00           H  
ATOM   3800  HZ  PHE B  10     238.425  50.756   4.241  1.00  0.00           H  
ATOM   3801  N   LEU B  11     233.883  46.507  -1.406  1.00  0.00           N  
ATOM   3802  CA  LEU B  11     233.010  46.296  -2.565  1.00  0.00           C  
ATOM   3803  C   LEU B  11     231.731  45.520  -2.229  1.00  0.00           C  
ATOM   3804  O   LEU B  11     230.680  45.844  -2.789  1.00  0.00           O  
ATOM   3805  CB  LEU B  11     233.781  45.549  -3.660  1.00  0.00           C  
ATOM   3806  CG  LEU B  11     234.944  46.320  -4.298  1.00  0.00           C  
ATOM   3807  CD1 LEU B  11     235.723  45.392  -5.220  1.00  0.00           C  
ATOM   3808  CD2 LEU B  11     234.401  47.519  -5.060  1.00  0.00           C  
ATOM   3809  H   LEU B  11     234.810  46.108  -1.410  1.00  0.00           H  
ATOM   3810  HA  LEU B  11     232.702  47.269  -2.947  1.00  0.00           H  
ATOM   3811 1HB  LEU B  11     234.185  44.631  -3.235  1.00  0.00           H  
ATOM   3812 2HB  LEU B  11     233.085  45.282  -4.455  1.00  0.00           H  
ATOM   3813  HG  LEU B  11     235.625  46.663  -3.518  1.00  0.00           H  
ATOM   3814 1HD1 LEU B  11     236.550  45.940  -5.673  1.00  0.00           H  
ATOM   3815 2HD1 LEU B  11     236.116  44.554  -4.645  1.00  0.00           H  
ATOM   3816 3HD1 LEU B  11     235.063  45.018  -6.003  1.00  0.00           H  
ATOM   3817 1HD2 LEU B  11     235.227  48.067  -5.514  1.00  0.00           H  
ATOM   3818 2HD2 LEU B  11     233.722  47.176  -5.841  1.00  0.00           H  
ATOM   3819 3HD2 LEU B  11     233.864  48.174  -4.374  1.00  0.00           H  
ATOM   3820  N   LYS B  12     231.783  44.559  -1.304  1.00  0.00           N  
ATOM   3821  CA  LYS B  12     230.634  43.741  -0.884  1.00  0.00           C  
ATOM   3822  C   LYS B  12     229.863  44.316   0.307  1.00  0.00           C  
ATOM   3823  O   LYS B  12     228.824  43.765   0.668  1.00  0.00           O  
ATOM   3824  CB  LYS B  12     231.102  42.325  -0.548  1.00  0.00           C  
ATOM   3825  CG  LYS B  12     231.617  41.532  -1.742  1.00  0.00           C  
ATOM   3826  CD  LYS B  12     231.957  40.102  -1.351  1.00  0.00           C  
ATOM   3827  CE  LYS B  12     233.301  40.026  -0.642  1.00  0.00           C  
ATOM   3828  NZ  LYS B  12     233.776  38.623  -0.499  1.00  0.00           N  
ATOM   3829  H   LYS B  12     232.685  44.399  -0.877  1.00  0.00           H  
ATOM   3830  HA  LYS B  12     229.923  43.694  -1.710  1.00  0.00           H  
ATOM   3831 1HB  LYS B  12     231.901  42.371   0.192  1.00  0.00           H  
ATOM   3832 2HB  LYS B  12     230.278  41.765  -0.105  1.00  0.00           H  
ATOM   3833 1HG  LYS B  12     230.856  41.515  -2.523  1.00  0.00           H  
ATOM   3834 2HG  LYS B  12     232.510  42.013  -2.140  1.00  0.00           H  
ATOM   3835 1HD  LYS B  12     231.184  39.712  -0.689  1.00  0.00           H  
ATOM   3836 2HD  LYS B  12     231.993  39.479  -2.245  1.00  0.00           H  
ATOM   3837 1HE  LYS B  12     234.042  40.591  -1.206  1.00  0.00           H  
ATOM   3838 2HE  LYS B  12     233.215  40.470   0.349  1.00  0.00           H  
ATOM   3839 1HZ  LYS B  12     234.668  38.616  -0.025  1.00  0.00           H  
ATOM   3840 2HZ  LYS B  12     233.105  38.093   0.039  1.00  0.00           H  
ATOM   3841 3HZ  LYS B  12     233.879  38.207  -1.413  1.00  0.00           H  
ATOM   3842  N   ALA B  13     230.274  45.479   0.809  1.00  0.00           N  
ATOM   3843  CA  ALA B  13     229.625  46.122   1.943  1.00  0.00           C  
ATOM   3844  C   ALA B  13     228.196  46.598   1.639  1.00  0.00           C  
ATOM   3845  O   ALA B  13     227.827  46.924   0.500  1.00  0.00           O  
ATOM   3846  CB  ALA B  13     230.530  47.240   2.469  1.00  0.00           C  
ATOM   3847  H   ALA B  13     231.070  45.929   0.379  1.00  0.00           H  
ATOM   3848  HA  ALA B  13     229.540  45.388   2.745  1.00  0.00           H  
ATOM   3849 1HB  ALA B  13     230.052  47.727   3.321  1.00  0.00           H  
ATOM   3850 2HB  ALA B  13     231.486  46.819   2.785  1.00  0.00           H  
ATOM   3851 3HB  ALA B  13     230.700  47.972   1.682  1.00  0.00           H  
ATOM   3852  N   SER B  14     227.386  46.692   2.700  1.00  0.00           N  
ATOM   3853  CA  SER B  14     226.022  47.218   2.608  1.00  0.00           C  
ATOM   3854  C   SER B  14     226.033  48.696   2.195  1.00  0.00           C  
ATOM   3855  O   SER B  14     227.022  49.408   2.395  1.00  0.00           O  
ATOM   3856  CB  SER B  14     225.308  47.057   3.936  1.00  0.00           C  
ATOM   3857  OG  SER B  14     225.897  47.858   4.923  1.00  0.00           O  
ATOM   3858  H   SER B  14     227.735  46.386   3.596  1.00  0.00           H  
ATOM   3859  HA  SER B  14     225.483  46.652   1.848  1.00  0.00           H  
ATOM   3860 1HB  SER B  14     224.260  47.329   3.821  1.00  0.00           H  
ATOM   3861 2HB  SER B  14     225.344  46.012   4.243  1.00  0.00           H  
ATOM   3862  HG  SER B  14     226.651  47.362   5.252  1.00  0.00           H  
ATOM   3863  N   LEU B  15     224.917  49.176   1.633  1.00  0.00           N  
ATOM   3864  CA  LEU B  15     224.754  50.585   1.250  1.00  0.00           C  
ATOM   3865  C   LEU B  15     225.068  51.546   2.407  1.00  0.00           C  
ATOM   3866  O   LEU B  15     225.842  52.486   2.238  1.00  0.00           O  
ATOM   3867  CB  LEU B  15     223.321  50.828   0.759  1.00  0.00           C  
ATOM   3868  CG  LEU B  15     222.979  52.281   0.399  1.00  0.00           C  
ATOM   3869  CD1 LEU B  15     223.861  52.741  -0.753  1.00  0.00           C  
ATOM   3870  CD2 LEU B  15     221.505  52.379   0.034  1.00  0.00           C  
ATOM   3871  H   LEU B  15     224.160  48.529   1.466  1.00  0.00           H  
ATOM   3872  HA  LEU B  15     225.448  50.806   0.439  1.00  0.00           H  
ATOM   3873 1HB  LEU B  15     222.628  50.507   1.535  1.00  0.00           H  
ATOM   3874 2HB  LEU B  15     223.185  51.899   0.600  1.00  0.00           H  
ATOM   3875  HG  LEU B  15     223.185  52.925   1.255  1.00  0.00           H  
ATOM   3876 1HD1 LEU B  15     223.618  53.773  -1.009  1.00  0.00           H  
ATOM   3877 2HD1 LEU B  15     224.909  52.678  -0.457  1.00  0.00           H  
ATOM   3878 3HD1 LEU B  15     223.689  52.103  -1.619  1.00  0.00           H  
ATOM   3879 1HD2 LEU B  15     221.262  53.411  -0.221  1.00  0.00           H  
ATOM   3880 2HD2 LEU B  15     221.300  51.736  -0.822  1.00  0.00           H  
ATOM   3881 3HD2 LEU B  15     220.898  52.062   0.881  1.00  0.00           H  
ATOM   3882  N   LEU B  16     224.515  51.276   3.596  1.00  0.00           N  
ATOM   3883  CA  LEU B  16     224.682  52.144   4.759  1.00  0.00           C  
ATOM   3884  C   LEU B  16     226.152  52.267   5.185  1.00  0.00           C  
ATOM   3885  O   LEU B  16     226.602  53.367   5.489  1.00  0.00           O  
ATOM   3886  CB  LEU B  16     223.850  51.608   5.931  1.00  0.00           C  
ATOM   3887  CG  LEU B  16     222.328  51.713   5.770  1.00  0.00           C  
ATOM   3888  CD1 LEU B  16     221.644  51.025   6.943  1.00  0.00           C  
ATOM   3889  CD2 LEU B  16     221.926  53.178   5.684  1.00  0.00           C  
ATOM   3890  H   LEU B  16     223.963  50.437   3.683  1.00  0.00           H  
ATOM   3891  HA  LEU B  16     224.327  53.142   4.500  1.00  0.00           H  
ATOM   3892 1HB  LEU B  16     224.096  50.558   6.080  1.00  0.00           H  
ATOM   3893 2HB  LEU B  16     224.126  52.155   6.833  1.00  0.00           H  
ATOM   3894  HG  LEU B  16     222.023  51.199   4.858  1.00  0.00           H  
ATOM   3895 1HD1 LEU B  16     220.562  51.100   6.828  1.00  0.00           H  
ATOM   3896 2HD1 LEU B  16     221.934  49.975   6.969  1.00  0.00           H  
ATOM   3897 3HD1 LEU B  16     221.943  51.508   7.873  1.00  0.00           H  
ATOM   3898 1HD2 LEU B  16     220.844  53.252   5.568  1.00  0.00           H  
ATOM   3899 2HD2 LEU B  16     222.230  53.692   6.596  1.00  0.00           H  
ATOM   3900 3HD2 LEU B  16     222.415  53.640   4.826  1.00  0.00           H  
ATOM   3901  N   VAL B  17     226.916  51.170   5.174  1.00  0.00           N  
ATOM   3902  CA  VAL B  17     228.355  51.203   5.494  1.00  0.00           C  
ATOM   3903  C   VAL B  17     229.123  51.995   4.434  1.00  0.00           C  
ATOM   3904  O   VAL B  17     229.928  52.856   4.778  1.00  0.00           O  
ATOM   3905  CB  VAL B  17     228.926  49.775   5.578  1.00  0.00           C  
ATOM   3906  CG1 VAL B  17     230.443  49.813   5.694  1.00  0.00           C  
ATOM   3907  CG2 VAL B  17     228.312  49.040   6.760  1.00  0.00           C  
ATOM   3908  H   VAL B  17     226.487  50.287   4.934  1.00  0.00           H  
ATOM   3909  HA  VAL B  17     228.483  51.685   6.464  1.00  0.00           H  
ATOM   3910  HB  VAL B  17     228.688  49.244   4.656  1.00  0.00           H  
ATOM   3911 1HG1 VAL B  17     230.829  48.795   5.752  1.00  0.00           H  
ATOM   3912 2HG1 VAL B  17     230.862  50.311   4.820  1.00  0.00           H  
ATOM   3913 3HG1 VAL B  17     230.724  50.359   6.594  1.00  0.00           H  
ATOM   3914 1HG2 VAL B  17     228.720  48.031   6.812  1.00  0.00           H  
ATOM   3915 2HG2 VAL B  17     228.546  49.574   7.681  1.00  0.00           H  
ATOM   3916 3HG2 VAL B  17     227.231  48.988   6.634  1.00  0.00           H  
ATOM   3917  N   LYS B  18     228.806  51.806   3.144  1.00  0.00           N  
ATOM   3918  CA  LYS B  18     229.439  52.545   2.038  1.00  0.00           C  
ATOM   3919  C   LYS B  18     229.131  54.044   2.096  1.00  0.00           C  
ATOM   3920  O   LYS B  18     230.023  54.855   1.865  1.00  0.00           O  
ATOM   3921  CB  LYS B  18     228.991  51.976   0.691  1.00  0.00           C  
ATOM   3922  CG  LYS B  18     229.590  50.620   0.349  1.00  0.00           C  
ATOM   3923  CD  LYS B  18     229.050  50.093  -0.972  1.00  0.00           C  
ATOM   3924  CE  LYS B  18     229.762  48.814  -1.392  1.00  0.00           C  
ATOM   3925  NZ  LYS B  18     229.140  48.201  -2.596  1.00  0.00           N  
ATOM   3926  H   LYS B  18     228.096  51.118   2.933  1.00  0.00           H  
ATOM   3927  HA  LYS B  18     230.520  52.434   2.121  1.00  0.00           H  
ATOM   3928 1HB  LYS B  18     227.905  51.874   0.682  1.00  0.00           H  
ATOM   3929 2HB  LYS B  18     229.260  52.672  -0.105  1.00  0.00           H  
ATOM   3930 1HG  LYS B  18     230.675  50.709   0.279  1.00  0.00           H  
ATOM   3931 2HG  LYS B  18     229.353  49.907   1.139  1.00  0.00           H  
ATOM   3932 1HD  LYS B  18     227.983  49.890  -0.874  1.00  0.00           H  
ATOM   3933 2HD  LYS B  18     229.190  50.846  -1.748  1.00  0.00           H  
ATOM   3934 1HE  LYS B  18     230.805  49.033  -1.608  1.00  0.00           H  
ATOM   3935 2HE  LYS B  18     229.726  48.094  -0.575  1.00  0.00           H  
ATOM   3936 1HZ  LYS B  18     229.638  47.358  -2.842  1.00  0.00           H  
ATOM   3937 2HZ  LYS B  18     228.174  47.977  -2.401  1.00  0.00           H  
ATOM   3938 3HZ  LYS B  18     229.183  48.853  -3.367  1.00  0.00           H  
ATOM   3939  N   LEU B  19     227.892  54.408   2.433  1.00  0.00           N  
ATOM   3940  CA  LEU B  19     227.481  55.803   2.608  1.00  0.00           C  
ATOM   3941  C   LEU B  19     228.236  56.470   3.768  1.00  0.00           C  
ATOM   3942  O   LEU B  19     228.736  57.581   3.613  1.00  0.00           O  
ATOM   3943  CB  LEU B  19     225.970  55.879   2.862  1.00  0.00           C  
ATOM   3944  CG  LEU B  19     225.076  55.553   1.659  1.00  0.00           C  
ATOM   3945  CD1 LEU B  19     223.621  55.502   2.105  1.00  0.00           C  
ATOM   3946  CD2 LEU B  19     225.279  56.603   0.576  1.00  0.00           C  
ATOM   3947  H   LEU B  19     227.212  53.674   2.573  1.00  0.00           H  
ATOM   3948  HA  LEU B  19     227.712  56.349   1.694  1.00  0.00           H  
ATOM   3949 1HB  LEU B  19     225.717  55.184   3.660  1.00  0.00           H  
ATOM   3950 2HB  LEU B  19     225.724  56.887   3.195  1.00  0.00           H  
ATOM   3951  HG  LEU B  19     225.339  54.571   1.265  1.00  0.00           H  
ATOM   3952 1HD1 LEU B  19     222.986  55.270   1.251  1.00  0.00           H  
ATOM   3953 2HD1 LEU B  19     223.501  54.730   2.866  1.00  0.00           H  
ATOM   3954 3HD1 LEU B  19     223.334  56.468   2.520  1.00  0.00           H  
ATOM   3955 1HD2 LEU B  19     224.644  56.371  -0.280  1.00  0.00           H  
ATOM   3956 2HD2 LEU B  19     225.015  57.585   0.968  1.00  0.00           H  
ATOM   3957 3HD2 LEU B  19     226.323  56.605   0.263  1.00  0.00           H  
ATOM   3958  N   ILE B  20     228.387  55.769   4.893  1.00  0.00           N  
ATOM   3959  CA  ILE B  20     229.182  56.224   6.044  1.00  0.00           C  
ATOM   3960  C   ILE B  20     230.654  56.403   5.662  1.00  0.00           C  
ATOM   3961  O   ILE B  20     231.269  57.401   6.033  1.00  0.00           O  
ATOM   3962  CB  ILE B  20     229.073  55.232   7.217  1.00  0.00           C  
ATOM   3963  CG1 ILE B  20     227.676  55.293   7.839  1.00  0.00           C  
ATOM   3964  CG2 ILE B  20     230.138  55.525   8.262  1.00  0.00           C  
ATOM   3965  CD1 ILE B  20     227.313  56.652   8.394  1.00  0.00           C  
ATOM   3966  H   ILE B  20     227.923  54.874   4.942  1.00  0.00           H  
ATOM   3967  HA  ILE B  20     228.795  57.188   6.372  1.00  0.00           H  
ATOM   3968  HB  ILE B  20     229.209  54.216   6.847  1.00  0.00           H  
ATOM   3969 1HG1 ILE B  20     226.932  55.020   7.091  1.00  0.00           H  
ATOM   3970 2HG1 ILE B  20     227.606  54.566   8.649  1.00  0.00           H  
ATOM   3971 1HG2 ILE B  20     230.046  54.816   9.084  1.00  0.00           H  
ATOM   3972 2HG2 ILE B  20     231.125  55.432   7.811  1.00  0.00           H  
ATOM   3973 3HG2 ILE B  20     230.007  56.539   8.641  1.00  0.00           H  
ATOM   3974 1HD1 ILE B  20     226.309  56.616   8.818  1.00  0.00           H  
ATOM   3975 2HD1 ILE B  20     228.026  56.931   9.171  1.00  0.00           H  
ATOM   3976 3HD1 ILE B  20     227.341  57.391   7.594  1.00  0.00           H  
ATOM   3977  N   MET B  21     231.216  55.472   4.886  1.00  0.00           N  
ATOM   3978  CA  MET B  21     232.569  55.616   4.343  1.00  0.00           C  
ATOM   3979  C   MET B  21     232.711  56.895   3.508  1.00  0.00           C  
ATOM   3980  O   MET B  21     233.603  57.696   3.776  1.00  0.00           O  
ATOM   3981  CB  MET B  21     232.929  54.390   3.506  1.00  0.00           C  
ATOM   3982  CG  MET B  21     234.250  54.506   2.757  1.00  0.00           C  
ATOM   3983  SD  MET B  21     234.424  53.265   1.460  1.00  0.00           S  
ATOM   3984  CE  MET B  21     233.227  53.853   0.265  1.00  0.00           C  
ATOM   3985  H   MET B  21     230.685  54.639   4.668  1.00  0.00           H  
ATOM   3986  HA  MET B  21     233.269  55.693   5.176  1.00  0.00           H  
ATOM   3987 1HB  MET B  21     232.986  53.514   4.150  1.00  0.00           H  
ATOM   3988 2HB  MET B  21     232.144  54.207   2.772  1.00  0.00           H  
ATOM   3989 1HG  MET B  21     234.325  55.493   2.302  1.00  0.00           H  
ATOM   3990 2HG  MET B  21     235.077  54.390   3.457  1.00  0.00           H  
ATOM   3991 1HE  MET B  21     233.217  53.188  -0.598  1.00  0.00           H  
ATOM   3992 2HE  MET B  21     232.236  53.872   0.722  1.00  0.00           H  
ATOM   3993 3HE  MET B  21     233.497  54.860  -0.055  1.00  0.00           H  
ATOM   3994  N   LEU B  22     231.814  57.129   2.542  1.00  0.00           N  
ATOM   3995  CA  LEU B  22     231.868  58.309   1.672  1.00  0.00           C  
ATOM   3996  C   LEU B  22     231.704  59.623   2.450  1.00  0.00           C  
ATOM   3997  O   LEU B  22     232.422  60.582   2.169  1.00  0.00           O  
ATOM   3998  CB  LEU B  22     230.777  58.214   0.598  1.00  0.00           C  
ATOM   3999  CG  LEU B  22     230.967  57.106  -0.446  1.00  0.00           C  
ATOM   4000  CD1 LEU B  22     229.723  57.014  -1.321  1.00  0.00           C  
ATOM   4001  CD2 LEU B  22     232.203  57.401  -1.281  1.00  0.00           C  
ATOM   4002  H   LEU B  22     231.070  56.459   2.416  1.00  0.00           H  
ATOM   4003  HA  LEU B  22     232.843  58.336   1.185  1.00  0.00           H  
ATOM   4004 1HB  LEU B  22     229.820  58.046   1.089  1.00  0.00           H  
ATOM   4005 2HB  LEU B  22     230.727  59.165   0.067  1.00  0.00           H  
ATOM   4006  HG  LEU B  22     231.089  56.147   0.060  1.00  0.00           H  
ATOM   4007 1HD1 LEU B  22     229.858  56.226  -2.063  1.00  0.00           H  
ATOM   4008 2HD1 LEU B  22     228.858  56.783  -0.700  1.00  0.00           H  
ATOM   4009 3HD1 LEU B  22     229.564  57.965  -1.827  1.00  0.00           H  
ATOM   4010 1HD2 LEU B  22     232.338  56.613  -2.023  1.00  0.00           H  
ATOM   4011 2HD2 LEU B  22     232.080  58.359  -1.787  1.00  0.00           H  
ATOM   4012 3HD2 LEU B  22     233.079  57.443  -0.633  1.00  0.00           H  
ATOM   4013  N   ILE B  23     230.818  59.666   3.453  1.00  0.00           N  
ATOM   4014  CA  ILE B  23     230.653  60.838   4.328  1.00  0.00           C  
ATOM   4015  C   ILE B  23     231.950  61.137   5.080  1.00  0.00           C  
ATOM   4016  O   ILE B  23     232.409  62.277   5.083  1.00  0.00           O  
ATOM   4017  CB  ILE B  23     229.512  60.621   5.340  1.00  0.00           C  
ATOM   4018  CG1 ILE B  23     228.160  60.588   4.622  1.00  0.00           C  
ATOM   4019  CG2 ILE B  23     229.527  61.712   6.400  1.00  0.00           C  
ATOM   4020  CD1 ILE B  23     227.030  60.055   5.472  1.00  0.00           C  
ATOM   4021  H   ILE B  23     230.242  58.851   3.608  1.00  0.00           H  
ATOM   4022  HA  ILE B  23     230.403  61.699   3.710  1.00  0.00           H  
ATOM   4023  HB  ILE B  23     229.636  59.654   5.825  1.00  0.00           H  
ATOM   4024 1HG1 ILE B  23     228.238  59.967   3.729  1.00  0.00           H  
ATOM   4025 2HG1 ILE B  23     227.414  60.133   5.272  1.00  0.00           H  
ATOM   4026 1HG2 ILE B  23     228.715  61.543   7.108  1.00  0.00           H  
ATOM   4027 2HG2 ILE B  23     230.479  61.689   6.931  1.00  0.00           H  
ATOM   4028 3HG2 ILE B  23     229.401  62.684   5.925  1.00  0.00           H  
ATOM   4029 1HD1 ILE B  23     226.106  60.062   4.894  1.00  0.00           H  
ATOM   4030 2HD1 ILE B  23     227.258  59.033   5.781  1.00  0.00           H  
ATOM   4031 3HD1 ILE B  23     226.910  60.682   6.354  1.00  0.00           H  
ATOM   4032  N   LEU B  24     232.571  60.120   5.687  1.00  0.00           N  
ATOM   4033  CA  LEU B  24     233.820  60.285   6.427  1.00  0.00           C  
ATOM   4034  C   LEU B  24     234.985  60.708   5.521  1.00  0.00           C  
ATOM   4035  O   LEU B  24     235.783  61.567   5.896  1.00  0.00           O  
ATOM   4036  CB  LEU B  24     234.177  58.976   7.143  1.00  0.00           C  
ATOM   4037  CG  LEU B  24     233.259  58.583   8.308  1.00  0.00           C  
ATOM   4038  CD1 LEU B  24     233.505  57.127   8.680  1.00  0.00           C  
ATOM   4039  CD2 LEU B  24     233.522  59.502   9.492  1.00  0.00           C  
ATOM   4040  H   LEU B  24     232.151  59.203   5.626  1.00  0.00           H  
ATOM   4041  HA  LEU B  24     233.681  61.068   7.171  1.00  0.00           H  
ATOM   4042 1HB  LEU B  24     234.154  58.165   6.416  1.00  0.00           H  
ATOM   4043 2HB  LEU B  24     235.191  59.057   7.533  1.00  0.00           H  
ATOM   4044  HG  LEU B  24     232.218  58.678   7.999  1.00  0.00           H  
ATOM   4045 1HD1 LEU B  24     232.853  56.849   9.508  1.00  0.00           H  
ATOM   4046 2HD1 LEU B  24     233.291  56.491   7.821  1.00  0.00           H  
ATOM   4047 3HD1 LEU B  24     234.544  56.998   8.978  1.00  0.00           H  
ATOM   4048 1HD2 LEU B  24     232.869  59.224  10.320  1.00  0.00           H  
ATOM   4049 2HD2 LEU B  24     234.562  59.407   9.803  1.00  0.00           H  
ATOM   4050 3HD2 LEU B  24     233.322  60.534   9.204  1.00  0.00           H  
ATOM   4051  N   ILE B  25     235.060  60.158   4.307  1.00  0.00           N  
ATOM   4052  CA  ILE B  25     236.067  60.550   3.313  1.00  0.00           C  
ATOM   4053  C   ILE B  25     235.913  62.035   2.960  1.00  0.00           C  
ATOM   4054  O   ILE B  25     236.908  62.762   2.945  1.00  0.00           O  
ATOM   4055  CB  ILE B  25     235.950  59.698   2.035  1.00  0.00           C  
ATOM   4056  CG1 ILE B  25     236.388  58.257   2.313  1.00  0.00           C  
ATOM   4057  CG2 ILE B  25     236.778  60.303   0.913  1.00  0.00           C  
ATOM   4058  CD1 ILE B  25     236.034  57.287   1.208  1.00  0.00           C  
ATOM   4059  H   ILE B  25     234.389  59.441   4.070  1.00  0.00           H  
ATOM   4060  HA  ILE B  25     237.056  60.391   3.741  1.00  0.00           H  
ATOM   4061  HB  ILE B  25     234.907  59.654   1.722  1.00  0.00           H  
ATOM   4062 1HG1 ILE B  25     235.924  57.906   3.235  1.00  0.00           H  
ATOM   4063 2HG1 ILE B  25     236.042  57.609   1.507  1.00  0.00           H  
ATOM   4064 1HG2 ILE B  25     236.684  59.688   0.019  1.00  0.00           H  
ATOM   4065 2HG2 ILE B  25     236.421  61.310   0.701  1.00  0.00           H  
ATOM   4066 3HG2 ILE B  25     237.825  60.345   1.216  1.00  0.00           H  
ATOM   4067 1HD1 ILE B  25     236.377  56.289   1.478  1.00  0.00           H  
ATOM   4068 2HD1 ILE B  25     234.953  57.275   1.068  1.00  0.00           H  
ATOM   4069 3HD1 ILE B  25     236.517  57.599   0.283  1.00  0.00           H  
ATOM   4070  N   GLY B  26     234.685  62.514   2.746  1.00  0.00           N  
ATOM   4071  CA  GLY B  26     234.395  63.935   2.541  1.00  0.00           C  
ATOM   4072  C   GLY B  26     234.958  64.822   3.656  1.00  0.00           C  
ATOM   4073  O   GLY B  26     235.683  65.778   3.378  1.00  0.00           O  
ATOM   4074  H   GLY B  26     233.924  61.849   2.730  1.00  0.00           H  
ATOM   4075 1HA  GLY B  26     234.815  64.257   1.587  1.00  0.00           H  
ATOM   4076 2HA  GLY B  26     233.317  64.082   2.483  1.00  0.00           H  
ATOM   4077  N   PHE B  27     234.704  64.473   4.920  1.00  0.00           N  
ATOM   4078  CA  PHE B  27     235.225  65.198   6.084  1.00  0.00           C  
ATOM   4079  C   PHE B  27     236.744  65.112   6.201  1.00  0.00           C  
ATOM   4080  O   PHE B  27     237.378  66.103   6.571  1.00  0.00           O  
ATOM   4081  CB  PHE B  27     234.591  64.658   7.368  1.00  0.00           C  
ATOM   4082  CG  PHE B  27     233.198  65.164   7.614  1.00  0.00           C  
ATOM   4083  CD1 PHE B  27     232.123  64.288   7.645  1.00  0.00           C  
ATOM   4084  CD2 PHE B  27     232.960  66.515   7.814  1.00  0.00           C  
ATOM   4085  CE1 PHE B  27     230.841  64.752   7.872  1.00  0.00           C  
ATOM   4086  CE2 PHE B  27     231.680  66.981   8.042  1.00  0.00           C  
ATOM   4087  CZ  PHE B  27     230.619  66.098   8.071  1.00  0.00           C  
ATOM   4088  H   PHE B  27     234.121  63.663   5.066  1.00  0.00           H  
ATOM   4089  HA  PHE B  27     234.966  66.252   5.980  1.00  0.00           H  
ATOM   4090 1HB  PHE B  27     234.556  63.570   7.326  1.00  0.00           H  
ATOM   4091 2HB  PHE B  27     235.209  64.933   8.222  1.00  0.00           H  
ATOM   4092  HD1 PHE B  27     232.298  63.223   7.489  1.00  0.00           H  
ATOM   4093  HD2 PHE B  27     233.798  67.212   7.792  1.00  0.00           H  
ATOM   4094  HE1 PHE B  27     230.005  64.053   7.894  1.00  0.00           H  
ATOM   4095  HE2 PHE B  27     231.506  68.046   8.199  1.00  0.00           H  
ATOM   4096  HZ  PHE B  27     229.609  66.465   8.248  1.00  0.00           H  
ATOM   4097  N   SER B  28     237.341  63.971   5.857  1.00  0.00           N  
ATOM   4098  CA  SER B  28     238.797  63.808   5.833  1.00  0.00           C  
ATOM   4099  C   SER B  28     239.447  64.763   4.828  1.00  0.00           C  
ATOM   4100  O   SER B  28     240.369  65.500   5.181  1.00  0.00           O  
ATOM   4101  CB  SER B  28     239.156  62.375   5.487  1.00  0.00           C  
ATOM   4102  OG  SER B  28     240.546  62.198   5.464  1.00  0.00           O  
ATOM   4103  H   SER B  28     236.755  63.189   5.601  1.00  0.00           H  
ATOM   4104  HA  SER B  28     239.187  64.039   6.825  1.00  0.00           H  
ATOM   4105 1HB  SER B  28     238.713  61.702   6.221  1.00  0.00           H  
ATOM   4106 2HB  SER B  28     238.737  62.120   4.515  1.00  0.00           H  
ATOM   4107  HG  SER B  28     240.733  61.495   6.090  1.00  0.00           H  
ATOM   4108  N   ILE B  29     238.918  64.842   3.600  1.00  0.00           N  
ATOM   4109  CA  ILE B  29     239.443  65.731   2.552  1.00  0.00           C  
ATOM   4110  C   ILE B  29     239.274  67.205   2.946  1.00  0.00           C  
ATOM   4111  O   ILE B  29     240.235  67.974   2.883  1.00  0.00           O  
ATOM   4112  CB  ILE B  29     238.738  65.474   1.207  1.00  0.00           C  
ATOM   4113  CG1 ILE B  29     239.090  64.082   0.677  1.00  0.00           C  
ATOM   4114  CG2 ILE B  29     239.115  66.544   0.194  1.00  0.00           C  
ATOM   4115  CD1 ILE B  29     238.213  63.623  -0.466  1.00  0.00           C  
ATOM   4116  H   ILE B  29     238.120  64.257   3.395  1.00  0.00           H  
ATOM   4117  HA  ILE B  29     240.506  65.529   2.427  1.00  0.00           H  
ATOM   4118  HB  ILE B  29     237.658  65.491   1.353  1.00  0.00           H  
ATOM   4119 1HG1 ILE B  29     239.006  63.354   1.484  1.00  0.00           H  
ATOM   4120 2HG1 ILE B  29     238.377  63.796  -0.097  1.00  0.00           H  
ATOM   4121 1HG2 ILE B  29     238.609  66.347  -0.750  1.00  0.00           H  
ATOM   4122 2HG2 ILE B  29     238.816  67.522   0.570  1.00  0.00           H  
ATOM   4123 3HG2 ILE B  29     240.195  66.532   0.037  1.00  0.00           H  
ATOM   4124 1HD1 ILE B  29     238.524  62.629  -0.787  1.00  0.00           H  
ATOM   4125 2HD1 ILE B  29     237.174  63.590  -0.136  1.00  0.00           H  
ATOM   4126 3HD1 ILE B  29     238.308  64.319  -1.298  1.00  0.00           H  
ATOM   4127  N   ALA B  30     238.077  67.596   3.397  1.00  0.00           N  
ATOM   4128  CA  ALA B  30     237.804  68.959   3.848  1.00  0.00           C  
ATOM   4129  C   ALA B  30     238.713  69.361   5.020  1.00  0.00           C  
ATOM   4130  O   ALA B  30     239.253  70.468   5.033  1.00  0.00           O  
ATOM   4131  CB  ALA B  30     236.321  69.060   4.228  1.00  0.00           C  
ATOM   4132  H   ALA B  30     237.335  66.912   3.423  1.00  0.00           H  
ATOM   4133  HA  ALA B  30     238.015  69.637   3.021  1.00  0.00           H  
ATOM   4134 1HB  ALA B  30     236.101  70.072   4.566  1.00  0.00           H  
ATOM   4135 2HB  ALA B  30     235.706  68.825   3.361  1.00  0.00           H  
ATOM   4136 3HB  ALA B  30     236.104  68.354   5.030  1.00  0.00           H  
ATOM   4137  N   SER B  31     238.943  68.447   5.965  1.00  0.00           N  
ATOM   4138  CA  SER B  31     239.834  68.686   7.104  1.00  0.00           C  
ATOM   4139  C   SER B  31     241.263  68.904   6.638  1.00  0.00           C  
ATOM   4140  O   SER B  31     241.880  69.885   7.030  1.00  0.00           O  
ATOM   4141  CB  SER B  31     239.781  67.517   8.069  1.00  0.00           C  
ATOM   4142  OG  SER B  31     238.512  67.403   8.652  1.00  0.00           O  
ATOM   4143  H   SER B  31     238.479  67.554   5.883  1.00  0.00           H  
ATOM   4144  HA  SER B  31     239.496  69.583   7.625  1.00  0.00           H  
ATOM   4145 1HB  SER B  31     240.024  66.596   7.538  1.00  0.00           H  
ATOM   4146 2HB  SER B  31     240.531  67.654   8.847  1.00  0.00           H  
ATOM   4147  HG  SER B  31     237.990  66.868   8.048  1.00  0.00           H  
ATOM   4148  N   TRP B  32     241.787  68.071   5.736  1.00  0.00           N  
ATOM   4149  CA  TRP B  32     243.158  68.222   5.235  1.00  0.00           C  
ATOM   4150  C   TRP B  32     243.394  69.560   4.522  1.00  0.00           C  
ATOM   4151  O   TRP B  32     244.433  70.189   4.744  1.00  0.00           O  
ATOM   4152  CB  TRP B  32     243.490  67.078   4.276  1.00  0.00           C  
ATOM   4153  CG  TRP B  32     244.058  65.871   4.961  1.00  0.00           C  
ATOM   4154  CD1 TRP B  32     243.534  64.613   4.964  1.00  0.00           C  
ATOM   4155  CD2 TRP B  32     245.272  65.802   5.748  1.00  0.00           C  
ATOM   4156  NE1 TRP B  32     244.333  63.770   5.697  1.00  0.00           N  
ATOM   4157  CE2 TRP B  32     245.402  64.481   6.183  1.00  0.00           C  
ATOM   4158  CE3 TRP B  32     246.245  66.742   6.112  1.00  0.00           C  
ATOM   4159  CZ2 TRP B  32     246.466  64.068   6.969  1.00  0.00           C  
ATOM   4160  CZ3 TRP B  32     247.312  66.328   6.899  1.00  0.00           C  
ATOM   4161  CH2 TRP B  32     247.419  65.025   7.315  1.00  0.00           C  
ATOM   4162  H   TRP B  32     241.216  67.313   5.386  1.00  0.00           H  
ATOM   4163  HA  TRP B  32     243.842  68.184   6.082  1.00  0.00           H  
ATOM   4164 1HB  TRP B  32     242.588  66.775   3.743  1.00  0.00           H  
ATOM   4165 2HB  TRP B  32     244.209  67.422   3.534  1.00  0.00           H  
ATOM   4166  HD1 TRP B  32     242.616  64.320   4.460  1.00  0.00           H  
ATOM   4167  HE1 TRP B  32     244.162  62.788   5.855  1.00  0.00           H  
ATOM   4168  HE3 TRP B  32     246.165  67.778   5.781  1.00  0.00           H  
ATOM   4169  HZ2 TRP B  32     246.568  63.038   7.310  1.00  0.00           H  
ATOM   4170  HZ3 TRP B  32     248.064  67.066   7.179  1.00  0.00           H  
ATOM   4171  HH2 TRP B  32     248.270  64.734   7.932  1.00  0.00           H  
ATOM   4172  N   ALA B  33     242.430  70.033   3.727  1.00  0.00           N  
ATOM   4173  CA  ALA B  33     242.511  71.343   3.085  1.00  0.00           C  
ATOM   4174  C   ALA B  33     242.661  72.475   4.117  1.00  0.00           C  
ATOM   4175  O   ALA B  33     243.524  73.345   3.961  1.00  0.00           O  
ATOM   4176  CB  ALA B  33     241.280  71.533   2.189  1.00  0.00           C  
ATOM   4177  H   ALA B  33     241.618  69.454   3.566  1.00  0.00           H  
ATOM   4178  HA  ALA B  33     243.399  71.356   2.453  1.00  0.00           H  
ATOM   4179 1HB  ALA B  33     241.330  72.507   1.706  1.00  0.00           H  
ATOM   4180 2HB  ALA B  33     241.258  70.751   1.429  1.00  0.00           H  
ATOM   4181 3HB  ALA B  33     240.377  71.475   2.796  1.00  0.00           H  
ATOM   4182  N   ILE B  34     241.889  72.424   5.211  1.00  0.00           N  
ATOM   4183  CA  ILE B  34     241.960  73.398   6.310  1.00  0.00           C  
ATOM   4184  C   ILE B  34     243.268  73.237   7.093  1.00  0.00           C  
ATOM   4185  O   ILE B  34     243.927  74.234   7.381  1.00  0.00           O  
ATOM   4186  CB  ILE B  34     240.763  73.242   7.266  1.00  0.00           C  
ATOM   4187  CG1 ILE B  34     239.463  73.642   6.564  1.00  0.00           C  
ATOM   4188  CG2 ILE B  34     240.973  74.075   8.521  1.00  0.00           C  
ATOM   4189  CD1 ILE B  34     238.215  73.257   7.324  1.00  0.00           C  
ATOM   4190  H   ILE B  34     241.224  71.666   5.266  1.00  0.00           H  
ATOM   4191  HA  ILE B  34     241.930  74.401   5.885  1.00  0.00           H  
ATOM   4192  HB  ILE B  34     240.658  72.195   7.549  1.00  0.00           H  
ATOM   4193 1HG1 ILE B  34     239.450  74.721   6.411  1.00  0.00           H  
ATOM   4194 2HG1 ILE B  34     239.421  73.173   5.581  1.00  0.00           H  
ATOM   4195 1HG2 ILE B  34     240.117  73.953   9.185  1.00  0.00           H  
ATOM   4196 2HG2 ILE B  34     241.877  73.744   9.030  1.00  0.00           H  
ATOM   4197 3HG2 ILE B  34     241.073  75.125   8.248  1.00  0.00           H  
ATOM   4198 1HD1 ILE B  34     237.335  73.573   6.764  1.00  0.00           H  
ATOM   4199 2HD1 ILE B  34     238.190  72.174   7.458  1.00  0.00           H  
ATOM   4200 3HD1 ILE B  34     238.217  73.743   8.299  1.00  0.00           H  
ATOM   4201  N   ILE B  35     243.685  72.004   7.394  1.00  0.00           N  
ATOM   4202  CA  ILE B  35     244.903  71.709   8.162  1.00  0.00           C  
ATOM   4203  C   ILE B  35     246.135  72.265   7.452  1.00  0.00           C  
ATOM   4204  O   ILE B  35     246.962  72.932   8.078  1.00  0.00           O  
ATOM   4205  CB  ILE B  35     245.072  70.193   8.378  1.00  0.00           C  
ATOM   4206  CG1 ILE B  35     243.978  69.660   9.305  1.00  0.00           C  
ATOM   4207  CG2 ILE B  35     246.451  69.887   8.944  1.00  0.00           C  
ATOM   4208  CD1 ILE B  35     243.874  68.152   9.323  1.00  0.00           C  
ATOM   4209  H   ILE B  35     243.114  71.240   7.064  1.00  0.00           H  
ATOM   4210  HA  ILE B  35     244.820  72.185   9.138  1.00  0.00           H  
ATOM   4211  HB  ILE B  35     244.959  69.676   7.426  1.00  0.00           H  
ATOM   4212 1HG1 ILE B  35     244.165  70.002  10.323  1.00  0.00           H  
ATOM   4213 2HG1 ILE B  35     243.012  70.065   8.998  1.00  0.00           H  
ATOM   4214 1HG2 ILE B  35     246.553  68.813   9.091  1.00  0.00           H  
ATOM   4215 2HG2 ILE B  35     247.214  70.234   8.249  1.00  0.00           H  
ATOM   4216 3HG2 ILE B  35     246.572  70.397   9.900  1.00  0.00           H  
ATOM   4217 1HD1 ILE B  35     243.076  67.851  10.002  1.00  0.00           H  
ATOM   4218 2HD1 ILE B  35     243.650  67.791   8.318  1.00  0.00           H  
ATOM   4219 3HD1 ILE B  35     244.817  67.727   9.660  1.00  0.00           H  
ATOM   4220  N   ILE B  36     246.264  72.016   6.147  1.00  0.00           N  
ATOM   4221  CA  ILE B  36     247.408  72.481   5.352  1.00  0.00           C  
ATOM   4222  C   ILE B  36     247.414  74.010   5.274  1.00  0.00           C  
ATOM   4223  O   ILE B  36     248.445  74.631   5.547  1.00  0.00           O  
ATOM   4224  CB  ILE B  36     247.376  71.889   3.931  1.00  0.00           C  
ATOM   4225  CG1 ILE B  36     247.595  70.375   3.978  1.00  0.00           C  
ATOM   4226  CG2 ILE B  36     248.424  72.556   3.054  1.00  0.00           C  
ATOM   4227  CD1 ILE B  36     247.257  69.670   2.685  1.00  0.00           C  
ATOM   4228  H   ILE B  36     245.536  71.482   5.694  1.00  0.00           H  
ATOM   4229  HA  ILE B  36     248.324  72.151   5.840  1.00  0.00           H  
ATOM   4230  HB  ILE B  36     246.392  72.052   3.492  1.00  0.00           H  
ATOM   4231 1HG1 ILE B  36     246.984  69.944   4.771  1.00  0.00           H  
ATOM   4232 2HG1 ILE B  36     247.269  69.930   3.037  1.00  0.00           H  
ATOM   4233 1HG2 ILE B  36     248.388  72.125   2.054  1.00  0.00           H  
ATOM   4234 2HG2 ILE B  36     248.224  73.625   2.996  1.00  0.00           H  
ATOM   4235 3HG2 ILE B  36     249.413  72.394   3.483  1.00  0.00           H  
ATOM   4236 1HD1 ILE B  36     247.438  68.600   2.796  1.00  0.00           H  
ATOM   4237 2HD1 ILE B  36     246.206  69.837   2.442  1.00  0.00           H  
ATOM   4238 3HD1 ILE B  36     247.882  70.060   1.883  1.00  0.00           H  
ATOM   4239  N   GLN B  37     246.276  74.620   4.929  1.00  0.00           N  
ATOM   4240  CA  GLN B  37     246.153  76.071   4.783  1.00  0.00           C  
ATOM   4241  C   GLN B  37     246.375  76.785   6.122  1.00  0.00           C  
ATOM   4242  O   GLN B  37     247.139  77.748   6.194  1.00  0.00           O  
ATOM   4243  CB  GLN B  37     244.779  76.435   4.215  1.00  0.00           C  
ATOM   4244  CG  GLN B  37     244.574  76.023   2.768  1.00  0.00           C  
ATOM   4245  CD  GLN B  37     243.142  76.221   2.307  1.00  0.00           C  
ATOM   4246  OE1 GLN B  37     242.240  76.447   3.118  1.00  0.00           O  
ATOM   4247  NE2 GLN B  37     242.925  76.136   0.999  1.00  0.00           N  
ATOM   4248  H   GLN B  37     245.466  74.039   4.764  1.00  0.00           H  
ATOM   4249  HA  GLN B  37     246.919  76.415   4.089  1.00  0.00           H  
ATOM   4250 1HB  GLN B  37     244.000  75.961   4.814  1.00  0.00           H  
ATOM   4251 2HB  GLN B  37     244.632  77.513   4.283  1.00  0.00           H  
ATOM   4252 1HG  GLN B  37     245.223  76.627   2.134  1.00  0.00           H  
ATOM   4253 2HG  GLN B  37     244.825  74.968   2.662  1.00  0.00           H  
ATOM   4254 1HE2 GLN B  37     242.001  76.257   0.636  1.00  0.00           H  
ATOM   4255 2HE2 GLN B  37     243.686  75.950   0.376  1.00  0.00           H  
ATOM   4256  N   ARG B  38     245.763  76.286   7.199  1.00  0.00           N  
ATOM   4257  CA  ARG B  38     245.876  76.873   8.540  1.00  0.00           C  
ATOM   4258  C   ARG B  38     247.286  76.773   9.095  1.00  0.00           C  
ATOM   4259  O   ARG B  38     247.804  77.757   9.606  1.00  0.00           O  
ATOM   4260  CB  ARG B  38     244.920  76.190   9.507  1.00  0.00           C  
ATOM   4261  CG  ARG B  38     244.892  76.782  10.906  1.00  0.00           C  
ATOM   4262  CD  ARG B  38     244.707  78.255  10.875  1.00  0.00           C  
ATOM   4263  NE  ARG B  38     243.483  78.633  10.186  1.00  0.00           N  
ATOM   4264  CZ  ARG B  38     243.096  79.903   9.955  1.00  0.00           C  
ATOM   4265  NH1 ARG B  38     243.843  80.903  10.368  1.00  0.00           N  
ATOM   4266  NH2 ARG B  38     241.963  80.143   9.318  1.00  0.00           N  
ATOM   4267  H   ARG B  38     245.195  75.460   7.070  1.00  0.00           H  
ATOM   4268  HA  ARG B  38     245.613  77.930   8.479  1.00  0.00           H  
ATOM   4269 1HB  ARG B  38     245.187  75.137   9.599  1.00  0.00           H  
ATOM   4270 2HB  ARG B  38     245.017  76.640  10.494  1.00  0.00           H  
ATOM   4271 1HG  ARG B  38     245.833  76.565  11.411  1.00  0.00           H  
ATOM   4272 2HG  ARG B  38     244.754  77.862  10.841  1.00  0.00           H  
ATOM   4273 1HD  ARG B  38     245.547  78.717  10.358  1.00  0.00           H  
ATOM   4274 2HD  ARG B  38     243.782  78.494  10.351  1.00  0.00           H  
ATOM   4275  HE  ARG B  38     242.881  77.891   9.854  1.00  0.00           H  
ATOM   4276 1HH1 ARG B  38     244.709  80.719  10.855  1.00  0.00           H  
ATOM   4277 2HH1 ARG B  38     243.552  81.855  10.195  1.00  0.00           H  
ATOM   4278 1HH2 ARG B  38     241.388  79.374   9.003  1.00  0.00           H  
ATOM   4279 2HH2 ARG B  38     241.673  81.095   9.148  1.00  0.00           H  
ATOM   4280  N   THR B  39     247.967  75.644   8.901  1.00  0.00           N  
ATOM   4281  CA  THR B  39     249.375  75.511   9.305  1.00  0.00           C  
ATOM   4282  C   THR B  39     250.254  76.564   8.626  1.00  0.00           C  
ATOM   4283  O   THR B  39     251.062  77.199   9.303  1.00  0.00           O  
ATOM   4284  CB  THR B  39     249.915  74.106   8.982  1.00  0.00           C  
ATOM   4285  OG1 THR B  39     249.130  73.121   9.666  1.00  0.00           O  
ATOM   4286  CG2 THR B  39     251.368  73.980   9.414  1.00  0.00           C  
ATOM   4287  H   THR B  39     247.504  74.858   8.465  1.00  0.00           H  
ATOM   4288  HA  THR B  39     249.441  75.665  10.383  1.00  0.00           H  
ATOM   4289  HB  THR B  39     249.844  73.927   7.909  1.00  0.00           H  
ATOM   4290  HG1 THR B  39     248.292  73.008   9.211  1.00  0.00           H  
ATOM   4291 1HG2 THR B  39     251.733  72.981   9.178  1.00  0.00           H  
ATOM   4292 2HG2 THR B  39     251.969  74.721   8.887  1.00  0.00           H  
ATOM   4293 3HG2 THR B  39     251.444  74.149  10.488  1.00  0.00           H  
ATOM   4294  N   ARG B  40     250.105  76.775   7.309  1.00  0.00           N  
ATOM   4295  CA  ARG B  40     250.871  77.793   6.573  1.00  0.00           C  
ATOM   4296  C   ARG B  40     250.566  79.206   7.068  1.00  0.00           C  
ATOM   4297  O   ARG B  40     251.508  79.976   7.213  1.00  0.00           O  
ATOM   4298  CB  ARG B  40     250.569  77.715   5.084  1.00  0.00           C  
ATOM   4299  CG  ARG B  40     251.108  76.476   4.386  1.00  0.00           C  
ATOM   4300  CD  ARG B  40     250.624  76.380   2.985  1.00  0.00           C  
ATOM   4301  NE  ARG B  40     251.120  75.185   2.321  1.00  0.00           N  
ATOM   4302  CZ  ARG B  40     250.672  74.727   1.135  1.00  0.00           C  
ATOM   4303  NH1 ARG B  40     249.722  75.374   0.497  1.00  0.00           N  
ATOM   4304  NH2 ARG B  40     251.189  73.629   0.613  1.00  0.00           N  
ATOM   4305  H   ARG B  40     249.440  76.205   6.810  1.00  0.00           H  
ATOM   4306  HA  ARG B  40     251.934  77.603   6.724  1.00  0.00           H  
ATOM   4307 1HB  ARG B  40     249.492  77.737   4.929  1.00  0.00           H  
ATOM   4308 2HB  ARG B  40     250.991  78.586   4.580  1.00  0.00           H  
ATOM   4309 1HG  ARG B  40     252.198  76.512   4.370  1.00  0.00           H  
ATOM   4310 2HG  ARG B  40     250.782  75.585   4.923  1.00  0.00           H  
ATOM   4311 1HD  ARG B  40     249.535  76.346   2.978  1.00  0.00           H  
ATOM   4312 2HD  ARG B  40     250.964  77.249   2.423  1.00  0.00           H  
ATOM   4313  HE  ARG B  40     251.851  74.661   2.781  1.00  0.00           H  
ATOM   4314 1HH1 ARG B  40     249.327  76.214   0.897  1.00  0.00           H  
ATOM   4315 2HH1 ARG B  40     249.386  75.032  -0.392  1.00  0.00           H  
ATOM   4316 1HH2 ARG B  40     251.920  73.131   1.103  1.00  0.00           H  
ATOM   4317 2HH2 ARG B  40     250.854  73.286  -0.275  1.00  0.00           H  
ATOM   4318  N   ILE B  41     249.299  79.502   7.371  1.00  0.00           N  
ATOM   4319  CA  ILE B  41     248.866  80.805   7.901  1.00  0.00           C  
ATOM   4320  C   ILE B  41     249.494  81.069   9.271  1.00  0.00           C  
ATOM   4321  O   ILE B  41     250.109  82.109   9.462  1.00  0.00           O  
ATOM   4322  CB  ILE B  41     247.333  80.876   8.018  1.00  0.00           C  
ATOM   4323  CG1 ILE B  41     246.691  80.891   6.627  1.00  0.00           C  
ATOM   4324  CG2 ILE B  41     246.914  82.103   8.813  1.00  0.00           C  
ATOM   4325  CD1 ILE B  41     245.202  80.633   6.639  1.00  0.00           C  
ATOM   4326  H   ILE B  41     248.611  78.777   7.221  1.00  0.00           H  
ATOM   4327  HA  ILE B  41     249.193  81.584   7.214  1.00  0.00           H  
ATOM   4328  HB  ILE B  41     246.964  79.985   8.524  1.00  0.00           H  
ATOM   4329 1HG1 ILE B  41     247.161  80.133   6.001  1.00  0.00           H  
ATOM   4330 2HG1 ILE B  41     245.634  80.636   6.710  1.00  0.00           H  
ATOM   4331 1HG2 ILE B  41     245.828  82.139   8.884  1.00  0.00           H  
ATOM   4332 2HG2 ILE B  41     247.343  82.052   9.812  1.00  0.00           H  
ATOM   4333 3HG2 ILE B  41     247.273  83.002   8.310  1.00  0.00           H  
ATOM   4334 1HD1 ILE B  41     244.820  80.658   5.618  1.00  0.00           H  
ATOM   4335 2HD1 ILE B  41     245.005  79.653   7.076  1.00  0.00           H  
ATOM   4336 3HD1 ILE B  41     244.704  81.402   7.230  1.00  0.00           H  
ATOM   4337  N   LEU B  42     249.448  80.103  10.196  1.00  0.00           N  
ATOM   4338  CA  LEU B  42     250.005  80.282  11.544  1.00  0.00           C  
ATOM   4339  C   LEU B  42     251.530  80.463  11.530  1.00  0.00           C  
ATOM   4340  O   LEU B  42     252.067  81.278  12.272  1.00  0.00           O  
ATOM   4341  CB  LEU B  42     249.643  79.077  12.420  1.00  0.00           C  
ATOM   4342  CG  LEU B  42     248.144  78.860  12.666  1.00  0.00           C  
ATOM   4343  CD1 LEU B  42     247.949  77.674  13.601  1.00  0.00           C  
ATOM   4344  CD2 LEU B  42     247.537  80.125  13.254  1.00  0.00           C  
ATOM   4345  H   LEU B  42     249.016  79.224   9.954  1.00  0.00           H  
ATOM   4346  HA  LEU B  42     249.571  81.180  11.980  1.00  0.00           H  
ATOM   4347 1HB  LEU B  42     250.035  78.176  11.952  1.00  0.00           H  
ATOM   4348 2HB  LEU B  42     250.124  79.196  13.391  1.00  0.00           H  
ATOM   4349  HG  LEU B  42     247.650  78.625  11.723  1.00  0.00           H  
ATOM   4350 1HD1 LEU B  42     246.884  77.519  13.776  1.00  0.00           H  
ATOM   4351 2HD1 LEU B  42     248.375  76.779  13.147  1.00  0.00           H  
ATOM   4352 3HD1 LEU B  42     248.447  77.872  14.550  1.00  0.00           H  
ATOM   4353 1HD2 LEU B  42     246.472  79.971  13.428  1.00  0.00           H  
ATOM   4354 2HD2 LEU B  42     248.029  80.360  14.199  1.00  0.00           H  
ATOM   4355 3HD2 LEU B  42     247.675  80.952  12.558  1.00  0.00           H  
ATOM   4356  N   ASN B  43     252.250  79.723  10.674  1.00  0.00           N  
ATOM   4357  CA  ASN B  43     253.700  79.898  10.538  1.00  0.00           C  
ATOM   4358  C   ASN B  43     254.065  81.231   9.866  1.00  0.00           C  
ATOM   4359  O   ASN B  43     255.079  81.826  10.225  1.00  0.00           O  
ATOM   4360  CB  ASN B  43     254.298  78.735   9.766  1.00  0.00           C  
ATOM   4361  CG  ASN B  43     254.281  77.452  10.550  1.00  0.00           C  
ATOM   4362  OD1 ASN B  43     254.170  77.464  11.781  1.00  0.00           O  
ATOM   4363  ND2 ASN B  43     254.391  76.346   9.860  1.00  0.00           N  
ATOM   4364  H   ASN B  43     251.784  79.028  10.110  1.00  0.00           H  
ATOM   4365  HA  ASN B  43     254.141  79.921  11.535  1.00  0.00           H  
ATOM   4366 1HB  ASN B  43     253.741  78.589   8.840  1.00  0.00           H  
ATOM   4367 2HB  ASN B  43     255.327  78.969   9.496  1.00  0.00           H  
ATOM   4368 1HD2 ASN B  43     254.386  75.462  10.329  1.00  0.00           H  
ATOM   4369 2HD2 ASN B  43     254.479  76.383   8.866  1.00  0.00           H  
ATOM   4370  N   ALA B  44     253.317  81.663   8.845  1.00  0.00           N  
ATOM   4371  CA  ALA B  44     253.511  82.965   8.215  1.00  0.00           C  
ATOM   4372  C   ALA B  44     253.300  84.089   9.237  1.00  0.00           C  
ATOM   4373  O   ALA B  44     254.158  84.957   9.334  1.00  0.00           O  
ATOM   4374  CB  ALA B  44     252.594  83.089   6.992  1.00  0.00           C  
ATOM   4375  H   ALA B  44     252.589  81.053   8.503  1.00  0.00           H  
ATOM   4376  HA  ALA B  44     254.539  83.018   7.854  1.00  0.00           H  
ATOM   4377 1HB  ALA B  44     252.739  84.061   6.525  1.00  0.00           H  
ATOM   4378 2HB  ALA B  44     252.833  82.301   6.278  1.00  0.00           H  
ATOM   4379 3HB  ALA B  44     251.555  82.989   7.306  1.00  0.00           H  
ATOM   4380  N   ALA B  45     252.278  83.973  10.088  1.00  0.00           N  
ATOM   4381  CA  ALA B  45     252.004  84.914  11.174  1.00  0.00           C  
ATOM   4382  C   ALA B  45     253.171  85.040  12.171  1.00  0.00           C  
ATOM   4383  O   ALA B  45     253.498  86.142  12.592  1.00  0.00           O  
ATOM   4384  CB  ALA B  45     250.723  84.457  11.882  1.00  0.00           C  
ATOM   4385  H   ALA B  45     251.665  83.180   9.960  1.00  0.00           H  
ATOM   4386  HA  ALA B  45     251.858  85.902  10.738  1.00  0.00           H  
ATOM   4387 1HB  ALA B  45     250.495  85.142  12.698  1.00  0.00           H  
ATOM   4388 2HB  ALA B  45     249.896  84.452  11.171  1.00  0.00           H  
ATOM   4389 3HB  ALA B  45     250.866  83.455  12.281  1.00  0.00           H  
ATOM   4390  N   ALA B  46     253.844  83.932  12.507  1.00  0.00           N  
ATOM   4391  CA  ALA B  46     255.058  83.973  13.330  1.00  0.00           C  
ATOM   4392  C   ALA B  46     256.198  84.765  12.683  1.00  0.00           C  
ATOM   4393  O   ALA B  46     256.805  85.604  13.337  1.00  0.00           O  
ATOM   4394  CB  ALA B  46     255.476  82.534  13.658  1.00  0.00           C  
ATOM   4395  H   ALA B  46     253.502  83.039  12.181  1.00  0.00           H  
ATOM   4396  HA  ALA B  46     254.816  84.480  14.264  1.00  0.00           H  
ATOM   4397 1HB  ALA B  46     256.379  82.548  14.270  1.00  0.00           H  
ATOM   4398 2HB  ALA B  46     254.674  82.037  14.204  1.00  0.00           H  
ATOM   4399 3HB  ALA B  46     255.675  81.995  12.733  1.00  0.00           H  
ATOM   4400  N   ARG B  47     256.463  84.526  11.392  1.00  0.00           N  
ATOM   4401  CA  ARG B  47     257.515  85.240  10.656  1.00  0.00           C  
ATOM   4402  C   ARG B  47     257.200  86.721  10.492  1.00  0.00           C  
ATOM   4403  O   ARG B  47     258.093  87.543  10.631  1.00  0.00           O  
ATOM   4404  CB  ARG B  47     257.715  84.622   9.280  1.00  0.00           C  
ATOM   4405  CG  ARG B  47     258.340  83.236   9.286  1.00  0.00           C  
ATOM   4406  CD  ARG B  47     258.805  82.837   7.932  1.00  0.00           C  
ATOM   4407  NE  ARG B  47     257.700  82.713   6.995  1.00  0.00           N  
ATOM   4408  CZ  ARG B  47     257.008  81.578   6.775  1.00  0.00           C  
ATOM   4409  NH1 ARG B  47     257.317  80.482   7.433  1.00  0.00           N  
ATOM   4410  NH2 ARG B  47     256.018  81.567   5.900  1.00  0.00           N  
ATOM   4411  H   ARG B  47     255.917  83.825  10.913  1.00  0.00           H  
ATOM   4412  HA  ARG B  47     258.447  85.154  11.215  1.00  0.00           H  
ATOM   4413 1HB  ARG B  47     256.755  84.549   8.772  1.00  0.00           H  
ATOM   4414 2HB  ARG B  47     258.354  85.270   8.680  1.00  0.00           H  
ATOM   4415 1HG  ARG B  47     259.197  83.226   9.960  1.00  0.00           H  
ATOM   4416 2HG  ARG B  47     257.605  82.506   9.625  1.00  0.00           H  
ATOM   4417 1HD  ARG B  47     259.494  83.589   7.549  1.00  0.00           H  
ATOM   4418 2HD  ARG B  47     259.313  81.876   7.991  1.00  0.00           H  
ATOM   4419  HE  ARG B  47     257.434  83.535   6.470  1.00  0.00           H  
ATOM   4420 1HH1 ARG B  47     258.074  80.490   8.103  1.00  0.00           H  
ATOM   4421 2HH1 ARG B  47     256.798  79.632   7.269  1.00  0.00           H  
ATOM   4422 1HH2 ARG B  47     255.781  82.410   5.395  1.00  0.00           H  
ATOM   4423 2HH2 ARG B  47     255.500  80.717   5.736  1.00  0.00           H  
ATOM   4424  N   GLU B  48     255.953  87.051  10.179  1.00  0.00           N  
ATOM   4425  CA  GLU B  48     255.499  88.436  10.014  1.00  0.00           C  
ATOM   4426  C   GLU B  48     255.585  89.206  11.336  1.00  0.00           C  
ATOM   4427  O   GLU B  48     256.041  90.346  11.341  1.00  0.00           O  
ATOM   4428  CB  GLU B  48     254.064  88.468   9.486  1.00  0.00           C  
ATOM   4429  CG  GLU B  48     253.915  88.012   8.041  1.00  0.00           C  
ATOM   4430  CD  GLU B  48     252.481  87.823   7.631  1.00  0.00           C  
ATOM   4431  OE1 GLU B  48     251.632  87.833   8.490  1.00  0.00           O  
ATOM   4432  OE2 GLU B  48     252.234  87.667   6.459  1.00  0.00           O  
ATOM   4433  H   GLU B  48     255.292  86.299  10.049  1.00  0.00           H  
ATOM   4434  HA  GLU B  48     256.148  88.929   9.290  1.00  0.00           H  
ATOM   4435 1HB  GLU B  48     253.433  87.830  10.104  1.00  0.00           H  
ATOM   4436 2HB  GLU B  48     253.672  89.483   9.557  1.00  0.00           H  
ATOM   4437 1HG  GLU B  48     254.372  88.755   7.387  1.00  0.00           H  
ATOM   4438 2HG  GLU B  48     254.452  87.074   7.910  1.00  0.00           H  
ATOM   4439  N   ALA B  49     255.222  88.568  12.456  1.00  0.00           N  
ATOM   4440  CA  ALA B  49     255.320  89.161  13.786  1.00  0.00           C  
ATOM   4441  C   ALA B  49     256.778  89.440  14.182  1.00  0.00           C  
ATOM   4442  O   ALA B  49     257.101  90.580  14.495  1.00  0.00           O  
ATOM   4443  CB  ALA B  49     254.621  88.237  14.793  1.00  0.00           C  
ATOM   4444  H   ALA B  49     254.862  87.629  12.363  1.00  0.00           H  
ATOM   4445  HA  ALA B  49     254.799  90.118  13.769  1.00  0.00           H  
ATOM   4446 1HB  ALA B  49     254.689  88.670  15.790  1.00  0.00           H  
ATOM   4447 2HB  ALA B  49     253.574  88.124  14.515  1.00  0.00           H  
ATOM   4448 3HB  ALA B  49     255.105  87.262  14.786  1.00  0.00           H  
ATOM   4449  N   GLU B  50     257.655  88.433  14.089  1.00  0.00           N  
ATOM   4450  CA  GLU B  50     259.078  88.544  14.452  1.00  0.00           C  
ATOM   4451  C   GLU B  50     259.809  89.570  13.568  1.00  0.00           C  
ATOM   4452  O   GLU B  50     260.548  90.413  14.064  1.00  0.00           O  
ATOM   4453  CB  GLU B  50     259.763  87.181  14.338  1.00  0.00           C  
ATOM   4454  CG  GLU B  50     259.357  86.181  15.411  1.00  0.00           C  
ATOM   4455  CD  GLU B  50     260.010  84.839  15.237  1.00  0.00           C  
ATOM   4456  OE1 GLU B  50     260.688  84.651  14.256  1.00  0.00           O  
ATOM   4457  OE2 GLU B  50     259.831  83.999  16.088  1.00  0.00           O  
ATOM   4458  H   GLU B  50     257.301  87.550  13.746  1.00  0.00           H  
ATOM   4459  HA  GLU B  50     259.145  88.884  15.486  1.00  0.00           H  
ATOM   4460 1HB  GLU B  50     259.536  86.740  13.367  1.00  0.00           H  
ATOM   4461 2HB  GLU B  50     260.844  87.311  14.393  1.00  0.00           H  
ATOM   4462 1HG  GLU B  50     259.629  86.581  16.387  1.00  0.00           H  
ATOM   4463 2HG  GLU B  50     258.275  86.059  15.388  1.00  0.00           H  
ATOM   4464  N   ALA B  51     259.524  89.586  12.260  1.00  0.00           N  
ATOM   4465  CA  ALA B  51     260.129  90.543  11.335  1.00  0.00           C  
ATOM   4466  C   ALA B  51     259.842  92.009  11.703  1.00  0.00           C  
ATOM   4467  O   ALA B  51     260.719  92.870  11.577  1.00  0.00           O  
ATOM   4468  CB  ALA B  51     259.620  90.234   9.924  1.00  0.00           C  
ATOM   4469  H   ALA B  51     258.864  88.909  11.905  1.00  0.00           H  
ATOM   4470  HA  ALA B  51     261.212  90.418  11.380  1.00  0.00           H  
ATOM   4471 1HB  ALA B  51     260.058  90.936   9.215  1.00  0.00           H  
ATOM   4472 2HB  ALA B  51     259.902  89.217   9.650  1.00  0.00           H  
ATOM   4473 3HB  ALA B  51     258.534  90.327   9.900  1.00  0.00           H  
ATOM   4474  N   PHE B  52     258.611  92.323  12.122  1.00  0.00           N  
ATOM   4475  CA  PHE B  52     258.273  93.662  12.596  1.00  0.00           C  
ATOM   4476  C   PHE B  52     258.954  93.976  13.933  1.00  0.00           C  
ATOM   4477  O   PHE B  52     259.596  95.015  14.051  1.00  0.00           O  
ATOM   4478  CB  PHE B  52     256.757  93.803  12.743  1.00  0.00           C  
ATOM   4479  CG  PHE B  52     256.329  95.085  13.398  1.00  0.00           C  
ATOM   4480  CD1 PHE B  52     256.326  96.277  12.688  1.00  0.00           C  
ATOM   4481  CD2 PHE B  52     255.929  95.103  14.726  1.00  0.00           C  
ATOM   4482  CE1 PHE B  52     255.933  97.457  13.290  1.00  0.00           C  
ATOM   4483  CE2 PHE B  52     255.535  96.281  15.330  1.00  0.00           C  
ATOM   4484  CZ  PHE B  52     255.537  97.459  14.611  1.00  0.00           C  
ATOM   4485  H   PHE B  52     257.895  91.612  12.107  1.00  0.00           H  
ATOM   4486  HA  PHE B  52     258.624  94.388  11.861  1.00  0.00           H  
ATOM   4487 1HB  PHE B  52     256.290  93.751  11.760  1.00  0.00           H  
ATOM   4488 2HB  PHE B  52     256.370  92.974  13.334  1.00  0.00           H  
ATOM   4489  HD1 PHE B  52     256.638  96.275  11.643  1.00  0.00           H  
ATOM   4490  HD2 PHE B  52     255.928  94.172  15.294  1.00  0.00           H  
ATOM   4491  HE1 PHE B  52     255.935  98.386  12.720  1.00  0.00           H  
ATOM   4492  HE2 PHE B  52     255.222  96.281  16.374  1.00  0.00           H  
ATOM   4493  HZ  PHE B  52     255.227  98.389  15.086  1.00  0.00           H  
ATOM   4494  N   GLU B  53     258.839  93.084  14.913  1.00  0.00           N  
ATOM   4495  CA  GLU B  53     259.327  93.300  16.274  1.00  0.00           C  
ATOM   4496  C   GLU B  53     260.843  93.548  16.291  1.00  0.00           C  
ATOM   4497  O   GLU B  53     261.304  94.458  16.981  1.00  0.00           O  
ATOM   4498  CB  GLU B  53     258.984  92.098  17.157  1.00  0.00           C  
ATOM   4499  CG  GLU B  53     257.508  91.976  17.507  1.00  0.00           C  
ATOM   4500  CD  GLU B  53     257.206  90.774  18.358  1.00  0.00           C  
ATOM   4501  OE1 GLU B  53     258.128  90.097  18.745  1.00  0.00           O  
ATOM   4502  OE2 GLU B  53     256.051  90.532  18.622  1.00  0.00           O  
ATOM   4503  H   GLU B  53     258.383  92.211  14.684  1.00  0.00           H  
ATOM   4504  HA  GLU B  53     258.836  94.185  16.681  1.00  0.00           H  
ATOM   4505 1HB  GLU B  53     259.285  91.179  16.653  1.00  0.00           H  
ATOM   4506 2HB  GLU B  53     259.545  92.159  18.089  1.00  0.00           H  
ATOM   4507 1HG  GLU B  53     257.197  92.873  18.042  1.00  0.00           H  
ATOM   4508 2HG  GLU B  53     256.930  91.917  16.586  1.00  0.00           H  
ATOM   4509  N   ASP B  54     261.613  92.875  15.429  1.00  0.00           N  
ATOM   4510  CA  ASP B  54     263.060  93.109  15.269  1.00  0.00           C  
ATOM   4511  C   ASP B  54     263.366  94.551  14.844  1.00  0.00           C  
ATOM   4512  O   ASP B  54     264.458  95.085  15.067  1.00  0.00           O  
ATOM   4513  CB  ASP B  54     263.646  92.140  14.240  1.00  0.00           C  
ATOM   4514  CG  ASP B  54     263.788  90.722  14.776  1.00  0.00           C  
ATOM   4515  OD1 ASP B  54     263.644  90.538  15.962  1.00  0.00           O  
ATOM   4516  OD2 ASP B  54     264.040  89.835  13.995  1.00  0.00           O  
ATOM   4517  H   ASP B  54     261.164  92.173  14.859  1.00  0.00           H  
ATOM   4518  HA  ASP B  54     263.546  92.936  16.230  1.00  0.00           H  
ATOM   4519 1HB  ASP B  54     263.008  92.116  13.357  1.00  0.00           H  
ATOM   4520 2HB  ASP B  54     264.629  92.493  13.926  1.00  0.00           H  
ATOM   4521  N   LYS B  55     262.384  95.221  14.231  1.00  0.00           N  
ATOM   4522  CA  LYS B  55     262.506  96.627  13.840  1.00  0.00           C  
ATOM   4523  C   LYS B  55     261.922  97.557  14.902  1.00  0.00           C  
ATOM   4524  O   LYS B  55     262.558  98.561  15.225  1.00  0.00           O  
ATOM   4525  CB  LYS B  55     261.817  96.871  12.497  1.00  0.00           C  
ATOM   4526  CG  LYS B  55     261.982  98.283  11.952  1.00  0.00           C  
ATOM   4527  CD  LYS B  55     261.430  98.399  10.539  1.00  0.00           C  
ATOM   4528  CE  LYS B  55     261.582  99.812   9.998  1.00  0.00           C  
ATOM   4529  NZ  LYS B  55     261.082  99.931   8.601  1.00  0.00           N  
ATOM   4530  H   LYS B  55     261.524  94.729  14.032  1.00  0.00           H  
ATOM   4531  HA  LYS B  55     263.565  96.867  13.737  1.00  0.00           H  
ATOM   4532 1HB  LYS B  55     262.212  96.177  11.754  1.00  0.00           H  
ATOM   4533 2HB  LYS B  55     260.749  96.673  12.594  1.00  0.00           H  
ATOM   4534 1HG  LYS B  55     261.454  98.987  12.597  1.00  0.00           H  
ATOM   4535 2HG  LYS B  55     263.038  98.548  11.943  1.00  0.00           H  
ATOM   4536 1HD  LYS B  55     261.961  97.708   9.883  1.00  0.00           H  
ATOM   4537 2HD  LYS B  55     260.373  98.132  10.538  1.00  0.00           H  
ATOM   4538 1HE  LYS B  55     261.028 100.505  10.629  1.00  0.00           H  
ATOM   4539 2HE  LYS B  55     262.634 100.098  10.018  1.00  0.00           H  
ATOM   4540 1HZ  LYS B  55     261.201 100.881   8.280  1.00  0.00           H  
ATOM   4541 2HZ  LYS B  55     261.602  99.305   8.002  1.00  0.00           H  
ATOM   4542 3HZ  LYS B  55     260.102  99.687   8.572  1.00  0.00           H  
ATOM   4543  N   PHE B  56     260.757  97.245  15.450  1.00  0.00           N  
ATOM   4544  CA  PHE B  56     260.109  98.037  16.491  1.00  0.00           C  
ATOM   4545  C   PHE B  56     261.078  98.328  17.652  1.00  0.00           C  
ATOM   4546  O   PHE B  56     261.240  99.485  18.038  1.00  0.00           O  
ATOM   4547  CB  PHE B  56     258.871  97.309  17.017  1.00  0.00           C  
ATOM   4548  CG  PHE B  56     258.189  98.017  18.154  1.00  0.00           C  
ATOM   4549  CD1 PHE B  56     257.224  98.983  17.910  1.00  0.00           C  
ATOM   4550  CD2 PHE B  56     258.511  97.718  19.469  1.00  0.00           C  
ATOM   4551  CE1 PHE B  56     256.597  99.634  18.955  1.00  0.00           C  
ATOM   4552  CE2 PHE B  56     257.885  98.367  20.516  1.00  0.00           C  
ATOM   4553  CZ  PHE B  56     256.927  99.326  20.258  1.00  0.00           C  
ATOM   4554  H   PHE B  56     260.303  96.406  15.117  1.00  0.00           H  
ATOM   4555  HA  PHE B  56     259.799  98.990  16.059  1.00  0.00           H  
ATOM   4556 1HB  PHE B  56     258.149  97.189  16.210  1.00  0.00           H  
ATOM   4557 2HB  PHE B  56     259.151  96.313  17.356  1.00  0.00           H  
ATOM   4558  HD1 PHE B  56     256.962  99.225  16.880  1.00  0.00           H  
ATOM   4559  HD2 PHE B  56     259.269  96.961  19.673  1.00  0.00           H  
ATOM   4560  HE1 PHE B  56     255.841 100.391  18.749  1.00  0.00           H  
ATOM   4561  HE2 PHE B  56     258.147  98.123  21.545  1.00  0.00           H  
ATOM   4562  HZ  PHE B  56     256.433  99.840  21.082  1.00  0.00           H  
ATOM   4563  N   TRP B  57     261.814  97.316  18.120  1.00  0.00           N  
ATOM   4564  CA  TRP B  57     262.794  97.435  19.211  1.00  0.00           C  
ATOM   4565  C   TRP B  57     264.229  97.738  18.769  1.00  0.00           C  
ATOM   4566  O   TRP B  57     265.158  97.612  19.567  1.00  0.00           O  
ATOM   4567  CB  TRP B  57     262.799  96.142  20.029  1.00  0.00           C  
ATOM   4568  CG  TRP B  57     261.612  96.000  20.931  1.00  0.00           C  
ATOM   4569  CD1 TRP B  57     261.139  96.930  21.809  1.00  0.00           C  
ATOM   4570  CD2 TRP B  57     260.734  94.854  21.049  1.00  0.00           C  
ATOM   4571  NE1 TRP B  57     260.034  96.443  22.463  1.00  0.00           N  
ATOM   4572  CE2 TRP B  57     259.771  95.175  22.010  1.00  0.00           C  
ATOM   4573  CE3 TRP B  57     260.689  93.601  20.426  1.00  0.00           C  
ATOM   4574  CZ2 TRP B  57     258.769  94.288  22.369  1.00  0.00           C  
ATOM   4575  CZ3 TRP B  57     259.683  92.712  20.785  1.00  0.00           C  
ATOM   4576  CH2 TRP B  57     258.747  93.048  21.731  1.00  0.00           C  
ATOM   4577  H   TRP B  57     261.671  96.417  17.682  1.00  0.00           H  
ATOM   4578  HA  TRP B  57     262.497  98.264  19.852  1.00  0.00           H  
ATOM   4579 1HB  TRP B  57     262.822  95.285  19.355  1.00  0.00           H  
ATOM   4580 2HB  TRP B  57     263.701  96.103  20.640  1.00  0.00           H  
ATOM   4581  HD1 TRP B  57     261.575  97.914  21.968  1.00  0.00           H  
ATOM   4582  HE1 TRP B  57     259.501  96.937  23.165  1.00  0.00           H  
ATOM   4583  HE3 TRP B  57     261.427  93.331  19.672  1.00  0.00           H  
ATOM   4584  HZ2 TRP B  57     258.017  94.536  23.118  1.00  0.00           H  
ATOM   4585  HZ3 TRP B  57     259.655  91.738  20.295  1.00  0.00           H  
ATOM   4586  HH2 TRP B  57     257.971  92.327  21.988  1.00  0.00           H  
ATOM   4587  N   SER B  58     264.434  98.219  17.540  1.00  0.00           N  
ATOM   4588  CA  SER B  58     265.754  98.607  17.016  1.00  0.00           C  
ATOM   4589  C   SER B  58     266.263  99.976  17.500  1.00  0.00           C  
ATOM   4590  O   SER B  58     267.436 100.302  17.314  1.00  0.00           O  
ATOM   4591  CB  SER B  58     265.706  98.608  15.501  1.00  0.00           C  
ATOM   4592  OG  SER B  58     264.928  99.670  15.023  1.00  0.00           O  
ATOM   4593  H   SER B  58     263.622  98.317  16.947  1.00  0.00           H  
ATOM   4594  HA  SER B  58     266.490  97.875  17.354  1.00  0.00           H  
ATOM   4595 1HB  SER B  58     265.292  97.663  15.150  1.00  0.00           H  
ATOM   4596 2HB  SER B  58     265.045  99.402  15.158  1.00  0.00           H  
ATOM   4597  HG  SER B  58     264.016  99.376  15.077  1.00  0.00           H  
ATOM   4598  N   GLY B  59     265.392 100.792  18.104  1.00  0.00           N  
ATOM   4599  CA  GLY B  59     265.675 102.185  18.453  1.00  0.00           C  
ATOM   4600  C   GLY B  59     265.120 103.207  17.457  1.00  0.00           C  
ATOM   4601  O   GLY B  59     265.111 104.402  17.745  1.00  0.00           O  
ATOM   4602  H   GLY B  59     264.485 100.404  18.326  1.00  0.00           H  
ATOM   4603 1HA  GLY B  59     265.256 102.407  19.435  1.00  0.00           H  
ATOM   4604 2HA  GLY B  59     266.752 102.332  18.522  1.00  0.00           H  
ATOM   4605  N   ILE B  60     264.651 102.760  16.286  1.00  0.00           N  
ATOM   4606  CA  ILE B  60     264.033 103.630  15.284  1.00  0.00           C  
ATOM   4607  C   ILE B  60     262.826 104.378  15.874  1.00  0.00           C  
ATOM   4608  O   ILE B  60     261.995 103.809  16.580  1.00  0.00           O  
ATOM   4609  CB  ILE B  60     263.589 102.818  14.053  1.00  0.00           C  
ATOM   4610  CG1 ILE B  60     263.217 103.755  12.901  1.00  0.00           C  
ATOM   4611  CG2 ILE B  60     262.418 101.914  14.407  1.00  0.00           C  
ATOM   4612  CD1 ILE B  60     263.022 103.048  11.578  1.00  0.00           C  
ATOM   4613  H   ILE B  60     264.736 101.772  16.095  1.00  0.00           H  
ATOM   4614  HA  ILE B  60     264.769 104.367  14.965  1.00  0.00           H  
ATOM   4615  HB  ILE B  60     264.418 102.203  13.704  1.00  0.00           H  
ATOM   4616 1HG1 ILE B  60     262.297 104.284  13.145  1.00  0.00           H  
ATOM   4617 2HG1 ILE B  60     264.000 104.503  12.774  1.00  0.00           H  
ATOM   4618 1HG2 ILE B  60     262.117 101.347  13.526  1.00  0.00           H  
ATOM   4619 2HG2 ILE B  60     262.716 101.224  15.195  1.00  0.00           H  
ATOM   4620 3HG2 ILE B  60     261.581 102.521  14.752  1.00  0.00           H  
ATOM   4621 1HD1 ILE B  60     262.761 103.779  10.812  1.00  0.00           H  
ATOM   4622 2HD1 ILE B  60     263.944 102.541  11.297  1.00  0.00           H  
ATOM   4623 3HD1 ILE B  60     262.219 102.319  11.671  1.00  0.00           H  
ATOM   4624  N   GLU B  61     262.698 105.667  15.560  1.00  0.00           N  
ATOM   4625  CA  GLU B  61     261.561 106.460  16.031  1.00  0.00           C  
ATOM   4626  C   GLU B  61     260.231 105.853  15.561  1.00  0.00           C  
ATOM   4627  O   GLU B  61     260.051 105.569  14.373  1.00  0.00           O  
ATOM   4628  CB  GLU B  61     261.680 107.904  15.539  1.00  0.00           C  
ATOM   4629  CG  GLU B  61     260.641 108.853  16.117  1.00  0.00           C  
ATOM   4630  CD  GLU B  61     260.741 110.244  15.555  1.00  0.00           C  
ATOM   4631  OE1 GLU B  61     261.697 110.520  14.870  1.00  0.00           O  
ATOM   4632  OE2 GLU B  61     259.860 111.031  15.810  1.00  0.00           O  
ATOM   4633  H   GLU B  61     263.399 106.108  14.983  1.00  0.00           H  
ATOM   4634  HA  GLU B  61     261.568 106.460  17.122  1.00  0.00           H  
ATOM   4635 1HB  GLU B  61     262.667 108.294  15.791  1.00  0.00           H  
ATOM   4636 2HB  GLU B  61     261.587 107.927  14.453  1.00  0.00           H  
ATOM   4637 1HG  GLU B  61     259.647 108.459  15.906  1.00  0.00           H  
ATOM   4638 2HG  GLU B  61     260.763 108.894  17.198  1.00  0.00           H  
ATOM   4639  N   LEU B  62     259.261 105.715  16.472  1.00  0.00           N  
ATOM   4640  CA  LEU B  62     257.961 105.108  16.159  1.00  0.00           C  
ATOM   4641  C   LEU B  62     257.118 105.950  15.191  1.00  0.00           C  
ATOM   4642  O   LEU B  62     256.231 105.423  14.526  1.00  0.00           O  
ATOM   4643  CB  LEU B  62     257.172 104.884  17.454  1.00  0.00           C  
ATOM   4644  CG  LEU B  62     257.800 103.907  18.456  1.00  0.00           C  
ATOM   4645  CD1 LEU B  62     256.884 103.757  19.663  1.00  0.00           C  
ATOM   4646  CD2 LEU B  62     258.036 102.566  17.778  1.00  0.00           C  
ATOM   4647  H   LEU B  62     259.437 106.044  17.411  1.00  0.00           H  
ATOM   4648  HA  LEU B  62     258.136 104.146  15.678  1.00  0.00           H  
ATOM   4649 1HB  LEU B  62     257.051 105.842  17.957  1.00  0.00           H  
ATOM   4650 2HB  LEU B  62     256.183 104.505  17.197  1.00  0.00           H  
ATOM   4651  HG  LEU B  62     258.751 104.308  18.808  1.00  0.00           H  
ATOM   4652 1HD1 LEU B  62     257.330 103.062  20.375  1.00  0.00           H  
ATOM   4653 2HD1 LEU B  62     256.748 104.727  20.140  1.00  0.00           H  
ATOM   4654 3HD1 LEU B  62     255.917 103.372  19.340  1.00  0.00           H  
ATOM   4655 1HD2 LEU B  62     258.483 101.871  18.490  1.00  0.00           H  
ATOM   4656 2HD2 LEU B  62     257.085 102.163  17.427  1.00  0.00           H  
ATOM   4657 3HD2 LEU B  62     258.708 102.700  16.930  1.00  0.00           H  
ATOM   4658  N   SER B  63     257.408 107.247  15.084  1.00  0.00           N  
ATOM   4659  CA  SER B  63     256.775 108.162  14.127  1.00  0.00           C  
ATOM   4660  C   SER B  63     256.970 107.695  12.682  1.00  0.00           C  
ATOM   4661  O   SER B  63     256.005 107.617  11.922  1.00  0.00           O  
ATOM   4662  CB  SER B  63     257.342 109.560  14.290  1.00  0.00           C  
ATOM   4663  OG  SER B  63     257.108 110.048  15.583  1.00  0.00           O  
ATOM   4664  H   SER B  63     258.113 107.604  15.711  1.00  0.00           H  
ATOM   4665  HA  SER B  63     255.703 108.189  14.330  1.00  0.00           H  
ATOM   4666 1HB  SER B  63     258.413 109.543  14.093  1.00  0.00           H  
ATOM   4667 2HB  SER B  63     256.885 110.225  13.559  1.00  0.00           H  
ATOM   4668  HG  SER B  63     257.929 110.463  15.861  1.00  0.00           H  
ATOM   4669  N   ARG B  64     258.207 107.339  12.317  1.00  0.00           N  
ATOM   4670  CA  ARG B  64     258.558 106.805  11.002  1.00  0.00           C  
ATOM   4671  C   ARG B  64     258.047 105.381  10.835  1.00  0.00           C  
ATOM   4672  O   ARG B  64     257.441 105.079   9.810  1.00  0.00           O  
ATOM   4673  CB  ARG B  64     260.066 106.826  10.798  1.00  0.00           C  
ATOM   4674  CG  ARG B  64     260.540 106.247   9.474  1.00  0.00           C  
ATOM   4675  CD  ARG B  64     262.000 106.440   9.283  1.00  0.00           C  
ATOM   4676  NE  ARG B  64     262.493 105.727   8.115  1.00  0.00           N  
ATOM   4677  CZ  ARG B  64     263.743 105.832   7.626  1.00  0.00           C  
ATOM   4678  NH1 ARG B  64     264.615 106.625   8.212  1.00  0.00           N  
ATOM   4679  NH2 ARG B  64     264.095 105.140   6.556  1.00  0.00           N  
ATOM   4680  H   ARG B  64     258.932 107.455  13.011  1.00  0.00           H  
ATOM   4681  HA  ARG B  64     258.097 107.433  10.239  1.00  0.00           H  
ATOM   4682 1HB  ARG B  64     260.547 106.262  11.597  1.00  0.00           H  
ATOM   4683 2HB  ARG B  64     260.313 106.336   9.855  1.00  0.00           H  
ATOM   4684 1HG  ARG B  64     260.018 106.738   8.655  1.00  0.00           H  
ATOM   4685 2HG  ARG B  64     261.613 106.409   9.370  1.00  0.00           H  
ATOM   4686 1HD  ARG B  64     262.535 106.072  10.158  1.00  0.00           H  
ATOM   4687 2HD  ARG B  64     262.327 105.891   8.401  1.00  0.00           H  
ATOM   4688  HE  ARG B  64     261.852 105.108   7.638  1.00  0.00           H  
ATOM   4689 1HH1 ARG B  64     264.346 107.154   9.029  1.00  0.00           H  
ATOM   4690 2HH1 ARG B  64     265.551 106.704   7.845  1.00  0.00           H  
ATOM   4691 1HH2 ARG B  64     263.425 104.531   6.106  1.00  0.00           H  
ATOM   4692 2HH2 ARG B  64     265.033 105.219   6.189  1.00  0.00           H  
ATOM   4693  N   LEU B  65     258.225 104.532  11.846  1.00  0.00           N  
ATOM   4694  CA  LEU B  65     257.735 103.155  11.807  1.00  0.00           C  
ATOM   4695  C   LEU B  65     256.231 103.115  11.490  1.00  0.00           C  
ATOM   4696  O   LEU B  65     255.807 102.401  10.587  1.00  0.00           O  
ATOM   4697  CB  LEU B  65     258.005 102.460  13.147  1.00  0.00           C  
ATOM   4698  CG  LEU B  65     257.646 100.970  13.208  1.00  0.00           C  
ATOM   4699  CD1 LEU B  65     258.501 100.199  12.212  1.00  0.00           C  
ATOM   4700  CD2 LEU B  65     257.856 100.454  14.624  1.00  0.00           C  
ATOM   4701  H   LEU B  65     258.716 104.855  12.667  1.00  0.00           H  
ATOM   4702  HA  LEU B  65     258.267 102.621  11.021  1.00  0.00           H  
ATOM   4703 1HB  LEU B  65     259.064 102.554  13.380  1.00  0.00           H  
ATOM   4704 2HB  LEU B  65     257.436 102.970  13.924  1.00  0.00           H  
ATOM   4705  HG  LEU B  65     256.601 100.835  12.925  1.00  0.00           H  
ATOM   4706 1HD1 LEU B  65     258.246  99.140  12.255  1.00  0.00           H  
ATOM   4707 2HD1 LEU B  65     258.316 100.575  11.206  1.00  0.00           H  
ATOM   4708 3HD1 LEU B  65     259.554 100.328  12.461  1.00  0.00           H  
ATOM   4709 1HD2 LEU B  65     257.600  99.395  14.668  1.00  0.00           H  
ATOM   4710 2HD2 LEU B  65     258.900 100.586  14.908  1.00  0.00           H  
ATOM   4711 3HD2 LEU B  65     257.219 101.010  15.312  1.00  0.00           H  
ATOM   4712  N   TYR B  66     255.439 103.965  12.151  1.00  0.00           N  
ATOM   4713  CA  TYR B  66     254.013 104.124  11.877  1.00  0.00           C  
ATOM   4714  C   TYR B  66     253.714 104.558  10.439  1.00  0.00           C  
ATOM   4715  O   TYR B  66     252.892 103.925   9.772  1.00  0.00           O  
ATOM   4716  CB  TYR B  66     253.406 105.130  12.858  1.00  0.00           C  
ATOM   4717  CG  TYR B  66     251.956 105.457  12.578  1.00  0.00           C  
ATOM   4718  CD1 TYR B  66     250.960 104.569  12.954  1.00  0.00           C  
ATOM   4719  CD2 TYR B  66     251.623 106.645  11.945  1.00  0.00           C  
ATOM   4720  CE1 TYR B  66     249.635 104.868  12.699  1.00  0.00           C  
ATOM   4721  CE2 TYR B  66     250.299 106.944  11.690  1.00  0.00           C  
ATOM   4722  CZ  TYR B  66     249.308 106.061  12.064  1.00  0.00           C  
ATOM   4723  OH  TYR B  66     247.989 106.358  11.809  1.00  0.00           O  
ATOM   4724  H   TYR B  66     255.865 104.524  12.876  1.00  0.00           H  
ATOM   4725  HA  TYR B  66     253.525 103.158  12.011  1.00  0.00           H  
ATOM   4726 1HB  TYR B  66     253.477 104.736  13.873  1.00  0.00           H  
ATOM   4727 2HB  TYR B  66     253.977 106.057  12.827  1.00  0.00           H  
ATOM   4728  HD1 TYR B  66     251.221 103.634  13.451  1.00  0.00           H  
ATOM   4729  HD2 TYR B  66     252.407 107.343  11.649  1.00  0.00           H  
ATOM   4730  HE1 TYR B  66     248.852 104.170  12.994  1.00  0.00           H  
ATOM   4731  HE2 TYR B  66     250.038 107.878  11.192  1.00  0.00           H  
ATOM   4732  HH  TYR B  66     247.938 107.170  11.299  1.00  0.00           H  
ATOM   4733  N   GLN B  67     254.372 105.604   9.936  1.00  0.00           N  
ATOM   4734  CA  GLN B  67     254.143 106.102   8.575  1.00  0.00           C  
ATOM   4735  C   GLN B  67     254.443 105.032   7.516  1.00  0.00           C  
ATOM   4736  O   GLN B  67     253.681 104.883   6.558  1.00  0.00           O  
ATOM   4737  CB  GLN B  67     254.997 107.345   8.315  1.00  0.00           C  
ATOM   4738  CG  GLN B  67     254.558 108.576   9.089  1.00  0.00           C  
ATOM   4739  CD  GLN B  67     255.537 109.727   8.952  1.00  0.00           C  
ATOM   4740  OE1 GLN B  67     256.680 109.539   8.522  1.00  0.00           O  
ATOM   4741  NE2 GLN B  67     255.096 110.925   9.315  1.00  0.00           N  
ATOM   4742  H   GLN B  67     255.052 106.067  10.520  1.00  0.00           H  
ATOM   4743  HA  GLN B  67     253.091 106.374   8.479  1.00  0.00           H  
ATOM   4744 1HB  GLN B  67     256.034 107.135   8.578  1.00  0.00           H  
ATOM   4745 2HB  GLN B  67     254.972 107.588   7.253  1.00  0.00           H  
ATOM   4746 1HG  GLN B  67     253.590 108.904   8.708  1.00  0.00           H  
ATOM   4747 2HG  GLN B  67     254.476 108.320  10.144  1.00  0.00           H  
ATOM   4748 1HE2 GLN B  67     255.697 111.722   9.248  1.00  0.00           H  
ATOM   4749 2HE2 GLN B  67     254.162 111.032   9.657  1.00  0.00           H  
ATOM   4750  N   GLU B  68     255.511 104.258   7.701  1.00  0.00           N  
ATOM   4751  CA  GLU B  68     255.856 103.149   6.808  1.00  0.00           C  
ATOM   4752  C   GLU B  68     254.806 102.027   6.860  1.00  0.00           C  
ATOM   4753  O   GLU B  68     254.412 101.515   5.808  1.00  0.00           O  
ATOM   4754  CB  GLU B  68     257.232 102.589   7.172  1.00  0.00           C  
ATOM   4755  CG  GLU B  68     258.393 103.527   6.871  1.00  0.00           C  
ATOM   4756  CD  GLU B  68     259.727 102.947   7.249  1.00  0.00           C  
ATOM   4757  OE1 GLU B  68     259.753 101.865   7.784  1.00  0.00           O  
ATOM   4758  OE2 GLU B  68     260.722 103.587   7.001  1.00  0.00           O  
ATOM   4759  H   GLU B  68     256.103 104.452   8.496  1.00  0.00           H  
ATOM   4760  HA  GLU B  68     255.888 103.525   5.785  1.00  0.00           H  
ATOM   4761 1HB  GLU B  68     257.260 102.354   8.236  1.00  0.00           H  
ATOM   4762 2HB  GLU B  68     257.403 101.660   6.628  1.00  0.00           H  
ATOM   4763 1HG  GLU B  68     258.396 103.753   5.805  1.00  0.00           H  
ATOM   4764 2HG  GLU B  68     258.241 104.460   7.412  1.00  0.00           H  
ATOM   4765  N   SER B  69     254.282 101.707   8.048  1.00  0.00           N  
ATOM   4766  CA  SER B  69     253.175 100.753   8.206  1.00  0.00           C  
ATOM   4767  C   SER B  69     251.857 101.297   7.648  1.00  0.00           C  
ATOM   4768  O   SER B  69     251.102 100.574   6.998  1.00  0.00           O  
ATOM   4769  CB  SER B  69     252.998 100.403   9.671  1.00  0.00           C  
ATOM   4770  OG  SER B  69     254.094  99.672  10.148  1.00  0.00           O  
ATOM   4771  H   SER B  69     254.672 102.148   8.869  1.00  0.00           H  
ATOM   4772  HA  SER B  69     253.419  99.845   7.653  1.00  0.00           H  
ATOM   4773 1HB  SER B  69     252.887 101.318  10.252  1.00  0.00           H  
ATOM   4774 2HB  SER B  69     252.086  99.822   9.799  1.00  0.00           H  
ATOM   4775  HG  SER B  69     254.075  98.832   9.683  1.00  0.00           H  
ATOM   4776  N   GLN B  70     251.585 102.600   7.802  1.00  0.00           N  
ATOM   4777  CA  GLN B  70     250.369 103.228   7.281  1.00  0.00           C  
ATOM   4778  C   GLN B  70     250.210 103.018   5.764  1.00  0.00           C  
ATOM   4779  O   GLN B  70     249.103 102.730   5.306  1.00  0.00           O  
ATOM   4780  CB  GLN B  70     250.372 104.725   7.600  1.00  0.00           C  
ATOM   4781  CG  GLN B  70     249.115 105.458   7.162  1.00  0.00           C  
ATOM   4782  CD  GLN B  70     249.148 106.932   7.523  1.00  0.00           C  
ATOM   4783  OE1 GLN B  70     249.652 107.314   8.583  1.00  0.00           O  
ATOM   4784  NE2 GLN B  70     248.612 107.767   6.641  1.00  0.00           N  
ATOM   4785  H   GLN B  70     252.254 103.165   8.304  1.00  0.00           H  
ATOM   4786  HA  GLN B  70     249.507 102.767   7.763  1.00  0.00           H  
ATOM   4787 1HB  GLN B  70     250.488 104.868   8.674  1.00  0.00           H  
ATOM   4788 2HB  GLN B  70     251.224 105.199   7.113  1.00  0.00           H  
ATOM   4789 1HG  GLN B  70     249.015 105.374   6.080  1.00  0.00           H  
ATOM   4790 2HG  GLN B  70     248.254 105.005   7.653  1.00  0.00           H  
ATOM   4791 1HE2 GLN B  70     248.605 108.751   6.825  1.00  0.00           H  
ATOM   4792 2HE2 GLN B  70     248.214 107.415   5.794  1.00  0.00           H  
ATOM   4793  N   GLY B  71     251.304 103.111   4.999  1.00  0.00           N  
ATOM   4794  CA  GLY B  71     251.316 102.821   3.560  1.00  0.00           C  
ATOM   4795  C   GLY B  71     250.819 101.418   3.195  1.00  0.00           C  
ATOM   4796  O   GLY B  71     250.423 101.189   2.055  1.00  0.00           O  
ATOM   4797  H   GLY B  71     252.161 103.397   5.449  1.00  0.00           H  
ATOM   4798 1HA  GLY B  71     250.692 103.546   3.037  1.00  0.00           H  
ATOM   4799 2HA  GLY B  71     252.329 102.932   3.175  1.00  0.00           H  
ATOM   4800  N   LYS B  72     250.800 100.486   4.157  1.00  0.00           N  
ATOM   4801  CA  LYS B  72     250.319  99.104   4.002  1.00  0.00           C  
ATOM   4802  C   LYS B  72     249.140  98.779   4.920  1.00  0.00           C  
ATOM   4803  O   LYS B  72     248.822  97.606   5.085  1.00  0.00           O  
ATOM   4804  CB  LYS B  72     251.459  98.117   4.262  1.00  0.00           C  
ATOM   4805  CG  LYS B  72     252.620  98.225   3.283  1.00  0.00           C  
ATOM   4806  CD  LYS B  72     253.686  97.178   3.573  1.00  0.00           C  
ATOM   4807  CE  LYS B  72     254.850  97.289   2.600  1.00  0.00           C  
ATOM   4808  NZ  LYS B  72     255.913  96.288   2.887  1.00  0.00           N  
ATOM   4809  H   LYS B  72     251.152 100.788   5.055  1.00  0.00           H  
ATOM   4810  HA  LYS B  72     249.968  98.972   2.977  1.00  0.00           H  
ATOM   4811 1HB  LYS B  72     251.853  98.274   5.267  1.00  0.00           H  
ATOM   4812 2HB  LYS B  72     251.075  97.098   4.216  1.00  0.00           H  
ATOM   4813 1HG  LYS B  72     252.253  98.085   2.266  1.00  0.00           H  
ATOM   4814 2HG  LYS B  72     253.067  99.216   3.356  1.00  0.00           H  
ATOM   4815 1HD  LYS B  72     254.059  97.310   4.589  1.00  0.00           H  
ATOM   4816 2HD  LYS B  72     253.250  96.183   3.490  1.00  0.00           H  
ATOM   4817 1HE  LYS B  72     254.491  97.138   1.583  1.00  0.00           H  
ATOM   4818 2HE  LYS B  72     255.284  98.287   2.663  1.00  0.00           H  
ATOM   4819 1HZ  LYS B  72     256.666  96.394   2.221  1.00  0.00           H  
ATOM   4820 2HZ  LYS B  72     256.268  96.431   3.822  1.00  0.00           H  
ATOM   4821 3HZ  LYS B  72     255.528  95.357   2.812  1.00  0.00           H  
ATOM   4822  N   ARG B  73     248.479  99.797   5.484  1.00  0.00           N  
ATOM   4823  CA  ARG B  73     247.434  99.669   6.521  1.00  0.00           C  
ATOM   4824  C   ARG B  73     246.336  98.636   6.228  1.00  0.00           C  
ATOM   4825  O   ARG B  73     245.724  98.141   7.162  1.00  0.00           O  
ATOM   4826  CB  ARG B  73     246.770 101.020   6.742  1.00  0.00           C  
ATOM   4827  CG  ARG B  73     245.943 101.524   5.570  1.00  0.00           C  
ATOM   4828  CD  ARG B  73     245.428 102.897   5.812  1.00  0.00           C  
ATOM   4829  NE  ARG B  73     244.516 102.942   6.943  1.00  0.00           N  
ATOM   4830  CZ  ARG B  73     243.195 102.686   6.872  1.00  0.00           C  
ATOM   4831  NH1 ARG B  73     242.648 102.368   5.720  1.00  0.00           N  
ATOM   4832  NH2 ARG B  73     242.449 102.754   7.962  1.00  0.00           N  
ATOM   4833  H   ARG B  73     248.735 100.718   5.155  1.00  0.00           H  
ATOM   4834  HA  ARG B  73     247.907  99.348   7.450  1.00  0.00           H  
ATOM   4835 1HB  ARG B  73     246.112 100.963   7.609  1.00  0.00           H  
ATOM   4836 2HB  ARG B  73     247.531 101.769   6.956  1.00  0.00           H  
ATOM   4837 1HG  ARG B  73     246.560 101.543   4.671  1.00  0.00           H  
ATOM   4838 2HG  ARG B  73     245.092 100.862   5.412  1.00  0.00           H  
ATOM   4839 1HD  ARG B  73     246.262 103.567   6.018  1.00  0.00           H  
ATOM   4840 2HD  ARG B  73     244.893 103.245   4.929  1.00  0.00           H  
ATOM   4841  HE  ARG B  73     244.900 103.183   7.847  1.00  0.00           H  
ATOM   4842 1HH1 ARG B  73     243.218 102.316   4.887  1.00  0.00           H  
ATOM   4843 2HH1 ARG B  73     241.659 102.176   5.666  1.00  0.00           H  
ATOM   4844 1HH2 ARG B  73     242.870 102.998   8.848  1.00  0.00           H  
ATOM   4845 2HH2 ARG B  73     241.460 102.562   7.908  1.00  0.00           H  
ATOM   4846  N   ASP B  74     246.082  98.336   4.955  1.00  0.00           N  
ATOM   4847  CA  ASP B  74     245.037  97.393   4.537  1.00  0.00           C  
ATOM   4848  C   ASP B  74     245.495  95.922   4.616  1.00  0.00           C  
ATOM   4849  O   ASP B  74     244.669  95.019   4.547  1.00  0.00           O  
ATOM   4850  CB  ASP B  74     244.588  97.712   3.108  1.00  0.00           C  
ATOM   4851  CG  ASP B  74     243.870  99.050   2.997  1.00  0.00           C  
ATOM   4852  OD1 ASP B  74     243.320  99.490   3.980  1.00  0.00           O  
ATOM   4853  OD2 ASP B  74     243.877  99.619   1.932  1.00  0.00           O  
ATOM   4854  H   ASP B  74     246.646  98.789   4.250  1.00  0.00           H  
ATOM   4855  HA  ASP B  74     244.184  97.502   5.207  1.00  0.00           H  
ATOM   4856 1HB  ASP B  74     245.456  97.726   2.448  1.00  0.00           H  
ATOM   4857 2HB  ASP B  74     243.920  96.927   2.753  1.00  0.00           H  
ATOM   4858  N   ASN B  75     246.801  95.682   4.782  1.00  0.00           N  
ATOM   4859  CA  ASN B  75     247.437  94.361   4.771  1.00  0.00           C  
ATOM   4860  C   ASN B  75     248.367  94.140   5.976  1.00  0.00           C  
ATOM   4861  O   ASN B  75     249.409  93.503   5.827  1.00  0.00           O  
ATOM   4862  CB  ASN B  75     248.199  94.160   3.474  1.00  0.00           C  
ATOM   4863  CG  ASN B  75     247.291  94.073   2.278  1.00  0.00           C  
ATOM   4864  OD1 ASN B  75     246.656  93.040   2.039  1.00  0.00           O  
ATOM   4865  ND2 ASN B  75     247.218  95.140   1.523  1.00  0.00           N  
ATOM   4866  H   ASN B  75     247.372  96.504   4.924  1.00  0.00           H  
ATOM   4867  HA  ASN B  75     246.658  93.601   4.843  1.00  0.00           H  
ATOM   4868 1HB  ASN B  75     248.894  94.988   3.329  1.00  0.00           H  
ATOM   4869 2HB  ASN B  75     248.787  93.245   3.535  1.00  0.00           H  
ATOM   4870 1HD2 ASN B  75     246.629  95.139   0.713  1.00  0.00           H  
ATOM   4871 2HD2 ASN B  75     247.749  95.954   1.754  1.00  0.00           H  
ATOM   4872  N   LEU B  76     248.054  94.718   7.137  1.00  0.00           N  
ATOM   4873  CA  LEU B  76     248.857  94.521   8.338  1.00  0.00           C  
ATOM   4874  C   LEU B  76     248.340  93.322   9.132  1.00  0.00           C  
ATOM   4875  O   LEU B  76     247.132  93.093   9.207  1.00  0.00           O  
ATOM   4876  CB  LEU B  76     248.827  95.781   9.212  1.00  0.00           C  
ATOM   4877  CG  LEU B  76     249.295  97.074   8.532  1.00  0.00           C  
ATOM   4878  CD1 LEU B  76     249.278  98.214   9.541  1.00  0.00           C  
ATOM   4879  CD2 LEU B  76     250.690  96.871   7.959  1.00  0.00           C  
ATOM   4880  H   LEU B  76     247.237  95.309   7.183  1.00  0.00           H  
ATOM   4881  HA  LEU B  76     249.886  94.329   8.037  1.00  0.00           H  
ATOM   4882 1HB  LEU B  76     247.808  95.940   9.559  1.00  0.00           H  
ATOM   4883 2HB  LEU B  76     249.463  95.616  10.082  1.00  0.00           H  
ATOM   4884  HG  LEU B  76     248.606  97.331   7.727  1.00  0.00           H  
ATOM   4885 1HD1 LEU B  76     249.610  99.133   9.057  1.00  0.00           H  
ATOM   4886 2HD1 LEU B  76     248.265  98.350   9.920  1.00  0.00           H  
ATOM   4887 3HD1 LEU B  76     249.947  97.978  10.368  1.00  0.00           H  
ATOM   4888 1HD2 LEU B  76     251.022  97.790   7.475  1.00  0.00           H  
ATOM   4889 2HD2 LEU B  76     251.380  96.615   8.764  1.00  0.00           H  
ATOM   4890 3HD2 LEU B  76     250.669  96.063   7.228  1.00  0.00           H  
ATOM   4891  N   THR B  77     249.261  92.606   9.764  1.00  0.00           N  
ATOM   4892  CA  THR B  77     249.006  91.409  10.570  1.00  0.00           C  
ATOM   4893  C   THR B  77     249.740  91.508  11.907  1.00  0.00           C  
ATOM   4894  O   THR B  77     250.683  92.293  12.068  1.00  0.00           O  
ATOM   4895  CB  THR B  77     249.437  90.130   9.829  1.00  0.00           C  
ATOM   4896  OG1 THR B  77     250.856  90.149   9.625  1.00  0.00           O  
ATOM   4897  CG2 THR B  77     248.736  90.030   8.483  1.00  0.00           C  
ATOM   4898  H   THR B  77     250.210  92.939   9.665  1.00  0.00           H  
ATOM   4899  HA  THR B  77     247.934  91.344  10.764  1.00  0.00           H  
ATOM   4900  HB  THR B  77     249.182  89.258  10.431  1.00  0.00           H  
ATOM   4901  HG1 THR B  77     251.142  89.295   9.291  1.00  0.00           H  
ATOM   4902 1HG2 THR B  77     249.053  89.119   7.975  1.00  0.00           H  
ATOM   4903 2HG2 THR B  77     247.657  90.003   8.636  1.00  0.00           H  
ATOM   4904 3HG2 THR B  77     248.995  90.894   7.874  1.00  0.00           H  
ATOM   4905  N   GLY B  78     249.298  90.726  12.891  1.00  0.00           N  
ATOM   4906  CA  GLY B  78     250.032  90.459  14.126  1.00  0.00           C  
ATOM   4907  C   GLY B  78     250.480  91.710  14.889  1.00  0.00           C  
ATOM   4908  O   GLY B  78     249.708  92.652  15.084  1.00  0.00           O  
ATOM   4909  H   GLY B  78     248.392  90.300  12.754  1.00  0.00           H  
ATOM   4910 1HA  GLY B  78     249.412  89.863  14.796  1.00  0.00           H  
ATOM   4911 2HA  GLY B  78     250.920  89.869  13.901  1.00  0.00           H  
ATOM   4912  N   SER B  79     251.745  91.725  15.324  1.00  0.00           N  
ATOM   4913  CA  SER B  79     252.331  92.820  16.110  1.00  0.00           C  
ATOM   4914  C   SER B  79     252.310  94.169  15.382  1.00  0.00           C  
ATOM   4915  O   SER B  79     252.025  95.188  16.008  1.00  0.00           O  
ATOM   4916  CB  SER B  79     253.761  92.471  16.477  1.00  0.00           C  
ATOM   4917  OG  SER B  79     253.804  91.353  17.321  1.00  0.00           O  
ATOM   4918  H   SER B  79     252.317  90.928  15.087  1.00  0.00           H  
ATOM   4919  HA  SER B  79     251.747  92.942  17.023  1.00  0.00           H  
ATOM   4920 1HB  SER B  79     254.330  92.268  15.571  1.00  0.00           H  
ATOM   4921 2HB  SER B  79     254.226  93.322  16.973  1.00  0.00           H  
ATOM   4922  HG  SER B  79     254.686  91.342  17.701  1.00  0.00           H  
ATOM   4923  N   GLU B  80     252.536  94.197  14.061  1.00  0.00           N  
ATOM   4924  CA  GLU B  80     252.493  95.443  13.281  1.00  0.00           C  
ATOM   4925  C   GLU B  80     251.082  96.047  13.249  1.00  0.00           C  
ATOM   4926  O   GLU B  80     250.901  97.253  13.439  1.00  0.00           O  
ATOM   4927  CB  GLU B  80     252.979  95.191  11.852  1.00  0.00           C  
ATOM   4928  CG  GLU B  80     253.164  96.452  11.018  1.00  0.00           C  
ATOM   4929  CD  GLU B  80     253.853  96.191   9.708  1.00  0.00           C
[truncated: 1,758,562 more chars]
