# Supplementary material for: Force-Generation by the Trans-Envelope Tol-Pal System
Source: Front Microbiol. 2022 Mar 3;13:852176. doi: 10.3389/fmicb.2022.852176 (PMC8928145; doi:10.3389/fmicb.2022.852176)
Supplement: Supplementary file 2 [file Data_Sheet_2.ZIP]

Archive with 42 entries (40 files):
- Supplementary-RaptorX/TolQ(A)-TolA100(B).all_in_one/
- Supplementary-RaptorX/TolQ(A)-TolA100(B).all_in_one/0README_total
- Supplementary-RaptorX/TolQ(A)-TolA100(B).all_in_one/690377A.a3m
- Supplementary-RaptorX/TolQ(A)-TolA100(B).all_in_one/690377A.fasta
- Supplementary-RaptorX/TolQ(A)-TolA100(B).all_in_one/690377A_690377B.a3m_genomic
- Supplementary-RaptorX/TolQ(A)-TolA100(B).all_in_one/690377A_690377B.a3m_phylogenic
- Supplementary-RaptorX/TolQ(A)-TolA100(B).all_in_one/690377A_690377B.epad_inter
- Supplementary-RaptorX/TolQ(A)-TolA100(B).all_in_one/690377A_690377B.epad_inter_top
- Supplementary-RaptorX/TolQ(A)-TolA100(B).all_in_one/690377A_690377B.epad_intra_A
- Supplementary-RaptorX/TolQ(A)-TolA100(B).all_in_one/690377A_690377B.epad_intra_B
- Supplementary-RaptorX/TolQ(A)-TolA100(B).all_in_one/690377A_690377B.epad_prob_genomic
- Supplementary-RaptorX/TolQ(A)-TolA100(B).all_in_one/690377A_690377B.epad_prob_phylogenic
- Supplementary-RaptorX/TolQ(A)-TolA100(B).all_in_one/690377A_690377B.gcnn_genomic
- Supplementary-RaptorX/TolQ(A)-TolA100(B).all_in_one/690377A_690377B.gcnn_inter
- Supplementary-RaptorX/TolQ(A)-TolA100(B).all_in_one/690377A_690377B.gcnn_inter.png
- Supplementary-RaptorX/TolQ(A)-TolA100(B).all_in_one/690377A_690377B.gcnn_inter_list
- Supplementary-RaptorX/TolQ(A)-TolA100(B).all_in_one/690377A_690377B.gcnn_intra_A
- Supplementary-RaptorX/TolQ(A)-TolA100(B).all_in_one/690377A_690377B.gcnn_intra_B
- Supplementary-RaptorX/TolQ(A)-TolA100(B).all_in_one/690377A_690377B.gcnn_phylogenic
- Supplementary-RaptorX/TolQ(A)-TolA100(B).all_in_one/690377B.a3m
- Supplementary-RaptorX/TolQ(A)-TolA100(B).all_in_one/690377B.fasta
- Supplementary-RaptorX/TolQ(A)-TolR(B).all_in_one/
- Supplementary-RaptorX/TolQ(A)-TolR(B).all_in_one/0README_total
- Supplementary-RaptorX/TolQ(A)-TolR(B).all_in_one/688448A.a3m
- Supplementary-RaptorX/TolQ(A)-TolR(B).all_in_one/688448A.fasta
- Supplementary-RaptorX/TolQ(A)-TolR(B).all_in_one/688448A_688448B.a3m_genomic
- Supplementary-RaptorX/TolQ(A)-TolR(B).all_in_one/688448A_688448B.a3m_phylogenic
- Supplementary-RaptorX/TolQ(A)-TolR(B).all_in_one/688448A_688448B.epad_inter
- Supplementary-RaptorX/TolQ(A)-TolR(B).all_in_one/688448A_688448B.epad_inter_top
- Supplementary-RaptorX/TolQ(A)-TolR(B).all_in_one/688448A_688448B.epad_intra_A
- Supplementary-RaptorX/TolQ(A)-TolR(B).all_in_one/688448A_688448B.epad_intra_B
- Supplementary-RaptorX/TolQ(A)-TolR(B).all_in_one/688448A_688448B.epad_prob_genomic
- Supplementary-RaptorX/TolQ(A)-TolR(B).all_in_one/688448A_688448B.epad_prob_phylogenic
- Supplementary-RaptorX/TolQ(A)-TolR(B).all_in_one/688448A_688448B.gcnn_genomic
- Supplementary-RaptorX/TolQ(A)-TolR(B).all_in_one/688448A_688448B.gcnn_inter
- Supplementary-RaptorX/TolQ(A)-TolR(B).all_in_one/688448A_688448B.gcnn_inter.png
- Supplementary-RaptorX/TolQ(A)-TolR(B).all_in_one/688448A_688448B.gcnn_inter_list
- Supplementary-RaptorX/TolQ(A)-TolR(B).all_in_one/688448A_688448B.gcnn_intra_A
- Supplementary-RaptorX/TolQ(A)-TolR(B).all_in_one/688448A_688448B.gcnn_intra_B
- Supplementary-RaptorX/TolQ(A)-TolR(B).all_in_one/688448A_688448B.gcnn_phylogenic
- Supplementary-RaptorX/TolQ(A)-TolR(B).all_in_one/688448B.a3m
- Supplementary-RaptorX/TolQ(A)-TolR(B).all_in_one/688448B.fasta
