# Supplementary material for: Force-Generation by the Trans-Envelope Tol-Pal System
Source: Front Microbiol. 2022 Mar 3;13:852176. doi: 10.3389/fmicb.2022.852176 (PMC8928145; doi:10.3389/fmicb.2022.852176)
Supplement: Supplementary file 2 [file Data_Sheet_2.ZIP › Supplementary-RaptorX/TolQ(A)-TolA100(B).all_in_one/0README_total]

#----------------------------------------------------------------------
# Explanation of files in {seqid}.all_in_one.zip,
# where seqid is a number assigned by IntConPred to the query sequences
#----------------------------------------------------------------------

0README_total         : This README file.

#--- input sequences ---#
{seqid}A.fasta        : The first user input sequence in FASTA format.

{seqid}B.fasta        : The second user input sequence in FASTA format.


#--- single Multiple Sequence Alignment ---#
{seqid}A.a3m          : Generated Multiple Sequence Alignment (MSA) in A3M format for the first input sequence.

{seqid}B.a3m          : Generated Multiple Sequence Alignment (MSA) in A3M format for the second input sequence.


#--- merged Multiple Sequence Alignment ---#
{seqid}A_{seqid}B.a3m_genomic     : Merged MSA in A3M format using genomic approach.

{seqid}A_{seqid}B.a3m_phylogenic  : Merged MSA in A3M format using phylogenic approach.


#--- predicted interfacial contact ---#
{seqid}A_{seqid}B.gcnn_genomic    : Predicted interfacial contact using genomic approach.

{seqid}A_{seqid}B.gcnn_phylogenic : Predicted interfacial contact using phylogenic approach.


#--- merged results ---#
{seqid}A_{seqid}B.gcnn_intra_A    : Intra-molecular predicted contact for the first sequence.

{seqid}A_{seqid}B.gcnn_intra_B    : Intra-molecular predicted contact for the second sequence.

{seqid}A_{seqid}B.gcnn_inter      : Inter-molecular predicted contact.

{seqid}A_{seqid}B.gcnn_inter_list : Sorted list of the inter-molecular predicted contact.

{seqid}A_{seqid}B.gcnn_inter.png  : Heatmap of the inter-molecular predicted contact.


[note]:
In this package, except the image file, all the other files are saved in plain text format.
