# Supplementary material for: Force-Generation by the Trans-Envelope Tol-Pal System
Source: Front Microbiol. 2022 Mar 3;13:852176. doi: 10.3389/fmicb.2022.852176 (PMC8928145; doi:10.3389/fmicb.2022.852176)
Supplement: Supplementary file 2 [file Data_Sheet_2.ZIP › Supplementary-RaptorX/TolQ(A)-TolA100(B).all_in_one/690377A_690377B.epad_inter]

1 1 0.007569 0.012568 0.017316 0.023842 0.034727 0.051085 0.066283 0.079011 0.092416 0.114463 0.140570 99.360151
1 2 0.008579 0.013135 0.017432 0.024468 0.036477 0.051996 0.065621 0.078235 0.092164 0.112582 0.134932 99.364376
1 3 0.009372 0.015143 0.020667 0.028785 0.043049 0.062882 0.080368 0.095243 0.111058 0.134786 0.160905 99.237743
1 4 0.010698 0.016455 0.021875 0.030462 0.045461 0.066112 0.083887 0.099128 0.116185 0.142823 0.172623 99.194290
1 5 0.012650 0.020609 0.027754 0.037404 0.053587 0.076476 0.096333 0.112660 0.130657 0.158557 0.189751 99.083561
1 6 0.011188 0.018594 0.026160 0.036300 0.053252 0.079117 0.103483 0.122798 0.141214 0.170462 0.204367 99.033064
1 7 0.015295 0.025860 0.035497 0.047318 0.066913 0.095629 0.120883 0.140711 0.162141 0.195780 0.233630 98.860342
1 8 0.021065 0.033842 0.044930 0.059562 0.083863 0.118731 0.148673 0.171444 0.194100 0.229328 0.268657 98.625805
1 9 0.017796 0.029848 0.042986 0.060763 0.090999 0.136373 0.177596 0.209036 0.239096 0.284044 0.331291 98.380175
1 10 0.031127 0.050737 0.065466 0.085289 0.122690 0.177823 0.220388 0.245846 0.270537 0.313846 0.359876 98.056372
1 11 0.029196 0.065341 0.103294 0.121854 0.142656 0.194223 0.246120 0.272169 0.287404 0.331044 0.394507 97.812193
1 12 0.030020 0.051706 0.069266 0.088100 0.122358 0.183134 0.239343 0.273614 0.299239 0.347245 0.403134 97.892840
1 13 0.029452 0.052955 0.077039 0.103778 0.143650 0.200453 0.247670 0.281358 0.316708 0.373224 0.435293 97.738418
1 14 0.034847 0.049168 0.059195 0.079838 0.122438 0.184288 0.235711 0.277552 0.325825 0.394721 0.462019 97.774401
1 15 0.021561 0.044327 0.068067 0.089213 0.122182 0.180043 0.234472 0.270760 0.306492 0.372437 0.455573 97.834875
1 16 0.024878 0.051876 0.077147 0.094480 0.122214 0.179044 0.234192 0.266700 0.294738 0.355669 0.439092 97.859968
1 17 0.017754 0.038446 0.060852 0.078680 0.106374 0.160713 0.218088 0.262086 0.306700 0.384747 0.486774 97.878786
1 18 0.014253 0.023214 0.032215 0.047505 0.079115 0.130208 0.180259 0.226129 0.280088 0.360177 0.449528 98.177311
1 19 0.018791 0.029640 0.038810 0.054289 0.084001 0.127656 0.167470 0.206854 0.259655 0.337444 0.425037 98.250351
1 20 0.018903 0.035091 0.048958 0.064744 0.093731 0.141064 0.185655 0.224160 0.272485 0.349994 0.445009 98.120201
1 21 0.012838 0.028753 0.048687 0.067972 0.096348 0.147402 0.205009 0.258144 0.319110 0.416457 0.543530 97.855751
1 22 0.013970 0.024756 0.035526 0.051191 0.082317 0.135574 0.190655 0.241815 0.301663 0.392958 0.500362 98.029215
1 23 0.016864 0.031905 0.046380 0.062315 0.089818 0.136452 0.183538 0.226330 0.278047 0.361799 0.467369 98.099184
1 24 0.017116 0.036862 0.056978 0.075531 0.104963 0.158039 0.214557 0.266780 0.330262 0.432067 0.562806 97.744038
1 25 0.008491 0.018818 0.032689 0.049727 0.081409 0.142125 0.213252 0.279845 0.354382 0.473600 0.625914 97.719749
1 26 0.011457 0.021669 0.033430 0.050062 0.080567 0.129210 0.179513 0.232218 0.302293 0.409592 0.541606 98.008383
1 27 0.016113 0.024628 0.033499 0.050823 0.084023 0.131533 0.178174 0.232525 0.309017 0.420090 0.548272 97.971301
1 28 0.015324 0.025312 0.036109 0.055840 0.095514 0.159000 0.224567 0.296646 0.396386 0.544023 0.713680 97.437600
1 29 0.014517 0.030680 0.049340 0.070133 0.106995 0.174999 0.249464 0.321352 0.411183 0.555240 0.740032 97.276066
1 30 0.020498 0.041120 0.062895 0.085736 0.124343 0.195529 0.270991 0.337881 0.415672 0.542550 0.706258 97.196529
1 31 0.027192 0.048590 0.070444 0.097975 0.143782 0.219073 0.295704 0.367557 0.452986 0.583236 0.742188 96.951271
1 32 0.041923 0.063316 0.081660 0.114205 0.173809 0.257619 0.329244 0.400213 0.494958 0.628453 0.771560 96.643038
1 33 0.045008 0.071441 0.095263 0.130104 0.188770 0.274705 0.349341 0.414595 0.491940 0.607827 0.738147 96.592861
1 34 0.043057 0.079429 0.112464 0.144894 0.194899 0.276791 0.350787 0.407669 0.472187 0.578279 0.706063 96.633479
1 35 0.049846 0.085592 0.116896 0.151969 0.205666 0.287852 0.359673 0.415015 0.473419 0.566588 0.675978 96.611506
1 36 0.036906 0.066770 0.096941 0.128656 0.177121 0.257101 0.330211 0.383402 0.436491 0.525637 0.629881 96.930885
1 37 0.052265 0.086373 0.111041 0.140069 0.189391 0.264720 0.326231 0.369409 0.414038 0.487027 0.566915 96.992521
1 38 0.036216 0.074365 0.112476 0.138230 0.170438 0.237930 0.306341 0.348492 0.378101 0.441777 0.529366 97.226269
1 39 0.027691 0.047755 0.066372 0.089292 0.126753 0.183685 0.233864 0.270747 0.305382 0.363160 0.430410 97.854891
1 40 0.032311 0.049176 0.062929 0.083928 0.117093 0.159812 0.193988 0.224357 0.258323 0.307816 0.360638 98.149628
1 41 0.021898 0.033997 0.044605 0.062038 0.091375 0.127078 0.153635 0.176797 0.203824 0.244107 0.286340 98.554310
1 42 0.016264 0.024697 0.032533 0.046151 0.068844 0.096083 0.117823 0.139678 0.165798 0.202089 0.240111 98.849926
1 43 0.014327 0.020085 0.025813 0.037998 0.058543 0.081114 0.098848 0.119413 0.144871 0.177527 0.210243 99.011217
1 44 0.010970 0.016126 0.021674 0.032854 0.052159 0.073670 0.090888 0.110947 0.136498 0.169373 0.201970 99.082872
1 45 0.013322 0.018625 0.024243 0.036085 0.055930 0.077775 0.095534 0.116509 0.142367 0.175622 0.209551 99.034435
1 46 0.015547 0.022228 0.029031 0.042758 0.065914 0.091240 0.111142 0.134949 0.166667 0.207557 0.248663 98.864305
1 47 0.020318 0.027913 0.035615 0.052484 0.081627 0.114352 0.140415 0.170582 0.209837 0.260186 0.310379 98.576294
1 48 0.019927 0.031345 0.044274 0.065136 0.098875 0.143047 0.180504 0.214916 0.255115 0.314952 0.380890 98.251018
1 49 0.032889 0.048823 0.061760 0.084572 0.125417 0.181886 0.228021 0.268859 0.319785 0.397579 0.484236 97.766171
1 50 0.031136 0.060810 0.087514 0.110291 0.147547 0.218284 0.286723 0.336278 0.389458 0.489295 0.621838 97.220821
1 51 0.036371 0.055830 0.073686 0.101837 0.148268 0.214403 0.272597 0.325449 0.387280 0.480853 0.590477 97.312946
1 52 0.041522 0.058114 0.073904 0.104824 0.158360 0.228412 0.285234 0.339492 0.409659 0.515521 0.633828 97.151133
1 53 0.054863 0.088551 0.107108 0.128599 0.170496 0.240409 0.297693 0.340502 0.396366 0.495951 0.616094 97.063370
1 54 0.034810 0.059709 0.085691 0.119033 0.166529 0.234311 0.294039 0.345045 0.406741 0.510266 0.637215 97.106615
1 55 0.037537 0.068486 0.090309 0.110600 0.150646 0.226932 0.297555 0.345387 0.394502 0.488376 0.608537 97.181133
1 56 0.028492 0.046196 0.067462 0.103749 0.163197 0.234574 0.287620 0.334409 0.394640 0.482177 0.572188 97.285295
1 57 0.048088 0.064469 0.079377 0.112014 0.164054 0.220660 0.261397 0.304549 0.361028 0.439003 0.521653 97.423705
1 58 0.031023 0.043471 0.059495 0.096772 0.161711 0.225423 0.264356 0.307046 0.366612 0.439097 0.502011 97.502983
1 59 0.040406 0.058740 0.076083 0.110160 0.170217 0.241215 0.290032 0.334241 0.391873 0.469631 0.543357 97.274042
1 60 0.037209 0.067837 0.092110 0.120467 0.169692 0.239644 0.290544 0.325767 0.374210 0.460058 0.556602 97.265863
1 61 0.032676 0.059929 0.082368 0.106418 0.146880 0.210209 0.259235 0.291557 0.329544 0.399589 0.483380 97.598217
1 62 0.015151 0.026022 0.038572 0.058545 0.098039 0.163715 0.228165 0.281821 0.335273 0.409690 0.483996 97.861009
1 63 0.024817 0.043128 0.060762 0.085322 0.128999 0.190381 0.239632 0.278680 0.324596 0.392967 0.464265 97.766447
1 64 0.030625 0.054098 0.073310 0.093826 0.126587 0.174368 0.214238 0.247597 0.288202 0.351738 0.424409 97.921000
1 65 0.012819 0.022140 0.032231 0.047679 0.077101 0.122171 0.162418 0.194915 0.229856 0.283142 0.339751 98.475777
1 66 0.011686 0.020222 0.029181 0.042305 0.067750 0.109348 0.149484 0.182125 0.214916 0.263931 0.315322 98.593729
1 67 0.018003 0.033348 0.046658 0.059644 0.080671 0.113204 0.141490 0.163036 0.186885 0.226883 0.273399 98.656776
1 68 0.010033 0.017976 0.026245 0.036641 0.054016 0.080038 0.104320 0.124472 0.144676 0.176412 0.212699 99.012472
1 69 0.005965 0.009426 0.013291 0.020145 0.033220 0.053096 0.073028 0.092461 0.112863 0.141804 0.172468 99.272234
1 70 0.007671 0.012490 0.017024 0.024061 0.036159 0.051590 0.064930 0.078699 0.095727 0.120157 0.146304 99.345185
1 71 0.006630 0.010979 0.015504 0.021907 0.031691 0.044334 0.056223 0.068403 0.081749 0.101364 0.123699 99.437517
1 72 0.004895 0.007639 0.010270 0.014828 0.022854 0.033263 0.042680 0.052614 0.064470 0.081774 0.100797 99.563915
1 73 0.003485 0.005398 0.007524 0.011437 0.018336 0.027284 0.035686 0.044769 0.055415 0.070945 0.088110 99.631611
1 74 0.004265 0.006406 0.008579 0.012625 0.019518 0.028035 0.035764 0.044228 0.054194 0.068713 0.084767 99.632906
1 75 0.003642 0.005910 0.008267 0.011963 0.018095 0.026178 0.033889 0.041897 0.050848 0.064257 0.079357 99.655699
1 76 0.003061 0.005064 0.007173 0.010387 0.015916 0.023551 0.031064 0.038714 0.046880 0.059176 0.073086 99.685926
1 77 0.002672 0.004138 0.005634 0.008306 0.013150 0.019746 0.026289 0.033512 0.041816 0.054166 0.068093 99.722478
1 78 0.004569 0.007336 0.009971 0.014652 0.022388 0.032795 0.043695 0.054833 0.066637 0.084862 0.105740 99.552520
1 79 0.004587 0.007445 0.009827 0.013865 0.020778 0.030433 0.040500 0.050782 0.062071 0.080134 0.101257 99.578323
1 80 0.004163 0.006822 0.009262 0.013278 0.019860 0.028899 0.038417 0.048348 0.059032 0.076095 0.096272 99.599553
1 81 0.004369 0.007106 0.009588 0.013836 0.021021 0.030980 0.041425 0.052168 0.063295 0.080792 0.101324 99.574095
1 82 0.004470 0.007241 0.009594 0.013731 0.020908 0.030626 0.040405 0.050746 0.062585 0.081587 0.104226 99.573881
1 83 0.004503 0.007371 0.009995 0.014340 0.021751 0.032634 0.044354 0.056206 0.068454 0.088673 0.114191 99.537527
1 84 0.004695 0.007429 0.009796 0.014362 0.022396 0.033503 0.044472 0.055863 0.069146 0.091465 0.119447 99.527426
1 85 0.006673 0.010775 0.014015 0.019523 0.027897 0.039528 0.051400 0.064756 0.081996 0.111079 0.148890 99.423468
1 86 0.005380 0.008609 0.011484 0.016741 0.025178 0.037588 0.050725 0.065513 0.084101 0.116706 0.161611 99.416362
1 87 0.004912 0.008086 0.011325 0.016989 0.025315 0.038393 0.054186 0.073802 0.098455 0.141513 0.205597 99.321425
1 88 0.005495 0.008568 0.011561 0.017581 0.026447 0.041896 0.062562 0.091111 0.128955 0.194783 0.294901 99.116142
1 89 0.007736 0.012104 0.016106 0.024988 0.037074 0.058055 0.087948 0.139682 0.229577 0.399756 0.679245 98.307732
1 90 0.004665 0.007328 0.010558 0.020574 0.029896 0.059780 0.155792 0.188045 0.272644 0.457248 1.482970 97.310497
1 91 0.006543 0.009799 0.013271 0.027395 0.034854 0.061357 0.152802 0.208758 0.389544 0.849746 3.633406 94.612524
1 92 0.012612 0.062097 0.081072 0.051523 0.058994 0.097311 0.191565 0.191352 0.649499 3.257518 15.176331 80.170124
1 93 0.018411 0.018375 0.046364 0.157789 0.195779 0.270536 1.660830 6.407630 19.143669 11.203857 4.242007 56.634753
1 94 0.014549 0.045442 0.073590 0.105075 0.328545 3.954230 22.254187 10.561542 2.386028 1.246606 1.374119 57.656087
1 95 0.025668 0.053148 0.092760 0.156164 0.300826 2.654186 21.171571 13.491223 2.586203 0.911434 0.734135 57.822682
1 96 0.314412 1.154038 0.378853 0.833918 3.771837 19.432634 12.750405 3.238434 0.828701 0.646980 0.519088 56.130700
1 97 0.563268 10.123988 17.138119 10.634616 1.968815 0.990522 0.925976 1.034935 1.062528 1.099248 0.735243 53.722743
1 98 2.995337 19.118061 7.963027 5.055525 2.459828 2.666068 2.349948 1.496965 0.561098 0.233562 0.111866 54.988709
1 99 0.127392 1.733752 6.543859 25.667482 6.987836 1.100624 0.456508 0.275728 0.103624 0.062177 0.057026 56.883993
1 100 0.006186 0.009652 0.012799 0.017248 0.023520 0.033833 0.043510 0.052033 0.061147 0.076853 0.095833 49.567388
2 1 0.008122 0.013161 0.018062 0.025469 0.038243 0.055019 0.069983 0.083689 0.098913 0.120168 0.142387 99.326784
2 2 0.010666 0.014987 0.018471 0.025847 0.039833 0.055792 0.069072 0.083049 0.099524 0.119263 0.136947 99.326549
2 3 0.011831 0.018531 0.024658 0.034058 0.050339 0.069205 0.084821 0.100039 0.117392 0.138544 0.158409 99.192175
2 4 0.013956 0.019493 0.024080 0.033623 0.051501 0.072583 0.089181 0.105161 0.124392 0.149510 0.173238 99.143286
2 5 0.015968 0.024282 0.030590 0.040516 0.058922 0.082611 0.102240 0.119927 0.140494 0.167657 0.193913 99.022877
2 6 0.016498 0.024982 0.032060 0.043396 0.063428 0.088811 0.110354 0.130185 0.152941 0.182996 0.212719 98.941629
2 7 0.021166 0.032738 0.041864 0.055727 0.080734 0.111676 0.135471 0.155330 0.178792 0.211214 0.243140 98.732153
2 8 0.032102 0.047438 0.057805 0.074136 0.103250 0.139385 0.167438 0.191103 0.217213 0.252077 0.285608 98.432447
2 9 0.028308 0.043636 0.056399 0.078832 0.121839 0.173010 0.207133 0.231381 0.260662 0.302464 0.340141 98.156193
2 10 0.045879 0.070280 0.088816 0.111363 0.146954 0.197328 0.238565 0.264919 0.286795 0.326317 0.371462 97.851320
2 11 0.046490 0.088900 0.109749 0.120908 0.159249 0.230693 0.284567 0.306467 0.328505 0.376065 0.425139 97.523268
2 12 0.039957 0.065275 0.090088 0.116955 0.156145 0.218063 0.273159 0.303986 0.320058 0.360108 0.412792 97.643419
2 13 0.053125 0.084196 0.102108 0.126555 0.171308 0.225462 0.262399 0.292882 0.337151 0.400421 0.462282 97.482111
2 14 0.044931 0.052898 0.059620 0.086402 0.143796 0.217537 0.273512 0.318322 0.365855 0.429557 0.484523 97.523049
2 15 0.029177 0.055275 0.075021 0.094837 0.138181 0.211290 0.273263 0.309584 0.346211 0.411202 0.483140 97.572819
2 16 0.034142 0.070616 0.098618 0.112178 0.138725 0.199989 0.260520 0.293830 0.321373 0.385796 0.474800 97.609415
2 17 0.020674 0.041683 0.061320 0.081465 0.122890 0.196646 0.267195 0.314269 0.358339 0.434165 0.523022 97.578331
2 18 0.016396 0.022502 0.029492 0.046326 0.081612 0.133860 0.186445 0.243205 0.312517 0.404412 0.497142 98.026091
2 19 0.019731 0.027868 0.035820 0.054960 0.093953 0.142706 0.182076 0.224443 0.284937 0.366990 0.450270 98.116243
2 20 0.018367 0.031934 0.044506 0.061991 0.096111 0.149298 0.200284 0.246348 0.301588 0.384690 0.480386 97.984497
2 21 0.011732 0.023528 0.036582 0.053458 0.088097 0.148569 0.212920 0.272129 0.342633 0.451460 0.581159 97.777735
2 22 0.012370 0.019858 0.028493 0.043988 0.074946 0.124772 0.179112 0.237960 0.309985 0.414177 0.534253 98.020088
2 23 0.017163 0.029542 0.040831 0.057617 0.090556 0.140067 0.186781 0.232025 0.290203 0.378665 0.482807 98.053743
2 24 0.016119 0.033868 0.051362 0.068547 0.101336 0.161389 0.226666 0.286641 0.358478 0.474730 0.620615 97.600254
2 25 0.007411 0.014575 0.023425 0.037495 0.069763 0.132090 0.207732 0.285520 0.378138 0.521363 0.693412 97.629082
2 26 0.010074 0.017202 0.026500 0.044286 0.080176 0.132294 0.185955 0.248381 0.333275 0.452463 0.587564 97.881830
2 27 0.017885 0.024254 0.031947 0.051670 0.089154 0.134683 0.178214 0.238429 0.327385 0.446912 0.580092 97.879373
2 28 0.015565 0.023580 0.032717 0.053302 0.097638 0.163906 0.232863 0.318449 0.442430 0.617795 0.811355 97.190401
2 29 0.014435 0.028360 0.043811 0.065106 0.110179 0.191482 0.280581 0.368787 0.481501 0.655465 0.864338 96.895960
2 30 0.023037 0.042708 0.061651 0.085757 0.133144 0.214991 0.299087 0.376140 0.468943 0.614174 0.791693 96.888672
2 31 0.032236 0.051201 0.070946 0.104586 0.163805 0.245799 0.324990 0.409899 0.518212 0.669817 0.845771 96.562740
2 32 0.051077 0.069108 0.087758 0.130841 0.207679 0.301528 0.383954 0.479852 0.607654 0.773823 0.943680 95.963045
2 33 0.066743 0.091028 0.108141 0.151317 0.237881 0.345544 0.428965 0.514073 0.628640 0.778043 0.922118 95.727510
2 34 0.049015 0.083249 0.116466 0.162293 0.241594 0.351048 0.444461 0.521139 0.607407 0.731748 0.866004 95.825577
2 35 0.084919 0.125033 0.150233 0.190574 0.263836 0.362512 0.443701 0.513224 0.589737 0.694141 0.802478 95.779610
2 36 0.058605 0.095201 0.121072 0.158439 0.230921 0.329564 0.404912 0.461199 0.528625 0.630012 0.734456 96.246993
2 37 0.072091 0.116623 0.151719 0.187629 0.242581 0.327738 0.402008 0.451786 0.492256 0.562230 0.642976 96.350363
2 38 0.056928 0.107461 0.135636 0.153844 0.204820 0.298538 0.375972 0.415300 0.452572 0.525724 0.606096 96.667109
2 39 0.035361 0.058957 0.083877 0.115228 0.161232 0.225129 0.284913 0.331240 0.367814 0.422139 0.484570 97.429539
2 40 0.050175 0.065967 0.073543 0.097955 0.147726 0.200160 0.234567 0.269491 0.312860 0.361059 0.397148 97.789347
2 41 0.030804 0.043020 0.052683 0.072788 0.107065 0.142165 0.168574 0.197970 0.233541 0.274073 0.308916 98.368403
2 42 0.020666 0.028601 0.035528 0.051759 0.081738 0.111517 0.131951 0.155259 0.184705 0.218492 0.247178 98.732603
2 43 0.018065 0.022369 0.027138 0.041544 0.066897 0.088997 0.105158 0.128690 0.158493 0.187898 0.210902 98.943848
2 44 0.013073 0.017502 0.022944 0.036576 0.060625 0.082287 0.098291 0.120777 0.149905 0.180317 0.205052 99.012650
2 45 0.017535 0.021197 0.025537 0.039304 0.063599 0.084886 0.100713 0.124667 0.156284 0.188623 0.214786 98.962868
2 46 0.020443 0.025520 0.032265 0.050410 0.080715 0.106526 0.125189 0.152638 0.188370 0.225012 0.255208 98.737706
2 47 0.030815 0.036272 0.043700 0.066928 0.105932 0.139711 0.163511 0.198061 0.243790 0.293273 0.335862 98.342146
2 48 0.038757 0.053982 0.062641 0.082851 0.122635 0.168998 0.202434 0.239200 0.293119 0.364270 0.432726 97.938390
2 49 0.046484 0.065210 0.082605 0.111271 0.156925 0.219887 0.273868 0.321260 0.373187 0.454417 0.548214 97.346670
2 50 0.042048 0.076906 0.097372 0.118230 0.172038 0.265416 0.342058 0.394218 0.464844 0.585337 0.720663 96.720867
2 51 0.042213 0.062927 0.084086 0.115500 0.163359 0.235504 0.305583 0.368351 0.429862 0.524698 0.640264 97.027653
2 52 0.049854 0.064843 0.075405 0.107500 0.174486 0.258093 0.314887 0.367239 0.447471 0.572927 0.706728 96.860569
2 53 0.061824 0.097314 0.109288 0.124633 0.171896 0.259533 0.332817 0.382477 0.446581 0.565385 0.704423 96.743828
2 54 0.041384 0.065137 0.085902 0.118469 0.176955 0.265028 0.336865 0.387846 0.446303 0.556730 0.692172 96.827206
2 55 0.047801 0.079874 0.095679 0.114391 0.164366 0.254061 0.331921 0.384425 0.442602 0.544772 0.662055 96.878053
2 56 0.048651 0.070975 0.092268 0.133692 0.200725 0.270065 0.312300 0.350929 0.406854 0.492174 0.580458 97.040911
2 57 0.084619 0.089765 0.092109 0.125138 0.188883 0.250556 0.287630 0.331435 0.393582 0.468657 0.534589 97.153032
2 58 0.064140 0.071694 0.082062 0.123570 0.192173 0.243992 0.270311 0.312619 0.377024 0.444227 0.494644 97.323544
2 59 0.059406 0.074461 0.085553 0.122808 0.195794 0.269556 0.311744 0.353690 0.410469 0.477742 0.529368 97.109411
2 60 0.042482 0.071588 0.089797 0.115727 0.175224 0.257901 0.310651 0.342215 0.390962 0.476642 0.562658 97.164154
2 61 0.047338 0.082540 0.098205 0.110594 0.146337 0.211662 0.266015 0.301795 0.343112 0.415433 0.497310 97.479662
2 62 0.019767 0.032093 0.044624 0.067259 0.114849 0.183633 0.240166 0.282794 0.328972 0.399902 0.472275 97.813665
2 63 0.029176 0.046524 0.062447 0.087260 0.134717 0.199939 0.255196 0.303563 0.357293 0.426195 0.490276 97.607413
2 64 0.036413 0.057332 0.071869 0.094197 0.138900 0.198698 0.245026 0.284103 0.331413 0.395598 0.457225 97.689226
2 65 0.017122 0.027304 0.037354 0.053755 0.084708 0.128699 0.169492 0.208043 0.251866 0.312350 0.374453 98.334858
2 66 0.014880 0.024417 0.033704 0.048527 0.078168 0.120520 0.158187 0.192869 0.233799 0.290355 0.346224 98.458348
2 67 0.021495 0.036231 0.047040 0.061348 0.090624 0.132192 0.166205 0.193095 0.223426 0.266376 0.307692 98.454275
2 68 0.012460 0.020241 0.027738 0.039099 0.059796 0.087896 0.113458 0.137183 0.162531 0.196984 0.231995 98.910620
2 69 0.007121 0.010039 0.013017 0.020117 0.034715 0.053400 0.070439 0.090275 0.115292 0.147573 0.178502 99.259510
2 70 0.007400 0.011455 0.015808 0.023616 0.037678 0.054375 0.069114 0.085359 0.104533 0.128851 0.152279 99.309534
2 71 0.007390 0.011147 0.014472 0.020800 0.032504 0.046293 0.058085 0.071290 0.087336 0.107619 0.126959 99.416111
2 72 0.005124 0.007267 0.009479 0.014298 0.023039 0.032896 0.041639 0.052293 0.065376 0.081969 0.098269 99.568348
2 73 0.004047 0.005730 0.007451 0.011313 0.018408 0.026340 0.033454 0.042498 0.054142 0.069047 0.083650 99.643917
2 74 0.005063 0.006898 0.008613 0.012838 0.020527 0.028531 0.035188 0.043727 0.054687 0.068185 0.080654 99.635088
2 75 0.004193 0.006445 0.008645 0.012561 0.019195 0.026723 0.033489 0.041254 0.050424 0.062557 0.074839 99.659676
2 76 0.003740 0.005885 0.007829 0.011203 0.017339 0.024599 0.031055 0.038230 0.046773 0.058142 0.069463 99.685742
2 77 0.003082 0.004452 0.005813 0.008798 0.014559 0.021170 0.026984 0.033995 0.042794 0.054387 0.065664 99.718302
2 78 0.002600 0.003930 0.005252 0.007902 0.013005 0.018946 0.024336 0.030969 0.039533 0.050862 0.062028 99.740639
2 79 0.005714 0.008989 0.011633 0.016389 0.024441 0.034611 0.044977 0.055946 0.067991 0.085243 0.103550 99.540520
2 80 0.005269 0.008288 0.010683 0.014992 0.022382 0.031457 0.040443 0.050238 0.061413 0.077467 0.094504 99.582863
2 81 0.005255 0.008384 0.010906 0.015430 0.023227 0.032611 0.041477 0.050960 0.062058 0.078431 0.095960 99.575300
2 82 0.004662 0.007432 0.009746 0.013911 0.021248 0.030575 0.039813 0.049661 0.060800 0.077366 0.095663 99.589123
2 83 0.005117 0.008029 0.010277 0.014703 0.022677 0.032506 0.041876 0.052194 0.064681 0.082935 0.102978 99.562027
2 84 0.004920 0.007787 0.010382 0.015130 0.023156 0.033335 0.043506 0.054561 0.067289 0.086633 0.109025 99.544271
2 85 0.007597 0.011466 0.014178 0.019852 0.029455 0.040881 0.051562 0.063883 0.079661 0.103422 0.131126 99.446915
2 86 0.005575 0.008654 0.011371 0.016774 0.025754 0.037201 0.048521 0.061785 0.078975 0.105874 0.138810 99.460707
2 87 0.005609 0.008801 0.011626 0.017201 0.026513 0.039087 0.052219 0.068057 0.088825 0.121775 0.164347 99.395941
2 88 0.005870 0.009033 0.012098 0.018456 0.028371 0.042014 0.057218 0.077345 0.104960 0.150544 0.214122 99.279968
2 89 0.008981 0.012952 0.016286 0.024251 0.036439 0.055353 0.079697 0.114511 0.161095 0.236940 0.347880 98.905613
2 90 0.005563 0.009052 0.012562 0.019812 0.029638 0.045702 0.068250 0.106177 0.169636 0.290517 0.494283 98.748808
2 91 0.006070 0.008932 0.012556 0.024036 0.035360 0.069197 0.180792 0.216717 0.307338 0.494776 1.511526 97.132698
2 92 0.008957 0.015222 0.020678 0.036354 0.044942 0.077973 0.194697 0.257361 0.455638 0.925108 3.635203 94.327866
2 93 0.012610 0.053645 0.070463 0.052297 0.061905 0.093449 0.185412 0.203768 0.690005 3.145290 14.231402 81.199753
2 94 0.020402 0.022285 0.049888 0.160159 0.218766 0.326823 1.815609 5.957950 16.251761 10.155260 4.499991 60.521105
2 95 0.016738 0.046668 0.070977 0.107338 0.330533 3.571548 19.325412 9.846897 2.612666 1.487362 1.735300 60.848566
2 96 0.030137 0.064998 0.111091 0.170853 0.270015 2.089244 18.198773 14.018458 3.513044 1.311206 1.044741 59.177440
2 97 0.259368 0.955322 0.369762 0.881943 3.669280 17.009144 12.464736 4.030448 1.142153 0.878058 0.706862 57.632926
2 98 0.614229 8.941216 13.500482 10.633578 2.910398 1.595472 1.369109 1.525869 1.678501 1.682704 0.998779 54.549661
2 99 2.545733 14.225974 6.477361 5.840016 3.541099 4.382521 4.285588 2.639588 0.660943 0.158670 0.059206 55.183301
2 100 0.178999 2.591262 7.358041 24.103281 7.912493 1.142664 0.328770 0.146470 0.066343 0.051258 0.051539 56.068881
3 1 0.010652 0.016985 0.022828 0.031102 0.044566 0.063180 0.080140 0.094976 0.110290 0.133246 0.159244 99.232796
3 2 0.012844 0.017351 0.021227 0.030151 0.046557 0.064688 0.078964 0.093890 0.111752 0.134240 0.155455 99.232882
3 3 0.014813 0.023185 0.031354 0.043201 0.061025 0.081295 0.098192 0.114017 0.130884 0.153221 0.176815 99.071999
3 4 0.017000 0.021789 0.026272 0.037861 0.058723 0.081898 0.099938 0.118827 0.141245 0.169665 0.196727 99.030052
3 5 0.016340 0.024263 0.031666 0.044331 0.066256 0.093130 0.115078 0.135753 0.159613 0.191027 0.221999 98.900543
3 6 0.016085 0.023245 0.030916 0.045383 0.070622 0.102074 0.128816 0.153590 0.180255 0.215121 0.249820 98.784077
3 7 0.022974 0.034405 0.045447 0.063367 0.092082 0.126716 0.154787 0.179803 0.207757 0.245637 0.284111 98.542917
3 8 0.038162 0.051763 0.062243 0.084329 0.120384 0.158824 0.185975 0.212489 0.245682 0.288224 0.329130 98.222796
3 9 0.025487 0.038722 0.056742 0.085947 0.129906 0.184744 0.231954 0.269587 0.301596 0.347356 0.396541 97.931421
3 10 0.051433 0.068993 0.079478 0.105629 0.155443 0.215627 0.257330 0.290349 0.330749 0.388761 0.442657 97.613554
3 11 0.031124 0.060184 0.091537 0.120169 0.162638 0.244637 0.329655 0.376221 0.392305 0.432724 0.486093 97.272713
3 12 0.049770 0.073681 0.088378 0.113813 0.159866 0.223017 0.271541 0.308378 0.353141 0.427916 0.514390 97.416109
3 13 0.035154 0.058170 0.087377 0.129873 0.187850 0.258255 0.320544 0.373402 0.421923 0.487275 0.558386 97.081795
3 14 0.027903 0.034894 0.044997 0.074972 0.134496 0.206980 0.265339 0.324634 0.400105 0.503605 0.603364 97.378714
3 15 0.015625 0.029368 0.044820 0.066801 0.113187 0.196938 0.280937 0.339254 0.393359 0.485084 0.587551 97.447076
3 16 0.021371 0.038659 0.052518 0.072608 0.122775 0.215941 0.300576 0.350309 0.398918 0.494425 0.601498 97.330404
3 17 0.011500 0.022918 0.038006 0.059019 0.100740 0.181980 0.277797 0.358475 0.430190 0.541805 0.671820 97.305746
3 18 0.013129 0.017430 0.022878 0.038182 0.070619 0.117740 0.164540 0.221573 0.304352 0.428821 0.579990 98.020748
3 19 0.011877 0.017623 0.026347 0.046448 0.086615 0.141177 0.192898 0.250140 0.325653 0.430204 0.544639 97.926377
3 20 0.013329 0.022569 0.031744 0.049632 0.093050 0.163494 0.227803 0.284198 0.358206 0.473316 0.597748 97.684910
3 21 0.006392 0.012165 0.020193 0.034247 0.066508 0.130767 0.213265 0.302418 0.406352 0.558937 0.737816 97.510937
3 22 0.010485 0.015460 0.021905 0.037486 0.070444 0.119802 0.169879 0.229559 0.316006 0.448459 0.614727 97.945787
3 23 0.009142 0.015897 0.024387 0.040667 0.076771 0.136793 0.198340 0.258474 0.334523 0.452984 0.591942 97.860083
3 24 0.009251 0.017783 0.027044 0.042517 0.082075 0.160694 0.250477 0.334464 0.434712 0.592754 0.772874 97.275354
3 25 0.004509 0.008394 0.013614 0.024127 0.051529 0.109447 0.186309 0.276761 0.399928 0.597636 0.842358 97.485388
3 26 0.006197 0.010764 0.018006 0.033892 0.069855 0.131101 0.201570 0.281026 0.382116 0.530658 0.708362 97.626455
3 27 0.010954 0.015613 0.022682 0.042348 0.086327 0.145456 0.199695 0.268440 0.373751 0.527072 0.704022 97.603636
3 28 0.008985 0.014007 0.021518 0.040487 0.085834 0.159290 0.238685 0.338026 0.488550 0.718912 0.987151 96.898554
3 29 0.009510 0.018594 0.028714 0.046004 0.091289 0.185508 0.297680 0.409211 0.553516 0.785797 1.067241 96.506935
3 30 0.015506 0.028880 0.042635 0.064853 0.118048 0.221797 0.334562 0.431256 0.542500 0.728584 0.957417 96.513966
3 31 0.022546 0.036329 0.053387 0.085838 0.148580 0.246592 0.347809 0.453976 0.587969 0.791563 1.041106 96.184303
3 32 0.042907 0.055319 0.070496 0.114612 0.200898 0.307187 0.397326 0.510071 0.681018 0.918641 1.177625 95.523899
3 33 0.051117 0.070852 0.093468 0.145837 0.243482 0.369433 0.475370 0.586911 0.740141 0.957911 1.193709 95.071770
3 34 0.039572 0.065836 0.092013 0.135586 0.224542 0.365136 0.495731 0.608046 0.742592 0.938624 1.145236 95.147087
3 35 0.057185 0.085243 0.115680 0.175180 0.284697 0.427842 0.541220 0.635385 0.743017 0.893847 1.047165 94.993542
3 36 0.039896 0.064912 0.097013 0.147631 0.229148 0.345287 0.453667 0.546711 0.642229 0.782330 0.939591 95.711582
3 37 0.082269 0.117118 0.137741 0.181511 0.260194 0.354442 0.419381 0.476398 0.553588 0.667406 0.786105 95.963844
3 38 0.038256 0.074823 0.114576 0.153543 0.212931 0.321417 0.431064 0.498605 0.542026 0.627833 0.735837 96.249094
3 39 0.039243 0.058451 0.074019 0.105158 0.164233 0.241806 0.303681 0.357995 0.421629 0.510687 0.600993 97.122101
3 40 0.038165 0.055270 0.075994 0.113735 0.168078 0.221705 0.263059 0.306433 0.354181 0.412696 0.471399 97.519285
3 41 0.030225 0.041870 0.051290 0.072694 0.111954 0.155849 0.187924 0.220888 0.262312 0.316256 0.369663 98.179073
3 42 0.019869 0.028368 0.037353 0.055814 0.086904 0.119174 0.143983 0.172660 0.208196 0.251347 0.293602 98.582729
3 43 0.017308 0.022520 0.028706 0.043907 0.069359 0.094024 0.113556 0.139459 0.171561 0.208530 0.244677 98.846392
3 44 0.013888 0.018674 0.024050 0.037115 0.060404 0.084013 0.102995 0.128561 0.161971 0.200280 0.236459 98.931589
3 45 0.014558 0.019758 0.026153 0.040688 0.065179 0.089830 0.109872 0.136149 0.169457 0.208713 0.247227 98.872415
3 46 0.020672 0.027275 0.034846 0.053440 0.085807 0.118026 0.142735 0.174902 0.216499 0.264010 0.308400 98.553391
3 47 0.025534 0.033478 0.043820 0.068596 0.110023 0.152213 0.185099 0.226251 0.279581 0.343859 0.406004 98.125543
3 48 0.027358 0.043596 0.062392 0.090243 0.134223 0.193923 0.244917 0.291026 0.345955 0.431181 0.529926 97.605257
3 49 0.050465 0.066606 0.075769 0.104074 0.161814 0.240002 0.300126 0.354953 0.430251 0.547443 0.676930 96.991568
3 50 0.022832 0.047774 0.079935 0.113588 0.165458 0.276174 0.407000 0.501380 0.571279 0.709075 0.895298 96.210209
3 51 0.041038 0.059449 0.075680 0.109429 0.172142 0.259516 0.332827 0.400406 0.488444 0.627571 0.790485 96.643013
3 52 0.028769 0.042663 0.061963 0.100317 0.164421 0.251610 0.334135 0.420847 0.529805 0.694987 0.888369 96.482113
3 53 0.034448 0.059361 0.077700 0.103875 0.165843 0.280909 0.381843 0.445485 0.520715 0.676103 0.872133 96.381584
3 54 0.030711 0.046742 0.064988 0.099118 0.159350 0.252170 0.343184 0.431045 0.536869 0.702299 0.897053 96.436476
3 55 0.025898 0.050593 0.076629 0.104294 0.156089 0.259479 0.365407 0.437713 0.503285 0.635296 0.806090 96.579231
3 56 0.041824 0.060059 0.077368 0.113615 0.177477 0.254144 0.315625 0.382678 0.475661 0.601905 0.730188 96.769455
3 57 0.043269 0.061585 0.083521 0.129262 0.202413 0.277975 0.331779 0.389693 0.464430 0.562339 0.661044 96.792688
3 58 0.040483 0.053518 0.070991 0.116372 0.193478 0.264946 0.313314 0.377002 0.465639 0.561696 0.639005 96.903559
3 59 0.044836 0.062588 0.082763 0.128711 0.206601 0.284316 0.333059 0.384529 0.456395 0.550159 0.637268 96.828777
3 60 0.020312 0.034863 0.050229 0.077724 0.140983 0.244636 0.340109 0.417469 0.503497 0.623705 0.731201 96.815271
3 61 0.022460 0.038024 0.053913 0.080658 0.135639 0.220811 0.296172 0.355068 0.419199 0.517341 0.619187 97.241529
3 62 0.016368 0.025474 0.038213 0.063847 0.110965 0.174343 0.232743 0.294161 0.370616 0.474360 0.582085 97.616827
3 63 0.030179 0.047078 0.062935 0.090896 0.143622 0.211095 0.264595 0.318443 0.392766 0.491974 0.589550 97.356869
3 64 0.026380 0.042649 0.060674 0.092117 0.149827 0.227467 0.293783 0.349306 0.404965 0.476815 0.545085 97.330934
3 65 0.016503 0.025775 0.035716 0.053775 0.087163 0.134680 0.180333 0.228121 0.286872 0.367585 0.453882 98.129591
3 66 0.018488 0.028800 0.039955 0.060367 0.095955 0.141110 0.180162 0.222134 0.276927 0.350327 0.425978 98.159792
3 67 0.023063 0.037673 0.051128 0.071716 0.110491 0.165129 0.211427 0.247125 0.280810 0.328700 0.376912 98.095827
3 68 0.014730 0.023364 0.031814 0.046489 0.073154 0.107439 0.136750 0.165196 0.198545 0.243291 0.288457 98.670773
3 69 0.007529 0.010501 0.014223 0.022903 0.039217 0.060671 0.082171 0.108330 0.139681 0.179278 0.219666 99.115830
3 70 0.008536 0.012604 0.016858 0.025848 0.042826 0.062940 0.080054 0.099764 0.124740 0.156276 0.186496 99.183058
3 71 0.007775 0.011748 0.016075 0.024173 0.038031 0.053859 0.067577 0.083151 0.101382 0.124536 0.147916 99.323772
3 72 0.006113 0.008374 0.010494 0.015568 0.024940 0.035588 0.044748 0.056202 0.070969 0.090204 0.109592 99.527210
3 73 0.004344 0.005930 0.007673 0.011911 0.019683 0.028411 0.036208 0.046184 0.058817 0.075019 0.091305 99.614515
3 74 0.005074 0.006872 0.008895 0.013670 0.021842 0.030607 0.038324 0.047912 0.059213 0.073421 0.087728 99.606439
3 75 0.004934 0.007314 0.009661 0.014264 0.021999 0.030349 0.037317 0.045333 0.054974 0.067978 0.081520 99.624359
3 76 0.004447 0.006830 0.009249 0.013465 0.020248 0.027641 0.034147 0.041710 0.050608 0.062684 0.075542 99.653431
3 77 0.003880 0.005203 0.006579 0.010063 0.016608 0.023973 0.030451 0.038330 0.047795 0.060088 0.072382 99.684651
3 78 0.002698 0.003916 0.005342 0.008409 0.014044 0.020609 0.026802 0.034494 0.043902 0.056105 0.068512 99.715172
3 79 0.002809 0.004131 0.005544 0.008455 0.013884 0.020410 0.026520 0.033724 0.042321 0.053948 0.066254 99.721998
3 80 0.006297 0.009547 0.012199 0.017412 0.026291 0.037066 0.047494 0.058388 0.070235 0.087442 0.105970 99.521656
3 81 0.006114 0.009342 0.012075 0.017187 0.025612 0.035775 0.045718 0.056367 0.068102 0.085421 0.104901 99.533386
3 82 0.005242 0.007943 0.010298 0.015129 0.023591 0.033720 0.043269 0.053717 0.065927 0.083610 0.102895 99.554663
3 83 0.005106 0.007896 0.010397 0.015151 0.023159 0.033428 0.043960 0.055335 0.067880 0.086412 0.107702 99.543572
3 84 0.005625 0.008422 0.010688 0.015486 0.024036 0.034696 0.044919 0.056331 0.070204 0.090728 0.113933 99.524935
3 85 0.006729 0.010017 0.013023 0.019288 0.029882 0.042677 0.055012 0.068673 0.084342 0.107310 0.133436 99.429610
3 86 0.005862 0.008733 0.011298 0.016916 0.026512 0.038541 0.050169 0.063445 0.079956 0.105072 0.135043 99.458449
3 87 0.005731 0.008878 0.011968 0.018091 0.027908 0.040496 0.053551 0.068948 0.088091 0.117534 0.154370 99.404434
3 88 0.006622 0.009683 0.012756 0.019679 0.030928 0.045129 0.059460 0.077352 0.101306 0.138954 0.187891 99.310239
3 89 0.008031 0.011568 0.015180 0.023767 0.037367 0.054860 0.073130 0.097573 0.131486 0.186087 0.260368 99.100580
3 90 0.005183 0.008049 0.011308 0.018105 0.028244 0.043861 0.064020 0.092276 0.129516 0.191027 0.282150 99.126266
3 91 0.006344 0.009608 0.013035 0.021380 0.034180 0.054164 0.079930 0.120650 0.187313 0.312850 0.517416 98.643130
3 92 0.008778 0.014101 0.019842 0.033818 0.048704 0.097071 0.256990 0.297413 0.397618 0.594376 1.635538 96.595753
3 93 0.009243 0.014587 0.019900 0.034982 0.044838 0.075433 0.182490 0.236798 0.403276 0.763747 2.752175 95.462530
3 94 0.014148 0.051246 0.069698 0.064311 0.078574 0.111013 0.222996 0.251428 0.737184 2.681850 11.281720 84.435827
3 95 0.022492 0.025960 0.054368 0.166603 0.247164 0.385669 1.770201 4.702719 12.278004 9.155876 5.187158 66.003784
3 96 0.017973 0.046348 0.070605 0.105794 0.278153 2.432932 14.154501 9.012803 3.157203 2.004898 2.500933 66.217858
3 97 0.034682 0.068386 0.113175 0.185385 0.305576 1.849322 14.394901 13.309342 4.825787 2.069349 1.679883 61.164212
3 98 0.225923 0.735589 0.326535 0.904488 3.323721 13.721251 11.833534 5.368836 1.936021 1.472893 1.128392 59.022820
3 99 0.605410 6.704934 8.856514 9.592843 4.189396 2.884924 2.352821 2.495345 2.644542 2.582740 1.450723 55.639809
3 100 2.730601 11.913438 5.198075 6.108213 4.632621 5.744179 5.627807 3.246832 0.603151 0.101963 0.054619 54.038502
4 1 0.012031 0.021077 0.028740 0.036686 0.049124 0.067997 0.085659 0.100856 0.117227 0.141989 0.170387 99.168228
4 2 0.011065 0.017947 0.024598 0.033800 0.049388 0.070468 0.089795 0.105526 0.119187 0.138923 0.161439 99.177862
4 3 0.015450 0.027762 0.037549 0.046849 0.061436 0.081113 0.097836 0.112713 0.131012 0.157682 0.187182 99.043413
4 4 0.015682 0.023671 0.030456 0.041213 0.060577 0.086680 0.109168 0.129163 0.151083 0.182082 0.215151 98.955069
4 5 0.013399 0.023056 0.031459 0.041921 0.061462 0.090730 0.117268 0.140169 0.166847 0.205715 0.247396 98.860579
4 6 0.010636 0.018458 0.026767 0.038034 0.058838 0.091981 0.124452 0.151646 0.180133 0.223161 0.271741 98.804156
4 7 0.016383 0.029877 0.042839 0.057585 0.083114 0.121506 0.155964 0.183731 0.215676 0.263746 0.316983 98.512594
4 8 0.018267 0.033350 0.050174 0.070025 0.102561 0.153900 0.203142 0.240224 0.273766 0.325045 0.383564 98.145983
4 9 0.021296 0.035888 0.047668 0.066294 0.109116 0.177974 0.237090 0.279933 0.328912 0.399428 0.464061 97.832341
4 10 0.040690 0.073505 0.102860 0.128674 0.166963 0.235858 0.300889 0.339638 0.365526 0.418154 0.485201 97.342039
4 11 0.054432 0.127545 0.186789 0.202395 0.220297 0.282107 0.343977 0.377616 0.407565 0.468533 0.551656 96.777090
4 12 0.022907 0.045445 0.076510 0.112205 0.164678 0.261973 0.364838 0.422448 0.443430 0.501788 0.584675 96.999104
4 13 0.050716 0.091309 0.121070 0.153610 0.213908 0.303946 0.380237 0.440269 0.509687 0.599175 0.682728 96.453345
4 14 0.062810 0.088257 0.102075 0.133411 0.205961 0.320814 0.416591 0.480061 0.540138 0.635786 0.733122 96.280972
4 15 0.037918 0.090571 0.139854 0.166358 0.212050 0.311200 0.405224 0.455816 0.503352 0.602456 0.730655 96.344545
4 16 0.037081 0.088099 0.148340 0.190249 0.242100 0.354300 0.471294 0.534224 0.567374 0.651588 0.774163 95.941189
4 17 0.041107 0.101701 0.161191 0.194525 0.246258 0.355575 0.466158 0.540214 0.613749 0.739646 0.896836 95.643042
4 18 0.020661 0.034201 0.051650 0.083264 0.146088 0.252329 0.371285 0.485895 0.599937 0.754556 0.919835 96.280296
4 19 0.039969 0.064744 0.085467 0.122583 0.191385 0.276309 0.343104 0.411647 0.511328 0.646162 0.787147 96.520153
4 20 0.033611 0.074398 0.114280 0.150067 0.211881 0.315605 0.411556 0.483915 0.569324 0.707739 0.876291 96.051337
4 21 0.020319 0.051377 0.094996 0.143632 0.225323 0.362597 0.506565 0.627793 0.756916 0.939844 1.153353 95.117285
4 22 0.022171 0.038910 0.057633 0.087376 0.145089 0.243748 0.358606 0.481431 0.622431 0.812315 1.025841 96.104450
4 23 0.030847 0.063623 0.094607 0.128325 0.189249 0.286300 0.378840 0.461137 0.565393 0.723132 0.912281 96.166266
4 24 0.031587 0.083872 0.145131 0.191659 0.265012 0.403139 0.547453 0.660276 0.786685 0.984923 1.233526 94.666739
4 25 0.019767 0.051156 0.096286 0.147166 0.238886 0.406813 0.593210 0.748825 0.911940 1.161469 1.467394 94.157085
4 26 0.031614 0.067999 0.108198 0.153802 0.228678 0.341504 0.452131 0.559522 0.698008 0.896524 1.138822 95.323198
4 27 0.039995 0.065301 0.088264 0.130478 0.213741 0.333080 0.449990 0.580320 0.749666 0.972154 1.216092 95.160913
4 28 0.046660 0.085806 0.122652 0.182770 0.308573 0.502611 0.689712 0.873617 1.111482 1.423423 1.736460 92.916233
4 29 0.034021 0.094143 0.176974 0.248474 0.356397 0.558203 0.769484 0.931312 1.109928 1.406282 1.799346 92.515438
4 30 0.042016 0.113542 0.201236 0.252553 0.319346 0.480000 0.665601 0.802916 0.932616 1.163646 1.498055 93.528473
4 31 0.055959 0.112002 0.167980 0.229614 0.337268 0.522541 0.720029 0.902636 1.110056 1.397206 1.729845 92.714865
4 32 0.071361 0.114982 0.156404 0.233641 0.388879 0.606195 0.792652 0.977237 1.228986 1.554112 1.861456 92.014094
4 33 0.095177 0.152410 0.198443 0.276549 0.429577 0.636942 0.798423 0.941649 1.138896 1.405560 1.668340 92.258032
4 34 0.068108 0.143024 0.222889 0.298074 0.415455 0.607219 0.786288 0.919096 1.059384 1.267509 1.508298 92.704659
4 35 0.103914 0.187892 0.257287 0.328140 0.440067 0.615658 0.771047 0.889088 1.013189 1.191477 1.392892 92.809345
4 36 0.055726 0.101071 0.142512 0.200369 0.317386 0.501400 0.659250 0.775513 0.910008 1.099425 1.281501 93.955839
4 37 0.061285 0.113870 0.168567 0.224871 0.307152 0.447958 0.584119 0.679345 0.760276 0.893485 1.051001 94.708073
4 38 0.067555 0.150425 0.210876 0.235067 0.288872 0.414399 0.529170 0.588452 0.645172 0.761344 0.907990 95.200680
4 39 0.028546 0.055594 0.093062 0.137919 0.200302 0.299136 0.399861 0.472076 0.523758 0.610191 0.720899 96.458652
4 40 0.062986 0.094047 0.108689 0.133826 0.186418 0.254566 0.303858 0.347353 0.405591 0.484050 0.560329 97.058287
4 41 0.027516 0.046132 0.063978 0.087851 0.126243 0.177098 0.221740 0.262315 0.307391 0.369622 0.437257 97.872858
4 42 0.020707 0.033007 0.043128 0.059609 0.091209 0.132024 0.164943 0.196390 0.235835 0.289967 0.345900 98.387281
4 43 0.016349 0.023318 0.029742 0.043641 0.069752 0.099348 0.122308 0.148870 0.184797 0.231542 0.279074 98.751261
4 44 0.011554 0.016896 0.022621 0.034847 0.058407 0.086149 0.108937 0.135574 0.171136 0.217666 0.265029 98.871184
4 45 0.013395 0.019411 0.025561 0.038965 0.065410 0.096955 0.122212 0.150750 0.188849 0.238688 0.288889 98.750918
4 46 0.019749 0.029112 0.038830 0.058134 0.093118 0.133011 0.164277 0.200383 0.249814 0.313636 0.377734 98.322203
4 47 0.029004 0.040620 0.051631 0.076089 0.123710 0.183549 0.231653 0.281402 0.345981 0.431926 0.519019 97.685412
4 48 0.028401 0.047980 0.065788 0.094131 0.152733 0.238928 0.308494 0.365190 0.439616 0.552260 0.668438 97.038044
4 49 0.048707 0.083087 0.119857 0.160668 0.212327 0.303975 0.399521 0.476782 0.546122 0.669486 0.836525 96.142948
4 50 0.070519 0.155327 0.218905 0.246515 0.299812 0.427338 0.552405 0.640885 0.749153 0.940551 1.181407 94.517179
4 51 0.045763 0.079092 0.120057 0.168197 0.229526 0.340680 0.468894 0.580072 0.673643 0.827030 1.030965 95.436079
4 52 0.074683 0.105901 0.125607 0.174707 0.280656 0.431222 0.546215 0.647635 0.793379 1.015274 1.246071 94.558647
4 53 0.057267 0.116858 0.170635 0.210932 0.277063 0.417227 0.560417 0.664782 0.775969 0.978857 1.240822 94.529177
4 54 0.059256 0.101682 0.149580 0.204821 0.278683 0.411400 0.552902 0.670384 0.776739 0.956020 1.187269 94.651266
4 55 0.060466 0.119453 0.155795 0.182470 0.246579 0.379773 0.507548 0.594314 0.687391 0.850304 1.044896 95.171013
4 56 0.035443 0.064183 0.102625 0.154880 0.228291 0.332242 0.429154 0.511028 0.597955 0.739102 0.908450 95.896643
4 57 0.058675 0.085800 0.103316 0.143079 0.228071 0.343439 0.431064 0.502732 0.584162 0.689616 0.787685 96.042362
4 58 0.030577 0.048120 0.070466 0.117942 0.209516 0.317626 0.393854 0.462108 0.547610 0.654916 0.746464 96.400799
4 59 0.081882 0.129165 0.150143 0.181345 0.241900 0.320602 0.375945 0.429136 0.510042 0.628340 0.754595 96.196903
4 60 0.041411 0.093111 0.144274 0.192257 0.283468 0.427545 0.534248 0.581492 0.632363 0.730744 0.832575 95.506508
4 61 0.031775 0.062538 0.088752 0.115057 0.172869 0.289779 0.413739 0.498246 0.560597 0.652316 0.743983 96.370354
4 62 0.016557 0.027981 0.041449 0.066686 0.121853 0.212300 0.301010 0.377006 0.454294 0.559257 0.662361 97.159244
4 63 0.037646 0.070367 0.100193 0.135329 0.199023 0.291038 0.365228 0.420340 0.483565 0.577567 0.678786 96.640919
4 64 0.053486 0.100412 0.134638 0.166012 0.220705 0.296250 0.351768 0.395721 0.456078 0.542503 0.633353 96.649071
4 65 0.012053 0.022012 0.034095 0.053796 0.094668 0.165950 0.242962 0.311056 0.376892 0.464492 0.552224 97.669798
4 66 0.012777 0.023450 0.036028 0.056330 0.099039 0.169866 0.239772 0.297123 0.353154 0.431215 0.510168 97.771078
4 67 0.032441 0.068075 0.099683 0.124170 0.159013 0.208952 0.248751 0.279990 0.321128 0.383213 0.453599 97.620985
4 68 0.012858 0.025073 0.039011 0.055738 0.083881 0.127759 0.170805 0.205693 0.238340 0.287042 0.342742 98.411059
4 69 0.005427 0.008572 0.011953 0.018882 0.034654 0.060754 0.089869 0.122945 0.162971 0.214860 0.265048 99.004065
4 70 0.006385 0.011083 0.016407 0.025329 0.043092 0.068630 0.092621 0.116155 0.143395 0.180851 0.219995 99.076059
4 71 0.006949 0.012144 0.017583 0.025745 0.040303 0.059080 0.075687 0.092749 0.113533 0.142336 0.173215 99.240675
4 72 0.004286 0.006846 0.009417 0.013907 0.022555 0.034431 0.045801 0.058446 0.074298 0.097139 0.122629 99.510248
4 73 0.002989 0.004704 0.006591 0.010054 0.016580 0.025504 0.034375 0.044550 0.057332 0.076251 0.097953 99.623114
4 74 0.004354 0.006536 0.008426 0.012180 0.019520 0.028951 0.037414 0.046927 0.059130 0.076324 0.094643 99.605594
4 75 0.003074 0.005199 0.007512 0.011114 0.017533 0.026281 0.034782 0.043533 0.053489 0.068381 0.085391 99.643709
4 76 0.002876 0.004959 0.007105 0.010288 0.016134 0.024230 0.032121 0.040206 0.049600 0.063696 0.079754 99.669031
4 77 0.002957 0.004536 0.006073 0.008955 0.014464 0.021674 0.028587 0.036543 0.046679 0.061358 0.077707 99.690464
4 78 0.002038 0.003314 0.004706 0.007173 0.012012 0.018720 0.025479 0.033198 0.043025 0.057519 0.073936 99.718880
4 79 0.002140 0.003523 0.004980 0.007483 0.012521 0.019718 0.027041 0.035130 0.045007 0.059547 0.075836 99.707073
4 80 0.002358 0.003981 0.005648 0.008247 0.013356 0.020641 0.027918 0.035693 0.045024 0.059082 0.075106 99.702947
4 81 0.005487 0.009212 0.012399 0.017407 0.026424 0.039023 0.051940 0.064839 0.079683 0.102621 0.128847 99.462119
4 82 0.004435 0.007370 0.010082 0.014592 0.022935 0.035069 0.047940 0.060903 0.075178 0.097133 0.122566 99.501802
4 83 0.004724 0.007814 0.010318 0.014614 0.022739 0.034277 0.046061 0.058330 0.073355 0.096581 0.123523 99.507662
4 84 0.004423 0.007401 0.010180 0.014825 0.023233 0.035272 0.047776 0.060625 0.075634 0.099792 0.129131 99.491707
4 85 0.007905 0.012761 0.016156 0.022130 0.033226 0.048086 0.062238 0.077017 0.095466 0.123369 0.155264 99.346380
4 86 0.005120 0.008395 0.011425 0.016843 0.026881 0.041407 0.056375 0.071933 0.090289 0.119194 0.153924 99.398216
4 87 0.005416 0.008999 0.012241 0.018133 0.028908 0.044204 0.059659 0.076281 0.097594 0.131941 0.174753 99.341869
4 88 0.008171 0.012891 0.016686 0.024190 0.037820 0.056677 0.075330 0.096430 0.125241 0.171576 0.230110 99.144877
4 89 0.011128 0.017326 0.021968 0.031334 0.048684 0.073262 0.097440 0.123953 0.159616 0.218318 0.294351 98.902624
4 90 0.005549 0.009506 0.013704 0.021449 0.034809 0.056417 0.081218 0.109984 0.146861 0.209412 0.297675 99.013414
4 91 0.007167 0.012705 0.018328 0.027546 0.042234 0.071095 0.110714 0.160097 0.223372 0.336012 0.507381 98.483349
4 92 0.013934 0.029025 0.041348 0.054620 0.075233 0.122946 0.195139 0.300042 0.471019 0.792029 1.285293 96.619371
4 93 0.008628 0.014754 0.021992 0.038629 0.057288 0.115376 0.312957 0.363359 0.506534 0.760119 1.957987 95.842378
4 94 0.009007 0.015874 0.022854 0.041016 0.056532 0.103102 0.265459 0.329785 0.550747 0.959044 2.865916 94.780663
4 95 0.019336 0.067083 0.097881 0.102797 0.139585 0.231880 0.496400 0.516186 1.220987 3.258808 10.080723 83.768333
4 96 0.025341 0.037183 0.077637 0.213238 0.347465 0.605407 2.331460 4.425854 8.930218 7.062453 5.025341 70.918402
4 97 0.033921 0.085140 0.125244 0.191781 0.447225 2.570510 11.017550 7.369200 3.469524 2.488473 3.198084 69.003348
4 98 0.103177 0.210255 0.302873 0.473553 0.717655 2.564987 11.768428 10.531106 5.528348 3.005597 2.658489 62.135531
4 99 0.374163 1.113189 0.492360 1.295374 3.280011 10.356595 10.151072 6.518237 3.094634 2.444196 1.842581 59.037586
4 100 0.718467 6.202756 6.113414 7.766398 5.271252 4.699013 3.647562 3.384881 3.257342 2.936691 1.436765 54.565461
5 1 0.007635 0.013084 0.019221 0.027757 0.042360 0.064206 0.085015 0.101657 0.116543 0.140060 0.167297 99.215166
5 2 0.010719 0.014967 0.018653 0.026627 0.042177 0.061668 0.078292 0.094968 0.114593 0.140873 0.167229 99.229231
5 3 0.010150 0.016539 0.024025 0.035621 0.055260 0.080609 0.103725 0.124529 0.144998 0.171583 0.198679 99.034283
5 4 0.016320 0.021448 0.026531 0.038508 0.059360 0.082634 0.100948 0.120744 0.145842 0.179967 0.215818 98.991876
5 5 0.014934 0.022836 0.030355 0.042509 0.063686 0.091508 0.115549 0.138567 0.166440 0.205753 0.247634 98.860231
5 6 0.014247 0.020977 0.028171 0.041177 0.063571 0.093321 0.120422 0.147257 0.178748 0.223025 0.272242 98.796839
5 7 0.018389 0.028351 0.038474 0.054794 0.082554 0.120059 0.154002 0.184753 0.217347 0.261899 0.309738 98.529640
5 8 0.022305 0.032785 0.042977 0.062131 0.096951 0.142628 0.181865 0.219045 0.262302 0.321313 0.383042 98.232656
5 9 0.018024 0.028924 0.045262 0.072043 0.111719 0.162246 0.210174 0.256998 0.306935 0.377462 0.458435 97.951776
5 10 0.050888 0.074424 0.088553 0.114588 0.161521 0.220814 0.263357 0.297380 0.343433 0.421668 0.511378 97.451998
5 11 0.025403 0.054592 0.087490 0.118349 0.172918 0.288446 0.416152 0.482451 0.496317 0.538564 0.592701 96.726614
5 12 0.018945 0.029282 0.040993 0.064632 0.116963 0.210825 0.308550 0.384573 0.450954 0.562633 0.688284 97.123367
5 13 0.028601 0.047347 0.074760 0.122572 0.198001 0.290799 0.372307 0.445412 0.519219 0.619373 0.725588 96.556019
5 14 0.037244 0.046102 0.059963 0.102828 0.186109 0.280600 0.345413 0.407501 0.495882 0.642827 0.809690 96.585843
5 15 0.014982 0.032148 0.052614 0.075760 0.127322 0.247777 0.393447 0.492223 0.566671 0.707379 0.870425 96.419256
5 16 0.016227 0.032034 0.048721 0.072949 0.138022 0.292061 0.470628 0.572108 0.626731 0.762567 0.924063 96.043888
5 17 0.012082 0.026709 0.048822 0.080679 0.152581 0.319951 0.537209 0.688701 0.760597 0.886553 1.023142 95.462975
5 18 0.012658 0.018284 0.026353 0.047529 0.096553 0.178098 0.261305 0.351565 0.482796 0.710283 0.998700 96.815876
5 19 0.014532 0.022886 0.036925 0.069756 0.138764 0.236568 0.322782 0.402700 0.505479 0.667525 0.852791 96.729292
5 20 0.014378 0.027813 0.042355 0.068454 0.143493 0.299506 0.456967 0.557189 0.654471 0.831402 1.009130 95.894844
5 21 0.007214 0.015220 0.027376 0.049035 0.109148 0.264011 0.499805 0.723032 0.890944 1.107088 1.313362 94.993767
5 22 0.008579 0.013653 0.022219 0.044009 0.096217 0.182308 0.266851 0.354620 0.485533 0.723375 1.044644 96.757990
5 23 0.008721 0.016642 0.028346 0.051326 0.108261 0.220434 0.344859 0.448743 0.564999 0.769898 1.018902 96.418873
5 24 0.008339 0.018293 0.031681 0.054830 0.126272 0.311757 0.559023 0.741124 0.876042 1.109469 1.353473 94.809698
5 25 0.005643 0.011819 0.020811 0.038730 0.094850 0.245830 0.471968 0.691175 0.905309 1.247045 1.630293 94.636526
5 26 0.007233 0.013878 0.026214 0.054081 0.122911 0.253931 0.405424 0.544868 0.690616 0.921003 1.196161 95.763684
5 27 0.012871 0.019626 0.030667 0.061220 0.137084 0.252899 0.358364 0.471303 0.640034 0.908825 1.217279 95.889828
5 28 0.011231 0.019441 0.033025 0.069035 0.170744 0.352082 0.526252 0.687823 0.920326 1.307951 1.726860 94.175232
5 29 0.007851 0.017399 0.031768 0.057085 0.130541 0.328708 0.623427 0.885756 1.112645 1.474261 1.880418 93.450140
5 30 0.012084 0.025565 0.042600 0.070191 0.145894 0.334673 0.583552 0.775667 0.932886 1.214100 1.554484 94.308304
5 31 0.019074 0.033545 0.056396 0.102437 0.201279 0.379624 0.587950 0.797911 1.034560 1.395267 1.824928 93.567030
5 32 0.037407 0.052799 0.075939 0.137079 0.269680 0.465598 0.652253 0.858355 1.148003 1.562396 1.992229 92.748260
5 33 0.039825 0.061014 0.092538 0.163938 0.312914 0.533133 0.735339 0.922215 1.153990 1.488414 1.835647 92.661030
5 34 0.035035 0.063488 0.097353 0.153852 0.275926 0.494123 0.718173 0.900543 1.093501 1.383216 1.689725 93.095060
5 35 0.061510 0.093786 0.131465 0.209376 0.364565 0.591594 0.791385 0.959122 1.139595 1.384330 1.624013 92.649258
5 36 0.042267 0.068481 0.104281 0.167162 0.274699 0.436485 0.602785 0.766814 0.944534 1.184249 1.442487 93.965754
5 37 0.062480 0.094059 0.122722 0.178669 0.283306 0.429988 0.550996 0.655115 0.783052 0.976967 1.187195 94.675455
5 38 0.043690 0.090299 0.136502 0.180347 0.266099 0.437997 0.613792 0.712254 0.769523 0.885827 1.022641 94.841028
5 39 0.037443 0.055179 0.074028 0.112267 0.182876 0.286046 0.381441 0.466977 0.556757 0.683940 0.822445 96.340599
5 40 0.041451 0.058375 0.080707 0.126221 0.197505 0.272845 0.331306 0.390145 0.453848 0.530134 0.603250 96.914213
5 41 0.031235 0.043661 0.055843 0.082018 0.127982 0.181915 0.224132 0.267658 0.321913 0.393359 0.466144 97.804140
5 42 0.025374 0.035546 0.045388 0.066056 0.099966 0.136496 0.165794 0.200857 0.245874 0.301604 0.358137 98.318907
5 43 0.020860 0.025409 0.031626 0.049473 0.078639 0.105556 0.127132 0.158916 0.200373 0.246936 0.291720 98.663365
5 44 0.016083 0.020517 0.026806 0.043342 0.071240 0.098405 0.120541 0.151189 0.190133 0.234408 0.277261 98.750077
5 45 0.018787 0.023889 0.031083 0.049614 0.080353 0.110322 0.134561 0.167886 0.210499 0.259206 0.306235 98.607563
5 46 0.030354 0.035886 0.044430 0.070209 0.112664 0.152035 0.182889 0.227590 0.284863 0.346736 0.404317 98.108026
5 47 0.038878 0.047092 0.058849 0.092984 0.150286 0.208259 0.253884 0.313951 0.392441 0.485843 0.577013 97.380522
5 48 0.035731 0.056566 0.081360 0.120340 0.179908 0.261089 0.334625 0.403592 0.482939 0.604706 0.749519 96.689628
5 49 0.056262 0.077983 0.092917 0.130529 0.211740 0.335049 0.435546 0.514643 0.612567 0.778007 0.963845 95.790913
5 50 0.036132 0.078598 0.130989 0.186608 0.291335 0.513189 0.757921 0.891881 0.955632 1.108026 1.294487 93.755201
5 51 0.065029 0.092157 0.111647 0.152135 0.226559 0.350364 0.464363 0.558510 0.666258 0.864192 1.124503 95.324281
5 52 0.048957 0.074300 0.110383 0.174971 0.275940 0.415151 0.540205 0.660537 0.809681 1.045190 1.314392 94.530293
5 53 0.036827 0.072940 0.103679 0.136741 0.217472 0.404270 0.609414 0.734724 0.838560 1.062656 1.331595 94.451122
5 54 0.041448 0.067459 0.093627 0.142113 0.240193 0.415852 0.595587 0.730269 0.854187 1.061286 1.284730 94.473248
5 55 0.031401 0.065629 0.106402 0.147913 0.221705 0.388955 0.581874 0.699894 0.761681 0.907786 1.100775 94.985988
5 56 0.043783 0.066019 0.088841 0.135468 0.219885 0.334448 0.433669 0.528207 0.642882 0.808056 0.979541 95.719200
5 57 0.057469 0.082401 0.112488 0.177760 0.279056 0.371195 0.421650 0.474590 0.553991 0.668876 0.787614 96.012913
5 58 0.027986 0.040216 0.058550 0.103800 0.188317 0.281657 0.354439 0.440472 0.557619 0.697157 0.817169 96.432619
5 59 0.037246 0.057240 0.080011 0.129768 0.228492 0.345363 0.419665 0.480403 0.569680 0.704899 0.830080 96.117152
5 60 0.017406 0.035348 0.056381 0.091781 0.189315 0.385490 0.569932 0.650295 0.686003 0.776768 0.854234 95.687048
5 61 0.018724 0.037393 0.057469 0.084657 0.142594 0.249237 0.353809 0.424904 0.491625 0.614423 0.755664 96.769505
5 62 0.010691 0.017898 0.029290 0.051547 0.093016 0.155636 0.221739 0.297126 0.396974 0.543918 0.709228 97.472937
5 63 0.018236 0.032064 0.049522 0.080009 0.143392 0.241199 0.330620 0.406560 0.494260 0.617506 0.734437 96.852192
5 64 0.018244 0.033749 0.055880 0.096184 0.176735 0.291998 0.390745 0.456965 0.507203 0.573517 0.634019 96.764757
5 65 0.006724 0.011760 0.018992 0.032625 0.060296 0.107901 0.162489 0.224192 0.304571 0.426106 0.567789 98.076557
5 66 0.007532 0.012587 0.018907 0.031586 0.059143 0.105584 0.156200 0.215190 0.297666 0.417721 0.545498 98.132389
5 67 0.011007 0.021322 0.035022 0.057264 0.106639 0.192952 0.278995 0.335017 0.370515 0.423721 0.474380 97.693165
5 68 0.009127 0.015815 0.023799 0.037305 0.063711 0.105023 0.147634 0.189045 0.233907 0.295980 0.362107 98.516550
5 69 0.004208 0.006431 0.009345 0.015529 0.027409 0.045003 0.064356 0.089831 0.126024 0.180256 0.245250 99.186358
5 70 0.005027 0.008069 0.011768 0.019197 0.034437 0.056091 0.077459 0.101885 0.132918 0.174196 0.215600 99.163353
5 71 0.005363 0.008597 0.012664 0.020302 0.034588 0.053642 0.071903 0.091000 0.111325 0.137190 0.163246 99.290180
5 72 0.004257 0.006245 0.008463 0.013043 0.021589 0.032454 0.042695 0.054748 0.069682 0.090432 0.113082 99.543311
5 73 0.003611 0.005113 0.006697 0.010325 0.017008 0.024928 0.032254 0.041924 0.055228 0.073563 0.093322 99.636028
5 74 0.004288 0.006093 0.008389 0.013432 0.022051 0.031126 0.038866 0.048335 0.059788 0.074761 0.090193 99.602678
5 75 0.003518 0.005472 0.007615 0.011618 0.018840 0.027855 0.036062 0.044801 0.054784 0.068519 0.082937 99.637978
5 76 0.003225 0.005102 0.007159 0.010752 0.016979 0.024657 0.031915 0.039963 0.049315 0.062025 0.075450 99.673456
5 77 0.003548 0.004907 0.006469 0.010133 0.016644 0.023707 0.029949 0.037756 0.047427 0.059991 0.072956 99.686512
5 78 0.002769 0.004142 0.005801 0.009168 0.015085 0.021969 0.028445 0.036334 0.046257 0.059532 0.073447 99.697052
5 79 0.002977 0.004528 0.006323 0.009769 0.015793 0.022923 0.029595 0.037482 0.047286 0.060751 0.075172 99.687401
5 80 0.003172 0.004916 0.006786 0.010215 0.016498 0.024387 0.031684 0.039666 0.049219 0.062738 0.077156 99.673563
5 81 0.003266 0.005091 0.007143 0.010826 0.017517 0.026237 0.034572 0.043342 0.053079 0.066930 0.082101 99.649902
5 82 0.005894 0.009134 0.012214 0.018295 0.029311 0.043937 0.058392 0.072721 0.088386 0.110858 0.134760 99.416098
5 83 0.005034 0.008073 0.011290 0.017028 0.026883 0.040285 0.054438 0.068832 0.084143 0.106655 0.132045 99.445295
5 84 0.005000 0.007717 0.010397 0.015876 0.025936 0.039411 0.052831 0.067096 0.083948 0.108563 0.135633 99.447592
5 85 0.006946 0.010797 0.014637 0.022255 0.036092 0.053632 0.069643 0.084967 0.101434 0.125511 0.151345 99.322742
5 86 0.005864 0.009045 0.012106 0.018327 0.029688 0.044927 0.059891 0.075851 0.094838 0.122544 0.153614 99.373302
5 87 0.005366 0.008647 0.012168 0.018696 0.029756 0.044783 0.060573 0.078542 0.100799 0.134356 0.173968 99.332346
5 88 0.008333 0.012282 0.016418 0.025969 0.042910 0.063010 0.081540 0.103088 0.131454 0.172783 0.219817 99.122392
5 89 0.009853 0.014131 0.018977 0.031300 0.053923 0.080021 0.102591 0.127646 0.159858 0.207400 0.261845 98.932457
5 90 0.005074 0.008220 0.012228 0.020410 0.034178 0.054195 0.076882 0.104844 0.142285 0.201093 0.277121 99.063469
5 91 0.007480 0.012087 0.016773 0.026315 0.043109 0.068914 0.097612 0.133011 0.184625 0.270988 0.387937 98.751152
5 92 0.010107 0.019926 0.030269 0.044649 0.071601 0.129941 0.208309 0.281690 0.349589 0.474838 0.655496 97.723585
5 93 0.009776 0.015567 0.021239 0.033310 0.052879 0.086908 0.133230 0.202333 0.314195 0.514129 0.804472 97.811964
5 94 0.009599 0.014148 0.019805 0.036833 0.058576 0.109802 0.272599 0.304880 0.423493 0.577856 1.236136 96.936274
5 95 0.011974 0.019960 0.029031 0.052388 0.078098 0.136805 0.327186 0.369485 0.559298 0.830183 1.967046 95.618547
5 96 0.017724 0.052039 0.077965 0.099894 0.148794 0.253599 0.539113 0.537881 1.052361 2.184184 5.721623 89.314819
5 97 0.022750 0.033138 0.061185 0.153918 0.278153 0.494723 1.530124 2.316607 4.373824 4.456779 4.650518 81.628284
5 98 0.033237 0.065997 0.092118 0.153214 0.321098 1.222871 4.515399 3.925156 3.264978 3.271107 4.994407 78.140423
5 99 0.118004 0.233598 0.336254 0.563337 0.866561 2.161102 7.029498 6.718990 5.820831 4.516005 4.824690 66.811131
5 100 0.236054 0.758073 0.419704 1.341965 3.071040 7.721651 7.954360 6.565756 4.012290 3.663193 3.078046 61.177869
6 1 0.011772 0.022480 0.031099 0.038003 0.049412 0.068028 0.085118 0.098835 0.114390 0.140194 0.171541 99.169129
6 2 0.013221 0.020564 0.025493 0.032866 0.048377 0.070502 0.089396 0.104576 0.120810 0.145443 0.171491 99.157261
6 3 0.013052 0.023819 0.032667 0.041694 0.058921 0.084291 0.105755 0.122096 0.141243 0.171792 0.206022 98.998650
6 4 0.020573 0.029072 0.033150 0.041549 0.060902 0.088586 0.110831 0.129805 0.154068 0.191663 0.232238 98.907564
6 5 0.014081 0.025675 0.035165 0.045026 0.065059 0.097272 0.125356 0.146157 0.171140 0.213689 0.263622 98.797754
6 6 0.011666 0.019861 0.027460 0.037889 0.058606 0.092289 0.124651 0.152108 0.183891 0.233864 0.292114 98.765602
6 7 0.015961 0.028376 0.038442 0.050443 0.075733 0.117632 0.156077 0.185908 0.220665 0.276075 0.339068 98.495617
6 8 0.013500 0.023669 0.033950 0.048600 0.077747 0.126126 0.174556 0.217915 0.267607 0.342807 0.428082 98.245443
6 9 0.014867 0.024345 0.032902 0.048837 0.086447 0.147514 0.204268 0.255798 0.323581 0.421909 0.518400 97.921135
6 10 0.035417 0.063302 0.083740 0.109155 0.167444 0.261764 0.335259 0.374063 0.415812 0.498577 0.588330 97.067135
6 11 0.043671 0.127472 0.205593 0.213535 0.234014 0.336213 0.448233 0.491232 0.504919 0.567823 0.665631 96.161665
6 12 0.022025 0.044958 0.067735 0.095692 0.166788 0.316184 0.458066 0.513462 0.537180 0.630628 0.743631 96.403650
6 13 0.067354 0.130942 0.165517 0.196037 0.282477 0.420850 0.509095 0.544140 0.604062 0.718956 0.822825 95.537746
6 14 0.119877 0.165786 0.161220 0.192626 0.319968 0.522733 0.640587 0.671960 0.726583 0.861136 0.971179 94.646345
6 15 0.056955 0.162687 0.247675 0.259596 0.318062 0.510167 0.700115 0.748451 0.756321 0.854087 0.982738 94.403145
6 16 0.071171 0.214956 0.346336 0.351766 0.386085 0.589538 0.807664 0.843899 0.797705 0.867954 1.012050 93.710874
6 17 0.078445 0.268303 0.472939 0.487514 0.506478 0.696443 0.900735 0.944881 0.916024 0.992312 1.155749 92.580181
6 18 0.056585 0.102031 0.131319 0.180724 0.338717 0.656501 0.934459 1.043027 1.104512 1.264537 1.398990 92.788599
6 19 0.102908 0.173558 0.184323 0.211355 0.336416 0.556982 0.703253 0.771088 0.894468 1.098687 1.242761 93.724199
6 20 0.089893 0.231411 0.308414 0.325480 0.444335 0.721512 0.915793 0.910783 0.902075 1.035526 1.206717 92.908062
6 21 0.064163 0.227036 0.434227 0.501556 0.577576 0.829960 1.078710 1.138995 1.146031 1.287571 1.525586 91.188587
6 22 0.070581 0.136854 0.172360 0.209493 0.350803 0.677958 1.012276 1.175623 1.269879 1.474646 1.671485 91.778044
6 23 0.074048 0.185888 0.251759 0.274848 0.398008 0.689879 0.944576 1.032255 1.115028 1.320005 1.520137 92.193565
6 24 0.107906 0.340492 0.529401 0.535044 0.626279 0.982940 1.333680 1.402048 1.385946 1.544931 1.794258 89.417076
6 25 0.094438 0.315343 0.575308 0.662102 0.800612 1.237723 1.700854 1.825064 1.800809 1.976305 2.293035 86.718407
6 26 0.116045 0.277102 0.396056 0.449475 0.600582 0.933343 1.232923 1.353001 1.430659 1.631530 1.880408 89.698877
6 27 0.130146 0.200435 0.217079 0.286550 0.521143 0.899187 1.148162 1.264135 1.433223 1.721423 1.938829 90.239687
6 28 0.230423 0.391699 0.399232 0.438448 0.685225 1.156510 1.483636 1.604219 1.800406 2.192475 2.531214 87.086517
6 29 0.106939 0.329796 0.563023 0.638264 0.790615 1.212640 1.618963 1.747231 1.825402 2.125771 2.560758 86.480595
6 30 0.087437 0.261086 0.453810 0.514263 0.617330 0.972589 1.379892 1.543640 1.579970 1.796362 2.155297 88.638323
6 31 0.125824 0.245667 0.343976 0.446359 0.647445 1.002801 1.346880 1.594207 1.845396 2.214442 2.599625 87.587377
6 32 0.156972 0.215205 0.253238 0.372560 0.657973 1.047782 1.329430 1.568464 1.902487 2.334645 2.673296 87.487949
6 33 0.187969 0.266603 0.311627 0.432994 0.704160 1.060366 1.296777 1.472303 1.726240 2.086848 2.404662 88.049452
6 34 0.123679 0.253211 0.359628 0.456556 0.650431 0.971733 1.222166 1.354426 1.522578 1.823745 2.147232 89.114617
6 35 0.143652 0.240989 0.312616 0.411812 0.602297 0.892637 1.131490 1.300929 1.490048 1.769298 2.054622 89.649611
6 36 0.090786 0.153214 0.196184 0.265093 0.423988 0.677473 0.886897 1.041302 1.240467 1.534215 1.812197 91.678183
6 37 0.067120 0.122303 0.172174 0.236177 0.360467 0.571216 0.760059 0.881935 1.003136 1.218708 1.464977 93.141728
6 38 0.074275 0.205877 0.311207 0.318976 0.371376 0.567722 0.772165 0.849350 0.890488 1.035035 1.241108 93.362419
6 39 0.033221 0.062794 0.094368 0.133399 0.206060 0.335711 0.465596 0.556187 0.635931 0.775562 0.941398 95.759771
6 40 0.067679 0.103586 0.117642 0.144945 0.212528 0.307609 0.375266 0.426259 0.493956 0.592404 0.685531 96.472599
6 41 0.027842 0.046274 0.062421 0.086834 0.132319 0.194664 0.245339 0.288633 0.342882 0.422976 0.508574 97.641245
6 42 0.022049 0.034501 0.043936 0.060541 0.093501 0.137393 0.173404 0.208413 0.253518 0.316468 0.382736 98.273543
6 43 0.015896 0.021636 0.027976 0.043422 0.071712 0.102648 0.127525 0.158952 0.201738 0.255341 0.308737 98.664417
6 44 0.012473 0.017283 0.022630 0.035566 0.060435 0.088890 0.112925 0.143967 0.186801 0.240449 0.294094 98.784487
6 45 0.015064 0.020560 0.026585 0.041669 0.070648 0.102973 0.128602 0.161415 0.208139 0.267488 0.326786 98.630072
6 46 0.022889 0.030413 0.039581 0.062859 0.104221 0.147305 0.180426 0.223243 0.283272 0.358342 0.433375 98.114075
6 47 0.035488 0.046603 0.057977 0.089262 0.150158 0.220168 0.271867 0.332530 0.422483 0.543383 0.665880 97.164204
6 48 0.039657 0.060284 0.075971 0.108085 0.178252 0.281595 0.367464 0.445955 0.552927 0.710742 0.872397 96.306671
6 49 0.059215 0.096882 0.127549 0.175333 0.269485 0.422177 0.552920 0.644790 0.748190 0.935389 1.150402 94.817673
6 50 0.101321 0.291178 0.438693 0.435578 0.486656 0.736931 0.996464 1.072072 1.098701 1.268600 1.523039 91.550768
6 51 0.053735 0.098288 0.144604 0.205167 0.322679 0.540310 0.749883 0.875775 0.981077 1.197729 1.453075 93.377678
6 52 0.194653 0.239054 0.236017 0.303356 0.497841 0.780384 0.951283 1.035405 1.150396 1.358474 1.531244 91.721897
6 53 0.100305 0.243278 0.363603 0.420550 0.535258 0.814657 1.069679 1.145136 1.168276 1.310597 1.496255 91.332407
6 54 0.110121 0.253371 0.396511 0.476476 0.565053 0.793091 1.018275 1.096212 1.095547 1.199876 1.369782 91.625687
6 55 0.113561 0.301617 0.441819 0.438948 0.467906 0.666527 0.893604 0.996464 1.033717 1.147179 1.313847 92.184811
6 56 0.052032 0.106308 0.172540 0.262142 0.417533 0.637998 0.790170 0.844634 0.888329 1.008560 1.143250 93.676502
6 57 0.198777 0.288463 0.259633 0.260090 0.351836 0.499485 0.576024 0.615655 0.702784 0.849670 0.981553 94.416029
6 58 0.043621 0.069471 0.095400 0.165444 0.336942 0.529258 0.598835 0.622135 0.689441 0.792880 0.852096 95.204481
6 59 0.125717 0.193603 0.193195 0.224038 0.360685 0.583638 0.692346 0.682402 0.686906 0.765051 0.830981 94.661438
6 60 0.128098 0.372259 0.489425 0.427225 0.435061 0.562665 0.632963 0.607639 0.615813 0.728367 0.885072 94.115414
6 61 0.058021 0.169473 0.259126 0.253034 0.279125 0.427395 0.579245 0.606801 0.580910 0.636477 0.741417 95.408976
6 62 0.029945 0.056301 0.073035 0.099145 0.186717 0.370186 0.540304 0.606897 0.634356 0.702748 0.751680 95.948686
6 63 0.071869 0.133271 0.163647 0.200873 0.311916 0.475755 0.557907 0.567456 0.603569 0.694382 0.773951 95.445404
6 64 0.087758 0.193877 0.251230 0.262812 0.302716 0.383997 0.434687 0.452182 0.490584 0.578807 0.683323 95.878029
6 65 0.014627 0.029143 0.044013 0.066788 0.127459 0.242779 0.351917 0.413560 0.460886 0.539165 0.611167 97.098497
6 66 0.016175 0.030112 0.043691 0.066933 0.127029 0.230162 0.322906 0.385374 0.446110 0.532078 0.603707 97.195724
6 67 0.045857 0.107878 0.152162 0.167595 0.202562 0.271370 0.323090 0.346683 0.380246 0.450815 0.536015 97.015728
6 68 0.018379 0.037660 0.055758 0.074463 0.110630 0.171022 0.225328 0.258625 0.287431 0.340719 0.403081 98.016907
6 69 0.006966 0.010867 0.014683 0.023290 0.044743 0.080878 0.120403 0.164099 0.215949 0.277101 0.327036 98.713985
6 70 0.010227 0.017265 0.023877 0.035353 0.059639 0.092016 0.117997 0.141906 0.172565 0.214960 0.256401 98.857798
6 71 0.011558 0.019164 0.025156 0.034326 0.051487 0.072553 0.088850 0.105276 0.127746 0.159309 0.191793 99.112783
6 72 0.006290 0.009617 0.012437 0.017862 0.028834 0.043425 0.056391 0.070237 0.087618 0.111693 0.136932 99.418665
6 73 0.004292 0.006489 0.008669 0.013214 0.022258 0.033633 0.043534 0.054633 0.069083 0.089082 0.109663 99.545452
6 74 0.007940 0.011508 0.013398 0.017945 0.027485 0.039004 0.047746 0.057131 0.070121 0.088562 0.106995 99.512163
6 75 0.004589 0.007859 0.010697 0.014648 0.022183 0.032621 0.041921 0.050515 0.060555 0.076149 0.093554 99.584713
6 76 0.004047 0.006857 0.009253 0.012636 0.019161 0.028517 0.037477 0.045872 0.054928 0.068483 0.083609 99.629160
6 77 0.004688 0.006750 0.008402 0.012122 0.019463 0.028229 0.035606 0.043799 0.054205 0.068540 0.083131 99.635063
6 78 0.002920 0.004565 0.006287 0.009609 0.016289 0.025009 0.032965 0.041469 0.051814 0.066323 0.081535 99.661216
6 79 0.003585 0.005711 0.007537 0.010813 0.017721 0.027178 0.035632 0.043989 0.054265 0.069657 0.086182 99.637729
6 80 0.004061 0.006903 0.009354 0.012842 0.019789 0.029622 0.038659 0.047201 0.057334 0.073153 0.090859 99.610220
6 81 0.004502 0.007654 0.010303 0.014067 0.021807 0.033402 0.044277 0.053790 0.064103 0.080435 0.098785 99.566878
6 82 0.004410 0.007611 0.010288 0.013894 0.021351 0.032644 0.043156 0.052099 0.061768 0.077785 0.096433 99.578562
6 83 0.007948 0.013983 0.018948 0.025624 0.037964 0.057123 0.076963 0.093446 0.109447 0.135757 0.166576 99.256220
6 84 0.006776 0.011562 0.015921 0.023060 0.036796 0.056206 0.074460 0.090089 0.107093 0.134487 0.165181 99.278370
6 85 0.014396 0.023760 0.028791 0.036493 0.051301 0.070856 0.087292 0.101648 0.120042 0.150272 0.184470 99.130682
6 86 0.008055 0.013786 0.018472 0.025857 0.039966 0.059733 0.077471 0.092770 0.110744 0.140623 0.175401 99.237121
6 87 0.006789 0.010934 0.014602 0.022145 0.037946 0.060373 0.081247 0.100810 0.123666 0.158180 0.195835 99.187469
6 88 0.016804 0.024593 0.028988 0.040616 0.063684 0.090820 0.110584 0.129481 0.157506 0.202625 0.252344 98.881956
6 89 0.026194 0.039273 0.043296 0.054426 0.079471 0.112059 0.135630 0.156428 0.189711 0.248246 0.316500 98.598766
6 90 0.007353 0.012663 0.017565 0.027219 0.049029 0.084665 0.120696 0.153637 0.192462 0.252781 0.319683 98.762247
6 91 0.010759 0.019378 0.027170 0.040902 0.070384 0.120516 0.169955 0.206093 0.242464 0.312340 0.401045 98.378992
6 92 0.027482 0.072424 0.111537 0.124528 0.136745 0.183594 0.243535 0.289714 0.341168 0.450376 0.618154 97.400744
6 93 0.013779 0.027217 0.040607 0.057939 0.087496 0.149617 0.230307 0.303806 0.374187 0.505360 0.700053 97.509632
6 94 0.013775 0.024419 0.031850 0.045091 0.072399 0.124835 0.193195 0.280970 0.418570 0.652649 0.956548 97.185698
6 95 0.021578 0.036429 0.045242 0.068385 0.111358 0.221099 0.542615 0.546915 0.709268 0.890657 1.636704 95.169752
6 96 0.018645 0.034740 0.049343 0.078351 0.116657 0.208478 0.503209 0.531373 0.749050 1.002838 1.982915 94.724397
6 97 0.032918 0.078348 0.109402 0.146728 0.219059 0.374249 0.799124 0.781858 1.340609 2.181558 4.350389 89.585756
6 98 0.045564 0.073804 0.119071 0.249130 0.409594 0.672648 1.721315 2.092600 3.386533 3.528307 4.119541 83.581894
6 99 0.067083 0.152025 0.210101 0.315690 0.550072 1.435945 3.855372 3.081887 2.831155 2.986007 4.623701 79.890959
6 100 0.234221 0.450605 0.529129 0.797032 1.173221 2.336946 5.550740 4.884203 5.049551 4.558001 5.164641 69.271710
7 1 0.007291 0.014605 0.022748 0.030530 0.041651 0.059017 0.076299 0.090746 0.105514 0.129580 0.159286 99.262732
7 2 0.009355 0.015259 0.020060 0.026869 0.040215 0.059607 0.077972 0.094262 0.111094 0.134556 0.159719 99.251032
7 3 0.008693 0.016807 0.025724 0.035458 0.051424 0.074324 0.095525 0.113088 0.132388 0.161683 0.195217 99.089668
7 4 0.015191 0.023481 0.028932 0.037586 0.056081 0.082541 0.104456 0.122729 0.145049 0.179406 0.216516 98.988029
7 5 0.012416 0.024280 0.035716 0.046004 0.062949 0.090402 0.116557 0.137843 0.162146 0.201114 0.248019 98.862555
7 6 0.009978 0.018049 0.027038 0.039136 0.061587 0.096248 0.129103 0.155512 0.182952 0.225062 0.273464 98.781868
7 7 0.018297 0.034848 0.048695 0.061072 0.082655 0.116304 0.146377 0.171246 0.202651 0.252838 0.312982 98.552036
7 8 0.013611 0.024400 0.036075 0.053347 0.087655 0.140647 0.190103 0.230317 0.272324 0.333722 0.401017 98.216784
7 9 0.012412 0.022179 0.033780 0.054417 0.101335 0.175786 0.241387 0.291094 0.345070 0.421155 0.491065 97.810320
7 10 0.042889 0.079328 0.099421 0.119756 0.173540 0.264520 0.329839 0.353291 0.377780 0.444052 0.521321 97.194260
7 11 0.034891 0.115159 0.219381 0.238897 0.239347 0.312516 0.406326 0.445819 0.450089 0.494067 0.578680 96.464828
7 12 0.019981 0.045435 0.071191 0.093803 0.151813 0.296072 0.455737 0.517176 0.518405 0.586607 0.685541 96.558240
7 13 0.044195 0.104907 0.160085 0.203865 0.288672 0.423481 0.509466 0.527131 0.557234 0.650137 0.752646 95.778183
7 14 0.126280 0.185818 0.172176 0.176748 0.260415 0.440414 0.580733 0.623771 0.664395 0.787180 0.907964 95.074106
7 15 0.033287 0.107696 0.207540 0.247706 0.300210 0.466908 0.649964 0.704706 0.695175 0.772784 0.907596 94.906429
7 16 0.041425 0.133433 0.263227 0.310100 0.346843 0.532102 0.777547 0.860627 0.796653 0.821910 0.939830 94.176304
7 17 0.045583 0.163394 0.347740 0.417651 0.438217 0.605055 0.833066 0.923350 0.889997 0.926463 1.049567 93.359916
7 18 0.032523 0.064586 0.092909 0.130792 0.242548 0.506119 0.813011 0.996833 1.093354 1.256705 1.396902 93.373718
7 19 0.064254 0.133003 0.173834 0.208033 0.310113 0.509046 0.674975 0.747539 0.817052 0.966340 1.112797 94.283012
7 20 0.065479 0.212377 0.363849 0.389147 0.432861 0.629672 0.826040 0.859571 0.835141 0.924612 1.094020 93.367227
7 21 0.035761 0.143253 0.353553 0.467207 0.513583 0.729848 1.019194 1.132054 1.099306 1.167817 1.359104 91.979322
7 22 0.032469 0.066605 0.095672 0.132101 0.244731 0.534432 0.917270 1.188718 1.336097 1.542735 1.712774 92.196394
7 23 0.047053 0.136756 0.237750 0.290806 0.389638 0.638513 0.906222 1.028167 1.076171 1.219160 1.410680 92.619087
7 24 0.068099 0.264122 0.546238 0.608389 0.619166 0.866043 1.192644 1.309253 1.286128 1.403428 1.671093 90.165398
7 25 0.041330 0.150619 0.343607 0.469412 0.603537 0.997456 1.531753 1.799319 1.798750 1.913175 2.173269 88.177776
7 26 0.050190 0.126476 0.217489 0.296627 0.445396 0.756586 1.100551 1.306002 1.423696 1.625493 1.859765 90.791729
7 27 0.097068 0.174654 0.221231 0.290848 0.467672 0.773313 1.029702 1.184256 1.358675 1.656942 1.952533 90.793102
7 28 0.128937 0.270730 0.361447 0.445450 0.674558 1.111659 1.466767 1.619379 1.793472 2.162365 2.552873 87.412363
7 29 0.050648 0.169105 0.350855 0.453979 0.578079 0.957181 1.463067 1.755464 1.852853 2.096722 2.488963 87.783085
7 30 0.060128 0.189603 0.369437 0.446549 0.520593 0.804495 1.190824 1.412883 1.476182 1.670941 2.028131 89.830235
7 31 0.083960 0.187286 0.304135 0.413987 0.579110 0.876550 1.205090 1.466527 1.697276 2.021788 2.406898 88.757391
7 32 0.094622 0.154712 0.206261 0.307192 0.540522 0.914090 1.257562 1.555124 1.916462 2.385632 2.768703 87.899113
7 33 0.101597 0.169137 0.221011 0.310286 0.511994 0.846732 1.162392 1.418670 1.691204 2.046047 2.362815 89.158115
7 34 0.084987 0.198647 0.321279 0.413971 0.544570 0.792921 1.042594 1.207320 1.359020 1.624886 1.960184 90.449623
7 35 0.102585 0.197958 0.289807 0.389766 0.554252 0.823607 1.083972 1.288139 1.484511 1.740492 1.996230 90.048677
7 36 0.050675 0.099102 0.151525 0.223591 0.370865 0.625907 0.881480 1.082534 1.287168 1.557558 1.802575 91.867024
7 37 0.056447 0.110142 0.156878 0.210195 0.320898 0.525500 0.719529 0.840973 0.950913 1.152764 1.386328 93.569431
7 38 0.056811 0.175374 0.309402 0.330847 0.355671 0.517330 0.720766 0.822477 0.864164 0.990888 1.188953 93.667316
7 39 0.029453 0.057895 0.091324 0.131091 0.200027 0.326966 0.462620 0.558789 0.630202 0.754638 0.909236 95.847759
7 40 0.050090 0.085986 0.109259 0.138077 0.197049 0.279886 0.344537 0.398801 0.472445 0.575272 0.672625 96.675972
7 41 0.024030 0.040631 0.056404 0.080192 0.123530 0.182004 0.229297 0.269909 0.320549 0.396515 0.478290 97.798649
7 42 0.019890 0.031769 0.041755 0.058853 0.091060 0.132354 0.165946 0.199777 0.244120 0.305383 0.368955 98.340139
7 43 0.014962 0.020899 0.027464 0.043161 0.072190 0.103379 0.127845 0.159329 0.202820 0.256298 0.308434 98.663218
7 44 0.011786 0.016678 0.022711 0.037120 0.064270 0.094074 0.118632 0.150687 0.194651 0.248449 0.301510 98.739431
7 45 0.016288 0.022527 0.030018 0.048192 0.081278 0.115997 0.143389 0.179874 0.230465 0.291648 0.351716 98.488607
7 46 0.028756 0.037709 0.047665 0.074128 0.120894 0.167478 0.201633 0.248112 0.314751 0.395519 0.474115 97.889240
7 47 0.036470 0.050230 0.066021 0.103716 0.172741 0.252486 0.315933 0.389207 0.488035 0.611406 0.733686 96.780071
7 48 0.040072 0.065463 0.089136 0.131237 0.213776 0.330702 0.433503 0.531669 0.656254 0.821784 0.980858 95.705545
7 49 0.062870 0.106709 0.144726 0.204425 0.325574 0.524391 0.693432 0.790036 0.874632 1.047242 1.248043 93.977919
7 50 0.079486 0.278526 0.542632 0.592078 0.601540 0.817927 1.089264 1.181353 1.174109 1.278815 1.486322 90.877951
7 51 0.048842 0.092717 0.138414 0.196941 0.321190 0.581902 0.871422 1.047223 1.135726 1.319309 1.540103 92.706211
7 52 0.125736 0.209176 0.262234 0.348610 0.548861 0.865198 1.093002 1.196439 1.301837 1.488859 1.638243 90.921808
7 53 0.071899 0.195342 0.330766 0.385768 0.475472 0.765840 1.089468 1.202194 1.194470 1.327136 1.544902 91.416742
7 54 0.078815 0.186799 0.316719 0.396688 0.479861 0.711161 0.994005 1.145163 1.164037 1.262177 1.437143 91.827433
7 55 0.049656 0.142391 0.264587 0.324244 0.385588 0.587188 0.838497 0.977249 1.022813 1.148011 1.343133 92.916647
7 56 0.026503 0.053000 0.087439 0.139030 0.239492 0.411595 0.589573 0.736850 0.880684 1.082916 1.286272 94.466642
7 57 0.064271 0.106046 0.133954 0.186839 0.302206 0.454529 0.549103 0.609717 0.699904 0.844147 0.982317 95.066967
7 58 0.016891 0.027819 0.042527 0.078266 0.165991 0.295065 0.401190 0.502063 0.644797 0.838087 0.995586 95.991716
7 59 0.048748 0.085324 0.110572 0.151354 0.249443 0.404313 0.516988 0.584258 0.677690 0.844581 1.008919 95.317810
7 60 0.031275 0.098686 0.189875 0.240353 0.318683 0.510456 0.699208 0.744400 0.726056 0.793808 0.915784 94.731415
7 61 0.019341 0.051375 0.088626 0.111698 0.158131 0.288715 0.458341 0.553936 0.584825 0.675868 0.809228 96.199915
7 62 0.010032 0.019874 0.031842 0.051741 0.099941 0.191972 0.289789 0.371420 0.463865 0.613087 0.771374 97.085064
7 63 0.031816 0.067872 0.098686 0.129404 0.200307 0.325956 0.431535 0.494956 0.572537 0.712068 0.859839 96.075024
7 64 0.034720 0.082854 0.132515 0.168499 0.232942 0.355026 0.466343 0.519560 0.553887 0.629849 0.725863 96.097942
7 65 0.006181 0.012933 0.021821 0.035055 0.066229 0.133574 0.221100 0.303888 0.384240 0.498492 0.619067 97.697420
7 66 0.008963 0.017955 0.027508 0.042649 0.080874 0.151018 0.218248 0.270542 0.333894 0.438438 0.550641 97.859270
7 67 0.023349 0.063698 0.109699 0.132587 0.160676 0.225284 0.294241 0.336555 0.369381 0.432584 0.517834 97.334114
7 68 0.010080 0.022657 0.037961 0.053767 0.081542 0.133044 0.190848 0.235779 0.271760 0.326614 0.391407 98.244543
7 69 0.003562 0.006168 0.009382 0.015917 0.031794 0.060304 0.094203 0.132506 0.177833 0.236172 0.291107 98.941053
7 70 0.007719 0.014223 0.020604 0.030159 0.049452 0.076006 0.098452 0.119936 0.148593 0.190646 0.234884 99.009327
7 71 0.008403 0.015395 0.022710 0.032538 0.049021 0.069623 0.087172 0.104335 0.124965 0.153668 0.184350 99.147823
7 72 0.004581 0.007579 0.010587 0.015656 0.025403 0.038770 0.051478 0.064973 0.081052 0.103102 0.126620 99.470197
7 73 0.003313 0.005175 0.007219 0.011337 0.019513 0.030387 0.040496 0.051521 0.064950 0.083408 0.102788 99.579895
7 74 0.005994 0.009390 0.011882 0.016353 0.024985 0.035637 0.044341 0.053347 0.064850 0.081180 0.098090 99.553951
7 75 0.003786 0.006832 0.010045 0.014224 0.021201 0.030784 0.039941 0.048447 0.057307 0.070794 0.086488 99.610151
7 76 0.003350 0.006107 0.008961 0.012495 0.018283 0.026318 0.034358 0.042150 0.050411 0.062681 0.076825 99.658060
7 77 0.004091 0.006417 0.008262 0.011423 0.017570 0.025655 0.033169 0.041094 0.050504 0.063535 0.077205 99.661078
7 78 0.002514 0.004274 0.006183 0.009400 0.015796 0.024570 0.032845 0.041089 0.050570 0.063901 0.077744 99.671116
7 79 0.003124 0.005450 0.007720 0.011005 0.017288 0.026257 0.034924 0.043255 0.052502 0.065925 0.080537 99.652012
7 80 0.003419 0.006330 0.009326 0.013088 0.019852 0.029669 0.039232 0.047793 0.056636 0.070264 0.085838 99.618557
7 81 0.004180 0.007780 0.011390 0.015548 0.022728 0.033627 0.044699 0.054474 0.063991 0.078767 0.096158 99.566657
7 82 0.004301 0.008234 0.011911 0.015756 0.022871 0.034236 0.045578 0.055280 0.065156 0.081085 0.099925 99.555670
7 83 0.003695 0.007162 0.010789 0.014855 0.022174 0.034134 0.046758 0.057703 0.068131 0.084305 0.103436 99.546856
7 84 0.006808 0.012559 0.018066 0.025700 0.039885 0.062923 0.087373 0.106629 0.123455 0.150982 0.182653 99.182966
7 85 0.013084 0.023950 0.032145 0.041050 0.055234 0.074913 0.093299 0.108609 0.126030 0.155226 0.189871 99.086588
7 86 0.007440 0.013824 0.019585 0.026812 0.039864 0.060373 0.081248 0.098652 0.116492 0.146041 0.181123 99.208545
7 87 0.005360 0.009599 0.013950 0.021115 0.035400 0.058002 0.081820 0.103278 0.125871 0.159843 0.197245 99.188517
7 88 0.012948 0.021931 0.028310 0.039398 0.061482 0.090273 0.112347 0.129923 0.154216 0.196135 0.243470 98.909567
7 89 0.021135 0.035353 0.042477 0.053293 0.075346 0.106491 0.131686 0.152272 0.181945 0.233801 0.293843 98.672356
7 90 0.005810 0.010580 0.015825 0.025350 0.045187 0.078237 0.113088 0.144061 0.178255 0.233489 0.297083 98.853037
7 91 0.008925 0.016622 0.023858 0.035658 0.060311 0.103344 0.148624 0.185141 0.223255 0.290403 0.373449 98.530409
7 92 0.018966 0.049524 0.082254 0.100537 0.121121 0.174635 0.242380 0.289096 0.324125 0.401160 0.519562 97.676639
7 93 0.012733 0.024391 0.036570 0.052505 0.078456 0.131017 0.197608 0.257517 0.313884 0.415206 0.559679 97.920435
7 94 0.009895 0.017142 0.024379 0.038177 0.064427 0.111736 0.170939 0.240150 0.332944 0.481847 0.674813 97.833551
7 95 0.013662 0.024210 0.034096 0.051437 0.083170 0.140883 0.213027 0.299596 0.425674 0.640992 0.934609 97.138647
7 96 0.020508 0.034126 0.045211 0.073172 0.122405 0.237961 0.577344 0.575947 0.741134 0.881137 1.485639 95.205414
7 97 0.024020 0.038853 0.051602 0.085876 0.136210 0.242189 0.551201 0.555992 0.769265 0.973154 1.733474 94.838163
7 98 0.035665 0.075836 0.096851 0.132349 0.200394 0.338531 0.713624 0.693568 1.129934 1.693621 3.159981 91.729645
7 99 0.043542 0.069426 0.105553 0.210646 0.356912 0.620724 1.599344 1.874832 2.986881 3.271364 4.077647 84.783131
7 100 0.113651 0.230022 0.289012 0.432186 0.729939 1.588506 3.599267 2.804610 2.960538 3.381637 5.192723 78.677906
8 1 0.004377 0.007331 0.010545 0.015759 0.026296 0.043757 0.062395 0.079536 0.096125 0.119715 0.145214 99.388950
8 2 0.005800 0.007949 0.010311 0.016260 0.028181 0.043076 0.056501 0.071984 0.091676 0.117962 0.145048 99.405252
8 3 0.006561 0.010354 0.014489 0.022040 0.036473 0.056015 0.074630 0.094006 0.116968 0.147757 0.179911 99.240797
8 4 0.009503 0.012219 0.015625 0.024943 0.042701 0.063325 0.080314 0.099815 0.124866 0.158158 0.192368 99.176165
8 5 0.010529 0.016649 0.021876 0.030520 0.047308 0.070773 0.092014 0.112911 0.139332 0.177220 0.218531 99.062336
8 6 0.008424 0.012660 0.017904 0.028681 0.049216 0.076570 0.101652 0.127926 0.160472 0.204524 0.250809 98.961164
8 7 0.015603 0.023780 0.030917 0.043582 0.067385 0.098833 0.126186 0.152940 0.186182 0.231751 0.280062 98.742777
8 8 0.015556 0.023137 0.031320 0.047886 0.078223 0.115129 0.146668 0.181904 0.230029 0.294834 0.363383 98.471932
8 9 0.011299 0.017537 0.027003 0.047436 0.086448 0.135673 0.178519 0.223630 0.280365 0.355554 0.434007 98.202534
8 10 0.036575 0.053490 0.067526 0.098376 0.154790 0.213818 0.247264 0.275545 0.322076 0.399943 0.484563 97.646027
8 11 0.026748 0.058198 0.077582 0.090619 0.140417 0.264435 0.396942 0.453251 0.464178 0.512224 0.564238 96.951170
8 12 0.011128 0.017880 0.026878 0.046730 0.093115 0.173569 0.254008 0.324116 0.406572 0.550770 0.724139 97.371098
8 13 0.016098 0.026683 0.044279 0.083447 0.163229 0.280543 0.394019 0.493784 0.584505 0.699389 0.806296 96.407726
8 14 0.032139 0.034438 0.044727 0.092261 0.197046 0.303548 0.360029 0.417607 0.510340 0.665511 0.834147 96.508206
8 15 0.010298 0.021471 0.034502 0.053692 0.104617 0.229177 0.392790 0.515471 0.606187 0.762205 0.931642 96.337952
8 16 0.009198 0.017547 0.028078 0.049289 0.112483 0.268394 0.465492 0.598813 0.684524 0.853375 1.036560 95.876245
8 17 0.009088 0.019431 0.033363 0.055746 0.120498 0.300701 0.573769 0.791860 0.906021 1.060316 1.191984 94.937224
8 18 0.009317 0.012274 0.017612 0.035651 0.080746 0.154104 0.228122 0.319289 0.469516 0.744756 1.121662 96.806951
8 19 0.008202 0.012469 0.020949 0.044760 0.104668 0.208218 0.317306 0.418526 0.529086 0.707168 0.918501 96.710144
8 20 0.010436 0.020173 0.032804 0.059879 0.146549 0.352837 0.585876 0.718630 0.797577 0.969465 1.145913 95.159863
8 21 0.004946 0.010796 0.019768 0.036518 0.091489 0.263929 0.574269 0.885085 1.098894 1.364677 1.592876 94.056755
8 22 0.006286 0.008970 0.014105 0.030284 0.073318 0.151483 0.237192 0.337891 0.497039 0.805215 1.265962 96.572253
8 23 0.006402 0.011937 0.021045 0.042932 0.106929 0.253528 0.438119 0.593214 0.743030 1.006484 1.319337 95.457039
8 24 0.008223 0.018334 0.032354 0.059778 0.157767 0.454656 0.896265 1.191051 1.311352 1.553476 1.800670 92.516073
8 25 0.005828 0.011754 0.019794 0.036863 0.098171 0.296732 0.645680 1.006399 1.338510 1.847171 2.370919 92.322176
8 26 0.007559 0.012788 0.021978 0.047170 0.121144 0.281516 0.482490 0.685132 0.923612 1.311854 1.779692 94.325068
8 27 0.015143 0.021328 0.034567 0.078042 0.194710 0.380819 0.554166 0.735385 0.991038 1.405757 1.869550 93.719496
8 28 0.024331 0.036117 0.058081 0.130871 0.357767 0.767791 1.136942 1.415916 1.733125 2.241020 2.695682 89.402353
8 29 0.012216 0.026003 0.043180 0.074933 0.185343 0.525387 1.046448 1.457633 1.763879 2.287161 2.812115 89.765699
8 30 0.022774 0.045320 0.067945 0.106029 0.221622 0.518796 0.885342 1.125486 1.316277 1.733874 2.249622 91.706913
8 31 0.039294 0.060722 0.093479 0.172985 0.359075 0.688935 1.056181 1.396490 1.721650 2.165766 2.607210 89.638212
8 32 0.087876 0.088977 0.113789 0.228352 0.503197 0.848519 1.122398 1.439748 1.878201 2.371686 2.707748 88.609510
8 33 0.064058 0.077587 0.105793 0.207730 0.452895 0.772398 1.006056 1.231734 1.551040 1.997043 2.402265 90.131401
8 34 0.048316 0.080806 0.118313 0.195282 0.382380 0.720178 1.058218 1.316030 1.563903 1.916905 2.235674 90.363995
8 35 0.074631 0.107137 0.153813 0.280064 0.559132 0.934526 1.226078 1.445898 1.643232 1.888334 2.096850 89.590309
8 36 0.043696 0.067934 0.106880 0.198114 0.388523 0.652920 0.888705 1.100909 1.313397 1.566146 1.793467 91.879305
8 37 0.051008 0.074620 0.105056 0.176428 0.321953 0.525431 0.694344 0.836540 1.002111 1.248028 1.498737 93.465742
8 38 0.058977 0.126157 0.167150 0.195064 0.300857 0.559392 0.822950 0.926632 0.954559 1.078692 1.225263 93.584307
8 39 0.031438 0.046860 0.068965 0.118706 0.212674 0.337030 0.441228 0.534199 0.639456 0.795910 0.966227 95.807309
8 40 0.045667 0.057801 0.073174 0.116582 0.194366 0.277235 0.339829 0.409454 0.488968 0.581182 0.666090 96.749651
8 41 0.027615 0.034499 0.042464 0.066670 0.112832 0.164834 0.205618 0.255175 0.321678 0.405106 0.484661 97.878849
8 42 0.017611 0.023899 0.031008 0.048716 0.080750 0.116012 0.144465 0.180089 0.227818 0.287975 0.348899 98.492759
8 43 0.013405 0.016259 0.021326 0.036534 0.062840 0.088325 0.110423 0.144347 0.189087 0.239572 0.288768 98.789114
8 44 0.009844 0.012922 0.017820 0.031203 0.055486 0.080438 0.102168 0.134225 0.178002 0.229587 0.280195 98.868109
8 45 0.013456 0.017023 0.022685 0.038739 0.067622 0.097388 0.122912 0.160419 0.211962 0.273349 0.333830 98.640618
8 46 0.023883 0.028446 0.036687 0.062092 0.105726 0.147702 0.182354 0.234542 0.305168 0.385296 0.461592 98.026512
8 47 0.031654 0.036137 0.046756 0.084394 0.153945 0.221516 0.273054 0.350754 0.463018 0.593958 0.716198 97.028620
8 48 0.033706 0.045767 0.064124 0.110849 0.196299 0.297920 0.381922 0.476884 0.600591 0.764986 0.937797 96.089156
8 49 0.061477 0.073382 0.089821 0.150660 0.277214 0.436974 0.551272 0.657454 0.805947 1.043797 1.295482 94.556519
8 50 0.067758 0.144944 0.177870 0.199409 0.338349 0.744384 1.205810 1.359158 1.342739 1.460916 1.567019 91.391644
8 51 0.034769 0.051207 0.075855 0.135667 0.255055 0.429396 0.580988 0.724121 0.914252 1.233823 1.610648 93.954220
8 52 0.051867 0.059667 0.084661 0.176492 0.379701 0.630550 0.821264 0.998018 1.181441 1.415786 1.611941 92.588614
8 53 0.035348 0.066758 0.085591 0.118828 0.240264 0.538362 0.856135 1.020945 1.141192 1.400516 1.635549 92.860512
8 54 0.032603 0.052628 0.077977 0.130227 0.251088 0.498859 0.786444 0.996505 1.129389 1.341354 1.546612 93.156313
8 55 0.028783 0.052896 0.070247 0.100534 0.194713 0.413797 0.657200 0.805876 0.912006 1.123889 1.345733 94.294323
8 56 0.019480 0.027983 0.041460 0.077688 0.152122 0.257865 0.361817 0.490404 0.677122 0.949177 1.242241 95.702642
8 57 0.031307 0.036748 0.050372 0.100635 0.211936 0.346160 0.455065 0.574273 0.705883 0.853778 0.977612 95.656235
8 58 0.009246 0.012922 0.021017 0.046345 0.104156 0.177229 0.244251 0.342634 0.502968 0.722313 0.941098 96.875822
8 59 0.023109 0.030372 0.042809 0.081999 0.168490 0.279316 0.367982 0.466360 0.604337 0.801880 0.999560 96.133786
8 60 0.011290 0.021641 0.032109 0.055219 0.141364 0.363063 0.630115 0.792561 0.883084 1.012472 1.075264 94.981815
8 61 0.007194 0.013362 0.021688 0.039036 0.084629 0.180321 0.293890 0.394632 0.501394 0.671445 0.853302 96.939108
8 62 0.003143 0.005177 0.009224 0.020225 0.047497 0.094478 0.148310 0.218118 0.324151 0.496485 0.707811 97.925385
8 63 0.009734 0.015808 0.024965 0.048214 0.107734 0.207189 0.307928 0.410513 0.536286 0.705411 0.862571 96.763645
8 64 0.011600 0.020467 0.033302 0.062866 0.141029 0.279084 0.417217 0.524678 0.611142 0.707794 0.778619 96.412203
8 65 0.002779 0.004820 0.007955 0.015139 0.032854 0.066826 0.109748 0.164759 0.245625 0.377865 0.543455 98.428175
8 66 0.003767 0.006131 0.009688 0.018240 0.038727 0.074402 0.114968 0.167008 0.246902 0.374263 0.524988 98.420917
8 67 0.007891 0.015146 0.023505 0.039006 0.083872 0.179333 0.287987 0.364001 0.411117 0.474719 0.526223 97.587202
8 68 0.004789 0.008236 0.012878 0.022248 0.043319 0.080383 0.123820 0.170751 0.224010 0.299184 0.381177 98.629205
8 69 0.001959 0.002879 0.004219 0.007790 0.015859 0.028556 0.043254 0.064833 0.099260 0.154660 0.224343 99.352387
8 70 0.002710 0.004349 0.006691 0.012157 0.024842 0.044765 0.066216 0.091551 0.123708 0.167848 0.213385 99.241777
8 71 0.003711 0.006057 0.009132 0.015475 0.028356 0.046439 0.064812 0.085378 0.108612 0.137950 0.167195 99.326884
8 72 0.002383 0.003576 0.005032 0.008293 0.014946 0.024134 0.033628 0.045583 0.061281 0.083706 0.108929 99.608511
8 73 0.001916 0.002746 0.003798 0.006405 0.011654 0.018413 0.025310 0.034974 0.048898 0.068480 0.089791 99.687620
8 74 0.002861 0.004011 0.005496 0.009247 0.016703 0.025868 0.034283 0.044197 0.055919 0.071126 0.086506 99.643782
8 75 0.002439 0.003870 0.005444 0.008349 0.013779 0.021063 0.028337 0.036561 0.046367 0.060371 0.075860 99.697561
8 76 0.002026 0.003212 0.004543 0.007041 0.011835 0.018399 0.025209 0.032935 0.041792 0.054204 0.067809 99.730995
8 77 0.002278 0.003155 0.004225 0.006916 0.012227 0.018509 0.024360 0.031717 0.040989 0.053398 0.066411 99.735817
8 78 0.001444 0.002194 0.003185 0.005375 0.009782 0.015620 0.021703 0.029413 0.039458 0.053508 0.068784 99.749536
8 79 0.001624 0.002481 0.003569 0.005971 0.011016 0.017948 0.024981 0.033160 0.043102 0.056981 0.071825 99.727341
8 80 0.001899 0.002958 0.004252 0.006938 0.012558 0.020798 0.029372 0.038546 0.048613 0.062771 0.078000 99.693298
8 81 0.002770 0.004459 0.006405 0.009893 0.016301 0.024868 0.033383 0.042673 0.053543 0.069476 0.087851 99.648382
8 82 0.002319 0.003709 0.005425 0.008755 0.015487 0.025287 0.035440 0.046074 0.057697 0.074352 0.092901 99.632557
8 83 0.002311 0.003766 0.005534 0.008788 0.015238 0.025059 0.035748 0.047271 0.060230 0.079140 0.100870 99.616045
8 84 0.002357 0.003675 0.005192 0.008324 0.014978 0.024875 0.035077 0.046650 0.061574 0.084075 0.109688 99.603539
8 85 0.007188 0.011130 0.015386 0.024817 0.043412 0.069794 0.096314 0.120415 0.143322 0.176686 0.212947 99.078589
8 86 0.004757 0.007597 0.010625 0.017051 0.029980 0.049622 0.070692 0.092533 0.118490 0.158146 0.203133 99.237373
8 87 0.004494 0.007201 0.009973 0.015761 0.026581 0.042166 0.059061 0.079311 0.107865 0.152570 0.206433 99.288584
8 88 0.007148 0.010422 0.013926 0.023324 0.043124 0.070681 0.097198 0.125387 0.161048 0.212411 0.266701 98.968632
8 89 0.009925 0.014571 0.019769 0.033754 0.062457 0.099806 0.132500 0.164919 0.205244 0.264824 0.327747 98.664484
8 90 0.004179 0.006698 0.009938 0.017755 0.033325 0.056822 0.083632 0.118324 0.168979 0.246719 0.339442 98.914184
8 91 0.006947 0.010748 0.015184 0.026909 0.052306 0.091308 0.131431 0.176721 0.242546 0.348969 0.475015 98.421915
8 92 0.014298 0.029103 0.040437 0.056592 0.100688 0.199721 0.318966 0.401714 0.463379 0.573902 0.694622 97.106577
8 93 0.013939 0.022157 0.031256 0.051241 0.087162 0.144054 0.208056 0.278420 0.369886 0.518432 0.708011 97.567385
8 94 0.010360 0.015905 0.023456 0.042867 0.080860 0.140235 0.210039 0.295779 0.414999 0.602051 0.836159 97.327290
8 95 0.023606 0.037022 0.051707 0.087092 0.154101 0.256239 0.370608 0.506950 0.706400 1.015011 1.388579 95.402683
8 96 0.029430 0.046063 0.064478 0.107629 0.190241 0.322666 0.485342 0.697740 1.023738 1.517097 2.077779 93.437796
8 97 0.069026 0.084410 0.097041 0.174977 0.333793 0.636522 1.485791 1.476947 2.026475 2.323754 3.433544 87.857721
8 98 0.069054 0.088178 0.109171 0.208396 0.382576 0.670518 1.448022 1.408952 1.971222 2.322021 3.555405 87.766485
8 99 0.108817 0.190862 0.257630 0.431687 0.725651 1.168717 2.314615 2.133810 3.144276 3.845172 5.584199 80.094564
8 100 0.239985 0.312990 0.407741 0.837851 1.492442 2.425482 4.987096 4.585641 5.722596 5.031832 4.959527 68.996817
9 1 0.004487 0.008878 0.013838 0.019585 0.029044 0.043752 0.058694 0.072842 0.089270 0.114504 0.144401 99.400706
9 2 0.004920 0.007992 0.010852 0.015745 0.025875 0.040603 0.055385 0.071012 0.089727 0.115816 0.143778 99.418295
9 3 0.004432 0.008339 0.012835 0.018960 0.029991 0.046307 0.063207 0.081201 0.104256 0.137477 0.175129 99.317864
9 4 0.006110 0.009544 0.012816 0.018964 0.031918 0.050998 0.069736 0.089799 0.115572 0.152419 0.192938 99.249188
9 5 0.004300 0.008177 0.012767 0.019515 0.033238 0.055536 0.078868 0.101770 0.130143 0.172292 0.220061 99.163334
9 6 0.003142 0.005570 0.008695 0.014321 0.026567 0.047576 0.071350 0.097340 0.131112 0.182218 0.242625 99.169485
9 7 0.004808 0.009076 0.014091 0.022251 0.040192 0.069672 0.100082 0.129910 0.168010 0.223705 0.285770 98.932434
9 8 0.003942 0.007291 0.011731 0.019745 0.037954 0.070120 0.106927 0.146467 0.196885 0.271583 0.357964 98.769392
9 9 0.004045 0.007352 0.011761 0.020639 0.042933 0.083215 0.128713 0.178753 0.247736 0.347702 0.453637 98.473512
9 10 0.012275 0.023062 0.034870 0.054905 0.102877 0.186408 0.266906 0.325181 0.383190 0.471710 0.560771 97.577841
9 11 0.019364 0.056922 0.103458 0.129367 0.168250 0.255466 0.347909 0.403967 0.455231 0.544555 0.651894 96.863615
9 12 0.006887 0.014564 0.024612 0.039107 0.074150 0.153847 0.253964 0.332542 0.400772 0.524139 0.678524 97.496893
9 13 0.019442 0.038596 0.059800 0.091492 0.158488 0.262921 0.363382 0.455756 0.569170 0.710828 0.833461 96.436665
9 14 0.050885 0.070402 0.083562 0.123307 0.217420 0.351170 0.462831 0.556968 0.663652 0.807702 0.935808 95.676293
9 15 0.024486 0.068321 0.119881 0.154038 0.215531 0.344951 0.475751 0.548982 0.621569 0.762426 0.933748 95.730313
9 16 0.028605 0.071828 0.121450 0.158879 0.222141 0.360240 0.510042 0.600080 0.671563 0.818283 1.004247 95.432646
9 17 0.033612 0.091939 0.163875 0.220533 0.314417 0.492577 0.666899 0.766645 0.851205 1.004459 1.184124 94.209711
9 18 0.024228 0.039930 0.058354 0.097165 0.190067 0.352740 0.528925 0.700167 0.894995 1.160144 1.413803 94.539486
9 19 0.041907 0.072776 0.098975 0.143009 0.235488 0.364599 0.469381 0.563489 0.701137 0.902705 1.108478 95.298054
9 20 0.045348 0.113986 0.179487 0.224635 0.320977 0.512250 0.689564 0.788617 0.896662 1.096980 1.316727 93.814764
9 21 0.038004 0.114915 0.223382 0.315784 0.470386 0.767012 1.061513 1.222007 1.349114 1.572747 1.834126 91.031011
9 22 0.028815 0.053150 0.080993 0.129805 0.248100 0.487358 0.781283 1.061952 1.352205 1.749622 2.145658 91.881059
9 23 0.047065 0.107078 0.162644 0.219008 0.348958 0.586576 0.812041 0.973387 1.167249 1.469887 1.777371 92.328735
9 24 0.075394 0.225340 0.389071 0.479793 0.660791 1.049609 1.393917 1.529018 1.659527 1.952577 2.285967 88.298994
9 25 0.072359 0.220554 0.414354 0.556570 0.806553 1.327519 1.831665 2.057286 2.221311 2.584297 3.020401 84.887136
9 26 0.067603 0.146696 0.240279 0.350622 0.564009 0.951052 1.349762 1.630667 1.865048 2.215014 2.587378 88.031866
9 27 0.125883 0.190265 0.234324 0.348527 0.634182 1.047826 1.376770 1.646113 1.981188 2.377378 2.649474 87.388069
9 28 0.355322 0.613355 0.683696 0.809660 1.220761 1.877288 2.301687 2.458508 2.680749 3.072725 3.385395 80.540852
9 29 0.136941 0.472183 0.874647 0.997673 1.220019 1.828308 2.375218 2.528136 2.653675 3.072272 3.618908 80.222017
9 30 0.108153 0.308827 0.518522 0.590332 0.766319 1.338927 2.038605 2.373344 2.463236 2.772594 3.188700 83.532440
9 31 0.172548 0.345562 0.511286 0.719920 1.112542 1.708157 2.195087 2.456415 2.658458 2.925120 3.127832 82.067072
9 32 0.310763 0.461524 0.552488 0.804289 1.344059 1.914736 2.139538 2.257055 2.497886 2.786603 2.921221 82.009840
9 33 0.291181 0.468584 0.555258 0.719214 1.095074 1.585233 1.855495 1.998672 2.245487 2.591779 2.842567 83.751459
9 34 0.155363 0.336334 0.495654 0.645421 0.943931 1.431853 1.799124 1.962544 2.128939 2.386381 2.602515 85.111939
9 35 0.196748 0.368210 0.509071 0.676111 0.957893 1.350694 1.636375 1.798951 1.960027 2.172881 2.356280 86.016762
9 36 0.116467 0.219835 0.307161 0.420092 0.646601 0.970751 1.205144 1.353433 1.545495 1.805332 2.025042 89.384647
9 37 0.069329 0.139980 0.207145 0.282994 0.438183 0.715016 0.974046 1.137771 1.285149 1.509601 1.734716 91.506071
9 38 0.069663 0.205116 0.339220 0.372379 0.442190 0.662983 0.889370 0.987750 1.060473 1.227256 1.431721 92.311882
9 39 0.027386 0.055776 0.092377 0.138927 0.220546 0.369269 0.538316 0.671343 0.772760 0.922724 1.095420 95.095154
9 40 0.046581 0.081068 0.107779 0.144717 0.214920 0.306042 0.378050 0.445450 0.539605 0.663408 0.778855 96.293528
9 41 0.017995 0.032322 0.048446 0.073286 0.118571 0.179944 0.235181 0.289335 0.357685 0.451304 0.547793 97.648138
9 42 0.011963 0.020402 0.028823 0.043564 0.073556 0.114999 0.153527 0.195866 0.252156 0.325824 0.398644 98.380678
9 43 0.008823 0.013020 0.018392 0.030879 0.055019 0.083917 0.110527 0.145948 0.194451 0.254374 0.313903 98.770745
9 44 0.006057 0.009312 0.013674 0.023680 0.043751 0.069400 0.094903 0.129420 0.177097 0.237411 0.298930 98.896364
9 45 0.008760 0.012627 0.017563 0.029720 0.053959 0.083696 0.111632 0.150593 0.207361 0.280182 0.354649 98.689260
9 46 0.012365 0.017946 0.025697 0.044998 0.083483 0.129823 0.172184 0.228396 0.307173 0.403608 0.497265 98.077062
9 47 0.020667 0.029631 0.041398 0.071108 0.131320 0.209011 0.278425 0.361896 0.478646 0.631512 0.786788 96.959600
9 48 0.021373 0.037070 0.053870 0.087489 0.163662 0.282351 0.392439 0.502997 0.657417 0.869553 1.071227 95.860555
9 49 0.042727 0.072974 0.105985 0.163141 0.282606 0.485323 0.675032 0.816549 0.971608 1.224322 1.483222 93.676510
9 50 0.085319 0.260092 0.419948 0.464821 0.615257 1.009444 1.341881 1.387154 1.391422 1.541323 1.704182 89.779159
9 51 0.045558 0.090647 0.147249 0.223432 0.376743 0.674945 0.986213 1.176300 1.302873 1.544695 1.793656 91.637688
9 52 0.243843 0.338097 0.364118 0.471225 0.731408 1.043004 1.185281 1.242879 1.352567 1.531526 1.649700 89.846352
9 53 0.108518 0.284861 0.440005 0.498902 0.630853 0.962268 1.231509 1.273263 1.281222 1.435380 1.619390 90.233827
9 54 0.127262 0.282764 0.438373 0.534682 0.630423 0.865343 1.098677 1.199447 1.226172 1.336289 1.489868 90.770699
9 55 0.086343 0.217399 0.348369 0.406667 0.484537 0.708423 0.958033 1.097732 1.171966 1.322242 1.515381 91.682909
9 56 0.027661 0.058145 0.098675 0.159537 0.283055 0.493106 0.696912 0.843699 0.979899 1.180276 1.373420 93.805612
9 57 0.063645 0.106907 0.136199 0.192942 0.317526 0.480026 0.593875 0.687082 0.816917 0.990428 1.144866 94.469585
9 58 0.011415 0.020689 0.033121 0.062822 0.144741 0.282297 0.412070 0.539789 0.712208 0.923789 1.077640 95.779425
9 59 0.048195 0.083324 0.109459 0.158356 0.278073 0.457535 0.587319 0.670352 0.776923 0.938323 1.079399 94.812742
9 60 0.055817 0.168648 0.273699 0.313164 0.401017 0.574873 0.695360 0.722927 0.780917 0.934964 1.119139 93.959478
9 61 0.021201 0.056137 0.096257 0.126233 0.185435 0.317988 0.460251 0.539107 0.591733 0.713088 0.872431 96.020138
9 62 0.005639 0.010940 0.018498 0.034265 0.078371 0.170180 0.287362 0.409334 0.539359 0.694491 0.822566 96.928993
9 63 0.025692 0.049567 0.075513 0.120009 0.216752 0.350182 0.450284 0.526730 0.629013 0.769364 0.896822 95.890070
9 64 0.039149 0.087853 0.135608 0.182562 0.255639 0.345706 0.408847 0.458158 0.538400 0.660806 0.788612 96.098655
9 65 0.004148 0.008880 0.015543 0.027165 0.056963 0.118898 0.195776 0.268819 0.347264 0.460746 0.580448 97.915350
9 66 0.005120 0.010089 0.016446 0.028167 0.058466 0.117989 0.189962 0.262703 0.344678 0.455191 0.561139 97.950046
9 67 0.017222 0.044554 0.076345 0.103538 0.148432 0.217860 0.277440 0.318753 0.369885 0.451111 0.540963 97.433899
9 68 0.005996 0.013459 0.023707 0.037464 0.063290 0.106539 0.153058 0.194591 0.239063 0.306377 0.382564 98.473894
9 69 0.001863 0.003142 0.004816 0.008505 0.017701 0.034679 0.057202 0.087577 0.128772 0.186145 0.247210 99.222387
9 70 0.003015 0.005491 0.008687 0.014961 0.029249 0.051189 0.074038 0.100072 0.133921 0.179203 0.223961 99.176220
9 71 0.003471 0.006276 0.009813 0.016085 0.028496 0.046056 0.064338 0.085617 0.111918 0.145787 0.179684 99.302461
9 72 0.002064 0.003393 0.004941 0.008010 0.014415 0.023648 0.033530 0.045984 0.062802 0.086880 0.113828 99.600506
9 73 0.001405 0.002249 0.003338 0.005583 0.010132 0.016761 0.024263 0.034073 0.047239 0.066523 0.088952 99.699482
9 74 0.002573 0.003994 0.005543 0.008823 0.015434 0.024104 0.032402 0.042181 0.054658 0.071591 0.089281 99.649418
9 75 0.001580 0.002711 0.004045 0.006398 0.011181 0.018408 0.026272 0.034996 0.045125 0.059774 0.076054 99.713457
9 76 0.001396 0.002357 0.003503 0.005543 0.009584 0.015504 0.022059 0.029735 0.038890 0.052067 0.066956 99.752407
9 77 0.001914 0.002894 0.003997 0.006325 0.010852 0.016656 0.022529 0.029857 0.039080 0.051823 0.065801 99.748270
9 78 0.001164 0.001894 0.002781 0.004560 0.008323 0.013775 0.019682 0.026926 0.036346 0.050105 0.065562 99.768881
9 79 0.001334 0.002197 0.003213 0.005180 0.009371 0.015555 0.022232 0.030131 0.040005 0.054278 0.070136 99.746372
9 80 0.001723 0.002944 0.004272 0.006630 0.011572 0.018868 0.026432 0.034854 0.045325 0.060812 0.078190 99.708378
9 81 0.002010 0.003554 0.005311 0.008192 0.014035 0.023081 0.032851 0.043237 0.055154 0.072600 0.092187 99.647793
9 82 0.002001 0.003498 0.005186 0.007985 0.013837 0.023231 0.033627 0.044735 0.057496 0.076494 0.098243 99.633667
9 83 0.002184 0.003905 0.005821 0.008973 0.015559 0.025812 0.036769 0.048545 0.062922 0.084374 0.108921 99.596213
9 84 0.002213 0.003955 0.005990 0.009404 0.016663 0.028430 0.041250 0.054721 0.070723 0.095523 0.124454 99.546675
9 85 0.005088 0.008825 0.012347 0.017869 0.028630 0.043631 0.057989 0.072946 0.091415 0.117926 0.146678 99.396652
9 86 0.004890 0.009090 0.013654 0.021185 0.036326 0.061451 0.090168 0.118066 0.148656 0.196800 0.253830 99.045883
9 87 0.004255 0.007499 0.010902 0.017255 0.030686 0.052822 0.078062 0.104812 0.137893 0.189083 0.248470 99.118261
9 88 0.010056 0.016887 0.022904 0.034606 0.057699 0.089435 0.118822 0.147235 0.183838 0.239570 0.300263 98.778683
9 89 0.016596 0.027340 0.034588 0.048543 0.076481 0.115276 0.151114 0.186248 0.231446 0.297670 0.367984 98.446716
9 90 0.004326 0.008003 0.012127 0.020021 0.037682 0.069316 0.107062 0.147470 0.197601 0.273622 0.358073 98.764700
9 91 0.008975 0.017340 0.025209 0.038427 0.067827 0.121377 0.180138 0.230670 0.286900 0.380538 0.489344 98.153257
9 92 0.024935 0.070019 0.114260 0.139137 0.173720 0.249423 0.332532 0.388658 0.452219 0.574052 0.733927 96.747116
9 93 0.013122 0.027520 0.043073 0.063403 0.100726 0.177837 0.274780 0.357881 0.439092 0.578845 0.756976 97.166746
9 94 0.010722 0.020417 0.030615 0.049092 0.089331 0.165689 0.259371 0.355934 0.477788 0.663139 0.869557 97.008343
9 95 0.023237 0.048270 0.071292 0.103813 0.170335 0.293367 0.426299 0.541485 0.692331 0.943218 1.243339 95.443016
9 96 0.032919 0.072198 0.108487 0.153127 0.238975 0.403955 0.586081 0.740271 0.941885 1.285361 1.714268 93.722473
9 97 0.058697 0.110501 0.143218 0.190582 0.295907 0.507979 0.749524 0.966256 1.247343 1.684251 2.167058 91.878683
9 98 0.073614 0.140941 0.177438 0.249636 0.405227 0.801920 1.875816 1.659254 1.943796 2.062912 2.983074 87.626369
9 99 0.061447 0.133599 0.187770 0.274232 0.419567 0.771080 1.736029 1.570443 1.988345 2.281142 3.535528 87.040819
9 100 0.101931 0.249824 0.342115 0.469835 0.732022 1.343611 2.952866 2.648111 3.592644 4.157183 5.775810 77.634048
10 1 0.005119 0.009048 0.012934 0.017959 0.026565 0.039591 0.052635 0.065411 0.080071 0.102924 0.130751 99.456993
10 2 0.005040 0.007392 0.009839 0.014937 0.024679 0.037295 0.049295 0.063015 0.080056 0.103451 0.128668 99.476334
10 3 0.004507 0.007595 0.010958 0.016444 0.026954 0.042138 0.057547 0.073993 0.094261 0.123298 0.156167 99.386137
10 4 0.006346 0.008933 0.011699 0.018117 0.030719 0.046610 0.060824 0.077771 0.101236 0.134556 0.171648 99.331541
10 5 0.004867 0.008228 0.012114 0.018759 0.032051 0.051900 0.071685 0.091698 0.116094 0.151910 0.193169 99.247522
10 6 0.003819 0.005924 0.008621 0.014434 0.026915 0.045740 0.065256 0.087858 0.118447 0.162984 0.214064 99.245939
10 7 0.005768 0.009493 0.014099 0.022789 0.040437 0.066600 0.092928 0.120720 0.155342 0.204351 0.259740 99.007733
10 8 0.005220 0.008490 0.012605 0.021196 0.040254 0.070244 0.101922 0.138243 0.187354 0.257258 0.335542 98.821672
10 9 0.004992 0.007937 0.012417 0.023019 0.047893 0.087608 0.130711 0.182109 0.253036 0.348946 0.446059 98.455273
10 10 0.019647 0.029762 0.039942 0.064447 0.119287 0.193244 0.248224 0.293564 0.355038 0.451335 0.550397 97.635113
10 11 0.029984 0.073332 0.113959 0.137564 0.183814 0.288586 0.394583 0.443374 0.466286 0.531821 0.623737 96.712957
10 12 0.011179 0.018346 0.026810 0.045509 0.093631 0.183843 0.275817 0.346182 0.417017 0.539099 0.676355 97.366213
10 13 0.028868 0.047257 0.070343 0.116444 0.202308 0.304785 0.383288 0.455975 0.550264 0.680322 0.807741 96.352406
10 14 0.104838 0.104758 0.108489 0.167164 0.284594 0.395810 0.451211 0.506803 0.600094 0.750543 0.906158 95.619537
10 15 0.041577 0.091856 0.138709 0.178446 0.254222 0.401189 0.541429 0.614439 0.672119 0.799562 0.961032 95.305420
10 16 0.048097 0.093557 0.129381 0.168210 0.253209 0.422552 0.577315 0.641714 0.674428 0.795390 0.961609 95.234541
10 17 0.073567 0.157796 0.224748 0.274391 0.374831 0.573608 0.749553 0.823877 0.868218 0.999137 1.177319 93.702953
10 18 0.060023 0.079027 0.099091 0.160820 0.301567 0.501818 0.661676 0.789954 0.934147 1.154750 1.380934 93.876190
10 19 0.067906 0.093605 0.118527 0.178661 0.292408 0.438348 0.557190 0.672301 0.821771 1.024955 1.219259 94.515068
10 20 0.105931 0.173366 0.197028 0.249629 0.399052 0.644026 0.806662 0.859861 0.926781 1.107827 1.311312 93.218526
10 21 0.098438 0.251302 0.408673 0.504321 0.638480 0.924686 1.189190 1.307310 1.389791 1.607966 1.919853 89.759985
10 22 0.060676 0.095304 0.136612 0.226882 0.430814 0.774719 1.103220 1.340920 1.536803 1.848332 2.189987 90.255730
10 23 0.087139 0.144245 0.185391 0.258322 0.426313 0.709705 0.963375 1.139626 1.321913 1.615127 1.904341 91.244501
10 24 0.181695 0.384044 0.490577 0.563443 0.783145 1.247451 1.611910 1.702279 1.768761 2.064091 2.450096 86.752506
10 25 0.163670 0.387115 0.592224 0.741765 1.025021 1.596297 2.088259 2.257794 2.353575 2.693692 3.150567 82.950022
10 26 0.122685 0.193851 0.277479 0.438310 0.735901 1.165491 1.555054 1.848938 2.091502 2.427501 2.776195 86.367096
10 27 0.191738 0.212667 0.253123 0.436861 0.810742 1.214069 1.481882 1.757576 2.117295 2.534769 2.836449 86.152828
10 28 0.556817 0.694411 0.726372 0.987020 1.514585 2.100056 2.369947 2.519550 2.794973 3.274320 3.697800 78.764149
10 29 0.225396 0.543577 0.824388 0.978697 1.316694 2.118419 2.869210 3.077681 3.102759 3.452532 3.915934 77.574711
10 30 0.174371 0.370969 0.525757 0.649352 0.938991 1.601741 2.257165 2.528360 2.625267 2.967843 3.388107 81.972075
10 31 0.296871 0.449081 0.589241 0.868169 1.310568 1.825232 2.179994 2.415064 2.646301 2.980542 3.282163 81.156774
10 32 0.476086 0.576974 0.635957 0.924618 1.483075 2.046922 2.282025 2.435332 2.664650 2.940652 3.081670 80.452040
10 33 0.308902 0.409855 0.497582 0.752044 1.254709 1.825955 2.119031 2.280747 2.497916 2.798204 3.002162 82.252887
10 34 0.206915 0.358869 0.484134 0.656133 0.980022 1.472697 1.848315 2.051989 2.243085 2.545727 2.827939 84.324177
10 35 0.278491 0.364407 0.443608 0.645091 0.985793 1.395794 1.685550 1.900386 2.110989 2.353063 2.553859 85.282969
10 36 0.156008 0.220890 0.283575 0.417349 0.649484 0.963602 1.228044 1.447933 1.673775 1.959233 2.229024 88.771084
10 37 0.088932 0.139013 0.188996 0.286539 0.467598 0.706932 0.888212 1.030277 1.207769 1.484816 1.777127 91.733788
10 38 0.093999 0.213388 0.296182 0.328972 0.435947 0.715016 0.993452 1.098969 1.133794 1.278013 1.464601 91.947668
10 39 0.033438 0.050642 0.072345 0.120467 0.217135 0.357820 0.484094 0.593289 0.710517 0.888388 1.084946 95.386915
10 40 0.052095 0.071936 0.091797 0.135876 0.209089 0.292169 0.360511 0.433613 0.518431 0.627743 0.741954 96.464783
10 41 0.024400 0.034487 0.044490 0.068845 0.115517 0.170695 0.214130 0.262473 0.327489 0.414299 0.502950 97.820223
10 42 0.013811 0.020336 0.027654 0.044227 0.075984 0.114737 0.149027 0.189871 0.242578 0.309389 0.376444 98.435944
10 43 0.010828 0.014664 0.019711 0.032951 0.058289 0.087961 0.114722 0.149942 0.196346 0.253671 0.311904 98.749008
10 44 0.007708 0.010826 0.015336 0.027178 0.050565 0.077703 0.102568 0.137490 0.186248 0.246364 0.306966 98.831047
10 45 0.010834 0.014427 0.020116 0.035806 0.065439 0.097951 0.127524 0.171452 0.233201 0.307098 0.379699 98.536451
10 46 0.019396 0.024731 0.033248 0.057680 0.103562 0.154502 0.199904 0.263910 0.351408 0.454215 0.552314 97.785131
10 47 0.035107 0.044005 0.056828 0.097745 0.178417 0.267719 0.338174 0.431844 0.567439 0.732270 0.884315 96.366139
10 48 0.029757 0.046233 0.070322 0.123498 0.230520 0.384331 0.529774 0.674904 0.840998 1.047673 1.240238 94.781750
10 49 0.092630 0.123656 0.150711 0.236578 0.433148 0.704764 0.883418 0.987244 1.108959 1.324470 1.521870 92.432551
10 50 0.218613 0.531120 0.706084 0.695957 0.803181 1.204260 1.540410 1.524825 1.395317 1.440967 1.566903 88.372366
10 51 0.091870 0.146701 0.210661 0.348148 0.647145 1.057629 1.303174 1.364866 1.402732 1.564002 1.719345 90.143726
10 52 0.516257 0.527384 0.512776 0.664307 0.915516 1.162749 1.273905 1.352026 1.442903 1.583973 1.695819 88.352384
10 53 0.252013 0.462758 0.548461 0.609965 0.794512 1.169666 1.402080 1.387634 1.362786 1.508865 1.685912 88.815352
10 54 0.171777 0.347397 0.532272 0.684453 0.804261 1.031670 1.243447 1.329591 1.348336 1.465604 1.642225 89.398971
10 55 0.121116 0.253721 0.355490 0.412305 0.517443 0.791891 1.088425 1.234508 1.275056 1.409706 1.600080 90.940262
10 56 0.025648 0.045595 0.076513 0.140000 0.272407 0.482977 0.693397 0.869718 1.031853 1.248196 1.452689 93.661005
10 57 0.067240 0.098915 0.126607 0.192377 0.324446 0.486692 0.597852 0.692186 0.820003 1.005015 1.187616 94.401051
10 58 0.010633 0.016059 0.025012 0.051189 0.119930 0.227665 0.335412 0.467024 0.659636 0.906055 1.112394 96.068990
10 59 0.035950 0.053242 0.076420 0.135746 0.265784 0.442376 0.579439 0.691124 0.820933 1.004856 1.173293 94.720835
10 60 0.067437 0.161556 0.247806 0.303220 0.400915 0.588882 0.749429 0.817246 0.877210 1.024991 1.214271 93.547043
10 61 0.023809 0.049762 0.076128 0.107035 0.171280 0.297240 0.430585 0.520539 0.592893 0.731203 0.905096 96.094431
10 62 0.006062 0.009704 0.015893 0.032128 0.073816 0.148950 0.239743 0.349595 0.490854 0.673198 0.841893 97.118168
10 63 0.032451 0.050600 0.073373 0.124268 0.226199 0.351993 0.445887 0.532378 0.646963 0.801697 0.950952 95.763241
10 64 0.046206 0.080037 0.110948 0.161449 0.253738 0.368875 0.454598 0.526046 0.617662 0.743315 0.867161 95.769964
10 65 0.005005 0.008513 0.013760 0.025966 0.056413 0.111624 0.176500 0.249752 0.342081 0.471266 0.605178 97.933941
10 66 0.007069 0.011594 0.017926 0.033205 0.069786 0.127038 0.182335 0.240192 0.318294 0.434493 0.557248 98.000816
10 67 0.027721 0.057647 0.082645 0.105879 0.151527 0.228938 0.300190 0.347911 0.393577 0.471840 0.562833 97.269295
10 68 0.007647 0.013891 0.021725 0.035629 0.064927 0.111294 0.157139 0.198104 0.241964 0.308329 0.381686 98.457668
10 69 0.002397 0.003528 0.005210 0.009700 0.020328 0.037994 0.059935 0.090491 0.131621 0.186037 0.242357 99.210403
10 70 0.004727 0.007586 0.011383 0.019733 0.037013 0.059062 0.079057 0.102498 0.133372 0.174595 0.216740 99.154235
10 71 0.005330 0.008529 0.012342 0.020171 0.035549 0.054842 0.072194 0.091605 0.115561 0.146725 0.177860 99.259291
10 72 0.002606 0.003948 0.005550 0.009007 0.015983 0.025670 0.035981 0.049208 0.066601 0.090919 0.117713 99.576814
10 73 0.002028 0.002943 0.004110 0.006905 0.012492 0.019853 0.027525 0.037812 0.051695 0.070801 0.091541 99.672295
10 74 0.003514 0.005024 0.006769 0.010835 0.018171 0.026473 0.034170 0.044193 0.057164 0.074003 0.091294 99.628388
10 75 0.002081 0.003327 0.004834 0.007719 0.013140 0.020392 0.027707 0.036030 0.045910 0.059968 0.075633 99.703257
10 76 0.001833 0.002912 0.004124 0.006441 0.010810 0.016656 0.022695 0.029906 0.038745 0.051430 0.065697 99.748749
10 77 0.002362 0.003360 0.004485 0.007079 0.011894 0.017614 0.023159 0.030318 0.039484 0.052027 0.065685 99.742533
10 78 0.001519 0.002294 0.003253 0.005369 0.009635 0.015345 0.021221 0.028493 0.037603 0.050266 0.063931 99.761068
10 79 0.001816 0.002747 0.003821 0.006138 0.010778 0.016820 0.022768 0.030114 0.039694 0.053327 0.068274 99.743702
10 80 0.002240 0.003530 0.004966 0.007739 0.013086 0.020154 0.027134 0.035365 0.045776 0.060860 0.077674 99.701477
10 81 0.002844 0.004492 0.006251 0.009570 0.015954 0.024641 0.033214 0.042837 0.054527 0.071479 0.090427 99.643761
10 82 0.002686 0.004228 0.005918 0.009230 0.015943 0.025260 0.034395 0.044839 0.058325 0.078204 0.100182 99.620789
10 83 0.002889 0.004659 0.006630 0.010237 0.017248 0.027438 0.038106 0.049991 0.064313 0.085307 0.109566 99.583614
10 84 0.003211 0.005039 0.007195 0.011702 0.021040 0.033558 0.044932 0.057334 0.073847 0.098670 0.126034 99.517435
10 85 0.007031 0.011062 0.014859 0.021466 0.033689 0.049637 0.064033 0.079028 0.097543 0.124969 0.155377 99.341307
10 86 0.003324 0.005350 0.007702 0.012458 0.022680 0.037495 0.051567 0.066222 0.084681 0.112740 0.143999 99.451782
10 87 0.005358 0.008607 0.012594 0.021178 0.038174 0.064037 0.092870 0.123820 0.160358 0.214082 0.274376 98.984549
10 88 0.015479 0.022903 0.029372 0.045159 0.074511 0.108162 0.134298 0.160276 0.197337 0.253737 0.313103 98.645662
10 89 0.019086 0.028161 0.035706 0.053081 0.084582 0.123141 0.154869 0.184956 0.224595 0.286778 0.354627 98.450416
10 90 0.004849 0.007821 0.011469 0.019974 0.038152 0.067701 0.100796 0.137027 0.181433 0.247561 0.320659 98.862558
10 91 0.008513 0.013595 0.019425 0.033320 0.062929 0.107873 0.151075 0.190044 0.235808 0.311473 0.397880 98.468062
10 92 0.024235 0.055239 0.081105 0.099549 0.134300 0.212135 0.299855 0.350470 0.382574 0.458451 0.560442 97.341648
10 93 0.013060 0.022059 0.031740 0.050384 0.084597 0.142149 0.205312 0.263478 0.326689 0.432481 0.563704 97.864351
10 94 0.008872 0.014249 0.020761 0.035745 0.065549 0.114716 0.171003 0.233745 0.315309 0.442499 0.593868 97.983684
10 95 0.014814 0.024128 0.034575 0.058051 0.105194 0.183043 0.267699 0.350973 0.452195 0.610009 0.794301 97.105017
10 96 0.017826 0.030400 0.045165 0.074656 0.128819 0.219072 0.319832 0.419647 0.542969 0.740247 0.983865 96.477504
10 97 0.029000 0.043909 0.060012 0.098332 0.168809 0.278791 0.400141 0.531531 0.704548 0.971589 1.293994 95.419344
10 98 0.024653 0.037325 0.050726 0.084249 0.148115 0.253607 0.372107 0.500433 0.670519 0.946489 1.294630 95.617150
10 99 0.017663 0.027705 0.038612 0.072921 0.146999 0.325184 0.850259 0.852209 1.105288 1.261150 1.959809 93.342201
10 100 0.018556 0.029845 0.043605 0.088410 0.175250 0.357814 0.865620 0.885034 1.277979 1.628782 2.772619 91.856485
11 1 0.003648 0.006948 0.010660 0.015154 0.022588 0.034329 0.046723 0.058954 0.072914 0.095011 0.122318 99.510750
11 2 0.003982 0.006493 0.008904 0.013005 0.021226 0.033032 0.044879 0.057541 0.072740 0.094190 0.117740 99.526270
11 3 0.003795 0.007221 0.011008 0.015978 0.025071 0.038524 0.052190 0.066206 0.083821 0.110034 0.140567 99.445581
11 4 0.005929 0.009447 0.012426 0.017496 0.028311 0.044600 0.060302 0.076032 0.095810 0.125619 0.159500 99.364528
11 5 0.005995 0.011710 0.017280 0.023531 0.035225 0.052750 0.069243 0.084974 0.106150 0.139530 0.179631 99.273979
11 6 0.004673 0.008346 0.012542 0.018921 0.031814 0.052878 0.075172 0.096870 0.122201 0.160200 0.204893 99.211491
11 7 0.008698 0.016026 0.022606 0.031198 0.048825 0.075208 0.099069 0.121021 0.151145 0.198000 0.252561 98.975643
11 8 0.007279 0.013599 0.020796 0.031657 0.053921 0.089654 0.125378 0.158427 0.197968 0.256490 0.323985 98.720848
11 9 0.008224 0.015205 0.022832 0.035950 0.068024 0.124181 0.180093 0.227190 0.281666 0.360130 0.437721 98.238783
11 10 0.024567 0.050321 0.069296 0.085675 0.124897 0.198586 0.266270 0.308123 0.350847 0.430732 0.526506 97.564179
11 11 0.024290 0.081091 0.159136 0.187650 0.206497 0.271321 0.344171 0.382621 0.414151 0.486100 0.596188 96.846783
11 12 0.009137 0.021538 0.037504 0.055115 0.096259 0.198982 0.332799 0.416555 0.450970 0.527207 0.626883 97.227045
11 13 0.025819 0.067751 0.110780 0.143891 0.207125 0.305876 0.377000 0.414151 0.479352 0.602911 0.741845 96.523498
11 14 0.081606 0.144620 0.146358 0.146469 0.206726 0.343483 0.457079 0.508875 0.574774 0.718586 0.874043 95.797379
11 15 0.021255 0.067700 0.126860 0.155995 0.205040 0.337928 0.490784 0.564893 0.602914 0.707042 0.855291 95.864300
11 16 0.022084 0.065228 0.127375 0.166961 0.215618 0.355085 0.540022 0.645227 0.667333 0.745741 0.889493 95.559832
11 17 0.031478 0.114961 0.247317 0.304955 0.328918 0.444866 0.601986 0.692356 0.740130 0.861154 1.068441 94.563433
11 18 0.025936 0.053611 0.076075 0.101278 0.176111 0.357336 0.579595 0.740614 0.868869 1.072434 1.282223 94.665918
11 19 0.032712 0.069879 0.097542 0.125970 0.204971 0.362390 0.511570 0.607298 0.718397 0.904634 1.094288 95.270351
11 20 0.046746 0.141100 0.242942 0.278807 0.341733 0.533367 0.743075 0.829594 0.863416 1.003210 1.223332 93.752680
11 21 0.030888 0.124748 0.307838 0.417094 0.478367 0.696788 1.000099 1.172454 1.236436 1.406552 1.715832 91.412905
11 22 0.021021 0.048597 0.074993 0.101279 0.180451 0.407981 0.754796 1.060035 1.303225 1.647250 1.996843 92.403528
11 23 0.037435 0.103886 0.173598 0.215355 0.310035 0.546072 0.815265 0.969355 1.075805 1.295754 1.577310 92.880132
11 24 0.062772 0.235589 0.492881 0.573007 0.634091 0.952039 1.367848 1.563664 1.627007 1.872947 2.310828 88.307327
11 25 0.039276 0.144300 0.321601 0.427107 0.553314 0.974205 1.596519 1.990890 2.149305 2.513139 3.093979 86.196367
11 26 0.041922 0.104945 0.173667 0.235539 0.376690 0.703419 1.097613 1.387894 1.642278 2.065323 2.571852 89.598860
11 27 0.108500 0.194915 0.243378 0.319392 0.526911 0.882933 1.182708 1.386332 1.658463 2.116275 2.586098 88.794094
11 28 0.211198 0.415844 0.535643 0.669632 1.062882 1.795537 2.391174 2.636131 2.824255 3.231437 3.611710 80.614557
11 29 0.062408 0.197891 0.374749 0.473033 0.665701 1.253691 2.063757 2.593122 2.930976 3.504739 4.135852 81.744079
11 30 0.070731 0.212498 0.393925 0.475191 0.587304 0.985342 1.491547 1.749200 1.854775 2.259141 2.958959 86.961388
11 31 0.151751 0.311952 0.462993 0.619995 0.908398 1.404181 1.856212 2.140994 2.398979 2.813725 3.241131 83.689691
11 32 0.221661 0.329405 0.417237 0.629816 1.149509 1.907626 2.437916 2.706220 2.893390 3.112663 3.180795 81.013763
11 33 0.178013 0.287735 0.364497 0.510676 0.858547 1.417969 1.871837 2.157935 2.446901 2.859456 3.171458 83.874973
11 34 0.133849 0.300165 0.455377 0.565351 0.755031 1.136326 1.498479 1.716748 1.932210 2.315765 2.751687 86.439015
11 35 0.166536 0.306435 0.440169 0.607501 0.882606 1.300395 1.659406 1.888249 2.063597 2.298783 2.521062 85.865265
11 36 0.085684 0.158372 0.228392 0.334486 0.565848 0.948009 1.290621 1.521314 1.734568 2.014762 2.240931 88.877014
11 37 0.056143 0.111587 0.171143 0.242647 0.379895 0.636928 0.900698 1.074650 1.214172 1.451878 1.718503 92.041758
11 38 0.067416 0.198028 0.330531 0.366178 0.439666 0.666297 0.900237 0.999966 1.062508 1.235270 1.471331 92.262571
11 39 0.020762 0.041188 0.069999 0.110081 0.181924 0.312112 0.462480 0.588292 0.696144 0.860250 1.053856 95.602911
11 40 0.036104 0.060955 0.077621 0.105132 0.169044 0.263245 0.341493 0.408819 0.497092 0.621150 0.741198 96.678147
11 41 0.015397 0.027526 0.040755 0.060843 0.098296 0.151279 0.199811 0.246851 0.306562 0.393358 0.489037 97.970287
11 42 0.011702 0.019383 0.026404 0.038601 0.063465 0.099148 0.132397 0.167706 0.214823 0.282886 0.357939 98.585543
11 43 0.008844 0.013039 0.017725 0.028312 0.049094 0.075715 0.100898 0.133147 0.177166 0.234714 0.295156 98.866188
11 44 0.006284 0.009549 0.013919 0.024095 0.044760 0.072001 0.098799 0.133255 0.179561 0.239675 0.302677 98.875425
11 45 0.009491 0.013488 0.019034 0.032983 0.061032 0.095200 0.126063 0.167156 0.224953 0.299015 0.374761 98.576822
11 46 0.017414 0.024710 0.033958 0.056980 0.103757 0.161128 0.211211 0.274161 0.361031 0.467763 0.569418 97.718470
11 47 0.027738 0.041007 0.058220 0.099419 0.184940 0.298229 0.395263 0.497336 0.627729 0.792256 0.945861 96.032005
11 48 0.038766 0.066861 0.090239 0.133850 0.244156 0.431901 0.603404 0.742351 0.908200 1.118761 1.280168 94.341343
11 49 0.076541 0.151417 0.230495 0.317591 0.478812 0.784565 1.054697 1.144880 1.150060 1.276601 1.459827 91.874518
11 50 0.134617 0.484702 0.854772 0.837128 0.821101 1.076032 1.308048 1.279472 1.219618 1.341246 1.564816 89.078447
11 51 0.058162 0.134653 0.235284 0.326041 0.488506 0.886007 1.352782 1.557779 1.537752 1.634601 1.778738 90.009695
11 52 0.239955 0.374182 0.406096 0.511293 0.838556 1.310577 1.506238 1.466986 1.478833 1.646515 1.776366 88.444403
11 53 0.113742 0.271958 0.404231 0.451786 0.581121 0.958200 1.334600 1.444397 1.465588 1.659243 1.891583 89.423550
11 54 0.073369 0.172746 0.297579 0.384877 0.488649 0.761086 1.099466 1.305206 1.382427 1.557684 1.802277 90.674635
11 55 0.055489 0.145555 0.231753 0.266703 0.332429 0.524899 0.757421 0.911052 1.028495 1.258099 1.573164 92.914942
11 56 0.016487 0.035303 0.061601 0.098770 0.172143 0.315856 0.485583 0.631807 0.777810 1.012830 1.297331 95.094481
11 57 0.042543 0.071259 0.091246 0.127248 0.216919 0.361151 0.487808 0.596730 0.739093 0.948185 1.156306 95.161509
11 58 0.008923 0.015736 0.024863 0.045373 0.097726 0.187040 0.276155 0.369040 0.503972 0.706596 0.915406 96.849169
11 59 0.034424 0.059694 0.080304 0.114727 0.191152 0.313790 0.420475 0.511423 0.638194 0.846110 1.079766 95.709938
11 60 0.034274 0.098479 0.162323 0.190824 0.260474 0.434043 0.622183 0.727644 0.818731 0.999235 1.220991 94.430800
11 61 0.014274 0.035385 0.059872 0.079952 0.119069 0.212515 0.333245 0.430710 0.516204 0.664447 0.859563 96.674763
11 62 0.004866 0.009421 0.015707 0.028214 0.060244 0.126007 0.207133 0.289201 0.385435 0.530904 0.695475 97.647394
11 63 0.024535 0.049158 0.072700 0.104804 0.174972 0.287750 0.387119 0.469990 0.585879 0.763640 0.952491 96.126963
11 64 0.029274 0.064548 0.099876 0.137202 0.208711 0.321542 0.421240 0.498103 0.595361 0.741418 0.898534 95.984190
11 65 0.003803 0.007690 0.012774 0.022117 0.046732 0.098579 0.164690 0.233652 0.315551 0.436829 0.568813 98.088770
11 66 0.005099 0.010445 0.016927 0.028333 0.059243 0.120946 0.188713 0.246544 0.311712 0.415716 0.528286 98.068031
11 67 0.023323 0.062050 0.101789 0.122517 0.154017 0.217023 0.277926 0.320261 0.370729 0.458568 0.568862 97.322939
11 68 0.007341 0.016287 0.027032 0.039933 0.065088 0.109845 0.158575 0.198680 0.236534 0.295746 0.364956 98.479982
11 69 0.002175 0.003738 0.005584 0.009639 0.020680 0.041646 0.067234 0.096944 0.133733 0.184264 0.233218 99.201143
11 70 0.005555 0.010596 0.015641 0.023627 0.040730 0.064445 0.084656 0.104277 0.131033 0.170311 0.211269 99.137859
11 71 0.006609 0.012712 0.018947 0.027268 0.041736 0.060297 0.076604 0.093257 0.114634 0.145149 0.178425 99.224363
11 72 0.002785 0.004732 0.006738 0.010341 0.018008 0.029440 0.041063 0.053760 0.069271 0.091449 0.115555 99.556860
11 73 0.001960 0.003155 0.004566 0.007463 0.013477 0.022035 0.030788 0.040922 0.053334 0.070724 0.089538 99.662035
11 74 0.003862 0.006277 0.008274 0.011837 0.018871 0.028020 0.036113 0.044999 0.056800 0.073715 0.091474 99.619760
11 75 0.002403 0.004392 0.006487 0.009430 0.014570 0.021749 0.028997 0.036625 0.045614 0.059223 0.075238 99.695274
11 76 0.001819 0.003241 0.004809 0.007155 0.011344 0.017262 0.023564 0.030514 0.038514 0.050346 0.064135 99.747295
11 77 0.002332 0.003633 0.004811 0.007075 0.011588 0.017621 0.023500 0.030281 0.038782 0.051136 0.064749 99.744493
11 78 0.001576 0.002578 0.003685 0.005760 0.009995 0.015978 0.022006 0.028813 0.037267 0.049741 0.063614 99.758988
11 79 0.001811 0.002950 0.004104 0.006240 0.010689 0.017132 0.023701 0.031053 0.040144 0.053662 0.068837 99.739677
11 80 0.002159 0.003688 0.005264 0.007843 0.012925 0.020199 0.027407 0.035114 0.044707 0.059506 0.076720 99.704462
11 81 0.002735 0.004706 0.006615 0.009669 0.015847 0.024967 0.034093 0.043720 0.055630 0.073720 0.094167 99.634134
11 82 0.002569 0.004567 0.006638 0.009802 0.016373 0.026923 0.037952 0.048876 0.061398 0.081113 0.104268 99.599520
11 83 0.002965 0.005465 0.007954 0.011392 0.018386 0.029860 0.042195 0.054529 0.068957 0.091221 0.117537 99.549541
11 84 0.003204 0.005859 0.008665 0.012922 0.021863 0.036356 0.050787 0.063724 0.078726 0.103602 0.133205 99.481089
11 85 0.007994 0.015087 0.020340 0.025972 0.038071 0.056474 0.072479 0.086225 0.104842 0.135769 0.170943 99.265806
11 86 0.003936 0.007491 0.011116 0.016003 0.026571 0.045354 0.065323 0.082268 0.099524 0.128248 0.162256 99.351911
11 87 0.003285 0.006068 0.008934 0.013540 0.024619 0.043893 0.062824 0.078624 0.097091 0.128480 0.164698 99.367947
11 88 0.025455 0.045937 0.055605 0.068574 0.098978 0.145326 0.182633 0.208617 0.248898 0.323663 0.407938 98.188373
11 89 0.030002 0.050219 0.058505 0.073466 0.109382 0.161425 0.199452 0.224546 0.264981 0.340119 0.421300 98.066599
11 90 0.006753 0.012625 0.018505 0.028828 0.051746 0.093701 0.139670 0.177700 0.217193 0.281435 0.352331 98.619513
11 91 0.012794 0.024273 0.033238 0.047033 0.079080 0.138176 0.193693 0.226834 0.261240 0.333935 0.421750 98.227953
11 92 0.028765 0.079688 0.123068 0.135640 0.158708 0.229991 0.311974 0.354483 0.386577 0.469199 0.585141 97.136768
11 93 0.017830 0.036499 0.054040 0.074208 0.108459 0.175690 0.251496 0.305999 0.354821 0.448365 0.570025 97.602568
11 94 0.015424 0.027968 0.038193 0.055634 0.092406 0.159430 0.231272 0.292077 0.364193 0.482803 0.617746 97.622856
11 95 0.029474 0.055768 0.076129 0.104003 0.157982 0.252308 0.345370 0.416156 0.503601 0.657175 0.839986 96.562044
11 96 0.032353 0.063280 0.091005 0.126298 0.187889 0.298957 0.421537 0.525554 0.643791 0.833403 1.054703 95.721230
11 97 0.053012 0.087804 0.112111 0.159121 0.246981 0.381836 0.508139 0.618157 0.768422 1.012717 1.291980 94.759720
11 98 0.049788 0.083232 0.107056 0.152531 0.237127 0.371255 0.506526 0.633221 0.802384 1.068692 1.382322 94.605864
11 99 0.024112 0.046401 0.071711 0.112482 0.185175 0.320812 0.495750 0.684122 0.914002 1.254681 1.660840 94.229908
11 100 0.044722 0.074157 0.095251 0.162328 0.307407 0.623416 1.474398 1.388388 1.779149 1.992730 2.951353 89.106701
12 1 0.003549 0.005987 0.008431 0.012150 0.018878 0.028912 0.039173 0.050061 0.063012 0.082905 0.106496 99.580446
12 2 0.003641 0.005352 0.007263 0.011318 0.018830 0.028102 0.037065 0.048053 0.061998 0.080818 0.101066 99.596497
12 3 0.003020 0.004932 0.007251 0.011492 0.019441 0.030465 0.042016 0.055327 0.071352 0.093631 0.118606 99.542469
12 4 0.004799 0.006644 0.008692 0.013672 0.023425 0.035683 0.046983 0.060774 0.079310 0.104947 0.132806 99.482267
12 5 0.004658 0.007852 0.011475 0.017233 0.027546 0.042105 0.056977 0.072915 0.091928 0.118956 0.150394 99.397959
12 6 0.004811 0.007871 0.011515 0.017930 0.029324 0.044725 0.060139 0.077708 0.100544 0.133059 0.171166 99.341206
12 7 0.007455 0.012330 0.017668 0.026290 0.041633 0.062820 0.083766 0.106458 0.135235 0.175311 0.221194 99.109836
12 8 0.006520 0.011202 0.017059 0.026936 0.045344 0.071591 0.097772 0.126032 0.162812 0.216021 0.278699 98.940013
12 9 0.007483 0.012584 0.019361 0.031459 0.053298 0.083989 0.115356 0.151361 0.199216 0.267046 0.347667 98.711180
12 10 0.010880 0.017792 0.026628 0.043953 0.080584 0.136277 0.187409 0.232808 0.288909 0.377447 0.479635 98.117678
12 11 0.013115 0.030134 0.048076 0.063916 0.099812 0.181771 0.279776 0.346309 0.392530 0.475903 0.579433 97.489223
12 12 0.005794 0.010254 0.016407 0.028305 0.055305 0.105121 0.161147 0.216153 0.285626 0.407797 0.570112 98.137979
12 13 0.007618 0.013382 0.023514 0.044782 0.089098 0.162142 0.246942 0.335695 0.430415 0.557922 0.700266 97.388224
12 14 0.018229 0.023090 0.031852 0.063103 0.137515 0.226333 0.282541 0.340977 0.439358 0.598258 0.771435 97.067307
12 15 0.008475 0.017942 0.030593 0.049735 0.093160 0.181555 0.285062 0.371956 0.463885 0.621663 0.815730 97.060245
12 16 0.010618 0.020918 0.033811 0.054491 0.100562 0.193702 0.302517 0.395742 0.494309 0.674230 0.907610 96.811489
12 17 0.009961 0.022552 0.041227 0.069305 0.134036 0.280207 0.471773 0.622500 0.729883 0.908119 1.129248 95.581192
12 18 0.010096 0.014488 0.021546 0.042037 0.089833 0.163106 0.238034 0.333245 0.484975 0.736352 1.065307 96.800982
12 19 0.009464 0.014804 0.024408 0.049229 0.103101 0.180074 0.254855 0.339831 0.459556 0.649367 0.889359 97.025951
12 20 0.020865 0.040177 0.062459 0.103043 0.203220 0.382935 0.553422 0.677909 0.822771 1.086392 1.393912 94.652897
12 21 0.010672 0.025358 0.048315 0.084117 0.174287 0.400876 0.745321 1.077678 1.366557 1.790742 2.290037 91.986040
12 22 0.007931 0.012037 0.019226 0.040095 0.092880 0.185527 0.294802 0.439528 0.670473 1.073650 1.656380 95.507469
12 23 0.015350 0.027387 0.046999 0.091567 0.191425 0.351000 0.507157 0.657017 0.864425 1.232235 1.713428 94.302009
12 24 0.034930 0.082594 0.140550 0.222067 0.444250 0.947799 1.523534 1.892818 2.191558 2.746861 3.344022 86.429020
12 25 0.016674 0.038021 0.069575 0.125622 0.287447 0.697207 1.276042 1.833442 2.464650 3.462395 4.485826 85.243099
12 26 0.014771 0.026914 0.049707 0.103872 0.234119 0.471513 0.761864 1.101992 1.571210 2.329055 3.278901 90.056082
12 27 0.061366 0.084370 0.132792 0.285734 0.607326 0.951395 1.223377 1.632511 2.307043 3.096608 3.698158 85.919321
12 28 0.185997 0.253740 0.396606 0.925928 2.066476 2.941236 3.087743 3.205138 3.567965 3.966443 4.057209 75.345514
12 29 0.054947 0.123917 0.213793 0.375149 0.848780 1.789068 2.635194 3.128052 3.736203 4.649329 5.135279 77.310284
12 30 0.085656 0.168169 0.244096 0.348656 0.611115 1.160137 1.765083 2.254780 2.829463 3.705222 4.445658 82.381964
12 31 0.200279 0.315049 0.511929 0.966163 1.690761 2.305211 2.643582 2.943587 3.232735 3.461515 3.565180 78.164009
12 32 0.494594 0.552559 0.743059 1.433106 2.460703 2.852394 2.689191 2.688384 2.868835 3.042411 3.088135 77.086628
12 33 0.358157 0.443937 0.536613 0.838052 1.356890 1.823192 2.080770 2.402595 2.862226 3.218067 3.311616 80.767881
12 34 0.202965 0.347143 0.485233 0.687053 1.024596 1.502113 1.919627 2.227833 2.484989 2.751060 2.952096 83.415289
12 35 0.337195 0.527765 0.691747 0.954155 1.293705 1.624110 1.821135 1.963285 2.098826 2.252148 2.396781 84.039150
12 36 0.171506 0.281796 0.421505 0.647064 0.938540 1.241047 1.468896 1.652172 1.798473 1.948163 2.099042 87.331795
12 37 0.098284 0.152413 0.210313 0.318667 0.506227 0.761112 0.987706 1.181256 1.367606 1.580350 1.774681 91.061386
12 38 0.092824 0.211057 0.312804 0.358019 0.449439 0.686615 0.945335 1.082620 1.154330 1.315185 1.527111 91.864662
12 39 0.040623 0.067560 0.101668 0.162448 0.264197 0.397323 0.515286 0.618934 0.730826 0.894828 1.082634 95.123672
12 40 0.036589 0.051683 0.073330 0.121366 0.198761 0.283307 0.361249 0.454800 0.562144 0.680324 0.792922 96.383522
12 41 0.018359 0.027178 0.036751 0.058736 0.101749 0.153551 0.197551 0.250077 0.323669 0.417269 0.507945 97.907162
12 42 0.010632 0.016095 0.022783 0.036987 0.063465 0.096580 0.128493 0.168341 0.220387 0.287400 0.357296 98.591545
12 43 0.008021 0.011485 0.016147 0.027402 0.048739 0.074447 0.098842 0.131342 0.175265 0.231626 0.290575 98.886111
12 44 0.006360 0.009572 0.014019 0.024344 0.044193 0.068634 0.092678 0.125688 0.171336 0.229940 0.291203 98.922035
12 45 0.008823 0.012669 0.018092 0.031296 0.056482 0.087304 0.117183 0.157792 0.212443 0.281318 0.352565 98.664034
12 46 0.014480 0.020894 0.030043 0.052567 0.096645 0.150149 0.199614 0.262746 0.345146 0.443873 0.539535 97.844311
12 47 0.027634 0.038018 0.051812 0.088194 0.160220 0.250854 0.330713 0.425412 0.550555 0.707411 0.862171 96.507004
12 48 0.034055 0.056602 0.087721 0.141645 0.229919 0.359577 0.486077 0.606439 0.739376 0.938056 1.170429 95.150105
12 49 0.116643 0.154352 0.176128 0.246969 0.403270 0.625031 0.786375 0.911593 1.079723 1.350363 1.619097 92.530456
12 50 0.101428 0.233946 0.366208 0.455262 0.655632 1.191864 1.720130 1.761567 1.567980 1.599745 1.714088 88.632147
12 51 0.126529 0.191150 0.240911 0.341808 0.523328 0.767116 0.966295 1.136516 1.329376 1.585804 1.808862 90.982306
12 52 0.151078 0.186593 0.306436 0.608363 0.934296 1.057080 1.092321 1.199777 1.360586 1.567333 1.756348 89.779787
12 53 0.106821 0.183096 0.231670 0.330876 0.600517 1.018963 1.260937 1.304205 1.387827 1.622469 1.804279 90.148342
12 54 0.068814 0.113459 0.172603 0.286130 0.486622 0.760604 0.996491 1.168565 1.332005 1.584319 1.817503 91.212891
12 55 0.049989 0.095928 0.137214 0.190923 0.306499 0.521257 0.725694 0.858575 0.993162 1.255855 1.572839 93.292070
12 56 0.028442 0.047847 0.074260 0.125325 0.213527 0.327746 0.435429 0.559817 0.733059 0.979123 1.254683 95.220745
12 57 0.048565 0.063372 0.085295 0.142872 0.240682 0.343895 0.430851 0.543772 0.696978 0.891358 1.092553 95.419811
12 58 0.013198 0.020982 0.033100 0.062937 0.126788 0.206863 0.274143 0.358175 0.491097 0.678828 0.872233 96.861652
12 59 0.033507 0.044913 0.060224 0.100466 0.174579 0.262644 0.340095 0.442146 0.592489 0.800794 1.029055 96.119087
12 60 0.028255 0.052605 0.074256 0.114435 0.220300 0.400165 0.555294 0.662010 0.793478 1.008924 1.215247 94.875035
12 61 0.014723 0.027645 0.042869 0.067010 0.115800 0.198491 0.283286 0.360748 0.456957 0.622421 0.830586 96.979467
12 62 0.005662 0.009567 0.016022 0.030553 0.061540 0.111026 0.168575 0.241709 0.341967 0.488762 0.663775 97.860842
12 63 0.017912 0.028917 0.045819 0.082785 0.154715 0.250476 0.343503 0.450453 0.586961 0.760102 0.935621 96.342733
12 64 0.022274 0.039932 0.060294 0.096960 0.172492 0.281558 0.382620 0.481440 0.606001 0.770598 0.930851 96.154980
12 65 0.002902 0.005189 0.008956 0.017456 0.037524 0.073436 0.118090 0.174655 0.253142 0.374518 0.523521 98.410610
12 66 0.003015 0.005049 0.008409 0.016802 0.037815 0.075063 0.120373 0.179507 0.264494 0.390064 0.530306 98.369102
12 67 0.011273 0.022583 0.036192 0.057706 0.105860 0.187425 0.268917 0.331678 0.388505 0.471116 0.555971 97.562773
12 68 0.005762 0.010674 0.017287 0.028625 0.049907 0.082093 0.117318 0.156799 0.205523 0.276983 0.360534 98.688496
12 69 0.001981 0.002988 0.004496 0.008221 0.016235 0.028646 0.043736 0.065675 0.097835 0.145895 0.203660 99.380636
12 70 0.002836 0.004675 0.007239 0.012794 0.024934 0.042962 0.062455 0.086613 0.118077 0.160368 0.203863 99.273182
12 71 0.004034 0.006889 0.010363 0.016641 0.028587 0.044813 0.061213 0.080109 0.102652 0.132301 0.163527 99.348873
12 72 0.002192 0.003374 0.004829 0.007875 0.013738 0.021669 0.029986 0.040626 0.054566 0.075026 0.099164 99.646954
12 73 0.001698 0.002471 0.003458 0.005758 0.010139 0.015783 0.021686 0.029768 0.040807 0.056908 0.075783 99.735737
12 74 0.002290 0.003314 0.004586 0.007607 0.013400 0.020604 0.027575 0.036363 0.047326 0.062034 0.077802 99.697100
12 75 0.001558 0.002483 0.003631 0.005913 0.010220 0.016111 0.022284 0.029558 0.038115 0.050474 0.064804 99.754854
12 76 0.001400 0.002222 0.003220 0.005178 0.008836 0.013709 0.018892 0.025366 0.033300 0.044647 0.057629 99.785599
12 77 0.001871 0.002689 0.003653 0.005833 0.009885 0.014921 0.020014 0.026599 0.034815 0.046160 0.058652 99.774910
12 78 0.001589 0.002468 0.003496 0.005602 0.009536 0.014490 0.019383 0.025507 0.033440 0.044842 0.057714 99.781935
12 79 0.001595 0.002505 0.003606 0.005774 0.009850 0.015259 0.020799 0.027487 0.035741 0.047799 0.061677 99.767908
12 80 0.001705 0.002706 0.003862 0.006065 0.010342 0.016375 0.022723 0.030237 0.039505 0.053325 0.069327 99.743830
12 81 0.001852 0.002924 0.004259 0.006983 0.012442 0.020188 0.028287 0.037766 0.049292 0.066020 0.085021 99.684967
12 82 0.002001 0.003183 0.004665 0.007635 0.013627 0.022202 0.031110 0.041592 0.054971 0.075040 0.098244 99.645729
12 83 0.002284 0.003868 0.005739 0.008911 0.015006 0.024532 0.035195 0.047310 0.062080 0.084697 0.112349 99.598032
12 84 0.002384 0.003814 0.005677 0.009576 0.017762 0.029912 0.042721 0.057705 0.077159 0.105855 0.138079 99.509361
12 85 0.005360 0.008732 0.012592 0.019538 0.033060 0.052372 0.071304 0.090881 0.113414 0.145857 0.180786 99.266102
12 86 0.004492 0.007476 0.010787 0.016761 0.028076 0.043579 0.058754 0.076586 0.101228 0.138186 0.180642 99.333435
12 87 0.003387 0.005727 0.008870 0.014675 0.025988 0.043125 0.061861 0.083726 0.111719 0.152967 0.200141 99.287813
12 88 0.008889 0.013145 0.018095 0.029639 0.052912 0.080641 0.102000 0.124552 0.154981 0.197666 0.239929 98.977552
12 89 0.034512 0.048781 0.061826 0.094246 0.149139 0.210799 0.261005 0.307739 0.366264 0.449561 0.530093 97.486036
12 90 0.011544 0.019826 0.029122 0.046202 0.075660 0.117390 0.162494 0.210565 0.270385 0.353902 0.442244 98.260666
12 91 0.018722 0.031497 0.044630 0.069404 0.112196 0.169245 0.219660 0.262281 0.314592 0.399583 0.494093 97.864095
12 92 0.034155 0.082769 0.116651 0.132463 0.170944 0.261564 0.350942 0.388382 0.416000 0.496177 0.597348 96.952608
12 93 0.021179 0.037295 0.055167 0.083817 0.129833 0.203120 0.280557 0.341481 0.399898 0.498816 0.615085 97.333748
12 94 0.018636 0.030725 0.044742 0.072306 0.118417 0.185260 0.260514 0.341793 0.437213 0.564184 0.695598 97.230610
12 95 0.037041 0.062540 0.089805 0.140835 0.222391 0.325275 0.415912 0.497063 0.600386 0.751516 0.911171 95.946068
12 96 0.051590 0.090439 0.127926 0.190591 0.286646 0.412791 0.525690 0.626354 0.758133 0.950141 1.156971 94.822729
12 97 0.082189 0.114916 0.142755 0.217513 0.343229 0.495515 0.633722 0.785944 0.996884 1.261000 1.501489 93.424847
12 98 0.077999 0.109706 0.138371 0.219353 0.359876 0.532218 0.685216 0.847123 1.072064 1.368384 1.656516 92.933172
12 99 0.060515 0.111391 0.168961 0.265263 0.405193 0.591518 0.783537 0.989079 1.265048 1.620308 1.982456 91.756727
12 100 0.078461 0.127078 0.179627 0.293495 0.485007 0.760184 1.048776 1.347910 1.715453 2.161677 2.553452 89.248880
13 1 0.003781 0.006020 0.008070 0.011707 0.019056 0.029628 0.039641 0.050655 0.065253 0.087666 0.112965 99.565556
13 2 0.003686 0.004870 0.006249 0.010035 0.017645 0.026655 0.035016 0.046408 0.062183 0.083249 0.104745 99.599260
13 3 0.002670 0.004054 0.005682 0.009229 0.016535 0.026524 0.036646 0.049490 0.067180 0.092249 0.119615 99.570129
13 4 0.003961 0.005092 0.006649 0.011214 0.020705 0.032281 0.042965 0.057514 0.078274 0.106919 0.137412 99.497013
13 5 0.003226 0.004936 0.006793 0.010899 0.020133 0.033939 0.047946 0.064653 0.088008 0.121923 0.159119 99.438427
13 6 0.002561 0.003866 0.005601 0.009567 0.018054 0.031040 0.045393 0.063614 0.089083 0.127136 0.172521 99.431564
13 7 0.004007 0.006101 0.008607 0.014367 0.027360 0.047484 0.068620 0.093405 0.127141 0.175527 0.229229 99.198153
13 8 0.003933 0.005997 0.008633 0.014697 0.028219 0.049286 0.072628 0.102442 0.145638 0.208573 0.281216 99.078738
13 9 0.004542 0.006745 0.010156 0.018572 0.036754 0.063177 0.091684 0.128979 0.182281 0.255604 0.337142 98.864365
13 10 0.010337 0.014212 0.019610 0.034345 0.066520 0.111041 0.153330 0.204454 0.277317 0.379050 0.487052 98.242729
13 11 0.023528 0.041397 0.049841 0.063161 0.107933 0.189216 0.258808 0.311574 0.392958 0.524510 0.653806 97.383266
13 12 0.008139 0.011814 0.017385 0.031437 0.062742 0.110194 0.155593 0.205007 0.276701 0.396571 0.546469 98.177950
13 13 0.019865 0.023762 0.032014 0.060088 0.114721 0.170835 0.222518 0.306323 0.433670 0.579084 0.714468 97.322647
13 14 0.055908 0.041648 0.047796 0.100732 0.194716 0.255355 0.302157 0.409751 0.565725 0.719843 0.853383 96.452984
13 15 0.044330 0.063195 0.069326 0.093876 0.162321 0.256032 0.317110 0.375621 0.490842 0.677027 0.870685 96.579638
13 16 0.040867 0.054818 0.061121 0.088813 0.161860 0.265198 0.331334 0.388657 0.501747 0.708654 0.940536 96.456394
13 17 0.074288 0.099171 0.106059 0.148426 0.266831 0.429555 0.538311 0.645762 0.843662 1.144907 1.427562 94.275469
13 18 0.054715 0.048815 0.061462 0.130843 0.261796 0.365172 0.441955 0.590778 0.828198 1.125354 1.434187 94.656722
13 19 0.073296 0.059385 0.066093 0.126543 0.227690 0.291841 0.340272 0.455562 0.638636 0.844037 1.056354 95.820286
13 20 0.112269 0.119457 0.117282 0.175762 0.325407 0.495385 0.591077 0.708596 0.942071 1.299134 1.652974 93.460585
13 21 0.138479 0.208294 0.234772 0.321564 0.580682 0.965748 1.242003 1.489518 1.962758 2.745195 3.536572 86.574415
13 22 0.066158 0.068396 0.092567 0.200445 0.427260 0.661139 0.861824 1.184092 1.693582 2.390355 3.161631 89.192554
13 23 0.151336 0.137402 0.137685 0.231834 0.435377 0.627062 0.749708 0.964011 1.366299 1.954676 2.598309 90.646301
13 24 0.371156 0.474716 0.419427 0.518841 0.971891 1.722147 2.177175 2.433662 2.972753 3.869423 4.513007 79.555800
13 25 0.323424 0.501459 0.553045 0.784586 1.550458 2.743196 3.349200 3.497494 3.968215 4.921572 5.550043 72.257305
13 26 0.181870 0.182313 0.232940 0.499921 1.122862 1.800265 2.308009 2.942787 3.674605 4.380390 4.796250 77.877786
13 27 0.437078 0.266963 0.315493 0.828048 1.835746 2.287155 2.376781 2.903875 3.661983 4.121854 4.175831 76.789193
13 28 2.604510 1.501133 1.238826 2.022577 3.216439 3.576600 3.355899 3.487649 3.787840 3.901230 3.779737 67.527561
13 29 0.980553 1.607285 1.498273 1.799267 3.136197 4.571736 4.467075 3.843756 3.853651 4.279358 4.329987 65.632864
13 30 0.334374 0.451668 0.519797 0.876331 2.022023 3.456977 3.808025 3.585162 3.544163 3.863817 3.978960 73.558704
13 31 1.192432 0.937421 1.025177 1.760531 2.644904 2.923628 2.911265 3.144164 3.474622 3.648303 3.633196 72.704361
13 32 2.490984 1.485073 1.328806 2.024416 2.713951 2.717599 2.561558 2.768432 3.065540 3.176334 3.151583 72.515722
13 33 1.043870 0.901451 0.943815 1.627954 2.701597 3.040530 2.772025 2.757659 2.994582 3.177023 3.144076 74.895420
13 34 0.366200 0.482028 0.599014 0.989489 1.785655 2.508790 2.730824 2.822993 2.998092 3.161188 3.146844 78.408882
13 35 0.509095 0.573856 0.696060 1.084695 1.598751 1.971677 2.150262 2.359780 2.605646 2.802211 2.898060 80.749908
13 36 0.264362 0.335288 0.423993 0.674532 1.065272 1.406157 1.593429 1.796281 2.061295 2.332047 2.530273 85.517067
13 37 0.084959 0.120110 0.171084 0.293615 0.523058 0.797381 1.012548 1.222618 1.477390 1.786978 2.058906 90.451355
13 38 0.108736 0.202161 0.238326 0.280825 0.454000 0.786955 1.030879 1.119717 1.261671 1.547910 1.792224 91.176596
13 39 0.027891 0.044520 0.070783 0.123567 0.218042 0.345731 0.474372 0.614372 0.780465 1.002760 1.238763 95.058735
13 40 0.042779 0.050069 0.062616 0.106787 0.189214 0.271740 0.338595 0.434170 0.564010 0.706010 0.828761 96.405250
13 41 0.017095 0.023923 0.033216 0.056862 0.102616 0.151838 0.192320 0.248296 0.330815 0.430528 0.522370 97.890120
13 42 0.010878 0.014997 0.019859 0.032852 0.060260 0.093317 0.122720 0.163233 0.223398 0.300631 0.375601 98.582254
13 43 0.007895 0.010561 0.014396 0.025046 0.046271 0.071309 0.095037 0.129659 0.179310 0.241450 0.303656 98.875410
13 44 0.006110 0.008740 0.012519 0.022397 0.042811 0.068421 0.093464 0.129159 0.180633 0.246077 0.311975 98.877695
13 45 0.009726 0.012751 0.017665 0.031871 0.060111 0.091958 0.121245 0.165445 0.229394 0.307189 0.382933 98.569708
13 46 0.016586 0.020974 0.029031 0.052929 0.098949 0.148717 0.192846 0.259185 0.354672 0.467869 0.574257 97.783987
13 47 0.034641 0.041275 0.055706 0.101386 0.185214 0.269364 0.338467 0.443555 0.595671 0.769896 0.925071 96.239756
13 48 0.041869 0.057295 0.079199 0.140716 0.267448 0.415877 0.536045 0.680218 0.878415 1.098093 1.265111 94.539715
13 49 0.123265 0.145402 0.196095 0.343144 0.591463 0.813903 0.923540 1.038042 1.215270 1.456140 1.643266 91.510469
13 50 0.425690 0.618249 0.524358 0.570198 0.973502 1.492345 1.522562 1.344601 1.372044 1.589489 1.704147 87.862818
13 51 0.183607 0.235886 0.378187 0.703421 1.037064 1.127799 1.099581 1.141058 1.256403 1.421442 1.563963 89.851587
13 52 1.107199 0.425122 0.339414 0.633822 1.018075 1.050667 1.030286 1.230065 1.433806 1.478487 1.444237 88.808821
13 53 0.467661 0.492395 0.469437 0.644454 0.981821 1.212315 1.210038 1.208508 1.334307 1.540222 1.658202 88.780640
13 54 0.307221 0.331021 0.342498 0.496969 0.803903 1.094684 1.183539 1.211423 1.298291 1.492166 1.664225 89.774063
13 55 0.179201 0.226489 0.226886 0.300151 0.512510 0.807488 0.981080 1.084942 1.245763 1.501927 1.709904 91.223658
13 56 0.041498 0.060869 0.092527 0.170377 0.311580 0.458950 0.569009 0.703892 0.900557 1.155726 1.400419 94.134599
13 57 0.117967 0.103111 0.111492 0.192630 0.329864 0.430953 0.498281 0.631454 0.830294 1.047012 1.237000 94.469938
13 58 0.020965 0.026850 0.038701 0.078446 0.162297 0.246939 0.311339 0.414595 0.584867 0.790669 0.971259 96.353069
13 59 0.055220 0.052478 0.065720 0.135480 0.271910 0.374668 0.430629 0.543403 0.730141 0.948697 1.140573 95.251083
13 60 0.119304 0.158534 0.148477 0.186026 0.339384 0.561001 0.671744 0.750718 0.950887 1.253459 1.466118 93.394348
13 61 0.036111 0.050962 0.058289 0.086371 0.165259 0.283006 0.363083 0.428971 0.547945 0.755896 0.967602 96.256504
13 62 0.007718 0.010174 0.015618 0.033275 0.073557 0.128024 0.184323 0.266539 0.389943 0.557720 0.738982 97.594128
13 63 0.034849 0.040384 0.053635 0.101420 0.196373 0.294839 0.380819 0.513114 0.699879 0.891115 1.041106 95.752470
13 64 0.043910 0.057249 0.070149 0.114062 0.213199 0.333671 0.427539 0.543508 0.717565 0.913425 1.056110 95.509613
13 65 0.004104 0.006417 0.010029 0.020014 0.045353 0.086335 0.130815 0.189372 0.279946 0.415160 0.569008 98.243450
13 66 0.004446 0.006415 0.009993 0.020738 0.047109 0.086372 0.128658 0.189776 0.285537 0.418042 0.556330 98.246582
13 67 0.019571 0.031546 0.040834 0.062135 0.118390 0.203012 0.272434 0.336707 0.427800 0.545519 0.635980 97.306068
13 68 0.006138 0.009807 0.014214 0.024236 0.046961 0.081453 0.117131 0.161042 0.223850 0.312185 0.403041 98.599939
13 69 0.001988 0.002651 0.003802 0.007368 0.015307 0.026905 0.040716 0.062538 0.096408 0.146026 0.204915 99.391374
13 70 0.003091 0.004487 0.006584 0.012279 0.025010 0.042331 0.060664 0.086965 0.124417 0.171364 0.216512 99.246294
13 71 0.003946 0.006038 0.008663 0.014775 0.027788 0.045229 0.062485 0.084135 0.111997 0.146326 0.178241 99.310377
13 72 0.002391 0.003343 0.004521 0.007600 0.013907 0.021931 0.029868 0.040956 0.056922 0.079497 0.104446 99.634615
13 73 0.001947 0.002645 0.003638 0.006214 0.010942 0.016602 0.022539 0.031235 0.043331 0.060231 0.079571 99.721108
13 74 0.002653 0.003383 0.004471 0.007792 0.014055 0.020871 0.027373 0.036941 0.049865 0.065624 0.081324 99.685648
13 75 0.001570 0.002312 0.003249 0.005464 0.009876 0.015688 0.021793 0.029838 0.040345 0.054475 0.069393 99.745996
13 76 0.001320 0.001989 0.002826 0.004654 0.008308 0.013374 0.018863 0.025825 0.034534 0.046941 0.060760 99.780603
13 77 0.001855 0.002456 0.003252 0.005485 0.009850 0.014880 0.019748 0.026690 0.036158 0.048836 0.062194 99.768595
13 78 0.001331 0.001941 0.002788 0.004773 0.008675 0.013761 0.019157 0.026270 0.035402 0.048131 0.062104 99.775671
13 79 0.001489 0.002179 0.003035 0.005057 0.009236 0.014856 0.020590 0.027866 0.037382 0.051003 0.066026 99.761282
13 80 0.001655 0.002443 0.003403 0.005632 0.010245 0.016515 0.022994 0.031330 0.042563 0.058631 0.076109 99.728479
13 81 0.002167 0.003138 0.004363 0.007262 0.013090 0.020840 0.028805 0.039139 0.052819 0.071930 0.092627 99.663822
13 82 0.002146 0.003074 0.004228 0.007114 0.013440 0.022341 0.031397 0.042831 0.058104 0.079898 0.103343 99.632088
13 83 0.002411 0.003587 0.004950 0.008146 0.015060 0.025005 0.035310 0.048209 0.065832 0.091201 0.118954 99.581337
13 84 0.002777 0.004060 0.005821 0.009917 0.018188 0.029615 0.041496 0.056780 0.077672 0.108563 0.144078 99.501034
13 85 0.007748 0.010195 0.012693 0.020139 0.035878 0.055949 0.075353 0.100747 0.134055 0.174209 0.210569 99.162464
13 86 0.003887 0.005929 0.008473 0.013988 0.025576 0.042694 0.060750 0.083153 0.113984 0.159040 0.208388 99.274139
13 87 0.003541 0.005005 0.006973 0.012390 0.024906 0.042809 0.060842 0.084509 0.119481 0.169880 0.223479 99.246187
13 88 0.010575 0.012603 0.016989 0.031095 0.057814 0.084884 0.108224 0.143058 0.190694 0.242376 0.284732 98.816956
13 89 0.017159 0.017609 0.020775 0.037337 0.070658 0.102042 0.125376 0.160921 0.208701 0.258232 0.295310 98.685881
13 90 0.009608 0.014195 0.020359 0.036081 0.066918 0.109356 0.155946 0.213165 0.289817 0.392498 0.496015 98.196045
13 91 0.014332 0.019218 0.026211 0.047864 0.091936 0.148581 0.200460 0.256454 0.329720 0.434450 0.539004 97.891770
13 92 0.036544 0.068213 0.076648 0.089922 0.145209 0.259881 0.363018 0.408062 0.454646 0.547878 0.620337 96.929642
13 93 0.016905 0.024907 0.033126 0.053563 0.093947 0.155333 0.216705 0.273332 0.337460 0.438861 0.548969 97.806888
13 94 0.012991 0.017981 0.024029 0.041245 0.074819 0.121454 0.171589 0.233689 0.317015 0.427711 0.540024 98.017454
13 95 0.027078 0.034374 0.042998 0.073216 0.130890 0.200502 0.264535 0.341020 0.444819 0.575788 0.691407 97.173372
13 96 0.041568 0.055775 0.068094 0.106315 0.175862 0.257128 0.325903 0.406883 0.529515 0.694738 0.853244 96.484978
13 97 0.061613 0.065946 0.075866 0.129839 0.223215 0.315143 0.393894 0.505139 0.665188 0.858902 1.042717 95.662540
13 98 0.050334 0.055653 0.064358 0.111264 0.198507 0.292794 0.379719 0.501799 0.682539 0.907441 1.125564 95.630026
13 99 0.022174 0.033886 0.048486 0.086536 0.160158 0.265101 0.378872 0.519691 0.724993 1.011151 1.322367 95.426584
13 100 0.029580 0.041731 0.056237 0.102268 0.198163 0.337731 0.486405 0.676375 0.971178 1.395486 1.854499 93.850350
14 1 0.004112 0.006532 0.008810 0.012690 0.020260 0.031236 0.041739 0.052526 0.065317 0.084929 0.107152 99.564697
14 2 0.004632 0.006065 0.007664 0.012109 0.020692 0.030083 0.037977 0.048475 0.062798 0.081693 0.100563 99.587250
14 3 0.003492 0.005366 0.007578 0.011948 0.020163 0.030637 0.040664 0.052652 0.068240 0.090274 0.114471 99.554514
14 4 0.006157 0.007416 0.008975 0.014396 0.024965 0.036338 0.045790 0.059037 0.077818 0.102689 0.128561 99.487863
14 5 0.005269 0.007811 0.010363 0.015759 0.026564 0.040705 0.053375 0.068039 0.088437 0.118301 0.151716 99.413662
14 6 0.004866 0.006967 0.009447 0.015393 0.027446 0.042956 0.056990 0.074013 0.098256 0.132910 0.171530 99.359228
14 7 0.007545 0.010826 0.014384 0.022514 0.038578 0.059480 0.078418 0.100185 0.129626 0.170102 0.213891 99.154449
14 8 0.008550 0.012140 0.016173 0.025502 0.043820 0.066927 0.087813 0.113657 0.151336 0.204281 0.264204 99.005596
14 9 0.010599 0.014481 0.019568 0.032061 0.055127 0.082201 0.106368 0.138241 0.185776 0.251017 0.325163 98.779398
14 10 0.019947 0.025150 0.031588 0.051135 0.089956 0.134912 0.169198 0.210629 0.275193 0.367458 0.466936 98.157898
14 11 0.023971 0.043811 0.055076 0.067742 0.108190 0.192766 0.275050 0.327206 0.383226 0.485541 0.598124 97.439299
14 12 0.014522 0.019400 0.024469 0.040203 0.077761 0.132867 0.178119 0.221508 0.287723 0.400978 0.537148 98.065298
14 13 0.022677 0.031934 0.046820 0.082631 0.143664 0.203438 0.251643 0.317631 0.415140 0.542519 0.678886 97.263010
14 14 0.067864 0.056399 0.060304 0.110131 0.198954 0.258661 0.292097 0.368815 0.501138 0.664932 0.826576 96.594129
14 15 0.028862 0.048550 0.062182 0.086542 0.146996 0.245401 0.326146 0.387892 0.482543 0.647125 0.833490 96.704267
14 16 0.024881 0.037254 0.045804 0.070925 0.140765 0.256740 0.341508 0.394062 0.479375 0.657078 0.868326 96.683282
14 17 0.057052 0.087678 0.101442 0.135060 0.226201 0.384362 0.515327 0.605536 0.730932 0.976939 1.278346 94.901125
14 18 0.059918 0.059072 0.067669 0.121415 0.225679 0.324703 0.393056 0.499982 0.682055 0.947588 1.256250 95.362612
14 19 0.033014 0.038475 0.050750 0.092196 0.165792 0.239915 0.305130 0.404171 0.549494 0.734637 0.942032 96.444395
14 20 0.049816 0.068976 0.080392 0.126565 0.249001 0.424792 0.543433 0.642294 0.825114 1.153397 1.538154 94.298065
14 21 0.070327 0.129203 0.170108 0.234626 0.406359 0.735313 1.052526 1.304942 1.679718 2.388702 3.313643 88.514534
14 22 0.045403 0.060556 0.081930 0.144995 0.273823 0.447522 0.610088 0.818699 1.155795 1.718095 2.486849 92.156246
14 23 0.043265 0.059836 0.076678 0.127126 0.234786 0.385722 0.517106 0.667241 0.904628 1.302259 1.826290 93.855061
14 24 0.087520 0.152988 0.190440 0.284533 0.598487 1.202155 1.695456 2.044898 2.707339 3.886634 4.953250 82.196298
14 25 0.112073 0.215239 0.300322 0.431591 0.819577 1.713055 2.741474 3.495970 4.264463 5.490764 6.457027 73.958444
14 26 0.083501 0.121897 0.170626 0.291130 0.550835 0.945593 1.358695 1.865417 2.671400 3.957156 5.342895 82.640854
14 27 0.121083 0.121245 0.162463 0.358588 0.751653 1.077164 1.333212 1.903900 2.995140 4.208324 4.936220 82.031004
14 28 0.449590 0.436264 0.573908 1.409932 3.145023 4.036933 3.864614 4.008774 4.514189 4.735093 4.431028 68.394652
14 29 0.254084 0.596536 0.837873 1.112026 2.162630 4.362027 5.584912 5.108608 4.718032 4.980871 4.982422 65.299982
14 30 0.221369 0.360750 0.417995 0.557749 1.014827 1.888406 2.665365 3.151920 3.712986 4.577468 5.107145 76.324016
14 31 0.402215 0.446677 0.584661 1.149041 2.182230 2.859138 3.014914 3.325014 3.865249 4.244095 4.198371 73.728399
14 32 1.511155 1.013346 1.038080 1.902015 2.931831 3.013321 2.764459 2.920507 3.201605 3.308252 3.224894 73.170532
14 33 0.852951 0.759864 0.818325 1.396292 2.281520 2.684060 2.637043 2.783278 3.121697 3.369187 3.374411 75.921371
14 34 0.354362 0.471742 0.583022 0.905129 1.474181 1.997945 2.262287 2.501959 2.837405 3.173319 3.337502 80.101145
14 35 0.465998 0.462749 0.519772 0.865190 1.454855 1.913115 2.119033 2.366878 2.665891 2.895655 2.965090 81.305777
14 36 0.262711 0.316393 0.398091 0.631542 0.977700 1.283295 1.487306 1.725855 2.000663 2.266142 2.471008 86.179293
14 37 0.135397 0.167304 0.201233 0.312561 0.513367 0.731544 0.886046 1.051181 1.268848 1.545761 1.808560 91.378197
14 38 0.118038 0.226792 0.260534 0.284072 0.417790 0.701395 0.933840 1.032421 1.146581 1.385902 1.620520 91.872116
14 39 0.034516 0.050567 0.072207 0.122863 0.223037 0.357142 0.471343 0.579509 0.711048 0.902415 1.106842 95.368511
14 40 0.045480 0.053137 0.067900 0.113857 0.190471 0.262788 0.324026 0.413685 0.529941 0.655914 0.771659 96.571144
14 41 0.027802 0.033864 0.040779 0.063940 0.107159 0.151883 0.187020 0.236311 0.307975 0.396799 0.483385 97.963087
14 42 0.014534 0.018999 0.024810 0.041050 0.072263 0.105483 0.132262 0.169375 0.222872 0.289842 0.355721 98.552790
14 43 0.012012 0.015154 0.019769 0.033428 0.058962 0.086202 0.109807 0.143929 0.190965 0.247647 0.303870 98.778257
14 44 0.010280 0.013512 0.018425 0.032500 0.059894 0.089357 0.114639 0.151463 0.203235 0.264031 0.321387 98.721278
14 45 0.017521 0.020370 0.026910 0.048493 0.087618 0.123897 0.152494 0.198056 0.260987 0.331512 0.396324 98.335819
14 46 0.039757 0.040397 0.050206 0.087850 0.149463 0.199707 0.239177 0.310295 0.409813 0.512779 0.600407 97.360155
14 47 0.085616 0.079958 0.093349 0.165296 0.284670 0.372557 0.430788 0.538258 0.681648 0.815389 0.918425 95.534048
14 48 0.091995 0.112498 0.152151 0.263602 0.447760 0.604536 0.701173 0.820182 0.953789 1.084999 1.197245 93.570072
14 49 0.333257 0.283774 0.276808 0.435858 0.732847 0.940606 0.966849 1.020847 1.146437 1.314637 1.440713 91.107363
14 50 0.581718 0.818993 0.679188 0.642715 0.866790 1.300018 1.485341 1.420290 1.419271 1.594291 1.735913 87.455473
14 51 0.425417 0.472907 0.478560 0.648372 0.937708 1.149522 1.178401 1.201653 1.300130 1.462914 1.578790 89.165624
14 52 0.612807 0.459325 0.514375 0.888181 1.216172 1.206740 1.141709 1.242387 1.399002 1.532521 1.608812 88.177967
14 53 0.335284 0.452800 0.434886 0.562276 0.953965 1.373428 1.401918 1.291002 1.345199 1.570159 1.713766 88.565319
14 54 0.202793 0.289905 0.361397 0.492299 0.725135 1.065622 1.291934 1.384117 1.474846 1.704400 1.925551 89.082004
14 55 0.162546 0.215294 0.228185 0.296367 0.485867 0.793354 1.003015 1.103434 1.238245 1.516413 1.786839 91.170443
14 56 0.060585 0.084838 0.121461 0.212971 0.364291 0.505647 0.601245 0.721686 0.907420 1.151377 1.385690 93.882787
14 57 0.144615 0.124320 0.130583 0.218125 0.358227 0.454203 0.515602 0.644547 0.834507 1.030476 1.195959 94.348835
14 58 0.026057 0.032947 0.048206 0.100164 0.204422 0.296675 0.358240 0.463739 0.638181 0.834710 0.999857 95.996799
14 59 0.068836 0.068897 0.087117 0.167641 0.312088 0.428183 0.499557 0.618845 0.800030 1.014544 1.210066 94.724196
14 60 0.131202 0.198090 0.188733 0.221699 0.383069 0.658837 0.813916 0.855877 0.965634 1.206786 1.412599 92.963558
14 61 0.040642 0.060482 0.072595 0.105289 0.192437 0.332987 0.441481 0.521214 0.643864 0.862576 1.083341 95.643090
14 62 0.008451 0.012211 0.020089 0.043785 0.100251 0.182087 0.263834 0.363965 0.499803 0.680205 0.859133 96.966186
14 63 0.059027 0.076290 0.103356 0.181250 0.318755 0.442090 0.517405 0.615938 0.761757 0.924086 1.054842 94.945207
14 64 0.063931 0.091595 0.113834 0.176250 0.312697 0.469596 0.561366 0.641464 0.763230 0.917218 1.031341 94.857474
14 65 0.006926 0.010741 0.016741 0.032541 0.071271 0.133631 0.201500 0.285296 0.400677 0.552357 0.700198 97.588119
14 66 0.008660 0.013141 0.020779 0.042260 0.091144 0.151854 0.201622 0.263449 0.357626 0.484724 0.610214 97.754528
14 67 0.048762 0.077781 0.088991 0.112661 0.176052 0.269722 0.340130 0.392360 0.457862 0.550211 0.630727 96.854740
14 68 0.012322 0.019894 0.028139 0.046464 0.087460 0.142864 0.185261 0.224136 0.279634 0.362967 0.445051 98.165806
14 69 0.003496 0.004554 0.006572 0.013016 0.027523 0.047879 0.071182 0.105296 0.149902 0.202414 0.253227 99.114939
14 70 0.006639 0.009692 0.014174 0.025894 0.048792 0.072155 0.090094 0.115103 0.150994 0.193785 0.233513 99.039166
14 71 0.009126 0.013406 0.017795 0.027952 0.047037 0.067396 0.083113 0.102689 0.128787 0.160145 0.188765 99.153790
14 72 0.004301 0.005825 0.007683 0.012593 0.022015 0.032899 0.042812 0.056132 0.073950 0.096963 0.120501 99.524327
14 73 0.003710 0.004719 0.006057 0.009965 0.016821 0.023984 0.030717 0.040919 0.055133 0.073082 0.091601 99.643291
14 74 0.004511 0.005536 0.007109 0.011981 0.020318 0.028351 0.035407 0.045907 0.059443 0.074964 0.089694 99.616779
14 75 0.002808 0.004111 0.005630 0.009001 0.015106 0.022297 0.028924 0.037045 0.047041 0.060283 0.074205 99.693546
14 76 0.002352 0.003443 0.004585 0.007172 0.012096 0.017890 0.023141 0.029810 0.038621 0.050732 0.063443 99.746714
14 77 0.002865 0.003751 0.004815 0.007762 0.013233 0.019193 0.024628 0.031953 0.041175 0.052829 0.064447 99.733349
14 78 0.002485 0.003509 0.004665 0.007530 0.013075 0.019318 0.024609 0.031345 0.040486 0.052992 0.065751 99.734234
14 79 0.002757 0.003996 0.005193 0.007968 0.013509 0.020237 0.026147 0.033231 0.042599 0.055717 0.069271 99.719374
14 80 0.002555 0.003802 0.005206 0.008284 0.014467 0.022283 0.029355 0.037392 0.047472 0.062011 0.077546 99.689629
14 81 0.003724 0.005429 0.007209 0.011138 0.018489 0.027261 0.035096 0.044750 0.057663 0.075802 0.095140 99.618298
14 82 0.003394 0.004960 0.006771 0.010904 0.019099 0.029314 0.038430 0.049218 0.063436 0.083859 0.105922 99.584696
14 83 0.003404 0.005221 0.007184 0.011147 0.019173 0.030569 0.041751 0.054241 0.070071 0.093862 0.120848 99.542528
14 84 0.004240 0.005974 0.007966 0.012924 0.022819 0.035356 0.046821 0.061547 0.083114 0.114222 0.148315 99.456699
14 85 0.008262 0.011673 0.015394 0.024171 0.042091 0.065878 0.087452 0.111001 0.140266 0.178878 0.215717 99.099219
14 86 0.005259 0.007955 0.010824 0.017177 0.030840 0.050643 0.069530 0.090911 0.120794 0.165465 0.214812 99.215790
14 87 0.004573 0.007058 0.010390 0.017693 0.032398 0.052659 0.072411 0.096416 0.130376 0.180155 0.235772 99.160103
14 88 0.014598 0.017910 0.023144 0.039890 0.072221 0.103611 0.126511 0.159258 0.208626 0.264884 0.309111 98.660235
14 89 0.018568 0.020432 0.024605 0.043485 0.082652 0.119055 0.142765 0.177671 0.228773 0.282242 0.318606 98.541143
14 90 0.004627 0.007179 0.010721 0.018837 0.035654 0.058608 0.080245 0.106731 0.146326 0.204087 0.266645 99.060337
14 91 0.018277 0.027252 0.037349 0.063440 0.114906 0.180908 0.232322 0.277570 0.346630 0.462926 0.590323 97.648098
14 92 0.032098 0.067185 0.078847 0.088154 0.143556 0.287474 0.434419 0.473419 0.476582 0.542323 0.604018 96.771925
14 93 0.015695 0.023697 0.032261 0.051988 0.090486 0.150390 0.210232 0.262668 0.324002 0.426588 0.539527 97.872465
14 94 0.012039 0.018101 0.024937 0.041452 0.071770 0.113008 0.152202 0.195045 0.255920 0.349670 0.455190 98.310667
14 95 0.021104 0.031145 0.040974 0.065169 0.111196 0.171610 0.225177 0.276403 0.343364 0.441392 0.541537 97.730929
14 96 0.023982 0.037151 0.050302 0.080996 0.141171 0.221586 0.291780 0.355321 0.437980 0.555175 0.666841 97.137712
14 97 0.039661 0.049809 0.060285 0.100088 0.173471 0.249569 0.307622 0.378357 0.489531 0.642047 0.790422 96.719138
14 98 0.030396 0.038327 0.048545 0.084084 0.150607 0.226667 0.291967 0.369183 0.484411 0.648704 0.821848 96.805258
14 99 0.014423 0.022705 0.032008 0.055236 0.101819 0.172520 0.250952 0.344714 0.481503 0.683462 0.912818 96.927839
14 100 0.016679 0.024766 0.034648 0.062049 0.116009 0.197815 0.286884 0.394850 0.554734 0.806463 1.119522 96.385580
15 1 0.004258 0.008088 0.011935 0.016237 0.023412 0.034766 0.046119 0.056391 0.067411 0.085971 0.109117 99.536293
15 2 0.005014 0.008024 0.010709 0.015043 0.023024 0.033771 0.043981 0.054624 0.067026 0.085106 0.104863 99.548817
15 3 0.004051 0.007510 0.011086 0.015773 0.024252 0.036425 0.048109 0.059524 0.073169 0.094300 0.118730 99.507074
15 4 0.006271 0.009636 0.012513 0.017843 0.028424 0.042646 0.054981 0.067541 0.083816 0.109197 0.138025 99.429106
15 5 0.005024 0.009518 0.014067 0.019698 0.030061 0.046227 0.062552 0.078697 0.098392 0.128996 0.165582 99.341186
15 6 0.004131 0.007483 0.011432 0.017549 0.029676 0.049057 0.069288 0.088761 0.111092 0.145366 0.185965 99.280199
15 7 0.007768 0.014844 0.021170 0.028682 0.043694 0.066603 0.087390 0.106062 0.131185 0.171922 0.221168 99.099512
15 8 0.006176 0.011671 0.017975 0.027153 0.045484 0.074638 0.103710 0.131031 0.164932 0.217437 0.280068 98.919727
15 9 0.008127 0.014737 0.021021 0.030841 0.053616 0.092103 0.129842 0.165000 0.212451 0.284960 0.365891 98.621410
15 10 0.013898 0.026737 0.039410 0.054940 0.087471 0.145165 0.201386 0.243736 0.291983 0.377317 0.483168 98.034790
15 11 0.018392 0.054881 0.098885 0.117081 0.140671 0.205461 0.277843 0.320323 0.354797 0.432925 0.554079 97.424665
15 12 0.008527 0.019142 0.032637 0.047148 0.077124 0.147883 0.237322 0.301141 0.347375 0.440601 0.570515 97.770586
15 13 0.021879 0.049907 0.077498 0.102167 0.148823 0.229157 0.303438 0.359885 0.435573 0.565593 0.725235 96.980846
15 14 0.036411 0.057693 0.069278 0.093489 0.157889 0.264855 0.352491 0.417220 0.509764 0.674937 0.862784 96.503191
15 15 0.015980 0.043532 0.076392 0.099630 0.142039 0.243720 0.363895 0.443531 0.511290 0.641250 0.817146 96.601597
15 16 0.018068 0.049571 0.092860 0.122383 0.163470 0.277138 0.425305 0.516192 0.556376 0.672255 0.871335 96.235044
15 17 0.031940 0.107867 0.212574 0.249329 0.279493 0.418288 0.600839 0.713170 0.796087 1.013452 1.394890 94.182070
15 18 0.018908 0.035402 0.050475 0.075047 0.139784 0.276959 0.433129 0.564036 0.715743 0.990062 1.348686 95.351770
15 19 0.022852 0.041026 0.055670 0.082731 0.153479 0.278857 0.396430 0.495326 0.632552 0.857144 1.112621 95.871311
15 20 0.046597 0.125202 0.197827 0.239227 0.348668 0.622147 0.903720 1.044682 1.192538 1.568979 2.091946 91.618471
15 21 0.044293 0.156216 0.322593 0.404767 0.513771 0.871020 1.355274 1.692877 2.011059 2.720734 3.825889 86.081505
15 22 0.016634 0.033822 0.051521 0.080150 0.160321 0.358768 0.619322 0.856354 1.134454 1.667527 2.445618 92.575506
15 23 0.034200 0.084093 0.127754 0.164166 0.261690 0.507061 0.793246 0.986715 1.189899 1.619732 2.229103 92.002344
15 24 0.087131 0.276641 0.492524 0.600649 0.887746 1.735450 2.707736 3.116295 3.379484 4.116278 4.853387 77.746682
15 25 0.055618 0.163566 0.290829 0.382344 0.629075 1.356856 2.474319 3.531195 4.656433 6.061345 6.841403 73.557018
15 26 0.040410 0.085343 0.134264 0.206306 0.376769 0.736278 1.111061 1.370128 1.700886 2.502843 3.825181 87.910534
15 27 0.137793 0.229134 0.282801 0.405502 0.736549 1.220006 1.544616 1.849291 2.579899 3.861370 4.990924 82.162113
15 28 0.326556 0.503111 0.593002 0.985689 2.451630 4.594731 4.884804 4.062632 3.581781 3.605447 3.487864 70.922752
15 29 0.063085 0.190516 0.364293 0.510908 0.842398 1.810206 3.425036 4.927598 5.947142 6.311274 5.661383 69.946165
15 30 0.077637 0.213752 0.368330 0.447350 0.582754 1.018978 1.558186 1.861166 2.137932 2.971661 4.354414 84.407839
15 31 0.203738 0.360272 0.524397 0.778835 1.249786 1.942408 2.596863 3.166100 3.666116 3.993512 4.001061 77.516911
15 32 0.280149 0.339269 0.464058 1.010787 2.377662 3.415111 3.403546 3.303735 3.368819 3.388533 3.164233 75.484096
15 33 0.174274 0.264827 0.359891 0.599243 1.107414 1.711524 2.144479 2.566525 3.165601 3.772774 4.019632 80.113815
15 34 0.122227 0.274162 0.428015 0.571461 0.804343 1.199444 1.560713 1.818362 2.142247 2.668601 3.264769 85.145655
15 35 0.120393 0.236360 0.365752 0.550128 0.901954 1.445280 1.915590 2.219130 2.460923 2.767934 3.023536 83.993018
15 36 0.052643 0.101891 0.161778 0.261285 0.487010 0.887216 1.291272 1.607475 1.915484 2.306031 2.621794 88.306123
15 37 0.036160 0.073948 0.117125 0.172609 0.284806 0.494697 0.711516 0.875453 1.052547 1.357586 1.722895 93.100658
15 38 0.044962 0.136696 0.239126 0.270693 0.329905 0.526307 0.756299 0.873725 0.943041 1.135805 1.431125 93.312315
15 39 0.014275 0.029478 0.050362 0.078662 0.133025 0.240291 0.371190 0.484158 0.589187 0.762292 0.978203 96.268879
15 40 0.027327 0.044624 0.058026 0.082157 0.134701 0.209813 0.275201 0.341595 0.436700 0.569634 0.702761 97.117460
15 41 0.012850 0.022110 0.031970 0.048724 0.081328 0.126460 0.165921 0.204793 0.257714 0.336955 0.425640 98.285536
15 42 0.007992 0.012905 0.018451 0.029604 0.052303 0.083628 0.113332 0.147095 0.191782 0.253118 0.319072 98.770716
15 43 0.006349 0.009600 0.013703 0.023072 0.041776 0.065531 0.087978 0.117449 0.159135 0.214027 0.271252 98.990126
15 44 0.004832 0.007561 0.011400 0.020359 0.039261 0.064973 0.090743 0.124130 0.169881 0.229597 0.290794 98.946470
15 45 0.008875 0.012764 0.018198 0.031766 0.059530 0.093068 0.123355 0.164373 0.221742 0.292631 0.362430 98.611263
15 46 0.017431 0.024660 0.034668 0.059348 0.107767 0.161759 0.206186 0.266158 0.352948 0.458067 0.555105 97.755907
15 47 0.028158 0.041747 0.060362 0.103166 0.185549 0.284141 0.367867 0.467405 0.601189 0.761564 0.907106 96.191746
15 48 0.036002 0.061165 0.085401 0.131903 0.236793 0.398042 0.544440 0.684262 0.870683 1.103501 1.290828 94.556980
15 49 0.076522 0.139132 0.210293 0.315665 0.509880 0.791851 1.001642 1.110182 1.213886 1.424684 1.644120 91.562138
15 50 0.120807 0.367758 0.590044 0.644093 0.821458 1.272736 1.562571 1.492533 1.417291 1.574610 1.800264 88.335834
15 51 0.081242 0.157421 0.252186 0.365968 0.556395 0.906053 1.241850 1.412699 1.499953 1.709759 1.920282 89.896191
15 52 0.224489 0.280734 0.298142 0.461989 0.886508 1.319670 1.388133 1.344241 1.410557 1.600436 1.711756 89.073345
15 53 0.104398 0.248819 0.411723 0.501506 0.616470 0.945034 1.279407 1.408061 1.451508 1.626950 1.831684 89.574444
15 54 0.096511 0.186384 0.267864 0.339855 0.453669 0.700178 0.965030 1.138305 1.277810 1.551244 1.871171 91.151979
15 55 0.061462 0.144658 0.231466 0.283823 0.364576 0.581311 0.832832 0.982331 1.075869 1.298915 1.613656 92.529100
15 56 0.016807 0.035191 0.062019 0.104895 0.190790 0.346995 0.520455 0.662804 0.798554 1.016886 1.271198 94.973406
15 57 0.052915 0.079946 0.101606 0.156728 0.278551 0.427059 0.524872 0.614770 0.753895 0.953117 1.141834 94.914703
15 58 0.009713 0.016991 0.027698 0.054013 0.122086 0.231642 0.336892 0.451519 0.616424 0.831208 1.010335 96.291479
15 59 0.034869 0.059947 0.083541 0.128898 0.230713 0.384315 0.504865 0.594311 0.717896 0.923330 1.135275 95.202036
15 60 0.063500 0.188414 0.291945 0.309875 0.383156 0.598667 0.790225 0.832441 0.862087 1.018693 1.235809 93.425192
15 61 0.022486 0.061566 0.109205 0.139437 0.193120 0.331594 0.496778 0.581777 0.612858 0.727698 0.903682 95.819799
15 62 0.005246 0.010767 0.019028 0.036007 0.084546 0.191125 0.322175 0.431017 0.527835 0.670621 0.804408 96.897222
15 63 0.051062 0.107203 0.150602 0.202627 0.317996 0.477032 0.568326 0.611174 0.700261 0.857695 1.003583 94.952442
15 64 0.065638 0.153416 0.220263 0.266027 0.360565 0.512541 0.611389 0.643962 0.698071 0.817966 0.950842 94.699318
15 65 0.005140 0.011328 0.019958 0.034543 0.073829 0.160623 0.270830 0.367500 0.458749 0.587423 0.706889 97.303188
15 66 0.004773 0.009784 0.016891 0.031826 0.075799 0.164799 0.264745 0.349011 0.431394 0.540737 0.630341 97.479900
15 67 0.028647 0.083276 0.150486 0.191169 0.232969 0.303352 0.364209 0.396984 0.433930 0.505867 0.600774 96.708337
15 68 0.008391 0.019959 0.036026 0.055963 0.093671 0.160556 0.231916 0.282107 0.318386 0.378307 0.449020 97.965700
15 69 0.002329 0.004057 0.006172 0.010768 0.022877 0.046079 0.077424 0.119742 0.176549 0.247342 0.308105 98.978557
15 70 0.004651 0.008584 0.013462 0.022709 0.043468 0.073860 0.102198 0.130561 0.165026 0.211675 0.256300 98.967506
15 71 0.007353 0.014021 0.021319 0.031537 0.049130 0.070978 0.090182 0.110134 0.134192 0.165967 0.198611 99.106579
15 72 0.003640 0.006047 0.008544 0.012992 0.021797 0.033976 0.045858 0.059385 0.076364 0.100151 0.125825 99.505419
15 73 0.002366 0.003753 0.005393 0.008595 0.014669 0.022955 0.031525 0.041710 0.054100 0.071656 0.091369 99.651911
15 74 0.003938 0.005923 0.007794 0.011709 0.019045 0.028111 0.036425 0.046420 0.059178 0.076085 0.093470 99.611902
15 75 0.002533 0.004389 0.006341 0.009344 0.014585 0.021645 0.028604 0.036161 0.045062 0.058284 0.073823 99.699232
15 76 0.001679 0.002923 0.004404 0.006766 0.010979 0.016900 0.023165 0.029995 0.037574 0.048926 0.062291 99.754398
15 77 0.002529 0.003821 0.005027 0.007508 0.012344 0.018475 0.024222 0.030992 0.039550 0.051683 0.064805 99.739041
15 78 0.001945 0.003168 0.004507 0.007052 0.012133 0.018959 0.025387 0.032351 0.040885 0.053434 0.067143 99.733036
15 79 0.002171 0.003744 0.005393 0.008011 0.013151 0.020701 0.028344 0.036175 0.044987 0.058572 0.074221 99.704531
15 80 0.002434 0.004278 0.006142 0.008960 0.014463 0.022673 0.030971 0.039455 0.049368 0.064706 0.082441 99.674113
15 81 0.003064 0.005547 0.008170 0.011998 0.019537 0.030973 0.042181 0.052676 0.064520 0.083366 0.105157 99.572809
15 82 0.003625 0.006734 0.009769 0.013720 0.021531 0.034078 0.046741 0.058730 0.072651 0.095093 0.121624 99.515705
15 83 0.003318 0.006423 0.009633 0.013774 0.022224 0.037066 0.053734 0.070091 0.088060 0.114942 0.145727 99.435005
15 84 0.003702 0.006880 0.010521 0.016210 0.028493 0.049439 0.071081 0.089789 0.109288 0.140554 0.175781 99.298260
15 85 0.012911 0.025383 0.034204 0.042911 0.062214 0.091369 0.114274 0.131321 0.154292 0.192740 0.234468 98.903911
15 86 0.005564 0.011551 0.018784 0.027385 0.043933 0.073229 0.104751 0.131762 0.159993 0.204449 0.254847 98.963752
15 87 0.005415 0.010464 0.015956 0.024309 0.043872 0.078851 0.115258 0.147404 0.184607 0.241262 0.300167 98.832436
15 88 0.021531 0.036715 0.047793 0.066997 0.110588 0.161971 0.187901 0.204645 0.239492 0.297345 0.347678 98.277342
15 89 0.036899 0.052389 0.058515 0.080511 0.136498 0.196030 0.213684 0.219329 0.246878 0.299660 0.343820 98.115786
15 90 0.005275 0.010165 0.015915 0.025939 0.051572 0.099295 0.149435 0.192635 0.241272 0.304714 0.353470 98.550312
15 91 0.009762 0.020404 0.030340 0.042656 0.073918 0.134773 0.189045 0.209734 0.221224 0.264221 0.315357 98.488561
15 92 0.054596 0.195211 0.333023 0.317483 0.291491 0.373810 0.477974 0.488982 0.460533 0.499001 0.588207 95.919689
15 93 0.024741 0.054901 0.085667 0.113821 0.160814 0.262790 0.371927 0.409897 0.403811 0.447477 0.517744 97.146410
15 94 0.017624 0.033902 0.046117 0.062982 0.102438 0.177925 0.260615 0.321142 0.377405 0.458878 0.529492 97.611481
15 95 0.032723 0.064730 0.088235 0.113891 0.162556 0.242079 0.309750 0.344246 0.381626 0.458573 0.543431 97.258163
15 96 0.041632 0.085621 0.120055 0.153522 0.208027 0.294141 0.366622 0.403865 0.444808 0.526454 0.618229 96.737022
15 97 0.068306 0.110768 0.126235 0.156535 0.220461 0.317172 0.393761 0.442377 0.508529 0.628054 0.754829 96.272968
15 98 0.051282 0.086641 0.104201 0.136472 0.204402 0.304667 0.381138 0.431310 0.509217 0.649728 0.803112 96.337828
15 99 0.020538 0.043763 0.069028 0.101618 0.158617 0.262064 0.377641 0.469863 0.569292 0.735757 0.936431 96.255390
15 100 0.029341 0.057833 0.082094 0.116860 0.184183 0.305728 0.434501 0.540509 0.667839 0.883229 1.146565 95.551323
16 1 0.004172 0.008408 0.013048 0.017553 0.024118 0.035020 0.046800 0.057893 0.069383 0.088590 0.113267 99.521748
16 2 0.004688 0.007698 0.010218 0.014124 0.022041 0.033792 0.045492 0.056820 0.068687 0.086301 0.106036 99.544101
16 3 0.003409 0.006622 0.010386 0.014978 0.022721 0.034574 0.047204 0.059972 0.074405 0.096749 0.123425 99.505554
16 4 0.006755 0.010438 0.012736 0.017188 0.027133 0.041428 0.053986 0.066797 0.084138 0.111221 0.141859 99.426321
16 5 0.003860 0.007627 0.012013 0.017350 0.026586 0.042054 0.059255 0.076289 0.095199 0.125009 0.162319 99.372438
16 6 0.003577 0.006446 0.009615 0.014628 0.025056 0.042467 0.061657 0.081432 0.104539 0.139310 0.180395 99.330874
16 7 0.005396 0.010643 0.016335 0.023107 0.035849 0.056687 0.078082 0.098355 0.123041 0.162483 0.211225 99.178795
16 8 0.004431 0.008504 0.013321 0.020378 0.034829 0.059066 0.085613 0.113167 0.147797 0.200990 0.266252 99.045652
16 9 0.004240 0.007470 0.011459 0.019140 0.037480 0.070571 0.108206 0.147612 0.196769 0.268399 0.346786 98.781868
16 10 0.011066 0.020912 0.030155 0.043070 0.073046 0.128393 0.184102 0.226827 0.275047 0.361174 0.469460 98.176743
16 11 0.016140 0.050513 0.099490 0.119654 0.132213 0.188278 0.268353 0.324528 0.358830 0.435659 0.571812 97.434530
16 12 0.008518 0.017804 0.028349 0.041282 0.070044 0.135511 0.217140 0.278735 0.328237 0.427671 0.568925 97.877784
16 13 0.016736 0.033637 0.051810 0.075736 0.123894 0.210313 0.302184 0.384690 0.483975 0.641599 0.831105 96.844318
16 14 0.041041 0.057626 0.067239 0.097221 0.173073 0.292928 0.388954 0.466989 0.583495 0.796187 1.052122 95.983124
16 15 0.023899 0.065706 0.112656 0.135688 0.170359 0.270732 0.392436 0.473255 0.545061 0.709252 0.971059 96.129898
16 16 0.022480 0.059167 0.105922 0.136022 0.173122 0.283533 0.433534 0.539570 0.610283 0.787352 1.098370 95.750641
16 17 0.039036 0.109653 0.194526 0.239720 0.310011 0.529815 0.847706 1.097557 1.277994 1.631822 2.198059 91.524097
16 18 0.030300 0.049748 0.071571 0.119151 0.239489 0.473638 0.744954 1.020092 1.385987 2.031242 2.880918 90.952909
16 19 0.043744 0.075266 0.100103 0.143811 0.242541 0.405031 0.555371 0.707284 0.963377 1.447353 2.124138 93.191986
16 20 0.093787 0.242845 0.362444 0.413572 0.581051 1.060299 1.592751 1.873011 2.137770 2.813877 3.711330 85.117266
16 21 0.100980 0.348168 0.712902 0.909299 1.193926 2.187713 3.621333 4.330982 4.278674 4.536353 5.080020 72.699652
16 22 0.037210 0.069819 0.109483 0.189159 0.427878 1.024868 1.884158 2.795783 3.891590 5.470338 6.687561 77.412157
16 23 0.076165 0.193166 0.301454 0.378095 0.612586 1.280232 2.130706 2.777871 3.515170 4.743568 5.769287 78.221693
16 24 0.334502 1.255716 2.338419 2.663196 3.181409 4.512580 5.261950 4.725670 4.064094 3.995802 4.143841 63.522818
16 25 0.268915 0.976070 1.879955 2.429961 3.550293 5.826836 7.006098 5.970924 4.701755 4.288064 4.176024 58.925100
16 26 0.080566 0.152038 0.240867 0.419036 0.926714 2.164859 4.047176 5.922045 6.976934 7.037177 6.126823 65.905766
16 27 0.231797 0.352201 0.471836 0.922006 2.479392 4.806175 5.238066 4.488253 4.214152 4.450626 4.279189 68.066305
16 28 2.853912 4.789197 3.763552 3.054875 3.459376 4.077173 3.648055 2.960147 2.857182 3.186681 3.384328 61.965525
16 29 0.279649 1.034283 1.969558 2.513679 3.850626 6.114882 6.467219 4.827265 3.615391 3.367888 3.311547 62.648014
16 30 0.096384 0.231714 0.391424 0.563546 1.049804 2.491359 4.612968 5.825656 5.564604 5.173901 4.670155 69.328484
16 31 0.471187 0.846759 1.327915 2.160843 3.192533 3.786518 3.795062 3.689656 3.703092 3.720630 3.618269 69.687538
16 32 1.663824 1.696654 1.736458 2.425682 3.292496 3.551515 3.272203 3.102953 3.120732 3.182101 3.147733 69.807649
16 33 0.352315 0.510799 0.659993 1.102041 2.048364 2.995537 3.307573 3.430486 3.760137 4.063104 3.971396 73.798258
16 34 0.129484 0.269558 0.440049 0.664950 1.053280 1.705321 2.383693 2.876894 3.207070 3.502939 3.680414 80.086349
16 35 0.154072 0.331332 0.568789 0.860198 1.236815 1.734227 2.160997 2.426360 2.613561 2.847937 3.101615 81.964096
16 36 0.071121 0.146927 0.246665 0.390163 0.657044 1.095184 1.527366 1.846268 2.126770 2.471268 2.783565 86.637659
16 37 0.035220 0.068047 0.102950 0.151631 0.258766 0.475715 0.737927 0.971033 1.205597 1.542509 1.905775 92.544832
16 38 0.036764 0.122566 0.238507 0.272271 0.303940 0.469291 0.718137 0.894396 0.997385 1.193595 1.498660 93.254488
16 39 0.013273 0.026567 0.044498 0.070637 0.123510 0.231953 0.373447 0.503120 0.616317 0.792226 1.013257 96.191194
16 40 0.023978 0.041985 0.057697 0.080925 0.128365 0.201461 0.273336 0.346638 0.444121 0.582750 0.731989 97.086754
16 41 0.012733 0.021764 0.030878 0.046311 0.076814 0.120746 0.161092 0.201897 0.257828 0.341494 0.435055 98.293386
16 42 0.008275 0.013508 0.018862 0.028601 0.047997 0.076024 0.104409 0.137813 0.182549 0.245319 0.315458 98.821188
16 43 0.006137 0.009245 0.013147 0.021949 0.039376 0.061872 0.083700 0.112159 0.151599 0.204418 0.260880 99.035517
16 44 0.004699 0.007246 0.010698 0.018714 0.035283 0.057282 0.079261 0.108926 0.151328 0.208393 0.268538 99.049633
16 45 0.007625 0.010710 0.014992 0.026000 0.047958 0.074904 0.100971 0.138118 0.190316 0.255668 0.321934 98.810805
16 46 0.012048 0.017368 0.024910 0.043982 0.082475 0.128596 0.170231 0.225271 0.300120 0.391732 0.481735 98.121534
16 47 0.022057 0.031385 0.043367 0.073608 0.135547 0.216679 0.291761 0.382154 0.501512 0.653066 0.805133 96.843731
16 48 0.023564 0.040645 0.062092 0.099094 0.169924 0.288791 0.420046 0.557922 0.722184 0.952087 1.197243 95.466404
16 49 0.071987 0.114305 0.148441 0.217039 0.374529 0.638190 0.855405 0.982690 1.108039 1.356320 1.621431 92.511625
16 50 0.091986 0.297942 0.535653 0.586067 0.699358 1.184176 1.685123 1.717847 1.552543 1.616986 1.811011 88.221312
16 51 0.068844 0.115616 0.163505 0.247773 0.449509 0.845641 1.242181 1.461510 1.570390 1.789222 1.957093 90.088717
16 52 0.220407 0.285793 0.369044 0.590701 0.952117 1.237198 1.300274 1.313946 1.401217 1.617487 1.803957 88.907858
16 53 0.155031 0.335284 0.431714 0.474249 0.642064 1.046278 1.331005 1.322871 1.314018 1.535341 1.806302 89.605841
16 54 0.069900 0.139506 0.247278 0.387466 0.551201 0.822861 1.117008 1.298256 1.384179 1.581443 1.835904 90.564994
16 55 0.061458 0.159735 0.258575 0.302681 0.382704 0.619662 0.895406 1.047199 1.141471 1.379757 1.707927 92.043429
16 56 0.012624 0.024602 0.043059 0.077856 0.156297 0.303669 0.480223 0.650516 0.827192 1.078652 1.340755 95.004555
16 57 0.056558 0.086799 0.107659 0.155933 0.266982 0.420473 0.534163 0.631263 0.769991 0.978233 1.183415 94.808535
16 58 0.008406 0.014856 0.023246 0.044106 0.102596 0.201263 0.290842 0.382166 0.528249 0.756517 0.981557 96.666193
16 59 0.023427 0.038699 0.054482 0.088245 0.168976 0.299778 0.413328 0.511229 0.649762 0.884248 1.133121 95.734707
16 60 0.044848 0.136162 0.221510 0.247262 0.326838 0.576000 0.854739 0.945446 0.941571 1.042667 1.191742 93.471216
16 61 0.017251 0.052034 0.101924 0.130884 0.165770 0.269104 0.405593 0.496405 0.553262 0.694995 0.920936 96.191845
16 62 0.002968 0.005754 0.010050 0.019230 0.045218 0.107308 0.197928 0.293845 0.391808 0.543970 0.722288 97.659635
16 63 0.023825 0.046462 0.069334 0.107214 0.196573 0.346119 0.487213 0.607694 0.751982 0.941001 1.091214 95.331370
16 64 0.031569 0.076817 0.126547 0.170353 0.250489 0.401897 0.560213 0.671879 0.763219 0.890358 1.018867 95.037792
16 65 0.003120 0.006617 0.011816 0.021005 0.044119 0.093936 0.159475 0.226937 0.304246 0.432635 0.594175 98.101921
16 66 0.002848 0.005456 0.009044 0.016764 0.038254 0.081733 0.134964 0.195745 0.282410 0.420978 0.573988 98.237814
16 67 0.013705 0.036129 0.064754 0.089345 0.132217 0.220262 0.323085 0.392687 0.432878 0.497941 0.579960 97.217039
16 68 0.004580 0.009701 0.016633 0.026979 0.048953 0.091095 0.143486 0.195714 0.249751 0.328578 0.416570 98.467958
16 69 0.001592 0.002638 0.003951 0.006903 0.014334 0.028231 0.046402 0.070914 0.105224 0.157407 0.218075 99.344324
16 70 0.002694 0.004780 0.007333 0.012236 0.023201 0.040682 0.059730 0.082403 0.112731 0.157035 0.205545 99.291631
16 71 0.004391 0.008200 0.012514 0.018819 0.030192 0.046368 0.063223 0.082164 0.105033 0.136422 0.170292 99.322384
16 72 0.003054 0.004969 0.006834 0.010061 0.016382 0.025600 0.035239 0.046335 0.059777 0.079788 0.103281 99.608681
16 73 0.002097 0.003209 0.004403 0.006871 0.011688 0.018245 0.024866 0.032903 0.043050 0.058138 0.075736 99.718798
16 74 0.003028 0.004587 0.006081 0.009090 0.014641 0.021802 0.028761 0.037243 0.047875 0.063094 0.080191 99.683607
16 75 0.002000 0.003422 0.004980 0.007397 0.011621 0.017691 0.024157 0.031285 0.039334 0.051850 0.067339 99.738922
16 76 0.001587 0.002677 0.003877 0.005923 0.009767 0.015078 0.020630 0.027111 0.034790 0.046116 0.059160 99.773283
16 77 0.001928 0.003012 0.004196 0.006422 0.010578 0.015967 0.021410 0.028065 0.036275 0.048059 0.061289 99.762800
16 78 0.001473 0.002381 0.003451 0.005523 0.009726 0.015676 0.021905 0.029111 0.037602 0.049781 0.063251 99.760122
16 79 0.001822 0.003051 0.004342 0.006550 0.010967 0.017424 0.024167 0.031707 0.040614 0.054033 0.069490 99.735830
16 80 0.002056 0.003585 0.005247 0.007789 0.012686 0.020184 0.028304 0.037235 0.047673 0.063816 0.082844 99.688585
16 81 0.002645 0.004560 0.006644 0.010100 0.016883 0.027184 0.038020 0.049578 0.062837 0.082836 0.105783 99.592930
16 82 0.002775 0.004993 0.007522 0.011493 0.019624 0.032684 0.046658 0.060845 0.076662 0.100837 0.128663 99.507248
16 83 0.002908 0.005471 0.008581 0.012952 0.021377 0.036087 0.054077 0.073455 0.093946 0.123615 0.157861 99.409672
16 84 0.003559 0.006447 0.009733 0.015294 0.027893 0.049156 0.071373 0.092495 0.116365 0.152440 0.190613 99.264631
16 85 0.010872 0.022651 0.034287 0.046036 0.065646 0.093915 0.116693 0.132631 0.151401 0.184896 0.224421 98.916551
16 86 0.004953 0.010195 0.016541 0.025489 0.044869 0.079226 0.113887 0.138639 0.160361 0.198488 0.242332 98.965017
16 87 0.003955 0.007676 0.012272 0.020047 0.039819 0.079203 0.124279 0.161219 0.193959 0.242121 0.289428 98.826025
16 88 0.022656 0.040509 0.048787 0.064569 0.110247 0.170069 0.193790 0.198269 0.225097 0.285589 0.342260 98.298157
16 89 0.048561 0.086561 0.087345 0.086827 0.120458 0.180288 0.209174 0.213873 0.240439 0.306848 0.375339 98.044290
16 90 0.004283 0.009014 0.014890 0.025228 0.055288 0.117517 0.179043 0.214058 0.243076 0.296680 0.342683 98.498238
16 91 0.007408 0.015412 0.023498 0.035442 0.069832 0.145149 0.219559 0.244439 0.245904 0.280506 0.321230 98.391619
16 92 0.016732 0.063674 0.127545 0.131727 0.120030 0.153861 0.206021 0.225632 0.220017 0.242278 0.294355 98.198127
16 93 0.027614 0.068916 0.113894 0.142245 0.179382 0.281979 0.406720 0.455844 0.446472 0.487593 0.562945 96.826399
16 94 0.012754 0.025232 0.036977 0.054420 0.094781 0.178536 0.283177 0.365878 0.431989 0.519110 0.590006 97.407137
16 95 0.023034 0.047222 0.068049 0.094648 0.151846 0.252379 0.343083 0.385417 0.417729 0.493654 0.577021 97.145918
16 96 0.031601 0.069744 0.105495 0.138980 0.190446 0.278023 0.361421 0.409441 0.453465 0.539359 0.641871 96.780155
16 97 0.055807 0.100289 0.122189 0.150010 0.211237 0.313655 0.396609 0.443532 0.508330 0.631488 0.765391 96.301466
16 98 0.037825 0.072793 0.097656 0.127744 0.185317 0.287280 0.382122 0.441461 0.513612 0.654432 0.824351 96.375410
16 99 0.016693 0.036292 0.058521 0.088536 0.143118 0.245875 0.366579 0.465251 0.566893 0.731840 0.929345 96.351059
16 100 0.025832 0.054914 0.083808 0.117708 0.178349 0.303434 0.452456 0.571102 0.693735 0.904986 1.173096 95.440580
17 1 0.003277 0.005785 0.008238 0.011770 0.019196 0.032024 0.045912 0.059085 0.072869 0.095088 0.121612 99.525144
17 2 0.003063 0.004535 0.006140 0.009759 0.017402 0.028068 0.038504 0.050712 0.066241 0.088830 0.113519 99.573229
17 3 0.002197 0.003631 0.005287 0.008367 0.014968 0.025906 0.038455 0.052829 0.070509 0.097132 0.128122 99.552599
17 4 0.003523 0.004956 0.006609 0.011002 0.020912 0.034649 0.046971 0.061009 0.080263 0.110210 0.143907 99.475994
17 5 0.002357 0.003983 0.005735 0.009035 0.016659 0.029887 0.044659 0.061329 0.083579 0.119040 0.161212 99.462526
17 6 0.001837 0.002985 0.004546 0.007893 0.015277 0.027627 0.041976 0.059514 0.083266 0.120390 0.166603 99.468085
17 7 0.002665 0.004460 0.006613 0.011088 0.021814 0.040374 0.061522 0.085079 0.115121 0.159200 0.208556 99.283505
17 8 0.002225 0.003722 0.005810 0.010411 0.021330 0.040208 0.062687 0.090447 0.129383 0.188578 0.259938 99.185257
17 9 0.002312 0.003762 0.005907 0.011159 0.024382 0.047014 0.073587 0.107604 0.158281 0.233938 0.322097 99.009957
17 10 0.007871 0.012489 0.017572 0.028814 0.055745 0.100521 0.146471 0.193881 0.258233 0.359176 0.478950 98.340279
17 11 0.014566 0.037254 0.058757 0.070315 0.099181 0.172871 0.263164 0.330655 0.394618 0.506810 0.652664 97.399145
17 12 0.005360 0.009439 0.014668 0.025162 0.051384 0.104277 0.165970 0.222301 0.285909 0.402460 0.562719 98.150351
17 13 0.011963 0.019398 0.028550 0.049246 0.095512 0.165245 0.235420 0.319850 0.449039 0.644119 0.871920 97.109739
17 14 0.052113 0.059805 0.063098 0.094664 0.174708 0.293930 0.395940 0.504820 0.669027 0.934373 1.249524 95.507999
17 15 0.026778 0.068100 0.102226 0.116843 0.154912 0.261199 0.387263 0.478141 0.581578 0.795721 1.115584 95.911654
17 16 0.016894 0.037168 0.057642 0.076984 0.118195 0.221882 0.352864 0.450899 0.537753 0.731768 1.035683 96.362268
17 17 0.040320 0.093719 0.143575 0.183586 0.281478 0.517909 0.813333 1.074283 1.385502 1.957730 2.748830 90.759733
17 18 0.063326 0.091747 0.121589 0.194405 0.359023 0.628141 0.914178 1.254728 1.791352 2.723135 3.948861 87.909513
17 19 0.062749 0.087270 0.100078 0.139539 0.225948 0.368582 0.515867 0.691173 0.962677 1.451157 2.209379 93.185583
17 20 0.068918 0.133158 0.164524 0.209108 0.376642 0.749125 1.094488 1.319716 1.731696 2.692804 3.974242 87.485582
17 21 0.130915 0.387576 0.670132 0.829078 1.217679 2.430604 4.097946 4.945474 5.117507 5.716565 6.326343 68.130180
17 22 0.099619 0.175922 0.256902 0.402608 0.788053 1.753601 3.252820 4.628818 5.480281 6.596951 7.494393 69.070034
17 23 0.074109 0.166948 0.236541 0.290193 0.472476 0.973930 1.685058 2.476923 3.646426 5.303918 6.524131 78.149343
17 24 0.203345 0.581149 0.877268 1.181052 2.399831 4.927192 6.106737 5.470476 5.151953 5.644744 5.782732 61.673520
17 25 0.424432 1.972127 4.118529 3.994015 3.903799 5.576107 6.989813 6.247764 5.036955 4.644698 4.547121 52.544640
17 26 0.172867 0.360703 0.539222 0.815426 1.777233 4.443079 7.126742 7.054252 5.912184 5.707349 5.516735 60.574205
17 27 0.126852 0.158216 0.190716 0.416504 1.435952 3.602417 4.823289 5.175637 6.039881 6.742862 5.884235 65.403438
17 28 2.774703 3.526184 2.174027 2.190152 3.980024 6.145455 5.597592 4.096528 3.519289 3.539173 3.372696 59.084181
17 29 0.926219 3.870223 6.165663 4.571649 3.806508 4.645459 4.961267 4.046874 3.393555 3.431617 3.605716 56.575248
17 30 0.195349 0.508930 0.722068 0.860720 1.607444 4.014370 6.305713 5.766157 4.470315 4.310931 4.313805 66.924199
17 31 0.246263 0.396055 0.595950 1.228722 2.824069 4.465497 4.779161 4.538017 4.546105 4.604280 4.238040 67.537840
17 32 1.857481 1.935741 1.701115 2.086861 2.989356 3.639685 3.568445 3.438404 3.540163 3.703679 3.679304 67.859762
17 33 0.740994 0.960172 1.045912 1.506754 2.520532 3.440511 3.497046 3.334530 3.490256 3.813486 3.907833 71.741970
17 34 0.136403 0.265332 0.381149 0.557529 0.999010 1.799918 2.519065 2.941834 3.317407 3.782515 4.035058 79.264780
17 35 0.099206 0.166476 0.251172 0.444421 0.895351 1.589591 2.158835 2.548506 2.919857 3.362429 3.652685 81.911468
17 36 0.056693 0.102625 0.167335 0.290748 0.541049 0.919081 1.269938 1.574145 1.923522 2.389192 2.841909 87.923763
17 37 0.025611 0.043003 0.064919 0.110466 0.214691 0.397531 0.597131 0.801656 1.061095 1.446702 1.866799 93.370396
17 38 0.028053 0.078182 0.129321 0.156685 0.231600 0.431208 0.672886 0.833857 0.976904 1.244864 1.572746 93.643696
17 39 0.008837 0.016260 0.027290 0.047175 0.089612 0.173094 0.282271 0.402275 0.540367 0.753326 1.016660 96.642832
17 40 0.020117 0.029222 0.038651 0.062440 0.114296 0.186099 0.253171 0.332180 0.441022 0.583822 0.725084 97.213894
17 41 0.009514 0.015018 0.021542 0.035178 0.063760 0.105096 0.146282 0.194781 0.262190 0.356982 0.457887 98.331774
17 42 0.006352 0.009686 0.013306 0.021784 0.040991 0.068708 0.095114 0.127593 0.175818 0.245927 0.322157 98.872564
17 43 0.004981 0.007150 0.010132 0.017754 0.033699 0.054504 0.075074 0.103958 0.146519 0.203918 0.264970 99.077339
17 44 0.004038 0.005936 0.008684 0.015782 0.031289 0.052480 0.074185 0.104866 0.150656 0.211989 0.276074 99.064020
17 45 0.006794 0.009500 0.013608 0.025081 0.049613 0.078947 0.105176 0.143331 0.200509 0.272265 0.341950 98.753229
17 46 0.013254 0.017502 0.024444 0.044396 0.085309 0.131931 0.172176 0.230371 0.316122 0.420312 0.516932 98.027249
17 47 0.027173 0.034423 0.046738 0.084490 0.160516 0.243919 0.312619 0.410488 0.552388 0.718780 0.866359 96.542108
17 48 0.032208 0.047177 0.065161 0.112539 0.224312 0.383717 0.522779 0.664231 0.843254 1.054758 1.223648 94.826217
17 49 0.101964 0.145319 0.191047 0.301826 0.523670 0.800980 0.979576 1.088601 1.213927 1.435494 1.646626 91.570969
17 50 0.268341 0.715143 0.845418 0.725459 0.851105 1.334693 1.662569 1.587867 1.503615 1.648388 1.838119 87.019284
17 51 0.125705 0.212000 0.325345 0.522053 0.873462 1.295248 1.486831 1.464837 1.421887 1.534284 1.677197 89.061151
17 52 0.810536 0.707498 0.518553 0.593955 0.892240 1.260006 1.396483 1.417737 1.471263 1.603009 1.669971 87.658750
17 53 0.300935 0.660042 0.776130 0.718824 0.830834 1.253672 1.516344 1.446320 1.375446 1.540093 1.746243 87.835113
17 54 0.236225 0.437414 0.553229 0.624536 0.762058 1.086585 1.345053 1.378576 1.348848 1.489146 1.703198 89.035132
17 55 0.123097 0.289931 0.403141 0.436980 0.558049 0.880196 1.172655 1.253151 1.282016 1.459589 1.686126 90.455069
17 56 0.022258 0.043988 0.075748 0.136785 0.276667 0.509697 0.717920 0.856871 0.995321 1.219159 1.439543 93.706043
17 57 0.110677 0.136891 0.149106 0.220493 0.387888 0.578484 0.680647 0.773538 0.928045 1.138837 1.307483 93.587912
17 58 0.010009 0.015996 0.025731 0.055751 0.143902 0.283148 0.400365 0.524549 0.719844 0.981938 1.190179 95.648594
17 59 0.041556 0.057828 0.073101 0.127019 0.273141 0.476544 0.599572 0.693569 0.859803 1.118734 1.331791 94.347342
17 60 0.090945 0.272122 0.345094 0.320279 0.453627 0.827206 1.073643 1.013131 0.974632 1.135177 1.318042 92.176102
17 61 0.020797 0.051260 0.081311 0.106471 0.174508 0.343669 0.538004 0.647163 0.724890 0.902060 1.105922 95.303944
17 62 0.003435 0.005711 0.009655 0.020595 0.051053 0.114265 0.199612 0.308695 0.454350 0.658084 0.869216 97.305327
17 63 0.028329 0.045312 0.069316 0.131134 0.275307 0.464045 0.607112 0.736209 0.889655 1.052541 1.149409 94.551632
17 64 0.042068 0.077693 0.110470 0.173192 0.331612 0.566533 0.737267 0.842968 0.955137 1.082347 1.143638 93.937073
17 65 0.002929 0.005253 0.008738 0.017005 0.039710 0.086425 0.148013 0.227796 0.347590 0.534683 0.747877 97.833981
17 66 0.003243 0.005341 0.008654 0.017768 0.042743 0.087416 0.138688 0.204716 0.304880 0.452759 0.611274 98.122517
17 67 0.017708 0.037453 0.055959 0.080709 0.144618 0.255189 0.354539 0.424190 0.499107 0.600038 0.679145 96.851345
17 68 0.004371 0.008090 0.012956 0.022503 0.046074 0.089617 0.140385 0.196191 0.267733 0.369772 0.472751 98.369560
17 69 0.001440 0.002154 0.003181 0.006043 0.013091 0.025167 0.040289 0.062499 0.096260 0.148289 0.211723 99.389862
17 70 0.002221 0.003593 0.005495 0.010047 0.020945 0.038074 0.056899 0.081479 0.116070 0.164036 0.214804 99.286341
17 71 0.003071 0.005207 0.007837 0.013074 0.024664 0.042611 0.062296 0.085444 0.113887 0.150962 0.188039 99.302908
17 72 0.002229 0.003373 0.004667 0.007592 0.013834 0.022821 0.032101 0.043666 0.059125 0.082245 0.109332 99.619013
17 73 0.001573 0.002294 0.003235 0.005417 0.009626 0.015320 0.021368 0.029478 0.040648 0.057625 0.078276 99.735140
17 74 0.002361 0.003265 0.004280 0.006936 0.012318 0.019357 0.026260 0.035184 0.047202 0.064182 0.082903 99.695749
17 75 0.001453 0.002294 0.003241 0.005148 0.009055 0.014926 0.021370 0.029052 0.038454 0.052494 0.068947 99.753567
17 76 0.001249 0.002021 0.002944 0.004715 0.008223 0.013326 0.018887 0.025540 0.033649 0.045843 0.060099 99.783504
17 77 0.001752 0.002483 0.003262 0.005202 0.009192 0.014315 0.019312 0.025798 0.034465 0.046748 0.060022 99.777453
17 78 0.001187 0.001825 0.002616 0.004326 0.007856 0.012940 0.018430 0.025126 0.033320 0.045327 0.059064 99.787981
17 79 0.001299 0.002050 0.002903 0.004690 0.008553 0.014319 0.020351 0.027399 0.036242 0.049809 0.065440 99.766947
17 80 0.001644 0.002554 0.003542 0.005616 0.010041 0.016694 0.023718 0.031965 0.042308 0.057987 0.076025 99.727901
17 81 0.002076 0.003245 0.004551 0.007220 0.012824 0.021335 0.030507 0.041581 0.055859 0.077199 0.101451 99.642149
17 82 0.002059 0.003197 0.004514 0.007378 0.013777 0.024118 0.035594 0.049097 0.065956 0.091291 0.120165 99.582857
17 83 0.002280 0.003759 0.005412 0.008548 0.015375 0.027017 0.040391 0.055527 0.073957 0.102769 0.137730 99.527237
17 84 0.002315 0.003754 0.005604 0.009496 0.018032 0.031968 0.047377 0.065568 0.089570 0.127320 0.172552 99.426445
17 85 0.007164 0.011239 0.015159 0.023235 0.041753 0.071078 0.100907 0.130344 0.161400 0.199903 0.233779 99.004041
17 86 0.003051 0.005162 0.007674 0.012498 0.023829 0.044125 0.067524 0.093371 0.126256 0.176793 0.233263 99.206453
17 87 0.002827 0.004546 0.006805 0.011941 0.023916 0.043963 0.065565 0.091057 0.128006 0.188257 0.260280 99.172838
17 88 0.009493 0.012762 0.017446 0.031855 0.066703 0.113848 0.152834 0.196502 0.257055 0.329495 0.380073 98.431936
17 89 0.017431 0.020815 0.024775 0.044369 0.097241 0.164770 0.206309 0.240221 0.283987 0.342201 0.383336 98.174546
17 90 0.002956 0.004992 0.007834 0.013910 0.027774 0.051458 0.078488 0.112736 0.165808 0.252075 0.352473 98.929496
17 91 0.004779 0.007654 0.011300 0.019392 0.039515 0.076441 0.115993 0.155358 0.207039 0.297667 0.402688 98.662177
17 92 0.007963 0.020441 0.031963 0.040475 0.070273 0.157486 0.270175 0.320392 0.321028 0.348465 0.374994 98.036346
17 93 0.003897 0.006777 0.010660 0.017654 0.033320 0.065133 0.106508 0.147240 0.185757 0.247174 0.320210 98.855665
17 94 0.006769 0.010659 0.015178 0.025962 0.049169 0.090423 0.141073 0.198068 0.271407 0.388102 0.527313 98.275875
17 95 0.009957 0.015559 0.021478 0.036183 0.071553 0.134446 0.204807 0.273742 0.358412 0.484824 0.608812 97.780222
17 96 0.011183 0.018299 0.025906 0.042847 0.081017 0.148240 0.225625 0.300843 0.386418 0.504136 0.616252 97.639230
17 97 0.020909 0.029285 0.037640 0.061637 0.111463 0.183195 0.251980 0.317874 0.397681 0.514868 0.637366 97.436104
17 98 0.018012 0.025839 0.032363 0.050655 0.088874 0.147637 0.208083 0.272412 0.360782 0.494512 0.641968 97.658865
17 99 0.007669 0.012987 0.019205 0.032222 0.058885 0.108328 0.171218 0.242848 0.338590 0.493778 0.688392 97.825878
17 100 0.011494 0.018272 0.025337 0.042358 0.079146 0.146599 0.226960 0.316566 0.441552 0.649048 0.911217 97.131453
18 1 0.004282 0.007364 0.010457 0.015039 0.023782 0.037311 0.050669 0.063146 0.076463 0.097375 0.121437 99.492674
18 2 0.004880 0.007006 0.009235 0.014215 0.023438 0.034146 0.043654 0.055459 0.070923 0.091855 0.113687 99.531500
18 3 0.003226 0.005261 0.007838 0.012774 0.022213 0.034900 0.047329 0.061184 0.078199 0.102244 0.128318 99.496519
18 4 0.006640 0.008688 0.010913 0.017091 0.028856 0.042054 0.052889 0.066606 0.085598 0.111983 0.140086 99.428593
18 5 0.005076 0.008219 0.011463 0.017120 0.027585 0.041908 0.055714 0.071440 0.092191 0.123136 0.159185 99.386963
18 6 0.005285 0.008367 0.012151 0.019505 0.032391 0.048062 0.062186 0.078904 0.101839 0.134640 0.172685 99.323986
18 7 0.007197 0.011655 0.016543 0.025410 0.042144 0.063793 0.082826 0.102703 0.129121 0.167618 0.211360 99.139631
18 8 0.005127 0.008219 0.012395 0.021191 0.038845 0.062793 0.086280 0.114353 0.153665 0.208783 0.271881 99.016470
18 9 0.004315 0.006901 0.011075 0.020584 0.040117 0.067576 0.096907 0.133606 0.184313 0.255080 0.338330 98.841198
18 10 0.012080 0.017477 0.024671 0.042055 0.077553 0.123254 0.163220 0.208882 0.276755 0.377446 0.493365 98.183243
18 11 0.016246 0.036475 0.050419 0.062162 0.102775 0.195438 0.291046 0.346905 0.401976 0.510287 0.637182 97.349093
18 12 0.006140 0.009869 0.015425 0.028507 0.059708 0.113717 0.171511 0.231251 0.312130 0.450753 0.630936 97.970055
18 13 0.014589 0.022277 0.035064 0.065478 0.124194 0.200301 0.277599 0.376872 0.516707 0.709796 0.930308 96.726814
18 14 0.042955 0.046456 0.056537 0.102541 0.195210 0.293868 0.365434 0.466353 0.639069 0.907264 1.230883 95.653427
18 15 0.017778 0.035875 0.050958 0.070222 0.123478 0.243729 0.381952 0.482641 0.584588 0.774532 1.016644 96.217600
18 16 0.016475 0.028751 0.040409 0.062171 0.118335 0.237196 0.367017 0.460515 0.558540 0.766576 1.049943 96.294069
18 17 0.045561 0.091940 0.120309 0.149643 0.240669 0.459793 0.716126 0.934532 1.227014 1.794443 2.564097 91.655874
18 18 0.044199 0.058683 0.080940 0.141807 0.259379 0.427731 0.604730 0.840307 1.223705 1.911966 2.957340 91.449217
18 19 0.021409 0.028925 0.041582 0.075605 0.136578 0.223788 0.327102 0.465781 0.644226 0.918527 1.327169 95.789303
18 20 0.031886 0.050421 0.069945 0.122525 0.267420 0.540922 0.811923 1.057784 1.430928 2.140823 3.058861 90.416563
18 21 0.051464 0.110725 0.167173 0.254127 0.542695 1.338345 2.645115 4.148592 5.748782 7.157051 7.268981 70.566948
18 22 0.054082 0.077461 0.114336 0.209564 0.407198 0.734108 1.099604 1.542759 2.261546 3.695986 5.864718 83.938640
18 23 0.035644 0.065048 0.093144 0.145631 0.263487 0.496443 0.744735 0.957274 1.241078 1.887568 3.026922 91.043028
18 24 0.058072 0.101286 0.145366 0.265759 0.704237 1.857347 3.456430 5.075547 6.617365 7.389905 6.696479 67.632210
18 25 0.103223 0.206851 0.279415 0.431123 1.127916 3.579871 7.228514 8.883733 8.673243 8.098460 6.612430 54.775220
18 26 0.104271 0.167485 0.239468 0.373718 0.642129 1.118759 1.614230 2.077905 2.799289 4.402392 6.896130 79.564222
18 27 0.086119 0.104996 0.149137 0.316970 0.682468 1.074450 1.339111 1.757691 2.699808 4.417066 6.411803 80.960384
18 28 0.151767 0.163084 0.219938 0.625760 2.424392 5.653439 6.776395 6.352665 6.006236 5.703010 4.730199 61.193119
18 29 0.152177 0.383070 0.584920 0.783537 1.552611 3.933820 6.992009 7.748079 6.824965 6.294720 5.502035 59.248057
18 30 0.145134 0.338875 0.465455 0.514056 0.730808 1.397324 2.103026 2.343034 2.582575 3.664210 5.515864 80.199635
18 31 0.139179 0.202085 0.275499 0.475065 0.902169 1.527520 2.161772 2.925327 4.007267 5.234017 5.904354 76.245747
18 32 0.176915 0.199970 0.284832 0.678342 1.729893 2.922339 3.502936 3.921441 4.362365 4.669784 4.548307 73.002876
18 33 0.162278 0.220525 0.307012 0.555202 1.052680 1.635823 2.067334 2.503820 3.085049 3.789572 4.335765 80.284941
18 34 0.115816 0.217330 0.302608 0.411305 0.616995 0.959377 1.258420 1.494468 1.821757 2.370725 3.017802 87.413397
18 35 0.071010 0.112766 0.161644 0.261393 0.450211 0.726147 1.009448 1.350127 1.828372 2.440700 3.017536 88.570646
18 36 0.034058 0.057543 0.090818 0.159637 0.295296 0.501798 0.724949 0.983567 1.314650 1.741479 2.188225 91.907978
18 37 0.023596 0.036994 0.055544 0.096733 0.177738 0.294577 0.409432 0.538716 0.710408 0.960256 1.254980 95.441029
18 38 0.034874 0.080727 0.110129 0.123565 0.176334 0.305534 0.445085 0.544353 0.654675 0.852641 1.093103 95.578984
18 39 0.011430 0.019266 0.030503 0.052330 0.093564 0.154945 0.217046 0.283510 0.369875 0.505970 0.679335 97.582228
18 40 0.019569 0.026781 0.034818 0.054491 0.090617 0.136034 0.180492 0.237523 0.312179 0.408615 0.514610 97.984274
18 41 0.011138 0.016466 0.022403 0.035674 0.061008 0.091963 0.119269 0.153667 0.203653 0.272114 0.346747 98.665897
18 42 0.006399 0.009774 0.013838 0.022663 0.040072 0.062876 0.084562 0.111523 0.148528 0.199359 0.255343 99.045061
18 43 0.005840 0.008402 0.011750 0.019983 0.036130 0.055454 0.073293 0.097817 0.132761 0.178063 0.225165 99.155338
18 44 0.005234 0.007762 0.011268 0.019910 0.037461 0.058756 0.078378 0.105058 0.143145 0.191756 0.241282 99.099991
18 45 0.009848 0.013593 0.018512 0.031507 0.056521 0.084032 0.107744 0.141945 0.190811 0.249835 0.307373 98.788280
18 46 0.020272 0.026629 0.034355 0.055960 0.096474 0.138711 0.172743 0.223347 0.298560 0.388470 0.472901 98.071575
18 47 0.033917 0.043539 0.056528 0.095896 0.170235 0.247264 0.307312 0.389723 0.504541 0.634942 0.751126 96.764976
18 48 0.039659 0.062164 0.090291 0.149055 0.257883 0.391947 0.501697 0.610426 0.739250 0.896591 1.047046 95.213989
18 49 0.142962 0.190940 0.219421 0.310242 0.488827 0.691767 0.802433 0.888522 1.023180 1.239854 1.453205 92.548645
18 50 0.209608 0.474713 0.548869 0.506064 0.640190 1.062700 1.407206 1.446927 1.448554 1.632493 1.826090 88.796587
18 51 0.136168 0.215510 0.302200 0.449199 0.657935 0.898510 1.051507 1.140084 1.239613 1.447406 1.699956 90.761911
18 52 0.239279 0.254846 0.312685 0.535905 0.895170 1.170370 1.249497 1.310167 1.413875 1.593046 1.743735 89.281422
18 53 0.209420 0.364538 0.379775 0.413650 0.642976 1.118853 1.394907 1.354854 1.352364 1.566803 1.767925 89.433937
18 54 0.157199 0.243000 0.326144 0.449080 0.647367 0.960257 1.190265 1.271433 1.329853 1.548667 1.808009 90.068728
18 55 0.161832 0.280624 0.298501 0.322310 0.463161 0.762237 1.005609 1.108270 1.217914 1.469092 1.724187 91.186262
18 56 0.041710 0.079649 0.138363 0.240904 0.398106 0.566380 0.684227 0.783058 0.910969 1.104003 1.310887 93.741739
18 57 0.134315 0.163683 0.191356 0.294227 0.472397 0.625049 0.689682 0.763104 0.884177 1.040436 1.171258 93.570318
18 58 0.014221 0.020477 0.034930 0.086639 0.226150 0.408041 0.556269 0.727553 0.933447 1.098745 1.153930 94.739599
18 59 0.052740 0.072018 0.101013 0.196521 0.417214 0.641360 0.710781 0.742943 0.835021 1.004549 1.147205 94.078634
18 60 0.231276 0.539346 0.496346 0.378043 0.476706 0.784312 0.932549 0.850286 0.832751 0.978664 1.118072 92.381647
18 61 0.034508 0.075557 0.115347 0.169533 0.312263 0.566023 0.727252 0.726785 0.722610 0.832486 0.950031 94.767605
18 62 0.006139 0.009942 0.018558 0.044300 0.114954 0.251462 0.435310 0.638757 0.793170 0.896679 0.933812 95.856916
18 63 0.088484 0.151825 0.240775 0.416697 0.648817 0.749864 0.726363 0.726118 0.788941 0.875659 0.942292 93.644165
18 64 0.147700 0.283318 0.367935 0.459517 0.610127 0.743570 0.761537 0.749108 0.793202 0.876951 0.938374 93.268663
18 65 0.005157 0.009525 0.017159 0.036879 0.095090 0.211710 0.351964 0.492019 0.629863 0.769294 0.854302 96.527039
18 66 0.005820 0.009867 0.017564 0.039457 0.099526 0.195084 0.291602 0.396298 0.517569 0.644088 0.728393 97.054733
18 67 0.056098 0.110419 0.146932 0.188281 0.270866 0.373710 0.432435 0.462315 0.507493 0.580719 0.646294 96.224436
18 68 0.011610 0.022470 0.038100 0.068392 0.131196 0.209004 0.262060 0.304138 0.359625 0.434753 0.501378 97.657274
18 69 0.002950 0.004393 0.006556 0.012301 0.025881 0.048544 0.079893 0.128918 0.194960 0.265870 0.323127 98.906606
18 70 0.004309 0.007193 0.011497 0.021346 0.042841 0.071412 0.099305 0.133981 0.178359 0.230146 0.276523 98.923088
18 71 0.006516 0.010999 0.016748 0.028438 0.050048 0.073898 0.093923 0.118409 0.149681 0.184616 0.215815 99.050908
18 72 0.004056 0.006119 0.008460 0.013428 0.022484 0.033396 0.044208 0.059022 0.079187 0.105649 0.133912 99.490083
18 73 0.002370 0.003490 0.004880 0.008089 0.014202 0.021783 0.029415 0.039951 0.054724 0.074985 0.097094 99.649017
18 74 0.003210 0.004544 0.006150 0.010168 0.017726 0.026495 0.034951 0.046709 0.062402 0.081436 0.099902 99.606304
18 75 0.001874 0.002989 0.004457 0.007457 0.013092 0.020418 0.027786 0.036608 0.047311 0.062067 0.078455 99.697485
18 76 0.001866 0.002933 0.004173 0.006732 0.011610 0.017698 0.023554 0.030715 0.039783 0.052275 0.065736 99.742922
18 77 0.002153 0.003080 0.004214 0.006830 0.011682 0.017478 0.023217 0.030670 0.039833 0.051936 0.064823 99.744087
18 78 0.001981 0.003106 0.004441 0.007137 0.011909 0.017272 0.022232 0.028768 0.037627 0.049985 0.063618 99.751923
18 79 0.001689 0.002678 0.003916 0.006449 0.011354 0.017816 0.024366 0.032400 0.042447 0.056608 0.072164 99.728111
18 80 0.001918 0.002956 0.004215 0.006951 0.012499 0.019978 0.027482 0.036795 0.048950 0.066222 0.084938 99.687097
18 81 0.002251 0.003416 0.004969 0.008502 0.015819 0.025881 0.036199 0.048926 0.065155 0.087590 0.111242 99.590052
18 82 0.002606 0.004028 0.005978 0.010369 0.019400 0.031635 0.043602 0.058145 0.077391 0.104710 0.133966 99.508167
18 83 0.003450 0.005595 0.007926 0.012612 0.022116 0.035479 0.048372 0.063431 0.084076 0.114847 0.149904 99.452191
18 84 0.003137 0.005011 0.007762 0.013833 0.026536 0.044842 0.063095 0.084421 0.112984 0.153957 0.197678 99.286743
18 85 0.010880 0.016438 0.021218 0.032857 0.059632 0.095534 0.123188 0.147429 0.176272 0.213432 0.244413 98.858711
18 86 0.005050 0.008353 0.012580 0.021172 0.039121 0.065527 0.091872 0.121569 0.161490 0.216576 0.270841 98.985851
18 87 0.005483 0.008974 0.013705 0.023398 0.041236 0.064226 0.086425 0.115318 0.158445 0.220347 0.288503 98.973938
18 88 0.018978 0.025590 0.035290 0.062804 0.114436 0.162608 0.192421 0.229526 0.279742 0.332505 0.369063 98.177039
18 89 0.021770 0.023977 0.031223 0.064061 0.138640 0.202438 0.229112 0.262992 0.311939 0.358416 0.378632 97.976801
18 90 0.005506 0.009133 0.014663 0.026635 0.050756 0.084647 0.120270 0.166878 0.235946 0.326694 0.412193 98.546682
18 91 0.014653 0.024119 0.033578 0.052266 0.088026 0.130086 0.157119 0.184052 0.233586 0.319183 0.412670 98.350666
18 92 0.021998 0.054342 0.070323 0.075956 0.119095 0.226254 0.314406 0.322143 0.316106 0.351299 0.382532 97.745543
18 93 0.007211 0.011774 0.017735 0.030546 0.060404 0.110086 0.157426 0.195267 0.235205 0.300682 0.367104 98.506559
18 94 0.005167 0.008068 0.012177 0.021353 0.039364 0.063419 0.087370 0.117751 0.160569 0.219803 0.283471 98.981489
18 95 0.022609 0.038175 0.055537 0.090208 0.149823 0.222718 0.287845 0.350695 0.432051 0.543418 0.652984 97.153934
18 96 0.019758 0.032858 0.048015 0.079889 0.140599 0.220804 0.291768 0.351699 0.422551 0.521593 0.615268 97.255196
18 97 0.032483 0.042393 0.050248 0.078376 0.131909 0.193278 0.242584 0.295080 0.368044 0.466808 0.562103 97.536694
18 98 0.019032 0.027344 0.036276 0.059737 0.102574 0.156579 0.205892 0.257094 0.323688 0.418342 0.517852 97.875591
18 99 0.011213 0.018826 0.027160 0.043710 0.072596 0.114835 0.161502 0.214848 0.287819 0.395755 0.522850 98.128885
18 100 0.013276 0.021106 0.029541 0.048372 0.082596 0.135106 0.191259 0.253042 0.338344 0.474884 0.643761 97.768715
19 1 0.005832 0.011487 0.017028 0.023049 0.032485 0.046664 0.060595 0.073588 0.088218 0.112191 0.141719 99.387147
19 2 0.005695 0.009387 0.012722 0.018124 0.028225 0.042051 0.055263 0.068892 0.084465 0.107225 0.132427 99.435522
19 3 0.004256 0.008064 0.012470 0.018538 0.028793 0.043621 0.058870 0.074415 0.092292 0.119145 0.150596 99.388943
19 4 0.007926 0.012045 0.015045 0.020925 0.032792 0.048955 0.063361 0.078999 0.100391 0.132713 0.168953 99.317900
19 5 0.004135 0.008233 0.012971 0.019320 0.031075 0.049516 0.068869 0.088585 0.112545 0.149482 0.193342 99.261925
19 6 0.004228 0.007834 0.011973 0.018482 0.031462 0.051947 0.073403 0.095039 0.120768 0.159613 0.205348 99.219906
19 7 0.007433 0.015579 0.023345 0.031145 0.046486 0.068719 0.088571 0.108467 0.138633 0.187186 0.245724 99.038712
19 8 0.004177 0.008214 0.013510 0.022297 0.041181 0.072487 0.106045 0.139843 0.182214 0.245971 0.321526 98.842535
19 9 0.003683 0.006791 0.010931 0.019447 0.040586 0.078048 0.121262 0.170208 0.236334 0.328478 0.425891 98.558338
19 10 0.014892 0.027567 0.039390 0.057804 0.100004 0.166955 0.226749 0.276033 0.342398 0.455846 0.596091 97.696272
19 11 0.022010 0.067082 0.115713 0.132653 0.163012 0.244418 0.334456 0.393224 0.459245 0.593293 0.791022 96.683872
19 12 0.006879 0.015164 0.026108 0.042357 0.083008 0.176141 0.292588 0.381184 0.456668 0.601922 0.796086 97.121894
19 13 0.021523 0.047131 0.078906 0.123743 0.213772 0.351531 0.474366 0.579146 0.733187 0.988697 1.297002 95.090998
19 14 0.070984 0.104293 0.114549 0.155438 0.280715 0.494957 0.671288 0.800569 0.993645 1.355882 1.794376 93.163303
19 15 0.027699 0.083345 0.147728 0.180907 0.244760 0.410796 0.602395 0.725102 0.850348 1.123590 1.532898 94.070433
19 16 0.036943 0.098162 0.164913 0.202884 0.274269 0.491667 0.780185 0.973569 1.113848 1.445486 1.950786 92.467287
19 17 0.085670 0.288267 0.537500 0.629184 0.796469 1.362117 2.053573 2.389730 2.587140 3.195272 4.115782 81.959294
19 18 0.051771 0.094271 0.137999 0.234717 0.520177 1.087086 1.635091 2.090575 2.824919 4.214439 5.729567 81.379389
19 19 0.046991 0.076641 0.105561 0.172521 0.333837 0.612241 0.913315 1.258240 1.782126 2.635146 3.652444 88.410939
19 20 0.142849 0.345405 0.522227 0.689205 1.143275 2.114162 2.925028 3.191792 3.575219 4.557578 5.423078 75.370184
19 21 0.213085 0.749264 1.387286 1.768806 2.809738 5.498338 7.460885 6.530841 5.189598 4.914132 4.879433 58.598594
19 22 0.053857 0.097820 0.143944 0.255522 0.641934 1.543091 2.637544 3.732316 5.491547 8.235848 9.718216 67.448362
19 23 0.096007 0.232531 0.351886 0.467295 0.808036 1.625199 2.507782 3.049325 3.779358 5.304423 6.825808 74.952351
19 24 0.442980 1.543371 2.583760 2.919391 3.992075 6.416601 6.973561 5.298936 4.283273 4.331769 4.445150 56.769134
19 25 0.209713 0.631286 1.003818 1.433610 3.314106 8.478704 11.406232 8.377395 5.737847 4.950131 4.314531 50.142628
19 26 0.090384 0.164232 0.240501 0.397096 0.835788 1.744562 2.794995 3.746810 5.050184 7.310844 9.261688 68.362919
19 27 0.309607 0.496373 0.602327 0.904740 1.692032 2.704283 3.250813 3.708966 4.805157 6.378462 7.046094 68.101145
19 28 1.187501 1.653492 1.779605 2.698549 5.221517 7.278682 6.243751 4.611049 3.926598 3.892385 3.722465 57.784404
19 29 0.087210 0.256696 0.465780 0.729563 1.595389 4.104216 7.141756 7.965939 7.524281 7.048393 5.784145 57.296631
19 30 0.077499 0.197816 0.329172 0.435026 0.673282 1.341767 2.209713 2.751139 3.188687 4.277933 5.775166 78.742798
19 31 0.165711 0.369022 0.650778 0.956096 1.307614 1.817036 2.348871 2.855555 3.441325 4.212794 4.993274 76.881926
19 32 0.178113 0.253679 0.372541 0.753875 1.593716 2.557527 3.262320 3.916813 4.511284 4.858768 4.836011 72.905350
19 33 0.055034 0.086697 0.129720 0.247732 0.545288 1.039178 1.566713 2.187190 3.027516 3.936803 4.551827 82.626302
19 34 0.042770 0.095785 0.159737 0.236879 0.377054 0.643915 0.949037 1.233218 1.579902 2.116074 2.770387 89.795245
19 35 0.030634 0.061458 0.105043 0.175591 0.309969 0.546312 0.828815 1.133071 1.497266 1.996738 2.561925 90.753179
19 36 0.012513 0.023930 0.040598 0.073059 0.144904 0.280890 0.464332 0.709773 1.062538 1.548125 2.072297 93.567041
19 37 0.009344 0.017424 0.027961 0.048504 0.095650 0.183903 0.287890 0.400182 0.547546 0.778527 1.061429 96.541637
19 38 0.016418 0.047863 0.084602 0.104688 0.139834 0.231587 0.345715 0.430114 0.507613 0.653643 0.867006 96.570915
19 39 0.005503 0.010828 0.018383 0.030873 0.056172 0.102868 0.159885 0.218763 0.286732 0.396585 0.538454 98.174953
19 40 0.013022 0.021462 0.028354 0.041050 0.067517 0.104642 0.138716 0.177704 0.235766 0.320414 0.416043 98.435306
19 41 0.006200 0.010728 0.015831 0.025016 0.043477 0.070103 0.095060 0.121141 0.156721 0.210828 0.273691 98.971203
19 42 0.004632 0.007475 0.010350 0.016137 0.028474 0.046574 0.064581 0.085772 0.115041 0.157637 0.205809 99.257519
19 43 0.003462 0.005193 0.007373 0.012450 0.022783 0.036515 0.050319 0.068964 0.095753 0.133118 0.174506 99.389566
19 44 0.002344 0.003678 0.005572 0.010129 0.020170 0.034493 0.049640 0.070156 0.099777 0.141323 0.187211 99.375505
19 45 0.003779 0.005631 0.008367 0.015348 0.030218 0.049448 0.068262 0.095176 0.135482 0.189342 0.246161 99.152787
19 46 0.005442 0.008227 0.012443 0.023426 0.048075 0.080591 0.112001 0.155117 0.218440 0.300828 0.384189 98.651219
19 47 0.007791 0.011826 0.018226 0.034893 0.072946 0.127661 0.184005 0.258072 0.364328 0.505303 0.648606 97.766346
19 48 0.008256 0.014816 0.023979 0.044188 0.093190 0.176900 0.269123 0.377218 0.531875 0.751599 0.975959 96.732899
19 49 0.023547 0.042751 0.070295 0.122901 0.238600 0.432083 0.616137 0.761790 0.921729 1.181416 1.455693 94.133059
19 50 0.058255 0.176322 0.287448 0.332618 0.476951 0.890135 1.314092 1.411537 1.413071 1.603080 1.848118 90.188371
19 51 0.019599 0.040910 0.077761 0.130796 0.226140 0.429513 0.691770 0.922966 1.133312 1.484814 1.899205 92.943220
19 52 0.098778 0.126166 0.147514 0.241765 0.484720 0.835632 1.078076 1.243251 1.452765 1.759735 1.976077 90.555519
19 53 0.046909 0.122579 0.215762 0.285015 0.412250 0.747282 1.124849 1.274168 1.308957 1.530997 1.832897 91.098333
19 54 0.048977 0.093981 0.140427 0.207417 0.357399 0.656491 0.962876 1.155590 1.327341 1.644566 1.961783 91.443148
19 55 0.043286 0.104122 0.166005 0.214778 0.328874 0.604077 0.905431 1.056551 1.142692 1.370173 1.656572 92.407440
19 56 0.007459 0.015827 0.030065 0.057617 0.122215 0.247817 0.403091 0.560335 0.742201 1.019512 1.325299 95.468561
19 57 0.050950 0.077399 0.097782 0.151589 0.279208 0.450442 0.580167 0.700621 0.864306 1.072690 1.239399 94.435446
19 58 0.004915 0.008934 0.015556 0.033530 0.085407 0.174292 0.264263 0.370296 0.538171 0.788858 1.036701 96.679077
19 59 0.015444 0.026638 0.039887 0.071987 0.158936 0.309474 0.446001 0.560934 0.723180 0.991669 1.245064 95.410786
19 60 0.055518 0.180943 0.285736 0.306850 0.424869 0.782085 1.106525 1.084679 0.963689 0.991648 1.065596 92.751864
19 61 0.016579 0.052910 0.106077 0.137063 0.182730 0.320446 0.511096 0.635169 0.703777 0.865475 1.081663 95.387021
19 62 0.001895 0.003945 0.007521 0.015685 0.040715 0.104292 0.205018 0.321673 0.449666 0.640232 0.848985 97.360372
19 63 0.019886 0.041599 0.069427 0.125934 0.270686 0.507532 0.708869 0.841035 0.969128 1.112445 1.176438 94.157019
19 64 0.046586 0.119918 0.201139 0.284401 0.442251 0.678850 0.841055 0.883166 0.908484 0.975553 1.037712 93.580887
19 65 0.002743 0.006111 0.011270 0.020906 0.047842 0.110266 0.199436 0.297799 0.414171 0.589501 0.776699 97.523256
19 66 0.001969 0.003911 0.006854 0.014020 0.037240 0.089504 0.159664 0.241755 0.352348 0.513323 0.667656 97.911758
19 67 0.017202 0.048428 0.089396 0.127107 0.188433 0.292128 0.394226 0.459702 0.515740 0.598106 0.686531 96.583002
19 68 0.004278 0.009966 0.018487 0.031895 0.062309 0.121074 0.191544 0.254956 0.314705 0.398565 0.484072 98.108145
19 69 0.001226 0.002124 0.003324 0.006213 0.014155 0.029763 0.051188 0.081464 0.125892 0.191503 0.261149 99.231999
19 70 0.002005 0.003818 0.006224 0.011227 0.023560 0.043998 0.066313 0.092613 0.128159 0.178995 0.232169 99.210924
19 71 0.003298 0.006600 0.011001 0.018235 0.032146 0.051979 0.072356 0.094960 0.122096 0.157988 0.195606 99.233738
19 72 0.002245 0.003860 0.005583 0.008790 0.015606 0.025738 0.036246 0.048788 0.065480 0.090369 0.118865 99.578430
19 73 0.001283 0.002086 0.003075 0.005177 0.009659 0.016311 0.023518 0.032566 0.044662 0.062939 0.084341 99.714382
19 74 0.002187 0.003476 0.004810 0.007573 0.013313 0.021463 0.029769 0.039903 0.053327 0.072478 0.093237 99.658462
19 75 0.001396 0.002483 0.003718 0.005837 0.010124 0.016574 0.023356 0.030951 0.040484 0.055520 0.073722 99.735834
19 76 0.001134 0.002002 0.003112 0.005076 0.008903 0.014546 0.020804 0.028125 0.036736 0.049473 0.064221 99.765867
19 77 0.001572 0.002435 0.003351 0.005337 0.009504 0.015200 0.020861 0.027763 0.036715 0.049812 0.064362 99.763090
19 78 0.001104 0.001848 0.002795 0.004654 0.008462 0.014108 0.020373 0.027957 0.037261 0.050961 0.066558 99.763924
19 79 0.001193 0.002079 0.003099 0.004974 0.008905 0.014963 0.021599 0.029453 0.039309 0.054482 0.072266 99.747677
19 80 0.001517 0.002731 0.004150 0.006527 0.011345 0.018860 0.027086 0.036466 0.047960 0.065679 0.086513 99.691162
19 81 0.002099 0.003830 0.005815 0.009116 0.016057 0.026956 0.038507 0.050949 0.066101 0.089033 0.114981 99.576559
19 82 0.002457 0.004655 0.007139 0.011014 0.019446 0.033609 0.048991 0.064971 0.083764 0.112328 0.144571 99.467056
19 83 0.002711 0.005553 0.009180 0.014257 0.024379 0.042179 0.063406 0.085161 0.107699 0.139446 0.174470 99.331556
19 84 0.003573 0.006993 0.011010 0.017766 0.034147 0.062393 0.089539 0.110890 0.133486 0.169369 0.206012 99.154823
19 85 0.017673 0.035744 0.047554 0.057312 0.078917 0.110561 0.132713 0.147222 0.168217 0.204294 0.243118 98.756679
19 86 0.005967 0.012501 0.019679 0.029562 0.051915 0.089139 0.122708 0.146601 0.172222 0.214704 0.259181 98.875820
19 87 0.003952 0.007767 0.012690 0.021990 0.046286 0.091744 0.139500 0.177750 0.213047 0.260348 0.299863 98.725065
19 88 0.029274 0.051980 0.066704 0.093325 0.148754 0.200588 0.212516 0.216010 0.243224 0.291731 0.330357 98.115539
19 89 0.066177 0.093392 0.092021 0.108296 0.160769 0.214840 0.225500 0.224146 0.246736 0.297575 0.342283 97.928266
19 90 0.004639 0.009504 0.015943 0.029136 0.067603 0.138809 0.203078 0.245831 0.288089 0.342328 0.373007 98.282034
19 91 0.009524 0.020917 0.032134 0.048505 0.097034 0.198433 0.285712 0.300187 0.291986 0.324037 0.359858 98.031672
19 92 0.031016 0.115314 0.204854 0.197634 0.183061 0.226018 0.275100 0.282590 0.278111 0.308493 0.366053 97.531757
19 93 0.012109 0.028789 0.046882 0.062494 0.094231 0.162379 0.230661 0.258300 0.261621 0.295413 0.344207 98.202909
19 94 0.004554 0.008729 0.013661 0.022336 0.044399 0.088703 0.145325 0.203906 0.262994 0.327093 0.371922 98.506382
19 95 0.008129 0.017056 0.027546 0.041845 0.071908 0.120409 0.163422 0.193568 0.225891 0.277888 0.332641 98.519698
19 96 0.034275 0.074293 0.111799 0.150330 0.209541 0.299908 0.383398 0.435761 0.490478 0.583749 0.690162 96.536304
19 97 0.043439 0.071194 0.087457 0.116590 0.171622 0.250870 0.318976 0.370694 0.437602 0.541648 0.649158 96.940750
19 98 0.028198 0.047754 0.060956 0.083433 0.123448 0.180922 0.234814 0.283472 0.349604 0.449354 0.558441 97.599604
19 99 0.009881 0.019215 0.030257 0.047439 0.077309 0.128624 0.191143 0.252222 0.319226 0.417592 0.532535 97.974556
19 100 0.015694 0.028744 0.040664 0.059967 0.096491 0.159311 0.227928 0.288872 0.359844 0.475736 0.618274 97.628469
20 1 0.005280 0.010829 0.016430 0.021601 0.029813 0.043695 0.058395 0.072404 0.088510 0.115831 0.151063 99.386152
20 2 0.003991 0.006775 0.009571 0.014268 0.024010 0.039093 0.054482 0.069719 0.086550 0.112362 0.141282 99.437895
20 3 0.003659 0.006789 0.010041 0.014669 0.023676 0.037725 0.052728 0.069504 0.091502 0.125165 0.164295 99.400250
20 4 0.004678 0.007195 0.009509 0.014702 0.026447 0.044000 0.060656 0.078750 0.103176 0.141340 0.184320 99.325224
20 5 0.002416 0.004595 0.007278 0.011736 0.021213 0.037274 0.055593 0.076559 0.104293 0.147789 0.200210 99.331045
20 6 0.002071 0.003719 0.005787 0.009671 0.018515 0.034033 0.052344 0.074092 0.103754 0.150519 0.207540 99.337955
20 7 0.002908 0.005654 0.008956 0.014552 0.027364 0.049404 0.074021 0.100730 0.135586 0.188152 0.249590 99.143082
20 8 0.001936 0.003715 0.006348 0.011415 0.023080 0.044043 0.070493 0.103949 0.151563 0.225107 0.316665 99.041683
20 9 0.001616 0.002902 0.004840 0.009423 0.021657 0.044648 0.073751 0.112295 0.172509 0.268326 0.387049 98.900984
20 10 0.007610 0.013615 0.020375 0.034076 0.069044 0.129618 0.191822 0.255045 0.345949 0.494306 0.672270 97.766268
20 11 0.013328 0.039844 0.072856 0.093063 0.131428 0.228668 0.351196 0.442283 0.526334 0.686725 0.919582 96.494688
20 12 0.004034 0.008085 0.013731 0.024399 0.053232 0.120354 0.211284 0.300639 0.401860 0.585277 0.837897 97.439211
20 13 0.013271 0.025713 0.041122 0.071273 0.145444 0.274931 0.409370 0.548787 0.758522 1.107342 1.537918 95.066307
20 14 0.091479 0.124844 0.135003 0.189506 0.359831 0.663627 0.929597 1.147725 1.506523 2.196947 3.043950 89.610967
20 15 0.038144 0.111038 0.192587 0.231083 0.307997 0.542862 0.855543 1.083394 1.309097 1.809588 2.627777 90.890890
20 16 0.030528 0.081470 0.137506 0.175044 0.262560 0.520946 0.865225 1.099782 1.325263 1.924908 2.932229 90.644543
20 17 0.127060 0.378022 0.610305 0.699374 1.005636 2.062326 3.529437 4.215289 4.219294 4.631721 5.176943 73.344595
20 18 0.191191 0.370307 0.488388 0.669385 1.310901 2.937591 4.767963 5.540469 5.767339 6.575755 7.080448 64.300261
20 19 0.095070 0.157445 0.187114 0.263164 0.521441 1.116644 1.964040 3.064363 4.627500 6.354537 7.075020 74.573660
20 20 0.174103 0.471634 0.639333 0.770627 1.591180 3.948198 5.606436 4.944447 4.431648 5.166713 5.826591 66.429092
20 21 0.975384 3.959391 5.834473 4.336114 3.898422 5.347082 6.402412 5.555987 4.485556 4.178113 4.153745 50.873324
20 22 0.224358 0.540536 0.849670 1.430893 3.679800 8.287874 10.082136 8.174631 6.296536 5.685955 5.171509 49.576103
20 23 0.085814 0.208141 0.298947 0.410237 1.113152 4.133122 7.962474 8.465105 7.702239 7.273483 5.956377 56.390907
20 24 0.988605 4.011742 5.121889 3.832197 4.374291 6.509270 6.689865 4.848321 3.655874 3.485125 3.535904 52.946915
20 25 2.513067 8.015114 8.781919 5.486743 4.390265 5.086259 5.211594 4.154748 3.361289 3.238696 3.321700 46.438605
20 26 0.178154 0.407676 0.590007 0.954368 2.826334 8.538733 11.769895 8.574015 5.826308 5.052586 4.345096 50.936828
20 27 0.171674 0.256324 0.302126 0.683542 2.864813 7.632916 8.641361 6.575845 5.641959 5.480210 4.599294 57.149937
20 28 3.589401 6.766350 5.613154 3.970691 4.400717 5.660549 5.281917 4.014872 3.467177 3.534798 3.464968 50.235405
20 29 0.726792 3.128150 5.470403 5.219633 5.574414 7.175710 7.215060 5.352113 3.958554 3.532684 3.394821 49.251667
20 30 0.103143 0.280086 0.431038 0.536892 1.032180 2.926893 6.011232 7.523478 7.312415 7.121105 6.345731 60.375805
20 31 0.119274 0.252530 0.428783 0.787249 1.734255 3.347358 4.725293 5.470928 6.007798 6.430800 6.234810 64.460928
20 32 0.444944 0.687908 0.943005 1.541186 2.630113 3.743475 4.282930 4.548842 4.851887 5.130025 5.166097 66.029587
20 33 0.126949 0.213149 0.321960 0.598880 1.267274 2.164986 2.763094 3.213595 3.900268 4.751802 5.286912 75.391132
20 34 0.035204 0.076646 0.129003 0.205815 0.379625 0.736917 1.201815 1.710768 2.356101 3.214703 4.047381 85.906023
20 35 0.021805 0.043929 0.075741 0.131506 0.254588 0.500356 0.845965 1.285567 1.867746 2.627436 3.399199 88.946163
20 36 0.008533 0.017216 0.031378 0.060597 0.132162 0.277548 0.483237 0.761408 1.165647 1.734160 2.353202 92.974915
20 37 0.005243 0.010318 0.017517 0.031787 0.067439 0.140386 0.235581 0.351607 0.521745 0.807153 1.177425 96.633799
20 38 0.008540 0.025892 0.049633 0.066575 0.098436 0.182240 0.303495 0.414489 0.521362 0.699414 0.945101 96.684826
20 39 0.002780 0.005431 0.009340 0.016456 0.033061 0.068523 0.119091 0.179737 0.255949 0.381668 0.549243 98.378723
20 40 0.006390 0.011269 0.016797 0.027279 0.050799 0.089299 0.130770 0.177595 0.242269 0.339077 0.450223 98.458231
20 41 0.003797 0.006533 0.009911 0.016672 0.031725 0.055787 0.081556 0.111914 0.155515 0.221589 0.297940 99.007063
20 42 0.002867 0.004858 0.007199 0.011842 0.022134 0.038188 0.055433 0.076944 0.108209 0.155745 0.211156 99.305424
20 43 0.002207 0.003380 0.005040 0.009098 0.017993 0.030546 0.043870 0.062418 0.090030 0.129700 0.174556 99.431164
20 44 0.001551 0.002469 0.003824 0.007136 0.014726 0.026393 0.039968 0.059775 0.090426 0.135253 0.186346 99.432132
20 45 0.002410 0.003696 0.005674 0.010803 0.022422 0.038983 0.057108 0.083919 0.124822 0.180696 0.240461 99.229002
20 46 0.003557 0.005505 0.008618 0.016934 0.036805 0.066242 0.097769 0.140827 0.202883 0.285374 0.370281 98.765208
20 47 0.006425 0.009740 0.014919 0.029119 0.062801 0.111699 0.162570 0.232949 0.340571 0.486227 0.634758 97.908218
20 48 0.005916 0.010444 0.017310 0.032602 0.069570 0.138702 0.225729 0.336351 0.492652 0.718131 0.960258 96.992334
20 49 0.021977 0.036325 0.052273 0.089627 0.185993 0.354408 0.517473 0.663326 0.850878 1.141270 1.433167 94.653280
20 50 0.056622 0.181578 0.323524 0.382053 0.525564 0.929994 1.338163 1.427606 1.413209 1.589558 1.852500 89.979631
20 51 0.023316 0.042097 0.067600 0.120416 0.260854 0.553551 0.874890 1.102572 1.299420 1.634471 1.957144 92.063669
20 52 0.135968 0.192677 0.241869 0.369099 0.629628 0.984626 1.223586 1.361014 1.516309 1.795954 2.048099 89.501175
20 53 0.117902 0.269949 0.358345 0.395722 0.558571 0.942026 1.233566 1.271599 1.315416 1.576907 1.872586 90.087410
20 54 0.065123 0.140798 0.245096 0.362973 0.537930 0.888311 1.274447 1.466817 1.498303 1.666522 1.913073 89.940607
20 55 0.061587 0.154031 0.237456 0.299303 0.455227 0.806531 1.138171 1.261371 1.334802 1.567892 1.839080 90.844549
20 56 0.006689 0.013484 0.024843 0.048796 0.113441 0.255628 0.450138 0.661812 0.909004 1.259648 1.594467 94.662046
20 57 0.037952 0.059491 0.084083 0.153106 0.330151 0.567122 0.714029 0.818325 0.974382 1.192015 1.351145 93.718201
20 58 0.003380 0.005882 0.010138 0.023338 0.066116 0.146930 0.234445 0.346095 0.536492 0.829684 1.120827 96.676674
20 59 0.012978 0.021507 0.031593 0.057733 0.131393 0.258613 0.375413 0.496961 0.701365 1.037630 1.356761 95.518053
20 60 0.043152 0.133933 0.203996 0.225779 0.372407 0.824624 1.268383 1.262979 1.116399 1.138220 1.179099 92.231027
20 61 0.012831 0.037112 0.068801 0.091378 0.137775 0.271250 0.463103 0.612555 0.724792 0.935255 1.191304 95.453844
20 62 0.001501 0.002830 0.004950 0.010253 0.026358 0.065326 0.122634 0.194897 0.297931 0.483455 0.737978 98.051890
20 63 0.012468 0.021985 0.034182 0.064963 0.153666 0.309011 0.467405 0.638803 0.876610 1.150932 1.309567 94.960409
20 64 0.024585 0.053928 0.084178 0.128892 0.251838 0.496629 0.748317 0.916722 1.034225 1.142191 1.169056 93.949442
20 65 0.001854 0.003700 0.006475 0.012424 0.028821 0.064267 0.111961 0.171480 0.261421 0.420624 0.630240 98.286730
20 66 0.001569 0.002845 0.004726 0.009431 0.022884 0.049991 0.084825 0.132110 0.210203 0.346241 0.520589 98.614588
20 67 0.008494 0.019386 0.032570 0.050031 0.092047 0.181501 0.299985 0.409186 0.497457 0.593306 0.670174 97.145865
20 68 0.002613 0.004986 0.008092 0.014049 0.029238 0.059925 0.101638 0.154242 0.225907 0.333260 0.448394 98.617655
20 69 0.000862 0.001358 0.002064 0.003914 0.008601 0.017192 0.028553 0.045188 0.070665 0.113132 0.169580 99.538887
20 70 0.001117 0.001933 0.003063 0.005625 0.011887 0.022673 0.035743 0.053629 0.080707 0.123866 0.175845 99.483913
20 71 0.001845 0.003276 0.005098 0.008569 0.016143 0.028388 0.043099 0.062148 0.087350 0.122597 0.160951 99.460539
20 72 0.001328 0.002122 0.003059 0.005105 0.009618 0.016472 0.024019 0.033611 0.046425 0.065837 0.089305 99.703096
20 73 0.000912 0.001409 0.002055 0.003552 0.006789 0.011544 0.016857 0.023945 0.033730 0.048890 0.067398 99.782921
20 74 0.001625 0.002468 0.003352 0.005410 0.009826 0.015970 0.022156 0.030007 0.040898 0.057202 0.075666 99.735419
20 75 0.000991 0.001663 0.002479 0.004040 0.007284 0.012318 0.018028 0.024819 0.033181 0.046388 0.062635 99.786173
20 76 0.001046 0.001729 0.002523 0.004094 0.007351 0.012067 0.017246 0.023701 0.031851 0.043853 0.057560 99.796978
20 77 0.001283 0.001962 0.002764 0.004538 0.008151 0.012956 0.017910 0.024389 0.033000 0.045493 0.059418 99.788134
20 78 0.000883 0.001428 0.002123 0.003655 0.006975 0.011792 0.017028 0.023743 0.032640 0.045888 0.060848 99.792996
20 79 0.000936 0.001568 0.002345 0.003904 0.007233 0.012415 0.018340 0.025768 0.035163 0.049636 0.066756 99.775936
20 80 0.001259 0.002123 0.003110 0.005033 0.009259 0.015950 0.023492 0.032637 0.044157 0.061541 0.081256 99.720181
20 81 0.001760 0.003056 0.004624 0.007579 0.013910 0.023579 0.033885 0.045917 0.061210 0.083732 0.108503 99.612248
20 82 0.001858 0.003383 0.005321 0.008716 0.016124 0.028227 0.041556 0.056397 0.074462 0.101397 0.131784 99.530775
20 83 0.002276 0.004183 0.006397 0.009969 0.017789 0.031587 0.048456 0.067822 0.090487 0.122330 0.156981 99.441721
20 84 0.002339 0.004189 0.006748 0.011877 0.024133 0.045193 0.068292 0.091819 0.117984 0.154845 0.192455 99.280125
20 85 0.012272 0.023812 0.032932 0.043748 0.065877 0.095181 0.115665 0.131767 0.154288 0.188520 0.221783 98.914156
20 86 0.003922 0.007964 0.013357 0.021850 0.039997 0.070239 0.099388 0.122169 0.145307 0.184662 0.229943 99.061197
20 87 0.002761 0.004849 0.007522 0.013355 0.028957 0.058070 0.091207 0.124540 0.162185 0.213676 0.262647 99.030230
20 88 0.016671 0.024681 0.031290 0.050961 0.096300 0.142969 0.162619 0.180091 0.215990 0.269035 0.310140 98.499256
20 89 0.038896 0.055239 0.056659 0.070716 0.113063 0.164235 0.186245 0.199224 0.232647 0.291333 0.341473 98.250269
20 90 0.003100 0.005966 0.009876 0.017899 0.039647 0.080053 0.120885 0.156170 0.198574 0.264753 0.329232 98.773848
20 91 0.004420 0.008204 0.012668 0.021731 0.048223 0.105208 0.168852 0.213684 0.251759 0.319601 0.386508 98.459141
20 92 0.014762 0.052220 0.100002 0.110549 0.127458 0.202909 0.298195 0.333822 0.323354 0.344839 0.392976 97.698911
20 93 0.006858 0.015123 0.026349 0.040469 0.067966 0.123285 0.184167 0.221567 0.244001 0.298044 0.371442 98.400728
20 94 0.002812 0.005119 0.007869 0.013192 0.027211 0.055848 0.093148 0.137794 0.198635 0.285500 0.370476 98.802397
20 95 0.004351 0.007795 0.011969 0.020386 0.041962 0.081444 0.124756 0.168730 0.225287 0.308108 0.390956 98.614256
20 96 0.005693 0.010906 0.017385 0.028246 0.052172 0.090651 0.128401 0.164723 0.211723 0.281786 0.357674 98.650639
20 97 0.031316 0.048439 0.061227 0.091338 0.154228 0.244644 0.325048 0.393096 0.484501 0.621410 0.759351 96.785402
20 98 0.019393 0.031796 0.043067 0.065080 0.106395 0.170851 0.237184 0.297597 0.374095 0.493735 0.629707 97.531099
20 99 0.006729 0.011974 0.017573 0.028729 0.052225 0.094049 0.144838 0.200381 0.276684 0.397376 0.543526 98.225916
20 100 0.009709 0.016970 0.024653 0.039351 0.068416 0.121401 0.184535 0.247456 0.326924 0.459296 0.627265 97.874025
21 1 0.003187 0.005788 0.008811 0.013178 0.021786 0.037399 0.055675 0.073365 0.091292 0.120092 0.155412 99.414011
21 2 0.002679 0.003995 0.005517 0.009175 0.017364 0.029179 0.041553 0.057295 0.078704 0.109005 0.141501 99.504034
21 3 0.001999 0.003479 0.005510 0.009287 0.017156 0.030340 0.045970 0.064134 0.086842 0.121674 0.163309 99.450304
21 4 0.002931 0.004221 0.005772 0.009813 0.019044 0.032698 0.046562 0.063981 0.089066 0.127207 0.171323 99.427384
21 5 0.001834 0.003178 0.004873 0.008171 0.015688 0.028749 0.044330 0.063288 0.089760 0.132588 0.186120 99.421421
21 6 0.001588 0.002634 0.004110 0.007443 0.015304 0.028470 0.043866 0.063714 0.093101 0.139588 0.197412 99.402767
21 7 0.002108 0.003664 0.005889 0.010769 0.022633 0.043296 0.067697 0.095820 0.132578 0.186584 0.248019 99.180943
21 8 0.001528 0.002640 0.004392 0.008521 0.018793 0.036943 0.059912 0.090761 0.137384 0.210622 0.303053 99.125454
21 9 0.001220 0.002076 0.003567 0.007498 0.018070 0.037176 0.061880 0.097176 0.154550 0.246268 0.363812 99.006706
21 10 0.006608 0.010562 0.016144 0.030175 0.064827 0.119188 0.175658 0.243054 0.342747 0.493576 0.672141 97.825321
21 11 0.011481 0.030666 0.050603 0.065328 0.102770 0.196108 0.315237 0.410650 0.506312 0.671334 0.881945 96.757567
21 12 0.003136 0.005422 0.008966 0.017476 0.040004 0.087169 0.147705 0.214875 0.304198 0.468448 0.710012 97.992592
21 13 0.007954 0.012894 0.021712 0.044249 0.094988 0.174937 0.273764 0.415492 0.628473 0.936882 1.304898 96.083756
21 14 0.074719 0.081616 0.096969 0.175796 0.350642 0.560203 0.727612 0.949992 1.316419 1.893880 2.615327 91.156826
21 15 0.024850 0.058959 0.095122 0.129462 0.205262 0.398966 0.663107 0.888035 1.107057 1.506267 2.079391 92.843527
21 16 0.013207 0.024314 0.037563 0.061409 0.118880 0.255543 0.437082 0.599001 0.766962 1.141940 1.769696 94.774404
21 17 0.039121 0.082333 0.127056 0.200721 0.417467 0.966380 1.754471 2.543033 3.512748 4.931918 6.053020 79.371733
21 18 0.104247 0.144926 0.212641 0.398757 0.854066 1.698685 2.766877 3.950690 5.215255 6.750000 7.720985 70.182867
21 19 0.055782 0.087387 0.129344 0.216637 0.383231 0.667685 1.004601 1.409825 2.015324 3.173968 4.946817 85.909399
21 20 0.038837 0.063521 0.091742 0.167857 0.410449 0.944133 1.553431 2.158485 3.179709 5.132899 7.013642 79.245296
21 21 0.123386 0.334541 0.673284 1.328009 3.017054 6.340398 8.469660 7.880993 6.884431 6.391468 5.614056 52.942721
21 22 0.185794 0.357219 0.600133 1.022567 2.025234 4.275788 6.651931 7.143432 6.562241 6.976059 7.445948 56.753656
21 23 0.057892 0.119042 0.183235 0.278046 0.532936 1.112908 1.889031 2.845688 4.485351 6.855877 8.392176 73.247822
21 24 0.078966 0.166193 0.244385 0.442235 1.424912 4.801636 8.367576 8.301100 7.454607 7.568758 6.809033 54.340597
21 25 0.487735 1.907764 4.262612 4.720316 5.107816 7.620908 8.886423 7.088520 5.193032 4.442973 4.047974 46.233928
21 26 0.263874 0.572856 0.923411 1.282061 1.978248 3.741344 6.135153 7.055628 6.372197 6.448215 6.812158 58.414854
21 27 0.062597 0.076690 0.113302 0.266788 0.719396 1.486011 2.439143 4.010780 6.688560 9.195653 9.154179 65.786900
21 28 0.320220 0.492138 0.637986 1.326388 3.927671 8.058234 8.920777 7.154464 5.785984 5.286504 4.601380 53.488252
21 29 0.440321 1.569324 3.256245 4.103901 4.572413 6.014133 7.123258 6.506284 5.355570 4.772784 4.515836 51.769927
21 30 0.167375 0.471853 0.792946 0.946948 1.287416 2.311476 3.572232 4.199322 4.476349 5.310812 6.325464 70.137806
21 31 0.049538 0.095640 0.161585 0.291331 0.606403 1.266143 2.211708 3.359251 4.734577 6.225633 7.131296 73.866895
21 32 0.121771 0.177370 0.269020 0.563590 1.318373 2.415284 3.327497 4.078192 4.801569 5.452145 5.707911 71.767279
21 33 0.168300 0.255557 0.370245 0.642224 1.144211 1.739024 2.201025 2.652709 3.232772 3.936187 4.565301 79.092445
21 34 0.053255 0.111961 0.179880 0.273811 0.450870 0.741586 1.032788 1.314344 1.709068 2.316875 3.026802 88.788761
21 35 0.018149 0.033571 0.057022 0.103954 0.205085 0.387244 0.616134 0.902584 1.303497 1.882088 2.552890 91.937782
21 36 0.007620 0.013810 0.023838 0.046952 0.103665 0.215858 0.373736 0.591313 0.901973 1.339456 1.829300 94.552477
21 37 0.006753 0.012006 0.020066 0.037745 0.078363 0.150972 0.240244 0.351237 0.506812 0.742882 1.030196 96.822723
21 38 0.010648 0.028093 0.047255 0.062196 0.096856 0.177517 0.279064 0.367922 0.466996 0.634197 0.849431 96.979820
21 39 0.003272 0.005940 0.010078 0.018256 0.036237 0.070130 0.114725 0.168401 0.236245 0.343503 0.482911 98.510303
21 40 0.008730 0.013637 0.018860 0.030159 0.053783 0.087359 0.121220 0.163413 0.223851 0.310435 0.409645 98.558905
21 41 0.005680 0.009018 0.012767 0.020558 0.036666 0.059588 0.082612 0.111397 0.153560 0.215392 0.286509 99.006253
21 42 0.004058 0.006380 0.008903 0.014467 0.026669 0.043853 0.060469 0.081411 0.112454 0.157917 0.209185 99.274235
21 43 0.003040 0.004450 0.006472 0.011560 0.022109 0.035304 0.048309 0.067054 0.094709 0.131736 0.171768 99.403492
21 44 0.002440 0.003662 0.005483 0.010184 0.020629 0.034797 0.049600 0.071212 0.103852 0.147524 0.193329 99.357292
21 45 0.004508 0.006259 0.008887 0.016280 0.031959 0.050654 0.068518 0.096235 0.138854 0.193188 0.247672 99.136986
21 46 0.007711 0.010708 0.015353 0.028450 0.055696 0.086361 0.113590 0.155132 0.217673 0.293690 0.366803 98.648836
21 47 0.015335 0.019737 0.027089 0.050015 0.097227 0.151592 0.199908 0.270989 0.374800 0.499515 0.618487 97.675308
21 48 0.017701 0.026870 0.037988 0.065866 0.130240 0.225910 0.321379 0.434735 0.587108 0.770122 0.931713 96.450373
21 49 0.047420 0.073104 0.102034 0.164796 0.295236 0.479225 0.625239 0.738012 0.870626 1.086711 1.316767 94.200833
21 50 0.131011 0.378156 0.535319 0.514056 0.585899 0.869097 1.134447 1.222609 1.300288 1.534753 1.831785 89.962580
21 51 0.044730 0.078015 0.128078 0.223127 0.426396 0.781529 1.127822 1.324733 1.417771 1.620907 1.852178 90.974712
21 52 0.251574 0.298813 0.334155 0.507082 0.843559 1.196010 1.377452 1.510845 1.682489 1.906919 2.066508 88.024603
21 53 0.206790 0.404115 0.541413 0.622678 0.788106 1.173965 1.500214 1.573249 1.551229 1.689787 1.874176 88.074278
21 54 0.243403 0.425210 0.558410 0.701954 0.880369 1.125919 1.279651 1.323282 1.377659 1.553760 1.763346 88.767042
21 55 0.197135 0.424927 0.564229 0.612948 0.734584 1.039883 1.316052 1.412715 1.432976 1.554596 1.722291 88.987665
21 56 0.025571 0.051201 0.094121 0.189421 0.428388 0.792625 1.048426 1.151960 1.225454 1.368576 1.489838 92.134419
21 57 0.222380 0.306899 0.326314 0.416496 0.617430 0.803165 0.848804 0.886072 0.997379 1.153325 1.268481 92.153255
21 58 0.010845 0.016944 0.030577 0.082186 0.252024 0.510984 0.704126 0.878495 1.083598 1.244706 1.271037 93.914476
21 59 0.040678 0.063799 0.097646 0.194852 0.447985 0.770818 0.912864 0.932748 0.972792 1.089424 1.179062 93.297331
21 60 0.242336 0.665251 0.720442 0.586871 0.659339 0.924661 1.042045 0.957089 0.913117 0.997556 1.092172 91.199121
21 61 0.036879 0.105801 0.182181 0.239066 0.373913 0.648366 0.844449 0.837706 0.803104 0.897442 1.027296 94.003792
21 62 0.003626 0.006133 0.011208 0.026879 0.080887 0.214661 0.424482 0.676157 0.895013 1.049678 1.095106 95.516170
21 63 0.061702 0.111251 0.169182 0.294941 0.553327 0.797011 0.867651 0.892813 0.976723 1.094583 1.157977 93.022841
21 64 0.116100 0.233626 0.316684 0.422221 0.632362 0.853556 0.920521 0.911612 0.937666 1.002223 1.042268 92.611160
21 65 0.003576 0.007140 0.013246 0.028193 0.074138 0.173260 0.296016 0.419777 0.563635 0.755045 0.916783 96.749188
21 66 0.002987 0.005311 0.009535 0.021499 0.057616 0.127127 0.211209 0.313655 0.451302 0.620498 0.760697 97.418562
21 67 0.020983 0.049296 0.085337 0.133016 0.222627 0.345138 0.435644 0.487696 0.543242 0.627005 0.702039 96.347978
21 68 0.004264 0.008660 0.015698 0.030413 0.067603 0.134595 0.208361 0.277750 0.352842 0.452929 0.545542 97.901344
21 69 0.001126 0.001808 0.002865 0.005636 0.012665 0.025420 0.043301 0.072347 0.120291 0.192345 0.273263 99.248936
21 70 0.001441 0.002508 0.004110 0.007819 0.016904 0.032617 0.052452 0.080134 0.120325 0.176709 0.237243 99.267740
21 71 0.002286 0.004200 0.006904 0.012193 0.023293 0.039758 0.058185 0.081270 0.111288 0.150175 0.190092 99.320354
21 72 0.001362 0.002168 0.003251 0.005697 0.011022 0.018927 0.027758 0.039384 0.055097 0.078282 0.105540 99.651512
21 73 0.000935 0.001434 0.002112 0.003700 0.007084 0.011958 0.017504 0.025350 0.036606 0.053660 0.074171 99.765486
21 74 0.001533 0.002354 0.003390 0.005782 0.010744 0.017476 0.024469 0.033629 0.045933 0.063325 0.082531 99.708836
21 75 0.000985 0.001632 0.002461 0.004109 0.007513 0.012672 0.018562 0.025810 0.034860 0.048448 0.064668 99.778273
21 76 0.000978 0.001642 0.002509 0.004232 0.007723 0.012655 0.018010 0.024628 0.032889 0.045007 0.058946 99.790785
21 77 0.001293 0.001910 0.002664 0.004476 0.008181 0.012997 0.017919 0.024420 0.032957 0.045070 0.058586 99.789526
21 78 0.000778 0.001246 0.001896 0.003342 0.006434 0.010965 0.016057 0.022715 0.031440 0.044499 0.059681 99.800947
21 79 0.000872 0.001444 0.002162 0.003697 0.007099 0.012228 0.017822 0.024918 0.034426 0.049025 0.065980 99.780325
21 80 0.001194 0.002002 0.003057 0.005130 0.009368 0.015760 0.022934 0.031696 0.042411 0.058486 0.077348 99.730617
21 81 0.001589 0.002582 0.003827 0.006413 0.011953 0.020379 0.029738 0.041231 0.055715 0.076594 0.099898 99.650080
21 82 0.001642 0.002685 0.004037 0.006836 0.012904 0.022555 0.033344 0.046333 0.062803 0.087556 0.116737 99.602569
21 83 0.001778 0.003050 0.004676 0.007735 0.014094 0.024593 0.036767 0.051057 0.068818 0.096626 0.131337 99.559469
21 84 0.001971 0.003259 0.005030 0.008912 0.017695 0.031942 0.047814 0.067254 0.093540 0.133275 0.178927 99.410379
21 85 0.005543 0.009710 0.014626 0.023938 0.044965 0.078365 0.110738 0.137526 0.161601 0.193113 0.222887 98.996990
21 86 0.002161 0.003790 0.005935 0.010417 0.021354 0.041191 0.064491 0.090934 0.125034 0.175478 0.230865 99.228359
21 87 0.001983 0.003446 0.005623 0.010169 0.019801 0.035703 0.054195 0.077996 0.112693 0.168575 0.238398 99.271419
21 88 0.007437 0.010941 0.015565 0.028175 0.057293 0.095946 0.130097 0.169663 0.220500 0.279357 0.325178 98.659849
21 89 0.008578 0.011947 0.016622 0.031718 0.071167 0.123145 0.158907 0.190952 0.232608 0.286012 0.326147 98.542194
21 90 0.001881 0.003210 0.005129 0.009350 0.019288 0.036824 0.057879 0.086261 0.131709 0.205932 0.294846 99.147692
21 91 0.003382 0.005827 0.009212 0.016833 0.034897 0.065253 0.096413 0.130043 0.178766 0.261820 0.361997 98.835560
21 92 0.008377 0.021994 0.034750 0.043197 0.070820 0.150644 0.264445 0.337787 0.362678 0.400307 0.430612 97.874388
21 93 0.003500 0.005879 0.009124 0.015848 0.031570 0.062171 0.102065 0.147801 0.201122 0.279754 0.367872 98.773296
21 94 0.002079 0.003304 0.005075 0.009373 0.019395 0.036450 0.056807 0.083409 0.121588 0.181503 0.256395 99.224621
21 95 0.003262 0.005434 0.008385 0.014867 0.030288 0.057116 0.087963 0.124577 0.175111 0.250936 0.334846 98.907215
21 96 0.004517 0.007606 0.011486 0.019234 0.036670 0.065638 0.098248 0.136070 0.186254 0.256254 0.329658 98.848360
21 97 0.008742 0.012026 0.015097 0.023527 0.042091 0.067802 0.091038 0.118670 0.159573 0.219449 0.284290 98.957697
21 98 0.021258 0.031354 0.037873 0.054458 0.086954 0.134631 0.182912 0.234342 0.306171 0.412628 0.530569 97.966848
21 99 0.006035 0.010443 0.015826 0.026011 0.044865 0.076936 0.117019 0.161524 0.217469 0.306999 0.422843 98.594030
21 100 0.009539 0.014872 0.019817 0.031147 0.053519 0.089926 0.129920 0.173220 0.234888 0.339353 0.474776 98.429024
22 1 0.004202 0.007902 0.011976 0.017464 0.027478 0.043395 0.060342 0.077735 0.098249 0.129727 0.167595 99.353932
22 2 0.003874 0.006315 0.009149 0.014472 0.024722 0.038946 0.053713 0.071112 0.092911 0.123872 0.158199 99.402714
22 3 0.003532 0.006556 0.010177 0.015833 0.026390 0.041792 0.058039 0.076515 0.100744 0.137008 0.179762 99.343651
22 4 0.004571 0.007241 0.010279 0.016440 0.028901 0.046290 0.063399 0.083753 0.111853 0.153970 0.202347 99.270958
22 5 0.003403 0.006407 0.010010 0.015740 0.027286 0.045634 0.065679 0.088353 0.118644 0.165370 0.222010 99.231462
22 6 0.003126 0.005696 0.009186 0.015580 0.028882 0.049858 0.072579 0.098040 0.131933 0.184540 0.248830 99.151752
22 7 0.006518 0.013193 0.019705 0.028314 0.046570 0.072564 0.096674 0.123509 0.164719 0.229106 0.306160 98.892965
22 8 0.003583 0.006840 0.011688 0.021059 0.042384 0.077980 0.117811 0.162042 0.220483 0.308155 0.412722 98.615250
22 9 0.002830 0.005151 0.008754 0.017157 0.039356 0.079867 0.128815 0.188915 0.275689 0.403917 0.548444 98.301105
22 10 0.019111 0.034286 0.048097 0.073141 0.133501 0.230312 0.319831 0.401882 0.519930 0.723000 0.977639 96.519272
22 11 0.021303 0.066040 0.119790 0.148244 0.197799 0.316205 0.447490 0.537079 0.636849 0.836720 1.128769 95.543709
22 12 0.005867 0.012025 0.020951 0.037473 0.081711 0.184927 0.322738 0.448827 0.574381 0.797882 1.093938 96.419279
22 13 0.027224 0.055340 0.093413 0.161867 0.306288 0.513243 0.697471 0.878343 1.153916 1.584760 2.077095 92.451038
22 14 0.170161 0.216194 0.229020 0.338945 0.619314 0.954140 1.144996 1.327270 1.736457 2.496316 3.362683 87.404507
22 15 0.042130 0.126587 0.219172 0.265044 0.352285 0.572571 0.815560 0.967064 1.134046 1.510717 2.084069 91.910750
22 16 0.039925 0.093835 0.161185 0.225383 0.333570 0.602566 0.953512 1.206711 1.397498 1.836126 2.503533 90.646153
22 17 0.111213 0.307381 0.508807 0.646472 1.035212 2.035063 3.108447 3.604375 4.021211 4.919564 5.605348 74.096908
22 18 0.149421 0.205914 0.263786 0.454472 0.978544 1.830213 2.622721 3.563849 5.258479 7.387103 8.144049 69.141447
22 19 0.085238 0.143922 0.196719 0.293961 0.473627 0.764667 1.042396 1.299425 1.670724 2.431443 3.664183 87.933701
22 20 0.142391 0.305274 0.434719 0.571535 0.935640 1.671252 2.241718 2.488278 3.095263 4.778998 7.029996 76.304935
22 21 0.150563 0.383407 0.546366 0.763440 1.830651 5.691497 10.355050 9.561544 6.992335 5.906215 4.947451 52.871477
22 22 0.113911 0.168395 0.224394 0.369954 0.762379 1.551997 2.586639 3.891096 5.948148 8.703874 9.957353 65.721861
22 23 0.081674 0.213803 0.332057 0.395552 0.534918 0.877995 1.205427 1.391107 1.695584 2.577923 4.259109 86.434851
22 24 0.155125 0.360694 0.522603 0.712266 1.405627 3.228709 5.362199 6.590241 7.427584 8.119024 7.500082 58.615850
22 25 0.121863 0.300598 0.429129 0.612649 1.545538 5.016053 10.409975 11.784408 9.470127 7.667171 5.838220 46.804267
22 26 0.125801 0.241965 0.355011 0.513873 0.838318 1.481198 2.145615 2.641975 3.289011 4.756122 6.965133 76.645979
22 27 0.154821 0.228575 0.294779 0.454618 0.745813 1.137444 1.467785 1.825844 2.396483 3.433724 4.880295 82.979818
22 28 0.190792 0.273999 0.368954 0.705143 1.633345 3.137428 4.673660 6.155538 7.480283 8.141731 7.384322 59.854807
22 29 0.065832 0.198258 0.368699 0.515018 0.909966 2.167890 4.259434 5.973338 6.985837 7.837023 7.764387 62.954319
22 30 0.061086 0.172279 0.315838 0.414199 0.550539 0.977883 1.556477 1.900223 2.066357 2.630841 3.661289 85.692985
22 31 0.042162 0.094382 0.167164 0.257709 0.384998 0.618528 0.923288 1.264202 1.670879 2.322024 3.253385 89.001282
22 32 0.029108 0.047190 0.074061 0.143283 0.320629 0.646314 1.058663 1.624719 2.508412 3.732970 4.864809 84.949839
22 33 0.039433 0.064901 0.094872 0.167136 0.338675 0.618172 0.905749 1.233305 1.715504 2.411906 3.154479 89.255869
22 34 0.026547 0.059669 0.103122 0.157250 0.246442 0.403269 0.584028 0.761249 0.966662 1.282154 1.699556 93.710049
22 35 0.012803 0.025012 0.042149 0.071685 0.126236 0.216774 0.324323 0.451543 0.622410 0.880908 1.222816 96.003338
22 36 0.005059 0.009546 0.015649 0.027812 0.055647 0.109007 0.179867 0.274689 0.415992 0.636540 0.919879 97.350311
22 37 0.006174 0.011611 0.018039 0.029365 0.054987 0.102440 0.157162 0.215295 0.292781 0.419835 0.584189 98.108116
22 38 0.009623 0.026739 0.045813 0.056302 0.075257 0.122979 0.183490 0.233405 0.284057 0.377713 0.515200 98.069418
22 39 0.003078 0.005884 0.009771 0.016598 0.030933 0.056212 0.086069 0.117518 0.154862 0.215091 0.293159 99.010822
22 40 0.006880 0.011588 0.015970 0.023590 0.039080 0.061554 0.083823 0.109459 0.145575 0.199614 0.263379 99.039490
22 41 0.004046 0.006870 0.009912 0.015579 0.027651 0.045269 0.062247 0.081301 0.108611 0.149984 0.197620 99.290909
22 42 0.002891 0.004772 0.006941 0.011268 0.020400 0.033554 0.046793 0.062703 0.084852 0.117377 0.154533 99.453916
22 43 0.002740 0.004101 0.005822 0.009829 0.017884 0.028082 0.038284 0.052563 0.073192 0.101755 0.133584 99.532166
22 44 0.001968 0.003079 0.004635 0.008368 0.016585 0.027723 0.039122 0.055010 0.078430 0.111214 0.147363 99.506502
22 45 0.003519 0.005265 0.007678 0.013677 0.026047 0.041256 0.055917 0.077175 0.108522 0.149844 0.193449 99.317652
22 46 0.005390 0.008528 0.012453 0.021354 0.039917 0.063967 0.086916 0.118140 0.164855 0.227425 0.292751 98.958303
22 47 0.008230 0.012655 0.018502 0.032934 0.064330 0.106441 0.146330 0.198885 0.277651 0.383737 0.493025 98.257282
22 48 0.007615 0.013869 0.022422 0.039261 0.076924 0.140734 0.213854 0.299176 0.412296 0.567556 0.729834 97.476456
22 49 0.022352 0.043178 0.066563 0.103778 0.183410 0.317167 0.442439 0.543177 0.668837 0.880386 1.124029 95.604683
22 50 0.039188 0.129022 0.255381 0.307206 0.382170 0.624516 0.930616 1.086146 1.146068 1.330458 1.609878 92.159353
22 51 0.014874 0.031577 0.056113 0.094155 0.182538 0.381422 0.639950 0.854499 1.039106 1.350538 1.725151 93.630079
22 52 0.062880 0.100072 0.141468 0.225359 0.403934 0.697756 0.968291 1.171851 1.384319 1.715109 2.028642 91.100319
22 53 0.076424 0.187485 0.287231 0.348955 0.480102 0.793774 1.084960 1.188799 1.274460 1.539986 1.861870 90.875954
22 54 0.047583 0.108255 0.205112 0.324313 0.495782 0.829148 1.194104 1.386138 1.453736 1.644659 1.896666 90.414503
22 55 0.080348 0.214309 0.347510 0.408919 0.527406 0.827327 1.110960 1.210761 1.270500 1.470705 1.718806 90.812448
22 56 0.009279 0.021426 0.045029 0.090648 0.199068 0.419304 0.689554 0.912826 1.089217 1.322241 1.536701 93.664708
22 57 0.082630 0.149131 0.202271 0.301595 0.535875 0.826934 0.942039 0.949822 1.011779 1.161822 1.290399 92.545702
22 58 0.006287 0.011335 0.020045 0.045579 0.130056 0.301779 0.505076 0.728933 1.000142 1.268279 1.384618 94.597871
22 59 0.020278 0.039400 0.063811 0.115347 0.260890 0.538758 0.790230 0.906111 0.991910 1.164145 1.297713 93.811411
22 60 0.084478 0.336677 0.644101 0.666864 0.680986 0.879330 1.018762 0.955983 0.880947 0.933939 1.051770 91.866163
22 61 0.020917 0.071672 0.155169 0.219740 0.330552 0.601900 0.890252 0.948454 0.878263 0.919961 1.022267 93.940851
22 62 0.002416 0.004769 0.008997 0.019874 0.057401 0.163023 0.355813 0.611392 0.867481 1.083084 1.152706 95.673046
22 63 0.041020 0.096688 0.158371 0.256202 0.499507 0.812303 0.927727 0.905359 0.935630 1.045343 1.117246 93.204603
22 64 0.100553 0.289918 0.496449 0.603387 0.688287 0.800350 0.842223 0.820340 0.833326 0.908160 1.001922 92.615084
22 65 0.003477 0.008471 0.016856 0.032484 0.079919 0.203543 0.386319 0.546072 0.658620 0.789158 0.886751 96.388333
22 66 0.002666 0.005492 0.009855 0.020649 0.057794 0.145526 0.260892 0.377853 0.505933 0.660067 0.765821 97.187450
22 67 0.029055 0.081957 0.149874 0.205268 0.269914 0.352685 0.416446 0.456349 0.505062 0.580479 0.664917 96.287998
22 68 0.007439 0.018957 0.037493 0.063900 0.112376 0.188416 0.262976 0.315612 0.359095 0.424319 0.495862 97.713550
22 69 0.001413 0.002518 0.004017 0.007400 0.016732 0.036270 0.065783 0.108586 0.167833 0.243810 0.310557 99.035082
22 70 0.001873 0.003584 0.005956 0.010996 0.023976 0.046969 0.074047 0.106469 0.148310 0.202277 0.253083 99.122467
22 71 0.003123 0.006126 0.010268 0.017536 0.031344 0.050059 0.069409 0.092545 0.121394 0.156673 0.191955 99.249569
22 72 0.001716 0.002910 0.004375 0.007288 0.013514 0.022764 0.032987 0.046052 0.063377 0.087972 0.115397 99.601647
22 73 0.001120 0.001823 0.002724 0.004652 0.008792 0.014835 0.021584 0.030481 0.042553 0.060164 0.080249 99.731020
22 74 0.002180 0.003468 0.004792 0.007502 0.013064 0.020597 0.028083 0.037223 0.049300 0.066142 0.084094 99.683554
22 75 0.001293 0.002233 0.003360 0.005345 0.009265 0.015002 0.021227 0.028397 0.037020 0.050025 0.065614 99.761217
22 76 0.001228 0.002124 0.003218 0.005173 0.008954 0.014165 0.019689 0.026276 0.034411 0.046378 0.060278 99.778107
22 77 0.001433 0.002228 0.003138 0.005112 0.009230 0.014741 0.020278 0.027216 0.036231 0.049042 0.062826 99.768526
22 78 0.000932 0.001531 0.002293 0.003916 0.007520 0.012937 0.018872 0.026211 0.035798 0.049996 0.065857 99.774136
22 79 0.001056 0.001834 0.002796 0.004615 0.008520 0.014579 0.021306 0.029235 0.039033 0.053932 0.071187 99.751909
22 80 0.001521 0.002735 0.004125 0.006535 0.011510 0.018843 0.026369 0.035073 0.046568 0.064178 0.084111 99.698425
22 81 0.002247 0.003875 0.005766 0.009147 0.016065 0.026435 0.037045 0.048312 0.061762 0.081969 0.104776 99.602602
22 82 0.002537 0.004497 0.006557 0.009986 0.017328 0.029277 0.042193 0.056054 0.072622 0.096612 0.123032 99.539301
22 83 0.002344 0.004435 0.006913 0.010813 0.018558 0.031136 0.045112 0.060333 0.078814 0.106148 0.137146 99.498247
22 84 0.003077 0.005666 0.008915 0.014741 0.027558 0.048055 0.067672 0.085112 0.105078 0.136083 0.169909 99.328132
22 85 0.012642 0.024590 0.033799 0.044144 0.064941 0.092892 0.113528 0.129309 0.149735 0.180557 0.212274 98.941589
22 86 0.003614 0.006995 0.011334 0.018681 0.034784 0.061735 0.088777 0.112402 0.138693 0.179034 0.222264 99.121687
22 87 0.003201 0.005601 0.008939 0.015794 0.030521 0.053446 0.078096 0.106047 0.141071 0.188417 0.235903 99.132967
22 88 0.017857 0.026954 0.035174 0.053858 0.089085 0.123256 0.142525 0.163981 0.198095 0.243045 0.282912 98.623257
22 89 0.018906 0.026840 0.034208 0.055785 0.101577 0.144941 0.164172 0.181951 0.213466 0.257953 0.294547 98.505654
22 90 0.002301 0.004167 0.006867 0.012782 0.028054 0.056393 0.090032 0.128896 0.180316 0.248933 0.309065 98.932195
22 91 0.004653 0.009269 0.015296 0.026141 0.051596 0.094816 0.136426 0.169300 0.205863 0.267578 0.334146 98.684913
22 92 0.012331 0.040943 0.079531 0.097356 0.120696 0.182250 0.250837 0.280968 0.286477 0.315032 0.361047 97.972532
22 93 0.004358 0.008771 0.014824 0.024663 0.046970 0.091072 0.142802 0.185976 0.224047 0.286019 0.357146 98.613348
22 94 0.002632 0.004736 0.007400 0.012677 0.025131 0.047423 0.075042 0.110074 0.159484 0.230173 0.305320 99.019907
22 95 0.004465 0.008436 0.013455 0.022358 0.042100 0.074413 0.108494 0.145289 0.195206 0.268300 0.346668 98.770809
22 96 0.005579 0.010728 0.017319 0.027763 0.049135 0.083006 0.118330 0.155287 0.202415 0.269173 0.341258 98.720003
22 97 0.009114 0.014158 0.018995 0.029186 0.051181 0.080862 0.105293 0.131572 0.171988 0.232964 0.298245 98.856443
22 98 0.006817 0.011125 0.015630 0.023852 0.039679 0.061746 0.081849 0.103408 0.133668 0.180345 0.234501 99.107376
22 99 0.006927 0.012903 0.019796 0.031672 0.053894 0.091630 0.137065 0.183940 0.241142 0.329117 0.435423 98.456488
22 100 0.009045 0.015561 0.022635 0.035294 0.057839 0.095868 0.140594 0.185582 0.238440 0.323588 0.432149 98.443407
23 1 0.004666 0.009013 0.013731 0.019819 0.030380 0.046918 0.064786 0.084218 0.108261 0.145535 0.191245 99.281427
23 2 0.004827 0.007612 0.010215 0.015546 0.026995 0.043354 0.059781 0.079226 0.104788 0.141197 0.180334 99.326124
23 3 0.003415 0.006466 0.010169 0.016249 0.028542 0.047650 0.068087 0.090870 0.120144 0.164472 0.215496 99.228438
23 4 0.006257 0.009665 0.012411 0.018601 0.032719 0.053339 0.073291 0.097362 0.132383 0.185118 0.244238 99.134619
23 5 0.003752 0.007563 0.011934 0.018115 0.030844 0.051862 0.075077 0.101826 0.138987 0.197951 0.269947 99.092142
23 6 0.003400 0.006233 0.009605 0.015962 0.030779 0.056230 0.084863 0.117191 0.160679 0.227918 0.307412 98.979729
23 7 0.005986 0.012280 0.019168 0.029020 0.050526 0.085397 0.121273 0.159278 0.213597 0.299755 0.403002 98.600718
23 8 0.004315 0.008662 0.014805 0.026021 0.051427 0.096062 0.148340 0.207408 0.286423 0.407747 0.556082 98.192707
23 9 0.003784 0.007557 0.012693 0.023766 0.055402 0.117851 0.189881 0.267248 0.378012 0.555965 0.765585 97.622253
23 10 0.036250 0.073123 0.093180 0.120398 0.205094 0.366171 0.522614 0.654329 0.852046 1.216264 1.676370 94.184164
23 11 0.038242 0.120615 0.207401 0.232093 0.290286 0.477386 0.722397 0.903818 1.083990 1.447212 1.998859 92.477699
23 12 0.011242 0.024446 0.039471 0.065765 0.151143 0.364590 0.614085 0.772449 0.924394 1.291414 1.812475 93.928528
23 13 0.075145 0.173013 0.266283 0.381397 0.644719 1.048893 1.352784 1.567022 1.954571 2.623469 3.279865 86.632841
23 14 0.580406 0.685195 0.543502 0.622718 1.123824 2.092503 2.844057 3.146938 3.426262 4.091007 4.614185 76.229406
23 15 0.106104 0.315599 0.495712 0.552024 0.771122 1.373128 2.058224 2.497820 3.037614 4.015179 4.935114 79.842358
23 16 0.091706 0.214705 0.323427 0.429755 0.798567 1.827010 2.953078 3.301310 3.449790 4.257892 4.997032 77.355727
23 17 0.627981 2.041868 3.181574 3.288135 3.751962 4.945284 5.473453 4.924901 4.320270 4.185709 4.186938 59.071925
23 18 0.846174 1.164403 1.227741 2.001365 4.710580 8.046194 7.883765 6.094980 5.053072 4.834756 4.508503 53.628467
23 19 0.139743 0.224250 0.276104 0.441047 1.049306 2.453168 4.294706 6.596732 9.200541 9.511690 7.221054 58.591660
23 20 0.458210 1.205841 1.415252 1.550855 3.213358 7.635012 9.254076 6.506665 4.748123 4.679056 4.617406 54.716145
23 21 1.827374 7.112241 9.131878 5.729585 4.768380 5.615547 5.608985 4.407313 3.617787 3.519485 3.553057 45.108367
23 22 0.276725 0.527554 0.703555 1.248703 3.562409 9.087593 11.826253 8.945565 6.451063 5.902802 5.222952 46.244827
23 23 0.102981 0.218595 0.308555 0.456973 1.092197 3.135072 6.100049 8.213812 9.376023 9.346231 7.361951 54.287562
23 24 0.744735 2.745876 4.442644 4.540550 5.574783 7.573960 7.519585 5.710973 4.556754 4.404993 4.424840 47.760308
23 25 1.256563 3.851056 4.868040 4.276377 5.574238 8.786024 9.205457 6.727326 4.878912 4.186266 3.701918 42.687825
23 26 0.139458 0.267467 0.382107 0.629585 1.520901 3.756535 6.125560 7.016335 7.450041 8.351671 8.019862 56.340475
23 27 0.200965 0.284303 0.348597 0.628111 1.499403 2.898074 3.843279 4.443689 5.348585 6.552971 7.045451 66.906572
23 28 0.994423 1.762343 2.040090 2.428904 3.523972 5.115602 5.882703 5.779338 5.742128 6.074413 6.117276 54.538809
23 29 0.151317 0.507724 0.899275 1.148764 1.954921 4.152353 6.436824 6.840378 6.575390 6.862064 6.806510 57.664478
23 30 0.055551 0.136322 0.213003 0.279509 0.470350 1.067331 1.982258 2.719009 3.288678 4.302568 5.485898 79.999525
23 31 0.050842 0.105591 0.178894 0.283356 0.456759 0.792347 1.240265 1.725610 2.256961 3.024272 4.008080 85.877026
23 32 0.056634 0.089243 0.131175 0.233866 0.462371 0.829711 1.260342 1.816404 2.594311 3.589394 4.543926 84.392624
23 33 0.035400 0.056581 0.080069 0.136175 0.268269 0.497211 0.765220 1.115664 1.654122 2.430294 3.277227 89.683771
23 34 0.019754 0.040639 0.065316 0.098456 0.159499 0.278594 0.433941 0.612425 0.837829 1.177682 1.628797 94.647070
23 35 0.010215 0.019141 0.030589 0.050858 0.091466 0.164946 0.257513 0.373040 0.534005 0.783721 1.114845 96.569660
23 36 0.004594 0.008554 0.013979 0.024773 0.048623 0.093081 0.151373 0.230325 0.350124 0.542217 0.799334 97.733019
23 37 0.004150 0.007767 0.012295 0.020725 0.040130 0.077288 0.122480 0.172961 0.241196 0.356833 0.512074 98.432101
23 38 0.007574 0.020718 0.035281 0.043532 0.059490 0.099995 0.153599 0.202158 0.254448 0.345210 0.473091 98.304905
23 39 0.002142 0.004086 0.006856 0.011722 0.022163 0.042238 0.068372 0.097062 0.129715 0.183650 0.256351 99.175640
23 40 0.005283 0.008663 0.011763 0.018060 0.032122 0.052844 0.073072 0.096874 0.131416 0.182724 0.241241 99.145939
23 41 0.003171 0.005209 0.007502 0.012050 0.021658 0.036245 0.051564 0.069915 0.095519 0.133795 0.178304 99.385071
23 42 0.002739 0.004342 0.005965 0.009408 0.016819 0.027599 0.038544 0.052337 0.072254 0.101959 0.136626 99.531408
23 43 0.002265 0.003284 0.004562 0.007702 0.014053 0.022277 0.030696 0.042687 0.060224 0.085268 0.114155 99.612824
23 44 0.001655 0.002476 0.003604 0.006465 0.012526 0.020639 0.029240 0.041933 0.061142 0.089005 0.121462 99.609852
23 45 0.002541 0.003713 0.005165 0.008914 0.016890 0.027409 0.038250 0.054517 0.079899 0.116094 0.156669 99.489940
23 46 0.002736 0.004146 0.006012 0.010826 0.022060 0.038781 0.057075 0.083200 0.123718 0.182675 0.248716 99.220055
23 47 0.003853 0.005721 0.008529 0.016198 0.034239 0.061908 0.092703 0.136686 0.205156 0.303582 0.411885 98.719538
23 48 0.003317 0.005699 0.009028 0.016859 0.035758 0.069507 0.109603 0.162004 0.242258 0.372560 0.536390 98.437021
23 49 0.008199 0.013919 0.020992 0.037129 0.078853 0.158527 0.250189 0.352621 0.496791 0.726205 0.989772 96.866800
23 50 0.025038 0.065249 0.104305 0.129824 0.206519 0.428790 0.748778 0.984298 1.135576 1.370110 1.611550 93.189964
23 51 0.008802 0.016498 0.027367 0.048141 0.096853 0.201389 0.334182 0.470326 0.639677 0.951313 1.377698 95.827755
23 52 0.056353 0.077679 0.096337 0.150948 0.277921 0.473075 0.648392 0.822102 1.062000 1.430006 1.818946 93.086243
23 53 0.044596 0.096814 0.141095 0.177415 0.271544 0.523520 0.842080 1.056005 1.204715 1.496382 1.835061 92.310770
23 54 0.038094 0.076583 0.116129 0.164754 0.268315 0.501949 0.791687 1.026950 1.235032 1.570093 1.927928 92.282488
23 55 0.035263 0.084350 0.130007 0.167596 0.271228 0.557327 0.942373 1.187051 1.291534 1.501106 1.734767 92.097403
23 56 0.006406 0.012559 0.021503 0.039327 0.086015 0.187898 0.318165 0.456286 0.639263 0.960909 1.359756 95.911911
23 57 0.038999 0.061284 0.081731 0.133472 0.268464 0.490994 0.708317 0.918208 1.137835 1.335218 1.425939 93.399538
23 58 0.004426 0.007583 0.012408 0.026110 0.066190 0.137819 0.213362 0.311003 0.479953 0.761974 1.090770 96.888401
23 59 0.013854 0.022704 0.031539 0.051703 0.103905 0.199277 0.298799 0.406553 0.576657 0.884802 1.272451 96.137758
23 60 0.033506 0.094344 0.146103 0.171131 0.283606 0.686762 1.269650 1.463124 1.358342 1.350029 1.341355 91.802048
23 61 0.010988 0.029034 0.052066 0.073012 0.120576 0.251167 0.455122 0.646919 0.805555 1.029962 1.248616 95.276981
23 62 0.001499 0.002922 0.005274 0.010792 0.026347 0.062637 0.114794 0.177835 0.262089 0.419893 0.657512 98.258408
23 63 0.011922 0.023727 0.037791 0.064933 0.135692 0.270704 0.429349 0.602047 0.826835 1.118356 1.344997 95.133646
23 64 0.031975 0.071038 0.108261 0.154801 0.272996 0.516125 0.788743 0.975893 1.079607 1.162866 1.187116 93.650579
23 65 0.002382 0.005010 0.009053 0.016963 0.037626 0.082601 0.144584 0.218044 0.316589 0.484474 0.703183 97.979488
23 66 0.001801 0.003337 0.005764 0.011708 0.028211 0.060822 0.102018 0.153907 0.231509 0.364819 0.536754 98.499348
23 67 0.012218 0.028215 0.046085 0.068010 0.115124 0.206341 0.316746 0.415724 0.501580 0.602124 0.692198 96.995636
23 68 0.004111 0.008469 0.014461 0.024527 0.046592 0.087661 0.140262 0.199174 0.266960 0.359910 0.456088 98.391785
23 69 0.001044 0.001694 0.002638 0.005036 0.011204 0.022316 0.036810 0.057512 0.087768 0.135517 0.194302 99.444159
23 70 0.001269 0.002234 0.003583 0.006599 0.013881 0.026080 0.040740 0.060306 0.088167 0.130778 0.180448 99.445913
23 71 0.002062 0.003755 0.006012 0.010382 0.019449 0.032750 0.047469 0.066167 0.090516 0.123762 0.159171 99.438503
23 72 0.001320 0.002175 0.003194 0.005342 0.010046 0.017033 0.024728 0.034849 0.048523 0.069027 0.093049 99.690714
23 73 0.000934 0.001470 0.002146 0.003659 0.006977 0.011893 0.017375 0.024713 0.034696 0.049755 0.067337 99.779043
23 74 0.001669 0.002571 0.003589 0.005883 0.010768 0.017276 0.023645 0.031670 0.042361 0.057697 0.074233 99.728638
23 75 0.001110 0.001857 0.002767 0.004427 0.007762 0.012757 0.018316 0.024917 0.032852 0.044959 0.059599 99.788679
23 76 0.001113 0.001867 0.002741 0.004395 0.007828 0.012661 0.017834 0.024246 0.032365 0.044246 0.057698 99.793009
23 77 0.001322 0.002012 0.002834 0.004700 0.008629 0.013822 0.019023 0.025723 0.034553 0.047175 0.060980 99.779226
23 78 0.000926 0.001511 0.002260 0.003875 0.007466 0.012816 0.018532 0.025591 0.034996 0.048999 0.064569 99.778461
23 79 0.001027 0.001745 0.002593 0.004261 0.007952 0.013774 0.020286 0.028153 0.038160 0.053256 0.070388 99.758407
23 80 0.001419 0.002461 0.003697 0.005947 0.010750 0.018324 0.026735 0.036393 0.047821 0.064573 0.083204 99.698674
23 81 0.002651 0.004558 0.006440 0.009733 0.016807 0.027195 0.037113 0.047515 0.060328 0.079600 0.100821 99.607239
23 82 0.002603 0.004864 0.007543 0.011604 0.019418 0.031092 0.042657 0.054551 0.068765 0.090602 0.115655 99.550648
23 83 0.002247 0.004084 0.006360 0.010192 0.018253 0.032350 0.049086 0.066263 0.083476 0.107040 0.132040 99.488609
23 84 0.003670 0.006393 0.009699 0.016223 0.030600 0.051597 0.069427 0.084333 0.101391 0.127567 0.154618 99.344480
23 85 0.015552 0.028089 0.035525 0.043424 0.060518 0.084409 0.102489 0.117077 0.135457 0.163306 0.191606 99.022545
23 86 0.005702 0.010377 0.014780 0.021750 0.037163 0.061090 0.082839 0.101227 0.122074 0.155069 0.190898 99.197029
23 87 0.003433 0.005909 0.009102 0.016082 0.032384 0.057705 0.082011 0.105295 0.132059 0.168275 0.201860 99.185881
23 88 0.021401 0.030267 0.033807 0.047880 0.081670 0.116814 0.131427 0.143954 0.171335 0.212351 0.246092 98.763002
23 89 0.029581 0.042297 0.046420 0.059714 0.091911 0.128139 0.147160 0.164090 0.194777 0.239901 0.278386 98.577625
23 90 0.002935 0.005362 0.008422 0.015012 0.032930 0.065768 0.099941 0.130453 0.163889 0.211405 0.254014 99.009867
23 91 0.004485 0.008497 0.013379 0.022981 0.047605 0.091690 0.134369 0.164155 0.191199 0.237505 0.284730 98.799402
23 92 0.015215 0.049373 0.091001 0.102409 0.111161 0.153319 0.207664 0.238957 0.251441 0.283207 0.336095 98.160158
23 93 0.006785 0.014002 0.022986 0.035097 0.058389 0.101209 0.149031 0.184725 0.209405 0.252444 0.306832 98.659098
23 94 0.003164 0.005586 0.008407 0.013937 0.027646 0.053178 0.085630 0.124987 0.175191 0.241338 0.304556 98.956381
23 95 0.005545 0.010055 0.015197 0.024680 0.046132 0.080088 0.114219 0.149095 0.194192 0.260120 0.329335 98.771342
23 96 0.008808 0.015988 0.023711 0.035610 0.058896 0.092357 0.124350 0.158165 0.203724 0.268198 0.337261 98.672935
23 97 0.014148 0.020065 0.024476 0.035167 0.057735 0.088061 0.113642 0.142033 0.184343 0.246069 0.310748 98.763510
23 98 0.010725 0.015765 0.019241 0.027303 0.044893 0.069391 0.090437 0.113418 0.147789 0.199074 0.254709 99.007258
23 99 0.002976 0.005305 0.008172 0.013135 0.023300 0.039870 0.058733 0.080398 0.108546 0.151397 0.203521 99.304647
23 100 0.011236 0.019040 0.026679 0.041038 0.068859 0.114989 0.165576 0.211640 0.265027 0.352793 0.461764 98.261364
24 1 0.002757 0.005130 0.008136 0.012790 0.021985 0.038192 0.057700 0.079121 0.104346 0.144074 0.193583 99.332191
24 2 0.002079 0.003393 0.005070 0.008674 0.016890 0.030075 0.045262 0.064721 0.091262 0.131099 0.177067 99.424406
24 3 0.001636 0.003027 0.004926 0.008431 0.016126 0.029806 0.046897 0.068409 0.097909 0.144948 0.203855 99.374029
24 4 0.001938 0.003200 0.004872 0.008731 0.018105 0.033941 0.051565 0.073770 0.106932 0.161077 0.227428 99.308437
24 5 0.001323 0.002417 0.003935 0.007008 0.014470 0.028471 0.046461 0.069682 0.102963 0.158542 0.231038 99.333691
24 6 0.001071 0.001900 0.003192 0.006075 0.013119 0.026353 0.044193 0.069175 0.107114 0.170670 0.256504 99.300634
24 7 0.001734 0.003281 0.005611 0.010514 0.022414 0.044650 0.073760 0.111645 0.165415 0.249282 0.354213 98.957483
24 8 0.001450 0.002779 0.004964 0.009759 0.021707 0.044756 0.076128 0.119438 0.187127 0.302523 0.463135 98.766237
24 9 0.001152 0.002169 0.003857 0.008025 0.020015 0.045472 0.081538 0.132374 0.216577 0.366047 0.577067 98.545706
24 10 0.009488 0.018226 0.030479 0.055884 0.120976 0.244175 0.388364 0.547142 0.785332 1.214004 1.805891 94.780041
24 11 0.013731 0.044150 0.092162 0.130034 0.200286 0.394621 0.692215 0.966020 1.229501 1.712148 2.456069 92.069065
24 12 0.003138 0.006653 0.012326 0.023488 0.054034 0.132736 0.255300 0.399276 0.597324 1.007315 1.687126 95.821285
24 13 0.013736 0.028714 0.051555 0.101585 0.243096 0.522545 0.848587 1.223462 1.858967 2.926918 4.032328 88.148504
24 14 0.244091 0.369107 0.435076 0.677497 1.435790 2.713750 3.619401 3.921663 4.282079 5.164258 5.678293 71.458996
24 15 0.056883 0.189226 0.376976 0.478772 0.682428 1.377768 2.471477 3.288441 3.778348 4.682838 5.756382 76.860464
24 16 0.030244 0.066952 0.120004 0.192225 0.352887 0.804728 1.578041 2.434186 3.348048 4.817021 6.275935 79.979729
24 17 0.178911 0.573595 1.103934 1.746083 3.370325 6.005013 6.883043 5.843284 5.074259 5.073720 5.009689 59.138144
24 18 1.021416 2.563693 3.151455 3.367735 4.840215 7.115394 7.360974 5.952020 4.988380 4.832270 4.691584 50.114866
24 19 0.138964 0.264607 0.389401 0.636197 1.470133 3.720880 6.388269 7.536684 7.659546 7.822010 7.203121 56.770191
24 20 0.087214 0.211605 0.332382 0.545933 1.566669 5.321301 9.190630 8.552051 7.166838 7.214748 6.700869 53.109762
24 21 1.955164 5.822044 7.590929 6.493477 6.198119 7.009148 6.802089 5.336463 4.182694 3.711088 3.511391 41.387394
24 22 1.058716 3.145216 5.241787 5.082720 5.515546 7.947991 8.951743 7.125092 5.305129 4.777622 4.586900 41.261536
24 23 0.081498 0.187073 0.282863 0.425234 1.046411 3.321200 7.051642 9.222242 9.671554 9.644013 8.031435 51.034835
24 24 0.202046 0.642355 1.157658 1.778579 4.029565 9.155775 11.360665 8.720171 6.350305 5.645388 5.033850 45.923644
24 25 1.143890 4.771344 9.532906 9.223678 7.181778 6.713142 6.408310 5.229242 4.137592 3.606121 3.419104 38.632897
24 26 0.305296 0.806247 1.398689 1.972159 3.186082 6.225823 9.484624 9.465719 7.415176 6.284780 5.599247 47.856155
24 27 0.055384 0.089818 0.128038 0.246092 0.670285 1.722620 3.256282 5.217450 7.937570 10.217161 9.662186 60.797111
24 28 0.330644 0.720484 1.015847 1.506929 3.137514 6.369879 8.377614 7.815124 6.875595 6.606665 6.083573 51.160133
24 29 0.219322 0.975405 2.585412 3.648419 4.095116 5.417421 7.080071 7.388244 6.662256 6.039886 5.740336 50.148114
24 30 0.054968 0.167896 0.315875 0.432033 0.715830 1.610549 2.989300 3.934604 4.418803 5.364998 6.483088 73.512058
24 31 0.021057 0.045060 0.079376 0.138135 0.278311 0.602879 1.112556 1.806482 2.829178 4.327948 5.926029 82.832989
24 32 0.041313 0.066757 0.107033 0.209203 0.454491 0.889702 1.433292 2.120907 3.044873 4.141300 5.048545 82.442585
24 33 0.042219 0.072029 0.114599 0.214936 0.443650 0.794476 1.146533 1.548017 2.120288 2.893096 3.673797 86.936359
24 34 0.012010 0.026034 0.045264 0.076565 0.149137 0.294365 0.476323 0.676395 0.948697 1.385582 1.945257 93.964373
24 35 0.005630 0.010949 0.018868 0.033832 0.066562 0.131981 0.224285 0.351439 0.542803 0.854140 1.279293 96.480219
24 36 0.002732 0.005158 0.008873 0.016633 0.035087 0.073257 0.129316 0.210552 0.337327 0.547481 0.831976 97.801613
24 37 0.002572 0.004679 0.007730 0.014221 0.029604 0.059549 0.098769 0.150201 0.228133 0.361025 0.543050 98.500465
24 38 0.003827 0.009985 0.018388 0.026984 0.045189 0.088147 0.149630 0.209182 0.268456 0.367471 0.502706 98.310036
24 39 0.001311 0.002406 0.004082 0.007468 0.015274 0.030608 0.051739 0.079063 0.116821 0.180528 0.267775 99.242927
24 40 0.003177 0.005433 0.008245 0.013822 0.026052 0.045935 0.068856 0.097022 0.135816 0.194033 0.263690 99.137919
24 41 0.002155 0.003645 0.005588 0.009681 0.018835 0.033291 0.049224 0.069372 0.099011 0.144116 0.196949 99.368133
24 42 0.001708 0.002889 0.004396 0.007456 0.014355 0.025514 0.038116 0.053900 0.076133 0.110425 0.151414 99.513697
24 43 0.001463 0.002260 0.003405 0.006226 0.012480 0.021303 0.030803 0.044452 0.065104 0.094976 0.129229 99.588295
24 44 0.001047 0.001672 0.002607 0.004908 0.010065 0.017826 0.026981 0.040891 0.063104 0.096405 0.135481 99.599010
24 45 0.001565 0.002436 0.003724 0.006986 0.014412 0.025174 0.037144 0.055065 0.083252 0.123994 0.169859 99.476389
24 46 0.001935 0.003136 0.004895 0.009292 0.020015 0.037055 0.056647 0.084801 0.129034 0.192416 0.260605 99.200166
24 47 0.003374 0.005227 0.008262 0.016674 0.036915 0.067122 0.100311 0.148525 0.225013 0.331623 0.443940 98.613016
24 48 0.002863 0.005072 0.008247 0.015719 0.035818 0.076052 0.127557 0.193484 0.291755 0.446022 0.623739 98.173672
24 49 0.009135 0.016311 0.025864 0.047372 0.102882 0.204219 0.312712 0.424345 0.576699 0.810518 1.056863 96.413082
24 50 0.034818 0.103477 0.190315 0.249717 0.354523 0.583059 0.822018 0.943565 1.033603 1.245313 1.538818 92.900776
24 51 0.011740 0.022692 0.039139 0.069188 0.141970 0.298797 0.497925 0.682480 0.874772 1.189436 1.559609 94.612245
24 52 0.091561 0.134573 0.168893 0.248082 0.415860 0.658381 0.859125 1.039833 1.277652 1.625224 1.962603 91.518219
24 53 0.061014 0.149363 0.244835 0.320572 0.468921 0.793156 1.104154 1.229390 1.306085 1.548732 1.853963 90.919815
24 54 0.065696 0.143991 0.243998 0.353656 0.512198 0.805773 1.110370 1.281137 1.369575 1.569685 1.828337 90.715584
24 55 0.064103 0.167382 0.281325 0.356946 0.503435 0.832593 1.148832 1.258921 1.291541 1.469736 1.715178 90.910006
24 56 0.008698 0.017507 0.032264 0.063099 0.145335 0.321664 0.550173 0.772801 0.997511 1.302647 1.583597 94.204706
24 57 0.057743 0.086631 0.121449 0.226339 0.490751 0.772521 0.859073 0.899557 1.015236 1.208631 1.357957 92.904112
24 58 0.004651 0.007891 0.013664 0.030939 0.084934 0.187117 0.302288 0.457914 0.721269 1.083703 1.371854 95.733774
24 59 0.014362 0.023247 0.036297 0.070277 0.158932 0.310793 0.455711 0.603117 0.822914 1.154695 1.450677 94.898977
24 60 0.046829 0.141266 0.233238 0.305748 0.535427 0.989504 1.265892 1.213029 1.151286 1.245171 1.345624 91.526985
24 61 0.010471 0.026842 0.050980 0.085203 0.177897 0.392944 0.623004 0.740860 0.819709 1.008377 1.219305 94.844415
24 62 0.001630 0.002948 0.005158 0.010755 0.026846 0.064824 0.124329 0.213980 0.363252 0.622449 0.945244 97.618586
24 63 0.011011 0.019962 0.033770 0.068600 0.166004 0.331916 0.490631 0.651566 0.875110 1.160169 1.365248 94.826011
24 64 0.023572 0.051137 0.086758 0.153805 0.326581 0.605875 0.815687 0.907845 0.970195 1.065049 1.117900 93.875599
24 65 0.001942 0.003892 0.006934 0.013569 0.032152 0.074124 0.133938 0.212135 0.330166 0.527471 0.767839 97.895834
24 66 0.001679 0.003054 0.005260 0.010741 0.025848 0.056239 0.095750 0.148851 0.233168 0.376951 0.561573 98.480888
24 67 0.009304 0.020695 0.035378 0.057263 0.106540 0.194920 0.291557 0.380128 0.477224 0.603495 0.716424 97.107069
24 68 0.002662 0.005250 0.009059 0.016919 0.037393 0.077401 0.127525 0.183096 0.250552 0.348025 0.448942 98.493179
24 69 0.000805 0.001337 0.002121 0.004109 0.009362 0.019362 0.032309 0.050243 0.077725 0.123864 0.183434 99.495327
24 70 0.001087 0.001898 0.003039 0.005638 0.011974 0.022566 0.034769 0.051053 0.075959 0.115952 0.165531 99.510531
24 71 0.001517 0.002744 0.004464 0.007812 0.015031 0.026403 0.039774 0.056998 0.080003 0.112809 0.149269 99.503176
24 72 0.000930 0.001525 0.002272 0.003883 0.007547 0.013422 0.020128 0.028638 0.039955 0.057791 0.079831 99.744075
24 73 0.000741 0.001187 0.001755 0.002989 0.005679 0.009772 0.014401 0.020424 0.028671 0.041757 0.058054 99.814575
24 74 0.001308 0.002070 0.002934 0.004692 0.008381 0.013760 0.019532 0.026590 0.035578 0.049044 0.064796 99.771317
24 75 0.000874 0.001484 0.002193 0.003451 0.006124 0.010320 0.015031 0.020489 0.027156 0.037868 0.051343 99.823663
24 76 0.000818 0.001393 0.002140 0.003536 0.006387 0.010580 0.015337 0.021184 0.028262 0.038834 0.051379 99.820153
24 77 0.001097 0.001736 0.002483 0.004041 0.007343 0.011922 0.016669 0.022658 0.030518 0.042099 0.055207 99.804224
24 78 0.000753 0.001253 0.001909 0.003244 0.006145 0.010493 0.015294 0.021244 0.028973 0.040773 0.054684 99.815233
24 79 0.000808 0.001392 0.002109 0.003472 0.006493 0.011432 0.017217 0.024309 0.033310 0.047141 0.063438 99.788881
24 80 0.001107 0.001944 0.002985 0.004851 0.008798 0.015088 0.022379 0.031038 0.041336 0.056524 0.073874 99.740080
24 81 0.001956 0.003406 0.005001 0.007771 0.013396 0.021624 0.030013 0.039272 0.050443 0.067456 0.087356 99.672304
24 82 0.001904 0.003639 0.005592 0.008362 0.013970 0.022983 0.032411 0.042162 0.053594 0.071689 0.093617 99.650078
24 83 0.001432 0.002639 0.004220 0.006846 0.012182 0.021626 0.033162 0.045915 0.059970 0.081077 0.106552 99.624382
24 84 0.001906 0.003412 0.005439 0.009204 0.017299 0.030422 0.044537 0.059190 0.075861 0.101192 0.129973 99.521562
24 85 0.006156 0.012347 0.018561 0.025674 0.039792 0.060359 0.078560 0.094559 0.112259 0.138680 0.167016 99.246037
24 86 0.002239 0.004527 0.007500 0.011916 0.020909 0.036148 0.052534 0.068709 0.087800 0.119184 0.157884 99.430651
24 87 0.001529 0.002769 0.004511 0.008024 0.016237 0.031031 0.048990 0.069706 0.094902 0.131999 0.173196 99.417103
24 88 0.005521 0.009021 0.013103 0.022270 0.043532 0.073334 0.096762 0.118365 0.148223 0.192188 0.233603 99.044079
24 89 0.007011 0.011835 0.017163 0.028343 0.053133 0.085546 0.109284 0.130925 0.162389 0.210442 0.257613 98.926315
24 90 0.001298 0.002343 0.003787 0.006757 0.014052 0.028174 0.046054 0.068301 0.099767 0.150902 0.212680 99.365887
24 91 0.001831 0.003375 0.005441 0.009576 0.019820 0.040463 0.066118 0.094260 0.129933 0.190555 0.264280 99.174351
24 92 0.004780 0.014496 0.028941 0.039645 0.057540 0.102804 0.167545 0.217043 0.242519 0.283850 0.338301 98.502539
24 93 0.002185 0.004274 0.007240 0.012178 0.022935 0.044997 0.074903 0.106921 0.140340 0.195609 0.267602 99.120815
24 94 0.001387 0.002477 0.003884 0.006680 0.013320 0.026270 0.043250 0.064728 0.094813 0.144624 0.208292 99.390270
24 95 0.001930 0.003656 0.005890 0.009991 0.019811 0.038724 0.061815 0.087892 0.122886 0.181541 0.254476 99.211384
24 96 0.003097 0.006110 0.010052 0.016210 0.029138 0.052152 0.078785 0.107234 0.143076 0.200516 0.271600 99.082033
24 97 0.005810 0.009936 0.014138 0.021605 0.038267 0.064067 0.087895 0.111865 0.146865 0.205248 0.273103 99.021202
24 98 0.004801 0.008230 0.011901 0.018283 0.031526 0.052260 0.072865 0.094674 0.124747 0.174255 0.234739 99.171719
24 99 0.001664 0.003055 0.004869 0.008085 0.015168 0.028311 0.044971 0.064890 0.091479 0.135206 0.192462 99.409843
24 100 0.002778 0.004744 0.007158 0.011608 0.021031 0.038058 0.057752 0.079015 0.106532 0.154139 0.217241 99.299946
25 1 0.003540 0.006484 0.009936 0.015105 0.024888 0.041075 0.059435 0.080134 0.106672 0.147950 0.198667 99.306112
25 2 0.003052 0.004828 0.006860 0.011327 0.021346 0.036149 0.051654 0.071069 0.098268 0.137632 0.181024 99.376787
25 3 0.002414 0.004405 0.006784 0.010945 0.019821 0.034403 0.050916 0.071282 0.100905 0.147984 0.206090 99.344051
25 4 0.003538 0.005500 0.007529 0.012180 0.022600 0.038561 0.055565 0.077866 0.112104 0.165697 0.230878 99.267982
25 5 0.002252 0.004053 0.006336 0.010698 0.020400 0.036921 0.056502 0.081554 0.118502 0.178106 0.253470 99.231208
25 6 0.001993 0.003477 0.005492 0.009822 0.019979 0.037399 0.058481 0.086916 0.130663 0.201888 0.294373 99.149513
25 7 0.003314 0.006185 0.009889 0.017240 0.034195 0.062142 0.093882 0.133951 0.193961 0.287789 0.403771 98.753683
25 8 0.002680 0.004936 0.008199 0.015263 0.032898 0.065979 0.108987 0.165520 0.248257 0.380330 0.550501 98.416451
25 9 0.002362 0.004297 0.007294 0.014427 0.033483 0.070876 0.121618 0.192407 0.304107 0.486123 0.724694 98.038307
25 10 0.020026 0.034312 0.052646 0.094066 0.187854 0.332373 0.485966 0.674787 0.970313 1.422201 1.940770 93.784685
25 11 0.021112 0.064563 0.122010 0.164722 0.241004 0.411027 0.629991 0.840403 1.105314 1.548370 2.160288 92.691199
25 12 0.004500 0.008808 0.015278 0.028656 0.064144 0.148476 0.271621 0.407122 0.563667 0.853225 1.296063 96.338440
25 13 0.021478 0.037436 0.062799 0.125853 0.272346 0.482746 0.710676 1.048397 1.615800 2.357696 3.032799 90.231970
25 14 0.270173 0.288589 0.340343 0.663930 1.336603 1.934964 2.442122 3.301715 4.472263 5.178920 4.938682 74.831692
25 15 0.059718 0.181267 0.313359 0.391621 0.574928 1.012322 1.524173 1.900480 2.391045 3.303656 4.411496 83.935940
25 16 0.034069 0.074482 0.123253 0.183273 0.304706 0.601990 0.981305 1.273946 1.559832 2.263896 3.470250 89.128994
25 17 0.086667 0.194575 0.331985 0.552609 1.091223 2.196440 3.701493 5.311862 6.581857 6.738125 5.861526 67.351639
25 18 0.336942 0.414197 0.541976 1.070159 2.499649 4.659793 6.279749 6.974202 6.915231 6.514035 5.639710 58.154358
25 19 0.151208 0.312264 0.441477 0.558781 0.773917 1.200835 1.643725 2.036884 2.673167 4.021441 6.071822 80.114481
25 20 0.092079 0.180988 0.273362 0.410878 0.745262 1.404952 2.100915 2.696185 3.637768 5.630000 8.243352 74.584257
25 21 0.140265 0.372165 0.624444 0.968345 2.303424 6.720478 11.699991 10.931821 8.198854 6.697167 5.262849 46.080199
25 22 0.460548 0.838094 1.044588 1.282628 2.049235 3.962136 6.183279 6.946932 6.712495 7.228976 7.587855 55.703235
25 23 0.117266 0.307488 0.481247 0.561649 0.726360 1.219560 1.754521 2.011988 2.255308 3.176597 4.953352 82.434665
25 24 0.094648 0.218579 0.329607 0.448289 0.847681 1.945142 3.533570 5.021459 6.788471 9.077830 9.909377 61.785344
25 25 0.210518 0.667162 1.128314 1.396470 2.315943 5.373332 9.457840 10.411273 8.660246 7.323435 6.101184 46.954284
25 26 0.258344 0.713184 1.116468 1.190953 1.359103 2.118464 3.054635 3.526602 3.811251 4.754551 6.246132 71.850313
25 27 0.068325 0.119850 0.152086 0.224933 0.442083 0.903870 1.363188 1.657720 1.993872 2.747715 3.754169 86.572189
25 28 0.104617 0.199387 0.260185 0.368576 0.752436 1.702875 2.816714 3.668383 4.712366 6.304328 7.394447 71.715685
25 29 0.127199 0.486571 1.003176 1.185339 1.371667 2.251569 3.616851 4.460497 4.698902 5.177484 5.890270 69.730476
25 30 0.075396 0.268186 0.554035 0.660316 0.710827 1.086867 1.692917 2.091188 2.233505 2.635882 3.424021 84.566862
25 31 0.026068 0.059967 0.102615 0.152969 0.253167 0.486001 0.825709 1.169407 1.500199 2.004272 2.662265 90.757359
25 32 0.034549 0.061217 0.089511 0.146146 0.290566 0.550616 0.825669 1.111848 1.532485 2.202855 2.963107 90.191431
25 33 0.089577 0.151411 0.190293 0.256150 0.405523 0.633592 0.842223 1.058627 1.389329 1.883552 2.440352 90.659374
25 34 0.029619 0.065784 0.108533 0.156635 0.235236 0.366176 0.508123 0.648335 0.827836 1.108187 1.474712 94.470827
25 35 0.011127 0.021755 0.035232 0.056318 0.098312 0.173635 0.266137 0.371113 0.504763 0.707943 0.970429 96.783238
25 36 0.005236 0.010028 0.015975 0.026797 0.050914 0.095678 0.152796 0.225806 0.330367 0.490008 0.686948 97.909451
25 37 0.005440 0.010286 0.016034 0.025782 0.046980 0.085857 0.132157 0.182817 0.246878 0.349998 0.484157 98.413612
25 38 0.007756 0.021199 0.037657 0.048618 0.064574 0.098714 0.142271 0.185765 0.238965 0.327558 0.451259 98.375666
25 39 0.002187 0.004253 0.007092 0.011900 0.022429 0.042470 0.068479 0.097360 0.129830 0.181225 0.247622 99.185156
25 40 0.005876 0.009966 0.013579 0.020160 0.034561 0.055446 0.075679 0.099323 0.134052 0.186288 0.246205 99.118866
25 41 0.004145 0.007100 0.010048 0.015187 0.025788 0.041179 0.056433 0.074431 0.100591 0.141303 0.189524 99.334272
25 42 0.003424 0.005642 0.007487 0.011052 0.019180 0.030930 0.042021 0.055366 0.075970 0.108754 0.147727 99.492447
25 43 0.002544 0.003802 0.005324 0.008922 0.016309 0.025670 0.034914 0.047965 0.067209 0.094469 0.125018 99.567852
25 44 0.001695 0.002643 0.003949 0.007136 0.014257 0.024015 0.034224 0.048798 0.070472 0.101189 0.135019 99.556602
25 45 0.002667 0.003968 0.005770 0.010287 0.019705 0.031360 0.043071 0.061194 0.089246 0.127124 0.167791 99.437819
25 46 0.003497 0.005566 0.008452 0.015305 0.030150 0.049595 0.069007 0.097014 0.139579 0.196467 0.256454 99.128914
25 47 0.007060 0.010639 0.015348 0.027170 0.052810 0.087648 0.121969 0.168249 0.236904 0.329336 0.425412 98.517460
25 48 0.007521 0.013411 0.019776 0.032381 0.063418 0.117402 0.176785 0.245169 0.342796 0.481953 0.622476 97.876911
25 49 0.021911 0.041254 0.059431 0.087891 0.152807 0.265191 0.373111 0.460259 0.560376 0.724768 0.913702 96.339297
25 50 0.047269 0.156007 0.293983 0.331374 0.355672 0.486975 0.657326 0.771122 0.871951 1.080441 1.399566 93.548315
25 51 0.015611 0.033971 0.058075 0.093225 0.176873 0.359301 0.581518 0.753886 0.898389 1.131499 1.394352 94.503300
25 52 0.090126 0.156402 0.192374 0.246831 0.395185 0.662422 0.895438 1.047426 1.230535 1.538539 1.831086 91.713636
25 53 0.074951 0.209324 0.346998 0.395427 0.489473 0.778401 1.099454 1.236398 1.292257 1.481727 1.738543 90.857048
25 54 0.071949 0.193310 0.357269 0.466757 0.580096 0.864774 1.196046 1.343716 1.342609 1.449698 1.654991 90.478786
25 55 0.114971 0.343268 0.575078 0.599774 0.615984 0.837121 1.094104 1.192507 1.212316 1.331077 1.522583 90.561215
25 56 0.022567 0.056635 0.111362 0.193314 0.382986 0.721476 0.993116 1.063057 1.072106 1.185118 1.316105 92.882158
25 57 0.277942 0.467800 0.432472 0.417527 0.549575 0.750409 0.824577 0.839877 0.933071 1.101787 1.243405 92.161562
25 58 0.017880 0.033757 0.056825 0.120709 0.328793 0.646202 0.794021 0.817031 0.887102 1.018269 1.081264 94.198145
25 59 0.050426 0.093616 0.118741 0.167115 0.339027 0.690858 0.937644 0.939441 0.923306 1.018817 1.094904 93.626103
25 60 0.186389 0.585499 0.813928 0.701110 0.655276 0.787538 0.888524 0.875480 0.882541 0.995773 1.160880 91.467062
25 61 0.044302 0.170405 0.327931 0.348193 0.384685 0.572424 0.751023 0.761384 0.725545 0.803648 0.947183 94.163277
25 62 0.004266 0.008869 0.015229 0.029579 0.086536 0.265924 0.560921 0.807573 0.932986 1.031366 1.035873 95.220881
25 63 0.042134 0.094631 0.148964 0.237577 0.464356 0.759127 0.867609 0.849577 0.884478 0.984990 1.045633 93.620924
25 64 0.135944 0.333990 0.470537 0.506369 0.555046 0.635817 0.672586 0.689254 0.753451 0.859956 0.970451 93.416595
25 65 0.005860 0.014633 0.027835 0.050000 0.112096 0.248938 0.407631 0.512972 0.586084 0.696740 0.795740 96.541472
25 66 0.003615 0.007174 0.012200 0.023910 0.061298 0.145570 0.256434 0.373988 0.507691 0.663875 0.768110 97.176132
25 67 0.032795 0.070849 0.109498 0.156476 0.236145 0.336022 0.410563 0.465396 0.535211 0.629831 0.719801 96.297417
25 68 0.011066 0.023481 0.039061 0.063082 0.108423 0.171316 0.226712 0.274455 0.331240 0.412087 0.495109 97.843962
25 69 0.001733 0.003060 0.004849 0.008928 0.019908 0.040706 0.067605 0.102778 0.151633 0.220971 0.290283 99.087547
25 70 0.001996 0.003661 0.006003 0.010973 0.022765 0.041818 0.063475 0.090587 0.127972 0.180304 0.234799 99.215645
25 71 0.003188 0.005737 0.009056 0.015271 0.027321 0.043312 0.059712 0.080860 0.109915 0.148350 0.187843 99.309433
25 72 0.001504 0.002557 0.003832 0.006417 0.012091 0.020481 0.029612 0.041468 0.057520 0.080949 0.107125 99.636446
25 73 0.000963 0.001571 0.002350 0.004003 0.007625 0.013081 0.019262 0.027388 0.038260 0.054324 0.072848 99.758327
25 74 0.001758 0.002796 0.003912 0.006294 0.011429 0.018295 0.024918 0.033212 0.044639 0.060994 0.078355 99.713398
25 75 0.001110 0.001908 0.002873 0.004524 0.007802 0.012778 0.018365 0.024969 0.032982 0.045341 0.060303 99.787042
25 76 0.001032 0.001767 0.002639 0.004245 0.007535 0.012229 0.017315 0.023502 0.031251 0.042846 0.056376 99.799261
25 77 0.001283 0.002001 0.002828 0.004601 0.008340 0.013430 0.018624 0.025136 0.033604 0.045825 0.059288 99.785044
25 78 0.000898 0.001464 0.002178 0.003667 0.006944 0.011974 0.017641 0.024574 0.033199 0.046006 0.060509 99.790947
25 79 0.000994 0.001676 0.002529 0.004204 0.007677 0.012796 0.018425 0.025428 0.034376 0.048055 0.064229 99.779615
25 80 0.001525 0.002704 0.004090 0.006369 0.010643 0.016906 0.023745 0.031956 0.042182 0.057872 0.076556 99.725453
25 81 0.002343 0.003929 0.005705 0.008946 0.015447 0.024736 0.034162 0.044501 0.056514 0.073888 0.093250 99.636577
25 82 0.001972 0.003444 0.005170 0.008137 0.014087 0.023377 0.033441 0.044584 0.057571 0.076429 0.097773 99.634014
25 83 0.001837 0.003247 0.004809 0.007426 0.012736 0.021515 0.031605 0.043060 0.056623 0.077592 0.102553 99.636999
25 84 0.002721 0.004563 0.006754 0.010881 0.018832 0.030222 0.041795 0.055022 0.071291 0.095322 0.122678 99.539921
25 85 0.007102 0.012181 0.016751 0.023881 0.037112 0.054373 0.069626 0.085260 0.104295 0.130345 0.157213 99.301863
25 86 0.002658 0.004773 0.007198 0.011568 0.021004 0.035918 0.051136 0.067152 0.087170 0.116728 0.148565 99.446133
25 87 0.002347 0.004142 0.006221 0.010070 0.018523 0.032175 0.046476 0.062151 0.082137 0.113333 0.149484 99.472946
25 88 0.008984 0.013841 0.017412 0.025570 0.042963 0.064975 0.082211 0.101265 0.129437 0.169709 0.209480 99.134152
25 89 0.009217 0.014422 0.018216 0.026522 0.045873 0.071976 0.092536 0.113541 0.144827 0.189638 0.231820 99.041412
25 90 0.001635 0.002974 0.004611 0.007935 0.016432 0.032393 0.050564 0.070354 0.096234 0.137369 0.182896 99.396599
25 91 0.002980 0.005548 0.008318 0.013406 0.026085 0.049638 0.075181 0.098312 0.123408 0.166204 0.217125 99.213797
25 92 0.007153 0.020501 0.037703 0.047371 0.058498 0.085746 0.124283 0.161206 0.195813 0.247047 0.312602 98.702076
25 93 0.002955 0.005858 0.009411 0.014551 0.025137 0.045175 0.070053 0.095533 0.122457 0.165945 0.220619 99.222307
25 94 0.002073 0.003651 0.005265 0.008362 0.016029 0.029939 0.046354 0.065827 0.092045 0.132509 0.178189 99.419756
25 95 0.003399 0.006372 0.009451 0.014385 0.025287 0.043688 0.063224 0.083531 0.109760 0.152421 0.203560 99.284925
25 96 0.005398 0.010494 0.015234 0.021106 0.032925 0.052248 0.071318 0.090064 0.115670 0.159463 0.214312 99.211769
25 97 0.009630 0.014945 0.017263 0.022061 0.034825 0.055059 0.072401 0.089283 0.115905 0.161397 0.213628 99.193605
25 98 0.006853 0.011519 0.014846 0.020181 0.032221 0.051210 0.068984 0.086402 0.110572 0.151016 0.198823 99.247374
25 99 0.002488 0.004680 0.007178 0.011052 0.019598 0.035039 0.052715 0.070978 0.093424 0.130295 0.175598 99.396952
25 100 0.004283 0.007481 0.010594 0.015494 0.026044 0.045036 0.065736 0.086006 0.111330 0.155797 0.213842 99.258354
26 1 0.006446 0.010092 0.014056 0.021730 0.036319 0.056087 0.075120 0.098186 0.130061 0.176144 0.227920 99.147835
26 2 0.006191 0.007974 0.010503 0.018214 0.034098 0.052351 0.068733 0.092348 0.127211 0.173182 0.219986 99.189211
26 3 0.004023 0.006314 0.009416 0.016575 0.031878 0.053167 0.074940 0.103824 0.145674 0.204484 0.268737 99.080971
26 4 0.005564 0.007294 0.010223 0.019026 0.037486 0.060345 0.083020 0.116986 0.168516 0.238419 0.313651 98.939468
26 5 0.004583 0.006998 0.010249 0.018155 0.034896 0.058252 0.083219 0.119508 0.176388 0.259375 0.354743 98.873632
26 6 0.003633 0.005657 0.008646 0.016314 0.034182 0.062302 0.094668 0.141037 0.213586 0.323905 0.456685 98.639384
26 7 0.007395 0.011541 0.017126 0.031510 0.064267 0.109612 0.156017 0.223345 0.334728 0.497699 0.678942 97.867819
26 8 0.007560 0.011961 0.018649 0.036591 0.080016 0.147737 0.220556 0.319590 0.480461 0.730134 1.032072 96.914675
26 9 0.007179 0.010936 0.018596 0.042934 0.108504 0.214799 0.340638 0.531640 0.846316 1.276692 1.691335 94.910429
26 10 0.104786 0.122914 0.167112 0.336449 0.683812 1.045364 1.314132 1.637166 2.052912 2.521932 2.902804 87.110617
26 11 0.122048 0.223640 0.277252 0.392356 0.724617 1.238380 1.575146 1.775572 2.193462 2.926489 3.576730 84.974310
26 12 0.017483 0.025136 0.044138 0.114165 0.320457 0.659382 0.994658 1.350433 1.796999 2.464112 3.181660 89.031381
26 13 0.154033 0.180911 0.325863 0.894918 1.813708 2.150870 2.303209 2.903496 3.790953 4.222307 4.058985 77.200749
26 14 1.792511 0.793801 0.798073 1.933371 3.948335 4.478091 3.826043 3.604421 3.572912 3.505609 3.316458 68.430378
26 15 0.363987 0.537607 0.554747 0.770411 1.449940 2.327182 2.848316 3.388476 4.552790 5.691531 5.550378 71.964636
26 16 0.136444 0.171932 0.238659 0.522147 1.313908 2.289239 2.755642 3.060898 3.702533 4.828110 5.602930 75.377561
26 17 1.192262 1.513419 1.767125 2.777127 4.644849 6.046171 5.695790 4.840678 4.382241 4.089653 3.658101 59.392587
26 18 1.408082 0.775439 0.908290 2.551593 5.959479 7.048229 5.771567 5.088221 4.935425 4.739004 4.182446 56.632228
26 19 0.249065 0.247769 0.335446 0.719381 1.445717 2.072044 2.672260 3.813242 5.552741 7.120215 7.612232 68.159893
26 20 0.409716 0.459326 0.602903 1.227028 2.489329 3.648378 4.339868 5.194226 6.620185 8.259705 8.454161 58.295176
26 21 1.040361 1.619280 1.790287 2.537536 5.419561 9.784019 9.994290 7.576224 6.064769 5.307256 4.352573 44.513846
26 22 0.348476 0.328197 0.408929 0.937487 2.365509 4.126304 5.437986 6.917954 8.745491 9.885839 8.859065 51.638762
26 23 0.167389 0.211307 0.270280 0.463503 0.857338 1.394256 1.925863 2.615580 3.619389 5.004243 6.583102 76.887751
26 24 0.335619 0.455776 0.564919 0.942384 1.853712 3.135034 4.170120 5.140198 6.537078 8.355238 9.243880 59.266041
26 25 0.233982 0.403292 0.527881 0.891072 2.148307 4.638696 6.972630 8.446577 9.640554 10.062387 8.541802 47.492822
26 26 0.122736 0.157968 0.217464 0.417192 0.883695 1.583534 2.240817 2.919027 3.812924 5.141283 6.500982 76.002377
26 27 0.064314 0.065585 0.093696 0.205810 0.411801 0.619363 0.829506 1.205590 1.804748 2.654890 3.713870 88.330826
26 28 0.125681 0.127697 0.164369 0.347495 0.754555 1.233678 1.658498 2.285328 3.269021 4.617127 5.945114 79.471439
26 29 0.060837 0.117812 0.170664 0.262815 0.536865 1.138769 1.892510 2.663245 3.674986 5.114360 6.329789 78.037353
26 30 0.049289 0.084738 0.115801 0.173843 0.315102 0.599294 0.928433 1.220136 1.527235 2.064201 2.750545 90.171387
26 31 0.026526 0.037194 0.054317 0.097378 0.175481 0.284902 0.412488 0.589954 0.837203 1.200098 1.678601 94.605862
26 32 0.037369 0.034374 0.042577 0.087138 0.173444 0.260458 0.350200 0.519192 0.791256 1.156243 1.598119 94.949628
26 33 0.040233 0.045347 0.060722 0.118365 0.226887 0.335960 0.428471 0.574513 0.800446 1.107710 1.461525 94.799822
26 34 0.032764 0.046930 0.061177 0.093966 0.155706 0.239348 0.320772 0.419102 0.553295 0.740606 0.961380 96.374950
26 35 0.012478 0.017620 0.024582 0.042477 0.078278 0.126954 0.175585 0.239055 0.330237 0.460870 0.618382 97.873481
26 36 0.005476 0.007784 0.011342 0.021029 0.041770 0.071479 0.103985 0.150580 0.220267 0.319740 0.437505 98.609043
26 37 0.005702 0.007881 0.010997 0.019503 0.037400 0.062241 0.087247 0.120147 0.167992 0.238024 0.320894 98.921970
26 38 0.007906 0.014409 0.019440 0.026605 0.044037 0.074413 0.104837 0.132264 0.166109 0.222734 0.292031 98.895220
26 39 0.002763 0.004194 0.006176 0.010922 0.021050 0.035465 0.050112 0.068331 0.093521 0.131198 0.175681 99.400587
26 40 0.006143 0.008158 0.010517 0.016915 0.028762 0.041941 0.053899 0.070954 0.095337 0.128810 0.166552 99.372015
26 41 0.003853 0.005459 0.007282 0.012010 0.021838 0.033655 0.043642 0.056644 0.076142 0.104130 0.134523 99.500824
26 42 0.002580 0.003803 0.005285 0.008806 0.015956 0.024869 0.033114 0.044090 0.060004 0.083066 0.109213 99.609215
26 43 0.002396 0.003156 0.004305 0.007561 0.013857 0.020794 0.027431 0.037794 0.052829 0.072757 0.094571 99.662554
26 44 0.001685 0.002376 0.003401 0.006231 0.012141 0.019207 0.026162 0.036876 0.053061 0.075204 0.099480 99.664175
26 45 0.002507 0.003380 0.004674 0.008460 0.016323 0.025493 0.034318 0.048208 0.069326 0.097656 0.128039 99.561615
26 46 0.003064 0.004372 0.006353 0.011648 0.022941 0.037399 0.052168 0.074005 0.106500 0.149890 0.196102 99.335560
26 47 0.005435 0.006959 0.009725 0.018667 0.037255 0.058487 0.078234 0.110158 0.161471 0.230801 0.304979 98.977827
26 48 0.004714 0.007171 0.010669 0.019315 0.038395 0.068048 0.100165 0.142087 0.204398 0.300652 0.417286 98.687098
26 49 0.014948 0.019371 0.026071 0.046801 0.090865 0.150344 0.204443 0.273346 0.376732 0.528806 0.700900 97.567370
26 50 0.031330 0.059921 0.080056 0.107769 0.188067 0.351070 0.517097 0.632435 0.753223 0.963608 1.189107 95.126318
26 51 0.010770 0.017185 0.026951 0.048520 0.095171 0.178083 0.276127 0.390447 0.542051 0.786106 1.093662 96.534931
26 52 0.042266 0.047464 0.062602 0.124012 0.257650 0.408616 0.518846 0.653986 0.848921 1.124646 1.415074 94.495918
26 53 0.037256 0.062153 0.087254 0.135594 0.261259 0.503215 0.740393 0.895254 1.049060 1.340526 1.649611 93.238426
26 54 0.049466 0.074477 0.102107 0.165317 0.305011 0.534847 0.756931 0.942432 1.137136 1.428835 1.717468 92.785969
26 55 0.062971 0.103766 0.138714 0.209136 0.390031 0.701921 0.952723 1.057598 1.117029 1.290209 1.479099 92.496805
26 56 0.021667 0.033985 0.051894 0.095658 0.194692 0.338865 0.474871 0.625243 0.830852 1.110458 1.369655 94.852161
26 57 0.125353 0.123018 0.144064 0.270338 0.520649 0.697445 0.733389 0.802026 0.937607 1.103309 1.230373 93.312432
26 58 0.013589 0.018381 0.029951 0.068332 0.159471 0.274109 0.381441 0.541171 0.780701 1.047143 1.240398 95.445314
26 59 0.026944 0.033169 0.048144 0.099801 0.212438 0.341728 0.441292 0.572661 0.776518 1.048208 1.289755 95.109341
26 60 0.086069 0.145832 0.184843 0.269839 0.512992 0.874677 1.056795 1.061522 1.079313 1.192525 1.274658 92.260935
26 61 0.027249 0.050971 0.078047 0.128831 0.251287 0.457173 0.626978 0.713804 0.787713 0.938666 1.089978 94.849306
26 62 0.003806 0.005503 0.009163 0.021164 0.055127 0.117501 0.198227 0.318149 0.500685 0.754889 1.005952 97.009836
26 63 0.025112 0.033335 0.049019 0.100850 0.222214 0.366803 0.474298 0.606663 0.801694 1.029087 1.194649 95.096281
26 64 0.067408 0.100701 0.136071 0.227447 0.413730 0.606345 0.699612 0.758159 0.831202 0.920443 0.977556 94.261324
26 65 0.005096 0.008846 0.014691 0.029367 0.069505 0.142457 0.225529 0.320793 0.446693 0.617832 0.776682 97.342510
26 66 0.003463 0.004897 0.007628 0.016656 0.041323 0.081891 0.128757 0.198369 0.310163 0.467228 0.620943 98.118679
26 67 0.019789 0.030374 0.044237 0.079173 0.153643 0.245834 0.317541 0.387456 0.469187 0.563745 0.638745 97.050272
26 68 0.009397 0.015320 0.022923 0.040684 0.079355 0.130838 0.175315 0.222278 0.281375 0.357579 0.427926 98.237009
26 69 0.001886 0.002723 0.004065 0.007947 0.017625 0.032900 0.050978 0.077577 0.117187 0.173543 0.233221 99.280348
26 70 0.002311 0.003350 0.004906 0.009237 0.019293 0.033456 0.048602 0.070047 0.101497 0.144618 0.188931 99.373757
26 71 0.003247 0.004743 0.007045 0.012745 0.024224 0.038410 0.052482 0.071456 0.096096 0.126794 0.156983 99.405771
26 72 0.001734 0.002469 0.003438 0.006025 0.011622 0.018900 0.026259 0.036614 0.050909 0.070797 0.092190 99.679041
26 73 0.001199 0.001700 0.002395 0.004260 0.008275 0.013398 0.018566 0.025804 0.035877 0.050207 0.065917 99.772400
26 74 0.001843 0.002517 0.003459 0.005967 0.010994 0.016793 0.022328 0.030035 0.040321 0.053895 0.067861 99.743988
26 75 0.001233 0.001824 0.002540 0.004214 0.007735 0.012291 0.016763 0.022487 0.030173 0.041456 0.054082 99.805202
26 76 0.001089 0.001635 0.002343 0.003979 0.007329 0.011565 0.015835 0.021427 0.028698 0.039009 0.050468 99.816622
26 77 0.001578 0.002090 0.002799 0.004851 0.008982 0.013516 0.017709 0.023813 0.032294 0.043374 0.054492 99.794500
26 78 0.001125 0.001592 0.002233 0.003891 0.007466 0.012044 0.016653 0.022888 0.031269 0.042874 0.055085 99.802881
26 79 0.001080 0.001574 0.002245 0.003942 0.007600 0.012420 0.017345 0.023954 0.032724 0.045134 0.058560 99.793423
26 80 0.001532 0.002263 0.003236 0.005614 0.010492 0.016623 0.022584 0.030371 0.040524 0.054508 0.069115 99.743135
26 81 0.002971 0.004159 0.005605 0.009169 0.015966 0.023732 0.030773 0.039884 0.051673 0.067502 0.083910 99.664656
26 82 0.002399 0.003436 0.004673 0.007803 0.014288 0.022289 0.029441 0.038457 0.050645 0.067661 0.085428 99.673483
26 83 0.001871 0.002739 0.003845 0.006556 0.012159 0.019920 0.027795 0.037742 0.050803 0.069549 0.089686 99.677332
26 84 0.002817 0.004079 0.005781 0.010099 0.018715 0.028972 0.037874 0.049460 0.065269 0.086538 0.107775 99.582622
26 85 0.007869 0.010285 0.012595 0.019818 0.033845 0.048549 0.059668 0.073937 0.093224 0.116578 0.137407 99.386226
26 86 0.002868 0.004240 0.005817 0.009840 0.018860 0.031462 0.042928 0.056348 0.074717 0.101039 0.127920 99.523956
26 87 0.002400 0.003370 0.004731 0.008587 0.016868 0.027750 0.038221 0.052558 0.072817 0.100856 0.130131 99.541716
26 88 0.006263 0.008154 0.011430 0.021188 0.039777 0.057744 0.071472 0.091276 0.118978 0.152406 0.182948 99.238363
26 89 0.008755 0.010188 0.012750 0.022730 0.042512 0.062113 0.076980 0.099057 0.130782 0.167836 0.200009 99.166285
26 90 0.001714 0.002594 0.003902 0.007293 0.014929 0.026422 0.039319 0.057717 0.084850 0.124166 0.167025 99.470066
26 91 0.002505 0.003594 0.005348 0.010452 0.022330 0.039154 0.055212 0.075678 0.104818 0.148508 0.196844 99.335558
26 92 0.007302 0.013695 0.019016 0.026934 0.046124 0.079744 0.114630 0.145389 0.177641 0.223616 0.269116 98.876791
26 93 0.003034 0.004633 0.006757 0.011883 0.022972 0.039750 0.057244 0.078129 0.105193 0.146249 0.194061 99.330095
26 94 0.001888 0.002678 0.003861 0.007119 0.014206 0.024313 0.035313 0.051078 0.074099 0.108229 0.147940 99.529274
26 95 0.002769 0.004105 0.005884 0.010391 0.020166 0.033801 0.047160 0.064495 0.089600 0.127139 0.169461 99.425024
26 96 0.004076 0.006108 0.008686 0.014631 0.026357 0.041615 0.056087 0.074392 0.100089 0.137356 0.178646 99.351953
26 97 0.005903 0.007703 0.010346 0.017843 0.031885 0.046957 0.059145 0.075612 0.099928 0.134968 0.173432 99.336275
26 98 0.005824 0.007307 0.009281 0.015529 0.027655 0.041251 0.053093 0.069762 0.094111 0.127631 0.163594 99.384961
26 99 0.002358 0.003558 0.005049 0.008681 0.016688 0.028046 0.039398 0.054078 0.075825 0.108853 0.146789 99.510676
26 100 0.003768 0.005354 0.007403 0.012381 0.022538 0.036939 0.051013 0.067818 0.091053 0.127880 0.172777 99.401074
27 1 0.005214 0.009628 0.015114 0.023977 0.040415 0.064554 0.089272 0.118160 0.158308 0.218036 0.287214 98.970108
27 2 0.004112 0.006634 0.009948 0.017159 0.032670 0.054901 0.078315 0.108796 0.152233 0.213114 0.278671 99.043448
27 3 0.003099 0.005634 0.009140 0.016065 0.031128 0.055115 0.082612 0.118606 0.171640 0.249922 0.339164 98.917877
27 4 0.004278 0.007078 0.010880 0.019551 0.038949 0.068433 0.100662 0.144642 0.211963 0.309510 0.417498 98.666559
27 5 0.003028 0.005557 0.009298 0.017230 0.035246 0.064677 0.098858 0.145962 0.219708 0.333470 0.468294 98.598675
27 6 0.002620 0.004783 0.008192 0.015731 0.033558 0.066072 0.108817 0.170380 0.267317 0.424162 0.624928 98.273438
27 7 0.005246 0.010161 0.017311 0.032294 0.066954 0.125335 0.195148 0.292900 0.454600 0.706227 1.005597 97.088221
27 8 0.005393 0.010795 0.019188 0.036226 0.076138 0.150526 0.250505 0.394661 0.633378 1.035003 1.578541 95.809645
27 9 0.004904 0.009605 0.017386 0.036947 0.094755 0.216128 0.388581 0.651543 1.125176 1.865932 2.632961 92.956084
27 10 0.090637 0.166391 0.248622 0.432081 0.917240 1.727443 2.391523 2.763513 3.137901 3.654429 3.955848 80.514370
27 11 0.090060 0.306958 0.615252 0.867509 1.310480 2.216670 3.119514 3.456119 3.611214 4.062686 4.429001 75.914536
27 12 0.009997 0.021962 0.043388 0.093340 0.262897 0.806892 1.890384 3.187541 4.065660 4.622496 4.627184 80.368260
27 13 0.094318 0.193945 0.370240 0.931764 2.482926 3.984512 3.993806 3.651398 3.877501 4.197741 3.949596 72.272253
27 14 3.052996 3.380731 2.723163 3.046569 4.095984 4.538467 3.822585 3.218035 3.161064 3.256794 3.140631 62.562977
27 15 0.197853 0.715326 1.538864 2.613519 4.356421 5.746528 5.372479 4.269547 3.784912 3.722695 3.549309 64.132543
27 16 0.052009 0.103720 0.174944 0.402784 1.549445 4.733806 7.020690 6.312365 5.074044 4.579897 3.991294 66.004999
27 17 2.159184 4.139606 4.568318 4.742166 5.272960 5.120674 4.090578 3.285696 3.169960 3.235341 3.122437 57.093079
27 18 7.208686 5.965191 4.267180 4.337770 4.871744 4.904424 4.288679 3.830303 3.648028 3.495743 3.253880 49.928370
27 19 0.192906 0.320413 0.494099 1.238802 4.020211 7.770250 8.010256 6.740515 6.136094 5.493270 4.307996 55.275186
27 20 0.167982 0.324354 0.566824 1.388143 4.439353 9.106216 9.678274 7.262867 5.586247 4.906438 4.193653 52.379652
27 21 2.757375 5.812110 7.921672 7.581476 6.244089 5.590743 4.954061 4.294865 3.916378 3.646300 3.388659 43.892276
27 22 1.004935 1.825605 2.706620 4.234464 6.704835 8.837425 8.741163 7.340419 6.023938 5.161223 4.426578 42.992791
27 23 0.072595 0.130277 0.204889 0.400574 1.011867 2.403871 4.501402 7.128252 9.875103 10.755060 8.815808 54.700304
27 24 0.196818 0.435379 0.783423 1.449806 3.023598 5.583658 7.656748 8.252455 8.066964 7.796387 7.098559 49.656206
27 25 0.549622 1.540600 2.810886 3.839856 5.000187 6.742783 8.089058 8.193597 7.674336 7.012391 6.209555 42.337128
27 26 0.114683 0.234766 0.410659 0.745937 1.469997 2.690279 3.993576 5.118605 6.233607 7.421799 8.086777 63.479315
27 27 0.034454 0.051166 0.080728 0.165165 0.352514 0.657056 1.085186 1.794218 2.910014 4.298059 5.591195 82.980240
27 28 0.105253 0.174367 0.278276 0.502946 0.912128 1.494925 2.204575 3.130217 4.263470 5.398014 6.272811 75.263019
27 29 0.071693 0.180512 0.331723 0.527094 0.903254 1.611452 2.492404 3.375614 4.381648 5.540570 6.447370 74.136667
27 30 0.030719 0.072837 0.122709 0.177749 0.286036 0.522745 0.834735 1.172250 1.622039 2.359104 3.311452 89.487625
27 31 0.016456 0.030450 0.050446 0.086224 0.149819 0.253974 0.387652 0.569153 0.828149 1.217774 1.749366 94.660538
27 32 0.024808 0.035440 0.052631 0.093982 0.165936 0.256087 0.364197 0.542766 0.825249 1.210272 1.682853 94.745781
27 33 0.032094 0.045377 0.062303 0.105029 0.183463 0.279856 0.381671 0.534187 0.765593 1.068018 1.415863 95.126543
27 34 0.016546 0.031265 0.048252 0.073269 0.117075 0.183279 0.253062 0.335073 0.454841 0.637156 0.873103 96.977078
27 35 0.009088 0.015865 0.024273 0.038812 0.064828 0.104711 0.149351 0.205479 0.285721 0.406863 0.565848 98.129162
27 36 0.003385 0.005868 0.009432 0.016730 0.032023 0.058239 0.090946 0.134388 0.196374 0.289503 0.408389 98.754721
27 37 0.002895 0.005010 0.007984 0.013865 0.026269 0.046959 0.071497 0.102607 0.146685 0.214502 0.301792 99.059931
27 38 0.003946 0.008532 0.013896 0.020442 0.033813 0.057212 0.083461 0.111808 0.151384 0.215278 0.296260 99.003971
27 39 0.001393 0.002475 0.004130 0.007333 0.013982 0.025567 0.040498 0.059273 0.083392 0.120726 0.169509 99.471722
27 40 0.003269 0.005297 0.007671 0.012521 0.022335 0.035770 0.049394 0.067115 0.092973 0.130400 0.173800 99.399458
27 41 0.002217 0.003628 0.005446 0.009095 0.016339 0.026545 0.037531 0.052012 0.072746 0.102924 0.138355 99.533161
27 42 0.001963 0.003126 0.004473 0.007275 0.013025 0.021020 0.029337 0.040424 0.056615 0.080542 0.108825 99.633377
27 43 0.002045 0.002902 0.003982 0.006682 0.011817 0.017858 0.023952 0.033466 0.048048 0.068601 0.092599 99.688049
27 44 0.001303 0.001975 0.002882 0.005127 0.009847 0.016106 0.022648 0.032152 0.046637 0.068252 0.094157 99.698908
27 45 0.001756 0.002596 0.003682 0.006428 0.012239 0.019953 0.027891 0.039444 0.057087 0.082933 0.113438 99.632551
27 46 0.001944 0.002997 0.004397 0.007839 0.015488 0.026234 0.037671 0.054749 0.082746 0.125051 0.175283 99.465599
27 47 0.003112 0.004633 0.006849 0.012542 0.024884 0.042158 0.060731 0.088252 0.132471 0.198695 0.276720 99.148955
27 48 0.002340 0.004008 0.006404 0.011724 0.023825 0.044611 0.069724 0.103881 0.156880 0.242747 0.353177 98.980683
27 49 0.007124 0.011536 0.017694 0.031407 0.060425 0.104737 0.152603 0.215195 0.311287 0.457758 0.632941 97.997290
27 50 0.017898 0.039027 0.063319 0.094550 0.160671 0.279390 0.406716 0.528055 0.693022 0.947624 1.224127 95.545603
27 51 0.009392 0.016136 0.025866 0.045920 0.088193 0.161174 0.248907 0.357322 0.508405 0.734948 1.004739 96.798996
27 52 0.039939 0.056168 0.082594 0.146274 0.254351 0.372587 0.480167 0.622921 0.817570 1.064847 1.331337 94.731247
27 53 0.035140 0.068181 0.099403 0.145069 0.250471 0.432111 0.605725 0.754494 0.957270 1.265547 1.569125 93.817461
27 54 0.039986 0.074771 0.118626 0.181886 0.292019 0.471118 0.664282 0.854166 1.078408 1.392434 1.717254 93.115049
27 55 0.048710 0.090298 0.124988 0.176448 0.297216 0.506573 0.706375 0.873200 1.068229 1.320607 1.524026 93.263331
27 56 0.009267 0.017444 0.031484 0.060340 0.119317 0.213501 0.318410 0.445202 0.626410 0.891911 1.179121 96.087591
27 57 0.048287 0.063966 0.087177 0.157070 0.297371 0.452719 0.587280 0.771330 0.995923 1.179274 1.282968 94.076637
27 58 0.005999 0.009785 0.016057 0.032239 0.071421 0.133241 0.204867 0.310671 0.483632 0.728283 0.980950 97.022856
27 59 0.014409 0.022436 0.034650 0.064184 0.125496 0.211794 0.302252 0.419680 0.584816 0.807364 1.046097 96.366827
27 60 0.035254 0.075368 0.113557 0.162327 0.278276 0.481306 0.686504 0.876325 1.106606 1.336321 1.458635 93.389523
27 61 0.010352 0.021742 0.036332 0.059621 0.114438 0.222660 0.354501 0.491156 0.657138 0.874039 1.062056 96.095968
27 62 0.002211 0.003890 0.006666 0.013279 0.030104 0.064907 0.114751 0.183085 0.279663 0.433038 0.630792 98.237612
27 63 0.011381 0.020196 0.033321 0.061738 0.122539 0.210013 0.299334 0.409341 0.566576 0.772993 0.975129 96.517439
27 64 0.028432 0.053432 0.080925 0.127742 0.219469 0.340567 0.451092 0.573205 0.731338 0.891579 1.001445 95.500774
27 65 0.002609 0.005104 0.009014 0.017440 0.039143 0.081889 0.136833 0.202787 0.291440 0.425313 0.578679 98.209749
27 66 0.002091 0.003723 0.006479 0.013397 0.031472 0.065030 0.107350 0.161219 0.234735 0.341418 0.461010 98.572073
27 67 0.013567 0.026327 0.041409 0.065504 0.109575 0.166347 0.218810 0.278890 0.362557 0.469897 0.574937 97.672184
27 68 0.004613 0.008883 0.014631 0.025288 0.049015 0.087188 0.127523 0.170417 0.224865 0.301215 0.379493 98.606867
27 69 0.001216 0.001982 0.003119 0.005940 0.012837 0.024730 0.039741 0.060780 0.091144 0.135917 0.187428 99.435165
27 70 0.001471 0.002545 0.004156 0.007821 0.016172 0.028958 0.043251 0.061781 0.087500 0.124294 0.165589 99.456463
27 71 0.002117 0.003637 0.005770 0.010218 0.019419 0.031878 0.044642 0.060836 0.082384 0.111714 0.142981 99.484407
27 72 0.001216 0.001955 0.002912 0.004979 0.009395 0.015679 0.022572 0.031825 0.044434 0.062773 0.083952 99.718305
27 73 0.000940 0.001474 0.002180 0.003709 0.006889 0.011373 0.016338 0.022929 0.031772 0.045045 0.061035 99.796316
27 74 0.001477 0.002267 0.003245 0.005389 0.009810 0.015500 0.021148 0.028417 0.038033 0.051410 0.065959 99.757349
27 75 0.000929 0.001554 0.002352 0.003784 0.006716 0.011098 0.016043 0.022011 0.029404 0.040607 0.054016 99.811484
27 76 0.000927 0.001506 0.002232 0.003677 0.006673 0.010818 0.015321 0.021053 0.028450 0.039184 0.051338 99.818817
27 77 0.001285 0.001934 0.002760 0.004560 0.008136 0.012625 0.017219 0.023330 0.031361 0.042496 0.054648 99.799646
27 78 0.000993 0.001572 0.002315 0.003872 0.007067 0.011301 0.015677 0.021336 0.029028 0.040319 0.052974 99.813549
27 79 0.000971 0.001575 0.002342 0.003860 0.006971 0.011426 0.016274 0.022367 0.030244 0.042189 0.056199 99.805582
27 80 0.001267 0.002087 0.003108 0.005118 0.009233 0.015139 0.021464 0.029056 0.038377 0.051876 0.066817 99.756462
27 81 0.002202 0.003557 0.005106 0.008079 0.013794 0.020899 0.027787 0.036468 0.047889 0.063860 0.080913 99.689444
27 82 0.001849 0.003086 0.004490 0.007009 0.011928 0.018844 0.026135 0.034895 0.045890 0.062143 0.080663 99.703068
27 83 0.001422 0.002385 0.003577 0.005862 0.010320 0.016933 0.024203 0.033028 0.044107 0.060697 0.080112 99.717352
27 84 0.001877 0.003060 0.004572 0.007573 0.013406 0.021560 0.030258 0.040969 0.054354 0.073601 0.095234 99.653538
27 85 0.004677 0.007280 0.010016 0.015415 0.025317 0.037062 0.047890 0.061671 0.080077 0.103980 0.127983 99.478630
27 86 0.001903 0.003314 0.005059 0.008258 0.014673 0.024118 0.033883 0.045360 0.060669 0.083686 0.110175 99.608902
27 87 0.001481 0.002461 0.003807 0.006570 0.012127 0.020713 0.030688 0.043429 0.059593 0.083209 0.110729 99.625195
27 88 0.003746 0.005864 0.008674 0.014805 0.026353 0.040211 0.053526 0.071235 0.095218 0.125967 0.157077 99.397324
27 89 0.005005 0.007787 0.011212 0.018459 0.032025 0.048051 0.063443 0.084334 0.113030 0.148836 0.183625 99.284193
27 90 0.001359 0.002352 0.003732 0.006579 0.012605 0.022326 0.033913 0.049447 0.071119 0.103585 0.141878 99.551104
27 91 0.001854 0.003168 0.004991 0.008757 0.016862 0.030137 0.045791 0.065339 0.090260 0.127140 0.169980 99.435719
27 92 0.004544 0.009716 0.015714 0.023470 0.038257 0.061244 0.085056 0.110178 0.142928 0.190547 0.241710 99.076638
27 93 0.002211 0.003993 0.006374 0.010510 0.018584 0.031803 0.047616 0.066772 0.090562 0.126215 0.169145 99.426215
27 94 0.001563 0.002584 0.003907 0.006629 0.012327 0.021145 0.031572 0.045881 0.065960 0.095728 0.130804 99.581900
27 95 0.002035 0.003394 0.005118 0.008675 0.016054 0.026972 0.038730 0.053762 0.074477 0.105235 0.141015 99.524537
27 96 0.002888 0.004969 0.007464 0.011966 0.020591 0.033085 0.046295 0.062376 0.083902 0.115818 0.153026 99.457619
27 97 0.004224 0.006625 0.009270 0.014389 0.023919 0.036537 0.049205 0.065260 0.087096 0.118145 0.152879 99.432451
27 98 0.004148 0.006482 0.009103 0.014233 0.023500 0.035231 0.046823 0.061884 0.082866 0.112746 0.146731 99.456251
27 99 0.001849 0.003176 0.004882 0.008229 0.015193 0.026033 0.038093 0.052629 0.071810 0.100450 0.133957 99.543697
27 100 0.002960 0.004920 0.007360 0.011889 0.020625 0.034348 0.049403 0.066864 0.089399 0.124205 0.166759 99.421267
28 1 0.005681 0.009272 0.013354 0.020895 0.036618 0.062586 0.091117 0.122369 0.160821 0.218574 0.285262 98.973450
28 2 0.004933 0.006866 0.009244 0.015804 0.030978 0.052564 0.073667 0.100727 0.140947 0.199950 0.264866 99.099457
28 3 0.002979 0.004767 0.007165 0.012656 0.025595 0.046754 0.070750 0.101702 0.146894 0.215679 0.296895 99.068165
28 4 0.003752 0.005345 0.007692 0.014390 0.030528 0.054978 0.080659 0.115873 0.171071 0.255103 0.353189 98.907419
28 5 0.002823 0.004409 0.006708 0.012292 0.025566 0.048432 0.076477 0.115017 0.172922 0.264235 0.377801 98.893318
28 6 0.002646 0.004134 0.006335 0.011910 0.025494 0.049231 0.078534 0.120950 0.190485 0.307775 0.468027 98.734482
28 7 0.003887 0.006358 0.010046 0.019068 0.040940 0.080561 0.133329 0.211441 0.334487 0.530097 0.783125 97.846660
28 8 0.004393 0.007158 0.011167 0.020924 0.044005 0.086393 0.142780 0.227570 0.371015 0.630754 1.032709 97.421131
28 9 0.003044 0.005127 0.008811 0.018919 0.044736 0.091089 0.149769 0.241630 0.414834 0.748856 1.279444 96.993738
28 10 0.037872 0.050545 0.072782 0.153270 0.376304 0.774493 1.267090 1.918171 2.772727 3.745132 4.404334 84.427278
28 11 0.030523 0.066529 0.105303 0.165998 0.360720 0.965005 2.090702 3.359844 4.383918 5.327500 5.610227 77.533731
28 12 0.006366 0.011036 0.018064 0.036175 0.090793 0.206995 0.344470 0.521134 0.908141 1.931336 3.914950 92.010542
28 13 0.021770 0.029447 0.047103 0.119496 0.342780 0.713518 1.186665 2.087063 3.962464 6.284069 7.003133 78.202488
28 14 0.387455 0.299195 0.474722 1.807596 5.249879 6.355328 5.291994 4.546649 3.834715 3.273240 2.810592 65.668632
28 15 0.116125 0.262659 0.385741 0.562014 1.179108 2.903374 5.172847 6.318455 6.488622 6.638916 6.009875 63.962265
28 16 0.031779 0.045815 0.063068 0.123757 0.324311 0.733785 1.189856 1.789949 3.067505 5.786177 8.573811 78.270187
28 17 0.164920 0.221313 0.298987 0.742548 2.591437 5.899713 7.592295 7.225570 6.418136 5.664119 4.421523 58.759440
28 18 2.229549 1.829194 2.147721 4.412221 7.530423 7.556332 5.759025 4.655398 4.164511 3.935951 3.662894 52.116778
28 19 0.250273 0.327202 0.453905 0.853331 1.721807 2.888943 3.903090 4.930066 6.207097 7.416478 7.564959 63.482847
28 20 0.091921 0.102360 0.130862 0.296233 0.830079 1.736185 2.564273 3.600685 5.594196 8.472876 9.715263 66.865068
28 21 0.518865 0.833350 1.107064 2.010759 4.770334 8.866193 10.176306 8.563303 6.761908 5.745245 4.767246 45.879429
28 22 1.311888 1.589356 1.889982 2.923094 4.614731 6.068778 6.402872 6.222107 6.073507 6.157572 6.024857 50.721254
28 23 0.105264 0.153622 0.205643 0.390729 0.915569 1.749496 2.413205 2.986814 3.841068 5.301391 6.754448 75.182753
28 24 0.057029 0.082368 0.115271 0.237926 0.669174 1.628190 2.756368 3.888999 5.460137 7.775676 9.427796 67.901066
28 25 0.321306 0.616791 0.887422 1.441835 2.873020 5.358461 7.437974 8.100284 8.059373 8.072538 7.585761 49.245235
28 26 0.208876 0.328562 0.468252 0.809889 1.509264 2.476781 3.312638 4.014435 4.759085 5.799464 6.792606 69.520147
28 27 0.023851 0.029007 0.040385 0.089116 0.225749 0.451730 0.699685 1.065982 1.688839 2.671328 3.823280 89.191050
28 28 0.039248 0.050347 0.072660 0.160739 0.403754 0.791680 1.183287 1.702746 2.556711 3.868999 5.300695 83.869131
28 29 0.082158 0.176916 0.285554 0.442197 0.791048 1.497105 2.358049 3.095082 3.800300 4.752730 5.649025 77.069834
28 30 0.038999 0.074931 0.104724 0.155011 0.303278 0.640002 1.029369 1.330688 1.650483 2.257534 3.023015 89.391966
28 31 0.016602 0.024410 0.035937 0.065824 0.131911 0.243836 0.375309 0.547135 0.808377 1.237519 1.798671 94.714468
28 32 0.036344 0.040152 0.051439 0.097190 0.191799 0.305945 0.413394 0.575693 0.828352 1.190635 1.618454 94.650606
28 33 0.048197 0.056070 0.071496 0.129969 0.250179 0.380672 0.479750 0.617432 0.833079 1.131512 1.457829 94.543817
28 34 0.017098 0.027230 0.039063 0.063777 0.116293 0.200991 0.291666 0.390999 0.520046 0.711688 0.939238 96.681913
28 35 0.010535 0.015095 0.020575 0.033911 0.062090 0.107522 0.158438 0.221918 0.309413 0.443049 0.614140 98.003309
28 36 0.005543 0.008516 0.012401 0.021488 0.040910 0.071263 0.104315 0.147943 0.213388 0.315031 0.442708 98.616490
28 37 0.004536 0.006927 0.010007 0.017112 0.032253 0.055857 0.081172 0.113430 0.160571 0.235079 0.329963 98.953094
28 38 0.006206 0.010885 0.014683 0.020858 0.036127 0.064473 0.096176 0.127958 0.167185 0.230413 0.307137 98.917900
28 39 0.002579 0.003999 0.005767 0.009663 0.018065 0.031187 0.045322 0.062722 0.087365 0.127311 0.178632 99.427393
28 40 0.004677 0.006215 0.008152 0.013584 0.024620 0.038719 0.052592 0.071390 0.097456 0.133052 0.172488 99.377054
28 41 0.003793 0.005165 0.006806 0.011206 0.020257 0.031676 0.042487 0.057292 0.078884 0.108640 0.140945 99.492846
28 42 0.002815 0.004004 0.005403 0.008943 0.016302 0.025440 0.033756 0.045162 0.062596 0.087858 0.116372 99.591351
28 43 0.002572 0.003396 0.004636 0.008096 0.014762 0.022415 0.030013 0.041671 0.058474 0.080495 0.104370 99.629104
28 44 0.002097 0.002906 0.004046 0.007156 0.013457 0.021115 0.028846 0.040667 0.058541 0.082868 0.109351 99.628950
28 45 0.002881 0.003833 0.005214 0.009164 0.017162 0.026776 0.036188 0.050435 0.071666 0.100296 0.131631 99.544756
28 46 0.003799 0.005214 0.007232 0.012761 0.024001 0.037749 0.051418 0.072472 0.105438 0.150831 0.200861 99.328222
28 47 0.007108 0.008640 0.011180 0.020188 0.038915 0.060449 0.080247 0.112615 0.165726 0.237950 0.314594 98.942388
28 48 0.005755 0.008445 0.012097 0.021324 0.041492 0.071372 0.102974 0.146274 0.213119 0.313150 0.429088 98.634911
28 49 0.017932 0.022226 0.029000 0.052276 0.101564 0.163605 0.215553 0.283386 0.387276 0.537278 0.700954 97.488945
28 50 0.051619 0.081299 0.093637 0.123853 0.214635 0.375111 0.511115 0.605531 0.727598 0.938527 1.161154 95.115925
28 51 0.028030 0.040376 0.055994 0.094637 0.173057 0.279206 0.365392 0.455249 0.590078 0.813018 1.077654 96.027308
28 52 0.139689 0.115567 0.115078 0.195717 0.344114 0.466516 0.539910 0.673603 0.880141 1.135778 1.380157 94.013731
28 53 0.082941 0.126662 0.152186 0.208033 0.348053 0.576742 0.747342 0.846894 0.982330 1.250269 1.539987 93.138561
28 54 0.110272 0.152371 0.181520 0.263928 0.432175 0.651083 0.805682 0.929281 1.099651 1.370955 1.643483 92.359597
28 55 0.138080 0.181680 0.189122 0.251476 0.418906 0.676782 0.851989 0.931720 1.008020 1.180120 1.358648 92.813454
28 56 0.041986 0.060166 0.082831 0.141022 0.258115 0.400458 0.507393 0.621445 0.786241 1.013454 1.230351 94.856539
28 57 0.138854 0.116009 0.128896 0.240790 0.441510 0.575237 0.621492 0.720661 0.870623 1.037690 1.169677 93.938564
28 58 0.017326 0.023062 0.034599 0.072504 0.157980 0.255983 0.333570 0.447920 0.632555 0.854450 1.038896 96.131153
28 59 0.030139 0.035031 0.047624 0.096015 0.201409 0.316672 0.399172 0.510008 0.679487 0.898341 1.096864 95.689242
28 60 0.064966 0.104512 0.128927 0.189659 0.363617 0.633710 0.815512 0.901309 1.000029 1.170592 1.302081 93.325086
28 61 0.021247 0.035224 0.049118 0.081030 0.165288 0.305001 0.418979 0.500540 0.604189 0.788227 0.983163 96.047995
28 62 0.004520 0.006827 0.010749 0.021643 0.048403 0.095308 0.151336 0.228144 0.345032 0.526340 0.738328 97.823370
28 63 0.018267 0.026164 0.037921 0.070385 0.143183 0.239829 0.326421 0.434924 0.594442 0.799911 0.988886 96.319662
28 64 0.030914 0.046782 0.066922 0.118693 0.233262 0.379033 0.492202 0.596791 0.713068 0.844151 0.943370 95.534815
28 65 0.003908 0.006540 0.010304 0.019447 0.043638 0.087934 0.139369 0.202470 0.295193 0.438327 0.600289 98.152586
28 66 0.003472 0.005286 0.008084 0.016031 0.035936 0.068234 0.103928 0.152858 0.229789 0.346221 0.478173 98.551987
28 67 0.015886 0.024422 0.033944 0.055706 0.104122 0.174220 0.239063 0.302763 0.377646 0.475541 0.566128 97.630558
28 68 0.006861 0.011122 0.016306 0.028053 0.054719 0.094085 0.131572 0.171305 0.222291 0.294398 0.368007 98.601282
28 69 0.001728 0.002524 0.003750 0.007199 0.015433 0.028423 0.043152 0.063441 0.092999 0.137178 0.188325 99.415848
28 70 0.002209 0.003351 0.005073 0.009408 0.018788 0.031745 0.045191 0.062803 0.087005 0.120267 0.156580 99.457581
28 71 0.003314 0.004914 0.007021 0.011928 0.021769 0.033890 0.045441 0.060610 0.081094 0.107829 0.134944 99.487246
28 72 0.001747 0.002507 0.003516 0.006041 0.011302 0.017923 0.024351 0.032977 0.044804 0.061363 0.079534 99.713934
28 73 0.001467 0.002056 0.002815 0.004757 0.008715 0.013580 0.018356 0.024959 0.034207 0.047128 0.061310 99.780651
28 74 0.002072 0.002821 0.003733 0.006126 0.010947 0.016665 0.021983 0.028948 0.038095 0.050384 0.063278 99.754949
28 75 0.001398 0.002103 0.002950 0.004719 0.008151 0.012591 0.017115 0.022766 0.029989 0.040309 0.052020 99.805891
28 76 0.001298 0.001959 0.002770 0.004516 0.007980 0.012377 0.016724 0.022078 0.028817 0.038505 0.049466 99.813509
28 77 0.001859 0.002513 0.003232 0.005213 0.009292 0.014016 0.018255 0.023851 0.031325 0.041372 0.051638 99.797432
28 78 0.001387 0.002046 0.002824 0.004518 0.007844 0.012027 0.016156 0.021382 0.028230 0.038108 0.049190 99.816292
28 79 0.001353 0.002010 0.002739 0.004371 0.007711 0.012068 0.016389 0.021957 0.029471 0.040475 0.052706 99.808750
28 80 0.001459 0.002221 0.003168 0.005183 0.009104 0.014248 0.019508 0.026176 0.034609 0.046692 0.060109 99.777525
28 81 0.002132 0.003186 0.004433 0.007153 0.012594 0.019751 0.026796 0.035149 0.045048 0.058573 0.072786 99.712397
28 82 0.001694 0.002568 0.003624 0.005902 0.010438 0.016609 0.022822 0.030502 0.040459 0.054803 0.070692 99.739887
28 83 0.001523 0.002300 0.003229 0.005225 0.009062 0.014405 0.020046 0.027320 0.037125 0.052135 0.070107 99.757521
28 84 0.001823 0.002651 0.003683 0.006160 0.011221 0.018264 0.025559 0.034955 0.047290 0.065342 0.085406 99.697647
28 85 0.003445 0.004838 0.006523 0.010867 0.019760 0.031017 0.041326 0.053474 0.068065 0.087496 0.107078 99.566110
28 86 0.001995 0.002988 0.004154 0.006806 0.012289 0.020021 0.027728 0.037338 0.050717 0.071273 0.095052 99.669643
28 87 0.001752 0.002592 0.003628 0.006111 0.011169 0.018282 0.025542 0.035079 0.048476 0.069292 0.093979 99.684098
28 88 0.003708 0.004929 0.006622 0.011389 0.020953 0.032409 0.042768 0.056728 0.076292 0.103246 0.131267 99.509687
28 89 0.004556 0.005745 0.007400 0.012996 0.024905 0.038543 0.049438 0.064125 0.085434 0.114713 0.144214 99.447933
28 90 0.001674 0.002566 0.003724 0.006301 0.011556 0.019386 0.027890 0.039358 0.055836 0.081585 0.113126 99.636999
28 91 0.002472 0.003497 0.004800 0.008364 0.015926 0.026431 0.036482 0.049733 0.069186 0.099589 0.135545 99.547976
28 92 0.004334 0.007704 0.010662 0.015353 0.026709 0.047717 0.071247 0.092993 0.114403 0.147035 0.183879 99.277965
28 93 0.002288 0.003468 0.004897 0.008172 0.015284 0.026377 0.038024 0.051773 0.069797 0.098485 0.133457 99.547981
28 94 0.001898 0.002691 0.003683 0.006239 0.011560 0.018943 0.026651 0.037330 0.052843 0.076326 0.104391 99.657446
28 95 0.002160 0.003227 0.004579 0.007785 0.014466 0.023774 0.033049 0.044906 0.061585 0.086789 0.115962 99.601715
28 96 0.002829 0.004284 0.006000 0.009851 0.017852 0.029072 0.040156 0.053425 0.070848 0.096110 0.124229 99.545345
28 97 0.003730 0.004974 0.006479 0.010711 0.019538 0.030649 0.040715 0.053682 0.071882 0.097593 0.124947 99.535099
28 98 0.003834 0.005037 0.006662 0.011321 0.020678 0.032211 0.042699 0.055967 0.073363 0.097848 0.124886 99.525496
28 99 0.002394 0.003628 0.005069 0.008322 0.015117 0.024821 0.034692 0.047098 0.064715 0.091442 0.123069 99.579635
28 100 0.003317 0.004902 0.006798 0.011100 0.019747 0.032258 0.044700 0.059590 0.080313 0.113280 0.154160 99.469837
29 1 0.007408 0.014252 0.022011 0.032093 0.050257 0.079323 0.109039 0.138186 0.174861 0.233438 0.305557 98.833572
29 2 0.006899 0.011146 0.015611 0.024279 0.043146 0.071174 0.098942 0.129781 0.171581 0.232806 0.300537 98.894097
29 3 0.004962 0.009241 0.014438 0.023179 0.041756 0.071396 0.102828 0.138117 0.188168 0.265426 0.356728 98.783768
29 4 0.006646 0.010660 0.015013 0.024519 0.046440 0.080073 0.113335 0.153504 0.215686 0.311809 0.423631 98.598682
29 5 0.004714 0.008743 0.013922 0.023427 0.044722 0.081076 0.122497 0.171850 0.242683 0.354316 0.490404 98.441647
29 6 0.005212 0.009508 0.015196 0.026239 0.051324 0.095778 0.149788 0.219423 0.324259 0.493164 0.708870 97.901236
29 7 0.008881 0.017449 0.027892 0.047017 0.091041 0.165963 0.248774 0.348064 0.502650 0.751931 1.056223 96.734116
29 8 0.006222 0.012363 0.021599 0.040789 0.087975 0.181297 0.306471 0.468415 0.701132 1.071303 1.543644 95.558792
29 9 0.006113 0.011695 0.020995 0.044445 0.110185 0.239146 0.406321 0.645473 1.061484 1.712074 2.390842 93.351227
29 10 0.109480 0.182944 0.260491 0.487263 1.106488 1.893653 2.298424 2.605939 3.217827 3.880269 4.016229 79.940993
29 11 0.051661 0.167035 0.339779 0.554555 1.026957 1.825770 2.519664 3.028835 3.859687 4.837433 5.052782 76.735842
29 12 0.007613 0.016026 0.028718 0.059627 0.170933 0.466587 0.875191 1.284276 1.857474 2.958173 4.246723 88.028658
29 13 0.077565 0.146834 0.251813 0.544975 1.250078 1.964402 2.398673 3.101799 4.476304 5.490743 5.065308 75.231510
29 14 0.900238 0.685266 0.831438 2.406577 6.004517 6.037422 3.891289 2.898335 2.745296 2.767787 2.568262 68.263573
29 15 0.088349 0.264442 0.489514 0.779043 1.493145 2.668963 3.750311 4.730360 6.036617 6.336861 5.255314 68.107084
29 16 0.053169 0.141129 0.254590 0.376020 0.674683 1.335061 2.107927 2.757822 3.708657 5.321576 6.738850 76.530518
29 17 0.262714 0.646499 1.077898 1.639552 2.859044 4.389511 5.164979 5.199483 5.069886 4.772199 4.092232 64.826004
29 18 0.795704 0.806160 0.903962 1.942215 4.596572 6.523334 6.230040 5.743773 5.584012 5.151777 4.162404 57.560046
29 19 0.223173 0.496661 0.658534 0.802433 1.239087 1.893931 2.336055 2.735125 3.666903 4.971330 5.950235 75.026529
29 20 0.132710 0.322095 0.532350 0.736267 1.123638 1.896888 2.769006 3.422542 4.038827 4.998706 6.053911 73.973057
29 21 0.194606 0.531758 0.884095 1.270176 2.230405 3.902872 5.442216 6.444155 7.459388 7.862722 6.887312 56.890297
29 22 0.268968 0.542290 0.703889 0.928425 1.587453 2.791103 3.853551 4.547054 5.422890 6.591704 7.184928 65.577743
29 23 0.087672 0.263777 0.452171 0.522311 0.646128 1.017081 1.435232 1.694114 1.969414 2.556752 3.406485 85.948862
29 24 0.063181 0.175339 0.313094 0.428514 0.651251 1.184617 1.842895 2.330576 2.779250 3.587747 4.618869 82.024668
29 25 0.083472 0.281109 0.536464 0.673031 0.942076 1.666041 2.620747 3.406877 4.272271 5.560369 6.848783 73.108762
29 26 0.090123 0.254746 0.441163 0.544535 0.718069 1.135391 1.625637 1.987405 2.354560 3.022757 3.941270 83.884346
29 27 0.040221 0.084602 0.117725 0.158854 0.273884 0.516512 0.785139 1.009225 1.272229 1.692701 2.153907 91.894997
29 28 0.071750 0.141913 0.172256 0.207460 0.335935 0.605987 0.874126 1.083601 1.380281 1.912336 2.538083 90.676269
29 29 0.052631 0.178219 0.343033 0.416538 0.507204 0.776088 1.122054 1.388819 1.660386 2.183035 2.985546 88.386450
29 30 0.042418 0.142637 0.290459 0.346861 0.376211 0.547365 0.815004 1.022470 1.158317 1.426029 1.888152 91.944075
29 31 0.022914 0.053125 0.090976 0.129715 0.197061 0.332431 0.496644 0.635696 0.759845 0.965020 1.247060 95.069513
29 32 0.039744 0.066173 0.081670 0.112775 0.192592 0.316904 0.418930 0.511217 0.656945 0.892961 1.153637 95.556453
29 33 0.075288 0.120417 0.130704 0.152919 0.225495 0.340227 0.425482 0.499231 0.629310 0.846136 1.089752 95.465042
29 34 0.024962 0.054181 0.085973 0.116513 0.164436 0.240519 0.311008 0.368067 0.441711 0.569140 0.736574 96.886911
29 35 0.013317 0.026019 0.039749 0.056420 0.087333 0.139851 0.197086 0.252023 0.314586 0.410260 0.529302 97.934052
29 36 0.006828 0.013142 0.019805 0.029645 0.051518 0.090257 0.133115 0.177414 0.232963 0.318081 0.418555 98.508681
29 37 0.005496 0.010632 0.016284 0.024292 0.041238 0.071249 0.104558 0.137761 0.176971 0.239016 0.315716 98.856785
29 38 0.006497 0.015982 0.027484 0.036404 0.049690 0.074192 0.101993 0.128070 0.159381 0.213388 0.288633 98.898287
29 39 0.002658 0.005118 0.008052 0.012413 0.021647 0.038047 0.057395 0.077603 0.100516 0.136599 0.181543 99.358408
29 40 0.005294 0.008849 0.011983 0.017354 0.028744 0.044446 0.058575 0.074404 0.097366 0.132181 0.171676 99.349132
29 41 0.003700 0.006174 0.008640 0.012997 0.021868 0.033878 0.044907 0.057595 0.075703 0.103117 0.134671 99.496750
29 42 0.002613 0.004260 0.005950 0.009222 0.016169 0.025800 0.035086 0.046373 0.062570 0.086587 0.113915 99.591452
29 43 0.002459 0.003699 0.005084 0.008181 0.014422 0.022272 0.029772 0.039798 0.054192 0.074666 0.097956 99.647499
29 44 0.001747 0.002753 0.004025 0.006877 0.012911 0.021007 0.029252 0.040283 0.056069 0.078631 0.104040 99.642404
29 45 0.002672 0.004074 0.005742 0.009544 0.017431 0.027595 0.037441 0.050802 0.070499 0.098354 0.129457 99.546385
29 46 0.003511 0.005554 0.008043 0.013446 0.024692 0.039719 0.054501 0.073993 0.102897 0.143793 0.189181 99.340672
29 47 0.005646 0.008776 0.012350 0.020488 0.038020 0.061762 0.083999 0.112812 0.157647 0.222032 0.292674 98.983793
29 48 0.004579 0.008291 0.012469 0.020337 0.039463 0.073815 0.111797 0.153632 0.212418 0.302248 0.401741 98.659207
29 49 0.016552 0.031279 0.043244 0.059559 0.098610 0.168317 0.233781 0.286049 0.354764 0.473316 0.612839 97.621691
29 50 0.032776 0.098566 0.174424 0.203192 0.236994 0.332628 0.431874 0.490455 0.561876 0.730281 0.987340 95.719591
29 51 0.014643 0.032020 0.052402 0.080139 0.146074 0.282720 0.430627 0.530305 0.619780 0.785409 0.979367 96.046513
29 52 0.086866 0.142371 0.167263 0.210668 0.327164 0.511658 0.644759 0.730259 0.864502 1.096743 1.319281 93.898462
29 53 0.072934 0.175652 0.253982 0.286967 0.376396 0.591642 0.787528 0.865699 0.938532 1.130132 1.360604 93.159931
29 54 0.060496 0.161314 0.281255 0.349072 0.434362 0.650980 0.885193 0.989069 1.021236 1.153940 1.359212 92.653871
29 55 0.095267 0.290206 0.458224 0.439575 0.433841 0.572757 0.722442 0.779230 0.828334 0.987941 1.230030 93.162152
29 56 0.022108 0.054186 0.097479 0.152584 0.273720 0.493167 0.688272 0.768358 0.809415 0.921467 1.045047 94.674195
29 57 0.133599 0.222922 0.233999 0.263111 0.386852 0.563770 0.655965 0.705834 0.814215 0.990398 1.141970 93.887362
29 58 0.017414 0.034923 0.054841 0.094652 0.201910 0.363465 0.471452 0.539049 0.645727 0.805783 0.929258 95.841526
29 59 0.053575 0.100762 0.123999 0.152801 0.244583 0.405008 0.525296 0.586241 0.669302 0.818731 0.956735 95.362966
29 60 0.077218 0.222029 0.334445 0.347439 0.400814 0.551565 0.665359 0.695438 0.751775 0.914334 1.129798 93.909786
29 61 0.026668 0.079281 0.140715 0.170760 0.219232 0.344061 0.477872 0.541974 0.581352 0.694144 0.855036 95.868904
29 62 0.006202 0.013334 0.021491 0.034348 0.073078 0.165440 0.287234 0.394568 0.495944 0.634697 0.755872 97.117794
29 63 0.024618 0.051109 0.075369 0.108454 0.188146 0.313555 0.412378 0.481522 0.580515 0.737645 0.888670 96.138020
29 64 0.051680 0.115014 0.162169 0.196050 0.261717 0.359869 0.432658 0.488235 0.579346 0.721382 0.874646 95.757235
29 65 0.004845 0.011219 0.020006 0.033764 0.069070 0.141174 0.224977 0.294906 0.364935 0.470939 0.581905 97.782259
29 66 0.003788 0.007537 0.012408 0.022076 0.048880 0.100854 0.160285 0.218243 0.286648 0.383111 0.476057 98.280111
29 67 0.021105 0.047497 0.072043 0.093444 0.130258 0.185221 0.231777 0.272095 0.330685 0.423841 0.530656 97.661381
29 68 0.008761 0.019452 0.031087 0.044277 0.069615 0.110839 0.150200 0.183452 0.223098 0.286913 0.360818 98.511488
29 69 0.002055 0.003633 0.005676 0.010112 0.021586 0.041796 0.064907 0.091015 0.122869 0.167181 0.212180 99.256988
29 70 0.002492 0.004503 0.007048 0.012023 0.023327 0.040457 0.057676 0.076683 0.100861 0.135075 0.171424 99.368433
29 71 0.003830 0.006802 0.010006 0.015413 0.026026 0.039950 0.052657 0.067192 0.086734 0.114379 0.143992 99.433014
29 72 0.002027 0.003314 0.004706 0.007416 0.013132 0.020976 0.028749 0.038219 0.050670 0.068541 0.088513 99.673736
29 73 0.001522 0.002419 0.003427 0.005475 0.009810 0.015807 0.021787 0.028998 0.038375 0.052053 0.067501 99.752827
29 74 0.002377 0.003723 0.004990 0.007458 0.012571 0.019133 0.025015 0.031861 0.040996 0.054221 0.068612 99.729046
29 75 0.001312 0.002251 0.003323 0.005090 0.008629 0.013771 0.019192 0.025235 0.032416 0.043289 0.056093 99.789399
29 76 0.001286 0.002212 0.003235 0.004900 0.008121 0.012670 0.017476 0.022961 0.029526 0.039429 0.051191 99.806992
29 77 0.001817 0.002816 0.003822 0.005799 0.009707 0.014654 0.019287 0.024678 0.031409 0.041258 0.052302 99.792448
29 78 0.001172 0.001914 0.002732 0.004283 0.007572 0.012220 0.016913 0.022270 0.028809 0.038574 0.049534 99.814007
29 79 0.001186 0.001967 0.002831 0.004387 0.007624 0.012372 0.017391 0.023158 0.029933 0.040182 0.051948 99.807022
29 80 0.001546 0.002667 0.003813 0.005661 0.009391 0.014890 0.020523 0.026677 0.033936 0.045317 0.058641 99.776937
29 81 0.002348 0.004153 0.005890 0.008448 0.013434 0.020591 0.027492 0.034528 0.042632 0.055585 0.070854 99.714046
29 82 0.001647 0.002880 0.004161 0.006254 0.010622 0.017358 0.024271 0.031568 0.040177 0.053746 0.069585 99.737732
29 83 0.001353 0.002405 0.003589 0.005503 0.009488 0.016027 0.023422 0.031430 0.040305 0.054159 0.070412 99.741913
29 84 0.001811 0.003211 0.004691 0.007173 0.012365 0.020192 0.028036 0.036311 0.046202 0.061676 0.079303 99.699030
29 85 0.004629 0.008302 0.011069 0.014646 0.021883 0.032042 0.041008 0.050114 0.062446 0.082084 0.104457 99.567320
29 86 0.001793 0.003378 0.005099 0.007663 0.013151 0.022161 0.031459 0.040532 0.051122 0.068496 0.089033 99.666111
29 87 0.001659 0.002955 0.004291 0.006592 0.011939 0.020740 0.029792 0.038950 0.049900 0.067803 0.088606 99.676771
29 88 0.004752 0.007903 0.009985 0.013966 0.023429 0.036157 0.045694 0.055352 0.070853 0.096324 0.123549 99.512037
29 89 0.007157 0.011344 0.013500 0.017526 0.027716 0.041591 0.052272 0.063492 0.081223 0.109671 0.140474 99.434033
29 90 0.001699 0.003150 0.004728 0.007507 0.014326 0.026001 0.037750 0.049023 0.062813 0.085591 0.111090 99.596319
29 91 0.002575 0.004877 0.007142 0.010529 0.018682 0.033399 0.048812 0.061997 0.075378 0.098295 0.125156 99.513159
29 92 0.005352 0.013572 0.022980 0.029007 0.036581 0.050467 0.065577 0.079128 0.095104 0.124390 0.165159 99.312683
29 93 0.002505 0.004918 0.007576 0.011142 0.018716 0.032015 0.046467 0.059755 0.073526 0.096471 0.124595 99.522314
29 94 0.002129 0.003743 0.005248 0.007739 0.013800 0.024047 0.034883 0.046295 0.060637 0.083188 0.108495 99.609793
29 95 0.002782 0.005138 0.007185 0.010138 0.017199 0.028859 0.040077 0.050477 0.063662 0.086085 0.112425 99.575970
29 96 0.004059 0.007647 0.010560 0.014059 0.021749 0.033884 0.045047 0.055185 0.068539 0.091468 0.118630 99.529171
29 97 0.004966 0.008493 0.010746 0.014191 0.022706 0.035229 0.044977 0.053556 0.067067 0.091014 0.118230 99.528827
29 98 0.006657 0.010634 0.012346 0.015508 0.023931 0.036105 0.045698 0.055031 0.069781 0.094863 0.123204 99.506239
29 99 0.002973 0.005600 0.008010 0.011430 0.019445 0.032747 0.045240 0.056021 0.069970 0.094456 0.123148 99.530962
29 100 0.003852 0.006920 0.009766 0.013991 0.023508 0.040183 0.056720 0.070449 0.086126 0.114246 0.148526 99.425711
30 1 0.018053 0.029446 0.039075 0.054298 0.082182 0.119167 0.151460 0.187576 0.239860 0.315892 0.400583 98.362409
30 2 0.015399 0.020695 0.027079 0.044228 0.078659 0.119365 0.153927 0.197387 0.258819 0.339545 0.419929 98.324968
30 3 0.013621 0.020945 0.029225 0.047884 0.085897 0.132785 0.175042 0.230987 0.315655 0.427204 0.538728 97.982029
30 4 0.020621 0.024275 0.031196 0.055782 0.106169 0.162331 0.211713 0.286063 0.398400 0.539197 0.674540 97.489712
30 5 0.013734 0.021724 0.031602 0.054659 0.103942 0.169556 0.230603 0.311739 0.439774 0.620718 0.813853 97.188097
30 6 0.016294 0.025245 0.037388 0.067909 0.139173 0.249030 0.365283 0.514699 0.735192 1.038485 1.345484 95.465818
30 7 0.038552 0.060644 0.086172 0.148606 0.288379 0.482910 0.657225 0.863298 1.183766 1.604679 1.978102 92.607666
30 8 0.030090 0.050881 0.083887 0.176766 0.426452 0.853990 1.324914 1.838920 2.421382 3.002202 3.338370 86.452143
30 9 0.031571 0.050654 0.089175 0.241965 0.794928 1.706656 2.372063 2.940983 3.667101 4.098163 3.769531 80.237207
30 10 1.222116 1.424390 1.495948 2.268419 3.486300 3.908039 3.295417 2.743581 2.519518 2.475140 2.385095 72.776041
30 11 0.908617 1.827681 2.029265 2.495251 4.033333 5.283017 4.318837 2.996249 2.563714 2.574191 2.465855 68.503990
30 12 0.043296 0.053884 0.102763 0.395795 1.714233 3.792851 4.853044 4.736616 3.777432 3.056806 2.448846 75.024431
30 13 0.696523 0.710641 1.157643 3.270455 6.032324 4.769874 2.880723 2.233782 2.231835 2.261788 2.126457 71.627960
30 14 11.903967 3.401799 1.824542 2.537152 3.057529 2.538471 2.180662 2.385817 2.559436 2.367637 2.077655 63.165333
30 15 1.069675 1.411583 1.406181 2.716306 5.870769 6.376838 3.929411 2.494784 2.411404 2.677164 2.511043 67.124842
30 16 0.127569 0.151647 0.259981 1.036782 4.290655 6.785479 5.764136 4.219255 3.272660 2.990484 2.692023 68.409330
30 17 3.163557 3.433113 3.613443 4.527911 5.027108 4.451780 3.532497 3.081267 3.043398 3.008837 2.828803 60.288284
30 18 6.067025 2.329749 1.990633 3.949456 6.354661 5.948334 4.723108 4.306085 3.965072 3.532799 3.105373 53.727703
30 19 0.342063 0.333726 0.438322 1.222870 3.296340 4.612494 4.651081 5.165231 6.347091 6.756924 5.757284 61.076571
30 20 0.400348 0.443230 0.549113 1.236852 3.128066 5.017772 5.441698 5.328997 5.455761 5.912660 5.862999 61.222508
30 21 1.158278 1.988779 2.441692 2.933472 3.824435 5.127231 6.028535 6.217062 6.035392 5.839950 5.475958 52.929220
30 22 0.409313 0.434909 0.493228 0.975166 2.397717 4.313791 5.314211 5.713068 6.197802 6.943088 7.092911 59.714793
30 23 0.087825 0.123195 0.158495 0.280330 0.608162 1.179085 1.748420 2.308044 3.032733 4.053693 4.978787 81.441233
30 24 0.216660 0.300102 0.322661 0.426266 0.703659 1.193993 1.667587 2.087817 2.634367 3.565896 4.692027 82.188966
30 25 0.218744 0.385672 0.470209 0.595703 0.947072 1.646918 2.424759 3.162607 4.092970 5.456060 6.802373 73.796915
30 26 0.082015 0.114669 0.151787 0.254261 0.478496 0.849450 1.255381 1.675807 2.174270 2.948547 3.925122 86.090193
30 27 0.036674 0.040844 0.054029 0.108151 0.215984 0.341706 0.456322 0.615526 0.839774 1.176038 1.613364 94.501588
30 28 0.091140 0.087237 0.092189 0.154057 0.275869 0.410407 0.524405 0.689891 0.937029 1.301504 1.756562 93.679709
30 29 0.065784 0.110355 0.144496 0.198638 0.313893 0.526040 0.763551 0.995913 1.267938 1.715943 2.304034 91.593416
30 30 0.055167 0.098249 0.118911 0.141864 0.209676 0.363736 0.532231 0.655075 0.774199 1.018417 1.370162 94.662314
30 31 0.028071 0.042897 0.060032 0.092826 0.149620 0.230702 0.313037 0.402357 0.510188 0.676290 0.894229 96.599754
30 32 0.034526 0.040500 0.051135 0.088005 0.156105 0.229937 0.291019 0.374572 0.491541 0.651086 0.835569 96.756004
30 33 0.043338 0.050663 0.061431 0.101665 0.177909 0.256263 0.309621 0.378354 0.482060 0.628196 0.786832 96.723667
30 34 0.026363 0.042083 0.056351 0.079576 0.120571 0.179920 0.236415 0.292889 0.362460 0.466992 0.594138 97.542244
30 35 0.014247 0.021634 0.029547 0.045222 0.074678 0.115934 0.155107 0.197583 0.251852 0.331880 0.427743 98.334568
30 36 0.006417 0.009657 0.013848 0.023685 0.044864 0.076582 0.108871 0.147014 0.197284 0.268202 0.347401 98.756178
30 37 0.006498 0.009615 0.013460 0.022353 0.040407 0.065136 0.087578 0.113316 0.148708 0.202354 0.265574 99.025000
30 38 0.010799 0.017822 0.021473 0.026930 0.041192 0.065450 0.087930 0.108344 0.135200 0.181074 0.236943 99.066843
30 39 0.003832 0.005824 0.008315 0.013748 0.024537 0.038824 0.051794 0.066704 0.086909 0.118022 0.155230 99.426260
30 40 0.007988 0.009761 0.011457 0.017554 0.029283 0.041783 0.052049 0.066960 0.088945 0.118086 0.148656 99.407483
30 41 0.004903 0.006622 0.008431 0.013317 0.022819 0.033342 0.041809 0.053364 0.070895 0.095540 0.121896 99.527061
30 42 0.003164 0.004362 0.005783 0.009530 0.017111 0.026131 0.034084 0.044637 0.059731 0.080604 0.103049 99.611816
30 43 0.002986 0.003887 0.005117 0.008630 0.015338 0.022600 0.029209 0.039160 0.053352 0.071753 0.091118 99.656849
30 44 0.002455 0.003334 0.004471 0.007701 0.014345 0.021865 0.028526 0.038412 0.053402 0.073939 0.095937 99.655609
30 45 0.003548 0.004682 0.006206 0.010584 0.019278 0.029054 0.037804 0.050687 0.069542 0.094616 0.121174 99.552826
30 46 0.005109 0.006684 0.008773 0.014752 0.026342 0.039097 0.050675 0.068495 0.095995 0.132707 0.172092 99.379282
30 47 0.007810 0.009518 0.012205 0.021207 0.038969 0.058638 0.075724 0.101932 0.142992 0.198657 0.258942 99.073406
30 48 0.005836 0.008674 0.012454 0.021723 0.041999 0.072208 0.102401 0.137778 0.185901 0.256508 0.335964 98.818554
30 49 0.019565 0.027296 0.035413 0.056717 0.099866 0.154223 0.193268 0.232209 0.292802 0.394322 0.513566 97.980753
30 50 0.063836 0.112058 0.124515 0.132552 0.182382 0.291368 0.385260 0.439153 0.512230 0.670325 0.866143 96.220179
30 51 0.023107 0.034993 0.051264 0.088420 0.162648 0.267558 0.355147 0.428400 0.514108 0.662195 0.838066 96.574095
30 52 0.101716 0.107061 0.122994 0.201427 0.336237 0.462548 0.535993 0.622618 0.743631 0.915048 1.085124 94.765602
30 53 0.108088 0.145303 0.152939 0.188550 0.283249 0.446507 0.576894 0.663765 0.771454 0.981349 1.222276 94.459625
30 54 0.076539 0.122246 0.165583 0.227740 0.324995 0.485973 0.634078 0.739500 0.844652 1.053120 1.317465 94.008108
30 55 0.081454 0.130826 0.155915 0.201690 0.323202 0.545810 0.729823 0.807025 0.852768 0.989724 1.148065 94.033697
30 56 0.025281 0.040681 0.062443 0.105635 0.184063 0.291050 0.390859 0.497857 0.637807 0.839031 1.051745 95.873552
30 57 0.094728 0.097728 0.105653 0.169460 0.297667 0.419603 0.489405 0.583171 0.719710 0.884251 1.025994 95.112631
30 58 0.017484 0.022594 0.032875 0.064821 0.131743 0.206360 0.266242 0.351523 0.483524 0.652969 0.811066 96.958797
30 59 0.039819 0.043211 0.053452 0.097871 0.186206 0.271655 0.320239 0.382506 0.483774 0.636611 0.798951 96.685706
30 60 0.085300 0.116565 0.121259 0.149462 0.238617 0.384375 0.499805 0.583408 0.691139 0.865013 1.029309 95.235748
30 61 0.029586 0.046235 0.056606 0.080411 0.142750 0.244984 0.326163 0.383405 0.460748 0.606624 0.769761 96.852728
30 62 0.005917 0.008603 0.013481 0.027340 0.060497 0.113047 0.168616 0.232945 0.313271 0.430919 0.563960 98.061403
30 63 0.024222 0.031811 0.043090 0.076721 0.144706 0.221903 0.279754 0.349678 0.451846 0.590680 0.730026 97.055561
30 64 0.046452 0.065639 0.080200 0.115632 0.187000 0.277187 0.349301 0.425324 0.526591 0.659512 0.789417 96.477747
30 65 0.005145 0.008615 0.013356 0.024705 0.053579 0.101990 0.151090 0.203744 0.274562 0.381207 0.496029 98.285977
30 66 0.004118 0.006239 0.009603 0.019020 0.042468 0.078951 0.116818 0.162858 0.225061 0.310736 0.398054 98.626070
30 67 0.020780 0.033976 0.044483 0.063891 0.104385 0.158071 0.200055 0.239134 0.291297 0.366563 0.443139 98.034223
30 68 0.008196 0.013782 0.019645 0.031060 0.055742 0.091274 0.122757 0.154539 0.196749 0.258865 0.323240 98.724142
30 69 0.002185 0.003192 0.004642 0.008510 0.017464 0.031337 0.047215 0.068824 0.098741 0.141259 0.187700 99.388931
30 70 0.002621 0.003955 0.005724 0.010124 0.019802 0.033149 0.046594 0.064147 0.088377 0.121343 0.155683 99.448484
30 71 0.003384 0.005160 0.007315 0.012273 0.022460 0.035141 0.046674 0.061071 0.080129 0.105046 0.129996 99.491350
30 72 0.001992 0.002847 0.003941 0.006698 0.012482 0.019657 0.026529 0.035782 0.048400 0.065454 0.083397 99.692819
30 73 0.001769 0.002455 0.003302 0.005489 0.009894 0.015111 0.020057 0.026933 0.036545 0.049895 0.064347 99.764206
30 74 0.002774 0.003656 0.004551 0.007188 0.012563 0.018558 0.023712 0.030697 0.040396 0.053316 0.066205 99.736385
30 75 0.001522 0.002271 0.003177 0.005134 0.009047 0.013991 0.018758 0.024561 0.031920 0.042415 0.053967 99.793238
30 76 0.001482 0.002245 0.003125 0.004973 0.008603 0.013139 0.017574 0.023029 0.029886 0.039498 0.050002 99.806440
30 77 0.002220 0.003013 0.003795 0.005898 0.010111 0.014773 0.018816 0.024214 0.031561 0.041507 0.051613 99.792480
30 78 0.001417 0.002099 0.002894 0.004670 0.008296 0.012768 0.016965 0.022182 0.028936 0.038520 0.048774 99.812479
30 79 0.001462 0.002135 0.002900 0.004677 0.008299 0.012830 0.017180 0.022693 0.029813 0.039803 0.050408 99.807800
30 80 0.001793 0.002711 0.003746 0.005935 0.010187 0.015494 0.020539 0.026765 0.034607 0.045704 0.057542 99.774979
30 81 0.002786 0.004213 0.005531 0.008231 0.013446 0.019813 0.025514 0.032399 0.041373 0.054193 0.067802 99.724699
30 82 0.001946 0.002907 0.004052 0.006568 0.011630 0.018174 0.024364 0.031649 0.040519 0.053125 0.066692 99.738375
30 83 0.001717 0.002560 0.003521 0.005656 0.010015 0.016049 0.022316 0.030028 0.039547 0.053010 0.067598 99.747982
30 84 0.002117 0.003117 0.004358 0.007260 0.013004 0.019984 0.026223 0.033954 0.044090 0.058671 0.074308 99.712914
30 85 0.005188 0.007281 0.009127 0.013572 0.021974 0.031618 0.039866 0.049995 0.063091 0.080597 0.098107 99.579582
30 86 0.002278 0.003403 0.004745 0.007847 0.014325 0.022817 0.030509 0.039551 0.051485 0.069070 0.087996 99.665972
30 87 0.002157 0.002970 0.004092 0.007149 0.013395 0.021208 0.028530 0.038147 0.051029 0.069120 0.088400 99.673799
30 88 0.005565 0.006753 0.008463 0.014267 0.025442 0.036065 0.043675 0.055006 0.071866 0.094277 0.115976 99.522652
30 89 0.009556 0.009947 0.010847 0.017274 0.029914 0.041508 0.049467 0.062298 0.081814 0.107136 0.130775 99.449467
30 90 0.002514 0.003556 0.005059 0.008928 0.016905 0.026903 0.036044 0.047736 0.063544 0.085722 0.108806 99.594286
30 91 0.003653 0.004873 0.006504 0.011276 0.021200 0.033334 0.043289 0.054844 0.070012 0.092661 0.117403 99.540949
30 92 0.008227 0.014408 0.018119 0.022412 0.032250 0.047790 0.061973 0.075090 0.091672 0.118831 0.150445 99.358786
30 93 0.003463 0.005285 0.007404 0.011794 0.020630 0.032763 0.043967 0.055804 0.069986 0.092072 0.117505 99.539329
30 94 0.002926 0.003944 0.005088 0.008195 0.014745 0.023526 0.032392 0.044019 0.059606 0.080899 0.102973 99.621685
30 95 0.003222 0.004531 0.006052 0.009946 0.017972 0.028023 0.036757 0.047302 0.061583 0.082326 0.104658 99.597628
30 96 0.004777 0.006783 0.008725 0.013109 0.021565 0.031913 0.040849 0.051374 0.065495 0.086457 0.109615 99.559342
30 97 0.005825 0.007188 0.008654 0.013526 0.023072 0.033149 0.040749 0.050920 0.065961 0.087248 0.108911 99.554798
30 98 0.007337 0.008396 0.009678 0.015094 0.025168 0.035090 0.042627 0.053579 0.069345 0.090497 0.111761 99.531430
30 99 0.003560 0.005159 0.006903 0.011115 0.019797 0.030870 0.040524 0.051922 0.067701 0.090650 0.115178 99.556619
30 100 0.004577 0.006497 0.008729 0.013980 0.024112 0.037176 0.048592 0.061346 0.078297 0.104459 0.134990 99.477245
31 1 0.010957 0.019017 0.027967 0.042479 0.071249 0.116597 0.162173 0.207108 0.261616 0.343725 0.437715 98.299399
31 2 0.010282 0.014434 0.019277 0.032063 0.060541 0.100377 0.138369 0.185084 0.253389 0.351079 0.455835 98.379271
31 3 0.006697 0.011175 0.017350 0.030332 0.058980 0.103930 0.152945 0.213391 0.300521 0.427685 0.570318 98.106676
31 4 0.010795 0.015211 0.021674 0.040812 0.085371 0.145936 0.200693 0.271958 0.383403 0.541136 0.706717 97.576294
31 5 0.006880 0.011607 0.018576 0.034359 0.072012 0.135704 0.206910 0.294527 0.423490 0.617677 0.836084 97.342173
31 6 0.007325 0.012302 0.019821 0.037554 0.080725 0.157474 0.248802 0.369624 0.558980 0.860587 1.225761 96.421047
31 7 0.012481 0.022200 0.036846 0.071791 0.161207 0.320162 0.501989 0.722604 1.049303 1.523512 2.013119 93.564783
31 8 0.013190 0.024825 0.042903 0.082906 0.186960 0.395249 0.672349 1.045908 1.642527 2.572981 3.577749 89.742447
31 9 0.010108 0.017682 0.031924 0.074958 0.212999 0.494619 0.892073 1.564890 2.843859 4.422903 5.184781 84.249206
31 10 0.226408 0.326236 0.482738 1.179381 3.237673 5.134762 4.801847 4.012834 3.743123 3.656310 3.289043 69.909647
31 11 0.348927 1.229661 1.942725 2.225279 3.495519 6.000720 6.669725 5.102341 3.830958 3.309797 2.885837 62.958514
31 12 0.017344 0.033462 0.064268 0.168537 0.621718 1.994178 3.855904 5.046317 5.505506 6.000196 5.825235 70.867335
31 13 0.065215 0.090331 0.174784 0.679556 2.619486 4.480326 4.711247 5.310090 6.663659 6.563560 4.786664 63.855081
31 14 5.552218 2.978595 2.323828 4.405300 7.047861 5.578063 3.297123 2.441156 2.368993 2.443838 2.354197 59.208828
31 15 0.935067 2.450612 2.725969 2.801824 4.322863 6.188323 5.631070 4.169216 3.682422 3.716200 3.425707 59.950730
31 16 0.037371 0.052264 0.081669 0.238721 1.078783 3.327291 5.262696 6.041293 6.526378 6.859969 5.994922 64.498642
31 17 0.429191 0.638084 1.044559 2.743298 6.670129 8.230428 6.297256 4.813398 4.384506 4.104749 3.498030 57.146374
31 18 5.261763 3.901491 4.019316 6.189238 7.451340 6.230080 4.733551 4.120847 3.834307 3.553953 3.242135 47.461978
31 19 0.197331 0.274200 0.450104 1.171539 3.037879 4.878405 5.511219 6.000486 6.766600 6.978946 6.216616 58.516678
31 20 0.051972 0.070099 0.113018 0.301005 0.924580 1.980992 3.159053 4.844853 7.231156 8.990092 8.623809 63.709372
31 21 0.414690 0.789779 1.186234 2.126073 4.381574 6.958699 7.707769 7.325575 7.093408 6.790098 5.989068 49.237034
31 22 0.447786 0.681524 1.089127 2.185130 4.048850 5.552914 6.130555 6.421407 6.620417 6.600972 6.272800 53.948517
31 23 0.025546 0.042156 0.065783 0.136702 0.356164 0.805563 1.401260 2.227593 3.502695 5.104503 6.274102 80.057932
31 24 0.027539 0.050973 0.085961 0.176644 0.426860 0.848494 1.282392 1.832951 2.808645 4.362336 6.033005 82.064201
31 25 0.098206 0.209981 0.361218 0.645468 1.275535 2.262319 3.241781 4.186256 5.349924 6.617704 7.388074 68.363533
31 26 0.047389 0.088028 0.151105 0.293317 0.623491 1.175717 1.797466 2.485835 3.331471 4.390929 5.367518 80.247736
31 27 0.009273 0.013443 0.020713 0.042229 0.095379 0.186299 0.306067 0.506224 0.865312 1.438307 2.161017 94.355738
31 28 0.021132 0.029712 0.045708 0.093256 0.196649 0.337740 0.491239 0.725827 1.109736 1.672892 2.340799 92.935309
31 29 0.037893 0.077889 0.121133 0.191120 0.365297 0.692919 1.042808 1.356600 1.741140 2.324684 2.967354 89.081163
31 30 0.022901 0.044849 0.065317 0.095937 0.177861 0.353703 0.550974 0.716253 0.920928 1.289854 1.741551 94.019873
31 31 0.012941 0.020214 0.029502 0.049410 0.090947 0.160785 0.240394 0.337593 0.478229 0.706819 1.010999 96.862165
31 32 0.024435 0.029572 0.038013 0.066092 0.123067 0.192920 0.258354 0.354961 0.506052 0.716705 0.954072 96.735754
31 33 0.030978 0.036837 0.046672 0.082087 0.157380 0.246764 0.323509 0.424046 0.562383 0.736551 0.910807 96.441989
31 34 0.014048 0.022978 0.032598 0.051083 0.091563 0.155603 0.219529 0.286009 0.373993 0.504496 0.652313 97.595785
31 35 0.008991 0.013506 0.018467 0.029757 0.054385 0.092517 0.130977 0.175542 0.238302 0.333775 0.448912 98.454868
31 36 0.004375 0.006786 0.009953 0.017163 0.033061 0.058408 0.086217 0.121816 0.174309 0.254659 0.351949 98.881302
31 37 0.004048 0.006155 0.008813 0.014809 0.027935 0.048474 0.070610 0.098006 0.137015 0.197057 0.269804 99.117277
31 38 0.005521 0.009845 0.013575 0.019529 0.034252 0.059804 0.084467 0.106544 0.135966 0.187491 0.250722 99.092285
31 39 0.002381 0.003756 0.005523 0.009249 0.017198 0.029558 0.043138 0.060036 0.083812 0.120708 0.166327 99.458311
31 40 0.004570 0.006523 0.008863 0.014543 0.025720 0.039501 0.052040 0.068109 0.091131 0.124509 0.163269 99.401218
31 41 0.003551 0.005215 0.007124 0.011542 0.020417 0.031739 0.042428 0.056283 0.076231 0.104327 0.135637 99.505507
31 42 0.002628 0.003925 0.005395 0.008736 0.015625 0.024667 0.033361 0.044679 0.061098 0.084779 0.111781 99.603325
31 43 0.002403 0.003389 0.004651 0.007842 0.014135 0.021693 0.028923 0.039253 0.054414 0.075578 0.099331 99.648388
31 44 0.001786 0.002631 0.003717 0.006390 0.011990 0.019511 0.027152 0.037606 0.052774 0.074645 0.099857 99.661944
31 45 0.002437 0.003488 0.004844 0.008295 0.015439 0.024630 0.033688 0.046454 0.065415 0.092421 0.123152 99.579739
31 46 0.003060 0.004424 0.006288 0.011105 0.021347 0.034782 0.048226 0.067365 0.096425 0.137390 0.183425 99.386163
31 47 0.005862 0.007721 0.010475 0.018726 0.035685 0.056286 0.075862 0.105128 0.150991 0.214077 0.283469 99.035723
31 48 0.004105 0.006505 0.009657 0.016681 0.032288 0.057757 0.085987 0.121504 0.174673 0.259742 0.365664 98.865435
31 49 0.011768 0.016554 0.022242 0.037991 0.074070 0.126799 0.175290 0.232265 0.318029 0.449264 0.596208 97.939522
31 50 0.034255 0.060383 0.075775 0.104937 0.197194 0.370122 0.504067 0.560725 0.637092 0.816981 1.007290 95.631180
31 51 0.021573 0.033861 0.048634 0.078420 0.138135 0.231776 0.328886 0.437078 0.583185 0.806683 1.056599 96.235172
31 52 0.111655 0.111251 0.126372 0.220969 0.393110 0.530480 0.601356 0.708188 0.861105 1.046186 1.211044 94.078285
31 53 0.060938 0.097004 0.127348 0.186038 0.314556 0.515070 0.668807 0.765806 0.893359 1.129580 1.369908 93.871588
31 54 0.085615 0.125366 0.154828 0.219538 0.351860 0.553219 0.720791 0.843290 0.973066 1.178186 1.387980 93.406260
31 55 0.069944 0.104682 0.128811 0.183217 0.316766 0.533143 0.709096 0.825499 0.949987 1.149374 1.329164 93.700319
31 56 0.030947 0.046862 0.063555 0.098580 0.165021 0.257520 0.344028 0.447709 0.604220 0.839210 1.103788 95.998558
31 57 0.059169 0.064062 0.077379 0.139437 0.264318 0.388546 0.475168 0.593090 0.750910 0.921172 1.056294 95.210455
31 58 0.007964 0.011636 0.018118 0.036730 0.079779 0.139560 0.199887 0.285637 0.422012 0.612287 0.806247 97.380142
31 59 0.014939 0.020317 0.029677 0.058515 0.123380 0.205867 0.278273 0.372465 0.513607 0.702379 0.882117 96.798460
31 60 0.031341 0.054701 0.071080 0.106124 0.209859 0.379160 0.501133 0.570153 0.671349 0.848237 1.003670 95.553198
31 61 0.009951 0.017376 0.025971 0.043845 0.089178 0.169734 0.250941 0.329627 0.437937 0.609216 0.785234 97.230986
31 62 0.002786 0.004441 0.007167 0.014057 0.030562 0.060049 0.097051 0.148641 0.229111 0.360932 0.530471 98.514732
31 63 0.010737 0.016318 0.024254 0.044733 0.092183 0.160914 0.227930 0.310314 0.429341 0.589700 0.748506 97.345070
31 64 0.016213 0.026128 0.039057 0.070890 0.146223 0.249530 0.335709 0.423485 0.537562 0.676732 0.791355 96.687116
31 65 0.002539 0.004307 0.006807 0.012640 0.027961 0.057482 0.094949 0.143960 0.217757 0.334602 0.472961 98.624038
31 66 0.002411 0.003833 0.005992 0.011720 0.026416 0.051303 0.079660 0.118370 0.180293 0.276596 0.387352 98.856056
31 67 0.008910 0.015352 0.022655 0.037881 0.075589 0.134566 0.188322 0.236958 0.294064 0.371096 0.440216 98.174391
31 68 0.003588 0.006103 0.009506 0.016736 0.033959 0.062590 0.093731 0.129092 0.175517 0.241554 0.309332 98.918297
31 69 0.001390 0.002068 0.003040 0.005642 0.011785 0.021634 0.033159 0.049705 0.075394 0.115588 0.164600 99.515997
31 70 0.001512 0.002427 0.003772 0.006975 0.014392 0.025774 0.038256 0.054494 0.077664 0.111212 0.148714 99.514809
31 71 0.002259 0.003563 0.005255 0.009063 0.017371 0.028955 0.040729 0.055420 0.074911 0.100852 0.127394 99.534225
31 72 0.001385 0.002081 0.002964 0.004973 0.009315 0.015432 0.021874 0.030203 0.041645 0.058539 0.078022 99.733570
31 73 0.001239 0.001778 0.002482 0.004221 0.007920 0.012739 0.017583 0.024096 0.033303 0.046564 0.061502 99.786574
31 74 0.001645 0.002357 0.003274 0.005556 0.010403 0.016371 0.021763 0.028513 0.037722 0.050648 0.064410 99.757338
31 75 0.001148 0.001765 0.002518 0.004085 0.007354 0.011857 0.016493 0.022122 0.029474 0.040391 0.052997 99.809792
31 76 0.001155 0.001798 0.002569 0.004131 0.007319 0.011553 0.015856 0.021111 0.027844 0.037691 0.048901 99.820072
31 77 0.001664 0.002286 0.003025 0.004936 0.008843 0.013406 0.017586 0.023013 0.030201 0.040044 0.050393 99.804602
31 78 0.001157 0.001720 0.002407 0.003916 0.006973 0.010937 0.014911 0.019883 0.026386 0.035906 0.046727 99.829082
31 79 0.001172 0.001735 0.002435 0.003972 0.007015 0.010962 0.014964 0.020052 0.026621 0.036289 0.047446 99.827337
31 80 0.001343 0.002004 0.002804 0.004585 0.008170 0.012903 0.017617 0.023385 0.030661 0.041311 0.053265 99.801952
31 81 0.001721 0.002603 0.003700 0.006020 0.010599 0.016728 0.022959 0.030331 0.038981 0.051103 0.064223 99.751032
31 82 0.001503 0.002207 0.003071 0.005046 0.009082 0.014514 0.020083 0.027087 0.036131 0.049102 0.063536 99.768637
31 83 0.001358 0.002088 0.002971 0.004819 0.008488 0.013595 0.018862 0.025371 0.033931 0.047166 0.063025 99.778326
31 84 0.001416 0.002108 0.003004 0.005054 0.009317 0.015270 0.021406 0.028983 0.038774 0.053393 0.070090 99.751185
31 85 0.002703 0.003908 0.005346 0.008800 0.016055 0.025340 0.033842 0.043879 0.056447 0.073791 0.091489 99.638395
31 86 0.001656 0.002589 0.003680 0.005985 0.010753 0.017463 0.024251 0.032628 0.044105 0.061467 0.081380 99.714043
31 87 0.001376 0.002142 0.003106 0.005155 0.009415 0.015857 0.022823 0.031386 0.042634 0.060430 0.081806 99.723867
31 88 0.002807 0.004004 0.005527 0.009477 0.017790 0.028004 0.037059 0.048573 0.064608 0.086688 0.108960 99.586504
31 89 0.003794 0.004957 0.006765 0.012244 0.023443 0.035118 0.044002 0.056144 0.073541 0.097111 0.120439 99.522440
31 90 0.001498 0.002347 0.003452 0.005838 0.010779 0.018137 0.026245 0.037004 0.052329 0.075816 0.103676 99.662876
31 91 0.001944 0.002904 0.004158 0.007250 0.014182 0.024097 0.033634 0.045361 0.062317 0.088684 0.118752 99.596718
31 92 0.003484 0.006298 0.008935 0.013318 0.024730 0.044333 0.062435 0.076327 0.091550 0.117788 0.146086 99.404714
31 93 0.001988 0.003084 0.004418 0.007260 0.013395 0.022785 0.032708 0.044479 0.060268 0.084540 0.112708 99.612368
31 94 0.001675 0.002501 0.003513 0.005781 0.010467 0.017225 0.024346 0.033409 0.046092 0.065923 0.090225 99.698841
31 95 0.001900 0.002904 0.004126 0.006855 0.012887 0.021769 0.030574 0.040670 0.054221 0.075089 0.099017 99.649990
31 96 0.002262 0.003484 0.004951 0.008108 0.014927 0.024821 0.034656 0.045757 0.059995 0.081211 0.104759 99.615069
31 97 0.003004 0.004160 0.005604 0.009375 0.017371 0.027265 0.035877 0.046426 0.061360 0.082944 0.105609 99.601002
31 98 0.003198 0.004319 0.005928 0.010436 0.019707 0.030006 0.038251 0.048760 0.063457 0.084225 0.106218 99.585499
31 99 0.001982 0.003124 0.004508 0.007527 0.014074 0.023611 0.033309 0.045030 0.061305 0.085666 0.113226 99.606640
31 100 0.002769 0.004161 0.005837 0.009567 0.017357 0.029165 0.041013 0.054533 0.072999 0.102449 0.137832 99.522320
32 1 0.009406 0.017331 0.026282 0.039720 0.067118 0.111685 0.156319 0.199572 0.254593 0.338212 0.433871 98.345895
32 2 0.008089 0.012824 0.018929 0.031782 0.058073 0.094583 0.131293 0.176674 0.240892 0.332002 0.433725 98.461138
32 3 0.006807 0.011917 0.018465 0.031162 0.058330 0.100041 0.144639 0.199322 0.279362 0.397320 0.533859 98.218773
32 4 0.008752 0.013373 0.020003 0.036814 0.074610 0.126964 0.176149 0.239965 0.338857 0.481847 0.641863 97.840803
32 5 0.006222 0.010900 0.017604 0.032051 0.065431 0.121484 0.185791 0.266757 0.385571 0.563265 0.767434 97.577492
32 6 0.006152 0.010381 0.017192 0.033501 0.071173 0.134276 0.209598 0.313734 0.475425 0.725145 1.032332 96.971092
32 7 0.009420 0.015937 0.026453 0.053170 0.117131 0.222857 0.349961 0.527972 0.796503 1.168566 1.562442 95.149587
32 8 0.007877 0.014341 0.024687 0.049001 0.107693 0.214525 0.354180 0.562572 0.909863 1.482776 2.245793 94.026694
32 9 0.006242 0.011113 0.021006 0.049435 0.120279 0.233048 0.367339 0.595625 1.045069 1.835842 2.925925 92.789076
32 10 0.085193 0.101284 0.160094 0.434003 1.244729 2.318501 3.288518 4.576401 5.623503 5.291631 4.188855 72.687288
32 11 0.079849 0.186396 0.284659 0.488058 1.292625 3.356161 5.695449 6.941902 7.294251 6.329464 4.355946 63.695240
32 12 0.010734 0.020251 0.036493 0.076740 0.185124 0.394696 0.648506 0.996878 1.711358 3.336829 5.861907 86.720484
32 13 0.030987 0.042985 0.077381 0.220039 0.594874 1.029499 1.587940 2.916937 5.373995 7.230293 7.060510 73.834559
32 14 0.407424 0.300122 0.501675 2.207374 7.069993 7.682335 5.366165 4.285919 3.737877 3.080427 2.379720 62.980973
32 15 0.170984 0.416509 0.605381 0.851509 1.631138 3.280382 4.785073 5.448082 5.897081 5.934316 5.022329 65.957216
32 16 0.035042 0.069248 0.113738 0.196344 0.393787 0.776410 1.183187 1.569241 2.301260 4.070543 6.587950 82.703253
32 17 0.086835 0.133887 0.210844 0.474972 1.246963 2.482528 3.873348 5.732512 7.820863 8.338327 6.838517 62.760405
32 18 0.692285 0.677311 0.907823 2.163320 4.806506 6.507544 6.522096 6.508249 6.398442 5.816579 4.881680 54.118164
32 19 0.198642 0.310275 0.428258 0.716780 1.204465 1.644639 1.911854 2.331587 3.134068 4.186338 5.149118 78.783975
32 20 0.035154 0.054731 0.087578 0.186847 0.446021 0.864439 1.279240 1.732827 2.346566 3.286976 4.382058 85.297562
32 21 0.098874 0.180324 0.297094 0.561710 1.203283 2.252320 3.310874 4.363767 5.647458 6.914428 7.474583 67.695284
32 22 0.291793 0.469861 0.708557 1.189060 1.861576 2.502942 3.047550 3.726050 4.563686 5.419062 6.117260 70.102602
32 23 0.053807 0.096716 0.159702 0.282825 0.505085 0.818975 1.139098 1.485700 1.910139 2.496591 3.168855 87.882507
32 24 0.023555 0.041239 0.066284 0.123372 0.266572 0.553776 0.932422 1.356216 1.837410 2.501474 3.232085 89.065594
32 25 0.092407 0.205674 0.347766 0.541333 0.869353 1.371861 1.888524 2.380831 2.981910 3.832131 4.800667 80.687544
32 26 0.101953 0.201119 0.324282 0.509715 0.762489 1.070263 1.378637 1.719618 2.145496 2.727641 3.439122 85.619667
32 27 0.019739 0.028812 0.045983 0.092736 0.193710 0.343848 0.527332 0.780088 1.093074 1.462416 1.844979 93.567284
32 28 0.037997 0.053748 0.081637 0.158335 0.308062 0.484982 0.653796 0.873347 1.152198 1.490112 1.856824 92.848957
32 29 0.080477 0.178358 0.285593 0.392605 0.520281 0.701194 0.878715 1.042500 1.254959 1.605152 2.070599 90.989567
32 30 0.044298 0.098969 0.154727 0.209903 0.309829 0.489260 0.663849 0.783606 0.906123 1.135770 1.437555 93.766109
32 31 0.017220 0.029564 0.048381 0.084474 0.152110 0.252256 0.366163 0.499034 0.651792 0.847875 1.069604 95.981526
32 32 0.030924 0.039958 0.057591 0.105306 0.185327 0.265578 0.341578 0.453376 0.603682 0.782174 0.970921 96.163582
32 33 0.046472 0.060892 0.083991 0.145060 0.236824 0.310658 0.366579 0.455676 0.586431 0.744146 0.909031 96.054245
32 34 0.018806 0.034037 0.052093 0.081212 0.133568 0.202725 0.265530 0.331945 0.421550 0.547669 0.689429 97.221435
32 35 0.010506 0.017076 0.026233 0.044096 0.077402 0.122826 0.169460 0.225616 0.298973 0.399199 0.514711 98.093904
32 36 0.004981 0.008161 0.013265 0.024150 0.045582 0.076550 0.111933 0.159021 0.223230 0.310919 0.410494 98.611713
32 37 0.004629 0.007558 0.011796 0.020656 0.038154 0.062761 0.088242 0.120181 0.165005 0.231013 0.308884 98.941122
32 38 0.006035 0.011861 0.017585 0.025584 0.043354 0.071285 0.096967 0.121246 0.155880 0.213931 0.283683 98.952593
32 39 0.002076 0.003572 0.005817 0.010362 0.019971 0.034875 0.051838 0.072984 0.101685 0.145633 0.199084 99.352102
32 40 0.004893 0.007384 0.010383 0.016966 0.029613 0.044929 0.059360 0.079016 0.107879 0.147352 0.190752 99.301472
32 41 0.003329 0.005360 0.007915 0.013061 0.023005 0.035902 0.048673 0.065022 0.087955 0.120096 0.155979 99.433703
32 42 0.002614 0.004111 0.005921 0.009857 0.017839 0.028027 0.037788 0.050799 0.070249 0.097871 0.128776 99.546152
32 43 0.002349 0.003592 0.005213 0.008775 0.015566 0.023998 0.032674 0.044870 0.062281 0.086302 0.113584 99.600800
32 44 0.001565 0.002442 0.003665 0.006547 0.012483 0.020323 0.028735 0.040976 0.059203 0.084930 0.114362 99.624766
32 45 0.002327 0.003550 0.005218 0.009138 0.017025 0.027224 0.037908 0.053659 0.077605 0.110885 0.148528 99.506932
32 46 0.002953 0.004529 0.006805 0.012344 0.023832 0.038832 0.054523 0.077371 0.112087 0.159836 0.213281 99.293608
32 47 0.006210 0.008926 0.012905 0.023205 0.043594 0.068004 0.092063 0.128288 0.184449 0.259297 0.340452 98.832609
32 48 0.004402 0.007532 0.012240 0.022459 0.044596 0.079252 0.119556 0.171680 0.244109 0.343256 0.451006 98.499912
32 49 0.013292 0.021680 0.033272 0.058417 0.109116 0.176614 0.236632 0.303089 0.395776 0.527150 0.664805 97.460153
32 50 0.056494 0.113877 0.153707 0.193345 0.282106 0.417093 0.502541 0.540362 0.614756 0.780245 0.977435 95.368037
32 51 0.023427 0.042028 0.070011 0.121980 0.218315 0.347569 0.460672 0.562410 0.682444 0.857260 1.040317 95.573566
32 52 0.153042 0.174880 0.220803 0.355309 0.513795 0.605145 0.658787 0.753754 0.879289 1.018633 1.142741 93.523823
32 53 0.087215 0.151920 0.207733 0.290449 0.440324 0.642223 0.772890 0.828471 0.893261 1.033562 1.173881 93.478071
32 54 0.094368 0.174595 0.277294 0.388862 0.484350 0.611461 0.733710 0.825898 0.903011 1.037208 1.209901 93.259343
32 55 0.105613 0.181545 0.236380 0.309354 0.438669 0.614506 0.736139 0.801850 0.880481 1.035231 1.201279 93.458950
32 56 0.021710 0.040333 0.071446 0.128950 0.227778 0.357194 0.482495 0.610775 0.755400 0.930095 1.095668 95.278154
32 57 0.071080 0.097219 0.130730 0.211003 0.326238 0.416442 0.475748 0.568469 0.703188 0.856655 1.001775 95.141453
32 58 0.007983 0.013622 0.023940 0.050688 0.113484 0.200765 0.284403 0.385141 0.518456 0.670468 0.796444 96.934612
32 59 0.019433 0.029106 0.045854 0.090387 0.181966 0.283821 0.360149 0.449938 0.575812 0.727490 0.860334 96.375709
32 60 0.053467 0.100408 0.134081 0.176181 0.265805 0.376443 0.440521 0.491066 0.590581 0.750778 0.914381 95.706291
32 61 0.016984 0.032096 0.050676 0.081670 0.143947 0.233311 0.306620 0.365723 0.442938 0.570659 0.712043 97.043333
32 62 0.003608 0.005986 0.010461 0.021997 0.050018 0.098034 0.158818 0.238504 0.340154 0.467286 0.588403 98.016729
32 63 0.017844 0.028997 0.045512 0.082542 0.152694 0.225611 0.280014 0.351194 0.459867 0.592795 0.715341 97.047592
32 64 0.037532 0.061750 0.086911 0.133654 0.211510 0.283421 0.327456 0.385200 0.480140 0.599898 0.712920 96.679609
32 65 0.003804 0.007033 0.012296 0.024018 0.052001 0.098157 0.149885 0.209457 0.284901 0.384912 0.485207 98.288324
32 66 0.003666 0.006487 0.011004 0.021445 0.046223 0.084359 0.124078 0.170067 0.229934 0.310280 0.391089 98.601372
32 67 0.018554 0.034542 0.049865 0.071404 0.109231 0.152732 0.184966 0.218891 0.270260 0.341179 0.413294 98.135082
32 68 0.005808 0.010845 0.017848 0.030506 0.055196 0.087470 0.115773 0.144803 0.182379 0.235358 0.291423 98.822590
32 69 0.001806 0.002837 0.004419 0.008304 0.017118 0.030800 0.047312 0.069945 0.100060 0.139833 0.181089 99.396473
32 70 0.002239 0.003840 0.006116 0.010867 0.020842 0.034738 0.049024 0.066743 0.090410 0.122542 0.157136 99.435505
32 71 0.003190 0.005487 0.008565 0.014366 0.024937 0.037211 0.048626 0.063105 0.082548 0.107650 0.133974 99.470343
32 72 0.001781 0.002881 0.004240 0.006920 0.012360 0.019563 0.026877 0.036208 0.049024 0.067279 0.087865 99.685007
32 73 0.001398 0.002174 0.003142 0.005134 0.009131 0.014406 0.019960 0.027216 0.036947 0.050716 0.066387 99.763391
32 74 0.002050 0.003148 0.004398 0.006958 0.011986 0.018003 0.023710 0.031115 0.041124 0.054665 0.069243 99.733599
32 75 0.001357 0.002260 0.003333 0.005169 0.008666 0.013384 0.018342 0.024316 0.031946 0.043285 0.056796 99.791144
32 76 0.001265 0.002101 0.003095 0.004877 0.008273 0.012654 0.017187 0.022870 0.030255 0.040821 0.052778 99.803826
32 77 0.001628 0.002447 0.003402 0.005399 0.009219 0.013731 0.018165 0.023989 0.031596 0.041935 0.053120 99.795370
32 78 0.000989 0.001600 0.002368 0.003890 0.006979 0.011162 0.015544 0.020966 0.027987 0.038202 0.049755 99.820557
32 79 0.001123 0.001785 0.002598 0.004223 0.007421 0.011649 0.016125 0.021876 0.029298 0.039846 0.051599 99.812456
32 80 0.001328 0.002175 0.003203 0.005117 0.008745 0.013562 0.018502 0.024525 0.032116 0.043185 0.055737 99.791802
32 81 0.001768 0.002905 0.004199 0.006564 0.011037 0.016784 0.022437 0.029245 0.037888 0.050250 0.063981 99.752943
32 82 0.001480 0.002420 0.003538 0.005578 0.009545 0.015076 0.020909 0.028002 0.036991 0.050098 0.065030 99.761334
32 83 0.001448 0.002418 0.003554 0.005602 0.009563 0.015152 0.021167 0.028511 0.037792 0.051431 0.067104 99.756258
32 84 0.001556 0.002527 0.003760 0.006157 0.010833 0.017315 0.023991 0.031894 0.041679 0.056145 0.072540 99.731601
32 85 0.003411 0.005432 0.007565 0.011579 0.018874 0.027311 0.034675 0.043683 0.056000 0.073428 0.092146 99.625893
32 86 0.001656 0.002755 0.004150 0.006740 0.011675 0.018571 0.025809 0.034437 0.045192 0.061103 0.079532 99.708380
32 87 0.001495 0.002391 0.003574 0.006082 0.010997 0.017618 0.024552 0.033423 0.045094 0.061987 0.081221 99.711567
32 88 0.003339 0.004963 0.007003 0.011626 0.019910 0.028543 0.036023 0.046417 0.061487 0.082011 0.103427 99.595251
32 89 0.005069 0.006785 0.009036 0.014928 0.025523 0.035455 0.043030 0.054198 0.070970 0.093051 0.115299 99.526659
32 90 0.001575 0.002553 0.003907 0.006844 0.012898 0.021204 0.029917 0.041119 0.056071 0.077018 0.099984 99.646906
32 91 0.002146 0.003526 0.005467 0.009439 0.017289 0.028072 0.038865 0.051444 0.067277 0.090512 0.116699 99.569265
32 92 0.005458 0.010488 0.014650 0.019849 0.031187 0.047478 0.060518 0.071589 0.087161 0.113086 0.142074 99.396461
32 93 0.002471 0.004142 0.006307 0.010238 0.017734 0.028369 0.038980 0.050446 0.064256 0.085361 0.110369 99.581322
32 94 0.001964 0.003075 0.004493 0.007382 0.012923 0.020435 0.028487 0.038949 0.052988 0.072838 0.095162 99.661305
32 95 0.002623 0.004247 0.006096 0.009552 0.016081 0.024776 0.033324 0.043602 0.057382 0.077464 0.100405 99.624445
32 96 0.002948 0.004895 0.007311 0.011667 0.019568 0.029293 0.038374 0.049119 0.063411 0.083521 0.105557 99.584335
32 97 0.004059 0.006071 0.008350 0.013102 0.021703 0.030872 0.038573 0.048641 0.063367 0.084040 0.106137 99.575083
32 98 0.004764 0.006726 0.008958 0.014239 0.023556 0.032597 0.039832 0.050053 0.065419 0.086607 0.109133 99.558117
32 99 0.002341 0.003958 0.006124 0.010384 0.018660 0.029352 0.039720 0.052268 0.069430 0.093193 0.118687 99.555885
32 100 0.003327 0.005233 0.007832 0.013322 0.023435 0.036415 0.048822 0.063441 0.082675 0.110540 0.142749 99.462213
33 1 0.023413 0.037039 0.046997 0.063382 0.095819 0.144445 0.189116 0.232777 0.287756 0.369291 0.462525 98.047443
33 2 0.023869 0.028925 0.035147 0.056921 0.100050 0.148268 0.185927 0.233906 0.303788 0.399401 0.499696 97.984104
33 3 0.020326 0.029614 0.040348 0.065780 0.115622 0.177687 0.234321 0.306939 0.412646 0.552557 0.694777 97.349384
33 4 0.035237 0.037216 0.044907 0.081351 0.153928 0.228933 0.287814 0.377978 0.516446 0.694450 0.869841 96.671898
33 5 0.023570 0.034660 0.048633 0.083144 0.153751 0.248238 0.336658 0.444760 0.601073 0.816420 1.041083 96.168007
33 6 0.028107 0.040503 0.059142 0.110038 0.217286 0.358105 0.487366 0.650086 0.886052 1.195497 1.495592 94.472225
33 7 0.061942 0.083613 0.112768 0.204321 0.395405 0.614452 0.781642 0.995279 1.322493 1.715543 2.037749 91.674799
33 8 0.051634 0.072728 0.113643 0.247345 0.551609 0.928535 1.264888 1.686272 2.235240 2.804542 3.216078 86.827484
33 9 0.058746 0.077542 0.131796 0.354726 0.935687 1.499537 1.788668 2.254422 3.101672 3.854890 4.019799 81.922516
33 10 1.599693 1.237234 1.146059 2.034654 3.809545 4.426163 3.533165 2.880501 2.696734 2.719858 2.604486 71.311905
33 11 0.780814 1.365601 1.207726 1.451844 3.204788 6.384845 6.826024 4.946161 3.720338 3.179106 2.524358 64.408392
33 12 0.049378 0.058157 0.088623 0.263055 0.980770 2.131491 2.777968 3.189139 3.917712 5.244078 5.968404 75.331223
33 13 0.403125 0.413300 0.695375 1.865107 3.209189 3.091712 2.906630 3.586385 4.720142 4.920350 4.183124 70.005564
33 14 4.000234 1.264144 1.152743 3.255467 6.465760 5.321797 3.473102 2.956672 2.828996 2.670755 2.420890 64.189440
33 15 0.363474 0.562639 0.567476 0.938345 2.402840 4.376738 5.025154 5.058697 5.508048 5.636940 4.559038 65.000612
33 16 0.098367 0.135410 0.184733 0.379661 0.983146 1.974740 2.623464 2.953482 3.431325 4.599464 5.899255 76.736954
33 17 0.476423 0.663716 0.808849 1.339388 2.444002 3.527897 3.999703 4.354982 5.024233 5.650756 5.548775 66.161276
33 18 0.841592 0.457441 0.515735 1.377413 3.232468 4.326994 4.682388 5.568035 6.396916 6.377673 5.583345 60.640004
33 19 0.162985 0.180669 0.224854 0.447636 0.929541 1.400799 1.722728 2.267636 3.192206 4.227917 4.974757 80.268272
33 20 0.089843 0.122244 0.155506 0.276320 0.574739 0.961253 1.236256 1.545919 2.066467 2.862654 3.715794 86.393006
33 21 0.126895 0.202434 0.263682 0.413147 0.799493 1.490914 2.181322 2.810141 3.617028 4.722812 5.664912 77.707222
33 22 0.111200 0.124573 0.155194 0.298903 0.653174 1.162691 1.673761 2.339948 3.255173 4.398024 5.399489 80.427872
33 23 0.042350 0.058986 0.080740 0.146287 0.290584 0.499842 0.698182 0.916899 1.213124 1.665010 2.195317 92.192675
33 24 0.036640 0.055190 0.072238 0.117110 0.220971 0.384534 0.531322 0.678900 0.903909 1.301224 1.818866 93.879097
33 25 0.058835 0.093521 0.113830 0.160800 0.292032 0.553310 0.847648 1.138347 1.515456 2.117467 2.805109 90.303648
33 26 0.060237 0.084313 0.107026 0.167782 0.300384 0.511392 0.733933 0.967289 1.235077 1.628285 2.090273 92.114006
33 27 0.029457 0.031136 0.040034 0.081065 0.167625 0.261286 0.339245 0.456800 0.629965 0.865982 1.131294 95.966110
33 28 0.048812 0.050878 0.060947 0.112350 0.215839 0.319199 0.389546 0.487596 0.638469 0.856788 1.104119 95.715456
33 29 0.072867 0.116559 0.128253 0.156754 0.252323 0.434431 0.596078 0.700880 0.820659 1.047246 1.303569 94.370381
33 30 0.063649 0.106304 0.117960 0.133393 0.199926 0.353901 0.504939 0.583610 0.643746 0.804703 1.017551 95.470318
33 31 0.032678 0.043905 0.055993 0.088668 0.153753 0.237670 0.306212 0.374914 0.463010 0.603175 0.770751 96.869270
33 32 0.049707 0.045573 0.052705 0.096341 0.176144 0.241571 0.283939 0.356491 0.463716 0.593755 0.722364 96.917694
33 33 0.073258 0.064608 0.068387 0.115639 0.200127 0.266864 0.306262 0.374033 0.472684 0.589068 0.698677 96.770395
33 34 0.036918 0.053531 0.065143 0.091181 0.143871 0.211245 0.262111 0.309864 0.375905 0.474770 0.579995 97.395466
33 35 0.020065 0.026260 0.033300 0.052798 0.090535 0.136676 0.175737 0.220118 0.277021 0.356643 0.444953 98.165893
33 36 0.010666 0.013619 0.018023 0.031375 0.059177 0.093966 0.125505 0.165863 0.220125 0.291527 0.367233 98.602914
33 37 0.009003 0.012232 0.016485 0.027593 0.049345 0.075620 0.097745 0.124719 0.162570 0.217796 0.280742 98.926147
33 38 0.014222 0.022539 0.025187 0.030745 0.048388 0.077851 0.102291 0.122659 0.151608 0.201953 0.259764 98.942793
33 39 0.004135 0.006046 0.008702 0.015332 0.029405 0.047400 0.062806 0.080659 0.105561 0.143134 0.185123 99.311699
33 40 0.008760 0.010297 0.012439 0.020180 0.034666 0.049719 0.062548 0.081275 0.106915 0.139352 0.172826 99.301027
33 41 0.006233 0.008104 0.010236 0.016450 0.028546 0.041817 0.052408 0.066765 0.087890 0.116859 0.147326 99.417364
33 42 0.004532 0.005866 0.007496 0.012298 0.021786 0.032595 0.042073 0.055163 0.073871 0.099095 0.125980 99.519247
33 43 0.003801 0.004765 0.006289 0.010867 0.019264 0.028082 0.036550 0.049882 0.068823 0.092572 0.117168 99.561937
33 44 0.002637 0.003514 0.004871 0.008767 0.016525 0.025497 0.034431 0.048181 0.068366 0.094844 0.123005 99.569361
33 45 0.004087 0.005204 0.006957 0.012405 0.023215 0.035211 0.046386 0.063763 0.089618 0.122392 0.156224 99.434534
33 46 0.005593 0.007090 0.009749 0.018019 0.034179 0.051153 0.066412 0.090704 0.127523 0.173955 0.221701 99.193922
33 47 0.013050 0.013294 0.016108 0.029563 0.055419 0.079989 0.100655 0.137183 0.194323 0.264725 0.334927 98.760763
33 48 0.009394 0.012914 0.018222 0.033111 0.064903 0.106659 0.145986 0.194373 0.258178 0.339996 0.423154 98.393111
33 49 0.029489 0.036273 0.045046 0.076597 0.141215 0.210059 0.250195 0.291413 0.357064 0.461135 0.573117 97.528395
33 50 0.123439 0.175917 0.155663 0.159926 0.236113 0.372839 0.455558 0.481975 0.533842 0.665494 0.805577 95.833651
33 51 0.051330 0.074081 0.107095 0.178912 0.291096 0.391884 0.434443 0.461291 0.518050 0.649054 0.809877 96.032887
33 52 0.290685 0.169717 0.146753 0.236604 0.371229 0.449089 0.500108 0.600149 0.688435 0.761555 0.819725 94.965954
33 53 0.148382 0.205721 0.235079 0.287585 0.374630 0.511075 0.595409 0.621834 0.659040 0.791626 0.953770 94.615851
33 54 0.157185 0.210941 0.219731 0.259520 0.354304 0.503932 0.608145 0.657581 0.707782 0.838612 0.988596 94.493668
33 55 0.172147 0.215620 0.199150 0.222009 0.316766 0.496422 0.635741 0.698338 0.748199 0.881996 1.026791 94.386818
33 56 0.033309 0.046976 0.067637 0.122607 0.226539 0.335806 0.404890 0.472982 0.575823 0.737753 0.907261 96.068419
33 57 0.098137 0.082860 0.086196 0.149699 0.260238 0.343933 0.396953 0.491480 0.611475 0.733885 0.836816 95.908333
33 58 0.013432 0.016819 0.026054 0.058120 0.124206 0.186011 0.232162 0.309252 0.428780 0.567147 0.690509 97.347506
33 59 0.036102 0.036533 0.046517 0.092886 0.184092 0.258023 0.295413 0.357819 0.460410 0.596042 0.727335 96.908831
33 60 0.092625 0.121790 0.110283 0.127211 0.209241 0.342508 0.429632 0.475582 0.546010 0.677747 0.800625 96.066747
33 61 0.038308 0.051738 0.055947 0.077185 0.135563 0.222492 0.282191 0.323469 0.385318 0.503884 0.633620 97.290285
33 62 0.005807 0.007948 0.012823 0.028408 0.064492 0.111100 0.153377 0.206516 0.278281 0.375239 0.475033 98.280977
33 63 0.028859 0.030233 0.038159 0.071453 0.136476 0.198183 0.241372 0.304294 0.393523 0.499796 0.595169 97.462483
33 64 0.056618 0.065124 0.071082 0.105495 0.176283 0.252823 0.304511 0.363656 0.441682 0.538102 0.623960 97.000660
33 65 0.006051 0.009161 0.013725 0.026181 0.056573 0.099982 0.138266 0.180815 0.240524 0.328658 0.421534 98.478531
33 66 0.004874 0.006587 0.009956 0.020727 0.046444 0.079955 0.110675 0.150197 0.205593 0.279835 0.352941 98.732219
33 67 0.023731 0.034065 0.040536 0.056309 0.092932 0.144243 0.185822 0.221530 0.261931 0.318310 0.372544 98.248046
33 68 0.008712 0.012967 0.017593 0.028560 0.052191 0.083866 0.111234 0.140205 0.177180 0.229270 0.282608 98.855617
33 69 0.002303 0.003126 0.004554 0.008867 0.018686 0.032521 0.047706 0.069148 0.098061 0.135756 0.174616 99.404658
33 70 0.002932 0.004138 0.005898 0.010736 0.021233 0.034617 0.047409 0.064576 0.088543 0.120007 0.151797 99.448116
33 71 0.004339 0.006172 0.008381 0.013694 0.024219 0.037237 0.049805 0.065697 0.085664 0.110153 0.134041 99.460602
33 72 0.002342 0.003220 0.004355 0.007345 0.013510 0.021082 0.028348 0.038164 0.051805 0.070125 0.089568 99.670140
33 73 0.001831 0.002431 0.003260 0.005570 0.010172 0.015482 0.020658 0.028136 0.038657 0.052615 0.067309 99.753881
33 74 0.002521 0.003241 0.004197 0.006967 0.012312 0.018171 0.023617 0.031359 0.041901 0.055360 0.068923 99.731426
33 75 0.001548 0.002266 0.003101 0.005021 0.008959 0.013957 0.018831 0.025009 0.033301 0.045023 0.057755 99.785227
33 76 0.001380 0.002038 0.002824 0.004577 0.008079 0.012556 0.017154 0.023013 0.030483 0.040905 0.052321 99.804665
33 77 0.002001 0.002571 0.003286 0.005416 0.009612 0.014139 0.018304 0.024176 0.032022 0.042149 0.052300 99.794024
33 78 0.001230 0.001757 0.002434 0.004101 0.007503 0.011682 0.015773 0.021113 0.028144 0.038029 0.048822 99.819414
33 79 0.001411 0.002000 0.002707 0.004448 0.007969 0.012395 0.016800 0.022450 0.029658 0.039699 0.050526 99.809935
33 80 0.001834 0.002651 0.003510 0.005544 0.009583 0.014545 0.019170 0.024878 0.032240 0.042751 0.054140 99.789152
33 81 0.002328 0.003347 0.004384 0.006799 0.011587 0.017477 0.022833 0.029226 0.037347 0.048945 0.061346 99.754379
33 82 0.002049 0.002910 0.003836 0.006124 0.010840 0.016795 0.022276 0.028885 0.037447 0.049651 0.062688 99.756500
33 83 0.002140 0.003129 0.004176 0.006529 0.011233 0.017548 0.023763 0.030967 0.039498 0.051707 0.065131 99.744177
33 84 0.002460 0.003341 0.004384 0.007280 0.013093 0.019748 0.025246 0.032101 0.041509 0.055065 0.069490 99.726284
33 85 0.006143 0.007669 0.008818 0.012851 0.020481 0.028905 0.036165 0.045432 0.057256 0.072835 0.088452 99.614994
33 86 0.002708 0.003790 0.005027 0.008200 0.014606 0.022219 0.028652 0.036502 0.047284 0.063044 0.079941 99.688026
33 87 0.002078 0.002783 0.003922 0.007157 0.013730 0.021236 0.027828 0.036409 0.047697 0.063284 0.079757 99.694117
33 88 0.006170 0.006527 0.007909 0.013686 0.023820 0.031940 0.037789 0.047781 0.062502 0.080714 0.097999 99.583164
33 89 0.010577 0.009729 0.010320 0.017040 0.029086 0.038121 0.044168 0.055578 0.072173 0.091672 0.109150 99.512388
33 90 0.002596 0.003583 0.005240 0.009697 0.018465 0.027886 0.035774 0.046294 0.060677 0.080043 0.099871 99.609876
33 91 0.003791 0.004814 0.006354 0.011408 0.022255 0.033842 0.041827 0.051311 0.065304 0.086449 0.108540 99.564108
33 92 0.011273 0.017231 0.018783 0.021849 0.031790 0.048891 0.064132 0.076314 0.090260 0.113543 0.139328 99.366608
33 93 0.004989 0.006561 0.008346 0.013281 0.023256 0.034949 0.043692 0.052866 0.065424 0.085631 0.108268 99.552732
33 94 0.003095 0.003880 0.005059 0.008677 0.015991 0.024800 0.033181 0.044095 0.057906 0.075792 0.094157 99.633370
33 95 0.004516 0.005679 0.007095 0.011556 0.020333 0.029753 0.036990 0.046297 0.059758 0.078675 0.098389 99.600960
33 96 0.005954 0.007498 0.009296 0.014491 0.023788 0.033261 0.040881 0.050876 0.064608 0.083328 0.102893 99.563126
33 97 0.007858 0.008101 0.009186 0.014831 0.024978 0.033822 0.040320 0.050530 0.065266 0.084116 0.102591 99.558403
33 98 0.009165 0.008745 0.009277 0.014844 0.025140 0.034179 0.041017 0.051980 0.067174 0.085695 0.103368 99.549420
33 99 0.004740 0.006010 0.007772 0.013120 0.023425 0.033751 0.041532 0.052013 0.067319 0.088041 0.109063 99.553211
33 100 0.006851 0.008313 0.010507 0.017338 0.029951 0.043043 0.052952 0.064883 0.080728 0.103880 0.130194 99.451359
34 1 0.017732 0.041157 0.066075 0.085603 0.118188 0.179775 0.244847 0.301438 0.370679 0.483845 0.625370 97.465290
34 2 0.017039 0.029604 0.041491 0.060335 0.102200 0.172778 0.245808 0.316522 0.405200 0.540257 0.692914 97.375850
34 3 0.014322 0.029360 0.047394 0.073926 0.130412 0.225754 0.325882 0.428395 0.572507 0.788523 1.019825 96.343699
34 4 0.035421 0.058269 0.075829 0.112447 0.203313 0.346714 0.471836 0.589595 0.767607 1.040976 1.318100 94.979897
34 5 0.021915 0.047430 0.076986 0.117761 0.210358 0.374026 0.534805 0.675122 0.874247 1.187504 1.516643 94.363201
34 6 0.026650 0.053997 0.088619 0.149155 0.296399 0.562865 0.833826 1.048021 1.283341 1.630450 1.971427 92.055250
34 7 0.078235 0.184630 0.286423 0.394168 0.636852 1.026046 1.317514 1.481050 1.740555 2.170941 2.572351 88.111235
34 8 0.048488 0.124221 0.243875 0.461387 1.023595 2.076899 3.050810 3.395846 3.376758 3.328853 3.164348 79.704922
34 9 0.041456 0.098688 0.160735 0.334726 1.252841 3.738518 5.201677 4.457729 3.773162 3.524290 2.998767 74.417412
34 10 1.760910 4.588280 3.877895 2.607429 2.986192 4.034793 3.671353 2.587963 2.139454 2.226641 2.262436 67.256653
34 11 1.041973 5.234012 8.276146 5.483587 3.621658 3.419280 3.114055 2.339773 1.843182 1.765975 1.874479 61.985878
34 12 0.027538 0.078529 0.148054 0.319338 1.409819 6.255313 10.258825 7.068038 3.927707 2.959002 2.349301 65.198536
34 13 0.180095 0.505953 0.711922 1.263108 3.927815 7.489950 6.302568 3.935499 3.138271 3.008056 2.543547 66.993217
34 14 5.817600 8.622543 4.971031 2.999308 3.334897 4.233535 3.686105 2.708218 2.435536 2.570259 2.481409 56.139560
34 15 0.315334 1.607739 3.153199 3.431341 4.439213 6.522795 6.181308 4.039988 2.905099 2.706397 2.643682 62.053906
34 16 0.030248 0.088906 0.171060 0.290069 0.778788 2.871291 6.653606 8.012979 6.553587 5.572598 4.664904 64.311966
34 17 0.273190 1.030222 1.957232 2.395669 3.289563 4.929664 5.685082 5.144145 4.731734 4.722331 4.541939 61.299231
34 18 1.161047 2.031128 2.131644 2.519373 3.971411 5.860495 6.243842 5.562431 5.144229 5.083381 4.749968 55.541051
34 19 0.113473 0.263915 0.362158 0.496296 1.028872 2.189283 3.174870 3.681696 4.513270 5.721210 6.200490 72.254469
34 20 0.050517 0.153285 0.253576 0.309877 0.511810 1.070754 1.731845 2.164414 2.686205 3.717321 4.850150 82.500244
34 21 0.124449 0.427973 0.812284 0.930062 1.077472 1.624428 2.422588 3.138002 3.828164 4.713798 5.657125 75.243654
34 22 0.124973 0.282399 0.397000 0.507414 0.840883 1.601200 2.460725 3.054545 3.662047 4.661741 5.673880 76.733194
34 23 0.023330 0.060588 0.101772 0.140975 0.233084 0.460975 0.763974 1.025037 1.314860 1.815575 2.458725 91.601107
34 24 0.021259 0.064709 0.121826 0.153005 0.209906 0.385053 0.618999 0.789616 0.935689 1.244484 1.704236 93.751213
34 25 0.044306 0.138177 0.262028 0.328129 0.416689 0.668027 1.001623 1.259660 1.492504 1.909962 2.515018 89.963879
34 26 0.042798 0.113126 0.188909 0.237879 0.319721 0.516163 0.764845 0.966240 1.151495 1.476818 1.945938 92.276064
34 27 0.015891 0.030394 0.042102 0.060934 0.114261 0.230730 0.360515 0.466358 0.590008 0.806959 1.057305 96.224547
34 28 0.038484 0.073041 0.089784 0.108235 0.171923 0.310514 0.444024 0.534161 0.648580 0.863957 1.102446 95.614849
34 29 0.036740 0.109416 0.198143 0.240361 0.294909 0.454307 0.642733 0.742755 0.794316 0.937180 1.159206 94.389937
34 30 0.025167 0.081264 0.159766 0.188235 0.206504 0.308403 0.458656 0.556158 0.597308 0.711602 0.916327 95.790610
34 31 0.014459 0.032480 0.053825 0.074035 0.111216 0.194768 0.302816 0.391784 0.459185 0.573378 0.727526 97.064531
34 32 0.019887 0.032543 0.044719 0.070031 0.129039 0.216769 0.292175 0.362490 0.459241 0.598514 0.731522 97.043068
34 33 0.042290 0.065405 0.075206 0.097903 0.156820 0.243986 0.310404 0.366654 0.449136 0.575907 0.704497 96.911793
34 34 0.017271 0.040932 0.067903 0.089433 0.124724 0.188588 0.253443 0.302703 0.357217 0.450842 0.570466 97.536484
34 35 0.010348 0.020298 0.030880 0.044352 0.071621 0.120142 0.172901 0.220431 0.271862 0.352346 0.450569 98.234249
34 36 0.004391 0.008406 0.013339 0.021897 0.042009 0.078069 0.118261 0.160545 0.215521 0.298839 0.392011 98.646707
34 37 0.003793 0.007178 0.011218 0.018208 0.034680 0.064040 0.095583 0.126853 0.166072 0.229113 0.303361 98.939905
34 38 0.005678 0.014011 0.023120 0.030450 0.045050 0.074149 0.105476 0.129523 0.155842 0.205528 0.272324 98.938849
34 39 0.001916 0.003590 0.005783 0.009672 0.018581 0.035296 0.055338 0.076528 0.101825 0.143210 0.194417 99.353848
34 40 0.004545 0.007561 0.010450 0.015978 0.028248 0.046210 0.063194 0.081968 0.108207 0.146331 0.187353 99.299959
34 41 0.003331 0.005558 0.007990 0.012578 0.022199 0.036071 0.049328 0.064128 0.084876 0.116250 0.151916 99.445776
34 42 0.003043 0.004872 0.006529 0.009913 0.017472 0.028368 0.038715 0.051007 0.069331 0.097178 0.128850 99.544726
34 43 0.002591 0.003808 0.005325 0.008930 0.015974 0.024571 0.032920 0.044686 0.062243 0.086914 0.114594 99.597444
34 44 0.001672 0.002561 0.003726 0.006563 0.012669 0.021141 0.030150 0.042572 0.060782 0.086927 0.116853 99.614387
34 45 0.002397 0.003553 0.005074 0.008915 0.017006 0.027659 0.038299 0.053279 0.076101 0.108828 0.146237 99.512651
34 46 0.002702 0.004176 0.006219 0.011234 0.022211 0.037255 0.052625 0.074035 0.107152 0.154303 0.207467 99.320621
34 47 0.005306 0.007685 0.010766 0.018991 0.037507 0.062778 0.086968 0.119323 0.169940 0.242787 0.322633 98.915316
34 48 0.003548 0.006582 0.010450 0.017924 0.036226 0.071130 0.112081 0.156689 0.217565 0.314448 0.427816 98.625538
34 49 0.012023 0.022355 0.031984 0.047118 0.084588 0.152756 0.217641 0.270937 0.344673 0.479161 0.639259 97.697506
34 50 0.031045 0.085113 0.139967 0.164237 0.219296 0.368043 0.521705 0.575666 0.598754 0.715706 0.880293 95.700178
34 51 0.027728 0.054293 0.078546 0.109628 0.182764 0.327923 0.457029 0.514923 0.568473 0.712031 0.876768 96.089899
34 52 0.117171 0.190988 0.234290 0.275497 0.345726 0.464683 0.544909 0.572328 0.612690 0.738741 0.885829 95.017151
34 53 0.095580 0.174848 0.225897 0.253264 0.295029 0.422413 0.543497 0.589579 0.617044 0.732087 0.883409 95.167351
34 54 0.060316 0.131858 0.225660 0.288388 0.316583 0.415702 0.552061 0.648896 0.703697 0.816655 0.972165 94.868019
34 55 0.062579 0.161797 0.244602 0.254613 0.274783 0.397994 0.544447 0.616145 0.653103 0.779806 0.971156 95.038973
34 56 0.012216 0.025766 0.045317 0.075330 0.136603 0.248922 0.366479 0.449261 0.521843 0.658941 0.822801 96.636520
34 57 0.037284 0.060599 0.073815 0.101146 0.171826 0.277021 0.361356 0.437240 0.546809 0.697779 0.826897 96.408230
34 58 0.004766 0.008550 0.013764 0.026462 0.061451 0.121569 0.182942 0.250196 0.348187 0.489121 0.621419 97.871572
34 59 0.017478 0.032279 0.044794 0.064903 0.115408 0.203209 0.281096 0.336654 0.406844 0.531626 0.666309 97.299400
34 60 0.031436 0.091358 0.144622 0.154813 0.186622 0.283801 0.381792 0.425852 0.466446 0.576068 0.728823 96.528364
34 61 0.011335 0.031252 0.055074 0.070387 0.098602 0.169631 0.252330 0.302084 0.338421 0.427522 0.553918 97.689441
34 62 0.002789 0.005624 0.009364 0.016162 0.035687 0.081353 0.143457 0.202793 0.260707 0.349773 0.442875 98.449413
34 63 0.015983 0.032803 0.047788 0.068143 0.116554 0.189998 0.244335 0.281120 0.337284 0.433202 0.532007 97.700777
34 64 0.026028 0.059783 0.086352 0.105761 0.146471 0.211230 0.263885 0.303343 0.361356 0.457008 0.563705 97.415075
34 65 0.002458 0.005286 0.009199 0.016047 0.034684 0.075347 0.125933 0.171108 0.216969 0.292227 0.377183 98.673555
34 66 0.002642 0.005457 0.009106 0.015809 0.034264 0.071093 0.113730 0.153872 0.199730 0.268972 0.339712 98.785612
34 67 0.012758 0.031470 0.050536 0.064433 0.089552 0.133663 0.175157 0.203840 0.235323 0.289966 0.356206 98.357098
34 68 0.004659 0.009893 0.016191 0.024673 0.042424 0.073287 0.105801 0.134638 0.166936 0.218130 0.275916 98.927456
34 69 0.001643 0.002879 0.004305 0.007257 0.014821 0.028493 0.044979 0.065252 0.092729 0.133844 0.178686 99.425112
34 70 0.001858 0.003428 0.005431 0.009258 0.018207 0.032818 0.048687 0.066302 0.088644 0.121124 0.156310 99.447933
34 71 0.002672 0.004879 0.007415 0.011743 0.020757 0.033738 0.046676 0.061116 0.079796 0.106030 0.133965 99.491213
34 72 0.001520 0.002543 0.003701 0.005984 0.011033 0.018684 0.026759 0.036432 0.049433 0.069028 0.091490 99.683395
34 73 0.001198 0.001922 0.002740 0.004435 0.008128 0.013558 0.019323 0.026447 0.036117 0.050828 0.068066 99.767237
34 74 0.001667 0.002636 0.003637 0.005733 0.010234 0.016239 0.021964 0.029092 0.039305 0.054177 0.070274 99.745043
34 75 0.000875 0.001502 0.002298 0.003755 0.006783 0.011427 0.016660 0.022843 0.030594 0.042605 0.057198 99.803461
34 76 0.000864 0.001458 0.002176 0.003541 0.006438 0.010742 0.015500 0.021256 0.028557 0.039619 0.052465 99.817385
34 77 0.001347 0.002104 0.002916 0.004575 0.008025 0.012594 0.017178 0.022898 0.030468 0.041577 0.053889 99.802431
34 78 0.000851 0.001403 0.002067 0.003392 0.006233 0.010347 0.014743 0.020056 0.026850 0.037290 0.049498 99.827270
34 79 0.000979 0.001616 0.002345 0.003757 0.006756 0.011125 0.015816 0.021444 0.028537 0.039301 0.051669 99.816654
34 80 0.001190 0.002036 0.003022 0.004715 0.008051 0.012900 0.018067 0.023972 0.031096 0.042170 0.055146 99.797636
34 81 0.001451 0.002506 0.003708 0.005685 0.009605 0.015381 0.021544 0.028423 0.036540 0.048906 0.063250 99.763004
34 82 0.001310 0.002247 0.003338 0.005158 0.008915 0.014769 0.021230 0.028366 0.036555 0.049237 0.064249 99.764627
34 83 0.001330 0.002399 0.003631 0.005574 0.009565 0.015876 0.022818 0.030340 0.039107 0.052917 0.069281 99.747164
34 84 0.001354 0.002336 0.003549 0.005671 0.010093 0.017164 0.024963 0.033237 0.042474 0.057146 0.074458 99.727556
34 85 0.003343 0.005921 0.008344 0.011825 0.018641 0.028082 0.036860 0.045777 0.057110 0.074628 0.094161 99.615310
34 86 0.001596 0.002839 0.004283 0.006684 0.011711 0.019703 0.028287 0.037266 0.047619 0.064241 0.084161 99.691614
34 87 0.001301 0.002279 0.003417 0.005494 0.010192 0.018211 0.027221 0.036769 0.047887 0.065475 0.086121 99.695633
34 88 0.003300 0.005540 0.007612 0.011488 0.019996 0.031064 0.039836 0.048806 0.062297 0.083586 0.106331 99.580147
34 89 0.005833 0.008991 0.011377 0.016145 0.026698 0.039456 0.048529 0.057868 0.072578 0.096122 0.120829 99.495577
34 90 0.001689 0.003049 0.004504 0.007108 0.013453 0.024403 0.035833 0.047338 0.061708 0.084132 0.108471 99.608311
34 91 0.001982 0.003684 0.005628 0.008837 0.016189 0.029183 0.042764 0.054761 0.067965 0.090981 0.118809 99.559215
34 92 0.004928 0.012564 0.021171 0.026453 0.034258 0.050325 0.068234 0.081370 0.092843 0.115040 0.145683 99.347134
34 93 0.002529 0.004749 0.007279 0.010696 0.017497 0.030168 0.045107 0.058498 0.070360 0.090350 0.115913 99.546856
34 94 0.001768 0.003134 0.004580 0.007097 0.012860 0.022284 0.032363 0.043290 0.057431 0.078898 0.102463 99.633833
34 95 0.002401 0.004272 0.006202 0.009286 0.016014 0.026783 0.037271 0.047093 0.059212 0.079165 0.102610 99.609690
34 96 0.003378 0.006060 0.008582 0.012205 0.019673 0.030698 0.040529 0.049801 0.062606 0.083694 0.108092 99.574686
34 97 0.004502 0.007294 0.009485 0.013123 0.020903 0.031792 0.041144 0.050531 0.063857 0.084995 0.108319 99.564055
34 98 0.004855 0.007647 0.009785 0.013823 0.022393 0.033717 0.042974 0.052503 0.066149 0.087303 0.109989 99.548862
34 99 0.002607 0.004772 0.006997 0.010483 0.018031 0.030046 0.041840 0.053251 0.068012 0.091087 0.116616 99.556259
34 100 0.004272 0.007440 0.010411 0.014871 0.023964 0.039014 0.053723 0.066607 0.081760 0.107699 0.139081 99.451156
35 1 0.012740 0.028294 0.047077 0.065334 0.097397 0.163243 0.241716 0.305936 0.363785 0.460241 0.586865 97.627369
35 2 0.012445 0.020358 0.028873 0.044765 0.079306 0.137653 0.200810 0.265690 0.345325 0.468816 0.616905 97.779052
35 3 0.009389 0.018158 0.029455 0.047473 0.085441 0.155587 0.240332 0.334298 0.456344 0.643715 0.867950 97.111856
35 4 0.018644 0.029490 0.042022 0.070604 0.137491 0.243767 0.342627 0.442152 0.583283 0.809123 1.066892 96.213905
35 5 0.011311 0.022557 0.037278 0.061720 0.118099 0.229971 0.362845 0.492735 0.650289 0.904075 1.206997 95.902124
35 6 0.010627 0.019405 0.032268 0.058804 0.121519 0.244361 0.396821 0.568135 0.792638 1.139450 1.542740 95.073231
35 7 0.016596 0.032951 0.057250 0.105778 0.227344 0.466778 0.745067 0.998419 1.272352 1.677304 2.104149 92.296011
35 8 0.014330 0.031909 0.058969 0.109877 0.247172 0.561276 0.967201 1.358548 1.817486 2.569337 3.421817 88.842078
35 9 0.010178 0.020822 0.038818 0.079613 0.207024 0.506028 0.943690 1.568852 2.609776 4.049958 5.087541 84.877703
35 10 0.117692 0.226196 0.327338 0.633459 1.955070 4.711049 5.833362 4.741417 3.799092 3.644126 3.394548 70.616649
35 11 0.176786 1.017183 2.726290 3.006689 3.009619 5.057068 7.472585 6.544840 4.232394 3.106455 2.643204 61.006888
35 12 0.021263 0.053003 0.099487 0.165936 0.370642 1.041400 2.156186 3.029393 3.590541 4.893286 6.437933 78.140929
35 13 0.023581 0.041169 0.064662 0.146124 0.502491 1.364432 2.363371 3.606014 5.911931 8.156923 7.650253 70.169048
35 14 0.800456 1.139519 0.998328 1.605851 5.002763 9.344781 7.715599 4.517808 3.196448 3.104395 2.896992 59.677060
35 15 0.208769 0.873493 1.812820 1.925345 2.074828 3.501193 5.423372 5.849884 5.231066 5.033970 4.894607 63.170654
35 16 0.024840 0.062944 0.114069 0.178147 0.340122 0.833440 1.589662 2.133417 2.476274 3.523778 5.250777 83.472528
35 17 0.054559 0.153395 0.282737 0.418588 0.801470 1.780343 3.011814 3.895013 4.732877 5.921302 6.589820 72.358086
35 18 0.439630 0.791726 1.005074 1.419799 2.598071 4.408902 5.298216 5.187437 5.124763 5.496038 5.591889 62.638451
35 19 0.114595 0.225617 0.297492 0.395248 0.692132 1.339946 2.002247 2.458951 2.994074 3.953187 4.935602 80.590912
35 20 0.016873 0.035214 0.054409 0.087040 0.189746 0.455689 0.800688 1.099385 1.465494 2.195672 3.179495 90.420292
35 21 0.049587 0.147072 0.302352 0.430020 0.628592 1.131613 1.810415 2.340740 2.793769 3.641011 4.809327 81.915498
35 22 0.129864 0.281189 0.429665 0.590058 0.902687 1.510534 2.194353 2.728655 3.238943 4.050513 4.980311 78.963224
35 23 0.020949 0.051532 0.085739 0.121469 0.202850 0.395424 0.648871 0.884483 1.147506 1.626348 2.269949 92.544880
35 24 0.011730 0.027793 0.046834 0.068077 0.119223 0.256997 0.459319 0.645361 0.828204 1.164496 1.638910 94.733052
35 25 0.040307 0.120130 0.231012 0.310985 0.426670 0.708241 1.069964 1.328946 1.508927 1.866203 2.401309 89.987305
35 26 0.051026 0.130282 0.221504 0.291396 0.387625 0.602994 0.865228 1.058459 1.204985 1.484698 1.896853 91.804949
35 27 0.011943 0.019869 0.026882 0.043328 0.092193 0.198534 0.319805 0.427467 0.554402 0.781536 1.049598 96.474438
35 28 0.026010 0.043867 0.055479 0.079401 0.148075 0.286131 0.414228 0.496543 0.597128 0.813209 1.075665 95.964268
35 29 0.038512 0.116159 0.225524 0.281386 0.321928 0.464229 0.652481 0.761175 0.794023 0.918451 1.148197 94.277933
35 30 0.020712 0.059508 0.110766 0.139444 0.181637 0.325320 0.532259 0.648661 0.655625 0.745014 0.920395 95.660660
35 31 0.012008 0.022971 0.036166 0.054958 0.094199 0.176368 0.283233 0.385869 0.484571 0.640089 0.830074 96.979492
35 32 0.018562 0.026235 0.036060 0.062813 0.124674 0.212727 0.287333 0.360663 0.460787 0.619490 0.790761 96.999895
35 33 0.029730 0.044430 0.058586 0.093084 0.171017 0.275860 0.347809 0.401746 0.479530 0.617648 0.769209 96.711349
35 34 0.012412 0.025463 0.041466 0.062109 0.104905 0.186943 0.279083 0.350095 0.409759 0.509338 0.630805 97.387621
35 35 0.007932 0.014469 0.022761 0.036446 0.065515 0.118216 0.177468 0.233280 0.293524 0.390685 0.513085 98.126621
35 36 0.004212 0.007352 0.011577 0.020070 0.040419 0.078799 0.124309 0.173535 0.233961 0.327897 0.439783 98.538086
35 37 0.003568 0.006297 0.009987 0.017237 0.033964 0.064377 0.098948 0.135460 0.181295 0.256152 0.349238 98.843479
35 38 0.005729 0.013322 0.021502 0.028934 0.045469 0.082265 0.126421 0.159344 0.186118 0.238156 0.309719 98.783020
35 39 0.002054 0.003648 0.005930 0.010293 0.020080 0.038245 0.060323 0.084216 0.113018 0.160540 0.221768 99.279884
35 40 0.005470 0.008732 0.011941 0.018287 0.031852 0.051647 0.070004 0.089389 0.115636 0.156476 0.204672 99.235895
35 41 0.003358 0.005638 0.008405 0.013568 0.024041 0.039373 0.054551 0.071329 0.093570 0.127413 0.167256 99.391497
35 42 0.002730 0.004508 0.006415 0.010097 0.018299 0.031081 0.044161 0.058677 0.077846 0.106959 0.140658 99.498570
35 43 0.002259 0.003497 0.005087 0.008651 0.016208 0.026687 0.037419 0.051244 0.070557 0.098067 0.129017 99.551302
35 44 0.001381 0.002190 0.003320 0.006013 0.012094 0.021229 0.031388 0.045421 0.066448 0.097382 0.133157 99.579981
35 45 0.002112 0.003310 0.004970 0.008861 0.017307 0.029546 0.042831 0.060964 0.087564 0.125396 0.168673 99.448462
35 46 0.002718 0.004278 0.006365 0.011286 0.022602 0.039699 0.058181 0.082773 0.119789 0.173805 0.235398 99.243105
35 47 0.005632 0.008117 0.011556 0.021002 0.043048 0.074022 0.103319 0.140120 0.194905 0.272428 0.355941 98.769909
35 48 0.004851 0.008546 0.013128 0.022285 0.045100 0.088666 0.139684 0.194903 0.266656 0.374873 0.494187 98.347120
35 49 0.013878 0.024970 0.036085 0.054221 0.096455 0.177888 0.260176 0.323922 0.398927 0.541660 0.714935 97.356882
35 50 0.048950 0.128563 0.198462 0.214149 0.262118 0.431858 0.623550 0.679970 0.659507 0.740249 0.893167 95.119461
35 51 0.028287 0.055634 0.094480 0.143823 0.221291 0.372260 0.520266 0.583721 0.609553 0.732877 0.904694 95.733112
35 52 0.195654 0.279450 0.274696 0.282658 0.354212 0.503323 0.598026 0.618472 0.649793 0.782222 0.941126 94.520372
35 53 0.110059 0.181855 0.246716 0.290795 0.309210 0.411128 0.530903 0.590936 0.609868 0.716362 0.884564 95.117607
35 54 0.077954 0.144179 0.210817 0.270658 0.317971 0.432312 0.574538 0.654395 0.673869 0.762421 0.907542 94.973341
35 55 0.051679 0.134571 0.223394 0.243181 0.258429 0.391811 0.579771 0.682091 0.700169 0.807885 0.999238 94.927780
35 56 0.012640 0.024377 0.040659 0.067420 0.122250 0.228464 0.354971 0.461559 0.554427 0.709074 0.893676 96.530485
35 57 0.027588 0.042551 0.055362 0.086666 0.164454 0.280975 0.369413 0.433696 0.515025 0.650764 0.789369 96.584135
35 58 0.003919 0.006528 0.010325 0.020128 0.047542 0.098405 0.155495 0.224485 0.329935 0.490106 0.654863 97.958267
35 59 0.014179 0.023793 0.033887 0.054000 0.099821 0.178197 0.250097 0.308009 0.381933 0.516181 0.677468 97.462435
35 60 0.023869 0.063856 0.108094 0.131551 0.172850 0.279073 0.400027 0.459065 0.481221 0.566828 0.702426 96.611143
35 61 0.008146 0.018890 0.032912 0.048313 0.078746 0.149910 0.241160 0.305045 0.341851 0.425474 0.547405 97.802153
35 62 0.002235 0.004036 0.006670 0.012458 0.028054 0.062115 0.107041 0.157473 0.222249 0.330816 0.461799 98.605051
35 63 0.012938 0.023554 0.033903 0.051561 0.094869 0.166818 0.229325 0.276551 0.335976 0.440689 0.557481 97.776333
35 64 0.016029 0.032734 0.051490 0.077252 0.131001 0.217411 0.293601 0.341971 0.384883 0.463277 0.554379 97.435972
35 65 0.002002 0.003754 0.006222 0.011253 0.024993 0.055425 0.096100 0.141240 0.196961 0.286628 0.393469 98.781950
35 66 0.002448 0.004324 0.006881 0.012751 0.028528 0.058330 0.091510 0.126424 0.173785 0.251816 0.343544 98.899656
35 67 0.009497 0.023137 0.039797 0.054469 0.081224 0.134067 0.193349 0.234132 0.261787 0.312398 0.376967 98.279179
35 68 0.003255 0.006350 0.010590 0.017677 0.034044 0.066141 0.105737 0.142734 0.177128 0.230029 0.291737 98.914577
35 69 0.001262 0.002034 0.003074 0.005622 0.012146 0.024223 0.039067 0.058213 0.085474 0.128057 0.177497 99.463331
35 70 0.001651 0.002867 0.004458 0.007792 0.016015 0.029895 0.044774 0.061241 0.082929 0.116979 0.156204 99.475189
35 71 0.002402 0.004202 0.006483 0.010710 0.019792 0.033405 0.047616 0.062990 0.080908 0.106171 0.134026 99.491297
35 72 0.001393 0.002245 0.003294 0.005464 0.010267 0.017621 0.025696 0.035695 0.049004 0.068839 0.091927 99.688555
35 73 0.001140 0.001766 0.002526 0.004203 0.007873 0.013199 0.018825 0.025954 0.035822 0.050785 0.068402 99.769505
35 74 0.001567 0.002436 0.003427 0.005473 0.009755 0.015682 0.021681 0.028968 0.038635 0.053005 0.069575 99.749798
35 75 0.000922 0.001526 0.002281 0.003751 0.006871 0.011528 0.016609 0.022694 0.030484 0.042333 0.056402 99.804601
35 76 0.000816 0.001363 0.002078 0.003427 0.006173 0.010256 0.014885 0.020513 0.027428 0.038008 0.050850 99.824204
35 77 0.001268 0.001912 0.002631 0.004191 0.007482 0.011873 0.016278 0.021787 0.029076 0.039821 0.052032 99.811649
35 78 0.000805 0.001298 0.001932 0.003215 0.005955 0.010035 0.014548 0.019997 0.026777 0.037191 0.049554 99.828690
35 79 0.000963 0.001559 0.002265 0.003636 0.006519 0.010837 0.015550 0.021098 0.027885 0.038409 0.050918 99.820358
35 80 0.001139 0.001904 0.002797 0.004415 0.007696 0.012579 0.017788 0.023627 0.030615 0.041617 0.054836 99.800984
35 81 0.001312 0.002181 0.003249 0.005144 0.008842 0.014498 0.020809 0.027818 0.035700 0.047834 0.062398 99.770222
35 82 0.001248 0.002080 0.003044 0.004792 0.008447 0.014022 0.019983 0.026635 0.034805 0.047830 0.063762 99.773352
35 83 0.001204 0.002093 0.003202 0.005037 0.008705 0.014888 0.022251 0.030211 0.038718 0.052153 0.069002 99.752537
35 84 0.001252 0.002074 0.003089 0.005075 0.009343 0.016010 0.023097 0.030817 0.040267 0.055559 0.074034 99.739384
35 85 0.002955 0.004988 0.007055 0.010355 0.017074 0.027215 0.037278 0.046761 0.056806 0.072817 0.091625 99.625075
35 86 0.001521 0.002631 0.003955 0.006265 0.011139 0.019153 0.028019 0.037313 0.047881 0.064739 0.085456 99.691931
35 87 0.001250 0.002083 0.003115 0.005188 0.009842 0.017350 0.025324 0.034013 0.045049 0.062985 0.084913 99.708891
35 88 0.003005 0.004697 0.006485 0.010155 0.018040 0.029001 0.038744 0.048634 0.061712 0.082609 0.106350 99.590566
[truncated: 2,255,426 more chars]
