# Supplementary material for: Force-Generation by the Trans-Envelope Tol-Pal System
Source: Front Microbiol. 2022 Mar 3;13:852176. doi: 10.3389/fmicb.2022.852176 (PMC8928145; doi:10.3389/fmicb.2022.852176)
Supplement: Supplementary file 2 [file Data_Sheet_2.ZIP › Supplementary-RaptorX/TolQ(A)-TolA100(B).all_in_one/690377A_690377B.epad_inter_top]

30 14 11.903967 3.401799 1.824542 2.537152 3.057529 2.538471 2.180662 2.385817 2.559436 2.367637 2.077655 63.165333
34 14 5.817600 8.622543 4.971031 2.999308 3.334897 4.233535 3.686105 2.708218 2.435536 2.570259 2.481409 56.139560
20 25 2.513067 8.015114 8.781919 5.486743 4.390265 5.086259 5.211594 4.154748 3.361289 3.238696 3.321700 46.438605
34 11 1.041973 5.234012 8.276146 5.483587 3.621658 3.419280 3.114055 2.339773 1.843182 1.765975 1.874479 61.985878
27 18 7.208686 5.965191 4.267180 4.337770 4.871744 4.904424 4.288679 3.830303 3.648028 3.495743 3.253880 49.928370
27 21 2.757375 5.812110 7.921672 7.581476 6.244089 5.590743 4.954061 4.294865 3.916378 3.646300 3.388659 43.892276
20 28 3.589401 6.766350 5.613154 3.970691 4.400717 5.660549 5.281917 4.014872 3.467177 3.534798 3.464968 50.235405
23 21 1.827374 7.112241 9.131878 5.729585 4.768380 5.615547 5.608985 4.407313 3.617787 3.519485 3.553057 45.108367
31 14 5.552218 2.978595 2.323828 4.405300 7.047861 5.578063 3.297123 2.441156 2.368993 2.443838 2.354197 59.208828
31 18 5.261763 3.901491 4.019316 6.189238 7.451340 6.230080 4.733551 4.120847 3.834307 3.553953 3.242135 47.461978
16 28 2.853912 4.789197 3.763552 3.054875 3.459376 4.077173 3.648055 2.960147 2.857182 3.186681 3.384328 61.965525
24 25 1.143890 4.771344 9.532906 9.223678 7.181778 6.713142 6.408310 5.229242 4.137592 3.606121 3.419104 38.632897
34 10 1.760910 4.588280 3.877895 2.607429 2.986192 4.034793 3.671353 2.587963 2.139454 2.226641 2.262436 67.256653
30 17 3.163557 3.433113 3.613443 4.527911 5.027108 4.451780 3.532497 3.081267 3.043398 3.008837 2.828803 60.288284
24 21 1.955164 5.822044 7.590929 6.493477 6.198119 7.009148 6.802089 5.336463 4.182694 3.711088 3.511391 41.387394
27 17 2.159184 4.139606 4.568318 4.742166 5.272960 5.120674 4.090578 3.285696 3.169960 3.235341 3.122437 57.093079
17 29 0.926219 3.870223 6.165663 4.571649 3.806508 4.645459 4.961267 4.046874 3.393555 3.431617 3.605716 56.575248
30 18 6.067025 2.329749 1.990633 3.949456 6.354661 5.948334 4.723108 4.306085 3.965072 3.532799 3.105373 53.727703
20 29 0.726792 3.128150 5.470403 5.219633 5.574414 7.175710 7.215060 5.352113 3.958554 3.532684 3.394821 49.251667
27 14 3.052996 3.380731 2.723163 3.046569 4.095984 4.538467 3.822585 3.218035 3.161064 3.256794 3.140631 62.562977
38 11 0.690613 2.448138 3.551942 3.181649 3.342360 4.151567 4.086210 3.249201 2.799343 2.770441 2.744359 66.984175
13 32 2.490984 1.485073 1.328806 2.024416 2.713951 2.717599 2.561558 2.768432 3.065540 3.176334 3.151583 72.515722
151 57 0.722229 0.856918 0.720000 0.715373 0.793906 0.817402 0.760691 0.752925 0.838597 0.948025 1.024643 91.049292
16 32 1.663824 1.696654 1.736458 2.425682 3.292496 3.551515 3.272203 3.102953 3.120732 3.182101 3.147733 69.807649
23 25 1.256563 3.851056 4.868040 4.276377 5.574238 8.786024 9.205457 6.727326 4.878912 4.186266 3.701918 42.687825
20 24 0.988605 4.011742 5.121889 3.832197 4.374291 6.509270 6.689865 4.848321 3.655874 3.485125 3.535904 52.946915
17 28 2.774703 3.526184 2.174027 2.190152 3.980024 6.145455 5.597592 4.096528 3.519289 3.539173 3.372696 59.084181
178 18 2.302075 1.879020 1.629811 2.264501 2.893114 2.758340 2.416203 2.449651 2.717244 2.873615 2.837737 72.978693
23 24 0.744735 2.745876 4.442644 4.540550 5.574783 7.573960 7.519585 5.710973 4.556754 4.404993 4.424840 47.760308
20 21 0.975384 3.959391 5.834473 4.336114 3.898422 5.347082 6.402412 5.555987 4.485556 4.178113 4.153745 50.873324
17 32 1.857481 1.935741 1.701115 2.086861 2.989356 3.639685 3.568445 3.438404 3.540163 3.703679 3.679304 67.859762
177 14 3.436427 0.751177 0.549186 1.203620 1.985887 1.840516 1.631443 1.824975 1.976059 1.945286 1.866135 80.989284
154 57 0.644402 0.767164 0.596903 0.571949 0.698434 0.808327 0.787664 0.772119 0.844326 0.949759 1.003262 91.555691
155 60 0.748818 0.583407 0.411369 0.479441 0.720761 0.920042 0.918570 0.877217 0.880185 0.923299 0.921950 91.614943
33 14 4.000234 1.264144 1.152743 3.255467 6.465760 5.321797 3.473102 2.956672 2.828996 2.670755 2.420890 64.189440
130 53 0.514777 0.937194 1.187621 1.128689 0.893869 1.161502 1.440861 1.334658 1.102259 1.197781 1.466353 87.634438
24 22 1.058716 3.145216 5.241787 5.082720 5.515546 7.947991 8.951743 7.125092 5.305129 4.777622 4.586900 41.261536
179 18 2.387095 0.960492 0.847422 1.856891 3.447757 3.531600 2.939670 2.855143 2.931733 2.922117 2.800958 72.519126
128 52 0.714328 0.709149 0.797823 1.004840 1.046925 1.155838 1.232764 1.215887 1.126817 1.177692 1.309529 88.508409
180 14 1.231193 1.294360 1.079585 1.504666 2.502967 2.846149 2.384759 2.014379 1.988785 2.057786 1.959481 79.135891
131 54 0.653310 0.949277 1.034802 1.095755 1.112217 1.367361 1.507597 1.410650 1.307585 1.452891 1.670797 86.437754
182 18 1.433453 1.742078 1.538136 1.805767 2.558723 3.088015 2.940031 2.723021 2.769016 2.898975 2.864828 73.637955
126 51 0.651055 0.781953 0.703407 0.737672 0.838693 0.923563 0.907071 0.882180 0.915220 1.004080 1.088987 90.566122
129 52 0.824478 0.844055 0.797317 0.956006 1.141425 1.403817 1.475957 1.389371 1.309160 1.422667 1.572967 86.862775
37 10 1.361779 1.533561 1.675774 2.463609 3.482008 3.719348 3.265309 2.937393 2.864158 2.886643 2.822696 70.987723
130 54 0.524030 0.795359 1.019491 1.238601 1.118284 1.178419 1.304344 1.283414 1.164961 1.218785 1.378059 87.776249
130 52 0.574186 0.900239 1.125466 1.178974 1.046401 1.267884 1.568375 1.605570 1.446298 1.483699 1.619152 86.183758
30 10 1.222116 1.424390 1.495948 2.268419 3.486300 3.908039 3.295417 2.743581 2.519518 2.475140 2.385095 72.776041
176 11 0.177991 0.903589 1.823973 1.767526 1.562254 1.642369 1.569500 1.297103 1.153268 1.230912 1.401966 85.469551
180 11 0.135001 0.744293 1.958121 2.201176 1.748588 1.646628 1.630895 1.459080 1.320787 1.334848 1.467593 84.352993
128 51 0.558927 0.760524 0.767983 0.800589 0.893904 1.123675 1.218555 1.150757 1.082287 1.165153 1.291266 89.186377
177 11 0.847289 1.520919 1.066339 0.741297 0.891834 1.443306 1.697383 1.494716 1.358637 1.457647 1.515660 85.964969
151 60 0.425906 0.670667 0.593171 0.564469 0.720832 0.909082 0.893749 0.814625 0.840390 0.952761 1.033236 91.581110
129 53 0.456473 0.770127 1.001933 1.008819 0.847035 1.104571 1.365483 1.303951 1.108148 1.199426 1.446318 88.387716
31 15 0.935067 2.450612 2.725969 2.801824 4.322863 6.188323 5.631070 4.169216 3.682422 3.716200 3.425707 59.950730
131 55 0.656451 0.882615 0.799503 0.723392 0.779400 1.073993 1.254094 1.203365 1.148040 1.318441 1.552409 88.608298
154 60 0.323860 0.643253 0.671664 0.652177 0.791036 0.899196 0.812909 0.699895 0.702625 0.788473 0.852142 92.162768
155 57 0.629302 0.434136 0.379235 0.593936 0.937360 1.026563 0.925576 0.904368 0.942036 0.983333 0.989339 91.254812
155 61 0.489881 0.556712 0.381632 0.367343 0.547999 0.797783 0.820396 0.736703 0.739402 0.854137 0.930511 92.777502
28 18 2.229549 1.829194 2.147721 4.412221 7.530423 7.556332 5.759025 4.655398 4.164511 3.935951 3.662894 52.116778
174 14 2.004183 0.735640 0.550846 1.086637 1.877607 1.851687 1.614318 1.771688 2.001916 2.050873 1.976998 82.477608
128 53 0.507548 0.767661 0.840657 0.826730 0.821063 1.143826 1.370946 1.262923 1.090115 1.205332 1.444602 88.718595
173 10 0.794580 0.876408 0.936130 1.234291 1.441350 1.347260 1.169609 1.121733 1.190873 1.284763 1.351554 87.251452
13 28 2.604510 1.501133 1.238826 2.022577 3.216439 3.576600 3.355899 3.487649 3.787840 3.901230 3.779737 67.527561
130 55 0.251675 0.682690 1.289434 1.229741 0.835842 0.997397 1.296839 1.310247 1.134544 1.214946 1.494801 88.261843
180 15 0.262879 1.235969 2.291575 2.101974 1.900262 2.125138 2.143449 1.868600 1.787303 1.949654 2.126497 80.206699
179 25 1.380316 1.590988 1.214152 1.288125 1.949755 2.779450 2.983058 2.869505 2.943342 3.223483 3.344685 74.433140
14 32 1.511155 1.013346 1.038080 1.902015 2.931831 3.013321 2.764459 2.920507 3.201605 3.308252 3.224894 73.170532
37 11 0.949941 2.133340 2.041837 1.957624 3.193332 5.303455 5.437206 4.157102 3.435912 3.170733 2.732214 65.487305
19 28 1.187501 1.653492 1.779605 2.698549 5.221517 7.278682 6.243751 4.611049 3.926598 3.892385 3.722465 57.784404
179 21 1.397546 1.346117 1.134060 1.442174 2.156806 2.731261 2.870717 2.966022 3.216234 3.506500 3.597935 73.634629
178 14 1.411522 1.023510 0.956244 1.765490 2.620180 2.296660 1.831115 1.876145 2.165618 2.300722 2.222727 79.530068
221 14 4.601646 1.372265 0.972099 1.846743 2.782298 2.600480 2.391976 2.631128 2.745141 2.540342 2.274916 73.240964
30 11 0.908617 1.827681 2.029265 2.495251 4.033333 5.283017 4.318837 2.996249 2.563714 2.574191 2.465855 68.503990
146 25 0.376206 1.165046 1.518501 1.261050 1.282699 1.727247 1.996892 1.885879 1.844659 2.062107 2.350221 82.529495
34 18 1.161047 2.031128 2.131644 2.519373 3.971411 5.860495 6.243842 5.562431 5.144229 5.083381 4.749968 55.541051
155 64 0.507599 0.375671 0.301139 0.390099 0.538094 0.624192 0.645306 0.697651 0.763390 0.822386 0.857418 93.477051
182 22 0.815191 1.548228 1.742308 1.819576 2.355988 3.275276 3.649609 3.427822 3.258772 3.302295 3.290198 71.514737
34 15 0.315334 1.607739 3.153199 3.431341 4.439213 6.522795 6.181308 4.039988 2.905099 2.706397 2.643682 62.053906
179 22 1.723631 1.090800 0.922309 1.534168 2.669366 3.294691 3.220331 3.238787 3.385764 3.529073 3.474831 71.916247
181 18 2.123290 0.894482 0.929162 2.018664 3.176015 2.992502 2.627639 2.728575 2.789027 2.727429 2.667646 74.325566
33 10 1.599693 1.237234 1.146059 2.034654 3.809545 4.426163 3.533165 2.880501 2.696734 2.719858 2.604486 71.311905
184 18 1.748441 0.870086 0.861328 1.664771 2.585879 2.656300 2.579389 2.916721 3.247030 3.282548 3.129844 74.457664
127 52 0.537667 0.795188 0.676749 0.637999 0.859611 1.304819 1.463013 1.330200 1.264768 1.394781 1.506433 88.228771
176 14 0.907304 0.845892 0.790137 1.557367 2.961133 2.836534 2.117796 1.780789 1.816142 1.992422 2.020676 80.373806
30 21 1.158278 1.988779 2.441692 2.933472 3.824435 5.127231 6.028535 6.217062 6.035392 5.839950 5.475958 52.929220
23 28 0.994423 1.762343 2.040090 2.428904 3.523972 5.115602 5.882703 5.779338 5.742128 6.074413 6.117276 54.538809
180 18 1.080936 1.190940 1.179032 1.814784 2.998606 3.445391 2.987673 2.677565 2.743004 2.847077 2.728395 74.306598
175 18 0.891018 1.241196 1.106886 1.293503 2.149700 3.194808 3.268128 2.840156 2.704924 2.857170 2.863107 75.589404
30 13 0.696523 0.710641 1.157643 3.270455 6.032324 4.769874 2.880723 2.233782 2.231835 2.261788 2.126457 71.627960
184 14 1.475790 0.619820 0.547964 1.102466 1.827749 1.894323 1.837763 2.150467 2.473475 2.517744 2.401621 81.150822
183 18 1.209311 0.965821 0.994272 1.782859 3.118443 3.582938 3.254941 3.123452 3.184107 3.225820 3.126891 72.431143
175 21 0.275043 1.052940 1.992917 2.110547 2.131512 2.631686 2.952969 2.726165 2.528313 2.656742 2.936615 76.004549
21 25 0.487735 1.907764 4.262612 4.720316 5.107816 7.620908 8.886423 7.088520 5.193032 4.442973 4.047974 46.233928
130 29 0.237860 0.859780 1.588852 1.570835 1.377721 1.608970 1.904619 1.888237 1.754140 1.793196 1.977121 83.438671
129 54 0.406787 0.623989 0.810703 1.025067 1.082787 1.273390 1.430067 1.394910 1.297481 1.385698 1.546580 87.722544
179 14 1.385871 0.442809 0.400241 1.168248 2.873453 2.929027 2.191102 2.017099 2.058971 2.086286 2.026709 80.420187
131 53 0.355355 0.635932 0.916807 0.998181 0.998205 1.346305 1.578235 1.438316 1.237563 1.373301 1.659419 87.462381
132 55 0.327551 0.604243 0.823608 0.853289 0.765643 0.990958 1.225391 1.208649 1.098339 1.231241 1.498678 89.372411
13 33 1.043870 0.901451 0.943815 1.627954 2.701597 3.040530 2.772025 2.757659 2.994582 3.177023 3.144076 74.895420
13 52 1.107199 0.425122 0.339414 0.633822 1.018075 1.050667 1.030286 1.230065 1.433806 1.478487 1.444237 88.808821
27 22 1.004935 1.825605 2.706620 4.234464 6.704835 8.837425 8.741163 7.340419 6.023938 5.161223 4.426578 42.992791
17 25 0.424432 1.972127 4.118529 3.994015 3.903799 5.576107 6.989813 6.247764 5.036955 4.644698 4.547121 52.544640
130 26 0.376001 0.989481 1.387019 1.366280 1.458523 1.871061 2.148338 2.079062 1.977619 2.033952 2.143396 82.169264
132 54 0.364148 0.571999 0.816396 1.061607 1.040847 1.134485 1.315971 1.409747 1.385486 1.454556 1.595185 87.849575
149 25 0.234779 0.896746 1.525912 1.434193 1.391543 1.799035 2.129549 2.056392 1.984145 2.154337 2.433425 81.959944
21 29 0.440321 1.569324 3.256245 4.103901 4.572413 6.014133 7.123258 6.506284 5.355570 4.772784 4.515836 51.769927
175 25 0.263440 1.011505 1.853388 1.860256 1.796654 2.261735 2.698848 2.617127 2.432633 2.517768 2.773333 77.913317
182 25 0.311403 1.097644 1.959987 2.101727 2.252685 2.870598 3.329032 3.224172 3.083550 3.185035 3.382122 73.202044
35 11 0.176786 1.017183 2.726290 3.006689 3.009619 5.057068 7.472585 6.544840 4.232394 3.106455 2.643204 61.006888
23 17 0.627981 2.041868 3.181574 3.288135 3.751962 4.945284 5.473453 4.924901 4.320270 4.185709 4.186938 59.071925
26 17 1.192262 1.513419 1.767125 2.777127 4.644849 6.046171 5.695790 4.840678 4.382241 4.089653 3.658101 59.392587
173 11 0.355911 0.931203 1.034265 0.949855 1.255462 1.776956 1.775306 1.454526 1.367602 1.508143 1.589207 86.001564
175 14 0.807633 0.743311 0.708631 1.312758 2.467333 2.723448 2.199655 1.826106 1.798069 1.975078 2.072092 81.365883
13 31 1.192432 0.937421 1.025177 1.760531 2.644904 2.923628 2.911265 3.144164 3.474622 3.648303 3.633196 72.704361
17 52 0.810536 0.707498 0.518553 0.593955 0.892240 1.260006 1.396483 1.417737 1.471263 1.603009 1.669971 87.658750
132 56 0.399303 0.518079 0.514902 0.575108 0.659033 0.782190 0.853607 0.888258 0.944142 1.083022 1.250556 91.531798
184 15 0.864460 1.338112 1.062573 1.025578 1.524756 2.118590 2.091923 1.905850 2.088243 2.464649 2.581283 80.933987
131 52 0.611313 0.542930 0.541187 0.777748 1.074700 1.312636 1.411608 1.453572 1.447569 1.541777 1.667562 87.617396
24 18 1.021416 2.563693 3.151455 3.367735 4.840215 7.115394 7.360974 5.952020 4.988380 4.832270 4.691584 50.114866
19 24 0.442980 1.543371 2.583760 2.919391 3.992075 6.416601 6.973561 5.298936 4.283273 4.331769 4.445150 56.769134
16 31 0.471187 0.846759 1.327915 2.160843 3.192533 3.786518 3.795062 3.689656 3.703092 3.720630 3.618269 69.687538
27 25 0.549622 1.540600 2.810886 3.839856 5.000187 6.742783 8.089058 8.193597 7.674336 7.012391 6.209555 42.337128
183 22 0.855578 1.062619 1.225367 1.749191 2.619103 3.343054 3.538979 3.522057 3.502676 3.563165 3.564232 71.453985
181 14 1.292276 0.592826 0.643083 1.535896 2.606925 2.388173 1.984663 2.017163 2.111432 2.141458 2.137748 80.548357
172 14 1.188944 0.442312 0.371635 0.842646 1.701785 2.014724 2.011424 2.248013 2.426707 2.400111 2.247465 82.104233
217 14 1.488567 1.993413 1.410593 1.277944 1.887834 2.898602 2.980027 2.424514 2.164447 2.250240 2.236243 76.987576
126 50 0.321417 0.552387 0.617579 0.629536 0.747836 1.021308 1.167037 1.112626 1.043235 1.113983 1.225326 90.447727
38 10 0.542746 0.801821 1.080916 1.839478 3.243951 4.163454 3.895614 3.345836 3.064161 2.946032 2.731438 72.344551
16 29 0.279649 1.034283 1.969558 2.513679 3.850626 6.114882 6.467219 4.827265 3.615391 3.367888 3.311547 62.648014
13 29 0.980553 1.607285 1.498273 1.799267 3.136197 4.571736 4.467075 3.843756 3.853651 4.279358 4.329987 65.632864
21 60 0.242336 0.665251 0.720442 0.586871 0.659339 0.924661 1.042045 0.957089 0.913117 0.997556 1.092172 91.199121
128 50 0.317343 0.511691 0.591939 0.646045 0.755489 1.022213 1.209574 1.202646 1.136904 1.210651 1.338347 90.057157
173 14 0.875812 0.561491 0.660459 1.458238 2.241048 1.943092 1.577384 1.660192 1.951727 2.130104 2.155007 82.785446
34 17 0.273190 1.030222 1.957232 2.395669 3.289563 4.929664 5.685082 5.144145 4.731734 4.722331 4.541939 61.299231
127 26 0.250433 0.794799 1.182377 1.108264 1.167601 1.537519 1.789499 1.734388 1.709235 1.876674 2.105039 84.744175
177 15 0.813023 1.177177 0.859737 0.854515 1.334568 1.950760 2.107245 1.974295 1.997618 2.259242 2.315851 82.355967
221 11 1.471110 2.160568 1.624524 1.338640 1.553471 2.031009 2.114255 1.881020 1.821146 1.944851 1.972499 80.086904
133 18 0.738515 0.824107 0.655769 0.716662 1.058570 1.459090 1.576076 1.620361 1.834145 2.190632 2.443670 84.882402
185 18 1.377013 0.807409 0.834591 1.594022 2.575976 2.807489 2.732776 2.986227 3.286996 3.408844 3.363182 74.225474
177 18 1.417832 0.754194 0.770100 1.587792 2.678866 2.834778 2.588209 2.667741 2.780810 2.842855 2.857325 76.219502
130 22 0.489797 0.923076 0.999511 0.998155 1.267689 1.807941 2.136829 2.174950 2.264633 2.524820 2.757300 81.655298
182 21 0.308966 0.966411 1.619534 1.839123 2.200827 2.906786 3.287128 3.146151 3.088067 3.288248 3.483265 73.865499
142 25 0.205235 0.704572 1.203175 1.272786 1.386101 1.802877 2.100406 2.056182 2.010301 2.142662 2.342818 82.772890
25 60 0.186389 0.585499 0.813928 0.701110 0.655276 0.787538 0.888524 0.875480 0.882541 0.995773 1.160880 91.467062
30 15 1.069675 1.411583 1.406181 2.716306 5.870769 6.376838 3.929411 2.494784 2.411404 2.677164 2.511043 67.124842
14 50 0.581718 0.818993 0.679188 0.642715 0.866790 1.300018 1.485341 1.420290 1.419271 1.594291 1.735913 87.455473
146 29 0.224018 0.706671 1.082603 1.028135 1.056179 1.400419 1.676763 1.664424 1.640435 1.801410 2.047048 85.671894
221 15 0.845199 1.030118 0.880431 1.094094 1.700629 2.023992 1.767261 1.546072 1.622471 1.793670 1.808160 83.887905
186 25 0.207657 0.787373 1.541069 1.666540 1.726065 2.302202 2.883927 2.925772 2.821740 2.991391 3.330023 76.816242
128 54 0.298256 0.501260 0.673722 0.772812 0.832884 1.201274 1.573259 1.560352 1.335278 1.374645 1.543706 88.332552
42 11 0.119546 0.571082 1.398871 1.616350 1.450866 1.727514 2.182435 2.272801 2.108610 2.114699 2.363917 82.073309
133 54 0.269588 0.535975 0.706083 0.727674 0.739893 1.006493 1.340650 1.471362 1.430740 1.546824 1.783913 88.440801
179 17 0.854837 0.719580 0.638497 0.969521 1.610787 2.067743 2.249630 2.506338 2.964069 3.400591 3.459030 78.559376
175 29 0.135449 0.585067 1.274896 1.389286 1.277054 1.516915 1.826321 1.836071 1.749278 1.851893 2.124284 84.433481
175 22 0.474288 1.119760 1.303773 1.247151 1.622139 2.612890 3.288545 3.183583 3.021801 3.223043 3.432792 75.470238
127 29 0.188217 0.695921 1.229280 1.243081 1.310358 1.736300 2.002275 1.848425 1.713086 1.828799 2.038464 84.165793
6 60 0.128098 0.372259 0.489425 0.427225 0.435061 0.562665 0.632963 0.607639 0.615813 0.728367 0.885072 94.115414
130 25 0.239091 0.727312 1.196264 1.299562 1.464459 1.955706 2.309255 2.264635 2.189877 2.311118 2.498504 81.544216
217 15 0.329244 1.303976 2.390149 2.366408 2.230220 2.608404 2.813568 2.522030 2.262839 2.268986 2.366374 76.537804
186 22 0.528142 0.991005 1.124980 1.264941 1.892615 2.956946 3.489342 3.345884 3.223064 3.369227 3.446710 74.367139
178 22 0.679238 0.926454 1.207020 1.920165 2.851477 3.282954 3.202942 3.164064 3.308041 3.425875 3.396510 72.635258
171 14 0.607081 0.741816 0.642723 0.788578 1.313505 1.856253 1.947760 1.930186 2.119401 2.381631 2.413748 83.257316
179 29 0.610607 0.892853 0.800644 0.829730 1.214656 1.826389 2.071044 2.010333 2.072634 2.367048 2.605085 82.698976
28 22 1.311888 1.589356 1.889982 2.923094 4.614731 6.068778 6.402872 6.222107 6.073507 6.157572 6.024857 50.721254
17 50 0.268341 0.715143 0.845418 0.725459 0.851105 1.334693 1.662569 1.587867 1.503615 1.648388 1.838119 87.019284
129 55 0.229012 0.506587 0.734040 0.724619 0.688559 0.977677 1.360116 1.442051 1.292003 1.350452 1.547089 89.147794
14 33 0.852951 0.759864 0.818325 1.396292 2.281520 2.684060 2.637043 2.783278 3.121697 3.369187 3.374411 75.921371
179 26 0.823649 0.839104 0.781688 1.096049 1.752858 2.264353 2.296470 2.291463 2.487279 2.846819 3.100626 79.419638
17 33 0.740994 0.960172 1.045912 1.506754 2.520532 3.440511 3.497046 3.334530 3.490256 3.813486 3.907833 71.741970
12 35 0.337195 0.527765 0.691747 0.954155 1.293705 1.624110 1.821135 1.963285 2.098826 2.252148 2.396781 84.039150
13 50 0.425690 0.618249 0.524358 0.570198 0.973502 1.492345 1.522562 1.344601 1.372044 1.589489 1.704147 87.862818
17 53 0.300935 0.660042 0.776130 0.718824 0.830834 1.253672 1.516344 1.446320 1.375446 1.540093 1.746243 87.835113
199 29 0.224981 0.904612 1.380489 1.096876 1.026728 1.421612 1.720473 1.579763 1.445250 1.586142 1.844251 85.768820
174 18 1.124175 0.677294 0.609115 1.153447 2.105425 2.473273 2.316304 2.387688 2.624978 2.829260 2.853364 78.845677
177 10 0.688200 0.507651 0.472753 0.803103 1.304302 1.409346 1.244187 1.188779 1.252006 1.395771 1.498984 88.234918
188 52 0.815140 0.415742 0.351164 0.613496 1.025189 1.180656 1.202736 1.376831 1.582671 1.711354 1.757956 87.967066
146 21 0.269261 0.774024 1.031063 0.973091 1.133281 1.606557 1.888014 1.865223 1.945868 2.293631 2.709093 83.510897
127 51 0.172091 0.398347 0.660173 0.781510 0.839859 1.077125 1.261193 1.219942 1.114997 1.181198 1.334849 89.958714
127 30 0.124282 0.550342 1.215743 1.233251 1.056611 1.293529 1.623041 1.635174 1.509524 1.570335 1.790954 86.397211
13 35 0.509095 0.573856 0.696060 1.084695 1.598751 1.971677 2.150262 2.359780 2.605646 2.802211 2.898060 80.749908
183 14 0.714529 0.532227 0.574363 1.174022 2.156706 2.394551 2.181267 2.241362 2.534977 2.798150 2.834516 79.863330
187 18 0.838752 0.578984 0.577375 1.053888 1.786660 2.094421 2.134743 2.406417 2.778744 3.048943 3.154477 79.546596
14 52 0.612807 0.459325 0.514375 0.888181 1.216172 1.206740 1.141709 1.242387 1.399002 1.532521 1.608812 88.177967
26 21 1.040361 1.619280 1.790287 2.537536 5.419561 9.784019 9.994290 7.576224 6.064769 5.307256 4.352573 44.513846
188 18 1.062730 0.561856 0.530268 1.017171 1.697422 1.884396 1.895016 2.208283 2.607243 2.861090 2.955177 80.719349
31 11 0.348927 1.229661 1.942725 2.225279 3.495519 6.000720 6.669725 5.102341 3.830958 3.309797 2.885837 62.958514
154 61 0.110737 0.313698 0.458799 0.487387 0.606355 0.808207 0.827990 0.704194 0.650140 0.726134 0.823579 93.482779
187 52 0.597451 0.492404 0.501193 0.774806 1.111998 1.257162 1.294725 1.426050 1.595759 1.769543 1.905058 87.273851
143 25 0.247563 0.596649 0.927745 1.123878 1.351017 1.742620 2.009448 2.022058 1.988586 2.083424 2.240600 83.666410
175 17 0.228300 0.674750 1.087828 1.262446 1.568261 2.129938 2.383569 2.251618 2.240067 2.494162 2.732137 80.946924
26 14 1.792511 0.793801 0.798073 1.933371 3.948335 4.478091 3.826043 3.604421 3.572912 3.505609 3.316458 68.430378
178 21 0.447558 0.840309 1.219019 1.870405 2.855569 3.399033 3.177287 2.894731 2.969616 3.160845 3.193740 73.971889
13 53 0.467661 0.492395 0.469437 0.644454 0.981821 1.212315 1.210038 1.208508 1.334307 1.540222 1.658202 88.780640
179 15 0.543541 0.780517 0.639859 0.748684 1.472376 2.789925 3.209223 2.680882 2.357035 2.381205 2.258116 80.138637
186 18 0.578840 0.790704 0.825131 1.134325 1.974968 2.827242 2.988014 2.903898 3.043950 3.311797 3.358130 76.263002
183 25 0.333836 0.801096 1.271767 1.562533 1.957567 2.712534 3.289451 3.329466 3.194383 3.270764 3.432077 74.844523
133 22 0.509639 0.831377 0.804065 0.805273 1.058448 1.498608 1.748581 1.838484 2.036891 2.389587 2.701473 83.777576
172 11 0.350602 0.644757 0.576109 0.569268 0.958976 1.773450 2.149251 1.938925 1.783603 1.866167 1.860403 85.528488
127 50 0.174870 0.472430 0.671672 0.661142 0.751153 1.050933 1.237209 1.184658 1.150232 1.288497 1.477649 89.879553
171 25 0.139883 0.550404 1.087647 1.159125 1.143423 1.415547 1.688487 1.710921 1.706781 1.873858 2.166495 85.357428
133 57 0.343649 0.448054 0.409124 0.434016 0.568489 0.758214 0.836072 0.864820 0.960807 1.150586 1.333324 91.892847
16 24 0.334502 1.255716 2.338419 2.663196 3.181409 4.512580 5.261950 4.725670 4.064094 3.995802 4.143841 63.522818
158 57 0.297924 0.271783 0.278388 0.407843 0.574777 0.636169 0.649010 0.728295 0.847027 0.942253 1.000353 93.366179
132 57 0.281874 0.348692 0.447197 0.626562 0.766053 0.857128 0.899454 0.949635 1.015335 1.134330 1.268977 91.404764
10 52 0.516257 0.527384 0.512776 0.664307 0.915516 1.162749 1.273905 1.352026 1.442903 1.583973 1.695819 88.352384
38 14 0.683637 0.759338 0.997930 2.087436 4.041598 5.026222 4.812592 4.713553 4.846931 4.770207 4.353456 62.907100
24 29 0.219322 0.975405 2.585412 3.648419 4.095116 5.417421 7.080071 7.388244 6.662256 6.039886 5.740336 50.148114
128 33 0.488760 0.380670 0.362522 0.534867 0.776188 0.918850 0.995042 1.133542 1.282307 1.402918 1.485985 90.238350
12 32 0.494594 0.552559 0.743059 1.433106 2.460703 2.852394 2.689191 2.688384 2.868835 3.042411 3.088135 77.086628
153 25 0.188554 0.539600 0.911639 1.076148 1.232731 1.549920 1.727699 1.681209 1.674424 1.842078 2.086684 85.489315
202 29 0.202203 0.796954 1.335854 1.190937 1.104251 1.393567 1.597951 1.457306 1.314842 1.385900 1.557260 86.662974
35 14 0.800456 1.139519 0.998328 1.605851 5.002763 9.344781 7.715599 4.517808 3.196448 3.104395 2.896992 59.677060
149 29 0.129988 0.505899 1.005235 1.089374 1.099833 1.410463 1.703653 1.702101 1.650224 1.772032 2.005061 85.926134
217 18 1.169999 1.705097 1.425696 1.318314 1.819847 2.817398 3.290902 3.060753 2.844571 2.857180 2.769777 74.920466
213 21 0.391604 0.982110 1.691455 2.276251 2.721228 2.974699 2.872677 2.615420 2.485761 2.459990 2.447802 76.081002
127 53 0.141510 0.401144 0.715454 0.786883 0.791993 1.129930 1.511627 1.498254 1.279343 1.305221 1.484043 88.954599
182 14 0.538094 0.624121 0.629862 0.979128 1.803829 2.391090 2.347833 2.279733 2.463792 2.671642 2.620944 80.649933
180 22 0.516215 0.969769 1.094884 1.235121 1.809321 2.699492 3.213048 3.327110 3.506278 3.756084 3.744107 74.128575
184 22 0.969226 0.715718 0.716830 1.187857 1.940832 2.454468 2.716803 3.120200 3.523229 3.738402 3.718687 75.197747
41 11 0.177930 0.721652 1.306415 1.299128 1.474716 2.435266 3.250118 3.116668 2.748853 2.745950 2.869063 77.854235
147 57 0.251876 0.345681 0.417488 0.570132 0.751809 0.856320 0.892960 0.968235 1.098415 1.238790 1.366407 91.241886
150 25 0.195703 0.609427 1.048267 1.169450 1.302310 1.785607 2.212957 2.199801 2.039010 2.096923 2.303006 83.037540
184 54 0.386799 0.530449 0.552637 0.644578 0.850272 1.107707 1.244268 1.327419 1.468435 1.687525 1.875846 88.324064
142 18 0.477054 0.660337 0.607029 0.674518 1.006455 1.470773 1.700220 1.797083 2.024326 2.404939 2.704253 84.473015
176 15 0.142121 0.556362 1.089494 1.279606 1.680868 2.450134 2.675632 2.330095 2.121700 2.208128 2.270770 81.195089
129 29 0.258925 0.581699 0.832382 0.976715 1.271019 1.823887 2.163473 2.080889 1.932951 1.965041 2.032148 84.080872
171 21 0.146794 0.554902 1.112201 1.221671 1.224278 1.493181 1.755100 1.795977 1.839657 2.068236 2.437376 84.350628
11 50 0.134617 0.484702 0.854772 0.837128 0.821101 1.076032 1.308048 1.279472 1.219618 1.341246 1.564816 89.078447
134 57 0.336789 0.303850 0.310993 0.440748 0.596119 0.683202 0.727435 0.827808 0.962950 1.099697 1.215624 92.494784
41 10 0.282490 0.650943 0.796855 0.856172 1.210367 1.877042 2.225490 2.184941 2.240069 2.576754 2.882527 82.216349
171 29 0.113292 0.417293 0.797851 0.866692 0.871046 1.060483 1.223408 1.215248 1.210438 1.347206 1.574699 89.302344
133 14 0.437101 0.491224 0.373860 0.404732 0.662165 1.020258 1.129925 1.124831 1.243737 1.515330 1.716946 89.879890
18 60 0.231276 0.539346 0.496346 0.378043 0.476706 0.784312 0.932549 0.850286 0.832751 0.978664 1.118072 92.381647
33 11 0.780814 1.365601 1.207726 1.451844 3.204788 6.384845 6.826024 4.946161 3.720338 3.179106 2.524358 64.408392
181 15 0.695037 1.122208 0.844490 0.828498 1.358684 2.310302 2.760806 2.590845 2.442346 2.542222 2.483045 80.021515
126 52 0.250247 0.343324 0.459580 0.654580 0.870240 1.098363 1.218105 1.221862 1.172385 1.221580 1.317114 90.172619
25 57 0.277942 0.467800 0.432472 0.417527 0.549575 0.750409 0.824577 0.839877 0.933071 1.101787 1.243405 92.161562
39 11 0.338850 0.883262 0.967608 0.805966 1.071590 2.159026 3.309754 3.445850 3.222821 3.318247 3.295973 77.181055
152 60 0.222439 0.322872 0.290326 0.332348 0.572188 0.906101 1.012207 0.984681 1.034493 1.152243 1.177287 91.992815
35 15 0.208769 0.873493 1.812820 1.925345 2.074828 3.501193 5.423372 5.849884 5.231066 5.033970 4.894607 63.170654
186 29 0.134448 0.509051 1.088392 1.287802 1.332247 1.713353 2.128190 2.186549 2.122664 2.264395 2.581707 82.651199
14 51 0.425417 0.472907 0.478560 0.648372 0.937708 1.149522 1.178401 1.201653 1.300130 1.462914 1.578790 89.165624
157 57 0.355610 0.246788 0.238214 0.402965 0.642742 0.719861 0.723297 0.820432 0.945253 1.021544 1.052919 92.830380
187 14 0.615155 0.362767 0.344387 0.661134 1.149442 1.298915 1.297231 1.514775 1.840572 2.092903 2.229005 86.593714
126 49 0.290424 0.316939 0.310612 0.402010 0.585277 0.761267 0.837367 0.883937 0.929566 0.986689 1.020821 92.675087
133 15 0.151701 0.522209 0.776218 0.668160 0.677188 0.941087 1.144072 1.132086 1.153963 1.383209 1.712391 89.737718
191 52 0.567856 0.358572 0.344809 0.591780 0.925826 1.076189 1.150718 1.352691 1.568955 1.726380 1.830895 88.505325
217 11 0.162121 0.678669 1.361611 1.404054 1.349258 1.705065 1.991035 1.833109 1.605802 1.600442 1.712163 84.596672
191 53 0.439230 0.469254 0.435862 0.551397 0.811616 1.081882 1.189475 1.255847 1.402709 1.630238 1.808752 88.923741
183 21 0.328686 0.676786 1.042736 1.412404 1.941935 2.623809 3.080452 3.260202 3.410129 3.610928 3.707266 74.904668
154 64 0.146553 0.263987 0.336279 0.427959 0.586727 0.698066 0.688978 0.667217 0.712515 0.804904 0.882946 93.783868
6 57 0.198777 0.288463 0.259633 0.260090 0.351836 0.499485 0.576024 0.615655 0.702784 0.849670 0.981553 94.416029
187 22 0.581814 0.580968 0.633738 1.006923 1.640136 2.131361 2.322916 2.528944 2.817398 3.176529 3.451988 79.127283
136 14 0.324838 0.466933 0.397495 0.395678 0.580202 0.885520 1.023772 1.034731 1.123075 1.343196 1.532848 90.891712
31 17 0.429191 0.638084 1.044559 2.743298 6.670129 8.230428 6.297256 4.813398 4.384506 4.104749 3.498030 57.146374
180 19 0.350677 0.827433 1.057748 1.193499 1.671226 2.298964 2.486488 2.427852 2.691499 3.172144 3.328653 78.493819
133 52 0.355326 0.428183 0.391996 0.447190 0.638754 0.958651 1.185455 1.289302 1.377365 1.582850 1.791808 89.553122
184 19 0.848758 0.690612 0.677287 1.079775 1.697813 1.999845 2.060987 2.321127 2.762138 3.093750 3.195175 79.572735
188 14 0.656365 0.314182 0.282239 0.586639 1.061944 1.168739 1.154180 1.385985 1.719541 1.935392 2.020225 87.714571
133 55 0.173064 0.412218 0.595947 0.614724 0.691887 1.063642 1.372234 1.312223 1.170330 1.286385 1.523848 89.783495
174 17 0.667332 0.653036 0.585088 0.827073 1.387191 1.866497 1.957011 2.014418 2.216444 2.465852 2.545341 82.814718
167 52 0.235193 0.336617 0.373069 0.413697 0.499961 0.676489 0.816399 0.882975 0.941662 1.092681 1.261019 92.470239
167 53 0.184733 0.366931 0.428947 0.402818 0.440051 0.642369 0.814072 0.831673 0.825798 0.963064 1.163593 92.935949
206 29 0.337607 0.792918 1.050268 1.153582 1.374741 1.666831 1.698250 1.564986 1.540440 1.625654 1.705236 85.489485
127 54 0.147673 0.416826 0.633578 0.615461 0.618254 0.883282 1.215769 1.306058 1.242778 1.367909 1.625739 89.926672
169 10 0.315571 0.333197 0.358365 0.533937 0.800326 0.952958 0.997104 1.095329 1.242989 1.361687 1.425434 90.583105
123 30 0.093810 0.401060 0.869669 0.928465 0.839458 1.023802 1.282601 1.333322 1.284257 1.365886 1.586420 88.991251
129 50 0.206562 0.425623 0.519289 0.541737 0.692064 1.068347 1.348836 1.355248 1.321827 1.471755 1.674916 89.373795
37 14 0.961261 0.810148 0.979943 2.034300 3.801983 4.669346 4.592806 4.688384 4.840705 4.737706 4.322575 63.560843
142 29 0.118329 0.446402 0.896790 1.022500 1.081646 1.397970 1.708666 1.750841 1.725182 1.828476 2.025371 85.997829
168 52 0.363484 0.285160 0.258972 0.376591 0.561476 0.686053 0.733431 0.818115 0.933484 1.076058 1.199481 92.707696
149 21 0.150488 0.529544 0.931476 0.990318 1.101108 1.521655 1.864745 1.903286 1.948841 2.223473 2.612573 84.222492
143 29 0.160613 0.438812 0.757267 0.908229 1.032686 1.351493 1.660202 1.739155 1.706366 1.784598 1.957024 86.503553
132 52 0.264177 0.356255 0.479015 0.662521 0.815303 1.035372 1.273311 1.435067 1.475992 1.598963 1.773120 88.830906
142 21 0.135635 0.454752 0.829845 0.960533 1.123654 1.510092 1.800590 1.833698 1.887474 2.122637 2.439906 84.901188
10 50 0.218613 0.531120 0.706084 0.695957 0.803181 1.204260 1.540410 1.524825 1.395317 1.440967 1.566903 88.372366
179 19 0.716864 0.528932 0.558716 1.136319 2.207210 2.653511 2.609352 2.811157 3.136991 3.299809 3.193402 77.147741
131 22 0.500154 0.508080 0.578483 0.921990 1.431659 1.796958 1.969575 2.172300 2.388888 2.591082 2.737429 82.403407
185 22 0.908946 0.750219 0.776606 1.309095 2.230787 2.874995 3.061848 3.280604 3.562279 3.810227 3.860450 73.573942
195 29 0.139096 0.536083 1.030001 1.076782 1.082186 1.445084 1.839009 1.896073 1.842814 1.969360 2.231683 84.911831
20 32 0.444944 0.687908 0.943005 1.541186 2.630113 3.743475 4.282930 4.548842 4.851887 5.130025 5.166097 66.029587
151 55 0.212820 0.304621 0.334560 0.421528 0.632867 0.922302 1.094364 1.167336 1.256301 1.423422 1.570474 90.659403
142 22 0.278336 0.617220 0.774936 0.835891 1.112499 1.670790 2.066162 2.145439 2.226711 2.481101 2.730297 83.060620
146 22 0.363376 0.698228 0.730204 0.781408 1.178939 1.904811 2.274309 2.238379 2.306011 2.631526 2.899719 81.993095
131 26 0.349223 0.515974 0.623014 0.845141 1.226170 1.630421 1.841118 1.955686 2.094189 2.272309 2.390338 84.256415
176 18 0.526326 0.658606 0.674304 1.030460 2.066179 3.206263 3.415400 3.191229 3.097876 3.217399 3.154023 75.761935
129 26 0.273762 0.498194 0.697394 0.958971 1.382907 1.897654 2.153006 2.126778 2.066412 2.101466 2.129544 83.713917
217 17 0.243943 0.838329 1.501741 1.719183 2.066556 2.869428 3.309296 3.040065 2.690506 2.597389 2.577511 76.546053
10 53 0.252013 0.462758 0.548461 0.609965 0.794512 1.169666 1.402080 1.387634 1.362786 1.508865 1.685912 88.815352
187 15 0.303290 0.567169 0.614472 0.679064 1.005975 1.531220 1.779867 1.773754 1.868357 2.135677 2.317969 85.423187
170 10 0.371292 0.337976 0.392399 0.684705 1.062230 1.174690 1.138069 1.189904 1.290129 1.374520 1.431785 89.552305
129 51 0.167939 0.327805 0.536867 0.660772 0.764290 1.147546 1.498066 1.487801 1.333583 1.425339 1.615575 89.034414
190 52 0.348102 0.408189 0.451424 0.652478 0.976404 1.233993 1.321807 1.399938 1.548972 1.767388 1.947601 87.943701
22 60 0.084478 0.336677 0.644101 0.666864 0.680986 0.879330 1.018762 0.955983 0.880947 0.933939 1.051770 91.866163
172 29 0.295005 0.519664 0.496098 0.472013 0.657450 1.081238 1.376345 1.402482 1.415943 1.602623 1.784204 88.896934
130 14 0.310037 0.430142 0.379922 0.397512 0.582618 0.865957 0.993966 1.015148 1.110241 1.334011 1.531278 91.049170
128 29 0.340896 0.515886 0.544851 0.612159 0.890679 1.462198 1.933768 2.050480 2.009650 2.090753 2.142408 85.406271
188 22 0.826358 0.575917 0.552141 0.912744 1.499783 1.899119 2.089351 2.418441 2.816798 3.154440 3.348346 79.906561
131 56 0.169290 0.297891 0.487116 0.682887 0.783042 0.929742 1.030013 1.053271 1.077223 1.234491 1.442080 90.812954
172 10 0.454031 0.313166 0.308863 0.594200 1.185523 1.514088 1.456010 1.458087 1.553571 1.631718 1.611790 87.918951
148 57 0.298640 0.256182 0.276012 0.488914 0.822486 0.966796 0.965287 1.050204 1.199866 1.323089 1.387859 90.964666
213 25 0.223210 0.593613 1.070492 1.510092 1.950206 2.373162 2.586467 2.586131 2.560082 2.537716 2.499113 79.509713
158 61 0.158872 0.231295 0.248590 0.302267 0.431809 0.572385 0.618815 0.634124 0.701360 0.822854 0.920956 94.356674
6 55 0.113561 0.301617 0.441819 0.438948 0.467906 0.666527 0.893604 0.996464 1.033717 1.147179 1.313847 92.184811
16 25 0.268915 0.976070 1.879955 2.429961 3.550293 5.826836 7.006098 5.970924 4.701755 4.288064 4.176024 58.925100
183 15 0.250147 0.571723 0.805830 1.065263 1.799154 2.852367 3.060166 2.610261 2.351506 2.408302 2.438598 79.786684
10 32 0.476086 0.576974 0.635957 0.924618 1.483075 2.046922 2.282025 2.435332 2.664650 2.940652 3.081670 80.452040
169 14 0.469861 0.331020 0.315617 0.543726 0.904231 1.062276 1.122067 1.368219 1.734345 1.981162 2.061936 88.105541
140 18 0.387666 0.559514 0.507918 0.540809 0.819322 1.265355 1.501580 1.573805 1.748064 2.085484 2.357452 86.653030
188 53 0.360355 0.470571 0.502175 0.635715 0.903354 1.207805 1.317855 1.340209 1.439958 1.678349 1.891035 88.252619
189 52 0.349216 0.464045 0.478719 0.599757 0.908824 1.240832 1.328910 1.339087 1.462246 1.728614 1.941588 88.158161
184 11 0.347940 0.570635 0.555855 0.615580 0.941994 1.396519 1.554590 1.560100 1.726037 1.993320 2.102047 86.635384
126 33 0.344093 0.329960 0.341194 0.506805 0.763617 0.919276 0.955105 1.025262 1.139355 1.268531 1.369244 91.037560
206 25 0.295466 0.771666 1.104933 1.212304 1.444694 1.837288 1.992656 1.892648 1.834068 1.904853 1.991783 83.717640
130 18 0.363430 0.528638 0.531437 0.601039 0.872214 1.285381 1.530717 1.634830 1.817539 2.153154 2.448072 86.233547
184 52 0.464994 0.335264 0.342164 0.608789 1.009925 1.194460 1.259107 1.467905 1.722227 1.877912 1.935550 87.781704
143 22 0.319647 0.543037 0.712715 0.940302 1.280294 1.676716 1.916041 2.045923 2.203400 2.466069 2.739768 83.156088
191 55 0.344236 0.445139 0.383083 0.404218 0.593042 0.918663 1.100375 1.140793 1.226200 1.446650 1.643547 90.354055
146 18 0.534959 0.601734 0.480369 0.590151 1.041799 1.600429 1.784285 1.863998 2.179740 2.692992 3.037397 83.592142
187 54 0.293151 0.445429 0.562809 0.727084 0.943767 1.240054 1.456238 1.555772 1.616942 1.788861 1.996897 87.372997
10 28 0.556817 0.694411 0.726372 0.987020 1.514585 2.100056 2.369947 2.519550 2.794973 3.274320 3.697800 78.764149
14 35 0.465998 0.462749 0.519772 0.865190 1.454855 1.913115 2.119033 2.366878 2.665891 2.895655 2.965090 81.305777
152 50 0.249908 0.326044 0.253414 0.245710 0.372037 0.596063 0.715302 0.760218 0.877938 1.102228 1.292554 93.208584
171 17 0.133192 0.458176 0.832905 0.912577 1.007710 1.309873 1.546457 1.584847 1.664832 1.935581 2.290205 86.323646
186 52 0.367438 0.518552 0.525733 0.635768 0.972342 1.370878 1.510608 1.531859 1.672095 1.947482 2.143140 86.804102
153 29 0.129270 0.364592 0.614798 0.741788 0.901998 1.196006 1.378981 1.360858 1.349357 1.485873 1.687227 88.789252
188 15 0.387655 0.625393 0.534232 0.548454 0.882904 1.402394 1.573760 1.541833 1.723121 2.103277 2.324550 86.352428
183 19 0.435401 0.578036 0.750572 1.254242 2.078433 2.639522 2.753987 2.836768 3.067537 3.325123 3.393409 76.886972
128 49 0.261751 0.275839 0.267912 0.353511 0.527842 0.710896 0.804963 0.869244 0.939582 1.048842 1.150289 92.789333
186 21 0.172999 0.557928 1.043068 1.254913 1.536017 2.145465 2.625060 2.707371 2.794465 3.117867 3.483767 78.561081
220 14 0.807711 0.500408 0.605948 1.302161 1.965751 1.768344 1.502029 1.580303 1.772537 1.853951 1.838967 84.501889
132 53 0.200533 0.385431 0.487408 0.547482 0.713080 1.208148 1.594295 1.508494 1.319852 1.453460 1.695597 88.886221
29 14 0.900238 0.685266 0.831438 2.406577 6.004517 6.037422 3.891289 2.898335 2.745296 2.767787 2.568262 68.263573
178 25 0.299910 0.669807 0.994307 1.404294 2.240855 3.120952 3.269685 3.071944 3.170687 3.465774 3.582299 74.709484
139 14 0.356648 0.303412 0.295869 0.476922 0.793659 0.967700 0.971283 1.040141 1.215287 1.450844 1.647598 90.480637
213 18 0.920700 1.032701 1.148417 1.650514 2.385991 2.905459 2.962372 2.918472 2.935032 2.938714 2.818855 75.382774
25 64 0.135944 0.333990 0.470537 0.506369 0.555046 0.635817 0.672586 0.689254 0.753451 0.859956 0.970451 93.416595
127 33 0.257041 0.404875 0.456551 0.558725 0.802969 1.060006 1.136082 1.151669 1.264983 1.453499 1.592477 89.861122
176 29 0.112422 0.450503 0.895953 0.903918 0.857513 1.226803 1.744823 1.871761 1.731608 1.799106 2.064482 86.341109
25 55 0.114971 0.343268 0.575078 0.599774 0.615984 0.837121 1.094104 1.192507 1.212316 1.331077 1.522583 90.561215
178 17 0.305404 0.545772 0.789810 1.346645 2.306007 2.693983 2.392332 2.210269 2.420243 2.709559 2.774567 79.505409
221 17 0.579983 0.620849 0.598916 0.830421 1.352646 1.847476 1.986352 2.043849 2.204568 2.392354 2.421895 83.120691
21 54 0.243403 0.425210 0.558410 0.701954 0.880369 1.125919 1.279651 1.323282 1.377659 1.553760 1.763346 88.767042
138 18 0.436242 0.326680 0.319558 0.519646 0.829411 1.020955 1.135299 1.378491 1.692420 1.954793 2.132627 88.253879
174 21 0.502847 0.796887 0.768961 0.840812 1.328929 2.160347 2.605926 2.637305 2.755224 3.091666 3.256295 79.254801
187 53 0.322479 0.453970 0.478202 0.584523 0.872778 1.278475 1.473247 1.486077 1.536853 1.745186 1.931416 87.836790
183 29 0.208858 0.513123 0.816710 0.988210 1.214618 1.736643 2.237687 2.376298 2.341499 2.475410 2.715699 82.375246
6 17 0.078445 0.268303 0.472939 0.487514 0.506478 0.696443 0.900735 0.944881 0.916024 0.992312 1.155749 92.580181
152 52 0.367017 0.212470 0.196996 0.354637 0.603188 0.732207 0.802939 0.983906 1.198122 1.372573 1.502854 91.673096
143 18 0.465765 0.488240 0.503823 0.729028 1.130088 1.476708 1.633346 1.809437 2.089094 2.456050 2.773385 84.445036
191 15 0.243998 0.385544 0.372814 0.408594 0.610204 0.900941 1.044282 1.111160 1.286266 1.566067 1.772043 90.298084
18 64 0.147700 0.283318 0.367935 0.459517 0.610127 0.743570 0.761537 0.749108 0.793202 0.876951 0.938374 93.268663
167 14 0.387992 0.392510 0.324581 0.403768 0.666882 0.945866 1.040284 1.112550 1.300007 1.578972 1.787662 90.058926
31 21 0.414690 0.789779 1.186234 2.126073 4.381574 6.958699 7.707769 7.325575 7.093408 6.790098 5.989068 49.237034
191 50 0.302497 0.451706 0.432619 0.438713 0.621903 0.995074 1.244355 1.297477 1.378457 1.622195 1.858755 89.356247
167 54 0.121948 0.258585 0.399806 0.469724 0.492107 0.630719 0.802187 0.880983 0.891486 0.996729 1.182043 92.873682
140 14 0.268048 0.373597 0.336101 0.363436 0.561624 0.876168 1.041262 1.085460 1.193326 1.416785 1.597142 90.887051
138 14 0.342762 0.240004 0.234897 0.402856 0.655684 0.778548 0.843920 1.029415 1.263422 1.437141 1.542216 91.229132
152 29 0.255998 0.416535 0.381961 0.406238 0.659672 1.079829 1.286240 1.322972 1.480611 1.765803 1.921067 89.023075
139 18 0.432326 0.398679 0.414829 0.662739 1.083862 1.357158 1.411728 1.532950 1.793692 2.133456 2.412262 86.366318
216 14 0.952098 1.083110 0.729231 0.777486 1.473394 2.448103 2.504469 2.139709 2.137148 2.486247 2.615147 80.653859
191 14 0.433794 0.220288 0.186173 0.352304 0.640199 0.769097 0.817121 1.006525 1.259176 1.455514 1.576105 91.283701
128 55 0.227018 0.355980 0.389145 0.419399 0.561479 1.006404 1.475488 1.541366 1.375185 1.449636 1.617776 89.581124
156 14 0.233207 0.362785 0.341671 0.339781 0.463012 0.678848 0.804530 0.864678 1.006581 1.265537 1.496293 92.143078
202 28 0.319211 0.704454 0.628723 0.495729 0.673275 1.175330 1.460387 1.347423 1.284296 1.428925 1.543482 88.938765
182 29 0.129828 0.485905 1.007664 1.195156 1.323818 1.806588 2.323660 2.467000 2.477437 2.657114 2.963443 81.162388
147 54 0.184708 0.317532 0.445487 0.596808 0.779087 1.013326 1.208715 1.350291 1.491009 1.705108 1.950683 88.957247
133 25 0.180437 0.502641 0.757886 0.818121 0.972471 1.350348 1.637326 1.709111 1.831467 2.155262 2.552343 85.532585
155 55 0.234865 0.293314 0.277637 0.324769 0.503001 0.825941 1.053327 1.120168 1.157984 1.326551 1.507318 91.375124
21 55 0.197135 0.424927 0.564229 0.612948 0.734584 1.039883 1.316052 1.412715 1.432976 1.554596 1.722291 88.987665
176 10 0.250839 0.399111 0.467986 0.748956 1.453745 1.943783 1.827960 1.583352 1.486794 1.521314 1.512402 86.803757
29 55 0.095267 0.290206 0.458224 0.439575 0.433841 0.572757 0.722442 0.779230 0.828334 0.987941 1.230030 93.162152
183 26 0.319505 0.582047 0.833650 1.150654 1.644731 2.305474 2.751887 2.886598 2.943547 3.161070 3.415382 78.005457
168 14 0.445831 0.285972 0.279598 0.519830 0.893990 1.039267 1.055158 1.216022 1.470597 1.707067 1.872973 89.213694
140 22 0.237939 0.501783 0.594537 0.601915 0.773613 1.187737 1.535925 1.667671 1.796090 2.085764 2.400735 86.616289
17 54 0.236225 0.437414 0.553229 0.624536 0.762058 1.086585 1.345053 1.378576 1.348848 1.489146 1.703198 89.035132
188 54 0.334290 0.430420 0.473636 0.628291 0.918729 1.250816 1.404860 1.465135 1.578058 1.816522 2.034707 87.664535
217 21 0.115909 0.489247 1.220537 1.615010 1.735585 2.215152 2.781207 2.876032 2.667460 2.570610 2.628982 79.084268
130 30 0.108461 0.391317 0.831011 0.945461 0.935640 1.297620 1.808985 1.965069 1.829975 1.834930 2.002701 86.048830
13 34 0.366200 0.482028 0.599014 0.989489 1.785655 2.508790 2.730824 2.822993 2.998092 3.161188 3.146844 78.408882
18 50 0.209608 0.474713 0.548869 0.506064 0.640190 1.062700 1.407206 1.446927 1.448554 1.632493 1.826090 88.796587
128 14 0.382920 0.237848 0.214565 0.351762 0.545240 0.642325 0.695750 0.826932 0.970781 1.094510 1.193986 92.843382
9 52 0.243843 0.338097 0.364118 0.471225 0.731408 1.043004 1.185281 1.242879 1.352567 1.531526 1.649700 89.846352
172 17 0.397228 0.472074 0.417385 0.523006 0.878834 1.368240 1.650058 1.781316 1.944159 2.222218 2.410616 85.934866
184 55 0.303115 0.379145 0.372384 0.467932 0.718602 1.023143 1.158466 1.224083 1.365868 1.620307 1.840650 89.526304
155 50 0.189105 0.282507 0.266519 0.267246 0.378199 0.613339 0.773556 0.803059 0.832446 0.971960 1.121746 93.500320
166 52 0.261424 0.277339 0.259221 0.334002 0.496566 0.675181 0.750349 0.790915 0.869410 1.024439 1.170166 93.090986
41 7 0.149012 0.330412 0.394638 0.409359 0.541644 0.823442 1.012724 1.057294 1.139548 1.361013 1.616875 91.164036
175 26 0.172085 0.514095 0.854064 0.963436 1.175954 1.778418 2.319883 2.359387 2.227284 2.342572 2.581239 82.711584
158 60 0.182844 0.219900 0.221267 0.304793 0.508715 0.693044 0.730405 0.749629 0.842199 0.974038 1.041957 93.531208
170 14 0.455073 0.303916 0.346302 0.771162 1.449677 1.617436 1.513707 1.626262 1.855504 2.035070 2.130824 85.895067
156 60 0.083226 0.238190 0.387572 0.462513 0.606380 0.824411 0.914743 0.870436 0.866396 0.954340 1.046665 92.745128
187 19 0.435844 0.460698 0.526261 0.875944 1.453342 1.812651 1.896479 2.064878 2.370790 2.684798 2.875030 82.543287
174 11 0.263452 0.536724 0.525979 0.545999 0.926740 1.704762 2.041193 1.867258 1.812653 1.965207 1.936970 85.873060
186 26 0.187457 0.533590 0.871177 1.010746 1.321500 2.097478 2.814866 2.920716 2.805480 2.944260 3.166523 79.326212
123 26 0.156461 0.438356 0.659530 0.744263 0.913336 1.220264 1.406652 1.428404 1.500254 1.694501 1.920186 87.917789
9 35 0.196748 0.368210 0.509071 0.676111 0.957893 1.350694 1.636375 1.798951 1.960027 2.172881 2.356280 86.016762
13 36 0.264362 0.335288 0.423993 0.674532 1.065272 1.406157 1.593429 1.796281 2.061295 2.332047 2.530273 85.517067
136 15 0.089521 0.332543 0.606744 0.614605 0.612914 0.789787 0.949174 0.972306 1.011629 1.194581 1.473398 91.352798
185 14 0.611291 0.356336 0.366688 0.836758 1.654705 1.889314 1.787593 1.969191 2.317546 2.586221 2.681454 82.942907
126 67 0.098146 0.175823 0.201087 0.216384 0.270894 0.354738 0.400431 0.412116 0.433914 0.487478 0.545117 96.403874
12 33 0.358157 0.443937 0.536613 0.838052 1.356890 1.823192 2.080770 2.402595 2.862226 3.218067 3.311616 80.767881
150 29 0.116830 0.365892 0.678776 0.796746 0.893589 1.271571 1.706180 1.818006 1.720573 1.773877 1.964031 86.893930
168 53 0.184762 0.269607 0.335120 0.411997 0.496835 0.645641 0.763436 0.813292 0.846520 0.978955 1.159475 93.094360
16 33 0.352315 0.510799 0.659993 1.102041 2.048364 2.995537 3.307573 3.430486 3.760137 4.063104 3.971396 73.798258
9 32 0.310763 0.461524 0.552488 0.804289 1.344059 1.914736 2.139538 2.257055 2.497886 2.786603 2.921221 82.009840
150 21 0.154291 0.432871 0.755665 0.916029 1.072152 1.450543 1.796454 1.901843 1.936821 2.143405 2.476821 84.963100
21 53 0.206790 0.404115 0.541413 0.622678 0.788106 1.173965 1.500214 1.573249 1.551229 1.689787 1.874176 88.074278
221 10 1.101674 0.866844 0.749362 1.107048 1.640199 1.859575 1.771143 1.709160 1.745661 1.841584 1.866703 83.741053
131 57 0.265509 0.271302 0.289132 0.451406 0.728662 0.926393 0.981605 1.054352 1.173580 1.314554 1.415857 91.127647
9 33 0.291181 0.468584 0.555258 0.719214 1.095074 1.585233 1.855495 1.998672 2.245487 2.591779 2.842567 83.751459
132 18 0.395160 0.404131 0.442642 0.690805 1.094792 1.371949 1.449368 1.567470 1.803366 2.116247 2.370495 86.293575
22 64 0.100553 0.289918 0.496449 0.603387 0.688287 0.800350 0.842223 0.820340 0.833326 0.908160 1.001922 92.615084
222 14 0.671999 0.821327 0.894856 1.438637 2.319048 2.649167 2.428776 2.266649 2.386447 2.573152 2.569584 78.980358
152 55 0.244756 0.276552 0.244903 0.306936 0.517230 0.815106 0.978728 1.068163 1.216672 1.473087 1.681607 91.176260
213 17 0.369573 0.761556 1.022219 1.242760 1.710207 2.305716 2.562517 2.566299 2.654493 2.849288 2.955776 78.999595
35 18 0.439630 0.791726 1.005074 1.419799 2.598071 4.408902 5.298216 5.187437 5.124763 5.496038 5.591889 62.638451
140 25 0.101095 0.355991 0.642648 0.700039 0.801983 1.162848 1.516859 1.608529 1.640303 1.834436 2.114570 87.520697
128 64 0.154282 0.220201 0.235296 0.279342 0.384426 0.515694 0.593636 0.648875 0.724714 0.824591 0.905033 94.513910
26 18 1.408082 0.775439 0.908290 2.551593 5.959479 7.048229 5.771567 5.088221 4.935425 4.739004 4.182446 56.632228
153 21 0.156816 0.405623 0.674910 0.848370 1.035319 1.343226 1.573295 1.656996 1.758588 1.994165 2.307404 86.245287
140 29 0.080282 0.295507 0.581254 0.631106 0.651683 0.901755 1.210422 1.325317 1.344534 1.493404 1.759234 89.725502
171 18 0.334324 0.551835 0.576285 0.663718 1.049038 1.673875 2.018752 2.084737 2.256573 2.618465 2.861133 83.311266
154 55 0.130385 0.317971 0.449637 0.477730 0.574418 0.848345 1.098768 1.173125 1.192397 1.329167 1.518513 90.889545
153 28 0.226854 0.290018 0.337938 0.510777 0.811551 1.045599 1.092372 1.116462 1.227646 1.413849 1.555260 90.371676
136 11 0.068983 0.241686 0.465414 0.510075 0.500027 0.602191 0.716151 0.760350 0.801490 0.923820 1.121620 93.288196
129 22 0.329208 0.457370 0.554712 0.793374 1.208168 1.644625 1.873281 2.001352 2.172151 2.441304 2.681479 83.842976
14 53 0.335284 0.452800 0.434886 0.562276 0.953965 1.373428 1.401918 1.291002 1.345199 1.570159 1.713766 88.565319
187 55 0.271935 0.438372 0.445739 0.474210 0.666625 1.037994 1.285872 1.343328 1.416262 1.662754 1.928647 89.028265
21 57 0.222380 0.306899 0.326314 0.416496 0.617430 0.803165 0.848804 0.886072 0.997379 1.153325 1.268481 92.153255
168 50 0.169517 0.276269 0.286454 0.295064 0.389843 0.577286 0.705067 0.744969 0.796510 0.934790 1.088275 93.735956
148 55 0.258248 0.271225 0.252340 0.343656 0.574590 0.846480 0.989634 1.099102 1.275458 1.543116 1.776760 90.769392
166 50 0.120283 0.256259 0.320642 0.323706 0.378391 0.526657 0.636520 0.663927 0.703078 0.830296 0.995605 94.244636
188 19 0.604508 0.464920 0.456803 0.768916 1.266329 1.531987 1.600555 1.838859 2.234624 2.581425 2.767819 83.883259
191 19 0.380909 0.321359 0.323924 0.518896 0.823997 1.009254 1.094237 1.285102 1.555577 1.794089 1.959574 88.933087
149 28 0.190934 0.422879 0.458989 0.470448 0.727238 1.223610 1.472354 1.418919 1.454707 1.695590 1.893109 88.571228
185 52 0.472715 0.325686 0.318787 0.561950 0.962197 1.201646 1.302324 1.504736 1.734136 1.920590 2.032191 87.663042
180 29 0.107616 0.424305 0.839162 0.920040 1.004710 1.412951 1.814748 1.877725 1.880663 2.102977 2.455731 85.159378
187 50 0.233616 0.429928 0.459285 0.447458 0.588644 0.946835 1.216307 1.258091 1.291935 1.514623 1.781935 89.831348
195 19 0.154011 0.372375 0.462987 0.458873 0.551787 0.775562 0.932502 0.983963 1.088422 1.312766 1.567270 91.339482
127 11 0.059233 0.217673 0.432838 0.465187 0.436334 0.519214 0.628750 0.663545 0.668401 0.733840 0.860507 94.314478
139 25 0.196295 0.380989 0.490509 0.597899 0.845259 1.219059 1.444356 1.505847 1.609419 1.850583 2.097410 87.762381
174 10 0.431080 0.351286 0.333779 0.584874 1.098629 1.410377 1.397575 1.429919 1.526609 1.605001 1.598193 88.232676
167 55 0.114263 0.288719 0.415776 0.413486 0.431185 0.601296 0.779636 0.833515 0.849823 0.990148 1.219125 93.063023
214 15 0.287241 0.798992 1.017828 0.945502 1.174061 1.905838 2.447149 2.389625 2.284155 2.468457 2.667165 81.613983
16 50 0.091986 0.297942 0.535653 0.586067 0.699358 1.184176 1.685123 1.717847 1.552543 1.616986 1.811011 88.221312
133 26 0.199552 0.469314 0.627385 0.673055 0.846734 1.230789 1.529837 1.621273 1.724937 1.985644 2.286617 86.804865
10 54 0.171777 0.347397 0.532272 0.684453 0.804261 1.031670 1.243447 1.329591 1.348336 1.465604 1.642225 89.398971
167 29 0.097810 0.294793 0.478051 0.498900 0.541096 0.732440 0.905547 0.942137 0.970130 1.124076 1.354658 92.060362
191 60 0.278176 0.317964 0.258892 0.285985 0.444321 0.664219 0.767213 0.821413 0.949351 1.150090 1.292499 92.769874
15 50 0.120807 0.367758 0.590044 0.644093 0.821458 1.272736 1.562571 1.492533 1.417291 1.574610 1.800264 88.335834
130 60 0.102495 0.287203 0.470260 0.523080 0.590545 0.794308 0.984358 1.052196 1.104342 1.260030 1.481102 91.350084
131 18 0.445983 0.334713 0.363440 0.665445 1.106472 1.342938 1.466872 1.731653 2.031175 2.276581 2.452318 85.782410
180 10 0.155729 0.365924 0.482124 0.577124 0.890008 1.457071 1.809458 1.809807 1.772940 1.821055 1.801078 87.057682
217 19 0.338725 0.757934 0.872257 0.947865 1.505380 2.523928 2.852442 2.543298 2.492357 2.772819 2.900059 79.492935
195 26 0.143324 0.456657 0.744580 0.773422 0.861585 1.221980 1.559432 1.614741 1.611903 1.793440 2.082711 87.136221
152 25 0.272185 0.430073 0.405809 0.466314 0.805414 1.366267 1.658719 1.708805 1.881799 2.222422 2.421445 86.360746
6 64 0.087758 0.193877 0.251230 0.262812 0.302716 0.383997 0.434687 0.452182 0.490584 0.578807 0.683323 95.878029
6 24 0.107906 0.340492 0.529401 0.535044 0.626279 0.982940 1.333680 1.402048 1.385946 1.544931 1.794258 89.417076
16 53 0.155031 0.335284 0.431714 0.474249 0.642064 1.046278 1.331005 1.322871 1.314018 1.535341 1.806302 89.605841
158 64 0.154738 0.167125 0.176775 0.250404 0.381820 0.492147 0.544181 0.611626 0.714168 0.825132 0.905757 94.776125
128 26 0.275329 0.384100 0.460461 0.631602 0.987125 1.510348 1.904217 2.063267 2.091321 2.173119 2.231353 85.287754
191 54 0.263078 0.338239 0.410805 0.586335 0.838151 1.084167 1.213816 1.297313 1.404941 1.599102 1.796487 89.167564
218 11 0.394238 1.091418 1.442408 1.392514 1.645959 2.636599 3.475000 3.264762 2.805923 2.684384 2.603948 76.562848
184 53 0.279938 0.366594 0.385007 0.499103 0.775972 1.108069 1.256631 1.316908 1.452252 1.695846 1.889720 88.973959
199 30 0.119821 0.455603 0.831350 0.825184 0.884032 1.387150 1.868504 1.775351 1.516536 1.543241 1.718521 87.074709
136 18 0.360162 0.467838 0.436982 0.505434 0.755338 1.096638 1.290582 1.415843 1.633714 1.968241 2.254860 87.814371
128 30 0.221625 0.434497 0.535687 0.567694 0.739727 1.246343 1.769594 1.910204 1.822546 1.904527 2.044352 86.803199
164 52 0.202750 0.290642 0.289517 0.325485 0.470665 0.714365 0.860484 0.900373 0.966504 1.139407 1.309392 92.530418
182 26 0.206722 0.548812 0.902979 1.121806 1.510290 2.327655 3.050890 3.195060 3.094694 3.169810 3.290724 77.580559
126 34 0.159305 0.278622 0.348872 0.422871 0.556203 0.720290 0.806208 0.843082 0.915741 1.045927 1.175540 92.727341
105 60 0.097692 0.236316 0.270474 0.226810 0.246210 0.345314 0.399960 0.381314 0.384733 0.466771 0.575744 96.368664
209 21 0.219348 0.592896 0.977516 1.268451 1.652120 2.051084 2.158367 2.082077 2.116910 2.268552 2.402274 82.210403
168 54 0.192516 0.260845 0.303005 0.387103 0.505437 0.663988 0.773027 0.829177 0.882998 1.021524 1.193546 92.986837
7 50 0.079486 0.278526 0.542632 0.592078 0.601540 0.817927 1.089264 1.181353 1.174109 1.278815 1.486322 90.877951
12 36 0.171506 0.281796 0.421505 0.647064 0.938540 1.241047 1.468896 1.652172 1.798473 1.948163 2.099042 87.331795
189 29 0.153563 0.474633 0.809509 0.891426 1.051732 1.558217 2.013461 2.087734 2.085068 2.328317 2.684926 83.861412
171 52 0.198506 0.289727 0.313170 0.365210 0.505005 0.700298 0.821897 0.904345 1.039383 1.236222 1.391645 92.234593
128 11 0.123953 0.234830 0.285836 0.307555 0.388257 0.581703 0.749812 0.797219 0.791656 0.840317 0.902841 93.996022
142 14 0.242163 0.367537 0.346015 0.378603 0.583732 0.897890 1.057519 1.115132 1.271789 1.577926 1.856211 90.305483
9 53 0.108518 0.284861 0.440005 0.498902 0.630853 0.962268 1.231509 1.273263 1.281222 1.435380 1.619390 90.233827
13 51 0.183607 0.235886 0.378187 0.703421 1.037064 1.127799 1.099581 1.141058 1.256403 1.421442 1.563963 89.851587
218 14 0.522869 0.451854 0.471052 0.863806 1.644024 2.189620 2.192283 2.154074 2.209825 2.334748 2.355512 82.610334
133 56 0.128338 0.232399 0.341550 0.472535 0.612512 0.787504 0.904218 0.932731 0.953955 1.081416 1.244510 92.308331
131 60 0.214377 0.313223 0.319112 0.381878 0.592657 0.876896 1.017797 1.076117 1.192562 1.375642 1.500966 91.138775
23 20 0.458210 1.205841 1.415252 1.550855 3.213358 7.635012 9.254076 6.506665 4.748123 4.679056 4.617406 54.716145
16 52 0.220407 0.285793 0.369044 0.590701 0.952117 1.237198 1.300274 1.313946 1.401217 1.617487 1.803957 88.907858
156 28 0.127659 0.279068 0.335471 0.340121 0.430555 0.640981 0.802037 0.849623 0.907801 1.071631 1.259355 92.955700
202 30 0.117289 0.430040 0.767169 0.757530 0.815192 1.299256 1.807556 1.757691 1.475140 1.416432 1.479735 87.876972
151 61 0.096386 0.208869 0.294469 0.385604 0.585557 0.822862 0.865463 0.786712 0.767649 0.858183 0.956052 93.372191
9 54 0.127262 0.282764 0.438373 0.534682 0.630423 0.865343 1.098677 1.199447 1.226172 1.336289 1.489868 90.770699
198 33 0.342104 0.359929 0.373531 0.546763 0.867038 1.103222 1.144841 1.189774 1.313037 1.452440 1.507713 89.799605
156 50 0.086399 0.249669 0.403195 0.419117 0.440420 0.585382 0.732047 0.781470 0.816003 0.952901 1.168858 93.364540
152 53 0.213401 0.242016 0.235026 0.319635 0.528648 0.755174 0.846690 0.920350 1.083240 1.343301 1.570343 91.942175
21 50 0.131011 0.378156 0.535319 0.514056 0.585899 0.869097 1.134447 1.222609 1.300288 1.534753 1.831785 89.962580
6 54 0.110121 0.253371 0.396511 0.476476 0.565053 0.793091 1.018275 1.096212 1.095547 1.199876 1.369782 91.625687
27 15 0.197853 0.715326 1.538864 2.613519 4.356421 5.746528 5.372479 4.269547 3.784912 3.722695 3.549309 64.132543
221 18 0.662142 0.425615 0.446671 0.869710 1.503400 1.769624 1.783970 1.964899 2.197686 2.338267 2.367611 83.670405
162 52 0.260768 0.174524 0.160939 0.267095 0.443460 0.552506 0.602275 0.713459 0.862419 1.003724 1.104669 93.854158
9 28 0.355322 0.613355 0.683696 0.809660 1.220761 1.877288 2.301687 2.458508 2.680749 3.072725 3.385395 80.540852
32 18 0.692285 0.677311 0.907823 2.163320 4.806506 6.507544 6.522096 6.508249 6.398442 5.816579 4.881680 54.118164
172 18 0.575927 0.368337 0.342924 0.640222 1.215237 1.642817 1.839937 2.152059 2.517706 2.894270 3.137234 82.673329
209 25 0.192699 0.547820 0.993326 1.390823 1.865808 2.332696 2.434910 2.255991 2.150605 2.152114 2.152122 81.531090
101 11 0.167956 0.316991 0.343275 0.341751 0.432238 0.602799 0.694947 0.705726 0.754098 0.877914 1.004930 93.757374
128 67 0.121321 0.176938 0.186724 0.211100 0.279386 0.377173 0.444920 0.486396 0.526343 0.583244 0.633723 95.972733
213 22 0.559811 0.800513 0.988724 1.385867 1.983765 2.631380 3.000102 3.126035 3.139787 3.052017 2.822174 76.509825
14 36 0.262711 0.316393 0.398091 0.631542 0.977700 1.283295 1.487306 1.725855 2.000663 2.266142 2.471008 86.179293
191 11 0.159012 0.272848 0.273509 0.279295 0.393143 0.612919 0.767672 0.829106 0.918541 1.080634 1.214938 93.198384
206 30 0.181766 0.456765 0.655491 0.727373 0.893593 1.237843 1.471744 1.482936 1.469718 1.557839 1.658546 88.206386
148 52 0.288665 0.193250 0.200864 0.375927 0.638494 0.779289 0.857515 1.041822 1.260098 1.460673 1.639036 91.264366
35 52 0.195654 0.279450 0.274696 0.282658 0.354212 0.503323 0.598026 0.618472 0.649793 0.782222 0.941126 94.520372
14 49 0.333257 0.283774 0.276808 0.435858 0.732847 0.940606 0.966849 1.020847 1.146437 1.314637 1.440713 91.107363
156 64 0.084316 0.191292 0.266995 0.326951 0.451113 0.593230 0.639372 0.634668 0.682159 0.791791 0.896190 94.441919
143 54 0.161923 0.299482 0.443341 0.595422 0.766631 0.999541 1.201842 1.341704 1.475578 1.695004 1.963086 89.056444
136 29 0.082297 0.274958 0.505221 0.546713 0.566212 0.732800 0.919912 1.007356 1.091466 1.305083 1.640051 91.327932
130 15 0.087467 0.288924 0.532709 0.577386 0.606099 0.839613 1.090287 1.158479 1.167902 1.335136 1.621009 90.694988
13 54 0.307221 0.331021 0.342498 0.496969 0.803903 1.094684 1.183539 1.211423 1.298291 1.492166 1.664225 89.774063
151 56 0.088476 0.181830 0.294422 0.471607 0.755401 0.985019 1.021435 0.992221 1.025028 1.126595 1.218741 91.839226
143 21 0.159494 0.364385 0.587905 0.790170 1.061076 1.460552 1.761351 1.879186 1.961275 2.165584 2.428991 85.380032
104 60 0.106516 0.224874 0.238953 0.215426 0.265877 0.378153 0.406374 0.362952 0.359138 0.431793 0.512168 96.497780
180 55 0.113842 0.345307 0.560788 0.560334 0.581699 0.818836 1.096833 1.226208 1.309395 1.548029 1.910521 89.928207
129 14 0.288411 0.299845 0.300995 0.430294 0.668966 0.859220 0.904612 0.940883 1.045685 1.229414 1.405788 91.625887
191 26 0.374204 0.408305 0.441284 0.657081 1.041547 1.406612 1.619058 1.840415 2.122814 2.445784 2.716949 84.925951
11 52 0.239955 0.374182 0.406096 0.511293 0.838556 1.310577 1.506238 1.466986 1.478833 1.646515 1.776366 88.444403
191 18 0.381292 0.254563 0.258531 0.509825 0.942753 1.169617 1.248189 1.493506 1.843118 2.145732 2.340940 87.411930
133 29 0.134891 0.364871 0.555017 0.597754 0.690647 0.957115 1.209211 1.325048 1.458331 1.751676 2.142111 88.813328
206 26 0.329157 0.619283 0.772613 0.936518 1.283838 1.758076 2.006266 1.977822 1.897579 1.875481 1.846006 84.697367
166 53 0.130578 0.242789 0.343537 0.403676 0.463428 0.640648 0.800862 0.846547 0.855124 0.985980 1.180989 93.105842
159 14 0.274514 0.303522 0.221197 0.237822 0.393910 0.607663 0.677765 0.699230 0.823189 1.053929 1.234318 93.472940
7 24 0.068099 0.264122 0.546238 0.608389 0.619166 0.866043 1.192644 1.309253 1.286128 1.403428 1.671093 90.165398
139 29 0.130929 0.311252 0.449509 0.523065 0.680561 0.972440 1.176128 1.213673 1.264284 1.452674 1.684396 90.141085
14 34 0.354362 0.471742 0.583022 0.905129 1.474181 1.997945 2.262287 2.501959 2.837405 3.173319 3.337502 80.101145
218 15 0.234317 0.646645 0.955248 1.011560 1.251261 1.914808 2.416906 2.369238 2.213748 2.309377 2.464604 82.212284
171 28 0.167944 0.338121 0.380834 0.410511 0.607308 0.963978 1.177403 1.206575 1.280589 1.470886 1.615273 90.380575
1 100 0.006186 0.009652 0.012799 0.017248 0.023520 0.033833 0.043510 0.052033 0.061147 0.076853 0.095833 49.567388
126 64 0.102733 0.164122 0.192729 0.240594 0.336189 0.442473 0.494385 0.522782 0.570100 0.642999 0.709202 95.581690
190 50 0.138950 0.343983 0.512674 0.568267 0.688200 0.995820 1.250657 1.294827 1.306110 1.494884 1.776539 89.629089
195 30 0.094104 0.358548 0.772695 0.876043 0.879298 1.230918 1.704864 1.822074 1.694850 1.747124 1.975292 86.844189
180 25 0.140421 0.533694 0.986707 1.109098 1.404402 2.151132 2.748583 2.821225 2.925690 3.313997 3.687630 78.177419
155 63 0.140384 0.135976 0.190445 0.414196 0.716595 0.756219 0.684555 0.699819 0.777518 0.865490 0.924988 93.693815
176 25 0.122034 0.478850 0.964723 1.037390 1.095374 1.684715 2.462505 2.700968 2.580944 2.715807 3.049094 81.107599
126 30 0.189904 0.419090 0.490450 0.505283 0.718512 1.211947 1.510744 1.429394 1.359828 1.528814 1.738387 88.897644
188 55 0.289315 0.405567 0.379590 0.420097 0.648916 1.073381 1.343044 1.399849 1.481549 1.734912 1.957583 88.866198
134 18 0.397032 0.315082 0.344697 0.619956 1.003956 1.185642 1.272325 1.511823 1.825409 2.092071 2.285896 87.146111
180 54 0.104269 0.302304 0.554354 0.659029 0.740139 1.026460 1.353257 1.488397 1.512782 1.676297 1.958441 88.624271
16 35 0.154072 0.331332 0.568789 0.860198 1.236815 1.734227 2.160997 2.426360 2.613561 2.847937 3.101615 81.964096
187 11 0.161106 0.311512 0.364441 0.404589 0.567070 0.858097 1.051838 1.113516 1.208452 1.405421 1.584911 90.969048
133 19 0.219639 0.423666 0.456041 0.492574 0.723365 1.076686 1.210034 1.216610 1.380422 1.719909 2.011992 89.069058
199 33 0.376104 0.445476 0.408184 0.502124 0.788901 1.104150 1.177297 1.178626 1.294214 1.491244 1.605233 89.628448
134 56 0.146116 0.204876 0.280022 0.421635 0.595649 0.726385 0.785180 0.842796 0.930603 1.074236 1.229603 92.762898
189 25 0.165291 0.500921 0.811516 0.904342 1.168319 1.834796 2.396616 2.486424 2.518009 2.847257 3.269872 81.096636
191 22 0.395932 0.333871 0.360090 0.641843 1.129608 1.481046 1.633577 1.878103 2.212306 2.549422 2.800731 84.583465
202 25 0.117973 0.448252 0.812017 0.863969 0.970767 1.380252 1.727340 1.713570 1.628099 1.726583 1.923550 86.687628
139 11 0.103411 0.252711 0.355490 0.386303 0.472781 0.670631 0.826093 0.870377 0.910205 1.042684 1.215670 92.893646
222 11 0.242579 0.709967 1.160444 1.325777 1.511855 1.982103 2.221178 1.993644 1.786277 1.817655 1.901458 83.347063
123 29 0.077069 0.308256 0.648222 0.784250 0.915631 1.255324 1.539805 1.550025 1.530383 1.681222 1.939719 87.770092
206 21 0.141960 0.387349 0.647062 0.797144 1.038274 1.438411 1.697198 1.745295 1.811046 1.993380 2.186590 86.116291
10 31 0.296871 0.449081 0.589241 0.868169 1.310568 1.825232 2.179994 2.415064 2.646301 2.980542 3.282163 81.156774
129 33 0.237888 0.273100 0.319472 0.495582 0.781235 1.004184 1.101142 1.212311 1.380808 1.567315 1.712129 89.914831
104 11 0.085152 0.284877 0.449073 0.432942 0.475740 0.667893 0.787590 0.744476 0.724363 0.837401 1.007631 93.502863
148 54 0.200372 0.238850 0.285077 0.429138 0.668058 0.927472 1.108095 1.267772 1.454489 1.703523 1.928846 89.788308
133 53 0.129151 0.300364 0.479216 0.535837 0.581684 0.887067 1.274804 1.416858 1.387131 1.583501 1.930664 89.493726
162 53 0.157009 0.209596 0.226936 0.278781 0.393576 0.559488 0.663553 0.720142 0.804554 0.969654 1.136824 93.879889
163 52 0.177901 0.211237 0.252527 0.355563 0.491874 0.635610 0.731619 0.815429 0.912910 1.078145 1.259258 93.077928
185 15 0.332064 0.609745 0.600687 0.677392 1.213643 2.136026 2.475368 2.307694 2.343074 2.661936 2.818195 81.824173
206 28 0.350249 0.453352 0.481622 0.672495 1.124154 1.580115 1.695784 1.703373 1.778909 1.839920 1.775972 86.544056
133 21 0.152152 0.357304 0.521568 0.636516 0.859087 1.186373 1.365555 1.412665 1.554322 1.876927 2.245478 87.832056
188 50 0.255315 0.390184 0.359328 0.380579 0.615796 1.047678 1.268701 1.254779 1.318583 1.582783 1.818974 89.707302
133 50 0.127362 0.268775 0.338870 0.345767 0.402330 0.578047 0.741122 0.819906 0.902287 1.111695 1.411248 92.952589
190 55 0.162444 0.340020 0.457099 0.514015 0.631264 0.897145 1.118622 1.187218 1.238490 1.449674 1.735911 90.268097
36 52 0.160441 0.238520 0.255960 0.276865 0.335346 0.458445 0.556058 0.605602 0.659612 0.778970 0.901164 94.773016
191 29 0.300147 0.429637 0.450787 0.547423 0.871154 1.427536 1.862777 2.093070 2.343212 2.705453 2.935691 84.033112
186 14 0.280117 0.371456 0.392686 0.576972 1.080008 1.587707 1.709261 1.746046 1.979997 2.351659 2.578876 85.345213
31 22 0.447786 0.681524 1.089127 2.185130 4.048850 5.552914 6.130555 6.421407 6.620417 6.600972 6.272800 53.948517
23 18 0.846174 1.164403 1.227741 2.001365 4.710580 8.046194 7.883765 6.094980 5.053072 4.834756 4.508503 53.628467
7 20 0.065479 0.212377 0.363849 0.389147 0.432861 0.629672 0.826040 0.859571 0.835141 0.924612 1.094020 93.367227
172 50 0.173592 0.250663 0.226322 0.227174 0.329854 0.540274 0.690322 0.743090 0.815933 0.998146 1.192108 93.812523
129 18 0.326931 0.352824 0.376791 0.548437 0.855369 1.142091 1.290655 1.444158 1.684738 2.010896 2.304676 87.662436
183 52 0.284910 0.321758 0.369623 0.580555 0.937988 1.223166 1.344610 1.488184 1.711907 1.995946 2.238405 87.502947
189 22 0.285119 0.520442 0.627664 0.784486 1.248047 1.958873 2.369255 2.467079 2.655888 3.080929 3.435888 80.566332
155 49 0.173244 0.147587 0.134110 0.189553 0.287937 0.367018 0.402091 0.459628 0.557135 0.696596 0.836132 95.748968
181 22 0.546204 0.548431 0.708992 1.396391 2.641625 3.556297 3.767164 3.810093 3.829087 3.910007 3.870868 71.414839
126 11 0.093078 0.195841 0.239592 0.244011 0.304228 0.472104 0.614820 0.635644 0.615407 0.663663 0.738452 95.183153
156 11 0.054064 0.194150 0.375358 0.408532 0.414637 0.528981 0.649981 0.690388 0.727980 0.855026 1.053507 94.047395
139 22 0.238705 0.349979 0.441131 0.648022 1.006644 1.357342 1.518063 1.629302 1.829571 2.136475 2.422779 86.421988
135 57 0.176865 0.191870 0.222244 0.335968 0.498573 0.612913 0.664634 0.747266 0.871873 1.024840 1.166573 93.486385
190 54 0.175539 0.282618 0.389911 0.560480 0.792682 1.068928 1.261884 1.367640 1.474711 1.687980 1.918195 89.019434
134 52 0.216689 0.241369 0.290212 0.423135 0.582684 0.732579 0.852044 0.997495 1.167693 1.401804 1.661628 91.432669
188 11 0.197602 0.330576 0.312536 0.330037 0.520840 0.848540 1.013065 1.035206 1.148594 1.389288 1.562285 91.311430
133 60 0.119293 0.264768 0.348089 0.372118 0.469325 0.671032 0.813667 0.859240 0.932590 1.117535 1.341063 92.691277
123 50 0.063455 0.227849 0.450266 0.503945 0.530323 0.697700 0.873154 0.939363 1.000557 1.187332 1.474425 92.051628
184 17 0.331931 0.371255 0.455041 0.822147 1.448578 1.836163 2.001564 2.289810 2.673314 2.917143 2.946845 81.906206
127 14 0.196447 0.300311 0.289612 0.321687 0.500302 0.761524 0.862472 0.854630 0.918894 1.092174 1.235497 92.666453
129 25 0.180932 0.385164 0.580162 0.785649 1.161612 1.715269 2.076395 2.161626 2.231913 2.436022 2.613357 83.671904
164 53 0.088783 0.211678 0.362051 0.422843 0.443781 0.612411 0.825686 0.915254 0.911242 1.019934 1.223982 92.962353
182 19 0.247345 0.511584 0.703462 0.992476 1.739900 2.707063 3.050515 2.943717 2.996153 3.181299 3.158235 77.768251
198 29 0.195358 0.456328 0.567708 0.632081 0.977496 1.598900 1.818100 1.626281 1.564314 1.769799 1.969228 86.824407
128 60 0.132918 0.232080 0.258848 0.283934 0.400728 0.635609 0.834430 0.922726 0.987219 1.121492 1.254262 92.935753
195 15 0.051800 0.196846 0.393531 0.427666 0.423386 0.546903 0.702721 0.775994 0.828143 0.971936 1.206854 93.474219
155 52 0.231792 0.185607 0.184306 0.292349 0.464371 0.600805 0.680829 0.794302 0.932574 1.118005 1.310144 93.204916
145 52 0.245187 0.253281 0.261410 0.379800 0.599200 0.807055 0.927453 1.077378 1.296837 1.564150 1.798030 90.790216
198 34 0.145772 0.298108 0.429180 0.539956 0.694791 0.883998 0.990280 1.034696 1.112234 1.239121 1.354082 91.277784
159 57 0.160735 0.193220 0.201382 0.274573 0.443120 0.626239 0.714448 0.781079 0.891595 1.038287 1.149247 93.526076
6 53 0.100305 0.243278 0.363603 0.420550 0.535258 0.814657 1.069679 1.145136 1.168276 1.310597 1.496255 91.332407
167 50 0.077305 0.202257 0.331821 0.360066 0.387482 0.544593 0.720235 0.780805 0.784494 0.890904 1.079481 93.840553
127 19 0.133400 0.303406 0.373375 0.386960 0.514677 0.786927 0.980484 1.048758 1.186939 1.481715 1.800631 91.002726
189 53 0.181985 0.360094 0.450515 0.511758 0.715507 1.133104 1.394556 1.389573 1.413493 1.655249 1.919069 88.875097
169 52 0.156249 0.185988 0.225474 0.325569 0.441730 0.527750 0.594189 0.691666 0.809441 0.939550 1.063635 94.038759
130 50 0.111949 0.276351 0.454964 0.521957 0.597206 0.909560 1.321523 1.505407 1.451495 1.514075 1.688885 89.646629
6 50 0.101321 0.291178 0.438693 0.435578 0.486656 0.736931 0.996464 1.072072 1.098701 1.268600 1.523039 91.550768
10 35 0.278491 0.364407 0.443608 0.645091 0.985793 1.395794 1.685550 1.900386 2.110989 2.353063 2.553859 85.282969
9 34 0.155363 0.336334 0.495654 0.645421 0.943931 1.431853 1.799124 1.962544 2.128939 2.386381 2.602515 85.111939
155 58 0.126232 0.132923 0.190875 0.410929 0.730851 0.827931 0.817193 0.889354 0.998581 1.049057 1.041448 92.784630
190 29 0.115171 0.316069 0.593641 0.793886 1.035804 1.516169 1.984800 2.159583 2.206020 2.415411 2.710835 84.152613
174 52 0.342905 0.194049 0.175090 0.329143 0.585769 0.706506 0.754334 0.917668 1.126815 1.302205 1.425839 92.139674
131 14 0.320760 0.216202 0.223643 0.418505 0.718083 0.871022 0.937772 1.102576 1.292728 1.463688 1.604629 90.830391
132 60 0.144465 0.254752 0.288778 0.338970 0.510060 0.774137 0.917759 0.943558 1.011249 1.178446 1.332797 92.305025
156 52 0.163553 0.269088 0.290820 0.310642 0.409296 0.598021 0.750363 0.847516 0.973321 1.179139 1.387308 92.820932
34 13 0.180095 0.505953 0.711922 1.263108 3.927815 7.489950 6.302568 3.935499 3.138271 3.008056 2.543547 66.993217
21 64 0.116100 0.233626 0.316684 0.422221 0.632362 0.853556 0.920521 0.911612 0.937666 1.002223 1.042268 92.611160
190 53 0.185262 0.308937 0.425907 0.573432 0.778732 1.079851 1.312601 1.416206 1.493185 1.695256 1.924440 88.806187
185 25 0.374237 0.610541 0.699254 0.921517 1.584274 2.605732 3.190281 3.283860 3.438028 3.825791 4.050223 75.416261
12 34 0.202965 0.347143 0.485233 0.687053 1.024596 1.502113 1.919627 2.227833 2.484989 2.751060 2.952096 83.415289
6 61 0.058021 0.169473 0.259126 0.253034 0.279125 0.427395 0.579245 0.606801 0.580910 0.636477 0.741417 95.408976
159 50 0.097827 0.229442 0.297029 0.290405 0.341178 0.510558 0.648953 0.678379 0.713988 0.867994 1.083635 94.240612
140 15 0.065215 0.261111 0.517145 0.554206 0.580167 0.796411 1.027325 1.096147 1.137224 1.317626 1.600532 91.046894
33 52 0.290685 0.169717 0.146753 0.236604 0.371229 0.449089 0.500108 0.600149 0.688435 0.761555 0.819725 94.965954
152 54 0.200724 0.230113 0.260186 0.375123 0.576756 0.804294 0.954340 1.086394 1.257708 1.519793 1.787346 90.947222
180 26 0.159601 0.476132 0.784318 0.891046 1.126360 1.704281 2.210976 2.330826 2.391320 2.701648 3.099989 82.123507
194 55 0.163556 0.282944 0.320893 0.349181 0.468677 0.719210 0.918318 0.990030 1.043543 1.215261 1.428945 92.099444
133 11 0.082990 0.239757 0.388514 0.413982 0.453498 0.610497 0.758428 0.813711 0.865554 1.016988 1.238119 93.117964
213 24 0.156331 0.394731 0.629398 0.809518 1.163312 1.782077 2.278520 2.449428 2.504673 2.579730 2.570702 82.681584
159 11 0.071567 0.217306 0.330855 0.313135 0.326481 0.454617 0.575220 0.610154 0.653558 0.802005 1.017653 94.627449
221 13 0.823451 0.631741 0.791741 1.761586 2.808524 2.681204 2.409508 2.510470 2.710176 2.679273 2.468410 77.723918
6 16 0.071171 0.214956 0.346336 0.351766 0.386085 0.589538 0.807664 0.843899 0.797705 0.867954 1.012050 93.710874
152 28 0.279793 0.168715 0.176451 0.365078 0.680026 0.804483 0.829324 0.986021 1.226922 1.424384 1.539717 91.519089
199 26 0.148594 0.431219 0.629507 0.652765 0.844683 1.345739 1.692971 1.629148 1.564027 1.726796 1.939942 87.394605
132 51 0.177428 0.276598 0.313912 0.363015 0.468842 0.670271 0.815415 0.880251 0.975185 1.238285 1.612273 92.208523
154 14 0.202350 0.282110 0.255943 0.281864 0.443147 0.695805 0.834459 0.897004 1.038767 1.302709 1.527350 92.238489
206 24 0.169356 0.431134 0.576269 0.625517 0.862556 1.346515 1.676236 1.704929 1.700193 1.805077 1.888400 87.213820
169 11 0.146306 0.289143 0.345164 0.402040 0.617358 0.965364 1.167002 1.236871 1.392907 1.641941 1.802181 89.993727
147 55 0.140168 0.259668 0.358050 0.457738 0.631145 0.906941 1.134381 1.260098 1.372116 1.585648 1.831499 90.062548
33 13 0.403125 0.413300 0.695375 1.865107 3.209189 3.091712 2.906630 3.586385 4.720142 4.920350 4.183124 70.005564
159 64 0.094984 0.159183 0.177316 0.203967 0.290494 0.415175 0.487600 0.531797 0.621582 0.774212 0.928187 95.315504
149 18 0.301655 0.473368 0.468123 0.527593 0.848108 1.375020 1.681542 1.808333 2.088741 2.589888 2.993911 84.843723
191 30 0.237090 0.397764 0.430326 0.479297 0.707305 1.159838 1.485076 1.571438 1.681839 2.014744 2.373907 87.461374
128 10 0.150460 0.176546 0.180611 0.226155 0.313535 0.409273 0.466738 0.519196 0.587743 0.686517 0.784504 95.498720
10 33 0.308902 0.409855 0.497582 0.752044 1.254709 1.825955 2.119031 2.280747 2.497916 2.798204 3.002162 82.252887
187 26 0.285768 0.403394 0.503390 0.730039 1.147076 1.672270 2.029636 2.250495 2.495365 2.908017 3.320350 82.254198
130 11 0.056700 0.191759 0.388426 0.451898 0.464827 0.598170 0.758928 0.818309 0.823349 0.904233 1.067313 93.476090
168 55 0.144876 0.240305 0.286687 0.321191 0.404003 0.588987 0.744944 0.805267 0.842513 0.983626 1.173037 93.464562
147 52 0.200704 0.244704 0.298358 0.456821 0.694086 0.890231 1.013416 1.183289 1.420972 1.685253 1.912856 89.999308
128 63 0.138142 0.157130 0.173344 0.247425 0.370758 0.477986 0.539463 0.612682 0.710022 0.822599 0.920242 94.830206
28 21 0.518865 0.833350 1.107064 2.010759 4.770334 8.866193 10.176306 8.563303 6.761908 5.745245 4.767246 45.879429
155 53 0.182831 0.213706 0.205114 0.256949 0.405943 0.628520 0.765779 0.831853 0.926043 1.138319 1.366175 93.078768
213 14 0.450229 0.516746 0.562305 0.923294 1.616380 2.139765 2.209606 2.275974 2.548476 2.861427 2.950461 80.945341
9 29 0.136941 0.472183 0.874647 0.997673 1.220019 1.828308 2.375218 2.528136 2.653675 3.072272 3.618908 80.222017
128 34 0.149300 0.221023 0.266240 0.349933 0.498723 0.670810 0.789933 0.886972 1.007434 1.156181 1.283440 92.720011
180 52 0.190307 0.304246 0.356686 0.452664 0.683648 1.004150 1.215523 1.350947 1.556334 1.858364 2.105110 88.922018
202 32 0.268861 0.395901 0.371180 0.412998 0.641591 0.982714 1.166649 1.228614 1.337218 1.481320 1.518332 90.194622
172 15 0.288683 0.408429 0.395070 0.500219 0.873653 1.337611 1.507147 1.593783 1.934731 2.528632 2.913186 85.718853
172 25 0.242345 0.415579 0.452160 0.521831 0.834813 1.460167 1.899408 1.929784 1.901940 2.118859 2.352124 85.870987
230 1 0.005547 0.008119 0.010608 0.014897 0.021004 0.030011 0.038316 0.046308 0.054994 0.068965 0.085366 49.615868
182 15 0.099050 0.365124 0.700496 0.912163 1.441528 2.493387 2.996934 2.684963 2.463561 2.501411 2.477427 80.863953
167 25 0.099618 0.293828 0.489232 0.544647 0.630120 0.883392 1.124411 1.207121 1.264625 1.458338 1.741796 90.262867
188 21 0.327962 0.416048 0.471373 0.726892 1.257423 1.741882 1.945312 2.155643 2.547892 2.974943 3.200294 82.234341
187 21 0.262414 0.398634 0.500227 0.709154 1.140453 1.711535 2.136790 2.423211 2.723353 3.093003 3.346219 81.555008
180 21 0.152007 0.460943 0.802121 1.051462 1.609203 2.546470 3.134138 3.209040 3.342401 3.576783 3.599356 76.516075
6 20 0.089893 0.231411 0.308414 0.325480 0.444335 0.721512 0.915793 0.910783 0.902075 1.035526 1.206717 92.908062
128 32 0.239994 0.221855 0.252353 0.425738 0.677701 0.819320 0.886976 1.029861 1.234754 1.445651 1.621412 91.144384
10 24 0.181695 0.384044 0.490577 0.563443 0.783145 1.247451 1.611910 1.702279 1.768761 2.064091 2.450096 86.752506
149 52 0.176072 0.306016 0.335174 0.375702 0.548341 0.840350 1.028871 1.121811 1.294859 1.602702 1.888491 90.481611
186 15 0.083440 0.314485 0.614010 0.732063 0.965940 1.570073 2.101049 2.130738 2.068037 2.232647 2.454061 84.733458
20 53 0.117902 0.269949 0.358345 0.395722 0.558571 0.942026 1.233566 1.271599 1.315416 1.576907 1.872586 90.087410
6 28 0.230423 0.391699 0.399232 0.438448 0.685225 1.156510 1.483636 1.604219 1.800406 2.192475 2.531214 87.086517
163 53 0.137629 0.230733 0.258773 0.296671 0.426750 0.655955 0.784721 0.798068 0.853308 1.042282 1.246114 93.268993
130 21 0.118566 0.326299 0.556832 0.681203 0.868705 1.267743 1.613191 1.735003 1.841230 2.130204 2.490693 86.370331
156 29 0.047057 0.196124 0.447433 0.522332 0.524445 0.683200 0.889906 0.968946 0.991034 1.121417 1.363768 92.244339
199 25 0.086560 0.341011 0.627947 0.650308 0.760153 1.212863 1.648694 1.669398 1.585760 1.728648 1.984123 87.704538
129 30 0.133026 0.347569 0.555914 0.644389 0.819394 1.304353 1.797382 1.930029 1.892039 2.020158 2.202077 86.353670
127 15 0.058768 0.225684 0.446331 0.486344 0.509701 0.687667 0.871719 0.912011 0.927934 1.064795 1.287518 92.521530
131 29 0.214402 0.369401 0.471586 0.629810 1.017646 1.679184 2.173884 2.282841 2.237668 2.312616 2.366418 84.244543
6 59 0.125717 0.193603 0.193195 0.224038 0.360685 0.583638 0.692346 0.682402 0.686906 0.765051 0.830981 94.661438
185 54 0.221479 0.321754 0.403727 0.558401 0.830777 1.185040 1.410655 1.513940 1.617866 1.841811 2.069954 88.024596
180 60 0.078334 0.229774 0.352376 0.347650 0.372453 0.497108 0.610859 0.661933 0.745018 0.944843 1.228205 93.931446
166 54 0.122112 0.216698 0.288411 0.356879 0.458218 0.643626 0.789439 0.843187 0.886124 1.036647 1.233917 93.124741
21 52 0.251574 0.298813 0.334155 0.507082 0.843559 1.196010 1.377452 1.510845 1.682489 1.906919 2.066508 88.024603
164 14 0.206777 0.302019 0.285689 0.315137 0.490055 0.771416 0.931030 0.994731 1.131970 1.396339 1.635004 91.539833
15 32 0.280149 0.339269 0.464058 1.010787 2.377662 3.415111 3.403546 3.303735 3.368819 3.388533 3.164233 75.484096
186 19 0.215527 0.444442 0.590956 0.785230 1.322631 2.097799 2.510012 2.580962 2.771702 3.127895 3.308005 80.244835
9 38 0.069663 0.205116 0.339220 0.372379 0.442190 0.662983 0.889370 0.987750 1.060473 1.227256 1.431721 92.311882
195 25 0.083909 0.326484 0.638995 0.700757 0.801946 1.230564 1.712333 1.861719 1.872663 2.060038 2.380878 86.329714
4 38 0.067555 0.150425 0.210876 0.235067 0.288872 0.414399 0.529170 0.588452 0.645172 0.761344 0.907990 95.200680
159 60 0.098180 0.203131 0.244613 0.268060 0.383775 0.599764 0.728958 0.744171 0.801492 0.975040 1.157307 93.795511
105 11 0.087326 0.301280 0.483324 0.441000 0.431191 0.586902 0.731849 0.729031 0.702597 0.795530 0.965489 93.744480
150 57 0.143648 0.182588 0.246546 0.490730 0.959225 1.186981 1.093485 1.025437 1.066363 1.157696 1.213151 91.234148
168 11 0.137375 0.276368 0.336331 0.377410 0.539283 0.843467 1.058184 1.132077 1.235698 1.464668 1.691940 90.907194
29 18 0.795704 0.806160 0.903962 1.942215 4.596572 6.523334 6.230040 5.743773 5.584012 5.151777 4.162404 57.560046
159 52 0.174891 0.214260 0.196781 0.233033 0.368534 0.575943 0.693365 0.748977 0.851875 1.049624 1.231569 93.661148
133 17 0.121036 0.292923 0.399441 0.446671 0.619708 0.943672 1.138861 1.150626 1.212829 1.441453 1.693031 90.539749
188 26 0.395656 0.445760 0.474298 0.695980 1.134775 1.607247 1.873284 2.114711 2.469689 2.916942 3.244015 82.627644
178 52 0.251350 0.258847 0.286855 0.438775 0.671175 0.840944 0.951291 1.146940 1.426580 1.707444 1.927084 90.092716
192 52 0.234187 0.265723 0.303846 0.466905 0.739702 0.969625 1.090920 1.246439 1.480257 1.734719 1.926793 89.540886
162 54 0.139599 0.182881 0.207063 0.271448 0.386998 0.536987 0.635044 0.704460 0.799867 0.969813 1.154203 94.011637
162 50 0.138135 0.205838 0.192991 0.200936 0.295965 0.460210 0.548875 0.573961 0.646343 0.808485 0.969925 94.958334
153 18 0.303558 0.357978 0.383757 0.559845 0.907485 1.234746 1.388870 1.553507 1.854075 2.268527 2.624971 86.562683
185 53 0.249860 0.345452 0.360835 0.461180 0.738324 1.105396 1.276841 1.332787 1.484228 1.796393 2.070982 88.777721
216 17 0.214414 0.704696 1.131831 1.153416 1.387809 2.138458 2.683274 2.578971 2.453057 2.681336 2.935993 79.936741
195 33 0.260043 0.416900 0.439196 0.514058 0.785764 1.159270 1.324977 1.361606 1.490277 1.711707 1.854891 88.681309
172 52 0.244418 0.166862 0.162217 0.294546 0.536118 0.700654 0.758939 0.864101 1.011750 1.195160 1.352858 92.712376
156 32 0.139231 0.197367 0.223632 0.287577 0.415852 0.552941 0.633028 0.704028 0.821968 0.975983 1.098782 93.949606
24 26 0.305296 0.806247 1.398689 1.972159 3.186082 6.225823 9.484624 9.465719 7.415176 6.284780 5.599247 47.856155
194 60 0.136436 0.213820 0.224507 0.261258 0.395726 0.598032 0.705296 0.736021 0.808645 0.962497 1.101653 93.856108
198 30 0.165930 0.377930 0.501216 0.562489 0.798213 1.290496 1.601858 1.564845 1.521377 1.697086 1.894135 88.024424
179 11 0.163153 0.329913 0.352730 0.439782 0.945620 2.167363 2.992929 2.669742 2.126081 1.956549 1.782113 84.074022
140 52 0.153768 0.243821 0.278379 0.331349 0.483446 0.726066 0.890948 0.973810 1.099077 1.334647 1.570772 91.913916
149 22 0.175723 0.429631 0.574972 0.638930 0.944019 1.620170 2.134170 2.220978 2.309038 2.664671 3.011915 83.275781
150 18 0.351937 0.418053 0.421944 0.581236 0.966552 1.438616 1.698188 1.870122 2.153514 2.616797 3.041133 84.441912
186 28 0.196218 0.413861 0.473076 0.511471 0.793444 1.390799 1.805824 1.867102 1.971067 2.309074 2.590622 85.677441
213 15 0.168210 0.475943 0.805905 1.124583 1.746355 2.547990 2.804419 2.630380 2.585665 2.686052 2.709370 79.715128
140 26 0.089463 0.274189 0.454651 0.493403 0.585231 0.898742 1.242392 1.380691 1.440058 1.642991 1.939172 89.559017
6 21 0.064163 0.227036 0.434227 0.501556 0.577576 0.829960 1.078710 1.138995 1.146031 1.287571 1.525586 91.188587
9 50 0.085319 0.260092 0.419948 0.464821 0.615257 1.009444 1.341881 1.387154 1.391422 1.541323 1.704182 89.779159
189 18 0.294700 0.399970 0.437939 0.637606 1.158705 1.752552 1.989396 2.103210 2.396366 2.842525 3.132885 82.854147
166 55 0.119154 0.226641 0.288805 0.315642 0.389165 0.593487 0.790183 0.857928 0.873067 1.000057 1.189185 93.356689
142 52 0.180651 0.283984 0.330867 0.402901 0.578221 0.849037 1.043398 1.156283 1.302039 1.557489 1.814155 90.500973
168 10 0.199916 0.212799 0.241902 0.387479 0.633052 0.822356 0.907978 1.020854 1.180975 1.357627 1.498129 91.536936
176 21 0.122851 0.419249 0.798253 0.930957 1.147626 1.908527 2.830844 3.196746 3.172144 3.338138 3.561187 78.573479
10 34 0.206915 0.358869 0.484134 0.656133 0.980022 1.472697 1.848315 2.051989 2.243085 2.545727 2.827939 84.324177
127 22 0.170286 0.378634 0.474194 0.524508 0.773201 1.295024 1.693397 1.796122 1.912393 2.234189 2.552084 86.195967
179 30 0.221417 0.375054 0.381825 0.420444 0.691123 1.231361 1.537520 1.491072 1.498027 1.793827 2.118496 88.239834
222 15 0.283750 0.771671 1.272334 1.635800 2.080798 2.714122 3.021605 2.861494 2.787942 2.879827 2.903763 76.786890
131 51 0.170826 0.254116 0.353359 0.461069 0.592664 0.851314 1.098782 1.237106 1.317727 1.573041 1.912329 90.177666
9 55 0.086343 0.217399 0.348369 0.406667 0.484537 0.708423 0.958033 1.097732 1.171966 1.322242 1.515381 91.682909
167 11 0.078922 0.236187 0.392504 0.433295 0.510552 0.719833 0.904772 0.965972 1.029027 1.217841 1.481161 92.029930
210 21 0.115042 0.391977 0.736781 0.925757 1.320042 2.154040 2.707393 2.578042 2.338027 2.352259 2.412508 81.968130
130 33 0.189967 0.275497 0.326615 0.445159 0.681843 0.951691 1.106776 1.218465 1.384453 1.604118 1.784101 90.031320
139 52 0.195967 0.213315 0.229872 0.331179 0.509765 0.679034 0.774614 0.880474 1.035311 1.239857 1.432689 92.477920
183 54 0.149475 0.287966 0.438566 0.614067 0.851123 1.169789 1.411677 1.524529 1.607475 1.806257 2.055672 88.083406
127 60 0.049988 0.174230 0.341176 0.388021 0.428423 0.578750 0.725269 0.781329 0.843944 1.016733 1.268689 93.403448
132 22 0.216977 0.348285 0.482041 0.729780 1.136026 1.553038 1.776446 1.912253 2.118672 2.428142 2.707637 84.590702
188 17 0.275219 0.319246 0.352630 0.543795 0.926433 1.248579 1.379022 1.545192 1.853259 2.217747 2.461223 86.877655
187 29 0.214760 0.385172 0.472372 0.565683 0.844727 1.435249 1.986608 2.221325 2.334259 2.617489 2.877814 84.044539
155 32 0.190391 0.144699 0.146530 0.252316 0.428045 0.535635 0.578267 0.672539 0.807155 0.951445 1.068030 94.224951
151 64 0.115852 0.178048 0.225638 0.318204 0.474138 0.615080 0.677668 0.740283 0.850335 0.983346 1.089147 93.732262
162 55 0.145523 0.196640 0.202971 0.240987 0.353352 0.532125 0.648869 0.707601 0.793231 0.968094 1.154692 94.055914
188 25 0.324716 0.455187 0.503079 0.702005 1.225730 1.922940 2.313530 2.499781 2.808626 3.257811 3.516567 80.470028
194 57 0.164914 0.188374 0.199049 0.267856 0.391678 0.523944 0.615684 0.715074 0.840471 0.986761 1.115070 93.991125
141 52 0.222914 0.190320 0.198865 0.333970 0.562817 0.737805 0.823819 0.956366 1.139621 1.354337 1.542912 91.936250
129 11 0.087210 0.225932 0.332645 0.361799 0.439782 0.623505 0.768767 0.800192 0.814368 0.895480 1.001721 93.648600
14 31 0.402215 0.446677 0.584661 1.149041 2.182230 2.859138 3.014914 3.325014 3.865249 4.244095 4.198371 73.728399
29 60 0.077218 0.222029 0.334445 0.347439 0.400814 0.551565 0.665359 0.695438 0.751775 0.914334 1.129798 93.909786
157 60 0.150673 0.167885 0.182670 0.290938 0.539577 0.778563 0.869285 0.910614 0.942819 0.972378 0.959876 93.234724
6 52 0.194653 0.239054 0.236017 0.303356 0.497841 0.780384 0.951283 1.035405 1.150396 1.358474 1.531244 91.721897
195 22 0.156928 0.374947 0.475025 0.493593 0.668698 1.114409 1.519219 1.653138 1.728040 1.958135 2.219704 87.638163
10 29 0.225396 0.543577 0.824388 0.978697 1.316694 2.118419 2.869210 3.077681 3.102759 3.452532 3.915934 77.574711
167 17 0.106066 0.292806 0.432481 0.445387 0.525981 0.771478 0.993838 1.073323 1.152361 1.382691 1.694885 91.128702
170 52 0.201068 0.172702 0.184755 0.313383 0.517486 0.644123 0.685835 0.767732 0.888472 1.036307 1.169737 93.418398
147 18 0.301246 0.350563 0.409129 0.635910 1.003104 1.310834 1.488566 1.723485 2.067295 2.469537 2.815906 85.424423
134 50 0.126946 0.196788 0.235528 0.284406 0.379143 0.527731 0.636674 0.706434 0.802494 0.986870 1.199795 93.917190
136 22 0.202078 0.390716 0.451270 0.480733 0.650027 0.987372 1.264355 1.430008 1.646990 2.009724 2.392513 88.094215
195 50 0.075499 0.258791 0.498488 0.542507 0.552936 0.732623 0.936549 1.011507 1.059592 1.246659 1.560381 91.524466
185 55 0.247676 0.324172 0.314758 0.376925 0.584270 0.915593 1.138692 1.253606 1.403221 1.686434 1.956855 89.797792
15 52 0.224489 0.280734 0.298142 0.461989 0.886508 1.319670 1.388133 1.344241 1.410557 1.600436 1.711756 89.073345
171 50 0.069856 0.194834 0.334823 0.389327 0.442078 0.578182 0.697080 0.740295 0.792710 0.945013 1.168889 93.646913
15 53 0.104398 0.248819 0.411723 0.501506 0.616470 0.945034 1.279407 1.408061 1.451508 1.626950 1.831684 89.574444
144 54 0.171737 0.226749 0.287572 0.431581 0.683645 0.990378 1.216910 1.390145 1.569314 1.816983 2.046011 89.168974
138 52 0.186652 0.185208 0.201177 0.296539 0.440300 0.570978 0.671381 0.807453 0.967680 1.141520 1.307910 93.223206
146 26 0.151167 0.374540 0.508623 0.595510 0.916960 1.558704 1.944327 1.867661 1.803923 2.010350 2.248955 86.019285
172 21 0.234164 0.384832 0.435907 0.545889 0.899064 1.550254 2.041841 2.160694 2.188400 2.407149 2.611403 84.540403
138 11 0.117436 0.221866 0.252084 0.279730 0.411926 0.636902 0.778724 0.838247 0.950794 1.131149 1.264219 93.116924
187 25 0.232047 0.402129 0.510408 0.673374 1.103754 1.885050 2.550346 2.820569 2.969094 3.301355 3.565263 79.986611
202 33 0.218846 0.338199 0.377972 0.487556 0.769891 1.090216 1.177270 1.150434 1.205375 1.340467 1.418156 90.425617
187 60 0.174145 0.263963 0.257594 0.282927 0.428211 0.659256 0.789502 0.844117 0.964567 1.192921 1.399765 92.743034
164 11 0.051178 0.187084 0.371198 0.412725 0.428967 0.567341 0.733529 0.809479 0.857422 0.996726 1.221966 93.362387
104 14 0.185527 0.193643 0.172892 0.245542 0.454245 0.652146 0.685898 0.698198 0.792577 0.948269 1.033349 93.937712
123 11 0.036118 0.139576 0.289365 0.329212 0.338800 0.431746 0.521477 0.533844 0.538349 0.616254 0.752486 95.472773
191 23 0.269881 0.344035 0.330233 0.418319 0.674166 0.999791 1.184177 1.327941 1.554581 1.874855 2.155956 88.866066
126 63 0.092572 0.130973 0.167903 0.244957 0.354546 0.434254 0.464748 0.501988 0.570077 0.663696 0.754974 95.619310
148 53 0.165941 0.209563 0.223963 0.304133 0.501606 0.770033 0.941661 1.052410 1.215569 1.496026 1.767521 91.351570
164 54 0.085141 0.196540 0.317823 0.384360 0.442454 0.616636 0.818152 0.919371 0.951050 1.073597 1.272292 92.922584
6 38 0.074275 0.205877 0.311207 0.318976 0.371376 0.567722 0.772165 0.849350 0.890488 1.035035 1.241108 93.362419
104 15 0.078208 0.227154 0.339642 0.351877 0.412706 0.585629 0.704117 0.698948 0.706429 0.820789 0.974387 94.100115
209 29 0.124426 0.348959 0.616346 0.836206 1.149345 1.528659 1.708278 1.693816 1.727654 1.868705 2.021276 86.376329
17 55 0.123097 0.289931 0.403141 0.436980 0.558049 0.880196 1.172655 1.253151 1.282016 1.459589 1.686126 90.455069
214 18 0.629105 0.613589 0.608687 0.950763 1.709139 2.404809 2.548617 2.545404 2.669756 2.896796 2.969290 79.454045
221 16 0.390372 0.451942 0.422306 0.632837 1.335732 2.129221 2.213770 1.996617 1.924367 2.053145 2.092417 84.357275
135 52 0.183907 0.199624 0.221601 0.326148 0.489812 0.648238 0.746544 0.858909 1.019846 1.257912 1.517850 92.529614
188 29 0.260598 0.416825 0.459860 0.564900 0.929781 1.553219 1.964647 2.105028 2.318273 2.711973 2.969225 83.745670
12 52 0.151078 0.186593 0.306436 0.608363 0.934296 1.057080 1.092321 1.199777 1.360586 1.567333 1.756348 89.779787
194 50 0.140179 0.274359 0.323263 0.350272 0.490643 0.799839 1.039775 1.100291 1.155721 1.355259 1.588323 91.382078
105 14 0.238947 0.288307 0.225353 0.248026 0.425984 0.703741 0.797386 0.763049 0.802078 0.976618 1.120819 93.409695
145 18 0.315389 0.289978 0.309629 0.530751 0.930931 1.215572 1.339765 1.582230 1.985550 2.422913 2.746125 86.331165
192 22 0.236530 0.376854 0.514879 0.755460 1.078110 1.359574 1.526796 1.724508 2.041187 2.411615 2.753159 85.221330
143 52 0.185349 0.236516 0.288174 0.434960 0.683937 0.926566 1.068383 1.206047 1.399047 1.647793 1.867949 90.055279
199 15 0.055744 0.197610 0.324086 0.302458 0.308550 0.448148 0.590796 0.618784 0.634669 0.768023 0.988076 94.763054
18 53 0.209420 0.364538 0.379775 0.413650 0.642976 1.118853 1.394907 1.354854 1.352364 1.566803 1.767925 89.433937
29 57 0.133599 0.222922 0.233999 0.263111 0.386852 0.563770 0.655965 0.705834 0.814215 0.990398 1.141970 93.887362
136 25 0.088714 0.285552 0.492299 0.540895 0.636290 0.908323 1.152978 1.246969 1.366950 1.665370 2.074418 89.541243
182 17 0.130312 0.343324 0.593027 0.873295 1.417622 2.101472 2.422731 2.463054 2.627676 2.930378 3.079422 81.017687
217 22 0.221369 0.496101 0.656053 0.755350 1.085836 1.846565 2.582953 2.813130 2.797687 2.901607 2.959677 80.883669
134 55 0.164280 0.243583 0.282292 0.365436 0.568848 0.892756 1.117490 1.202926 1.270049 1.452754 1.634333 90.805256
214 57 0.136694 0.125953 0.112545 0.149048 0.209578 0.243410 0.257768 0.303148 0.375434 0.452709 0.520591 97.113126
32 14 0.407424 0.300122 0.501675 2.207374 7.069993 7.682335 5.366165 4.285919 3.737877 3.080427 2.379720 62.980973
128 15 0.136840 0.241772 0.284807 0.324822 0.448756 0.690986 0.886848 0.972659 1.048798 1.214945 1.383806 92.364959
175 28 0.167655 0.360631 0.427778 0.482646 0.799826 1.469110 1.899244 1.859570 1.846518 2.085905 2.264619 86.336494
152 57 0.167283 0.149972 0.168744 0.350524 0.760276 1.040605 1.060498 1.102892 1.185975 1.223875 1.173380 91.615973
12 38 0.092824 0.211057 0.312804 0.358019 0.449439 0.686615 0.945335 1.082620 1.154330 1.315185 1.527111 91.864662
135 56 0.143828 0.186482 0.216263 0.295157 0.424572 0.561905 0.651166 0.741551 0.870326 1.045348 1.218555 93.644844
132 14 0.227127 0.240451 0.263644 0.419869 0.705841 0.925248 0.982577 1.056253 1.229714 1.494708 1.722330 90.732235
126 53 0.143327 0.250159 0.280909 0.330423 0.550326 1.013101 1.330700 1.316854 1.256435 1.378019 1.497265 90.652483
213 29 0.090384 0.236422 0.413031 0.560418 0.744719 0.982208 1.166861 1.287902 1.454373 1.703011 1.983558 89.377113
151 54 0.132386 0.205443 0.277341 0.423010 0.681490 0.967568 1.133675 1.244486 1.407562 1.655052 1.872463 89.999525
183 17 0.199537 0.343971 0.520019 0.862880 1.420642 1.930906 2.229127 2.535220 3.012197 3.456284 3.585095 79.904122
134 14 0.233757 0.192539 0.220845 0.410042 0.692509 0.838085 0.902147 1.064164 1.277745 1.467585 1.603126 91.097452
210 29 0.093179 0.294946 0.508195 0.603444 0.782846 1.207933 1.585348 1.658047 1.636856 1.752508 1.923879 87.952816
210 25 0.111536 0.396231 0.764613 0.986441 1.364831 2.109786 2.622783 2.520994 2.276168 2.217014 2.216329 82.413275
18 52 0.239279 0.254846 0.312685 0.535905 0.895170 1.170370 1.249497 1.310167 1.413875 1.593046 1.743735 89.281422
189 50 0.118474 0.326874 0.465213 0.466482 0.586110 0.980301 1.326287 1.354471 1.325028 1.522474 1.814796 89.713489
195 53 0.100366 0.272115 0.442896 0.492497 0.565241 0.813903 1.077142 1.181469 1.225226 1.389362 1.631825 90.807953
183 11 0.109128 0.283515 0.443122 0.577614 0.884037 1.414797 1.781027 1.836406 1.853539 2.011302 2.158782 86.646732
185 21 0.338224 0.462724 0.577782 0.967767 1.786109 2.612583 2.989028 3.193897 3.495413 3.784743 3.828642 75.963091
216 11 0.111208 0.443783 0.791473 0.770711 0.869697 1.450134 2.045059 2.052458 1.869571 1.927079 2.056541 85.612284
131 64 0.172107 0.180254 0.185333 0.262273 0.398030 0.514613 0.582303 0.679747 0.823443 0.982308 1.111825 94.107769
174 25 0.266999 0.487478 0.521498 0.590700 1.010600 1.869850 2.417117 2.397753 2.413293 2.759360 3.024298 82.241056
165 53 0.145397 0.217807 0.237532 0.267428 0.358732 0.559752 0.723340 0.771486 0.790225 0.918577 1.087200 93.922524
6 25 0.094438 0.315343 0.575308 0.662102 0.800612 1.237723 1.700854 1.825064 1.800809 1.976305 2.293035 86.718407
130 19 0.137150 0.303571 0.414607 0.487284 0.682067 1.047345 1.318873 1.428319 1.583898 1.894152 2.205106 88.497631
181 11 0.209450 0.387401 0.429261 0.539408 1.017597 1.980669 2.550390 2.413575 2.146392 2.091440 1.998917 84.235498
136 60 0.070796 0.187306 0.272272 0.272919 0.302371 0.419101 0.529826 0.584277 0.652371 0.812769 1.043313 94.852684
136 52 0.138245 0.225956 0.268313 0.312613 0.420583 0.631596 0.809345 0.910618 1.023852 1.253799 1.527053 92.478026
158 50 0.113424 0.195264 0.213472 0.227988 0.315293 0.485832 0.598582 0.629468 0.686808 0.839325 1.005348 94.689199
157 50 0.124744 0.193655 0.213306 0.247695 0.360843 0.551894 0.675441 0.712366 0.761253 0.897799 1.043458 94.217545
128 22 0.252938 0.286559 0.328241 0.497602 0.796413 1.127060 1.379224 1.627950 1.885699 2.194945 2.486212 87.137156
12 50 0.101428 0.233946 0.366208 0.455262 0.655632 1.191864 1.720130 1.761567 1.567980 1.599745 1.714088 88.632147
213 19 0.360834 0.465991 0.602230 1.065944 1.864523 2.447242 2.608533 2.795029 3.057904 3.119905 2.913519 78.698347
192 50 0.127424 0.291589 0.394924 0.440218 0.587238 0.893486 1.117676 1.173888 1.259410 1.504384 1.792962 90.416801
33 17 0.476423 0.663716 0.808849 1.339388 2.444002 3.527897 3.999703 4.354982 5.024233 5.650756 5.548775 66.161276
134 54 0.164624 0.236090 0.313100 0.441060 0.638844 0.946226 1.215607 1.364099 1.436577 1.616443 1.834070 89.793261
147 60 0.105061 0.217955 0.300116 0.375899 0.520485 0.725512 0.863984 0.945127 1.069088 1.269351 1.477432 92.129988
156 53 0.073210 0.190126 0.323159 0.380128 0.430595 0.598593 0.789388 0.886297 0.945262 1.110367 1.360848 92.912031
134 51 0.143680 0.179660 0.203184 0.269750 0.381288 0.515887 0.602787 0.671027 0.765369 0.943857 1.163555 94.159956
190 60 0.099115 0.207073 0.282347 0.344306 0.478907 0.670911 0.768275 0.785876 0.854128 1.027701 1.218529 93.262833
7 54 0.078815 0.186799 0.316719 0.396688 0.479861 0.711161 0.994005 1.145163 1.164037 1.262177 1.437143 91.827433
177 17 0.319144 0.333866 0.469122 1.077627 1.972592 2.179650 2.140369 2.371776 2.649639 2.703474 2.589698 81.193047
180 53 0.108726 0.278843 0.414179 0.457114 0.580112 0.907608 1.225485 1.344920 1.426662 1.662371 1.942484 89.651497
120 26 0.075875 0.243004 0.417930 0.497701 0.620751 0.858806 1.043487 1.103929 1.207767 1.446151 1.743538 90.741062
195 55 0.073686 0.239812 0.431051 0.457712 0.471957 0.655863 0.890680 0.993688 1.018585 1.150417 1.389971 92.226576
139 54 0.145144 0.236362 0.302286 0.385621 0.520854 0.726489 0.894834 1.005860 1.125637 1.338559 1.596785 91.721567
155 14 0.243665 0.151401 0.138077 0.263870 0.505388 0.643189 0.660439 0.741717 0.890658 1.085124 1.251452 93.425020
126 10 0.109171 0.144212 0.156157 0.196519 0.280156 0.374685 0.422525 0.450889 0.496590 0.575434 0.649905 96.143759
156 25 0.049961 0.201950 0.459367 0.562226 0.599093 0.800568 1.062634 1.191924 1.255349 1.433969 1.741915 90.641047
198 50 0.126564 0.263850 0.307775 0.310269 0.400220 0.624630 0.805721 0.857676 0.910340 1.085040 1.302433 93.005483
150 22 0.203751 0.407892 0.554438 0.698560 0.993094 1.524424 1.964639 2.151969 2.285170 2.607783 2.982958 83.625322
132 50 0.113359 0.225396 0.311521 0.349849 0.419053 0.630822 0.843671 0.944797 1.018951 1.247248 1.574824 92.320511
143 26 0.128194 0.281147 0.462714 0.662172 0.956695 1.373069 1.690913 1.820928 1.896984 2.074840 2.290770 86.361577
129 60 0.091617 0.210806 0.300764 0.355834 0.493158 0.755591 0.963331 1.031838 1.092307 1.239004 1.394654 92.071097
210 22 0.325871 0.740625 0.822728 0.824087 1.120011 1.785320 2.266717 2.329338 2.357936 2.565741 2.704945 82.156683
221 19 0.311666 0.237011 0.262613 0.523245 0.976599 1.237187 1.332914 1.574085 1.896165 2.099490 2.152862 87.396168
9 36 0.116467 0.219835 0.307161 0.420092 0.646601 0.970751 1.205144 1.353433 1.545495 1.805332 2.025042 89.384647
10 55 0.121116 0.253721 0.355490 0.412305 0.517443 0.791891 1.088425 1.234508 1.275056 1.409706 1.600080 90.940262
165 52 0.129336 0.168847 0.230851 0.339483 0.448637 0.574697 0.680026 0.765855 0.838585 0.979888 1.159933 93.683859
11 35 0.166536 0.306435 0.440169 0.607501 0.882606 1.300395 1.659406 1.888249 2.063597 2.298783 2.521062 85.865265
166 64 0.076525 0.135492 0.172501 0.210441 0.274222 0.349379 0.393367 0.428702 0.493200 0.591998 0.695472 96.178699
177 52 0.305475 0.203916 0.195643 0.364033 0.663650 0.840394 0.902075 1.065831 1.312268 1.573946 1.779194 90.793576
29 17 0.262714 0.646499 1.077898 1.639552 2.859044 4.389511 5.164979 5.199483 5.069886 4.772199 4.092232 64.826004
169 50 0.092181 0.171885 0.217338 0.244461 0.317686 0.464805 0.579988 0.630528 0.691114 0.831797 0.994439 94.763777
37 7 0.178044 0.256741 0.321861 0.464181 0.709603 0.972824 1.152777 1.338286 1.601184 1.909089 2.170589 88.924820
194 52 0.198931 0.214524 0.240496 0.366959 0.594723 0.823577 0.960848 1.094244 1.270205 1.511417 1.735912 90.988165
129 15 0.098930 0.244030 0.364040 0.429165 0.563491 0.834981 1.037952 1.082902 1.135557 1.310640 1.513445 91.384869
4 35 0.103914 0.187892 0.257287 0.328140 0.440067 0.615658 0.771047 0.889088 1.013189 1.191477 1.392892 92.809345
36 50 0.069681 0.183601 0.287503 0.292044 0.291520 0.384429 0.495658 0.542183 0.559525 0.649604 0.801346 95.442908
138 54 0.140059 0.204428 0.256950 0.333739 0.442419 0.606729 0.756320 0.879881 1.007805 1.208364 1.445845 92.717459
198 32 0.256599 0.272406 0.311251 0.506797 0.837517 1.065091 1.131505 1.235838 1.421552 1.596273 1.671663 89.693506
175 15 0.089264 0.301006 0.559596 0.734043 1.086634 1.858583 2.624084 2.910669 2.845289 2.746176 2.552392 81.692267
11 53 0.113742 0.271958 0.404231 0.451786 0.581121 0.958200 1.334600 1.444397 1.465588 1.659243 1.891583 89.423550
35 53 0.110059 0.181855 0.246716 0.290795 0.309210 0.411128 0.530903 0.590936 0.609868 0.716362 0.884564 95.117607
136 50 0.067662 0.172903 0.272124 0.295511 0.323376 0.446347 0.584109 0.662744 0.729609 0.886792 1.125177 94.433645
36 53 0.094997 0.178235 0.250447 0.284883 0.303009 0.396309 0.509345 0.569124 0.590141 0.680540 0.823103 95.319870
167 21 0.090911 0.272801 0.473424 0.534323 0.608339 0.854335 1.114445 1.230182 1.313327 1.536927 1.873681 90.097307
176 22 0.248125 0.504347 0.655739 0.787525 1.200633 2.109824 2.897094 3.115410 3.183050 3.591076 3.999303 77.707877
194 53 0.164656 0.253132 0.287888 0.359874 0.551457 0.851042 1.047283 1.128374 1.249084 1.498555 1.744760 90.863893
137 14 0.211990 0.188084 0.209498 0.376315 0.671633 0.864788 0.916672 1.016329 1.194546 1.423183 1.612259 91.314703
186 50 0.085667 0.281111 0.488352 0.535228 0.640993 0.964832 1.244699 1.272774 1.272048 1.492472 1.855082 89.866743
6 29 0.106939 0.329796 0.563023 0.638264 0.790615 1.212640 1.618963 1.747231 1.825402 2.125771 2.560758 86.480595
170 50 0.133140 0.189417 0.191863 0.227740 0.359018 0.561540 0.671015 0.696834 0.748548 0.883253 1.015536 94.322098
190 14 0.196162 0.206665 0.229697 0.369587 0.623281 0.804121 0.875068 0.995672 1.220270 1.503613 1.738852 91.237009
138 22 0.211917 0.256373 0.287802 0.416509 0.657735 0.922461 1.127535 1.364218 1.654065 1.950658 2.189736 88.960991
210 19 0.239292 0.500939 0.551413 0.565952 0.794890 1.246696 1.510690 1.572470 1.760138 2.146963 2.461120 86.649433
191 57 0.231836 0.194221 0.184852 0.282916 0.463769 0.610325 0.687574 0.806831 0.970157 1.146753 1.288219 93.132547
142 26 0.100005 0.304070 0.517266 0.620409 0.837345 1.352480 1.811739 1.905529 1.904145 2.079582 2.298745 86.268682
147 25 0.115658 0.303844 0.531549 0.743835 1.087828 1.672769 2.125923 2.224081 2.214163 2.342242 2.501379 84.136724
184 21 0.303564 0.386678 0.488327 0.860584 1.583186 2.238973 2.610531 2.984640 3.467902 3.783000 3.750357 77.542258
191 25 0.253675 0.342330 0.362606 0.490190 0.845186 1.360908 1.739727 2.012904 2.351329 2.783403 3.076012 84.381733
33 53 0.148382 0.205721 0.235079 0.287585 0.374630 0.511075 0.595409 0.621834 0.659040 0.791626 0.953770 94.615851
153 14 0.236057 0.240083 0.248200 0.406016 0.730681 0.954636 0.983911 1.061410 1.284575 1.604275 1.875696 90.374464
210 15 0.111891 0.330094 0.508720 0.533713 0.636652 0.970421 1.292490 1.414346 1.518578 1.809454 2.193339 88.680305
202 15 0.052806 0.193012 0.351314 0.347748 0.325312 0.413903 0.526113 0.573710 0.610041 0.731552 0.935540 94.938951
192 18 0.207174 0.268474 0.329398 0.510755 0.817387 1.071316 1.205028 1.396541 1.714881 2.065227 2.341133 88.072689
186 54 0.109846 0.277815 0.470408 0.599115 0.776370 1.159346 1.535980 1.664937 1.669310 1.814361 2.041053 87.881461
126 38 0.075881 0.145439 0.173192 0.180771 0.224760 0.319878 0.396448 0.432202 0.470924 0.553598 0.652583 96.374323
112 18 0.179237 0.235485 0.258365 0.354121 0.544904 0.739381 0.836846 0.915998 1.035007 1.188796 1.319587 92.392277
189 14 0.220946 0.260401 0.251404 0.374866 0.727839 1.070374 1.129959 1.150731 1.337196 1.676075 1.943291 89.856920
214 11 0.138570 0.356777 0.454433 0.449136 0.616189 1.119376 1.616780 1.777948 1.853440 2.094064 2.298616 87.224674
34 52 0.117171 0.190988 0.234290 0.275497 0.345726 0.464683 0.544909 0.572328 0.612690 0.738741 0.885829 95.017151
140 54 0.089365 0.214240 0.354955 0.424966 0.501571 0.737589 1.019235 1.171043 1.236021 1.427855 1.724722 91.098438
127 64 0.047083 0.137491 0.243682 0.301477 0.381315 0.518518 0.611953 0.628899 0.655111 0.742249 0.855290 94.876936
191 33 0.253843 0.229112 0.243810 0.399433 0.674947 0.900677 1.021110 1.188871 1.427394 1.677654 1.857790 90.125359
105 15 0.068933 0.234970 0.378716 0.361996 0.376645 0.541396 0.697135 0.712850 0.710344 0.832081 1.028620 94.056317
128 19 0.156356 0.194284 0.233431 0.346689 0.534048 0.734293 0.875573 1.018971 1.195718 1.424373 1.648666 91.637596
159 53 0.098348 0.198153 0.255445 0.278211 0.355245 0.543327 0.700975 0.759584 0.828761 1.026132 1.283808 93.672014
176 26 0.118313 0.360396 0.633178 0.729662 0.904141 1.449824 2.013112 2.123598 2.043103 2.251125 2.648575 84.724970
175 52 0.154889 0.233659 0.277989 0.385220 0.616610 0.868465 0.979810 1.054296 1.230042 1.513444 1.756864 90.928713
163 55 0.129010 0.208796 0.229308 0.252879 0.347323 0.547663 0.708674 0.774291 0.841188 1.025813 1.250360 93.684694
146 28 0.192803 0.289588 0.280627 0.374561 0.760037 1.305715 1.455685 1.383562 1.465160 1.731448 1.893967 88.866850
32 52 0.153042 0.174880 0.220803 0.355309 0.513795 0.605145 0.658787 0.753754 0.879289 1.018633 1.142741 93.523823
155 54 0.144977 0.183535 0.223589 0.324865 0.490127 0.696641 0.845382 0.955739 1.079723 1.311045 1.581787 92.162592
189 54 0.121503 0.259282 0.391677 0.494648 0.649711 1.000501 1.340140 1.472569 1.515777 1.719925 1.980366 89.053898
24 28 0.330644 0.720484 1.015847 1.506929 3.137514 6.369879 8.377614 7.815124 6.875595 6.606665 6.083573 51.160133
179 52 0.289677 0.201603 0.202318 0.394332 0.766186 1.006933 1.088116 1.275902 1.573040 1.899869 2.145396 89.156627
7 17 0.045583 0.163394 0.347740 0.417651 0.438217 0.605055 0.833066 0.923350 0.889997 0.926463 1.049567 93.359916
33 54 0.157185 0.210941 0.219731 0.259520 0.354304 0.503932 0.608145 0.657581 0.707782 0.838612 0.988596 94.493668
187 17 0.197850 0.282987 0.362925 0.560006 0.922030 1.301315 1.534870 1.735882 2.013490 2.366729 2.635356 86.086559
141 18 0.279692 0.225285 0.261067 0.529788 1.000362 1.288390 1.374071 1.558927 1.837564 2.156959 2.411612 87.076283
156 57 0.123965 0.175662 0.217663 0.336638 0.585284 0.821226 0.910287 0.967939 1.073574 1.170408 1.180638 92.436716
202 50 0.061021 0.193478 0.337674 0.351555 0.354947 0.459560 0.577509 0.634980 0.692949 0.849305 1.101830 94.385191
6 26 0.116045 0.277102 0.396056 0.449475 0.600582 0.933343 1.232923 1.353001 1.430659 1.631530 1.880408 89.698877
199 50 0.080736 0.251054 0.386310 0.362915 0.388398 0.571430 0.749777 0.797268 0.840301 1.028018 1.319366 93.224428
220 11 0.567325 1.114931 1.176589 1.293164 1.863137 2.580237 2.635172 2.256995 2.108264 2.168862 2.116645 80.118680
130 17 0.087405 0.224993 0.374597 0.444902 0.532633 0.756586 0.988424 1.111950 1.210793 1.441392 1.757550 91.068777
176 17 0.126052 0.334235 0.560618 0.764854 1.153624 1.850537 2.500949 2.840876 3.017614 3.167362 3.113746 80.569534
206 22 0.207575 0.408915 0.536810 0.704044 1.055732 1.585582 1.946865 2.041303 2.076373 2.167906 2.221228 85.047665
195 60 0.063224 0.202621 0.351899 0.377015 0.409492 0.556135 0.688078 0.718080 0.749175 0.890000 1.102802 93.891479
179 24 0.371484 0.335570 0.356056 0.683342 1.459093 2.095605 2.175669 2.197553 2.420109 2.833807 3.132264 81.939453
33 55 0.172147 0.215620 0.199150 0.222009 0.316766 0.496422 0.635741 0.698338 0.748199 0.881996 1.026791 94.386818
210 26 0.140717 0.406950 0.649310 0.780878 1.012123 1.469842 1.805939 1.862277 1.900278 2.073041 2.244915 85.653731
181 52 0.300364 0.208744 0.217797 0.418664 0.754010 0.969037 1.079350 1.298205 1.568445 1.831915 2.040522 89.312944
166 14 0.237556 0.224748 0.226994 0.345225 0.567339 0.754724 0.842058 0.950170 1.118938 1.344029 1.547526 91.840694
145 54 0.155164 0.244801 0.300377 0.393506 0.597744 0.915289 1.159333 1.305198 1.478728 1.767492 2.046404 89.635964
189 55 0.122020 0.287646 0.390658 0.424716 0.569875 0.937988 1.247467 1.297484 1.318237 1.549825 1.856629 89.997456
134 60 0.155482 0.176296 0.176320 0.239086 0.389782 0.559459 0.655474 0.742734 0.873126 1.038100 1.165327 93.828817
147 22 0.171453 0.325859 0.514190 0.778186 1.138566 1.551348 1.856532 2.080832 2.326238 2.665507 3.017159 83.574131
144 52 0.207135 0.168982 0.190762 0.353468 0.614791 0.786119 0.889097 1.091374 1.346696 1.580076 1.763947 91.007549
159 61 0.062784 0.142309 0.183893 0.197636 0.274466 0.453658 0.596348 0.627456 0.658411 0.787898 0.946073 95.069071
131 50 0.165620 0.244021 0.279280 0.364189 0.578697 0.906199 1.126669 1.235871 1.373660 1.631832 1.867666 90.226295
147 29 0.090891 0.249601 0.449006 0.604198 0.833888 1.271222 1.663652 1.793813 1.824205 1.966121 2.145690 87.107712
7 53 0.071899 0.195342 0.330766 0.385768 0.475472 0.765840 1.089468 1.202194 1.194470 1.327136 1.544902 91.416742
42 7 0.082751 0.204145 0.292150 0.324091 0.419881 0.611248 0.760151 0.826504 0.911291 1.096370 1.327440 93.143982
42 10 0.140883 0.317236 0.389652 0.467476 0.778704 1.398817 1.834499 1.888310 1.929690 2.190385 2.418495 86.245856
32 54 0.094368 0.174595 0.277294 0.388862 0.484350 0.611461 0.733710 0.825898 0.903011 1.037208 1.209901 93.259343
195 34 0.101076 0.261912 0.435903 0.532776 0.671063 0.951122 1.177457 1.235072 1.274215 1.424422 1.618663 90.316319
82 52 0.111660 0.155410 0.151703 0.166066 0.235044 0.358139 0.435071 0.460924 0.507999 0.630821 0.760782 96.026380
155 59 0.141930 0.110825 0.133692 0.308449 0.644321 0.768756 0.720477 0.752037 0.855409 0.963537 1.013884 93.586683
191 21 0.205921 0.275857 0.308472 0.431655 0.725889 1.109166 1.389451 1.637533 1.945275 2.284133 2.528809 87.157840
136 57 0.120701 0.174268 0.188505 0.232390 0.354808 0.524271 0.631687 0.706918 0.824589 1.007425 1.183103 94.051333
139 21 0.133884 0.250266 0.355013 0.494648 0.749227 1.086034 1.316393 1.452605 1.636219 1.930979 2.230334 88.364397
176 30 0.058300 0.230076 0.504066 0.550639 0.538705 0.812466 1.253648 1.441302 1.374946 1.482014 1.798861 89.954975
128 18 0.256738 0.221154 0.233336 0.387273 0.640343 0.833531 0.940565 1.102134 1.318004 1.581932 1.832252 90.652738
199 28 0.222630 0.399110 0.356194 0.371770 0.703876 1.409747 1.722175 1.537817 1.472203 1.664189 1.768874 88.371412
155 56 0.107677 0.144568 0.192036 0.333172 0.597337 0.820330 0.893006 0.961756 1.101879 1.287607 1.409122 92.151511
186 53 0.115197 0.297850 0.483800 0.575044 0.748774 1.174589 1.557385 1.644271 1.665988 1.891234 2.174524 87.671345
17 60 0.090945 0.272122 0.345094 0.320279 0.453627 0.827206 1.073643 1.013131 0.974632 1.135177 1.318042 92.176102
140 11 0.047344 0.166871 0.329697 0.380947 0.419743 0.580191 0.763636 0.848139 0.895207 1.020359 1.216282 93.331583
190 11 0.051908 0.156668 0.286695 0.354807 0.438531 0.609128 0.765691 0.829246 0.875073 0.997339 1.167775 93.467138
179 28 0.367040 0.237247 0.252591 0.574829 1.198996 1.507082 1.516177 1.694409 2.028923 2.349091 2.522150 85.751465
167 60 0.065658 0.172338 0.257753 0.266452 0.301158 0.423072 0.535191 0.581298 0.636559 0.784425 0.994029 94.982069
191 17 0.173443 0.214621 0.229375 0.319417 0.518980 0.754417 0.913876 1.069088 1.277460 1.533625 1.752075 91.243624
143 14 0.204487 0.222743 0.235086 0.357418 0.607702 0.845064 0.959006 1.079336 1.279369 1.570167 1.841925 90.797693
9 60 0.055817 0.168648 0.273699 0.313164 0.401017 0.574873 0.695360 0.722927 0.780917 0.934964 1.119139 93.959478
7 52 0.125736 0.209176 0.262234 0.348610 0.548861 0.865198 1.093002 1.196439 1.301837 1.488859 1.638243 90.921808
14 54 0.202793 0.289905 0.361397 0.492299 0.725135 1.065622 1.291934 1.384117 1.474846 1.704400 1.925551 89.082004
6 34 0.123679 0.253211 0.359628 0.456556 0.650431 0.971733 1.222166 1.354426 1.522578 1.823745 2.147232 89.114617
2 37 0.072091 0.116623 0.151719 0.187629 0.242581 0.327738 0.402008 0.451786 0.492256 0.562230 0.642976 96.350363
152 14 0.298241 0.156504 0.151399 0.324105 0.612022 0.722529 0.773041 0.995799 1.297871 1.519707 1.655353 91.493431
120 30 0.046780 0.177847 0.370095 0.426152 0.455663 0.643378 0.885090 0.991057 1.021896 1.163953 1.420316 92.397772
15 28 0.326556 0.503111 0.593002 0.985689 2.451630 4.594731 4.884804 4.062632 3.581781 3.605447 3.487864 70.922752
140 21 0.083411 0.255244 0.444845 0.527755 0.671216 1.001791 1.302367 1.418712 1.521470 1.788115 2.132073 88.853000
131 25 0.190547 0.289813 0.406278 0.674791 1.205218 1.838130 2.229106 2.407392 2.518126 2.668884 2.739958 82.831756
108 15 0.231792 0.321883 0.287686 0.324447 0.483186 0.628739 0.636781 0.642467 0.757542 0.933175 1.051555 93.700745
191 34 0.158949 0.215641 0.248032 0.333907 0.501363 0.706280 0.843680 0.951699 1.098342 1.303291 1.498311 92.140507
146 52 0.208363 0.269768 0.272508 0.362811 0.630594 0.983718 1.147580 1.220800 1.401784 1.740368 2.031472 89.730234
12 51 0.126529 0.191150 0.240911 0.341808 0.523328 0.767116 0.966295 1.136516 1.329376 1.585804 1.808862 90.982306
181 54 0.196282 0.269991 0.314663 0.430954 0.680769 1.053364 1.340668 1.502740 1.631876 1.874564 2.119215 88.584913
19 21 0.213085 0.749264 1.387286 1.768806 2.809738 5.498338 7.460885 6.530841 5.189598 4.914132 4.879433 58.598594
169 57 0.142026 0.147488 0.152884 0.213201 0.312704 0.395230 0.444784 0.523297 0.641321 0.774632 0.894177 95.358253
184 60 0.171960 0.215431 0.203157 0.248523 0.401898 0.593933 0.691212 0.776590 0.955409 1.213453 1.419270 93.109161
142 54 0.094794 0.230744 0.401176 0.513267 0.627749 0.906852 1.231423 1.413123 1.492790 1.684378 1.968106 89.435598
206 33 0.183083 0.211367 0.246965 0.376107 0.592634 0.771868 0.865859 0.985563 1.164821 1.343820 1.465524 91.792389
172 33 0.169912 0.142467 0.140485 0.225374 0.369789 0.463458 0.507256 0.599642 0.741167 0.893879 1.018969 94.727600
127 23 0.067181 0.239452 0.436891 0.476163 0.558907 0.867580 1.202553 1.328468 1.406516 1.664604 2.031900 89.719784
146 54 0.119894 0.257936 0.385202 0.482691 0.655988 1.008888 1.331120 1.463065 1.542693 1.787514 2.103438 88.861570
139 15 0.099852 0.234723 0.341837 0.419301 0.597008 0.917843 1.140734 1.186069 1.246209 1.454238 1.693546 90.668642
4 50 0.070519 0.155327 0.218905 0.246515 0.299812 0.427338 0.552405 0.640885 0.749153 0.940551 1.181407 94.517179
180 64 0.052979 0.139752 0.210566 0.224517 0.255864 0.327664 0.384047 0.417515 0.482164 0.607462 0.770391 96.127077
163 50 0.083206 0.176438 0.233856 0.251419 0.318189 0.495693 0.646940 0.686740 0.715475 0.859926 1.061961 94.470157
154 50 0.063316 0.189000 0.304086 0.316563 0.358170 0.534095 0.715332 0.773655 0.803011 0.949739 1.179280 93.813753
190 25 0.089459 0.253571 0.494903 0.694855 0.966196 1.488185 2.019749 2.285244 2.433438 2.745333 3.133662 83.395409
155 33 0.140604 0.135808 0.148450 0.239759 0.394155 0.511378 0.563660 0.640469 0.752901 0.888549 1.001280 94.582985
182 52 0.186788 0.286831 0.344397 0.468481 0.752350 1.115474 1.332641 1.473525 1.699520 2.027739 2.296209 88.016043
163 54 0.094226 0.162429 0.228116 0.303252 0.411976 0.595208 0.751448 0.828411 0.888727 1.051705 1.264255 93.420246
176 52 0.150429 0.218326 0.249810 0.340628 0.568200 0.880515 1.065084 1.156431 1.303939 1.579954 1.836211 90.650473
168 29 0.108534 0.214054 0.275187 0.319291 0.441382 0.684612 0.887255 0.968480 1.035956 1.204526 1.396452 92.464271
171 54 0.077985 0.189571 0.315106 0.392524 0.473457 0.648790 0.833990 0.943159 1.020145 1.168521 1.370666 92.566088
164 55 0.070227 0.181888 0.302891 0.351091 0.403045 0.584748 0.789408 0.879713 0.912767 1.054158 1.280071 93.189993
11 34 0.133849 0.300165 0.455377 0.565351 0.755031 1.136326 1.498479 1.716748 1.932210 2.315765 2.751687 86.439015
9 31 0.172548 0.345562 0.511286 0.719920 1.112542 1.708157 2.195087 2.456415 2.658458 2.925120 3.127832 82.067072
12 31 0.200279 0.315049 0.511929 0.966163 1.690761 2.305211 2.643582 2.943587 3.232735 3.461515 3.565180 78.164009
157 14 0.201142 0.146605 0.153906 0.291569 0.509710 0.609101 0.639104 0.751884 0.919511 1.088063 1.225373 93.464031
169 54 0.100643 0.162481 0.220575 0.295697 0.395218 0.538359 0.659714 0.743123 0.822306 0.964281 1.128345 93.969257
210 30 0.064557 0.199549 0.367108 0.443254 0.535504 0.795465 1.087489 1.226755 1.279602 1.431754 1.662262 90.906700
159 55 0.102863 0.197982 0.239991 0.255152 0.338382 0.539358 0.714603 0.788064 0.860737 1.052158 1.296955 93.613753
167 28 0.134317 0.201545 0.209209 0.252117 0.403899 0.641995 0.778970 0.820296 0.897105 1.068673 1.225863 93.366011
171 11 0.054621 0.203750 0.414834 0.535929 0.726644 1.129083 1.482816 1.595890 1.684010 1.866033 2.012552 88.293837
136 26 0.085232 0.241146 0.379290 0.419992 0.519917 0.775407 1.019789 1.127700 1.227694 1.466422 1.792262 90.945147
135 54 0.167438 0.220249 0.248315 0.338186 0.519176 0.773860 0.968474 1.113776 1.282654 1.543759 1.801305 91.022810
170 11 0.138084 0.246510 0.298380 0.409158 0.745307 1.271454 1.572261 1.606219 1.636147 1.758820 1.806227 88.511428
130 51 0.109755 0.224741 0.326649 0.415958 0.620134 1.147839 1.634506 1.602924 1.381517 1.460953 1.650759 89.424269
194 34 0.105423 0.199435 0.280757 0.380901 0.562221 0.808498 0.967297 1.043262 1.153322 1.345737 1.538482 91.614662
152 32 0.175679 0.130334 0.145249 0.272072 0.450150 0.533277 0.585507 0.729972 0.929142 1.105804 1.246181 93.696635
4 40 0.062986 0.094047 0.108689 0.133826 0.186418 0.254566 0.303858 0.347353 0.405591 0.484050 0.560329 97.058287
190 22 0.165842 0.276751 0.390727 0.592612 0.984258 1.519764 1.956449 2.272064 2.566889 2.925102 3.221106 83.128435
17 51 0.125705 0.212000 0.325345 0.522053 0.873462 1.295248 1.486831 1.464837 1.421887 1.534284 1.677197 89.061151
19 31 0.165711 0.369022 0.650778 0.956096 1.307614 1.817036 2.348871 2.855555 3.441325 4.212794 4.993274 76.881926
160 57 0.107944 0.139166 0.169409 0.246044 0.371173 0.496907 0.580329 0.668536 0.781649 0.922202 1.059035 94.457609
156 33 0.100657 0.164312 0.200733 0.256744 0.373231 0.510619 0.589111 0.647095 0.750443 0.900489 1.033657 94.472914
123 15 0.042745 0.151656 0.289079 0.333136 0.364204 0.481095 0.599944 0.648951 0.695957 0.828487 1.032612 94.532135
130 64 0.084998 0.171042 0.239666 0.299956 0.404836 0.554441 0.662448 0.727819 0.816832 0.962948 1.120971 93.954041
15 31 0.203738 0.360272 0.524397 0.778835 1.249786 1.942408 2.596863 3.166100 3.666116 3.993512 4.001061 77.516911
209 24 0.120970 0.337958 0.566252 0.696951 0.933016 1.353618 1.676703 1.801768 1.918108 2.117494 2.266098 86.211061
25 61 0.044302 0.170405 0.327931 0.348193 0.384685 0.572424 0.751023 0.761384 0.725545 0.803648 0.947183 94.163277
190 26 0.116303 0.255628 0.435005 0.639093 0.934912 1.379001 1.814123 2.114243 2.348253 2.653874 2.945810 84.363756
157 61 0.115220 0.140861 0.156787 0.239293 0.435993 0.652311 0.741484 0.772916 0.816210 0.895945 0.943435 94.089544
157 64 0.109460 0.117287 0.141742 0.247032 0.442727 0.590913 0.644589 0.701537 0.768605 0.829935 0.865150 94.541024
4 11 0.054432 0.127545 0.186789 0.202395 0.220297 0.282107 0.343977 0.377616 0.407565 0.468533 0.551656 96.777090
123 33 0.136310 0.219867 0.262902 0.356930 0.578992 0.852171 0.991039 1.063867 1.209490 1.420898 1.576383 91.331154
164 29 0.044307 0.162775 0.352010 0.417576 0.426097 0.569213 0.773228 0.884527 0.930009 1.067802 1.318339 93.054113
129 19 0.140286 0.225331 0.299429 0.428001 0.651123 0.915141 1.088129 1.225604 1.428619 1.722664 2.009835 89.865839
135 50 0.090306 0.158352 0.199089 0.237209 0.323949 0.492623 0.627871 0.685280 0.741971 0.899888 1.105835 94.437628
214 14 0.302398 0.282821 0.288480 0.556981 1.319263 2.110228 2.284841 2.290915 2.421201 2.630549 2.634796 82.877527
11 38 0.067416 0.198028 0.330531 0.366178 0.439666 0.666297 0.900237 0.999966 1.062508 1.235270 1.471331 92.262571
185 19 0.387121 0.395061 0.464533 0.871527 1.658404 2.193573 2.295432 2.490603 2.906183 3.318556 3.487256 79.531757
25 26 0.258344 0.713184 1.116468 1.190953 1.359103 2.118464 3.054635 3.526602 3.811251 4.754551 6.246132 71.850313
150 60 0.083491 0.185566 0.258727 0.347602 0.613265 0.987660 1.093859 1.002123 0.988127 1.106732 1.216537 92.116310
195 23 0.071947 0.257482 0.463598 0.488467 0.543099 0.802973 1.097100 1.221169 1.288122 1.478300 1.752757 90.534983
105 57 0.100653 0.122802 0.121768 0.153937 0.235156 0.325065 0.361939 0.381008 0.418363 0.484697 0.543544 96.751068
169 53 0.096047 0.169017 0.215926 0.270718 0.379553 0.547112 0.663856 0.716108 0.785671 0.933541 1.091954 94.130497
217 25 0.055867 0.207812 0.505868 0.716142 0.825405 1.134551 1.615780 1.942820 2.038013 2.159694 2.397218 86.400827
18 63 0.088484 0.151825 0.240775 0.416697 0.648817 0.749864 0.726363 0.726118 0.788941 0.875659 0.942292 93.644165
156 55 0.067416 0.183326 0.312400 0.364909 0.432781 0.635860 0.867572 0.992003 1.067495 1.240548 1.479415 92.356273
192 19 0.162010 0.260604 0.328860 0.465114 0.707554 0.935036 1.037876 1.155689 1.401144 1.711365 1.977275 89.857477
42 14 0.218926 0.392045 0.394740 0.403527 0.631618 1.137817 1.535947 1.711638 2.002549 2.585920 3.103172 85.882101
190 33 0.162314 0.226882 0.267530 0.370164 0.570669 0.797977 0.937664 1.063296 1.266023 1.534630 1.763688 91.039165
138 15 0.117054 0.224731 0.264624 0.312154 0.486711 0.763936 0.940437 1.040228 1.234782 1.513102 1.703083 91.399160
108 53 0.133728 0.139842 0.129138 0.162421 0.239603 0.316270 0.350534 0.387396 0.454923 0.546807 0.622190 96.517149
4 59 0.081882 0.129165 0.150143 0.181345 0.241900 0.320602 0.375945 0.429136 0.510042 0.628340 0.754595 96.196903
216 15 0.140395 0.479568 0.738081 0.784088 1.194550 2.452258 3.422245 3.110768 2.680289 2.700565 2.679849 79.617344
180 30 0.055551 0.219824 0.489358 0.562217 0.578465 0.840889 1.233790 1.425218 1.442527 1.609284 1.951111 89.591765
174 54 0.177947 0.218381 0.237676 0.318756 0.481196 0.690205 0.836230 0.948138 1.091127 1.333573 1.592784 92.073984
28 14 0.387455 0.299195 0.474722 1.807596 5.249879 6.355328 5.291994 4.546649 3.834715 3.273240 2.810592 65.668632
187 57 0.183543 0.183225 0.193766 0.298806 0.481264 0.633709 0.731429 0.883180 1.094219 1.317882 1.504205 92.494768
14 28 0.449590 0.436264 0.573908 1.409932 3.145023 4.036933 3.864614 4.008774 4.514189 4.735093 4.431028 68.394652
15 64 0.065638 0.153416 0.220263 0.266027 0.360565 0.512541 0.611389 0.643962 0.698071 0.817966 0.950842 94.699318
6 30 0.087437 0.261086 0.453810 0.514263 0.617330 0.972589 1.379892 1.543640 1.579970 1.796362 2.155297 88.638323
39 50 0.103271 0.172079 0.164278 0.160658 0.225956 0.364069 0.453008 0.470561 0.510712 0.623409 0.734810 96.017190
14 38 0.118038 0.226792 0.260534 0.284072 0.417790 0.701395 0.933840 1.032421 1.146581 1.385902 1.620520 91.872116
176 19 0.189131 0.401162 0.511517 0.615986 0.958409 1.599169 2.028932 2.189558 2.557742 3.254580 3.775648 81.918163
134 49 0.111018 0.127159 0.132018 0.172901 0.250221 0.339705 0.399895 0.461418 0.549227 0.682848 0.830879 95.942713
141 54 0.160680 0.215495 0.249393 0.339857 0.533507 0.816324 1.037093 1.190667 1.357555 1.616685 1.864415 90.618328
6 35 0.143652 0.240989 0.312616 0.411812 0.602297 0.892637 1.131490 1.300929 1.490048 1.769298 2.054622 89.649611
161 57 0.115072 0.142616 0.162607 0.225887 0.328321 0.431694 0.504141 0.591402 0.710661 0.858473 1.008817 94.920309
125 51 0.090011 0.148512 0.235298 0.404099 0.686688 0.958605 1.055659 1.061013 1.076843 1.154120 1.223272 91.905878
28 55 0.138080 0.181680 0.189122 0.251476 0.418906 0.676782 0.851989 0.931720 1.008020 1.180120 1.358648 92.813454
2 38 0.056928 0.107461 0.135636 0.153844 0.204820 0.298538 0.375972 0.415300 0.452572 0.525724 0.606096 96.667109
18 57 0.134315 0.163683 0.191356 0.294227 0.472397 0.625049 0.689682 0.763104 0.884177 1.040436 1.171258 93.570318
116 30 0.053491 0.154625 0.267779 0.315910 0.364533 0.493059 0.628259 0.708520 0.790155 0.949564 1.170594 94.103510
142 15 0.054272 0.206658 0.421665 0.497986 0.579468 0.828429 1.076625 1.175699 1.275749 1.519921 1.840655 90.522871
171 22 0.139489 0.336183 0.470880 0.534791 0.771512 1.346775 1.893471 2.066120 2.129970 2.390591 2.673801 85.246414
126 48 0.084946 0.126949 0.172939 0.255253 0.384575 0.512503 0.587543 0.645186 0.714239 0.805354 0.887570 94.822941
18 55 0.161832 0.280624 0.298501 0.322310 0.463161 0.762237 1.005609 1.108270 1.217914 1.469092 1.724187 91.186262
108 11 0.174371 0.287456 0.278751 0.295512 0.415020 0.563180 0.599762 0.605362 0.699292 0.869866 1.012318 94.199110
162 14 0.248427 0.135246 0.126021 0.244879 0.441506 0.525401 0.569741 0.729872 0.950578 1.120816 1.229267 93.678246
34 53 0.095580 0.174848 0.225897 0.253264 0.295029 0.422413 0.543497 0.589579 0.617044 0.732087 0.883409 95.167351
213 26 0.124598 0.259530 0.436724 0.701394 1.114958 1.606679 1.987474 2.237010 2.417268 2.546686 2.602295 83.965384
105 63 0.108787 0.159319 0.161403 0.186703 0.275103 0.396667 0.447462 0.450703 0.472542 0.537217 0.589852 96.214245
152 18 0.316573 0.211121 0.214920 0.433792 0.837926 1.087471 1.206964 1.504418 1.934840 2.321724 2.577057 87.353196
202 34 0.084451 0.206291 0.329529 0.404708 0.528923 0.751133 0.923305 0.990047 1.053895 1.174546 1.291287 92.261885
131 11 0.127157 0.206688 0.221660 0.246572 0.356322 0.554736 0.714391 0.812143 0.919085 1.070402 1.192090 93.578752
15 60 0.063500 0.188414 0.291945 0.309875 0.383156 0.598667 0.790225 0.832441 0.862087 1.018693 1.235809 93.425192
214 19 0.336195 0.485906 0.540784 0.767121 1.254087 1.724115 1.845470 1.896060 2.129057 2.483102 2.721027 83.817076
41 4 0.088822 0.132347 0.143532 0.173917 0.272936 0.428089 0.517672 0.553468 0.624112 0.767555 0.907231 95.390318
38 7 0.123640 0.220017 0.313539 0.463450 0.718801 1.010068 1.200344 1.361017 1.607286 1.933083 2.232689 88.816065
104 61 0.068228 0.145313 0.149543 0.133354 0.176867 0.295873 0.360806 0.338419 0.335130 0.406437 0.484342 97.105688
175 30 0.060740 0.219479 0.456182 0.532126 0.595445 0.951633 1.455293 1.652134 1.568866 1.647319 1.888838 88.971945
10 21 0.098438 0.251302 0.408673 0.504321 0.638480 0.924686 1.189190 1.307310 1.389791 1.607966 1.919853 89.759985
101 10 0.141510 0.164410 0.185182 0.269496 0.412439 0.533906 0.588585 0.643335 0.722975 0.827997 0.922488 94.587677
18 51 0.136168 0.215510 0.302200 0.449199 0.657935 0.898510 1.051507 1.140084 1.239613 1.447406 1.699956 90.761911
170 54 0.129070 0.175295 0.207946 0.286711 0.429967 0.603882 0.715140 0.791891 0.889401 1.053540 1.225161 93.491997
112 53 0.075156 0.134368 0.187095 0.225760 0.267000 0.347937 0.421752 0.467213 0.509636 0.603607 0.725155 96.035322
25 54 0.071949 0.193310 0.357269 0.466757 0.580096 0.864774 1.196046 1.343716 1.342609 1.449698 1.654991 90.478786
135 51 0.106227 0.148396 0.187194 0.253762 0.344808 0.466798 0.567782 0.655477 0.757767 0.929758 1.139471 94.442562
194 51 0.124937 0.193790 0.260743 0.366439 0.524118 0.716118 0.856477 0.963974 1.099958 1.321447 1.569420 92.002581
137 18 0.249085 0.218367 0.247189 0.469675 0.880460 1.149381 1.228482 1.394355 1.677148 2.003553 2.258003 88.224302
192 29 0.140930 0.344538 0.546423 0.715899 1.026340 1.525025 1.863560 1.954858 2.089456 2.407896 2.749218 84.635855
32 55 0.105613 0.181545 0.236380 0.309354 0.438669 0.614506 0.736139 0.801850 0.880481 1.035231 1.201279 93.458950
146 14 0.216974 0.235183 0.201861 0.279931 0.548647 0.873527 0.988518 1.069462 1.315725 1.724817 2.056330 90.489023
156 17 0.055168 0.173186 0.320090 0.368316 0.406448 0.549003 0.717147 0.817316 0.909842 1.105691 1.390376 93.187417
171 53 0.070908 0.181982 0.301021 0.362640 0.456842 0.672533 0.872897 0.946493 0.991370 1.148544 1.363347 92.631424
13 55 0.179201 0.226489 0.226886 0.300151 0.512510 0.807488 0.981080 1.084942 1.245763 1.501927 1.709904 91.223658
142 17 0.067233 0.198255 0.354208 0.446288 0.599602 0.881084 1.104179 1.189162 1.295146 1.541579 1.843168 90.480095
157 51 0.127155 0.157421 0.181308 0.245804 0.347602 0.462518 0.540837 0.613047 0.711414 0.875844 1.065662 94.671386
217 20 0.102328 0.336693 0.565471 0.622668 0.880041 1.806680 2.905436 3.091002 2.768687 2.737095 2.749646 81.434252
6 33 0.187969 0.266603 0.311627 0.432994 0.704160 1.060366 1.296777 1.472303 1.726240 2.086848 2.404662 88.049452
171 24 0.067092 0.227744 0.414926 0.472681 0.599268 0.983498 1.383347 1.496534 1.502433 1.670455 1.925366 89.256653
169 51 0.094119 0.144810 0.180732 0.232711 0.314320 0.423015 0.504682 0.569003 0.650019 0.784985 0.944512 95.157089
184 50 0.160849 0.256527 0.263644 0.299261 0.479162 0.793897 0.997012 1.085581 1.254093 1.576443 1.867050 90.966484
7 38 0.056811 0.175374 0.309402 0.330847 0.355671 0.517330 0.720766 0.822477 0.864164 0.990888 1.188953 93.667316
127 34 0.063046 0.167829 0.305616 0.408429 0.538786 0.750447 0.925965 0.995628 1.058569 1.198312 1.371460 92.215910
195 52 0.150502 0.255173 0.286138 0.333942 0.509541 0.832827 1.081122 1.202302 1.352113 1.603155 1.809045 90.584145
19 60 0.055518 0.180943 0.285736 0.306850 0.424869 0.782085 1.106525 1.084679 0.963689 0.991648 1.065596 92.751864
166 17 0.099989 0.234822 0.345487 0.395719 0.476201 0.637414 0.776069 0.855401 0.956750 1.153787 1.399888 92.668469
17 31 0.246263 0.396055 0.595950 1.228722 2.824069 4.465497 4.779161 4.538017 4.546105 4.604280 4.238040 67.537840
185 29 0.204100 0.383992 0.460390 0.563721 0.932759 1.631722 2.144796 2.290669 2.453519 2.852426 3.180582 82.901324
152 64 0.107510 0.127225 0.146030 0.222770 0.374496 0.527595 0.613469 0.704925 0.834462 0.971932 1.056340 94.313246
184 26 0.265222 0.349311 0.410425 0.609336 1.006072 1.499765 1.879086 2.239465 2.678038 3.170281 3.524092 82.368904
135 14 0.185215 0.166970 0.187334 0.345434 0.636119 0.833479 0.890267 0.997010 1.178291 1.404381 1.591478 91.584023
194 33 0.156368 0.197570 0.241454 0.379259 0.649126 0.933871 1.085087 1.201620 1.381587 1.620162 1.799198 90.354694
192 14 0.159145 0.187724 0.209991 0.329476 0.558319 0.733505 0.796859 0.908020 1.135226 1.407001 1.616855 91.957876
135 18 0.263722 0.222977 0.252369 0.481513 0.879420 1.132564 1.233451 1.441177 1.750927 2.063995 2.294882 87.983002
172 53 0.153741 0.194017 0.187848 0.232117 0.379138 0.611326 0.757668 0.830404 0.943141 1.177557 1.415342 93.117703
156 21 0.050774 0.178109 0.372449 0.459623 0.509208 0.681935 0.903801 1.047812 1.167917 1.396121 1.745713 91.486538
181 19 0.398302 0.392907 0.465250 0.909077 1.778723 2.369601 2.497930 2.676509 3.051314 3.446619 3.531905 78.481863
154 18 0.168836 0.290919 0.310649 0.349064 0.529713 0.845806 1.059873 1.164094 1.343522 1.701277 2.073612 90.162638
165 54 0.098991 0.161120 0.229851 0.299310 0.368025 0.517660 0.691471 0.806746 0.860331 0.985930 1.164785 93.815785
202 24 0.064216 0.234953 0.444396 0.478007 0.558188 0.886469 1.232222 1.320427 1.319343 1.484475 1.736793 90.240511
45 4 0.156280 0.112980 0.107256 0.171602 0.269284 0.312745 0.327490 0.386114 0.480662 0.573726 0.641594 96.460266
216 18 0.425801 0.539956 0.564875 0.876307 1.772928 2.775925 2.948208 2.678574 2.635455 2.908877 3.003156 78.869939
127 25 0.074733 0.254770 0.482366 0.614267 0.895544 1.516108 2.039418 2.085909 2.040255 2.220439 2.443377 85.332815
199 64 0.076749 0.159947 0.186353 0.184317 0.224439 0.313072 0.367669 0.385526 0.433762 0.549342 0.688711 96.430116
10 38 0.093999 0.213388 0.296182 0.328972 0.435947 0.715016 0.993452 1.098969 1.133794 1.278013 1.464601 91.947668
11 32 0.221661 0.329405 0.417237 0.629816 1.149509 1.907626 2.437916 2.706220 2.893390 3.112663 3.180795 81.013763
166 60 0.072113 0.149878 0.191364 0.212807 0.285860 0.430734 0.539884 0.582590 0.638855 0.770573 0.927381 95.197964
182 28 0.165463 0.350345 0.454282 0.542665 0.841130 1.442760 1.937447 2.116921 2.291358 2.663290 2.980741 84.213596
199 32 0.256368 0.308034 0.307588 0.423803 0.732721 1.068290 1.172434 1.203761 1.341142 1.549318 1.651819 89.984722
178 15 0.116639 0.305538 0.493871 0.838747 1.797002 2.793861 2.704597 2.257895 2.274206 2.501874 2.394612 81.521162
46 4 0.132602 0.108994 0.100146 0.149722 0.234291 0.283239 0.294258 0.329397 0.394833 0.472491 0.535426 96.964602
101 14 0.165042 0.132066 0.131830 0.222128 0.380744 0.476818 0.512163 0.594766 0.716857 0.839219 0.927799 94.900572
18 54 0.157199 0.243000 0.326144 0.449080 0.647367 0.960257 1.190265 1.271433 1.329853 1.548667 1.808009 90.068728
34 21 0.124449 0.427973 0.812284 0.930062 1.077472 1.624428 2.422588 3.138002 3.828164 4.713798 5.657125 75.243654
155 11 0.096845 0.161685 0.165773 0.177470 0.269412 0.477428 0.654829 0.715675 0.749361 0.861143 0.973519 94.696859
210 60 0.074998 0.137253 0.158685 0.173103 0.218130 0.281074 0.313049 0.335591 0.392500 0.499066 0.619901 96.796654
131 15 0.146093 0.241359 0.282097 0.353724 0.564729 0.913658 1.167813 1.295244 1.444650 1.684586 1.865844 90.040198
105 61 0.049860 0.128117 0.164388 0.155091 0.189568 0.318440 0.422397 0.407838 0.370379 0.416463 0.497350 96.880106
112 52 0.108315 0.135054 0.140230 0.181827 0.271759 0.374605 0.429421 0.476522 0.557700 0.677366 0.781266 95.865935
174 50 0.151120 0.218702 0.196881 0.211251 0.342013 0.589767 0.752664 0.804520 0.890965 1.099476 1.302928 93.439712
158 51 0.101428 0.136131 0.166143 0.233980 0.343019 0.460783 0.534751 0.598905 0.690637 0.833072 0.981415 94.919735
136 55 0.084709 0.194978 0.268225 0.290139 0.365275 0.574070 0.781890 0.883442 0.974243 1.196940 1.500594 92.885495
161 52 0.108014 0.131719 0.157708 0.234675 0.360729 0.487589 0.566963 0.652085 0.776162 0.947159 1.114968 94.462227
153 17 0.102831 0.226276 0.337438 0.434149 0.608054 0.875962 1.073875 1.180409 1.331328 1.621137 1.948206 90.260340
191 51 0.161724 0.207076 0.263533 0.424557 0.699993 0.953976 1.072475 1.159312 1.290111 1.504752 1.717808 90.544684
108 14 0.270253 0.152433 0.151494 0.313398 0.556432 0.596571 0.575183 0.679659 0.852718 0.979247 1.041558 93.831055
141 14 0.198997 0.144286 0.160309 0.327489 0.623995 0.804864 0.865463 0.997715 1.185591 1.408757 1.606644 91.675888
113 51 0.072035 0.118378 0.151323 0.191065 0.245077 0.309504 0.346936 0.375229 0.427620 0.527974 0.651419 96.583438
220 10 0.694886 0.737026 0.802419 1.189009 1.649848 1.826230 1.794428 1.811204 1.939242 2.066510 2.092411 83.396788
174 22 0.327810 0.352350 0.402752 0.722185 1.453429 2.194544 2.419808 2.507093 2.760969 3.202972 3.518586 80.137495
140 55 0.080800 0.202008 0.297705 0.320291 0.391713 0.616108 0.856461 0.974923 1.066213 1.300595 1.632844 92.260338
187 30 0.154742 0.306082 0.386760 0.435456 0.608096 1.029667 1.418594 1.560216 1.653382 1.994109 2.449547 88.003353
10 25 0.163670 0.387115 0.592224 0.741765 1.025021 1.596297 2.088259 2.257794 2.353575 2.693692 3.150567 82.950022
180 17 0.113702 0.286640 0.487980 0.764616 1.404202 2.292512 2.824636 3.001859 3.111611 3.084124 2.797933 79.830185
168 51 0.087950 0.138151 0.205219 0.294787 0.400067 0.533677 0.637325 0.696894 0.746653 0.873698 1.044248 94.341331
154 33 0.105571 0.158424 0.173223 0.214193 0.328468 0.486139 0.584673 0.656899 0.780941 0.964397 1.123130 94.423946
218 57 0.088775 0.100090 0.103132 0.134659 0.188325 0.236126 0.262411 0.297880 0.350396 0.420049 0.491036 97.327122
109 55 0.116400 0.137576 0.119904 0.137573 0.214552 0.327299 0.385913 0.409395 0.454751 0.552082 0.648844 96.495714
165 55 0.120558 0.198575 0.218653 0.236351 0.318215 0.513399 0.694871 0.776727 0.826520 0.972616 1.152721 93.970791
221 20 0.209732 0.210210 0.206336 0.323173 0.603242 0.894042 1.047188 1.230916 1.525089 1.835696 2.010555 89.903820
20 52 0.135968 0.192677 0.241869 0.369099 0.629628 0.984626 1.223586 1.361014 1.516309 1.795954 2.048099 89.501175
3 37 0.082269 0.117118 0.137741 0.181511 0.260194 0.354442 0.419381 0.476398 0.553588 0.667406 0.786105 95.963844
101 61 0.080765 0.112563 0.120356 0.146951 0.214361 0.297797 0.337367 0.352482 0.380089 0.436992 0.488659 97.031616
175 11 0.053227 0.214206 0.408903 0.511178 0.844159 1.824078 2.669913 2.411150 1.875921 1.726678 1.682222 85.778364
25 53 0.074951 0.209324 0.346998 0.395427 0.489473 0.778401 1.099454 1.236398 1.292257 1.481727 1.738543 90.857048
190 57 0.122872 0.169613 0.199524 0.276139 0.422094 0.589828 0.708183 0.822975 0.975731 1.171763 1.353735 93.187540
127 55 0.066852 0.187087 0.333648 0.391323 0.461424 0.764175 1.182912 1.358640 1.310404 1.428603 1.683270 90.831660
138 50 0.091609 0.155023 0.176230 0.199519 0.282523 0.431872 0.543975 0.610818 0.709418 0.883899 1.069125 94.845986
199 19 0.103449 0.215851 0.235984 0.245424 0.371815 0.614360 0.755667 0.790374 0.904253 1.157841 1.411056 93.193924
164 50 0.057780 0.152836 0.246540 0.278354 0.334290 0.499337 0.663698 0.727204 0.764444 0.902270 1.112580 94.260666
202 11 0.038847 0.126982 0.226509 0.237447 0.238004 0.302853 0.373794 0.401372 0.426479 0.508880 0.641130 96.477703
140 53 0.079824 0.190665 0.275868 0.311835 0.413791 0.673213 0.913147 0.994065 1.058064 1.279994 1.572050 92.237484
169 55 0.103412 0.172551 0.199388 0.228618 0.320033 0.493518 0.630249 0.694980 0.766937 0.924740 1.100067 94.365500
186 55 0.095723 0.257749 0.414103 0.480656 0.622356 0.973271 1.301476 1.404511 1.464691 1.715363 2.059325 89.210773
18 49 0.142962 0.190940 0.219421 0.310242 0.488827 0.691767 0.802433 0.888522 1.023180 1.239854 1.453205 92.548645
198 60 0.094301 0.165449 0.186456 0.214854 0.325679 0.499923 0.586133 0.593340 0.636258 0.771265 0.910653 95.015687
189 11 0.054507 0.169032 0.280523 0.311007 0.391514 0.612714 0.826669 0.895131 0.928099 1.070437 1.268159 93.192207
24 24 0.202046 0.642355 1.157658 1.778579 4.029565 9.155775 11.360665 8.720171 6.350305 5.645388 5.033850 45.923644
157 52 0.135943 0.140165 0.163847 0.264511 0.411748 0.523834 0.587119 0.683789 0.824308 1.010866 1.203374 94.050499
149 14 0.182901 0.269454 0.246802 0.278016 0.465431 0.762414 0.942925 1.057876 1.309581 1.735058 2.104307 90.645233
217 24 0.056487 0.209469 0.428326 0.496127 0.564826 0.937068 1.490477 1.777517 1.802952 1.975863 2.278489 87.982401
13 30 0.334374 0.451668 0.519797 0.876331 2.022023 3.456977 3.808025 3.585162 3.544163 3.863817 3.978960 73.558704
206 11 0.060691 0.127899 0.174649 0.201366 0.256855 0.352780 0.423019 0.463606 0.528550 0.652678 0.806690 95.951216
2 35 0.084919 0.125033 0.150233 0.190574 0.263836 0.362512 0.443701 0.513224 0.589737 0.694141 0.802478 95.779610
30 20 0.400348 0.443230 0.549113 1.236852 3.128066 5.017772 5.441698 5.328997 5.455761 5.912660 5.862999 61.222508
137 52 0.131797 0.155538 0.181699 0.273566 0.432928 0.589691 0.680817 0.777818 0.925915 1.137548 1.353552 93.359129
195 54 0.063984 0.191352 0.381980 0.478524 0.525940 0.733944 1.022970 1.183561 1.213858 1.332890 1.559818 91.311180
162 64 0.099799 0.105487 0.106905 0.151197 0.238242 0.320358 0.369243 0.439291 0.551745 0.687429 0.804978 96.125324
202 31 0.088239 0.226654 0.371243 0.480390 0.702513 1.108399 1.399361 1.431883 1.403158 1.462940 1.509601 89.815620
13 38 0.108736 0.202161 0.238326 0.280825 0.454000 0.786955 1.030879 1.119717 1.261671 1.547910 1.792224 91.176596
185 50 0.168881 0.291673 0.288178 0.299840 0.478772 0.874857 1.159661 1.216323 1.308530 1.610335 1.915884 90.387064
10 30 0.174371 0.370969 0.525757 0.649352 0.938991 1.601741 2.257165 2.528360 2.625267 2.967843 3.388107 81.972075
33 18 0.841592 0.457441 0.515735 1.377413 3.232468 4.326994 4.682388 5.568035 6.396916 6.377673 5.583345 60.640004
6 11 0.043671 0.127472 0.205593 0.213535 0.234014 0.336213 0.448233 0.491232 0.504919 0.567823 0.665631 96.161665
41 50 0.049976 0.161128 0.252559 0.224778 0.215867 0.309835 0.424598 0.460197 0.463830 0.542722 0.684437 96.210070
176 33 0.120429 0.182155 0.195951 0.238534 0.364551 0.546476 0.661366 0.740220 0.881848 1.113702 1.339645 93.615128
6 15 0.056955 0.162687 0.247675 0.259596 0.318062 0.510167 0.700115 0.748451 0.756321 0.854087 0.982738 94.403145
160 51 0.078221 0.130032 0.179603 0.238750 0.316835 0.434057 0.531082 0.596567 0.666889 0.807107 0.990724 95.030132
189 26 0.150898 0.337036 0.491648 0.644860 1.020117 1.730063 2.269953 2.366231 2.383277 2.642104 2.924990 83.038822
6 63 0.071869 0.133271 0.163647 0.200873 0.311916 0.475755 0.557907 0.567456 0.603569 0.694382 0.773951 95.445404
222 10 0.308374 0.494876 0.610666 0.824677 1.168556 1.537315 1.733253 1.788406 1.868944 1.991398 2.037800 85.635737
195 18 0.122181 0.223460 0.257406 0.299691 0.476943 0.827973 1.108822 1.223536 1.352425 1.614315 1.858505 90.634743
23 14 0.580406 0.685195 0.543502 0.622718 1.123824 2.092503 2.844057 3.146938 3.426262 4.091007 4.614185 76.229406
199 60 0.065382 0.186726 0.258951 0.239676 0.266085 0.396526 0.506868 0.530453 0.567675 0.716396 0.932143 95.333118
194 54 0.109389 0.191228 0.259343 0.351682 0.538149 0.836982 1.056733 1.143394 1.228084 1.449504 1.706955 91.128555
112 22 0.120724 0.213199 0.266230 0.334185 0.460050 0.630845 0.751395 0.834521 0.947838 1.126946 1.324887 92.989180
193 52 0.161213 0.166375 0.190241 0.319179 0.555206 0.768300 0.889213 1.037322 1.244106 1.495851 1.715433 91.457560
112 15 0.070348 0.219268 0.383077 0.441978 0.484995 0.578206 0.638179 0.656551 0.721139 0.860195 1.030419 93.915645
41 14 0.287453 0.425389 0.387493 0.450479 0.805974 1.469412 1.972397 2.285569 2.775208 3.511482 3.967357 81.661783
101 15 0.093358 0.167923 0.192492 0.215053 0.298133 0.424817 0.502964 0.545980 0.627864 0.768390 0.909678 95.253346
184 57 0.185355 0.165268 0.175494 0.290760 0.476109 0.598413 0.671859 0.832061 1.070209 1.304628 1.489902 92.739941
168 17 0.128032 0.212440 0.271307 0.361009 0.543399 0.803298 0.996017 1.122251 1.277248 1.524052 1.767609 90.993336
6 67 0.045857 0.107878 0.152162 0.167595 0.202562 0.271370 0.323090 0.346683 0.380246 0.450815 0.536015 97.015728
160 55 0.093485 0.162166 0.200156 0.233775 0.316977 0.488751 0.637876 0.712609 0.781508 0.949784 1.169899 94.253012
4 64 0.053486 0.100412 0.134638 0.166012 0.220705 0.296250 0.351768 0.395721 0.456078 0.542503 0.633353 96.649071
147 21 0.100525 0.245158 0.428182 0.631425 0.948499 1.427596 1.798082 1.954312 2.075785 2.327217 2.601523 85.461695
167 15 0.068684 0.193174 0.305007 0.343111 0.442369 0.672717 0.863035 0.922303 1.000555 1.228304 1.517956 92.442779
216 21 0.102835 0.364230 0.708845 0.866507 1.150826 1.922579 2.677530 2.761373 2.608373 2.722694 2.919525 81.194683
158 11 0.086905 0.157360 0.173702 0.192254 0.290817 0.469666 0.582716 0.611434 0.669088 0.804777 0.929161 95.032124
101 57 0.107338 0.110289 0.109927 0.149568 0.219261 0.276780 0.309047 0.358135 0.424783 0.493059 0.548645 96.893171
20 50 0.056622 0.181578 0.323524 0.382053 0.525564 0.929994 1.338163 1.427606 1.413209 1.589558 1.852500 89.979631
138 55 0.119811 0.182129 0.196286 0.231731 0.345899 0.540699 0.682919 0.764140 0.881781 1.104051 1.350571 93.599983
206 23 0.138412 0.306314 0.409075 0.502059 0.758285 1.229082 1.598737 1.720293 1.784509 1.891074 1.931050 87.731110
139 50 0.069311 0.148729 0.207558 0.237676 0.306881 0.455433 0.587724 0.654066 0.722466 0.878172 1.085105 94.646881
38 15 0.138350 0.385664 0.652388 0.996976 1.875551 3.221633 3.984923 4.072421 4.299882 4.728604 4.847537 70.796070
206 34 0.086338 0.152418 0.213874 0.291121 0.404533 0.528878 0.615967 0.699367 0.826475 0.991496 1.155330 94.034201
154 54 0.083803 0.195278 0.310471 0.387753 0.505702 0.764625 1.026838 1.159601 1.238247 1.437109 1.699092 91.191482
167 18 0.181035 0.268400 0.283329 0.347348 0.564217 0.908066 1.124935 1.220577 1.383695 1.708554 2.017939 89.991903
179 23 0.312651 0.300552 0.325939 0.611966 1.302113 1.950260 2.186619 2.409079 2.740653 3.074784 3.187273 81.598110
154 63 0.074428 0.136210 0.179131 0.257047 0.440408 0.644008 0.730258 0.777179 0.883730 1.004351 1.047297 93.825954
157 32 0.130818 0.108897 0.125416 0.227388 0.376872 0.454071 0.492079 0.585152 0.710388 0.829256 0.926707 95.032959
136 54 0.077872 0.174197 0.298658 0.379749 0.441415 0.637800 0.893845 1.061415 1.146720 1.357467 1.699712 91.831150
158 10 0.102363 0.116369 0.130742 0.188154 0.284793 0.377655 0.435804 0.500061 0.586708 0.697992 0.801528 95.777830
217 29 0.036377 0.117784 0.252252 0.328634 0.354603 0.459519 0.614105 0.719834 0.774935 0.892362 1.104441 94.345156
132 59 0.105567 0.132617 0.173840 0.293753 0.501102 0.675548 0.760049 0.850045 0.971117 1.111935 1.224872 93.199556
105 64 0.066056 0.126795 0.154762 0.179486 0.252581 0.363420 0.413427 0.409912 0.426873 0.497069 0.569029 96.540590
10 60 0.067437 0.161556 0.247806 0.303220 0.400915 0.588882 0.749429 0.817246 0.877210 1.024991 1.214271 93.547043
206 15 0.080535 0.173346 0.240582 0.289557 0.389311 0.550732 0.672252 0.749221 0.868356 1.080324 1.331873 93.573910
189 15 0.073290 0.230874 0.390954 0.455824 0.632987 1.068739 1.440703 1.509187 1.567283 1.840741 2.161268 88.628145
7 16 0.041425 0.133433 0.263227 0.310100 0.346843 0.532102 0.777547 0.860627 0.796653 0.821910 0.939830 94.176304
178 29 0.130842 0.315445 0.459605 0.599503 0.993528 1.616636 1.959896 2.010069 2.211993 2.615362 2.892600 84.194525
218 18 0.347178 0.336942 0.390328 0.697215 1.260150 1.764384 1.958080 2.091360 2.281973 2.594222 2.877107 83.401059
213 20 0.194216 0.382566 0.517610 0.745828 1.318885 2.176647 2.763122 2.981759 3.033564 3.033412 2.879912 79.972480
202 26 0.121322 0.323179 0.476720 0.587093 0.926516 1.583485 1.987373 1.872966 1.713769 1.752419 1.803473 86.851683
190 15 0.065860 0.174709 0.302041 0.406327 0.594320 0.926777 1.191946 1.278061 1.361449 1.577920 1.829386 90.291202
111 53 0.132652 0.133355 0.116462 0.150117 0.237423 0.331419 0.371681 0.405318 0.471590 0.576212 0.665970 96.407803
154 11 0.042236 0.135154 0.244990 0.280319 0.326865 0.467760 0.607266 0.668654 0.726279 0.869358 1.068052 94.563067
160 52 0.108190 0.143744 0.179577 0.259519 0.389539 0.542590 0.645092 0.723808 0.825523 1.006673 1.214556 93.961191
183 30 0.105782 0.262967 0.438603 0.554034 0.729601 1.138330 1.568414 1.761278 1.834247 2.099814 2.509288 86.997641
126 60 0.079580 0.140384 0.156432 0.179395 0.273757 0.449885 0.578946 0.627002 0.685139 0.824018 0.976869 95.028591
190 18 0.180211 0.225501 0.283662 0.478877 0.857033 1.223728 1.449159 1.703115 2.066901 2.480877 2.793796 86.257137
130 56 0.081771 0.168465 0.263209 0.375783 0.588747 0.995313 1.317053 1.333955 1.236073 1.310036 1.444314 90.885281
14 29 0.254084 0.596536 0.837873 1.112026 2.162630 4.362027 5.584912 5.108608 4.718032 4.980871 4.982422 65.299982
147 53 0.098720 0.181087 0.260937 0.357172 0.529832 0.817359 1.074695 1.230845 1.373859 1.633912 1.923302 90.518276
116 26 0.089934 0.198693 0.285291 0.367203 0.496386 0.658927 0.772004 0.857612 0.995735 1.199862 1.422632 92.655720
19 25 0.209713 0.631286 1.003818 1.433610 3.314106 8.478704 11.406232 8.377395 5.737847 4.950131 4.314531 50.142628
136 53 0.085905 0.190560 0.256310 0.280842 0.359062 0.566234 0.763667 0.854175 0.944312 1.176257 1.488755 93.033926
157 11 0.088053 0.152166 0.179219 0.214602 0.333465 0.552477 0.717348 0.774467 0.818427 0.929579 1.030905 94.209294
123 52 0.109943 0.192156 0.240186 0.316949 0.509975 0.807794 1.024842 1.154295 1.322426 1.556965 1.722345 91.042124
167 10 0.120743 0.183510 0.218474 0.294498 0.462456 0.674715 0.812259 0.910017 1.045573 1.240439 1.421020 92.616295
123 23 0.058860 0.204016 0.354113 0.377382 0.430455 0.631642 0.844633 0.944603 1.033665 1.244270 1.531811 92.344553
101 63 0.107850 0.118682 0.124150 0.169108 0.246751 0.313926 0.347284 0.385526 0.437253 0.496515 0.542855 96.710100
206 19 0.156647 0.227623 0.271116 0.395926 0.647210 0.916897 1.083321 1.265686 1.543225 1.829758 2.005104 89.657488
138 53 0.110852 0.167678 0.193744 0.245628 0.375889 0.569347 0.699069 0.778049 0.902899 1.118954 1.337940 93.499950
126 35 0.097126 0.135928 0.164657 0.226387 0.345443 0.508289 0.636739 0.730858 0.821797 0.951848 1.082611 94.298313
174 53 0.161814 0.197016 0.193468 0.262353 0.454582 0.693795 0.798525 0.843964 0.962223 1.199422 1.420699 92.812136
206 14 0.121973 0.133836 0.136948 0.191563 0.310705 0.452090 0.554693 0.667738 0.825026 1.030659 1.226256 94.348512
29 53 0.072934 0.175652 0.253982 0.286967 0.376396 0.591642 0.787528 0.865699 0.938532 1.130132 1.360604 93.159931
11 31 0.151751 0.311952 0.462993 0.619995 0.908398 1.404181 1.856212 2.140994 2.398979 2.813725 3.241131 83.689691
156 18 0.134878 0.219580 0.254653 0.306849 0.454464 0.696616 0.894769 1.035351 1.230723 1.539911 1.840407 91.391798
27 24 0.196818 0.435379 0.783423 1.449806 3.023598 5.583658 7.656748 8.252455 8.066964 7.796387 7.098559 49.656206
156 15 0.042410 0.148838 0.284865 0.330041 0.388512 0.558991 0.724556 0.781582 0.835087 1.001736 1.233308 93.670074
210 23 0.122868 0.352845 0.498942 0.534232 0.712447 1.173926 1.601412 1.778032 1.936513 2.218311 2.424096 86.646374
29 54 0.060496 0.161314 0.281255 0.349072 0.434362 0.650980 0.885193 0.989069 1.021236 1.153940 1.359212 92.653871
144 55 0.151232 0.177792 0.185169 0.269095 0.483071 0.760939 0.931870 1.063315 1.265142 1.571917 1.846768 91.293694
135 49 0.083315 0.109697 0.129966 0.175327 0.244630 0.325338 0.383509 0.439686 0.515887 0.637345 0.776948 96.178354
145 25 0.119258 0.264809 0.367370 0.507004 0.914039 1.607616 2.049463 2.114009 2.202638 2.475023 2.663105 84.715666
146 17 0.095626 0.230850 0.313159 0.369534 0.557845 0.886127 1.082959 1.140560 1.295093 1.640680 2.005905 90.381663
174 29 0.157027 0.309703 0.337505 0.366017 0.620812 1.243657 1.746735 1.792790 1.805627 2.066287 2.264188 87.289654
10 36 0.156008 0.220890 0.283575 0.417349 0.649484 0.963602 1.228044 1.447933 1.673775 1.959233 2.229024 88.771084
41 6 0.065468 0.139953 0.187767 0.225006 0.336155 0.557322 0.728961 0.785023 0.851723 1.034645 1.248952 93.839030
210 18 0.200893 0.365109 0.426065 0.566502 1.034713 1.796400 2.196160 2.210616 2.316606 2.636148 2.827665 83.423119
126 40 0.073532 0.089309 0.097569 0.127511 0.179656 0.230119 0.262589 0.299997 0.347989 0.404930 0.456220 97.430578
116 53 0.085185 0.142872 0.179812 0.215697 0.279188 0.386215 0.477558 0.545160 0.630977 0.775948 0.943229 95.338160
109 53 0.097645 0.112437 0.114145 0.156099 0.249258 0.344529 0.382574 0.409290 0.463676 0.554244 0.633624 96.482479
127 67 0.033412 0.096901 0.175038 0.223300 0.290481 0.399157 0.469930 0.477792 0.490229 0.551468 0.632684 96.159607
172 30 0.119900 0.208863 0.235037 0.275296 0.435094 0.745785 0.946734 0.959639 0.980969 1.183876 1.448069 92.460738
135 55 0.101111 0.171337 0.232575 0.294802 0.395783 0.608503 0.821397 0.952402 1.057086 1.294322 1.606530 92.464148
210 64 0.061481 0.110059 0.138233 0.160759 0.199104 0.246754 0.276603 0.303939 0.354372 0.435907 0.527918 97.184869
159 10 0.081189 0.133261 0.148881 0.178987 0.273535 0.418557 0.504158 0.534567 0.592526 0.717360 0.845749 95.571234
25 22 0.460548 0.838094 1.044588 1.282628 2.049235 3.962136 6.183279 6.946932 6.712495 7.228976 7.587855 55.703235
184 25 0.233155 0.356284 0.420820 0.601463 1.105911 1.925397 2.589495 3.022014 3.502196 3.988768 4.085917 78.168577
162 60 0.115336 0.139529 0.132789 0.167136 0.273413 0.410755 0.486767 0.553867 0.685503 0.882432 1.051861 95.100613
156 10 0.066311 0.131451 0.169284 0.200613 0.285438 0.432699 0.540736 0.588239 0.649493 0.776166 0.913911 95.245659
33 50 0.123439 0.175917 0.155663 0.159926 0.236113 0.372839 0.455558 0.481975 0.533842 0.665494 0.805577 95.833651
10 20 0.105931 0.173366 0.197028 0.249629 0.399052 0.644026 0.806662 0.859861 0.926781 1.107827 1.311312 93.218526
166 51 0.068834 0.131855 0.219006 0.294816 0.367888 0.518615 0.676076 0.760630 0.796782 0.918648 1.100753 94.146097
158 53 0.105832 0.151214 0.166130 0.209479 0.319230 0.484296 0.593107 0.660081 0.767513 0.960923 1.162088 94.420107
181 55 0.177852 0.228740 0.240367 0.321648 0.540392 0.890076 1.146082 1.272925 1.388956 1.652362 1.943989 90.196615
158 52 0.114422 0.124408 0.148919 0.234258 0.362204 0.480156 0.559217 0.651991 0.768560 0.926098 1.090621 94.539147
138 57 0.133532 0.131902 0.135526 0.199022 0.314390 0.420893 0.494885 0.605547 0.760412 0.930598 1.082505 94.790790
159 54 0.080194 0.152770 0.205348 0.248501 0.336390 0.516974 0.675218 0.755148 0.837337 1.033015 1.287589 93.871519
138 29 0.112779 0.199245 0.226138 0.265579 0.417924 0.687161 0.893609 1.017671 1.203157 1.471462 1.671160 91.834118
7 34 0.084987 0.198647 0.321279 0.413971 0.544570 0.792921 1.042594 1.207320 1.359020 1.624886 1.960184 90.449623
142 53 0.086773 0.207269 0.304548 0.347994 0.457722 0.740164 1.012384 1.122679 1.211229 1.462827 1.782503 91.263908
198 53 0.102341 0.188808 0.233475 0.278612 0.402169 0.618509 0.772734 0.836512 0.929720 1.140550 1.379771 93.116798
158 55 0.099984 0.151540 0.174384 0.216633 0.325161 0.510199 0.657392 0.747073 0.850963 1.040512 1.242895 93.983265
188 30 0.170755 0.303331 0.340309 0.382032 0.585905 1.021016 1.359479 1.477819 1.651451 2.089854 2.558862 88.059185
42 4 0.094256 0.150740 0.162033 0.184395 0.266818 0.398433 0.481485 0.521578 0.591499 0.729710 0.874557 95.544498
24 17 0.178911 0.573595 1.103934 1.746083 3.370325 6.005013 6.883043 5.843284 5.074259 5.073720 5.009689 59.138144
15 34 0.122227 0.274162 0.428015 0.571461 0.804343 1.199444 1.560713 1.818362 2.142247 2.668601 3.264769 85.145655
192 15 0.071653 0.191373 0.305519 0.377529 0.521753 0.769666 0.939572 0.997816 1.113887 1.368437 1.661059 91.681740
193 50 0.113928 0.198724 0.229641 0.270110 0.427127 0.744595 0.991900 1.073468 1.161490 1.391892 1.624325 91.772798
171 26 0.075331 0.217663 0.374445 0.462890 0.646935 1.066185 1.446432 1.536090 1.535648 1.691763 1.906633 89.039982
104 64 0.071825 0.122323 0.140685 0.164581 0.233920 0.327006 0.365595 0.373243 0.407159 0.480155 0.544283 96.769228
4 37 0.061285 0.113870 0.168567 0.224871 0.307152 0.447958 0.584119 0.679345 0.760276 0.893485 1.051001 94.708073
158 14 0.158146 0.120990 0.131908 0.245811 0.417955 0.493214 0.518853 0.619598 0.778973 0.941199 1.067488 94.505867
165 51 0.101054 0.143348 0.164291 0.207637 0.292799 0.425983 0.523366 0.583891 0.666743 0.843294 1.065233 94.982360
170 57 0.130348 0.118877 0.129638 0.211811 0.337020 0.414562 0.452195 0.535188 0.658430 0.793160 0.916743 95.302029
7 55 0.049656 0.142391 0.264587 0.324244 0.385588 0.587188 0.838497 0.977249 1.022813 1.148011 1.343133 92.916647
158 58 0.077876 0.099885 0.136829 0.243959 0.416752 0.522738 0.557288 0.627279 0.744595 0.849105 0.907924 94.815771
168 57 0.118703 0.130900 0.147743 0.222617 0.349980 0.462868 0.526467 0.605690 0.717973 0.861225 0.999094 94.856741
2 100 0.178999 2.591262 7.358041 24.103281 7.912493 1.142664 0.328770 0.146470 0.066343 0.051258 0.051539 56.068881
136 64 0.051284 0.118490 0.171981 0.194519 0.237602 0.323242 0.396621 0.444099 0.511131 0.637026 0.801815 96.112190
16 34 0.129484 0.269558 0.440049 0.664950 1.053280 1.705321 2.383693 2.876894 3.207070 3.502939 3.680414 80.086349
162 11 0.099829 0.170268 0.171873 0.180866 0.275109 0.455868 0.585866 0.651791 0.765575 0.960276 1.123293 94.559385
224 11 0.283450 0.628603 0.786627 0.837473 1.007892 1.380709 1.646875 1.665785 1.690072 1.814979 1.906108 86.351427
194 56 0.077142 0.139486 0.217980 0.335846 0.488644 0.629791 0.714360 0.778311 0.867331 1.011195 1.171829 93.568083
11 28 0.211198 0.415844 0.535643 0.669632 1.062882 1.795537 2.391174 2.636131 2.824255 3.231437 3.611710 80.614557
157 10 0.099140 0.109849 0.127976 0.201940 0.326931 0.430804 0.485980 0.555883 0.657151 0.783792 0.898614 95.321944
169 18 0.224787 0.190581 0.197656 0.323537 0.538375 0.707683 0.831247 1.055391 1.383576 1.733999 2.032326 90.780838
139 10 0.089362 0.127704 0.152847 0.215310 0.340587 0.477302 0.548692 0.601374 0.692308 0.840541 0.988541 94.925431
187 33 0.182359 0.180194 0.196805 0.314201 0.514522 0.681102 0.786261 0.949199 1.188168 1.453658 1.683123 91.870409
34 55 0.062579 0.161797 0.244602 0.254613 0.274783 0.397994 0.544447 0.616145 0.653103 0.779806 0.971156 95.038973
6 40 0.067679 0.103586 0.117642 0.144945 0.212528 0.307609 0.375266 0.426259 0.493956 0.592404 0.685531 96.472599
187 51 0.125958 0.193014 0.267291 0.421403 0.690158 0.956181 1.076670 1.148190 1.284252 1.535084 1.791784 90.510015
15 35 0.120393 0.236360 0.365752 0.550128 0.901954 1.445280 1.915590 2.219130 2.460923 2.767934 3.023536 83.993018
183 55 0.125766 0.219876 0.299310 0.413808 0.640491 1.000152 1.286027 1.422315 1.532909 1.782382 2.074690 89.202274
133 51 0.075710 0.143468 0.233482 0.327623 0.418196 0.574120 0.728991 0.827603 0.910490 1.108085 1.384585 93.267649
35 54 0.077954 0.144179 0.210817 0.270658 0.317971 0.432312 0.574538 0.654395 0.673869 0.762421 0.907542 94.973341
183 28 0.184943 0.261213 0.327597 0.513972 0.915142 1.445518 1.787732 1.984032 2.224100 2.606972 2.927835 84.820944
7 21 0.035761 0.143253 0.353553 0.467207 0.513583 0.729848 1.019194 1.132054 1.099306 1.167817 1.359104 91.979322
206 64 0.077600 0.113086 0.131561 0.170491 0.241011 0.308258 0.336531 0.364688 0.423086 0.511243 0.598448 96.723995
146 15 0.074116 0.228656 0.348887 0.362343 0.461556 0.731508 0.959716 1.048801 1.201895 1.569249 2.027470 90.985800
170 51 0.098085 0.134908 0.171768 0.243176 0.348208 0.463970 0.547618 0.631261 0.744032 0.913156 1.097837 94.605982
148 60 0.104269 0.149655 0.181105 0.278839 0.522455 0.827140 0.976783 1.036594 1.142263 1.305191 1.413491 92.062214
161 53 0.074174 0.129383 0.167783 0.213937 0.313387 0.474979 0.593720 0.656330 0.744542 0.918909 1.109130 94.603725
9 30 0.108153 0.308827 0.518522 0.590332 0.766319 1.338927 2.038605 2.373344 2.463236 2.772594 3.188700 83.532440
6 13 0.067354 0.130942 0.165517 0.196037 0.282477 0.420850 0.509095 0.544140 0.604062 0.718956 0.822825 95.537746
171 10 0.108269 0.183100 0.253223 0.403170 0.711568 1.074134 1.310820 1.470012 1.609235 1.698422 1.686508 89.491537
112 19 0.121944 0.203837 0.243922 0.304793 0.428338 0.568741 0.631316 0.671720 0.778509 0.941475 1.086534 94.018876
161 54 0.070769 0.118908 0.166706 0.228611 0.318238 0.454254 0.571403 0.657134 0.753978 0.924549 1.131833 94.603617
202 64 0.062456 0.126373 0.160095 0.176048 0.224501 0.308723 0.363595 0.389770 0.438197 0.536709 0.649541 96.563992
217 52 0.071497 0.106459 0.121049 0.148458 0.212626 0.313527 0.385130 0.430441 0.498304 0.633914 0.787865 96.290730
181 53 0.167756 0.222650 0.247202 0.335315 0.546780 0.868612 1.093436 1.209740 1.355218 1.673026 2.019114 90.261156
159 51 0.067451 0.122182 0.171893 0.224743 0.321650 0.495761 0.638411 0.692584 0.728393 0.854998 1.021875 94.660055
138 10 0.096917 0.111560 0.129884 0.196690 0.309611 0.411642 0.480158 0.568777 0.686345 0.823058 0.947564 95.237793
138 21 0.120615 0.182972 0.229530 0.330734 0.536941 0.785616 0.960744 1.131620 1.386882 1.711160 1.997495 90.625689
190 32 0.128630 0.180486 0.226443 0.334931 0.539497 0.784641 0.957566 1.109339 1.317818 1.592285 1.838140 90.990225
151 52 0.129263 0.145553 0.190811 0.338304 0.557274 0.720812 0.827391 1.001186 1.256845 1.548083 1.810561 91.473915
192 33 0.146635 0.204667 0.266467 0.412130 0.656719 0.889852 1.027202 1.170315 1.384377 1.627136 1.823152 90.391348
154 29 0.052761 0.177612 0.333931 0.382673 0.462639 0.756302 1.119706 1.275843 1.297061 1.435840 1.654329 91.051304
128 59 0.108265 0.116232 0.135861 0.219652 0.362672 0.493146 0.579977 0.693458 0.841102 1.013371 1.171329 94.264931
209 28 0.172273 0.258026 0.322018 0.491837 0.846431 1.224195 1.421895 1.576839 1.817483 2.049008 2.118714 87.701281
155 10 0.106915 0.106506 0.110411 0.164888 0.266893 0.365190 0.420993 0.483904 0.575561 0.707082 0.838173 95.853479
6 19 0.102908 0.173558 0.184323 0.211355 0.336416 0.556982 0.703253 0.771088 0.894468 1.098687 1.242761 93.724199
7 28 0.128937 0.270730 0.361447 0.445450 0.674558 1.111659 1.466767 1.619379 1.793472 2.162365 2.552873 87.412363
160 53 0.087854 0.147851 0.180501 0.218751 0.314609 0.507044 0.666749 0.734588 0.794476 0.961361 1.172521 94.213692
168 33 0.104693 0.108780 0.120205 0.182957 0.287886 0.371976 0.419943 0.490651 0.595148 0.714360 0.815951 95.787453
145 55 0.110360 0.191186 0.233176 0.280724 0.409896 0.661158 0.884462 1.019219 1.170908 1.458130 1.785031 91.795751
131 17 0.140649 0.195222 0.229533 0.320934 0.509651 0.742988 0.920491 1.099763 1.343863 1.643203 1.893423 90.960284
12 53 0.106821 0.183096 0.231670 0.330876 0.600517 1.018963 1.260937 1.304205 1.387827 1.622469 1.804279 90.148342
188 60 0.137842 0.202203 0.197712 0.231599 0.390988 0.657018 0.806740 0.854755 0.972212 1.215452 1.420665 92.912813
145 53 0.100621 0.185901 0.246266 0.315011 0.477445 0.758397 0.968217 1.060900 1.191436 1.487577 1.826877 91.381351
190 49 0.110728 0.176499 0.218906 0.282385 0.401387 0.569491 0.693722 0.785712 0.917046 1.143172 1.401272 93.299677
161 55 0.080763 0.136736 0.167313 0.204220 0.298395 0.466367 0.596426 0.660159 0.734437 0.897987 1.090985 94.666214
140 19 0.091629 0.222282 0.304511 0.355561 0.522639 0.841570 1.058924 1.123314 1.257167 1.559983 1.875692 90.786730
184 29 0.173622 0.303686 0.351991 0.432469 0.723448 1.276622 1.733198 1.994187 2.328425 2.804150 3.101917 84.776284
177 55 0.157361 0.214187 0.217664 0.265944 0.426596 0.703977 0.911472 1.018413 1.147013 1.412678 1.698518 91.826177
172 28 0.219076 0.163998 0.160745 0.310644 0.654181 0.919306 0.970285 1.051585 1.233942 1.501772 1.714819 91.099646
13 49 0.123265 0.145402 0.196095 0.343144 0.591463 0.813903 0.923540 1.038042 1.215270 1.456140 1.643266 91.510469
149 54 0.076533 0.194417 0.328635 0.424281 0.570114 0.882738 1.208461 1.388750 1.512305 1.753986 2.052614 89.607164
202 53 0.056196 0.157655 0.258118 0.282323 0.315504 0.441734 0.577284 0.649015 0.717378 0.878653 1.116145 94.549996
159 32 0.109907 0.122895 0.122670 0.163558 0.254864 0.352655 0.409808 0.474145 0.578240 0.711377 0.823943 95.875940
128 38 0.065769 0.112301 0.131197 0.146333 0.194951 0.286531 0.367669 0.422095 0.479356 0.573785 0.678533 96.541477
156 54 0.067259 0.159200 0.263312 0.327948 0.399698 0.589249 0.820151 0.970986 1.060359 1.233108 1.476231 92.632498
2 57 0.084619 0.089765 0.092109 0.125138 0.188883 0.250556 0.287630 0.331435 0.393582 0.468657 0.534589 97.153032
177 54 0.137233 0.202148 0.254027 0.355845 0.550354 0.826716 1.043668 1.189692 1.342239 1.610529 1.906284 90.581266
138 25 0.126255 0.195483 0.227065 0.308737 0.525896 0.838101 1.055208 1.213481 1.453115 1.774735 2.015118 90.266808
195 28 0.121103 0.283126 0.342900 0.358469 0.559148 1.109325 1.637904 1.772654 1.830887 2.077971 2.273287 87.633223
22 55 0.080348 0.214309 0.347510 0.408919 0.527406 0.827327 1.110960 1.210761 1.270500 1.470705 1.718806 90.812448
213 28 0.130894 0.191637 0.248302 0.386345 0.649842 0.950574 1.167192 1.373737 1.641524 1.919200 2.123226 89.217527
220 15 0.207641 0.380725 0.505402 0.793752 1.504654 2.219145 2.344336 2.287268 2.430564 2.521642 2.339158 82.465711
174 15 0.183035 0.276469 0.311016 0.522505 1.184743 1.913052 2.023696 1.934157 2.100024 2.436561 2.485560 84.629184
187 64 0.091721 0.127113 0.143701 0.190498 0.286299 0.387291 0.442741 0.503734 0.612934 0.763208 0.902625 95.548132
91 50 0.058585 0.106783 0.115576 0.114023 0.146153 0.217533 0.270212 0.295575 0.337490 0.433064 0.551738 97.353269
187 23 0.168460 0.274338 0.356135 0.515040 0.853428 1.313278 1.611199 1.776327 2.006128 2.430862 2.859518 85.835289
6 31 0.125824 0.245667 0.343976 0.446359 0.647445 1.002801 1.346880 1.594207 1.845396 2.214442 2.599625 87.587377
172 13 0.187350 0.157570 0.208611 0.467294 0.841471 0.962640 1.023672 1.311385 1.769034 2.132692 2.282942 88.655340
158 49 0.083710 0.105256 0.123600 0.174621 0.259903 0.347482 0.398343 0.447423 0.523233 0.637795 0.756218 96.142420
141 53 0.108053 0.170917 0.215438 0.277217 0.415476 0.665774 0.866711 0.963018 1.065987 1.320996 1.627264 92.303150
6 14 0.119877 0.165786 0.161220 0.192626 0.319968 0.522733 0.640587 0.671960 0.726583 0.861136 0.971179 94.646345
42 52 0.084998 0.124207 0.128065 0.140794 0.190387 0.283178 0.356774 0.402600 0.460144 0.569527 0.687405 96.571918
190 30 0.084751 0.225737 0.405003 0.511773 0.648290 1.015233 1.459750 1.690378 1.760437 1.985392 2.326083 87.887171
150 28 0.115397 0.205746 0.263638 0.376617 0.683674 1.154756 1.399820 1.398344 1.424930 1.642969 1.858157 89.475948
112 14 0.135352 0.170869 0.178391 0.245004 0.396817 0.561891 0.646522 0.718749 0.831359 0.975190 1.086170 94.053684
123 34 0.051334 0.141056 0.260539 0.349090 0.451967 0.617120 0.754028 0.822811 0.906820 1.065600 1.263746 93.315888
180 33 0.099146 0.168770 0.201402 0.251737 0.380844 0.563147 0.688659 0.787889 0.956600 1.199513 1.422664 93.279627
28 57 0.138854 0.116009 0.128896 0.240790 0.441510 0.575237 0.621492 0.720661 0.870623 1.037690 1.169677 93.938564
149 26 0.079522 0.240608 0.408100 0.498545 0.743762 1.346650 1.892451 1.966637 1.899827 2.071391 2.307605 86.544901
175 50 0.045030 0.147230 0.279778 0.346120 0.431587 0.622613 0.791258 0.845696 0.901297 1.088133 1.371208 93.130049
6 23 0.074048 0.185888 0.251759 0.274848 0.398008 0.689879 0.944576 1.032255 1.115028 1.320005 1.520137 92.193565
195 11 0.032439 0.114383 0.227977 0.265088 0.290422 0.393544 0.511757 0.574477 0.628757 0.756063 0.951367 95.253731
154 15 0.047817 0.161836 0.295205 0.330389 0.386405 0.578017 0.769102 0.833673 0.891007 1.087154 1.366052 93.253342
145 14 0.178854 0.162188 0.173566 0.304406 0.539521 0.700921 0.782461 0.956859 1.240397 1.558061 1.825563 91.577203
103 11 0.101034 0.149584 0.139941 0.155263 0.266638 0.502656 0.704133 0.787659 0.853551 0.974040 1.030309 94.335192
209 17 0.106454 0.254051 0.385531 0.488017 0.688569 1.010724 1.245415 1.371635 1.573873 1.936208 2.322559 88.616962
19 27 0.309607 0.496373 0.602327 0.904740 1.692032 2.704283 3.250813 3.708966 4.805157 6.378462 7.046094 68.101145
134 53 0.127766 0.196447 0.232562 0.299893 0.456728 0.727690 0.922880 1.012666 1.141746 1.462854 1.846695 91.572071
166 67 0.041367 0.080513 0.109954 0.134451 0.175710 0.230387 0.267568 0.292025 0.329233 0.391344 0.461003 97.486446
123 19 0.074000 0.163968 0.209493 0.239739 0.342191 0.519355 0.643062 0.707540 0.826180 1.049389 1.297383 93.927700
32 22 0.291793 0.469861 0.708557 1.189060 1.861576 2.502942 3.047550 3.726050 4.563686 5.419062 6.117260 70.102602
171 33 0.090679 0.134390 0.164623 0.231181 0.356932 0.475746 0.538320 0.609312 0.741375 0.905438 1.039910 94.712092
45 11 0.147602 0.239706 0.252687 0.305824 0.511770 0.850155 1.094870 1.264757 1.541814 1.930424 2.195579 89.664812
139 26 0.104126 0.189686 0.270047 0.403304 0.676589 1.044924 1.266757 1.350062 1.465408 1.709847 1.953947 89.565304
144 53 0.130598 0.170277 0.190777 0.272416 0.477126 0.757374 0.939742 1.072089 1.281863 1.609066 1.904071 91.194601
170 55 0.111996 0.158200 0.178748 0.229667 0.351461 0.531767 0.654123 0.723304 0.809508 0.978001 1.160413 94.112814
128 47 0.108067 0.099090 0.106998 0.171199 0.270835 0.340283 0.388221 0.475635 0.583603 0.683175 0.767527 96.005369
152 21 0.153740 0.231800 0.269240 0.377611 0.667475 1.098448 1.417034 1.650081 1.948005 2.299883 2.520616 87.366066
25 50 0.047269 0.156007 0.293983 0.331374 0.355672 0.486975 0.657326 0.771122 0.871951 1.080441 1.399566 93.548315
210 57 0.087398 0.102001 0.100985 0.128860 0.185922 0.237564 0.263121 0.302418 0.372658 0.469050 0.566191 97.183830
176 53 0.081990 0.195719 0.284509 0.322526 0.430936 0.724700 1.020574 1.134533 1.196053 1.430184 1.747998 91.430281
209 22 0.193180 0.364660 0.507487 0.761213 1.282168 1.952363 2.360207 2.503662 2.586396 2.677195 2.632838 82.178631
217 16 0.104436 0.331537 0.619387 0.750814 1.070877 2.324756 3.958971 4.108312 3.263252 2.885405 2.746293 77.835960
192 26 0.150504 0.296265 0.452473 0.672838 1.018007 1.404975 1.636278 1.787148 2.031688 2.383568 2.714121 85.452133
172 26 0.172982 0.236944 0.268516 0.381590 0.662112 1.052066 1.278729 1.378099 1.533352 1.873301 2.236441 88.925873
175 19 0.151664 0.321163 0.436250 0.589584 1.071907 1.918357 2.423928 2.558721 2.863301 3.381857 3.592388 80.690883
145 22 0.148404 0.243023 0.333570 0.518078 0.881908 1.326230 1.627028 1.885577 2.260932 2.747042 3.142940 84.885269
113 50 0.052423 0.104939 0.141340 0.155884 0.194690 0.305726 0.421702 0.471812 0.486147 0.559836 0.670569 96.434931
112 50 0.053825 0.112035 0.151053 0.174863 0.225279 0.309106 0.362855 0.387431 0.439799 0.552411 0.689089 96.542251
183 50 0.084103 0.199839 0.307632 0.379735 0.520920 0.806153 1.071346 1.196423 1.291158 1.524345 1.845424 90.772922
165 10 0.092929 0.131397 0.161845 0.229503 0.351865 0.490301 0.580738 0.658421 0.767717 0.933072 1.107433 94.494780
188 23 0.246450 0.297129 0.292083 0.418504 0.748820 1.137490 1.333017 1.513348 1.848457 2.305821 2.677616 87.181267
102 66 0.050972 0.108331 0.175201 0.248441 0.304738 0.311814 0.289222 0.275714 0.288155 0.314462 0.338025 97.294922
206 20 0.111646 0.217219 0.288776 0.389651 0.632632 0.970762 1.178400 1.283300 1.433316 1.659038 1.838678 89.996580
148 50 0.109654 0.148344 0.151172 0.193962 0.334730 0.553716 0.703758 0.794173 0.921397 1.128622 1.313068 93.647404
156 61 0.038945 0.113158 0.198349 0.261402 0.396259 0.643840 0.799507 0.776971 0.751883 0.837035 0.939197 94.243460
152 33 0.125684 0.116645 0.131983 0.233355 0.402451 0.512985 0.570559 0.690097 0.867841 1.037476 1.160106 94.150818
153 22 0.147817 0.253580 0.346404 0.502792 0.812327 1.255531 1.598585 1.797255 1.982675 2.295060 2.613941 86.394037
36 54 0.058726 0.119461 0.201462 0.271918 0.309378 0.399980 0.524138 0.607746 0.635547 0.711636 0.839889 95.320120
172 32 0.144268 0.112834 0.118520 0.216119 0.387286 0.495430 0.546785 0.660948 0.833159 1.016274 1.163100 94.305271
198 55 0.087648 0.164611 0.214096 0.256538 0.354296 0.536119 0.687164 0.763850 0.838905 1.001595 1.195005 93.900175
1 37 0.052265 0.086373 0.111041 0.140069 0.189391 0.264720 0.326231 0.369409 0.414038 0.487027 0.566915 96.992521
206 32 0.153067 0.178408 0.213308 0.344494 0.586941 0.812825 0.970071 1.166723 1.407500 1.584035 1.641706 90.940922
195 31 0.092285 0.232336 0.368166 0.452061 0.617240 0.980779 1.361096 1.541101 1.607218 1.738528 1.883494 89.125694
199 53 0.079756 0.198502 0.263441 0.267863 0.340880 0.548591 0.733497 0.795127 0.860652 1.057091 1.309630 93.544969
170 18 0.232419 0.209093 0.239589 0.451326 0.843562 1.132378 1.254700 1.465686 1.812798 2.224931 2.558649 87.574869
91 52 0.107547 0.099189 0.086990 0.119469 0.204016 0.296003 0.339176 0.381950 0.454952 0.562221 0.652123 96.696366
217 53 0.050285 0.099097 0.147145 0.175085 0.199997 0.279762 0.374229 0.432423 0.464818 0.556902 0.699321 96.520935
7 35 0.102585 0.197958 0.289807 0.389766 0.554252 0.823607 1.083972 1.288139 1.484511 1.740492 1.996230 90.048677
224 10 0.391630 0.583018 0.648917 0.810206 1.085379 1.412236 1.594972 1.637011 1.689649 1.796721 1.855901 86.494360
11 33 0.178013 0.287735 0.364497 0.510676 0.858547 1.417969 1.871837 2.157935 2.446901 2.859456 3.171458 83.874973
154 53 0.079867 0.176912 0.252850 0.292647 0.393035 0.646834 0.892069 0.991818 1.060215 1.281821 1.562863 92.369070
198 31 0.134964 0.215328 0.297023 0.448357 0.719848 1.048460 1.263760 1.381115 1.486163 1.645725 1.775563 89.583692
19 50 0.058255 0.176322 0.287448 0.332618 0.476951 0.890135 1.314092 1.411537 1.413071 1.603080 1.848118 90.188371
168 32 0.100962 0.104380 0.118519 0.188766 0.305176 0.394404 0.443799 0.522208 0.640215 0.774670 0.890508 95.516393
34 54 0.060316 0.131858 0.225660 0.288388 0.316583 0.415702 0.552061 0.648896 0.703697 0.816655 0.972165 94.868019
177 53 0.138128 0.199795 0.223709 0.291604 0.469622 0.746517 0.930546 1.015502 1.144338 1.431857 1.743610 91.664770
169 32 0.095258 0.098586 0.111296 0.170707 0.259388 0.320738 0.363649 0.447078 0.571442 0.699533 0.808858 96.053467
127 10 0.055687 0.117265 0.167585 0.208932 0.295523 0.442094 0.545624 0.567751 0.578180 0.646250 0.731012 95.644093
171 55 0.057674 0.156977 0.270171 0.319206 0.381709 0.554773 0.745387 0.851598 0.932115 1.108840 1.354420 93.267134
145 29 0.101211 0.243705 0.338347 0.415400 0.667613 1.169947 1.561491 1.664471 1.770676 2.044057 2.266640 87.756441
1 38 0.036216 0.074365 0.112476 0.138230 0.170438 0.237930 0.306341 0.348492 0.378101 0.441777 0.529366 97.226269
157 33 0.111061 0.104045 0.117654 0.194837 0.317956 0.406465 0.459493 0.550028 0.672461 0.796601 0.896499 95.372897
160 50 0.068864 0.139101 0.186221 0.214990 0.293339 0.471976 0.633046 0.690501 0.723078 0.848806 1.018956 94.711123
191 49 0.140298 0.155313 0.172088 0.263320 0.430938 0.604483 0.703160 0.796555 0.935511 1.148536 1.366771 93.283026
193 57 0.110765 0.117946 0.127720 0.197499 0.330262 0.452496 0.522344 0.611558 0.743348 0.907487 1.061463 94.817115
202 60 0.046953 0.136464 0.218635 0.231442 0.257338 0.347665 0.426052 0.458885 0.510932 0.648774 0.847375 95.869484
31 10 0.226408 0.326236 0.482738 1.179381 3.237673 5.134762 4.801847 4.012834 3.743123 3.656310 3.289043 69.909647
14 37 0.135397 0.167304 0.201233 0.312561 0.513367 0.731544 0.886046 1.051181 1.268848 1.545761 1.808560 91.378197
116 19 0.093061 0.183085 0.228954 0.277543 0.386152 0.527113 0.607203 0.665642 0.788515 0.975460 1.154240 94.113030
134 15 0.107837 0.193818 0.246723 0.329085 0.545828 0.885004 1.098390 1.164986 1.261244 1.474612 1.659272 91.033203
108 55 0.090709 0.128550 0.133959 0.160208 0.233595 0.331009 0.378248 0.403653 0.463293 0.575923 0.686628 96.414228
195 21 0.048061 0.170270 0.345441 0.424254 0.522905 0.816539 1.175807 1.354904 1.433435 1.629579 1.924967 90.153837
137 54 0.117955 0.164903 0.194547 0.264558 0.404967 0.602115 0.751440 0.863699 1.004919 1.240695 1.507757 92.882443
37 52 0.114602 0.128747 0.145603 0.213007 0.313623 0.413802 0.476894 0.532243 0.595741 0.705334 0.823516 95.536888
10 17 0.073567 0.157796 0.224748 0.274391 0.374831 0.573608 0.749553 0.823877 0.868218 0.999137 1.177319 93.702953
6 27 0.130146 0.200435 0.217079 0.286550 0.521143 0.899187 1.148162 1.264135 1.433223 1.721423 1.938829 90.239687
28 25 0.321306 0.616791 0.887422 1.441835 2.873020 5.358461 7.437974 8.100284 8.059373 8.072538 7.585761 49.245235
194 63 0.072076 0.115024 0.156106 0.223705 0.333447 0.448102 0.514214 0.567734 0.650126 0.769740 0.885938 95.263786
142 55 0.081067 0.203219 0.307814 0.344152 0.434197 0.691586 0.960588 1.096755 1.215773 1.493899 1.857984 91.312965
175 33 0.100995 0.155372 0.186823 0.254992 0.399116 0.567719 0.666556 0.754884 0.920503 1.164755 1.397411 93.430872
140 50 0.045902 0.128085 0.218094 0.250058 0.292520 0.430383 0.586884 0.678097 0.753171 0.923206 1.175880 94.517723
9 24 0.075394 0.225340 0.389071 0.479793 0.660791 1.049609 1.393917 1.529018 1.659527 1.952577 2.285967 88.298994
25 29 0.127199 0.486571 1.003176 1.185339 1.371667 2.251569 3.616851 4.460497 4.698902 5.177484 5.890270 69.730476
2 40 0.050175 0.065967 0.073543 0.097955 0.147726 0.200160 0.234567 0.269491 0.312860 0.361059 0.397148 97.789347
127 18 0.144156 0.239991 0.268543 0.326609 0.536667 0.889034 1.118348 1.208873 1.370361 1.692567 1.985456 90.219391
162 57 0.115572 0.114666 0.122540 0.188244 0.305900 0.414276 0.486291 0.590432 0.736892 0.902037 1.047694 94.975456
189 21 0.101309 0.265644 0.445930 0.589294 0.892103 1.483292 2.001212 2.206609 2.377200 2.761624 3.177575 83.698212
32 53 0.087215 0.151920 0.207733 0.290449 0.440324 0.642223 0.772890 0.828471 0.893261 1.033562 1.173881 93.478071
149 53 0.069346 0.176366 0.277405 0.338459 0.471694 0.762854 1.022488 1.121964 1.222025 1.490133 1.819635 91.227625
166 11 0.060805 0.154239 0.242017 0.296374 0.412127 0.643147 0.848420 0.937717 1.008480 1.164111 1.348514 92.884051
11 24 0.062772 0.235589 0.492881 0.573007 0.634091 0.952039 1.367848 1.563664 1.627007 1.872947 2.310828 88.307327
185 11 0.126188 0.255819 0.284897 0.319736 0.533815 0.969257 1.286925 1.398976 1.575500 1.922405 2.192687 89.133791
192 53 0.102555 0.194120 0.285208 0.408654 0.631170 0.936093 1.149070 1.255262 1.384870 1.620789 1.860677 90.171533
190 19 0.121002 0.194550 0.277532 0.451496 0.781997 1.136489 1.349610 1.532212 1.799314 2.131673 2.411622 87.812500
120 11 0.029250 0.110058 0.220246 0.237856 0.239127 0.319901 0.419990 0.464512 0.490009 0.580415 0.735948 96.152687
186 30 0.067469 0.226335 0.452558 0.548771 0.664864 1.074651 1.613833 1.865562 1.878900 2.056104 2.378903 87.172049
198 51 0.085820 0.141360 0.192015 0.266261 0.388267 0.543700 0.654611 0.733502 0.836912 1.014169 1.219014 93.924372
126 32 0.133553 0.141823 0.175389 0.308074 0.544561 0.744904 0.865989 1.028071 1.236998 1.433579 1.562674 91.824385
199 22 0.110819 0.262456 0.312117 0.319120 0.471116 0.865687 1.226223 1.344780 1.457840 1.774853 2.124270 89.730719
109 57 0.109413 0.088553 0.081645 0.120422 0.192274 0.250481 0.280087 0.327972 0.396401 0.478949 0.555120 97.118688
190 28 0.127020 0.212703 0.278570 0.395826 0.639017 0.993811 1.273786 1.476211 1.739568 2.144621 2.532414 88.186453
210 24 0.063587 0.210625 0.391650 0.507782 0.799905 1.508061 2.133647 2.176709 2.043134 2.127505 2.215711 85.821684
128 40 0.074012 0.078213 0.081957 0.113684 0.165421 0.208286 0.237179 0.282024 0.342235 0.407840 0.465798 97.543352
160 56 0.060596 0.107494 0.159466 0.223373 0.302511 0.403380 0.491407 0.570731 0.666127 0.809627 0.985291 95.220000
173 18 0.205869 0.242129 0.328953 0.660741 1.302697 1.749189 1.904499 2.226124 2.803119 3.269187 3.375388 81.932106
153 50 0.058174 0.160434 0.260350 0.311742 0.422338 0.655579 0.831075 0.850893 0.865739 1.029275 1.276853 93.277548
16 55 0.061458 0.159735 0.258575 0.302681 0.382704 0.619662 0.895406 1.047199 1.141471 1.379757 1.707927 92.043429
153 32 0.114135 0.130700 0.157938 0.266090 0.466693 0.637015 0.716952 0.815937 0.982799 1.185053 1.339534 93.187153
198 35 0.094114 0.164473 0.233147 0.331047 0.491407 0.708225 0.875344 0.974708 1.057015 1.179777 1.304290 92.586451
221 50 0.061864 0.092080 0.095968 0.105441 0.143350 0.207155 0.249838 0.273167 0.311523 0.392028 0.484847 97.582739
104 57 0.090834 0.113308 0.116066 0.151864 0.235011 0.317499 0.348606 0.375456 0.430762 0.507570 0.565416 96.747607
179 20 0.265271 0.236665 0.288232 0.709187 1.688344 2.230620 2.125632 2.115699 2.376829 2.872920 3.299599 81.791002
175 24 0.086350 0.269561 0.471823 0.590746 0.906653 1.726342 2.555724 2.666940 2.471210 2.581744 2.766147 82.906759
209 14 0.146013 0.173803 0.180720 0.253047 0.421471 0.630331 0.785893 0.962248 1.248555 1.655167 2.025016 91.517733
154 52 0.115407 0.184738 0.214535 0.270428 0.422040 0.658961 0.819975 0.911926 1.059234 1.332529 1.610140 92.400089
217 26 0.058305 0.146707 0.247946 0.326901 0.452186 0.721663 1.057119 1.315935 1.511484 1.774191 2.066845 90.320717
197 57 0.094645 0.107128 0.115694 0.165790 0.258740 0.350004 0.411569 0.492170 0.606936 0.743279 0.871053 95.782995
123 64 0.037629 0.096006 0.152484 0.187455 0.245004 0.338575 0.404711 0.434587 0.484906 0.591595 0.725551 96.301498
199 34 0.088937 0.192855 0.293210 0.395521 0.604367 0.923624 1.121019 1.146496 1.175241 1.297752 1.418336 91.342640
210 11 0.053421 0.147045 0.236733 0.269098 0.337995 0.526939 0.725103 0.842047 0.968721 1.231170 1.586083 93.075643
206 17 0.079217 0.170903 0.245319 0.303685 0.430028 0.661723 0.878202 1.031318 1.214734 1.508114 1.820701 91.656059
23 29 0.151317 0.507724 0.899275 1.148764 1.954921 4.152353 6.436824 6.840378 6.575390 6.862064 6.806510 57.664478
126 47 0.078641 0.092240 0.111105 0.174748 0.285266 0.378592 0.430999 0.495337 0.576581 0.657493 0.717905 96.001091
206 27 0.178817 0.233478 0.272487 0.453830 0.915830 1.452128 1.711358 1.837767 1.947304 1.960687 1.822709 87.213600
202 52 0.101975 0.157630 0.167117 0.191588 0.284643 0.457319 0.602306 0.692814 0.799185 0.975239 1.147299 94.422888
194 49 0.102456 0.149556 0.191288 0.270643 0.407880 0.580489 0.700458 0.790856 0.914573 1.116645 1.334252 93.440901
163 14 0.169938 0.158600 0.160246 0.267376 0.487919 0.643288 0.675088 0.742464 0.904778 1.134879 1.332911 93.322513
4 34 0.068108 0.143024 0.222889 0.298074 0.415455 0.607219 0.786288 0.919096 1.059384 1.267509 1.508298 92.704659
128 35 0.090880 0.116361 0.144152 0.214655 0.333207 0.468875 0.576968 0.681452 0.792168 0.931748 1.075654 94.573878
139 53 0.083728 0.157579 0.222973 0.283938 0.398322 0.621700 0.818119 0.908226 0.985437 1.191354 1.457374 92.871248
130 57 0.096172 0.165521 0.229715 0.316055 0.486692 0.792241 1.104718 1.302025 1.390011 1.528557 1.664914 90.923378
128 57 0.119914 0.131703 0.149739 0.228517 0.355604 0.483555 0.587788 0.723212 0.888312 1.095018 1.320600 93.916040
123 14 0.091841 0.145337 0.152367 0.182482 0.301013 0.490843 0.608818 0.658889 0.747667 0.917632 1.068251 94.634863
179 54 0.135365 0.205738 0.258558 0.366782 0.607044 0.988228 1.292685 1.461486 1.630024 1.955321 2.292390 88.806381
150 54 0.099044 0.189822 0.286069 0.395499 0.582097 0.902880 1.200820 1.372696 1.493303 1.736251 2.032858 89.708660
169 13 0.102971 0.135926 0.196543 0.359109 0.584255 0.707000 0.775918 0.938896 1.192174 1.413088 1.570311 92.023806
46 8 0.079639 0.119554 0.145934 0.195349 0.280330 0.378537 0.449585 0.525854 0.640829 0.800588 0.970565 95.413236
127 63 0.046546 0.108120 0.154840 0.195092 0.304716 0.481203 0.586558 0.606410 0.651866 0.764938 0.874615 95.225094
149 50 0.047203 0.151608 0.270983 0.312167 0.376585 0.558186 0.740015 0.821669 0.899458 1.103571 1.401914 93.316637
191 64 0.103138 0.118718 0.129186 0.187342 0.303296 0.424613 0.499159 0.579278 0.688252 0.815877 0.916518 95.234623
179 33 0.140686 0.129957 0.148392 0.269827 0.474041 0.608549 0.681193 0.831930 1.066251 1.312353 1.518790 92.818031
169 17 0.105994 0.177976 0.231705 0.317273 0.490197 0.719857 0.889713 1.034034 1.251497 1.551913 1.825189 91.404651
16 60 0.044848 0.136162 0.221510 0.247262 0.326838 0.576000 0.854739 0.945446 0.941571 1.042667 1.191742 93.471216
191 32 0.172915 0.157354 0.182812 0.334251 0.602662 0.822847 0.962973 1.168981 1.438483 1.713670 1.928118 90.514934
168 18 0.202147 0.187009 0.204617 0.350401 0.621802 0.848684 0.973287 1.159055 1.445116 1.802915 2.118157 90.086807
37 8 0.144618 0.231617 0.348546 0.619656 1.099955 1.574318 1.868953 2.136477 2.466741 2.776303 2.964984 83.767830
14 55 0.162546 0.215294 0.228185 0.296367 0.485867 0.793354 1.003015 1.103434 1.238245 1.516413 1.786839 91.170443
198 57 0.103811 0.122292 0.135688 0.194940 0.303878 0.415334 0.489511 0.573673 0.684543 0.815177 0.929791 95.231363
154 21 0.055228 0.188399 0.378421 0.461668 0.543032 0.808940 1.131807 1.306891 1.402836 1.631186 1.975769 90.115824
4 55 0.060466 0.119453 0.155795 0.182470 0.246579 0.379773 0.507548 0.594314 0.687391 0.850304 1.044896 95.171013
108 18 0.154712 0.127586 0.145886 0.283488 0.494355 0.577173 0.596250 0.705808 0.884241 1.046915 1.159905 93.823685
12 49 0.116643 0.154352 0.176128 0.246969 0.403270 0.625031 0.786375 0.911593 1.079723 1.350363 1.619097 92.530456
119 11 0.051427 0.108857 0.136699 0.149655 0.206444 0.337069 0.449610 0.487721 0.517967 0.616009 0.741234 96.197308
101 60 0.074198 0.103101 0.114287 0.150411 0.231639 0.316140 0.345513 0.362012 0.409605 0.488770 0.552360 96.851965
214 17 0.124306 0.257325 0.345148 0.466309 0.913882 1.800812 2.468599 2.648083 2.804729 3.098964 3.133920 81.937924
155 67 0.077325 0.090631 0.100164 0.144445 0.240684 0.352859 0.422309 0.478511 0.547343 0.636802 0.707807 96.201121
2 58 0.064140 0.071694 0.082062 0.123570 0.192173 0.243992 0.270311 0.312619 0.377024 0.444227 0.494644 97.323544
33 15 0.363474 0.562639 0.567476 0.938345 2.402840 4.376738 5.025154 5.058697 5.508048 5.636940 4.559038 65.000612
129 21 0.109412 0.215044 0.322312 0.460533 0.706559 1.044922 1.295159 1.458341 1.680131 2.024450 2.357407 88.325729
146 53 0.099493 0.212784 0.279730 0.327284 0.491655 0.847486 1.132997 1.217511 1.322905 1.641002 2.003352 90.423802
105 55 0.055028 0.128939 0.179095 0.184129 0.209217 0.302106 0.392182 0.426079 0.443736 0.523319 0.647488 96.508679
7 11 0.034891 0.115159 0.219381 0.238897 0.239347 0.312516 0.406326 0.445819 0.450089 0.494067 0.578680 96.464828
166 49 0.058397 0.093249 0.128694 0.174193 0.240753 0.344069 0.435751 0.495263 0.541951 0.638776 0.767371 96.081534
192 54 0.097917 0.179572 0.266345 0.382986 0.562607 0.816761 1.028644 1.175587 1.330574 1.575047 1.840936 90.743021
140 17 0.058420 0.168157 0.287610 0.352016 0.475843 0.727541 0.948569 1.051843 1.169885 1.415836 1.697952 91.646328
45 50 0.078318 0.118753 0.118114 0.130251 0.189477 0.273389 0.310426 0.323195 0.370861 0.474223 0.583836 97.029156
183 53 0.113370 0.204309 0.285505 0.401582 0.649508 1.070622 1.405202 1.533512 1.621005 1.873435 2.152496 88.689457
134 58 0.096146 0.099751 0.124966 0.222671 0.374043 0.468336 0.511516 0.602634 0.745567 0.895631 1.012525 94.846215
25 25 0.210518 0.667162 1.128314 1.396470 2.315943 5.373332 9.457840 10.411273 8.660246 7.323435 6.101184 46.954284
154 32 0.084068 0.125828 0.158096 0.231665 0.391883 0.579154 0.681488 0.751867 0.868218 1.045812 1.199233 93.882689
142 28 0.088889 0.210178 0.282044 0.336494 0.557485 1.039353 1.424064 1.497655 1.541193 1.755642 1.945531 89.321474
103 14 0.144067 0.081526 0.077995 0.160928 0.312391 0.387557 0.419825 0.525717 0.675464 0.808520 0.895829 95.510180
176 54 0.064213 0.162987 0.288713 0.378832 0.487742 0.751127 1.074014 1.268843 1.350291 1.543867 1.839862 90.789509
174 13 0.145067 0.147134 0.241384 0.634748 1.132461 1.155254 1.076963 1.264978 1.660195 1.934160 2.003584 88.604074
180 50 0.054162 0.167024 0.301471 0.343411 0.399942 0.592883 0.815972 0.951137 1.077651 1.358334 1.773693 92.164322
94 11 0.076518 0.180793 0.246102 0.254897 0.303237 0.440788 0.568373 0.621624 0.660855 0.764034 0.900273 94.982506
137 57 0.097855 0.117914 0.146940 0.226118 0.349086 0.463598 0.543937 0.646305 0.785618 0.955499 1.122106 94.545023
130 28 0.101324 0.220052 0.276602 0.332782 0.600718 1.256487 1.818617 1.868158 1.801499 1.962276 2.087403 87.674082
125 49 0.076867 0.109174 0.150806 0.241300 0.383871 0.515828 0.590942 0.672988 0.796978 0.956496 1.096868 94.407881
26 20 0.409716 0.459326 0.602903 1.227028 2.489329 3.648378 4.339868 5.194226 6.620185 8.259705 8.454161 58.295176
11 54 0.073369 0.172746 0.297579 0.384877 0.488649 0.761086 1.099466 1.305206 1.382427 1.557684 1.802277 90.674635
210 20 0.095503 0.248715 0.343362 0.402730 0.674041 1.286143 1.748071 1.807901 1.852515 2.114780 2.336328 87.089913
170 53 0.093017 0.141056 0.171731 0.237433 0.388593 0.605644 0.740403 0.790735 0.857649 1.015734 1.179627 93.778374
186 17 0.081868 0.227312 0.401423 0.541056 0.818054 1.331449 1.782439 1.994287 2.218157 2.631581 3.017769 84.954604
129 64 0.069454 0.120933 0.166992 0.239652 0.383178 0.566933 0.683438 0.749321 0.834407 0.957526 1.063357 94.164810
17 30 0.195349 0.508930 0.722068 0.860720 1.607444 4.014370 6.305713 5.766157 4.470315 4.310931 4.313805 66.924199
169 33 0.087083 0.097214 0.108619 0.162779 0.254266 0.326664 0.369745 0.438906 0.544711 0.659760 0.755089 96.195164
46 11 0.084845 0.163937 0.205000 0.253137 0.398108 0.644300 0.836480 0.960298 1.141976 1.431693 1.701249 92.178974
106 57 0.071313 0.097285 0.110619 0.144711 0.201145 0.255782 0.284407 0.319118 0.375993 0.454199 0.533737 97.151692
185 17 0.189702 0.242730 0.321347 0.605224 1.170604 1.664111 1.924117 2.223567 2.679622 3.111995 3.287383 82.579601
192 11 0.054402 0.136563 0.212014 0.264405 0.374982 0.558876 0.684773 0.724763 0.793727 0.950987 1.128955 94.115553
2 13 0.053125 0.084196 0.102108 0.126555 0.171308 0.225462 0.262399 0.292882 0.337151 0.400421 0.462282 97.482111
194 32 0.135575 0.155925 0.178424 0.286714 0.515197 0.760111 0.906970 1.066319 1.323989 1.648187 1.907829 91.114757
162 51 0.077393 0.101961 0.140022 0.219502 0.331612 0.444355 0.516387 0.575712 0.648260 0.777368 0.928113 95.239315
214 22 0.228799 0.433660 0.556855 0.738496 1.130080 1.676365 1.994472 2.103709 2.271181 2.619320 2.950515 83.296547
153 52 0.126827 0.166987 0.210505 0.333478 0.544741 0.740979 0.848149 0.964562 1.153938 1.427392 1.689956 91.792488
138 17 0.094293 0.139737 0.180004 0.276368 0.465188 0.663763 0.786633 0.919401 1.136243 1.415485 1.656451 92.266436
151 53 0.090128 0.145085 0.186157 0.269557 0.465562 0.745258 0.929384 1.038469 1.207610 1.500895 1.777690 91.644207
188 33 0.181238 0.164073 0.183059 0.313164 0.534078 0.708136 0.820414 1.010759 1.284928 1.561685 1.776066 91.462399
21 26 0.263874 0.572856 0.923411 1.282061 1.978248 3.741344 6.135153 7.055628 6.372197 6.448215 6.812158 58.414854
24 55 0.064103 0.167382 0.281325 0.356946 0.503435 0.832593 1.148832 1.258921 1.291541 1.469736 1.715178 90.910006
210 14 0.122051 0.173701 0.177396 0.235393 0.458131 0.860135 1.154402 1.307368 1.536595 1.943987 2.266778 89.764061
189 28 0.173444 0.227481 0.251173 0.362443 0.666823 1.098655 1.343987 1.453776 1.668478 2.080021 2.454837 88.218883
7 30 0.060128 0.189603 0.369437 0.446549 0.520593 0.804495 1.190824 1.412883 1.476182 1.670941 2.028131 89.830235
127 49 0.054199 0.121630 0.204478 0.280226 0.408913 0.660621 0.883008 0.945735 0.953448 1.068356 1.219924 93.199463
113 53 0.075963 0.123241 0.130878 0.145203 0.213155 0.351361 0.452504 0.477698 0.500922 0.595894 0.706777 96.226402
194 59 0.103693 0.124267 0.147370 0.229218 0.372633 0.504934 0.577450 0.654797 0.766075 0.910599 1.038336 94.570627
153 15 0.069115 0.179197 0.283336 0.352337 0.491743 0.757960 0.976552 1.064605 1.176148 1.432914 1.734208 91.481884
149 17 0.065169 0.196316 0.329190 0.385296 0.516501 0.809840 1.070511 1.186673 1.328948 1.643871 2.027028 90.440653
129 17 0.091931 0.177611 0.258493 0.344422 0.489857 0.721071 0.922798 1.054660 1.194841 1.431014 1.693131 91.620169
220 17 0.194615 0.346986 0.490262 0.736263 1.190335 1.691686 1.929310 2.042628 2.276752 2.585446 2.751509 83.764204
136 17 0.061303 0.165894 0.273884 0.341142 0.471923 0.704779 0.889221 0.976232 1.098598 1.338960 1.610734 92.067329
165 50 0.059965 0.118971 0.172523 0.209520 0.281137 0.457795 0.648431 0.738885 0.767408 0.872109 1.014177 94.659082
214 60 0.072464 0.104792 0.104793 0.120156 0.171612 0.232504 0.258242 0.278059 0.328178 0.414676 0.499266 97.415257
1 99 0.127392 1.733752 6.543859 25.667482 6.987836 1.100624 0.456508 0.275728 0.103624 0.062177 0.057026 56.883993
2 11 0.046490 0.088900 0.109749 0.120908 0.159249 0.230693 0.284567 0.306467 0.328505 0.376065 0.425139 97.523268
151 50 0.074938 0.137035 0.174594 0.223876 0.351370 0.555802 0.690124 0.747483 0.845473 1.052973 1.273875 93.872457
42 50 0.035396 0.104827 0.185089 0.204184 0.223419 0.320723 0.432689 0.468402 0.461901 0.516913 0.626022 96.420439
169 7 0.082777 0.113622 0.134981 0.185754 0.271330 0.358171 0.417247 0.485951 0.586224 0.708014 0.823429 95.832498
28 54 0.110272 0.152371 0.181520 0.263928 0.432175 0.651083 0.805682 0.929281 1.099651 1.370955 1.643483 92.359597
167 24 0.063021 0.168261 0.250719 0.275588 0.356991 0.577034 0.793810 0.881271 0.950756 1.149809 1.411500 93.121241
142 11 0.036356 0.128526 0.260276 0.320032 0.377277 0.525412 0.684836 0.776311 0.863432 1.039060 1.289461 93.699022
2 36 0.058605 0.095201 0.121072 0.158439 0.230921 0.329564 0.404912 0.461199 0.528625 0.630012 0.734456 96.246993
