# Supplementary material for: Force-Generation by the Trans-Envelope Tol-Pal System
Source: Front Microbiol. 2022 Mar 3;13:852176. doi: 10.3389/fmicb.2022.852176 (PMC8928145; doi:10.3389/fmicb.2022.852176)
Supplement: Supplementary file 2 [file Data_Sheet_2.ZIP › Supplementary-RaptorX/TolQ(A)-TolA100(B).all_in_one/690377A_690377B.epad_intra_A]

1 2 0.000000 0.000000 0.000000 0.000000 0.000000 0.000000 0.000000 0.000000 0.000000 0.000000 0.000000 0.000000
1 3 0.331238 5.408448 11.514324 31.626268 13.169002 3.876178 1.445160 0.733516 0.654675 0.312007 0.036141 30.893044
1 4 3.116998 12.288347 6.269751 9.743386 6.963412 9.299182 12.205073 9.448747 2.827304 0.725432 0.138227 26.974139
1 5 0.609876 5.469112 4.612902 8.733367 7.147946 9.412307 8.627242 11.018866 8.534908 7.167625 3.224725 25.441124
1 6 0.394193 2.127088 1.122275 2.717902 4.310380 11.195451 11.413347 10.970255 7.756745 7.771419 6.073848 34.147099
1 7 0.409045 0.829827 1.009695 1.570475 2.330442 4.735877 10.634419 8.544456 7.218498 5.925868 6.373278 50.418119
1 8 0.774355 1.306600 1.396828 2.174766 3.678313 6.819400 12.131724 8.246718 7.473224 6.436363 6.533789 43.027919
1 9 0.342222 0.839252 1.300658 2.039053 2.682803 4.115436 8.132318 6.919089 7.852269 7.007433 7.596825 51.172642
1 10 0.081317 0.191729 0.292593 0.510566 0.739766 1.402400 3.350150 3.217355 4.292917 5.024748 7.304856 73.591601
1 11 0.110091 0.225415 0.341370 0.573789 0.814034 1.380558 3.111204 2.924073 3.685260 4.027474 5.948656 76.858082
1 12 0.263980 0.457940 0.604482 0.947392 1.432351 2.359974 4.895195 4.158791 4.646733 4.521279 5.997116 69.714765
1 13 0.071292 0.123685 0.184368 0.311107 0.535798 0.882704 1.259120 1.673652 2.237055 3.017077 3.789640 85.914505
1 14 0.056913 0.094953 0.132920 0.208485 0.340897 0.565438 0.837363 1.151910 1.572184 2.180350 2.855227 90.003359
1 15 0.067356 0.146761 0.235115 0.339642 0.478341 0.727652 1.014730 1.268151 1.564444 2.056051 2.691385 89.410371
1 16 0.092595 0.214933 0.347001 0.460053 0.573530 0.813227 1.111828 1.357305 1.611105 2.044720 2.649932 88.723774
1 17 0.043942 0.084225 0.129677 0.198312 0.314777 0.541013 0.828681 1.108020 1.420880 1.905930 2.489543 90.935000
1 18 0.051768 0.088631 0.120764 0.175233 0.268618 0.429922 0.611898 0.790770 1.010827 1.349214 1.747495 93.354862
1 19 0.052951 0.108752 0.164406 0.226572 0.306880 0.453037 0.622979 0.773022 0.942886 1.229459 1.612429 93.506628
1 20 0.045423 0.095520 0.144532 0.197936 0.275663 0.426887 0.609950 0.774062 0.961128 1.272352 1.682085 93.514462
1 21 0.028455 0.053668 0.079532 0.116629 0.175847 0.285532 0.421390 0.554871 0.710571 0.960994 1.285255 95.327253
1 22 0.030081 0.059041 0.087002 0.121512 0.171079 0.259088 0.361790 0.453812 0.556431 0.726838 0.953270 96.220056
1 23 0.034846 0.066204 0.096238 0.133366 0.183986 0.271824 0.377062 0.473571 0.578870 0.744616 0.960101 96.079313
1 24 0.029449 0.058185 0.087147 0.122982 0.178005 0.279614 0.401149 0.508865 0.629606 0.832774 1.103263 95.768961
1 25 0.009378 0.018787 0.029430 0.041441 0.061011 0.094993 0.132510 0.171635 0.223663 0.309094 0.422173 98.485882
1 26 0.010519 0.015991 0.021695 0.032867 0.053743 0.083901 0.113810 0.147574 0.192407 0.258203 0.336281 98.733009
1 27 0.008519 0.015388 0.023277 0.034573 0.053369 0.081889 0.111898 0.145299 0.190095 0.258501 0.344742 98.732453
1 28 0.010182 0.015937 0.022038 0.033313 0.054171 0.084821 0.115013 0.148013 0.191615 0.256985 0.335439 98.732470
1 29 0.009859 0.019889 0.030052 0.039887 0.056058 0.083570 0.111531 0.137899 0.172289 0.230618 0.307491 98.800858
1 30 0.011479 0.017471 0.023069 0.032942 0.049963 0.073747 0.096073 0.119752 0.150591 0.197384 0.253907 98.973624
1 31 0.006917 0.011233 0.016159 0.025050 0.042321 0.068166 0.093239 0.118792 0.151442 0.200332 0.257505 99.008844
1 32 0.007775 0.013536 0.020479 0.031243 0.048557 0.070963 0.092277 0.115987 0.148954 0.198708 0.259163 98.992359
1 33 0.014907 0.019880 0.023563 0.033114 0.050827 0.072823 0.090920 0.110362 0.137437 0.178293 0.225453 99.042422
1 34 0.008208 0.016226 0.024362 0.032577 0.045934 0.068767 0.091845 0.111719 0.135376 0.176911 0.231889 99.056187
1 35 0.006052 0.011466 0.017346 0.024577 0.037987 0.062898 0.090215 0.113021 0.136270 0.177932 0.233784 99.088453
1 36 0.009622 0.017905 0.025667 0.034040 0.047916 0.071288 0.094342 0.113555 0.135170 0.173267 0.223847 99.053383
1 37 0.010448 0.017597 0.024557 0.033986 0.049908 0.074016 0.096042 0.114193 0.134421 0.168255 0.209862 99.066711
1 38 0.008449 0.014623 0.020801 0.029084 0.043743 0.067500 0.091199 0.112355 0.136403 0.174323 0.219977 99.081541
1 39 0.011675 0.018615 0.024354 0.032343 0.046656 0.069722 0.091924 0.111381 0.133700 0.170550 0.216668 99.072414
1 40 0.011155 0.019545 0.027815 0.037567 0.052824 0.076946 0.100084 0.118527 0.137486 0.169992 0.210885 99.037174
1 41 0.010141 0.019887 0.028785 0.036171 0.048912 0.074423 0.101183 0.120483 0.138378 0.173309 0.221267 99.027061
1 42 0.008488 0.017011 0.026684 0.035390 0.047436 0.071236 0.098701 0.120766 0.139805 0.174727 0.224221 99.035534
1 43 0.012256 0.020068 0.026822 0.036001 0.051668 0.075266 0.096516 0.114164 0.134498 0.168394 0.209737 99.054609
1 44 0.012927 0.019738 0.025773 0.035948 0.054275 0.079294 0.099640 0.116684 0.138294 0.172891 0.212004 99.032533
1 45 0.009677 0.015283 0.020558 0.029669 0.046973 0.072419 0.095368 0.115761 0.141647 0.182190 0.227997 99.042454
1 46 0.011657 0.018766 0.024914 0.034180 0.050960 0.076277 0.099140 0.118035 0.139470 0.174031 0.214534 99.038035
1 47 0.012213 0.022778 0.033090 0.044346 0.062473 0.091264 0.117518 0.137075 0.158437 0.195125 0.239694 98.885988
1 48 0.016540 0.030621 0.043331 0.056237 0.076033 0.105968 0.131450 0.150550 0.173769 0.213800 0.261971 98.739729
1 49 0.008647 0.014948 0.022023 0.033644 0.057063 0.095125 0.130822 0.158537 0.187478 0.233987 0.285850 98.771873
1 50 0.008666 0.015088 0.022778 0.035327 0.058023 0.092506 0.124586 0.150946 0.178144 0.219312 0.264456 98.830168
1 51 0.029353 0.043907 0.053635 0.072566 0.105336 0.141329 0.162632 0.181002 0.209626 0.254037 0.299353 98.447227
1 52 0.017644 0.033526 0.051064 0.072306 0.103589 0.145747 0.179341 0.204214 0.233666 0.283028 0.338861 98.337015
1 53 0.008657 0.014969 0.021950 0.033905 0.057974 0.098811 0.141678 0.180287 0.218019 0.268921 0.320183 98.634651
1 54 0.013671 0.023046 0.035100 0.054977 0.088813 0.135915 0.176041 0.206914 0.234816 0.276722 0.319260 98.434729
1 55 0.057082 0.094550 0.115932 0.143984 0.191046 0.242471 0.264450 0.271508 0.279704 0.293741 0.300030 97.745501
1 56 0.017352 0.033644 0.052581 0.074083 0.107831 0.164467 0.216449 0.246962 0.267253 0.307315 0.353666 98.158400
1 57 0.019015 0.032389 0.043453 0.057918 0.082888 0.121588 0.158779 0.191813 0.225832 0.274262 0.327375 98.464689
1 58 0.014790 0.023559 0.033285 0.048521 0.071950 0.103098 0.131039 0.158576 0.190966 0.238653 0.291489 98.694075
1 59 0.014161 0.020423 0.026227 0.038310 0.061141 0.091619 0.117579 0.143967 0.177412 0.225610 0.277187 98.806366
1 60 0.008854 0.017192 0.025977 0.035156 0.049609 0.074739 0.101379 0.125201 0.150762 0.192833 0.246492 98.971801
1 61 0.008076 0.013529 0.019068 0.027377 0.041699 0.063952 0.086493 0.109314 0.136889 0.181220 0.237495 99.074888
1 62 0.004463 0.008512 0.013379 0.020049 0.032025 0.052619 0.075805 0.099299 0.126458 0.169733 0.224485 99.173170
1 63 0.006858 0.010564 0.014261 0.021104 0.033814 0.052134 0.069713 0.088451 0.111562 0.146876 0.189345 99.255319
1 64 0.005795 0.010011 0.014386 0.020819 0.032066 0.049016 0.066018 0.083197 0.103903 0.136650 0.177652 99.300484
1 65 0.004160 0.008078 0.012399 0.017746 0.027238 0.043863 0.062460 0.080822 0.102283 0.138538 0.186965 99.315447
1 66 0.005403 0.009086 0.012731 0.018141 0.027409 0.041455 0.056021 0.071530 0.090206 0.119346 0.156311 99.392361
1 67 0.003763 0.006383 0.009275 0.013821 0.022062 0.034676 0.047424 0.060191 0.075132 0.098915 0.128217 99.500140
1 68 0.004876 0.008004 0.011002 0.015521 0.023386 0.034700 0.045735 0.057355 0.071826 0.094165 0.120967 99.512462
1 69 0.005298 0.008172 0.010729 0.015117 0.023093 0.034304 0.044748 0.055748 0.069584 0.091145 0.116762 99.525301
1 70 0.004899 0.008038 0.011019 0.015349 0.022640 0.032892 0.042441 0.051851 0.062818 0.080194 0.100750 99.567106
1 71 0.005656 0.008279 0.010693 0.015275 0.023154 0.032834 0.041078 0.050093 0.061394 0.078263 0.097104 99.576179
1 72 0.004383 0.007249 0.010186 0.014519 0.022015 0.032781 0.043087 0.053186 0.064805 0.083088 0.104375 99.560329
1 73 0.005000 0.008037 0.011100 0.015831 0.023899 0.035280 0.046176 0.057005 0.069075 0.087371 0.108245 99.532980
1 74 0.004197 0.006646 0.009310 0.013648 0.021322 0.032539 0.043681 0.054776 0.066834 0.085098 0.105897 99.556055
1 75 0.005933 0.009531 0.013159 0.018635 0.027821 0.040431 0.051908 0.062586 0.074343 0.092828 0.114286 99.488538
1 76 0.006887 0.012761 0.018639 0.024311 0.032593 0.046143 0.060049 0.072043 0.083978 0.104172 0.129748 99.408676
1 77 0.007637 0.011879 0.015640 0.021377 0.030772 0.043527 0.055298 0.067021 0.080550 0.101381 0.126196 99.438724
1 78 0.005718 0.008565 0.011792 0.017994 0.028930 0.042430 0.054269 0.067478 0.084629 0.109451 0.136892 99.431858
1 79 0.006869 0.010419 0.013682 0.019747 0.030343 0.043660 0.055833 0.070106 0.089384 0.116958 0.148168 99.394829
1 80 0.003738 0.006284 0.009293 0.014342 0.023580 0.037123 0.051063 0.066247 0.085599 0.115505 0.151815 99.435408
1 81 0.003259 0.005480 0.007995 0.012292 0.020406 0.032924 0.046529 0.061781 0.081099 0.110737 0.147411 99.470087
1 82 0.002469 0.004635 0.007325 0.011498 0.019393 0.032631 0.047935 0.064930 0.086504 0.121207 0.166308 99.435161
1 83 0.002660 0.004619 0.007085 0.011455 0.019781 0.032898 0.047771 0.065474 0.089114 0.126184 0.173861 99.419102
1 84 0.003698 0.006213 0.008996 0.013720 0.022296 0.035173 0.049135 0.065888 0.088796 0.124311 0.169366 99.412409
1 85 0.003798 0.005926 0.008211 0.012723 0.021404 0.034046 0.047120 0.063096 0.085474 0.119886 0.162199 99.436115
1 86 0.002419 0.003750 0.005493 0.009510 0.018135 0.031305 0.045542 0.063571 0.089252 0.128407 0.175680 99.426935
1 87 0.003266 0.005817 0.009044 0.014595 0.025096 0.041355 0.059246 0.080579 0.110321 0.156804 0.215347 99.278526
1 88 0.005144 0.008719 0.012567 0.019134 0.031674 0.050652 0.070038 0.091416 0.119665 0.163248 0.216360 99.211384
1 89 0.003525 0.006110 0.009345 0.015149 0.026955 0.047032 0.069729 0.094225 0.124355 0.170777 0.227834 99.204964
1 90 0.004772 0.008628 0.013355 0.021302 0.036954 0.061461 0.086703 0.113641 0.149874 0.206446 0.275265 99.021599
1 91 0.012663 0.021331 0.028539 0.038889 0.058602 0.089327 0.117736 0.143686 0.176822 0.232144 0.300406 98.779856
1 92 0.011071 0.019598 0.028237 0.040168 0.062141 0.097167 0.130405 0.158338 0.189270 0.239116 0.297723 98.726765
1 93 0.010219 0.019696 0.030647 0.043417 0.065245 0.104554 0.146523 0.180163 0.211589 0.264279 0.330099 98.593570
1 94 0.022129 0.037867 0.051119 0.066330 0.091855 0.131074 0.164993 0.190282 0.217148 0.262961 0.317991 98.446253
1 95 0.025913 0.046300 0.064176 0.080450 0.103388 0.139581 0.170473 0.192009 0.214229 0.253892 0.301820 98.407768
1 96 0.029133 0.045890 0.058192 0.074426 0.102543 0.143104 0.174943 0.198593 0.225066 0.268161 0.315309 98.364643
1 97 0.032597 0.054228 0.072346 0.092525 0.120610 0.158090 0.186850 0.209192 0.235459 0.277824 0.325512 98.234766
1 98 0.026517 0.041109 0.054182 0.074331 0.107364 0.148992 0.180260 0.205938 0.235833 0.279590 0.324469 98.321420
1 99 0.019664 0.031778 0.044083 0.062599 0.093555 0.134835 0.169553 0.200126 0.235419 0.285670 0.338969 98.383749
1 100 0.013808 0.022659 0.032495 0.048534 0.077151 0.117380 0.153118 0.186596 0.228288 0.290536 0.359855 98.469582
1 101 0.019697 0.031589 0.041788 0.056796 0.082234 0.117367 0.148363 0.179498 0.220783 0.282505 0.354674 98.464703
1 102 0.008748 0.015231 0.022791 0.034204 0.054371 0.084469 0.113891 0.142828 0.178688 0.233117 0.297924 98.813740
1 103 0.010597 0.015641 0.021109 0.032175 0.053289 0.082913 0.111179 0.142007 0.182133 0.240125 0.305715 98.803122
1 104 0.011295 0.020601 0.029561 0.041439 0.063338 0.097176 0.129177 0.159982 0.201715 0.269442 0.352847 98.623430
1 105 0.009791 0.018214 0.026388 0.036109 0.053039 0.081075 0.109468 0.137151 0.173766 0.234835 0.313968 98.806191
1 106 0.005116 0.008830 0.013397 0.020764 0.034170 0.055749 0.079379 0.104437 0.134592 0.181026 0.239301 99.123238
1 107 0.005549 0.008343 0.011785 0.019127 0.033630 0.053962 0.073981 0.098053 0.131593 0.180649 0.237528 99.145800
1 108 0.008225 0.012555 0.016744 0.024677 0.039440 0.059468 0.078615 0.101707 0.135051 0.184744 0.243742 99.095033
1 109 0.008655 0.013272 0.017454 0.024839 0.038302 0.057474 0.075425 0.095106 0.122504 0.165821 0.219481 99.161671
1 110 0.006305 0.010949 0.016040 0.023485 0.036538 0.056695 0.077276 0.098260 0.124215 0.164764 0.214988 99.170481
1 111 0.007838 0.011604 0.015054 0.021931 0.035501 0.055930 0.076240 0.098558 0.127739 0.171763 0.224310 99.153532
1 112 0.006643 0.011994 0.018311 0.026682 0.040120 0.061795 0.085245 0.109242 0.138096 0.184386 0.244860 99.072626
1 113 0.009957 0.016343 0.022086 0.030561 0.045507 0.068161 0.089850 0.110477 0.135537 0.175653 0.225224 99.070642
1 114 0.008443 0.016361 0.024697 0.032806 0.045644 0.069891 0.096656 0.119649 0.143392 0.185473 0.243005 99.013983
1 115 0.010528 0.015780 0.020510 0.029440 0.046771 0.072860 0.097181 0.120441 0.148832 0.193350 0.246273 98.998030
1 116 0.008672 0.015409 0.022503 0.031401 0.045846 0.069475 0.094407 0.118877 0.148099 0.194972 0.255080 98.995256
1 117 0.010858 0.017041 0.022458 0.031069 0.046679 0.070245 0.092459 0.114210 0.141891 0.185642 0.238667 99.028783
1 118 0.010178 0.017653 0.025551 0.036361 0.054520 0.082269 0.109191 0.133944 0.162624 0.207881 0.263074 98.896749
1 119 0.008826 0.015436 0.022007 0.031388 0.049148 0.077683 0.105436 0.130816 0.161810 0.212233 0.274049 98.911173
1 120 0.007224 0.014612 0.023152 0.032664 0.048638 0.077330 0.109785 0.140612 0.174949 0.229960 0.300390 98.840687
1 121 0.008348 0.014755 0.022224 0.033599 0.055010 0.089037 0.122213 0.151882 0.186057 0.240567 0.304940 98.771368
1 122 0.022729 0.037815 0.049001 0.064238 0.092214 0.132085 0.163898 0.190388 0.225499 0.283214 0.349548 98.389370
1 123 0.009767 0.021100 0.035350 0.050851 0.077548 0.126607 0.178672 0.219403 0.258914 0.327005 0.412990 98.281793
1 124 0.014016 0.024255 0.035143 0.051244 0.082463 0.135413 0.188905 0.232748 0.273879 0.335796 0.404601 98.221536
1 125 0.030790 0.050862 0.068518 0.091867 0.129283 0.178399 0.213861 0.239709 0.271333 0.324618 0.383242 98.017517
1 126 0.047561 0.080275 0.101550 0.123653 0.164080 0.224609 0.268089 0.293484 0.321964 0.375283 0.435982 97.563465
1 127 0.021063 0.047144 0.079040 0.103836 0.138624 0.210432 0.284033 0.325348 0.351001 0.411434 0.494690 97.533358
1 128 0.056248 0.086085 0.101911 0.123438 0.164784 0.225924 0.271054 0.301824 0.337724 0.399679 0.468591 97.462736
1 129 0.029013 0.052959 0.075155 0.096793 0.130390 0.186340 0.237058 0.273137 0.311203 0.379173 0.462360 97.766420
1 130 0.021618 0.042414 0.062870 0.079789 0.106138 0.155749 0.206695 0.245724 0.283794 0.350925 0.438252 98.006033
1 131 0.032681 0.042619 0.051308 0.072053 0.107118 0.148394 0.181537 0.217442 0.262427 0.322371 0.383960 98.178089
1 132 0.019638 0.032338 0.044075 0.060116 0.087360 0.126171 0.158130 0.184353 0.217484 0.273051 0.337615 98.459669
1 133 0.019039 0.033529 0.043693 0.053328 0.072143 0.105277 0.136201 0.162366 0.195488 0.253489 0.326877 98.598572
1 134 0.017070 0.023481 0.029773 0.042644 0.063973 0.090382 0.113665 0.140080 0.174681 0.224597 0.281428 98.798225
1 135 0.012517 0.019265 0.026004 0.037405 0.057388 0.084838 0.109175 0.132940 0.162894 0.209110 0.263275 98.885185
1 136 0.009015 0.017623 0.026930 0.036356 0.051877 0.080056 0.110897 0.138336 0.168052 0.218538 0.285751 98.856563
1 137 0.009981 0.015751 0.021698 0.031459 0.049499 0.076135 0.101868 0.127583 0.158752 0.205319 0.260284 98.941672
1 138 0.014783 0.022833 0.030060 0.041397 0.061507 0.090182 0.116852 0.143038 0.175150 0.223928 0.282403 98.797867
1 139 0.015623 0.027734 0.037972 0.049437 0.070085 0.101666 0.130490 0.156159 0.189196 0.243693 0.312018 98.665928
1 140 0.010063 0.021028 0.033359 0.044104 0.060154 0.091310 0.126702 0.157340 0.188899 0.243502 0.318735 98.704803
1 141 0.011465 0.016802 0.022182 0.033468 0.056021 0.089851 0.123113 0.156804 0.196457 0.254573 0.321479 98.717781
1 142 0.010171 0.021718 0.034657 0.046767 0.067430 0.104515 0.143610 0.178778 0.222078 0.295717 0.392844 98.481718
1 143 0.011736 0.021288 0.032068 0.046419 0.070361 0.107183 0.144975 0.183323 0.230841 0.304291 0.396544 98.450972
1 144 0.011908 0.017178 0.023623 0.038254 0.067240 0.107053 0.144447 0.186060 0.240038 0.314331 0.393885 98.455983
1 145 0.016344 0.027207 0.037376 0.053489 0.083300 0.126449 0.165716 0.205213 0.259377 0.341415 0.436556 98.247557
1 146 0.010913 0.020682 0.031817 0.047255 0.078110 0.131205 0.185711 0.235565 0.295603 0.390478 0.504919 98.067743
1 147 0.019425 0.032250 0.047086 0.071014 0.109277 0.156790 0.198743 0.244157 0.305528 0.394395 0.498103 97.923229
1 148 0.039837 0.049776 0.059760 0.089583 0.140790 0.193404 0.231926 0.280032 0.349599 0.442370 0.537531 97.585392
1 149 0.017363 0.038348 0.059966 0.081299 0.123375 0.197683 0.269232 0.326317 0.396696 0.513487 0.654317 97.321921
1 150 0.011973 0.022749 0.037629 0.062387 0.113108 0.197130 0.280157 0.348725 0.419170 0.526868 0.650018 97.330082
1 151 0.051807 0.082844 0.108161 0.144813 0.198743 0.258469 0.302230 0.348523 0.417250 0.517286 0.629314 96.940561
1 152 0.066856 0.095935 0.114567 0.153381 0.226975 0.314366 0.372816 0.429572 0.516303 0.639374 0.761633 96.308224
1 153 0.020095 0.039355 0.063078 0.097668 0.166762 0.279698 0.385468 0.465579 0.550131 0.684300 0.837226 96.410637
1 154 0.034961 0.068399 0.105165 0.146275 0.210066 0.303841 0.386053 0.451540 0.527014 0.646302 0.786230 96.334154
1 155 0.097333 0.119145 0.133010 0.177642 0.256236 0.347199 0.409957 0.469098 0.546037 0.654844 0.765778 96.023722
1 156 0.044291 0.099062 0.155496 0.194848 0.252869 0.357805 0.452202 0.513142 0.581736 0.708766 0.870165 95.769619
1 157 0.069386 0.096258 0.118904 0.164938 0.242668 0.335569 0.403788 0.467043 0.547440 0.659353 0.773960 96.120690
1 158 0.069179 0.101141 0.125429 0.165330 0.230773 0.313256 0.373633 0.426865 0.500014 0.609124 0.725703 96.359549
1 159 0.045752 0.083354 0.109927 0.138416 0.198964 0.301632 0.385130 0.437623 0.502795 0.619837 0.752221 96.424347
1 160 0.036704 0.062465 0.090486 0.128764 0.191128 0.284818 0.367828 0.432041 0.500631 0.609619 0.733404 96.562111
1 161 0.050186 0.085368 0.112275 0.141151 0.187398 0.256387 0.313041 0.359974 0.421771 0.521575 0.639872 96.911001
1 162 0.046282 0.067289 0.087051 0.122170 0.181752 0.260730 0.325579 0.386379 0.463799 0.578839 0.706296 96.773834
1 163 0.029420 0.049995 0.068823 0.097511 0.153440 0.237534 0.310151 0.371985 0.450349 0.569365 0.698607 96.962822
1 164 0.019633 0.040338 0.065222 0.091608 0.134751 0.214598 0.300035 0.369747 0.440633 0.559165 0.708879 97.055388
1 165 0.034512 0.057734 0.078609 0.107191 0.157570 0.234783 0.303551 0.359938 0.423566 0.522849 0.637375 97.082322
1 166 0.042884 0.080250 0.116153 0.149110 0.192971 0.263098 0.329982 0.387852 0.454503 0.561453 0.696744 96.725004
1 167 0.023554 0.045177 0.066471 0.090316 0.134684 0.214752 0.295991 0.362376 0.435473 0.558191 0.711826 97.061188
1 168 0.029192 0.046130 0.063785 0.091798 0.138685 0.204105 0.264924 0.327016 0.404574 0.517206 0.647296 97.265288
1 169 0.026049 0.040898 0.054577 0.076733 0.114366 0.166085 0.212803 0.262132 0.327188 0.422059 0.532493 97.764618
1 170 0.016298 0.024553 0.034153 0.052991 0.086648 0.131983 0.173751 0.221334 0.284662 0.375256 0.479542 98.118832
1 171 0.011107 0.022437 0.034990 0.050450 0.078221 0.124795 0.173714 0.224779 0.294910 0.407293 0.549089 98.028212
1 172 0.013947 0.021387 0.029430 0.045285 0.074805 0.117214 0.160035 0.212101 0.285608 0.393715 0.522475 98.124000
1 173 0.005847 0.010643 0.016634 0.026755 0.046682 0.079247 0.114431 0.154112 0.208821 0.293654 0.399054 98.644119
1 174 0.006197 0.009934 0.014127 0.022371 0.039628 0.067724 0.097782 0.132935 0.182509 0.261074 0.360403 98.805315
1 175 0.006896 0.014631 0.023856 0.034847 0.054323 0.088250 0.126174 0.167439 0.224952 0.320910 0.450191 98.487528
1 176 0.007378 0.015845 0.025824 0.036691 0.055046 0.088543 0.127463 0.168084 0.221057 0.310364 0.434335 98.509369
1 177 0.005053 0.008508 0.012634 0.020189 0.035944 0.063294 0.094367 0.128841 0.174460 0.246650 0.338238 98.871818
1 178 0.006931 0.011528 0.016686 0.026078 0.044307 0.071493 0.099130 0.131823 0.180433 0.255590 0.349011 98.806988
1 179 0.009668 0.015749 0.022349 0.034634 0.059830 0.099184 0.139205 0.184304 0.249046 0.348756 0.468633 98.368637
1 180 0.008915 0.019874 0.032705 0.045235 0.064893 0.099451 0.137710 0.176704 0.230087 0.320140 0.444660 98.419628
1 181 0.007647 0.011647 0.016554 0.027127 0.048951 0.083344 0.120232 0.162300 0.217287 0.298647 0.396733 98.609535
1 182 0.007890 0.016448 0.026816 0.039980 0.065125 0.109691 0.158619 0.208006 0.273493 0.379592 0.516723 98.197617
1 183 0.013336 0.024248 0.037063 0.056062 0.088362 0.135028 0.182137 0.235088 0.309265 0.420812 0.559515 97.939083
1 184 0.018964 0.027393 0.036115 0.054706 0.088586 0.132439 0.172999 0.222864 0.295043 0.396323 0.511813 98.042753
1 185 0.013080 0.020566 0.028491 0.044666 0.079654 0.134864 0.189513 0.247222 0.324277 0.436262 0.563380 97.918024
1 186 0.014750 0.032293 0.053260 0.077458 0.121429 0.193042 0.261706 0.321997 0.402784 0.536419 0.704379 97.280485
1 187 0.040792 0.063171 0.080716 0.109327 0.160330 0.230057 0.290058 0.351457 0.436447 0.562045 0.708516 96.967083
1 188 0.027429 0.041884 0.056213 0.084240 0.141024 0.223378 0.295422 0.363246 0.452597 0.584175 0.727680 97.002712
1 189 0.026745 0.050687 0.071852 0.098064 0.153892 0.249393 0.334091 0.396258 0.474345 0.609458 0.770882 96.764334
1 190 0.047527 0.089504 0.129117 0.169662 0.230870 0.321324 0.399864 0.467001 0.555925 0.699080 0.874331 96.015793
1 191 0.089244 0.111695 0.123560 0.165170 0.245596 0.347511 0.424281 0.499098 0.601232 0.744836 0.893996 95.753784
1 192 0.038497 0.072360 0.105395 0.146000 0.219328 0.329564 0.422405 0.498252 0.602660 0.765896 0.949358 95.850286
1 193 0.054475 0.086745 0.115019 0.158591 0.236567 0.352431 0.450618 0.530156 0.624908 0.770795 0.934023 95.685671
1 194 0.059545 0.105178 0.142423 0.189568 0.280490 0.424138 0.538253 0.613242 0.703286 0.849320 1.000401 95.094155
1 195 0.037817 0.089015 0.144380 0.179174 0.233975 0.359073 0.490263 0.573582 0.651073 0.806646 1.017494 95.417511
1 196 0.047949 0.082297 0.110125 0.147211 0.220425 0.342452 0.449963 0.528655 0.618308 0.762981 0.922776 95.766856
1 197 0.055220 0.098813 0.137321 0.179638 0.250473 0.367899 0.467308 0.533845 0.607488 0.737220 0.887358 95.677418
1 198 0.056200 0.097009 0.130593 0.177943 0.277232 0.438794 0.564532 0.633135 0.700632 0.811894 0.914230 95.197809
1 199 0.045487 0.096743 0.144199 0.175090 0.230776 0.354306 0.473817 0.539530 0.597229 0.726176 0.894168 95.722479
1 200 0.065918 0.107364 0.132550 0.163246 0.222521 0.319422 0.396747 0.452968 0.525354 0.649117 0.789309 96.175482
1 201 0.049685 0.087134 0.124513 0.170514 0.248215 0.371063 0.473045 0.539569 0.607414 0.717117 0.824257 95.787474
1 202 0.042226 0.096810 0.143021 0.168489 0.226099 0.353526 0.465263 0.517129 0.567558 0.687132 0.838354 95.894392
1 203 0.040549 0.074754 0.105964 0.138500 0.194256 0.293354 0.387149 0.452340 0.513574 0.622095 0.754682 96.422787
1 204 0.031044 0.064208 0.101302 0.134676 0.182643 0.269336 0.354556 0.415251 0.471526 0.566066 0.680473 96.728918
1 205 0.043151 0.071087 0.095632 0.128474 0.185858 0.275614 0.354132 0.412191 0.470188 0.559446 0.654919 96.749311
1 206 0.032622 0.060148 0.088735 0.120885 0.171085 0.247917 0.317357 0.373631 0.437509 0.536362 0.649972 96.963775
1 207 0.045229 0.072264 0.093817 0.122968 0.167822 0.225000 0.266407 0.300699 0.346871 0.422086 0.508004 97.428833
1 208 0.019872 0.033343 0.047861 0.071089 0.112737 0.172818 0.226013 0.273779 0.331570 0.416138 0.506708 97.788067
1 209 0.011080 0.019879 0.030520 0.047867 0.081416 0.135133 0.190746 0.246615 0.313748 0.409738 0.516650 97.996605
1 210 0.019035 0.033107 0.048007 0.068882 0.102275 0.149255 0.193804 0.240439 0.300705 0.388545 0.491242 97.964705
1 211 0.015723 0.026756 0.038064 0.055172 0.085271 0.128501 0.167428 0.204470 0.251339 0.322437 0.404917 98.299921
1 212 0.009865 0.016831 0.024655 0.037515 0.061845 0.100226 0.139215 0.178878 0.227897 0.300571 0.385035 98.517467
1 213 0.006516 0.011975 0.018897 0.030697 0.054686 0.092273 0.130547 0.169906 0.220189 0.295776 0.384265 98.584268
1 214 0.019155 0.030645 0.041763 0.059139 0.086804 0.121022 0.149358 0.178438 0.217895 0.278124 0.348660 98.468998
1 215 0.019152 0.028499 0.036270 0.050980 0.078640 0.114947 0.143500 0.170235 0.206128 0.260306 0.318736 98.572607
1 216 0.009196 0.018645 0.027902 0.037303 0.055688 0.089575 0.124739 0.153276 0.184722 0.239247 0.308399 98.751304
1 217 0.010340 0.019697 0.029967 0.042131 0.062558 0.095738 0.129201 0.158375 0.189717 0.241052 0.305557 98.715670
1 218 0.018076 0.029673 0.038778 0.051147 0.073337 0.104740 0.130310 0.151514 0.177815 0.220467 0.269324 98.734817
1 219 0.013280 0.023289 0.032495 0.043663 0.063519 0.094947 0.123360 0.144956 0.166801 0.203876 0.248191 98.841624
1 220 0.010332 0.017528 0.024935 0.035753 0.055243 0.083379 0.108590 0.130550 0.155260 0.193231 0.236197 98.949005
1 221 0.018982 0.026279 0.031999 0.043396 0.063294 0.088191 0.107950 0.126960 0.150419 0.185848 0.225271 98.931415
1 222 0.014866 0.025858 0.035028 0.045548 0.061875 0.083613 0.100642 0.115069 0.133863 0.165807 0.203558 99.014275
1 223 0.009496 0.015520 0.021376 0.029264 0.042329 0.062321 0.081339 0.097196 0.112313 0.137628 0.168162 99.223059
1 224 0.007300 0.012552 0.017418 0.023539 0.034646 0.052078 0.068575 0.082219 0.096078 0.119535 0.147255 99.338804
1 225 0.005670 0.008720 0.011802 0.017037 0.026265 0.038954 0.050756 0.062354 0.075293 0.095110 0.117589 99.490448
1 226 0.004136 0.006708 0.009391 0.013522 0.020499 0.030091 0.039328 0.048782 0.059615 0.076159 0.095151 99.596618
1 227 0.004523 0.006817 0.008935 0.012752 0.019579 0.028439 0.036351 0.044581 0.054306 0.069131 0.085749 99.628839
1 228 0.004347 0.006834 0.009146 0.012821 0.018978 0.027296 0.035018 0.042713 0.051069 0.064148 0.079304 99.648327
1 229 0.003938 0.006321 0.008606 0.012102 0.018012 0.026066 0.033566 0.040962 0.048964 0.061329 0.075318 99.664814
1 230 0.005269 0.007633 0.009935 0.014373 0.021632 0.030961 0.039189 0.047621 0.057091 0.072029 0.089581 99.604683
2 3 0.000000 0.000000 0.000000 0.000000 0.000000 0.000000 0.000000 0.000000 0.000000 0.000000 0.000000 0.000000
2 4 0.365201 7.695363 13.682448 30.461972 10.524004 2.189937 1.370643 1.020554 1.614088 1.218522 0.286900 29.570371
2 5 2.181392 9.147452 4.342439 9.146424 6.951427 11.695553 16.510018 14.233517 3.711566 1.334764 0.505932 20.239518
2 6 0.516427 5.400514 3.962297 8.576400 5.931948 7.879456 8.155046 10.509013 12.091691 11.430074 5.261239 20.285892
2 7 0.502195 5.042153 3.372303 6.071167 4.757945 10.649010 10.501761 9.078777 6.942322 7.539061 6.967904 28.575403
2 8 1.106501 1.633085 1.744350 3.292599 5.221834 9.210950 17.131479 11.884024 8.721291 5.475728 4.018107 30.560050
2 9 0.366421 0.923230 1.127443 1.968603 3.329991 7.188307 15.634399 11.647192 9.979595 7.451386 6.627116 33.756319
2 10 0.121598 0.275863 0.401370 0.837083 1.005130 1.583116 3.733004 4.004144 6.096588 7.069040 9.651616 65.221449
2 11 0.138690 0.335872 0.482600 0.736759 0.997372 1.613588 3.472363 3.292131 4.868142 6.418489 10.484792 67.159202
2 12 0.246134 0.432802 0.601291 0.988177 1.404626 2.245347 4.864947 4.432962 5.310702 5.429506 7.612242 66.431267
2 13 0.122184 0.186984 0.229670 0.402674 0.737786 1.372682 3.060695 2.810856 3.520177 3.884564 5.836186 77.835541
2 14 0.056210 0.085817 0.112130 0.173564 0.273493 0.431301 0.626392 0.882356 1.256640 1.862083 2.641078 91.598934
2 15 0.055603 0.108279 0.159074 0.238148 0.375667 0.618420 0.909601 1.208192 1.584577 2.186314 2.931968 89.624157
2 16 0.066154 0.142429 0.225760 0.324012 0.467212 0.736379 1.077494 1.387033 1.702372 2.198740 2.832496 88.839918
2 17 0.048025 0.082805 0.114348 0.175657 0.295700 0.496021 0.723598 0.959394 1.269751 1.769347 2.394224 91.671133
2 18 0.052464 0.084339 0.111280 0.161817 0.245941 0.372833 0.516460 0.675196 0.879238 1.187184 1.564569 94.148683
2 19 0.043457 0.083768 0.121305 0.174913 0.262359 0.400387 0.551570 0.696039 0.876327 1.166031 1.527249 94.096596
2 20 0.041145 0.084739 0.126901 0.179681 0.266503 0.418128 0.598964 0.768823 0.961033 1.261858 1.639465 93.652758
2 21 0.025181 0.043584 0.061112 0.093925 0.154808 0.255636 0.376923 0.509116 0.674361 0.928513 1.245988 95.630850
2 22 0.024996 0.045761 0.064260 0.091160 0.134392 0.205558 0.289990 0.377716 0.484544 0.648691 0.856207 96.776725
2 23 0.026678 0.047665 0.066859 0.096904 0.145952 0.222568 0.310781 0.398749 0.503733 0.664129 0.864267 96.651713
2 24 0.023075 0.042668 0.061548 0.090935 0.143030 0.230317 0.333192 0.433972 0.554100 0.743376 0.983348 96.360437
2 25 0.032815 0.061014 0.084694 0.115944 0.167395 0.252007 0.347294 0.437044 0.549643 0.731728 0.960330 96.260094
2 26 0.009648 0.013024 0.016896 0.026841 0.046430 0.071452 0.095430 0.126534 0.170765 0.232365 0.302626 98.887987
2 27 0.007864 0.012869 0.018488 0.029179 0.049849 0.078378 0.107138 0.142190 0.191275 0.259902 0.339473 98.763394
2 28 0.012007 0.016778 0.021719 0.033466 0.056627 0.087409 0.116874 0.152871 0.203877 0.277770 0.362917 98.657686
2 29 0.012377 0.023584 0.032842 0.043153 0.064779 0.099476 0.131939 0.161767 0.202536 0.267134 0.342718 98.617697
2 30 0.016214 0.022144 0.026714 0.037978 0.059784 0.087370 0.111511 0.138826 0.175542 0.225168 0.277953 98.820795
2 31 0.008450 0.012334 0.016616 0.026746 0.047876 0.075735 0.100676 0.129091 0.168667 0.224213 0.283910 98.905687
2 32 0.008590 0.013963 0.020415 0.032822 0.055355 0.081825 0.104953 0.133078 0.174426 0.230225 0.289885 98.854462
2 33 0.020092 0.023412 0.025680 0.036784 0.058600 0.083183 0.102892 0.126810 0.160193 0.205012 0.251189 98.906151
2 34 0.010266 0.019600 0.026738 0.034500 0.051808 0.080364 0.106079 0.126658 0.153425 0.198485 0.250827 98.941249
2 35 0.006478 0.012366 0.018626 0.026756 0.043451 0.073493 0.104750 0.129325 0.154520 0.200258 0.259361 98.970615
2 36 0.013866 0.024199 0.031187 0.039213 0.055794 0.082671 0.107581 0.128598 0.154775 0.197569 0.248862 98.915688
2 37 0.016157 0.024630 0.030866 0.040331 0.057368 0.082365 0.104885 0.124253 0.146279 0.181622 0.223559 98.967684
2 38 0.011452 0.019006 0.025849 0.035639 0.053566 0.079447 0.103212 0.124943 0.151425 0.191467 0.236975 98.967024
2 39 0.015752 0.022399 0.026831 0.036551 0.056365 0.082319 0.102982 0.122365 0.148624 0.188103 0.230927 98.966784
2 40 0.015933 0.025520 0.033339 0.043547 0.059836 0.082610 0.103668 0.123040 0.145780 0.180324 0.220738 98.965662
2 41 0.012626 0.023629 0.031598 0.037990 0.052321 0.081622 0.111180 0.130044 0.147009 0.183639 0.232903 98.955437
2 42 0.010762 0.019523 0.026537 0.034741 0.051920 0.079789 0.105202 0.124478 0.146909 0.185357 0.230945 98.983839
2 43 0.015539 0.022004 0.026969 0.036826 0.054750 0.078603 0.099318 0.118267 0.140238 0.173566 0.211297 99.022627
2 44 0.018066 0.022943 0.026698 0.038093 0.058733 0.080666 0.097365 0.116407 0.142769 0.177778 0.212847 99.007639
2 45 0.012695 0.016489 0.020229 0.031307 0.053431 0.077684 0.095961 0.117425 0.148918 0.190264 0.229488 99.006111
2 46 0.015987 0.020889 0.024580 0.035014 0.054717 0.077901 0.096934 0.117583 0.144531 0.180438 0.216385 99.015040
2 47 0.013550 0.021750 0.029266 0.041559 0.064055 0.093608 0.119039 0.140840 0.165819 0.202327 0.242162 98.866026
2 48 0.021348 0.032619 0.040923 0.054419 0.079868 0.114965 0.145747 0.171631 0.199959 0.240536 0.282989 98.614994
2 49 0.012256 0.016209 0.019571 0.030589 0.056491 0.090318 0.117529 0.145308 0.184011 0.239928 0.296043 98.791750
2 50 0.009709 0.015340 0.021579 0.034619 0.060281 0.090607 0.115383 0.142031 0.178580 0.227537 0.275172 98.829163
2 51 0.037489 0.045757 0.052154 0.074455 0.114267 0.153997 0.182264 0.209950 0.238195 0.268724 0.292905 98.329846
2 52 0.023947 0.040607 0.051974 0.071714 0.115187 0.169456 0.206721 0.234557 0.269227 0.311237 0.340731 98.164641
2 53 0.006472 0.011640 0.018340 0.030812 0.058613 0.104293 0.150851 0.189648 0.223108 0.270007 0.315628 98.620588
2 54 0.018988 0.028437 0.035064 0.054846 0.102381 0.154590 0.179714 0.200114 0.236888 0.287482 0.320468 98.381029
2 55 0.075531 0.124545 0.153424 0.180522 0.221937 0.274870 0.300862 0.292806 0.266990 0.250906 0.240928 97.616680
2 56 0.025324 0.043531 0.056265 0.078606 0.131501 0.205053 0.250678 0.266678 0.280784 0.310530 0.333433 98.017620
2 57 0.022487 0.037021 0.050010 0.065170 0.088427 0.124782 0.164161 0.201787 0.236539 0.281565 0.327907 98.400145
2 58 0.026243 0.034796 0.039670 0.054814 0.085401 0.119485 0.143253 0.167992 0.200422 0.243361 0.284176 98.600388
2 59 0.019304 0.024330 0.030143 0.046426 0.075264 0.103527 0.125760 0.154377 0.190586 0.231992 0.269471 98.728822
2 60 0.011162 0.021699 0.030653 0.040181 0.058007 0.084807 0.110062 0.133526 0.162540 0.205969 0.254743 98.886648
2 61 0.008096 0.012897 0.017928 0.026787 0.044026 0.070432 0.097165 0.122903 0.150007 0.191459 0.239815 99.018484
2 62 0.005779 0.010520 0.015051 0.022134 0.037354 0.059878 0.082184 0.106769 0.139498 0.185990 0.236288 99.098558
2 63 0.009989 0.013553 0.016531 0.024016 0.038449 0.056312 0.072691 0.093097 0.119598 0.155762 0.195226 99.204775
2 64 0.006983 0.011220 0.015059 0.021789 0.034646 0.051983 0.068650 0.087476 0.111697 0.145759 0.183584 99.261158
2 65 0.003930 0.007356 0.011019 0.016440 0.027915 0.046826 0.067250 0.088606 0.115379 0.156346 0.204173 99.254759
2 66 0.005867 0.009315 0.012702 0.018883 0.030804 0.046985 0.063105 0.081748 0.104915 0.136482 0.170782 99.318409
2 67 0.004153 0.006762 0.009390 0.014196 0.023804 0.037022 0.050003 0.064840 0.084057 0.110860 0.140075 99.454842
2 68 0.005205 0.008344 0.011417 0.016692 0.026490 0.039027 0.050886 0.064462 0.081849 0.105509 0.130809 99.459308
2 69 0.006660 0.009314 0.011496 0.016874 0.028013 0.041047 0.051372 0.063104 0.078936 0.100623 0.122270 99.470291
2 70 0.006725 0.010602 0.013590 0.018206 0.026604 0.036758 0.045789 0.056051 0.069293 0.087285 0.106055 99.523041
2 71 0.007963 0.010488 0.012577 0.018125 0.028063 0.037791 0.045438 0.055579 0.068918 0.085330 0.100777 99.528952
2 72 0.006007 0.009570 0.012564 0.017422 0.026685 0.038105 0.047921 0.058072 0.070665 0.087852 0.104955 99.520184
2 73 0.007335 0.011391 0.014405 0.019343 0.028599 0.039759 0.049530 0.060131 0.073037 0.090209 0.107602 99.498659
2 74 0.005509 0.008635 0.011586 0.016521 0.025752 0.036922 0.046577 0.056761 0.069199 0.086282 0.103739 99.532516
2 75 0.008781 0.013640 0.016996 0.022089 0.031785 0.043851 0.054222 0.065012 0.078191 0.096424 0.115246 99.453764
2 76 0.008135 0.014912 0.020254 0.025489 0.035534 0.050248 0.063483 0.074810 0.087967 0.108467 0.131205 99.379498
2 77 0.008092 0.012259 0.016074 0.022351 0.033245 0.046858 0.059565 0.073262 0.089048 0.110388 0.133142 99.395714
2 78 0.007106 0.009186 0.011532 0.018088 0.030535 0.043651 0.054803 0.070095 0.091262 0.116746 0.140488 99.406507
2 79 0.006202 0.009025 0.012106 0.018797 0.031163 0.045091 0.057261 0.072807 0.094352 0.122330 0.150542 99.380323
2 80 0.004028 0.006443 0.008913 0.013797 0.024079 0.038242 0.052005 0.068209 0.090805 0.123019 0.157988 99.412474
2 81 0.003408 0.005622 0.007916 0.012105 0.020698 0.033053 0.045975 0.061653 0.083400 0.115466 0.152330 99.458374
2 82 0.002292 0.004315 0.006526 0.010144 0.018421 0.032365 0.048020 0.065922 0.090512 0.128646 0.173300 99.419531
2 83 0.002283 0.003845 0.005835 0.009916 0.018883 0.032816 0.048549 0.068322 0.095772 0.136083 0.183205 99.394491
2 84 0.003439 0.005838 0.008519 0.013503 0.023453 0.037068 0.051130 0.069220 0.095807 0.134513 0.179147 99.378365
2 85 0.003898 0.005684 0.007568 0.012203 0.022064 0.034952 0.047644 0.064875 0.090644 0.127416 0.168748 99.414303
2 86 0.002177 0.003223 0.004724 0.008627 0.017611 0.030479 0.044681 0.065106 0.096474 0.141509 0.191276 99.394109
2 87 0.002965 0.004949 0.007421 0.012847 0.025292 0.043490 0.062444 0.086614 0.122236 0.172527 0.227167 99.232046
2 88 0.005656 0.009151 0.012740 0.019483 0.033236 0.052837 0.072866 0.096577 0.128967 0.175316 0.227407 99.165764
2 89 0.003561 0.005906 0.008534 0.014035 0.026930 0.047204 0.068421 0.092961 0.127295 0.178622 0.236848 99.189684
2 90 0.003982 0.007040 0.011104 0.019213 0.037788 0.065911 0.093728 0.123947 0.165594 0.226871 0.294057 98.950767
2 91 0.016476 0.025832 0.031126 0.041261 0.065977 0.101462 0.130141 0.156385 0.193315 0.249352 0.308899 98.679778
2 92 0.012667 0.022003 0.030964 0.043152 0.066299 0.102146 0.137264 0.167812 0.200176 0.249181 0.305465 98.662874
2 93 0.012065 0.022899 0.032836 0.045215 0.072987 0.119073 0.161352 0.192738 0.227929 0.285815 0.350110 98.476982
2 94 0.029335 0.046346 0.057864 0.074375 0.106789 0.151356 0.186972 0.214011 0.243058 0.287328 0.334714 98.267851
2 95 0.034586 0.055608 0.069283 0.085083 0.114035 0.153633 0.184984 0.208740 0.234683 0.273320 0.314203 98.271839
2 96 0.038276 0.054161 0.065172 0.086080 0.123246 0.164152 0.191362 0.214879 0.244079 0.285168 0.325132 98.208292
2 97 0.053533 0.074926 0.083661 0.102275 0.138419 0.179083 0.205944 0.231318 0.265776 0.309685 0.348872 98.006502
2 98 0.042673 0.058354 0.069375 0.093072 0.132954 0.173155 0.199369 0.225496 0.258829 0.299900 0.336829 98.109995
2 99 0.029568 0.043446 0.055672 0.077813 0.116210 0.159295 0.191701 0.223406 0.262071 0.309792 0.354853 98.176174
2 100 0.018564 0.027996 0.037562 0.056233 0.092643 0.138204 0.175909 0.214315 0.263828 0.327100 0.387555 98.260092
2 101 0.024546 0.035491 0.044224 0.062285 0.097240 0.139585 0.174034 0.211195 0.260736 0.324671 0.388057 98.237934
2 102 0.009937 0.016640 0.023675 0.035118 0.057350 0.088491 0.118533 0.150844 0.193128 0.252437 0.318281 98.735567
2 103 0.015645 0.020196 0.024120 0.035871 0.060775 0.092781 0.122233 0.158518 0.208395 0.273507 0.339717 98.648241
2 104 0.013879 0.025510 0.035328 0.047491 0.073535 0.114327 0.153186 0.191565 0.244895 0.324736 0.412987 98.362559
2 105 0.010477 0.018735 0.025825 0.035201 0.055291 0.088355 0.121258 0.153210 0.196123 0.265454 0.349520 98.680550
2 106 0.005701 0.009333 0.013262 0.020302 0.034419 0.055708 0.078824 0.106149 0.142628 0.195707 0.258288 99.079678
2 107 0.006575 0.008917 0.011849 0.019913 0.036906 0.058359 0.078711 0.106494 0.147911 0.204450 0.265874 99.054041
2 108 0.007816 0.011493 0.015621 0.024931 0.044014 0.067861 0.089586 0.118002 0.160963 0.220004 0.283133 98.956579
2 109 0.010067 0.013506 0.016550 0.024910 0.042325 0.064479 0.084095 0.108246 0.143838 0.194964 0.251199 99.045818
2 110 0.007542 0.012572 0.017619 0.025780 0.041262 0.063164 0.084617 0.108462 0.140689 0.187319 0.240501 99.070471
2 111 0.009151 0.012310 0.015642 0.024180 0.041848 0.065774 0.088363 0.115151 0.151756 0.204332 0.262576 99.008921
2 112 0.008231 0.013456 0.018146 0.026763 0.045998 0.074428 0.100281 0.126852 0.164690 0.221729 0.284660 98.914766
2 113 0.011340 0.018656 0.026275 0.036394 0.052903 0.079175 0.106509 0.131276 0.156860 0.199323 0.253894 98.927397
2 114 0.011847 0.021662 0.028542 0.036654 0.055767 0.087557 0.116067 0.138795 0.168316 0.217884 0.274848 98.842062
2 115 0.012839 0.017946 0.024012 0.035386 0.054708 0.081833 0.109297 0.137988 0.169929 0.218070 0.276388 98.861603
2 116 0.010596 0.017186 0.022904 0.032930 0.053903 0.083534 0.109961 0.136924 0.174147 0.229095 0.289571 98.839253
2 117 0.011879 0.017432 0.022999 0.033564 0.053248 0.079681 0.104063 0.129780 0.162482 0.210128 0.263334 98.911415
2 118 0.013867 0.021826 0.028738 0.040642 0.062953 0.092685 0.119231 0.146974 0.183741 0.235681 0.292527 98.761133
2 119 0.010288 0.016437 0.022477 0.033195 0.054638 0.085625 0.114948 0.145396 0.185399 0.245321 0.313948 98.772332
2 120 0.008571 0.015950 0.022795 0.032141 0.052457 0.085802 0.119737 0.152717 0.194257 0.256813 0.328330 98.730427
2 121 0.008602 0.013834 0.020070 0.032874 0.059839 0.095828 0.126322 0.156400 0.196157 0.254165 0.316082 98.719831
2 122 0.030846 0.043281 0.050522 0.066654 0.098357 0.137859 0.170111 0.202784 0.244843 0.303553 0.365076 98.286112
2 123 0.013038 0.026763 0.040036 0.055840 0.089863 0.144332 0.193344 0.230897 0.274805 0.343488 0.417016 98.170576
2 124 0.016512 0.027050 0.038588 0.057977 0.096156 0.152525 0.204099 0.243876 0.279500 0.335211 0.397995 98.150516
2 125 0.048036 0.070885 0.080824 0.100797 0.143263 0.191716 0.220227 0.244244 0.281574 0.335320 0.385294 97.897818
2 126 0.061603 0.098411 0.122365 0.145944 0.186918 0.248692 0.296021 0.321451 0.339741 0.380055 0.429335 97.369467
2 127 0.032990 0.070584 0.098351 0.116418 0.159862 0.239744 0.306215 0.338855 0.371022 0.435166 0.505616 97.325176
2 128 0.068987 0.097291 0.116155 0.142819 0.185451 0.248314 0.305228 0.350004 0.385123 0.436447 0.493952 97.170231
2 129 0.032038 0.053613 0.069926 0.092054 0.138240 0.208685 0.264128 0.298044 0.335081 0.402711 0.478596 97.626884
2 130 0.023757 0.044455 0.064360 0.084274 0.118762 0.177793 0.237057 0.283377 0.328369 0.398644 0.479078 97.760075
2 131 0.043523 0.050315 0.057054 0.082796 0.128747 0.172762 0.202118 0.237806 0.285803 0.346243 0.403360 97.989473
2 132 0.025139 0.038886 0.049876 0.065423 0.092953 0.131821 0.165773 0.196687 0.234341 0.292904 0.359751 98.346449
2 133 0.020376 0.033677 0.042693 0.054987 0.082256 0.122849 0.155701 0.182871 0.220678 0.282611 0.351218 98.450089
2 134 0.019713 0.025002 0.030779 0.045884 0.071983 0.100598 0.124167 0.153125 0.192183 0.245388 0.302249 98.688929
2 135 0.015627 0.022254 0.028738 0.041138 0.062462 0.089589 0.113992 0.140533 0.174781 0.224523 0.280900 98.805467
2 136 0.011722 0.021126 0.028535 0.037645 0.057594 0.089701 0.119906 0.146984 0.182707 0.239892 0.306648 98.757542
2 137 0.011011 0.016404 0.023037 0.034784 0.054855 0.081975 0.108378 0.136074 0.168568 0.216608 0.273117 98.875187
2 138 0.019415 0.027011 0.032244 0.044651 0.070515 0.102967 0.128936 0.156668 0.195455 0.249860 0.307337 98.664938
2 139 0.016731 0.027564 0.038134 0.052810 0.078375 0.115140 0.149619 0.181672 0.219145 0.277086 0.346640 98.497086
2 140 0.013635 0.026386 0.036333 0.045824 0.066895 0.104585 0.142373 0.174815 0.214880 0.280519 0.359533 98.534222
2 141 0.012787 0.017228 0.022821 0.036197 0.062037 0.096950 0.130876 0.168829 0.213990 0.276631 0.345868 98.615789
2 142 0.011510 0.022830 0.033294 0.045382 0.071628 0.115924 0.159089 0.196507 0.244895 0.323625 0.417119 98.358202
2 143 0.012719 0.021188 0.030422 0.045892 0.075366 0.117884 0.160114 0.204252 0.259242 0.337836 0.426216 98.308870
2 144 0.014038 0.017808 0.023165 0.039538 0.072349 0.109497 0.141567 0.184454 0.245050 0.322015 0.399267 98.431252
2 145 0.020314 0.030517 0.038956 0.055445 0.087657 0.130317 0.168061 0.209909 0.269280 0.354800 0.450513 98.184233
2 146 0.012145 0.021292 0.030242 0.046406 0.084309 0.144109 0.197605 0.246039 0.313332 0.420177 0.540201 97.944142
2 147 0.019251 0.030250 0.043594 0.068803 0.112579 0.164049 0.210850 0.267033 0.343269 0.442458 0.548148 97.749718
2 148 0.047743 0.050083 0.055581 0.087831 0.146649 0.199349 0.236999 0.294467 0.379052 0.481049 0.578406 97.442787
2 149 0.017931 0.037441 0.055274 0.076403 0.126251 0.211475 0.290014 0.352531 0.437046 0.574369 0.726041 97.095226
2 150 0.011640 0.019702 0.029895 0.052088 0.105509 0.189468 0.267678 0.340142 0.431455 0.570347 0.721039 97.261038
2 151 0.052386 0.073039 0.092935 0.137162 0.212338 0.285822 0.336975 0.396445 0.481828 0.590861 0.698507 96.641701
2 152 0.079443 0.096464 0.106591 0.154540 0.255090 0.361438 0.426998 0.496312 0.596301 0.719421 0.825461 95.881946
2 153 0.019015 0.034040 0.053177 0.090326 0.174836 0.301399 0.413474 0.508569 0.621668 0.784099 0.946794 96.052605
2 154 0.037908 0.070167 0.100662 0.142845 0.226001 0.340075 0.428984 0.496902 0.585515 0.719362 0.857935 95.993643
2 155 0.120650 0.127719 0.130377 0.177450 0.274470 0.380030 0.448296 0.514562 0.598000 0.712724 0.823902 95.691822
2 156 0.053100 0.108341 0.151482 0.189153 0.271876 0.409624 0.525174 0.597798 0.685024 0.829572 0.988751 95.190104
2 157 0.082264 0.098523 0.119180 0.181160 0.288894 0.396815 0.470091 0.546621 0.639991 0.756879 0.869647 95.549940
2 158 0.085683 0.113179 0.131609 0.178550 0.265469 0.362963 0.429191 0.492324 0.578894 0.695728 0.808896 95.857516
2 159 0.057802 0.097982 0.123859 0.154945 0.226746 0.342159 0.436757 0.501952 0.583852 0.719234 0.866018 95.888697
2 160 0.054249 0.081184 0.103897 0.145066 0.225453 0.334458 0.419262 0.484946 0.563610 0.684039 0.812715 96.091125
2 161 0.062333 0.096335 0.122971 0.158753 0.219650 0.304879 0.376503 0.436561 0.508095 0.616053 0.735791 96.362078
2 162 0.072713 0.089067 0.099998 0.142299 0.231727 0.334150 0.402467 0.471054 0.570243 0.702366 0.825065 96.058847
2 163 0.042646 0.067285 0.091108 0.128606 0.195944 0.291063 0.375029 0.450449 0.540630 0.675278 0.824116 96.317846
2 164 0.032333 0.059943 0.081503 0.108489 0.172267 0.280861 0.379248 0.453344 0.544119 0.690247 0.850342 96.347302
2 165 0.045271 0.071586 0.098670 0.136891 0.197882 0.287131 0.372966 0.446993 0.516780 0.619955 0.742232 96.463646
2 166 0.067675 0.113142 0.140368 0.174933 0.248872 0.356608 0.441952 0.508798 0.592745 0.717083 0.848876 95.788950
2 167 0.031548 0.059990 0.088079 0.119456 0.180434 0.285896 0.391091 0.475010 0.563253 0.706252 0.878304 96.220686
2 168 0.055435 0.073416 0.086643 0.123291 0.196120 0.281594 0.346713 0.417971 0.516479 0.647547 0.779012 96.475775
2 169 0.039264 0.056348 0.069595 0.095668 0.143330 0.201950 0.253030 0.312392 0.392331 0.497973 0.611886 97.326235
2 170 0.028231 0.034953 0.042187 0.066286 0.113798 0.167329 0.210145 0.265215 0.342970 0.444313 0.550361 97.734207
2 171 0.014976 0.029344 0.044482 0.064721 0.105406 0.168596 0.230666 0.294392 0.383401 0.516034 0.666047 97.481937
2 172 0.023497 0.030456 0.036642 0.056733 0.100654 0.156832 0.206417 0.269578 0.362457 0.488048 0.618356 97.650331
2 173 0.007841 0.013347 0.019911 0.032356 0.057786 0.093943 0.130345 0.175685 0.243517 0.342981 0.458249 98.424042
2 174 0.008109 0.011428 0.014979 0.024563 0.046981 0.080570 0.115173 0.160735 0.230047 0.331064 0.445363 98.530991
2 175 0.008464 0.017273 0.026889 0.039331 0.064906 0.109640 0.159682 0.213948 0.289986 0.410416 0.560523 98.098945
2 176 0.009187 0.019624 0.029976 0.041055 0.065147 0.110210 0.160104 0.208670 0.274138 0.381179 0.515262 98.185450
2 177 0.006034 0.009272 0.013001 0.021382 0.039996 0.068908 0.099954 0.137638 0.191471 0.271998 0.368067 98.772282
2 178 0.008568 0.013480 0.018647 0.028891 0.049488 0.078802 0.108989 0.147752 0.207025 0.293944 0.397070 98.647341
2 179 0.013466 0.018826 0.024094 0.038275 0.070373 0.114928 0.156273 0.207761 0.287977 0.405427 0.536584 98.126017
2 180 0.010750 0.022941 0.034616 0.046307 0.070704 0.114309 0.160849 0.207645 0.274060 0.379520 0.508421 98.169878
2 181 0.008648 0.011932 0.016038 0.026978 0.051079 0.086629 0.122869 0.167137 0.229125 0.320377 0.428206 98.530977
2 182 0.008428 0.016381 0.024674 0.036912 0.064736 0.113661 0.166650 0.222325 0.300826 0.424203 0.574022 98.047180
2 183 0.013388 0.022890 0.034040 0.053746 0.092430 0.148309 0.203810 0.267651 0.359292 0.493067 0.648865 97.662510
2 184 0.023696 0.031447 0.037898 0.057017 0.096504 0.144127 0.184689 0.238747 0.322838 0.436088 0.556906 97.870041
2 185 0.013403 0.019709 0.026769 0.043825 0.082605 0.139501 0.193674 0.256631 0.348288 0.481787 0.629799 97.764008
2 186 0.015525 0.030481 0.046227 0.069746 0.123132 0.211800 0.298215 0.378808 0.489243 0.656978 0.844684 96.835160
2 187 0.044398 0.062862 0.078528 0.113129 0.180792 0.268971 0.342820 0.421130 0.528628 0.677674 0.837586 96.443482
2 188 0.036066 0.047763 0.057700 0.088363 0.159415 0.254472 0.330975 0.413036 0.532834 0.696065 0.855764 96.527546
2 189 0.026584 0.047103 0.066675 0.097438 0.167991 0.284860 0.389973 0.469934 0.566789 0.724996 0.900460 96.257196
2 190 0.059582 0.099062 0.130169 0.176474 0.265491 0.387469 0.483642 0.563682 0.671165 0.829867 0.999847 95.333544
2 191 0.107008 0.125754 0.136001 0.187264 0.291036 0.410823 0.494541 0.580569 0.699363 0.856646 1.009325 95.101673
2 192 0.045211 0.076394 0.108832 0.161264 0.258374 0.387184 0.491547 0.582617 0.702604 0.872522 1.049843 95.263607
2 193 0.085895 0.116541 0.134379 0.182218 0.279995 0.406724 0.499327 0.578770 0.684296 0.838547 0.996204 95.197106
2 194 0.099203 0.152833 0.189744 0.241397 0.336475 0.477482 0.592031 0.675998 0.767144 0.906577 1.055603 94.505516
2 195 0.048915 0.099007 0.135610 0.169233 0.261416 0.440020 0.592232 0.668505 0.754272 0.925427 1.109913 94.795448
2 196 0.060771 0.093264 0.126450 0.182058 0.282684 0.426718 0.548897 0.637988 0.721391 0.856553 1.006138 95.057089
2 197 0.100987 0.149552 0.168214 0.206527 0.302133 0.437909 0.525262 0.580843 0.667323 0.811026 0.951634 95.098591
2 198 0.085843 0.144757 0.196192 0.250884 0.340292 0.484190 0.598021 0.656841 0.704925 0.808342 0.929081 94.800631
2 199 0.066276 0.112451 0.130835 0.160857 0.258048 0.426263 0.548988 0.606834 0.684587 0.829716 0.962888 95.212260
2 200 0.072345 0.110150 0.144321 0.191612 0.262472 0.360935 0.440441 0.502942 0.574944 0.695998 0.834946 95.808895
2 201 0.092701 0.137545 0.160804 0.199629 0.278998 0.393105 0.480967 0.545700 0.619562 0.732163 0.843797 95.515028
2 202 0.045301 0.091270 0.124599 0.153368 0.230926 0.383093 0.512833 0.575211 0.636090 0.757303 0.879645 95.610356
2 203 0.043354 0.070716 0.094695 0.130635 0.201818 0.315273 0.415241 0.484331 0.550146 0.662162 0.786384 96.245242
2 204 0.039782 0.079090 0.113175 0.142405 0.195959 0.287046 0.368121 0.421229 0.476375 0.573112 0.688309 96.615396
2 205 0.063508 0.093889 0.112314 0.141322 0.200963 0.290120 0.364777 0.422618 0.482613 0.573501 0.670787 96.583590
2 206 0.041666 0.069743 0.091084 0.122943 0.185785 0.267126 0.327892 0.377967 0.445715 0.547264 0.652506 96.870310
2 207 0.083687 0.108429 0.112995 0.133249 0.176222 0.228710 0.266863 0.305622 0.357822 0.429798 0.504396 97.292214
2 208 0.028209 0.043169 0.055744 0.081177 0.132260 0.193037 0.233198 0.266806 0.315954 0.393206 0.475032 97.782206
2 209 0.010346 0.016996 0.025613 0.044261 0.087374 0.151317 0.209291 0.262655 0.325154 0.411969 0.500454 97.954571
2 210 0.024215 0.036318 0.047768 0.070560 0.113967 0.167789 0.212365 0.258612 0.318270 0.398679 0.482322 97.869133
2 211 0.024214 0.036818 0.045969 0.062755 0.095802 0.138270 0.172898 0.207321 0.253649 0.320792 0.393872 98.247638
2 212 0.013361 0.021074 0.028294 0.042199 0.071489 0.112438 0.148988 0.186767 0.236921 0.308697 0.385658 98.444115
2 213 0.005964 0.010441 0.016683 0.029759 0.060226 0.105201 0.146668 0.187935 0.241900 0.320539 0.403380 98.471304
2 214 0.030307 0.040962 0.048112 0.065198 0.097913 0.135041 0.164863 0.199879 0.247813 0.308453 0.366755 98.294702
2 215 0.026164 0.034745 0.040832 0.057828 0.092245 0.131051 0.157678 0.183428 0.217633 0.265875 0.314058 98.478464
2 216 0.009710 0.019129 0.027993 0.038378 0.061273 0.101490 0.140790 0.170961 0.204382 0.261158 0.327089 98.637648
2 217 0.012926 0.022208 0.030604 0.043252 0.069716 0.109609 0.145458 0.176658 0.213703 0.270722 0.333364 98.571783
2 218 0.026141 0.036578 0.043786 0.057965 0.084248 0.117993 0.145968 0.172395 0.202324 0.243772 0.286812 98.582018
2 219 0.018947 0.029153 0.036395 0.048336 0.071533 0.102879 0.128702 0.151733 0.179342 0.220432 0.264928 98.747620
2 220 0.011780 0.019083 0.026764 0.038728 0.059897 0.088365 0.113632 0.137637 0.165745 0.207208 0.252895 98.878269
2 221 0.024786 0.029240 0.031679 0.043508 0.068194 0.096169 0.117018 0.140646 0.172312 0.213166 0.251332 98.811951
2 222 0.015754 0.025414 0.033814 0.045429 0.065066 0.090589 0.112535 0.132781 0.156090 0.189445 0.225500 98.907585
2 223 0.012977 0.019269 0.024079 0.032403 0.048009 0.068539 0.086106 0.102780 0.122413 0.151536 0.183048 99.148838
2 224 0.009651 0.015738 0.020480 0.026971 0.039462 0.056976 0.072950 0.088396 0.106901 0.133493 0.161477 99.267504
2 225 0.007369 0.010634 0.013652 0.019455 0.030020 0.042776 0.054145 0.066740 0.081925 0.102461 0.123471 99.447353
2 226 0.005007 0.007679 0.010154 0.014527 0.022608 0.032396 0.041305 0.051502 0.064273 0.081196 0.098181 99.571169
2 227 0.005368 0.007601 0.009612 0.013938 0.021972 0.030885 0.038470 0.047560 0.059053 0.073916 0.088170 99.603456
2 228 0.005487 0.008215 0.010299 0.014226 0.021560 0.029895 0.036821 0.044738 0.054692 0.067936 0.080723 99.625411
2 229 0.004443 0.007114 0.009516 0.013274 0.019926 0.027652 0.034534 0.042243 0.051463 0.063458 0.075020 99.651360
2 230 0.006072 0.008259 0.010185 0.014893 0.023405 0.032728 0.040257 0.049010 0.059709 0.073707 0.087374 99.594402
3 4 0.000000 0.000000 0.000000 0.000000 0.000000 0.000000 0.000000 0.000000 0.000000 0.000000 0.000000 0.000000
3 5 0.412997 10.320080 14.245000 32.114570 11.475141 6.149477 5.075450 1.473379 1.285558 0.461064 0.134714 16.852569
3 6 1.721417 8.522337 4.731207 9.212405 7.072839 15.931617 21.101350 13.425629 2.830264 0.597449 0.226681 14.626802
3 7 0.839380 7.978934 5.731823 8.824005 6.447639 10.435384 10.774635 11.298792 11.921882 9.818640 3.647519 12.281368
3 8 1.119783 4.644790 2.585847 7.403822 14.686497 25.263280 14.124199 6.920353 3.551478 2.763721 1.753414 15.182816
3 9 0.357491 0.794045 0.969302 2.313859 5.011399 11.629824 22.973221 14.702977 9.192891 4.841209 3.204186 24.009596
3 10 0.101401 0.260808 0.305930 0.700060 1.280012 3.099610 7.604966 6.375159 7.674505 11.311635 18.254101 43.031809
3 11 0.110829 0.213882 0.368550 0.804658 1.182114 1.963394 5.318905 6.747337 12.218543 13.664868 14.869321 42.537598
3 12 0.239598 0.540189 0.800329 1.252588 1.785875 2.910927 6.539475 6.370095 9.053015 10.223050 13.466719 46.818139
3 13 0.098056 0.159194 0.211084 0.394298 0.641773 1.097594 2.401946 2.350258 3.389728 4.505928 8.319085 76.431057
3 14 0.068344 0.095526 0.116636 0.209952 0.369333 0.691894 1.571095 1.462041 1.833744 2.168389 3.783014 87.630030
3 15 0.026538 0.051458 0.079844 0.132408 0.234941 0.447009 0.733051 1.055776 1.489022 2.253455 3.271610 90.224886
3 16 0.032994 0.062903 0.093436 0.149662 0.276045 0.562301 0.967638 1.378547 1.819672 2.539794 3.431741 88.685269
3 17 0.024640 0.042763 0.065457 0.115318 0.215555 0.400060 0.630962 0.893109 1.253068 1.886804 2.763106 91.709156
3 18 0.044265 0.069665 0.094869 0.148987 0.231409 0.346489 0.466234 0.601602 0.789424 1.112358 1.583430 94.511269
3 19 0.017829 0.032600 0.050027 0.084899 0.157852 0.298635 0.478099 0.664151 0.884777 1.244589 1.697955 94.388586
3 20 0.018064 0.034287 0.051895 0.086761 0.166547 0.335979 0.564018 0.789351 1.029294 1.411056 1.882673 93.630079
3 21 0.014026 0.023982 0.035894 0.062369 0.117165 0.218174 0.347371 0.497813 0.706557 1.058192 1.529798 95.388657
3 22 0.011068 0.020236 0.030232 0.050433 0.093012 0.172863 0.269725 0.368709 0.495389 0.710816 0.996509 96.781008
3 23 0.010731 0.018592 0.027481 0.047306 0.089207 0.163664 0.255887 0.357497 0.488891 0.697114 0.955670 96.887961
3 24 0.009411 0.017234 0.026387 0.045170 0.086543 0.167566 0.274805 0.391488 0.538930 0.775859 1.071607 96.594999
3 25 0.013435 0.025889 0.038800 0.060519 0.106311 0.195074 0.305360 0.409268 0.530689 0.735063 0.995911 96.583681
3 26 0.017999 0.025346 0.033006 0.054944 0.098528 0.160434 0.224937 0.297988 0.401434 0.562754 0.761185 97.361445
3 27 0.003203 0.005423 0.008616 0.015190 0.029070 0.051774 0.079161 0.115063 0.166630 0.244746 0.343289 98.937834
3 28 0.007380 0.010527 0.014077 0.023113 0.042871 0.072321 0.101920 0.139055 0.196710 0.288935 0.405583 98.697508
3 29 0.005901 0.012291 0.019160 0.028406 0.050277 0.092471 0.138853 0.179559 0.226688 0.303624 0.395350 98.547419
3 30 0.008944 0.013744 0.019534 0.031902 0.056418 0.090188 0.120423 0.150776 0.189682 0.250257 0.322786 98.745342
3 31 0.005604 0.008426 0.011774 0.019572 0.036731 0.062957 0.090643 0.125081 0.175381 0.250463 0.339920 98.873447
3 32 0.004821 0.008219 0.013089 0.022604 0.041502 0.070391 0.102552 0.141000 0.192345 0.265933 0.352751 98.784797
3 33 0.012491 0.016540 0.021095 0.034303 0.060525 0.089186 0.109307 0.132977 0.171013 0.228146 0.291058 98.833361
3 34 0.005563 0.010675 0.016588 0.025449 0.044428 0.078341 0.114983 0.146770 0.180010 0.232819 0.294928 98.849447
3 35 0.004772 0.008181 0.011582 0.017901 0.033319 0.062877 0.096130 0.128025 0.166843 0.232125 0.313264 98.924980
3 36 0.008807 0.015772 0.023878 0.035136 0.055121 0.089449 0.126775 0.159199 0.191023 0.243891 0.311300 98.739647
3 37 0.018821 0.027194 0.034139 0.047649 0.070983 0.100404 0.124338 0.147102 0.176156 0.221033 0.274227 98.757953
3 38 0.014308 0.022094 0.029933 0.042833 0.063362 0.091263 0.118403 0.147723 0.183982 0.235589 0.296460 98.754053
3 39 0.014128 0.020007 0.026863 0.041018 0.064812 0.094741 0.121580 0.150039 0.184821 0.234032 0.289923 98.758036
3 40 0.014307 0.023148 0.032617 0.047282 0.070413 0.100560 0.126736 0.150598 0.179207 0.224197 0.278125 98.752808
3 41 0.012094 0.020369 0.025974 0.034159 0.053709 0.089237 0.123920 0.151301 0.182364 0.235979 0.299398 98.771498
3 42 0.007111 0.012952 0.020169 0.030362 0.048701 0.081899 0.120451 0.154831 0.186603 0.237086 0.299579 98.800255
3 43 0.014616 0.021364 0.027929 0.041073 0.063321 0.090279 0.112573 0.135796 0.166804 0.212711 0.266419 98.847115
3 44 0.013928 0.019248 0.025373 0.039501 0.063770 0.091163 0.113694 0.139309 0.173113 0.218317 0.266569 98.836017
3 45 0.008032 0.011782 0.016667 0.027785 0.049681 0.079918 0.109527 0.143409 0.187435 0.246439 0.307400 98.811924
3 46 0.012737 0.018284 0.024318 0.037540 0.060673 0.086821 0.108134 0.133341 0.169658 0.219594 0.274471 98.854429
3 47 0.010017 0.018081 0.028171 0.043351 0.067950 0.102550 0.136650 0.170004 0.208582 0.262871 0.325121 98.626654
3 48 0.016130 0.025511 0.035971 0.055735 0.090084 0.133111 0.171737 0.211956 0.259864 0.319401 0.377857 98.302639
3 49 0.005911 0.008972 0.013312 0.023414 0.044513 0.078168 0.117149 0.165924 0.230696 0.321756 0.423569 98.566614
3 50 0.005430 0.009359 0.014907 0.026563 0.050845 0.087092 0.125887 0.173579 0.241621 0.330912 0.415468 98.518339
3 51 0.024097 0.035247 0.049973 0.087271 0.153486 0.210197 0.236909 0.261186 0.292985 0.326970 0.350126 97.971548
3 52 0.011967 0.022732 0.038327 0.068597 0.132580 0.224114 0.296784 0.333769 0.347515 0.365891 0.377205 97.780520
3 53 0.004176 0.006875 0.010733 0.020529 0.046668 0.097441 0.167437 0.255261 0.349680 0.430226 0.462457 98.148511
3 54 0.009725 0.017046 0.030358 0.061847 0.132464 0.234720 0.316306 0.359858 0.370707 0.374827 0.362869 97.729269
3 55 0.107929 0.201463 0.242769 0.279826 0.312440 0.305638 0.263217 0.229797 0.222448 0.231217 0.239531 97.363724
3 56 0.020400 0.041483 0.075097 0.121106 0.181933 0.265943 0.338168 0.366993 0.358730 0.359667 0.364311 97.506176
3 57 0.022135 0.038107 0.049374 0.066740 0.105430 0.167630 0.226182 0.275307 0.325679 0.387020 0.434872 97.901518
3 58 0.018596 0.026559 0.037101 0.059789 0.096627 0.139027 0.176668 0.218259 0.264657 0.318874 0.368874 98.274969
3 59 0.015538 0.019999 0.026395 0.044656 0.079472 0.118647 0.149846 0.186198 0.232961 0.293660 0.354402 98.478226
3 60 0.007802 0.015263 0.023540 0.034211 0.054708 0.090439 0.128555 0.161998 0.197693 0.254293 0.321784 98.709717
3 61 0.008326 0.012314 0.016667 0.026515 0.046428 0.076139 0.105455 0.138154 0.181062 0.247173 0.327311 98.814461
3 62 0.004214 0.007706 0.012449 0.020365 0.036046 0.063914 0.097997 0.135293 0.178218 0.242832 0.320427 98.880539
3 63 0.010115 0.013619 0.017426 0.027764 0.047589 0.070726 0.089370 0.112738 0.146534 0.196005 0.252269 99.015846
3 64 0.006508 0.010865 0.016018 0.025142 0.041319 0.063280 0.084296 0.106864 0.135436 0.178142 0.229013 99.103115
3 65 0.003095 0.005557 0.008316 0.013317 0.025524 0.049460 0.078922 0.109418 0.143809 0.197737 0.261630 99.103218
3 66 0.005068 0.008172 0.012127 0.020104 0.035630 0.057401 0.078967 0.102794 0.131840 0.173807 0.222422 99.151667
3 67 0.003436 0.005610 0.008386 0.013930 0.025121 0.041950 0.059646 0.079579 0.104280 0.140053 0.181311 99.336697
3 68 0.004782 0.007438 0.010530 0.016724 0.028913 0.045753 0.062077 0.080330 0.103264 0.135568 0.171444 99.333177
3 69 0.006508 0.009218 0.012120 0.018616 0.030919 0.046349 0.060075 0.075930 0.096783 0.127214 0.161602 99.354662
3 70 0.006334 0.009951 0.013476 0.019455 0.030286 0.044316 0.056769 0.069801 0.086128 0.110207 0.137252 99.416023
3 71 0.007322 0.009876 0.012657 0.019228 0.030975 0.044196 0.055146 0.068057 0.084372 0.106427 0.129237 99.432508
3 72 0.006629 0.010444 0.014193 0.020363 0.031024 0.044483 0.056598 0.069238 0.084478 0.106375 0.131009 99.425167
3 73 0.007690 0.012090 0.016232 0.022687 0.033080 0.045586 0.056615 0.068499 0.083143 0.104276 0.128342 99.421757
3 74 0.005196 0.007779 0.010760 0.016393 0.026318 0.039049 0.051050 0.064008 0.078879 0.099352 0.121573 99.479645
3 75 0.008710 0.012382 0.015603 0.022270 0.034236 0.048233 0.059649 0.071992 0.087654 0.109680 0.133225 99.396366
3 76 0.007662 0.013589 0.018922 0.024890 0.035279 0.051844 0.068364 0.082671 0.097396 0.121581 0.151197 99.326607
3 77 0.007645 0.011086 0.014363 0.020927 0.032971 0.048618 0.062777 0.077838 0.095892 0.121641 0.150388 99.355850
3 78 0.005464 0.007484 0.010333 0.016874 0.028450 0.042261 0.055765 0.073270 0.096221 0.127132 0.160729 99.376017
3 79 0.005738 0.008264 0.011081 0.017590 0.030317 0.046387 0.061185 0.079397 0.104687 0.139706 0.177806 99.317841
3 80 0.002517 0.004201 0.006540 0.011277 0.021095 0.036129 0.052331 0.071362 0.097074 0.136039 0.182409 99.379028
3 81 0.002083 0.003466 0.005224 0.009036 0.017670 0.031276 0.045799 0.063066 0.087379 0.125418 0.171576 99.438007
3 82 0.001201 0.002229 0.003544 0.006160 0.012969 0.026627 0.044308 0.065143 0.092913 0.138707 0.196048 99.410148
3 83 0.001373 0.002269 0.003543 0.006523 0.013782 0.026986 0.043872 0.066320 0.098772 0.150003 0.213810 99.372748
3 84 0.002012 0.003526 0.005673 0.010118 0.019770 0.035322 0.053225 0.074693 0.103292 0.146558 0.200055 99.345755
3 85 0.002590 0.004064 0.005948 0.010306 0.019801 0.033827 0.048454 0.067120 0.094580 0.136759 0.188174 99.388378
3 86 0.001686 0.002454 0.003552 0.006704 0.014473 0.026838 0.041214 0.062474 0.097347 0.151991 0.218903 99.372364
3 87 0.001764 0.003101 0.005152 0.009725 0.020512 0.038880 0.061399 0.090484 0.131541 0.193213 0.266516 99.177713
3 88 0.004533 0.007974 0.012339 0.020492 0.036502 0.058744 0.080496 0.105437 0.140259 0.192409 0.255212 99.085607
3 89 0.002378 0.003972 0.006214 0.011186 0.022757 0.042307 0.065072 0.093487 0.134187 0.197063 0.273811 99.147570
3 90 0.002690 0.004399 0.006898 0.012901 0.027886 0.054142 0.086372 0.128215 0.188063 0.273674 0.365847 98.848911
3 91 0.007727 0.012920 0.019246 0.031958 0.060336 0.102890 0.140927 0.174811 0.216838 0.283243 0.358341 98.590763
3 92 0.009918 0.016630 0.024560 0.038837 0.066296 0.104341 0.138680 0.173589 0.221548 0.294969 0.379651 98.530977
3 93 0.007074 0.013041 0.020323 0.032080 0.058373 0.107469 0.163760 0.217418 0.277960 0.368470 0.467514 98.266516
3 94 0.022234 0.034637 0.047063 0.069908 0.114302 0.174079 0.221982 0.259491 0.302031 0.365690 0.431698 97.956888
3 95 0.024883 0.040039 0.055506 0.078925 0.117866 0.168802 0.211895 0.247745 0.285884 0.340364 0.399213 98.028875
3 96 0.034291 0.046165 0.058203 0.085318 0.131942 0.183735 0.221924 0.259345 0.304566 0.363884 0.421927 97.888702
3 97 0.041300 0.060107 0.077100 0.106521 0.152367 0.202258 0.238266 0.272518 0.315077 0.372072 0.429329 97.733088
3 98 0.049520 0.067671 0.081883 0.110558 0.154151 0.198553 0.229329 0.262907 0.308154 0.366913 0.426726 97.743633
3 99 0.030530 0.045855 0.062183 0.090476 0.135784 0.188814 0.231339 0.272480 0.320702 0.383209 0.447281 97.791347
3 100 0.015634 0.024229 0.035137 0.056110 0.096100 0.152444 0.206312 0.259554 0.319351 0.399521 0.483613 97.951996
3 101 0.022451 0.032690 0.044398 0.068816 0.114039 0.170905 0.220222 0.270279 0.328264 0.403067 0.480299 97.844570
3 102 0.007116 0.011852 0.017982 0.029278 0.051554 0.085906 0.122864 0.165532 0.222886 0.306309 0.403952 98.574770
3 103 0.009238 0.012888 0.017891 0.030395 0.056068 0.090488 0.123072 0.163573 0.222413 0.309295 0.410268 98.554413
3 104 0.008551 0.015368 0.022656 0.035299 0.065624 0.119689 0.177785 0.233325 0.300461 0.401578 0.511888 98.107771
3 105 0.006668 0.011968 0.017714 0.027245 0.048373 0.086137 0.127341 0.169335 0.225383 0.317711 0.432530 98.529596
3 106 0.003967 0.006457 0.009983 0.017280 0.031623 0.053460 0.078047 0.109182 0.153063 0.218950 0.302395 99.015594
3 107 0.005347 0.007592 0.010870 0.018991 0.035260 0.057665 0.081381 0.113871 0.161687 0.230476 0.313168 98.963690
3 108 0.006764 0.010059 0.014078 0.023355 0.042711 0.069814 0.096913 0.131681 0.183135 0.257054 0.341610 98.822826
3 109 0.009098 0.013033 0.017406 0.027562 0.047712 0.074355 0.098712 0.127689 0.169504 0.231252 0.303399 98.880283
3 110 0.008191 0.014476 0.021887 0.033075 0.051597 0.076956 0.101696 0.128577 0.164531 0.219011 0.286582 98.893417
3 111 0.008905 0.012247 0.016103 0.026316 0.048078 0.078362 0.106714 0.140211 0.187217 0.254858 0.329850 98.791140
3 112 0.006212 0.010865 0.017174 0.027842 0.048306 0.082618 0.121600 0.162216 0.209595 0.280946 0.366900 98.665726
3 113 0.016900 0.025642 0.032327 0.045053 0.069110 0.100160 0.124672 0.148962 0.185806 0.245564 0.318098 98.687706
3 114 0.009706 0.019367 0.031083 0.044332 0.065679 0.104718 0.147785 0.181431 0.210437 0.261733 0.328328 98.595398
3 115 0.019887 0.024900 0.027908 0.040082 0.066475 0.102379 0.131670 0.162667 0.206971 0.275467 0.354175 98.587421
3 116 0.009454 0.015605 0.023796 0.037116 0.059115 0.092870 0.130742 0.171297 0.216942 0.283301 0.364708 98.595055
3 117 0.016109 0.021535 0.026121 0.038473 0.063476 0.095907 0.122571 0.150929 0.191167 0.252184 0.323106 98.698425
3 118 0.012272 0.020975 0.031865 0.048253 0.073169 0.106048 0.137899 0.171562 0.213413 0.274585 0.349115 98.560845
3 119 0.008782 0.013291 0.018513 0.030044 0.054690 0.092164 0.128985 0.168476 0.220648 0.298229 0.388306 98.577871
3 120 0.005060 0.009494 0.014569 0.022708 0.041016 0.075206 0.116286 0.160941 0.217280 0.305031 0.412131 98.620277
3 121 0.004824 0.007785 0.012266 0.022185 0.043513 0.076444 0.111908 0.154507 0.213507 0.298492 0.393472 98.661091
3 122 0.017251 0.025560 0.035280 0.058618 0.105111 0.156502 0.191322 0.226886 0.279593 0.353245 0.427226 98.123409
3 123 0.006089 0.011809 0.019404 0.032462 0.064057 0.126543 0.201076 0.266713 0.327246 0.412977 0.501888 98.029739
3 124 0.010375 0.016238 0.023636 0.039625 0.074928 0.130207 0.185303 0.240903 0.307587 0.400445 0.497488 98.073265
3 125 0.026168 0.041061 0.060761 0.096648 0.153889 0.215002 0.257971 0.296559 0.341670 0.404124 0.467876 97.638273
3 126 0.075084 0.103557 0.115652 0.149698 0.218545 0.292467 0.326803 0.347723 0.385202 0.450881 0.516467 97.017921
3 127 0.017060 0.038491 0.069945 0.102228 0.150255 0.247209 0.359142 0.426999 0.455016 0.518992 0.604387 97.010278
3 128 0.066979 0.090887 0.106457 0.146638 0.223882 0.314261 0.369433 0.407736 0.454967 0.532073 0.612467 96.674219
3 129 0.022943 0.037706 0.055938 0.085611 0.138166 0.215348 0.286768 0.344730 0.404781 0.501595 0.610363 97.296049
3 130 0.021541 0.038288 0.053842 0.073634 0.114615 0.189174 0.266803 0.327267 0.384161 0.476945 0.585399 97.468334
3 131 0.044244 0.051789 0.062216 0.092982 0.141659 0.188349 0.221059 0.261083 0.315000 0.390011 0.470903 97.760704
3 132 0.027046 0.040151 0.050480 0.069406 0.104315 0.149782 0.186171 0.221722 0.271225 0.347399 0.433037 98.099266
3 133 0.015539 0.028014 0.040452 0.055565 0.083794 0.131876 0.179866 0.218800 0.259176 0.327803 0.411617 98.247499
3 134 0.018064 0.023113 0.028940 0.043416 0.069432 0.102370 0.132336 0.167212 0.212606 0.278010 0.352796 98.571703
3 135 0.016745 0.022682 0.027918 0.040898 0.065229 0.094860 0.118736 0.146657 0.188630 0.251498 0.324059 98.702090
3 136 0.007428 0.014275 0.022547 0.032840 0.051589 0.087355 0.128697 0.165620 0.203744 0.269750 0.356766 98.659390
3 137 0.011713 0.016549 0.021207 0.031941 0.053579 0.082920 0.108768 0.137610 0.178515 0.240700 0.314758 98.801746
3 138 0.012822 0.019020 0.027203 0.042788 0.069652 0.104204 0.136056 0.170654 0.214493 0.278851 0.354513 98.569744
3 139 0.014814 0.023208 0.030958 0.045353 0.075159 0.119364 0.159667 0.197950 0.247229 0.322451 0.409113 98.354734
3 140 0.005780 0.011874 0.019440 0.029250 0.049450 0.089783 0.137943 0.181109 0.225464 0.299699 0.394390 98.555822
3 141 0.007984 0.010423 0.013794 0.023999 0.046823 0.079420 0.110698 0.149588 0.206654 0.293382 0.395352 98.661882
3 142 0.005132 0.010339 0.016605 0.026085 0.049286 0.097697 0.156674 0.211648 0.273472 0.372138 0.487436 98.293488
3 143 0.005441 0.009595 0.015243 0.026294 0.051286 0.095647 0.147075 0.202018 0.268341 0.368363 0.487283 98.323416
3 144 0.005629 0.008165 0.012311 0.023157 0.047042 0.081888 0.118391 0.165765 0.234321 0.334522 0.451789 98.517023
3 145 0.010687 0.017521 0.025291 0.041274 0.075467 0.124038 0.166427 0.211739 0.280935 0.389039 0.516205 98.141378
3 146 0.005059 0.009450 0.015107 0.025733 0.052143 0.105321 0.170064 0.238758 0.327734 0.470498 0.640670 97.939461
3 147 0.008030 0.013856 0.022520 0.040398 0.077426 0.133491 0.192993 0.262543 0.355555 0.487244 0.639083 97.766861
3 148 0.016098 0.022135 0.032558 0.062079 0.123061 0.194421 0.251115 0.319298 0.418832 0.555659 0.700433 97.304317
3 149 0.007247 0.015458 0.024777 0.039476 0.080427 0.172966 0.288398 0.393988 0.513580 0.698449 0.898506 96.866729
3 150 0.004935 0.008879 0.015008 0.028178 0.059761 0.121293 0.198305 0.290885 0.420914 0.631282 0.890849 97.329708
3 151 0.020211 0.031892 0.049355 0.089735 0.170206 0.270247 0.355556 0.451190 0.577932 0.736647 0.892330 96.354700
3 152 0.031750 0.045504 0.066802 0.126972 0.257374 0.398281 0.482301 0.566119 0.695590 0.866536 1.016930 95.445841
3 153 0.008944 0.016039 0.026319 0.048376 0.105351 0.215565 0.350588 0.504883 0.708881 0.997710 1.290124 95.727223
3 154 0.013436 0.027591 0.046297 0.076721 0.148386 0.282772 0.429538 0.558615 0.703394 0.918018 1.144583 95.650650
3 155 0.054173 0.070505 0.093351 0.162701 0.303303 0.449078 0.527517 0.602700 0.726844 0.912652 1.094029 95.003151
3 156 0.028029 0.061217 0.100102 0.146467 0.246363 0.436607 0.640862 0.789040 0.919010 1.114326 1.320102 94.197876
3 157 0.064819 0.083212 0.107848 0.171411 0.284906 0.410617 0.507315 0.615897 0.762342 0.955121 1.153741 94.882774
3 158 0.060601 0.083785 0.109700 0.168563 0.276051 0.401148 0.494884 0.588919 0.712711 0.875515 1.036450 95.191675
3 159 0.045759 0.079843 0.110029 0.151207 0.237377 0.378321 0.501898 0.591422 0.697955 0.873659 1.068925 95.263605
3 160 0.056830 0.090116 0.127439 0.184161 0.267911 0.377424 0.472178 0.559578 0.665702 0.825077 1.014379 95.359203
3 161 0.053736 0.083424 0.108969 0.151529 0.229083 0.334176 0.422148 0.502008 0.604983 0.754343 0.918033 95.837570
3 162 0.044472 0.063052 0.089465 0.143261 0.234610 0.349450 0.450323 0.553510 0.677831 0.851135 1.036765 95.506126
3 163 0.042432 0.061656 0.077912 0.116308 0.201627 0.325748 0.430529 0.528683 0.664312 0.865889 1.077324 95.607578
3 164 0.014228 0.029070 0.051624 0.082440 0.138112 0.248420 0.382198 0.501007 0.620342 0.821063 1.077068 96.034429
3 165 0.038197 0.056916 0.074702 0.113676 0.194197 0.308417 0.404660 0.492989 0.609643 0.786367 0.980779 95.939455
3 166 0.031454 0.057895 0.092984 0.146916 0.247250 0.409584 0.571387 0.694924 0.801692 0.960293 1.134048 94.851574
3 167 0.018180 0.033407 0.048668 0.072566 0.130891 0.248763 0.383505 0.505860 0.646742 0.875961 1.150157 95.885300
3 168 0.024591 0.037548 0.055818 0.093801 0.164164 0.259973 0.351948 0.451606 0.576861 0.755382 0.960671 96.267641
3 169 0.021818 0.034256 0.048917 0.077475 0.131478 0.203705 0.268784 0.339307 0.434814 0.573503 0.734536 97.131407
3 170 0.013431 0.019703 0.028043 0.047343 0.086355 0.140296 0.192172 0.256829 0.351947 0.492140 0.659187 97.712555
3 171 0.006196 0.013017 0.021391 0.034155 0.065819 0.133028 0.220116 0.312751 0.426358 0.600684 0.806169 97.360316
3 172 0.008531 0.013035 0.019688 0.036312 0.074137 0.131402 0.189664 0.259997 0.360930 0.514334 0.698440 97.693529
3 173 0.003055 0.005261 0.008719 0.016499 0.034252 0.064455 0.101300 0.150920 0.226152 0.342120 0.487521 98.559748
3 174 0.002925 0.004488 0.006920 0.013213 0.028264 0.052844 0.080406 0.118724 0.182512 0.288922 0.428764 98.792015
3 175 0.003087 0.006129 0.009964 0.017030 0.036215 0.077484 0.131801 0.194629 0.282025 0.422380 0.594866 98.224392
3 176 0.003060 0.006323 0.010509 0.017562 0.035938 0.077128 0.133507 0.193313 0.264603 0.378824 0.521553 98.357677
3 177 0.002311 0.003665 0.005787 0.010894 0.022633 0.042935 0.067769 0.100929 0.151864 0.237570 0.354878 98.998768
3 178 0.004016 0.006496 0.009967 0.017772 0.034787 0.060937 0.089268 0.126036 0.183562 0.273384 0.387604 98.806172
3 179 0.006123 0.009159 0.013608 0.024961 0.051323 0.091524 0.132821 0.184716 0.265537 0.392337 0.545823 98.282070
3 180 0.003888 0.008420 0.014173 0.022720 0.043283 0.086907 0.142983 0.200121 0.269315 0.380306 0.518208 98.309675
3 181 0.003645 0.005239 0.007867 0.015172 0.032280 0.059471 0.089889 0.131875 0.199329 0.308936 0.449994 98.696303
3 182 0.002992 0.006057 0.010371 0.018148 0.037575 0.078740 0.133605 0.197542 0.286704 0.434126 0.623498 98.170641
3 183 0.005594 0.009756 0.015566 0.028194 0.059103 0.114778 0.180171 0.257555 0.367120 0.535285 0.735157 97.691721
3 184 0.007042 0.010816 0.016741 0.031775 0.065751 0.114794 0.162796 0.221924 0.310454 0.443678 0.601138 98.013090
3 185 0.005137 0.008076 0.012454 0.023556 0.050682 0.095751 0.145237 0.209864 0.314826 0.484271 0.695047 97.955099
3 186 0.005326 0.011374 0.019756 0.034318 0.073462 0.160134 0.273777 0.392337 0.542270 0.775282 1.040125 96.671837
3 187 0.019531 0.030644 0.045468 0.079935 0.156210 0.264270 0.360194 0.461031 0.602681 0.805331 1.021657 96.153046
3 188 0.012831 0.018960 0.028790 0.054186 0.111963 0.198456 0.284864 0.389323 0.544439 0.771909 1.026126 96.558155
3 189 0.011682 0.021736 0.033945 0.057203 0.117514 0.231251 0.352711 0.468777 0.628451 0.883313 1.163003 96.030418
3 190 0.024224 0.046938 0.077086 0.127200 0.233538 0.410272 0.581427 0.712727 0.848185 1.049227 1.260884 94.628290
3 191 0.055482 0.073492 0.094477 0.156457 0.289116 0.455213 0.573551 0.679923 0.826111 1.033392 1.237108 94.525675
3 192 0.023679 0.042099 0.066780 0.111537 0.203004 0.345017 0.490525 0.641029 0.833646 1.086456 1.335035 94.821191
3 193 0.049263 0.075283 0.108356 0.173646 0.291025 0.442127 0.565475 0.680470 0.826569 1.032770 1.246220 94.508798
3 194 0.094413 0.153034 0.207626 0.294827 0.437217 0.600433 0.701213 0.775281 0.887887 1.060579 1.237847 93.549639
3 195 0.031097 0.064666 0.101626 0.147223 0.251753 0.474781 0.720967 0.872842 0.972262 1.148327 1.337823 93.876634
3 196 0.051135 0.072545 0.096205 0.154410 0.273949 0.440134 0.584873 0.722429 0.883404 1.081866 1.252605 94.386442
3 197 0.059685 0.099055 0.152366 0.235420 0.362269 0.534642 0.674281 0.761000 0.828810 0.949743 1.087917 94.254812
3 198 0.140470 0.208814 0.242729 0.304654 0.413637 0.548689 0.638436 0.707355 0.800878 0.941976 1.088229 93.964133
3 199 0.032689 0.065200 0.113231 0.173484 0.265790 0.427226 0.591921 0.710849 0.812963 0.976799 1.151410 94.678438
3 200 0.060210 0.085990 0.103374 0.148209 0.246841 0.385155 0.497813 0.597940 0.717691 0.877782 1.025839 95.253154
3 201 0.063379 0.103379 0.156273 0.243241 0.356229 0.459999 0.529036 0.599802 0.699969 0.836975 0.977664 94.974056
3 202 0.030281 0.058336 0.087480 0.129846 0.222984 0.388242 0.546166 0.648822 0.736451 0.886458 1.046933 95.217997
3 203 0.029556 0.045827 0.065459 0.104983 0.184037 0.303853 0.417770 0.522632 0.640296 0.803388 0.968928 95.913275
3 204 0.027632 0.050840 0.077302 0.112527 0.176833 0.284109 0.391298 0.476757 0.560402 0.684730 0.822161 96.335413
3 205 0.049274 0.068907 0.083833 0.119277 0.188192 0.279601 0.354929 0.428314 0.522378 0.657986 0.804182 96.443129
3 206 0.021530 0.037960 0.061182 0.097879 0.158015 0.243379 0.328669 0.413574 0.511867 0.648613 0.797148 96.680185
3 207 0.042355 0.065674 0.086354 0.123975 0.188335 0.258281 0.301560 0.339452 0.396940 0.488666 0.590976 97.117432
3 208 0.014463 0.023305 0.034720 0.058358 0.105324 0.169001 0.225561 0.283708 0.360269 0.467145 0.579390 97.678751
3 209 0.005638 0.009509 0.014945 0.026639 0.054274 0.103917 0.164003 0.236237 0.332428 0.469329 0.617864 97.965217
3 210 0.010873 0.018191 0.028188 0.048521 0.090905 0.152930 0.212277 0.271114 0.340844 0.438796 0.544322 97.843035
3 211 0.011966 0.020565 0.031554 0.051872 0.091351 0.143011 0.186004 0.227213 0.281005 0.360166 0.447077 98.148216
3 212 0.007463 0.012229 0.018430 0.031496 0.059388 0.102492 0.146372 0.194249 0.256359 0.346622 0.449220 98.375677
3 213 0.002762 0.004856 0.008165 0.015655 0.034597 0.070192 0.115549 0.172918 0.251989 0.367075 0.493133 98.463108
3 214 0.015319 0.023604 0.034035 0.057733 0.105184 0.158545 0.195089 0.230500 0.280342 0.351693 0.423563 98.124392
3 215 0.016693 0.024877 0.035548 0.060655 0.109312 0.159756 0.188348 0.214730 0.256176 0.318022 0.378243 98.237637
3 216 0.006312 0.012031 0.017723 0.026392 0.048646 0.093364 0.143659 0.187097 0.234973 0.313299 0.401997 98.514503
3 217 0.006683 0.012013 0.019302 0.032186 0.059919 0.107491 0.158153 0.204005 0.251709 0.324993 0.407770 98.415779
3 218 0.023339 0.034805 0.045211 0.066370 0.105468 0.149336 0.178344 0.204492 0.239945 0.291939 0.345443 98.315306
3 219 0.015570 0.026759 0.039971 0.058534 0.086828 0.123838 0.156491 0.185931 0.219122 0.268965 0.325872 98.492119
3 220 0.010425 0.016296 0.022678 0.034394 0.057370 0.090505 0.122849 0.156510 0.196912 0.252609 0.312279 98.727171
3 221 0.014588 0.019626 0.026175 0.042373 0.072886 0.107747 0.134686 0.163575 0.200834 0.251619 0.303019 98.662874
3 222 0.011691 0.019236 0.027133 0.040071 0.065020 0.100169 0.131779 0.160380 0.192166 0.236277 0.282039 98.734041
3 223 0.010785 0.016021 0.021452 0.031754 0.051137 0.077061 0.099654 0.121421 0.147302 0.185981 0.229141 99.008289
3 224 0.009282 0.014958 0.020137 0.027912 0.042545 0.063672 0.082999 0.101087 0.122486 0.155740 0.194198 99.164982
3 225 0.008630 0.011825 0.014934 0.021838 0.034520 0.049820 0.062998 0.077786 0.096276 0.122029 0.149939 99.349401
3 226 0.005219 0.007878 0.010878 0.016310 0.025696 0.037285 0.048225 0.060660 0.075534 0.095848 0.118016 99.498451
3 227 0.006672 0.008948 0.011051 0.016159 0.025608 0.036333 0.045407 0.056320 0.069906 0.087809 0.106080 99.529707
3 228 0.006114 0.008907 0.011456 0.016420 0.025190 0.035356 0.043780 0.052829 0.063302 0.078071 0.093754 99.564819
3 229 0.005544 0.008511 0.011283 0.015979 0.023845 0.032879 0.040740 0.049486 0.059654 0.073327 0.087527 99.591231
3 230 0.007197 0.009527 0.011915 0.017673 0.027336 0.037804 0.046343 0.056399 0.068216 0.084214 0.101067 99.532312
4 5 0.000000 0.000000 0.000000 0.000000 0.000000 0.000000 0.000000 0.000000 0.000000 0.000000 0.000000 0.000000
4 6 0.592036 13.743962 17.240847 32.358435 11.314938 5.580462 2.614177 2.069262 1.177070 0.345298 0.129946 12.833566
4 7 5.327273 18.445409 7.564868 12.349863 11.692161 16.082964 11.600575 5.513518 1.726484 0.614814 0.194472 8.887597
4 8 6.882006 24.490431 14.166985 16.635824 8.038843 7.362624 4.830028 3.437666 2.641593 2.032003 1.011681 8.470314
4 9 4.930523 19.671742 7.655955 11.243497 11.972701 16.160723 9.293702 4.727022 2.363418 1.681409 1.041770 9.257538
4 10 0.218201 0.518891 0.625289 1.368550 3.806012 14.065521 30.843650 15.767091 7.449578 3.610122 2.367831 19.359267
4 11 0.349996 0.831267 1.110936 2.033684 5.538163 15.625543 26.187179 12.888217 7.814043 5.329500 4.423234 17.868237
4 12 0.584618 1.525043 3.645347 7.504069 7.625388 6.862894 11.783797 11.122344 12.481576 7.987910 5.963223 22.913792
4 13 0.329493 0.785387 1.038759 1.380666 2.287536 4.581743 10.101836 8.659803 11.886111 13.437784 15.884245 29.626631
4 14 0.140484 0.261725 0.342878 0.541119 0.851592 1.669254 4.461900 4.946309 7.614799 9.311988 14.120507 55.737445
4 15 0.131627 0.314007 0.483998 0.741627 1.137461 2.326738 6.148697 5.698867 6.276399 6.386111 9.513878 60.840588
4 16 0.137644 0.406306 0.742543 1.002926 1.210046 1.720812 2.524479 3.400272 4.419821 5.730659 7.112391 71.592098
4 17 0.112872 0.262928 0.415756 0.591660 0.892630 1.478210 2.213025 2.927718 3.801846 5.130945 6.666878 75.505531
4 18 0.095228 0.177475 0.236465 0.323454 0.485500 0.801134 1.200327 1.621469 2.144712 2.913740 3.841347 86.159151
4 19 0.063033 0.151212 0.257339 0.390544 0.593974 0.945887 1.348009 1.670739 1.984632 2.485697 3.128718 86.980213
4 20 0.104507 0.287188 0.496027 0.657260 0.825659 1.134290 1.505267 1.817014 2.175613 2.730237 3.438293 84.828644
4 21 0.059563 0.134437 0.222522 0.342549 0.536577 0.874566 1.276415 1.642780 2.043242 2.624402 3.285838 86.957108
4 22 0.041069 0.088938 0.138656 0.198603 0.290011 0.462077 0.691765 0.941623 1.236471 1.650277 2.141387 92.119123
4 23 0.040984 0.087752 0.136434 0.200971 0.304689 0.483307 0.694619 0.889661 1.104631 1.425808 1.820937 92.810207
4 24 0.037510 0.088615 0.151496 0.230077 0.346021 0.530088 0.738300 0.928700 1.151949 1.483045 1.886613 92.427586
4 25 0.040730 0.097573 0.158417 0.217232 0.298532 0.445723 0.620036 0.778224 0.968044 1.257449 1.605514 93.512529
4 26 0.034330 0.055583 0.076023 0.115948 0.182699 0.281644 0.395284 0.519377 0.673553 0.895915 1.161307 95.608337
4 27 0.032332 0.060863 0.090004 0.136921 0.210933 0.316485 0.433724 0.560895 0.732874 0.981395 1.283682 95.159889
4 28 0.010408 0.016788 0.024207 0.039754 0.072216 0.122947 0.177729 0.241337 0.324512 0.444223 0.585144 97.940734
4 29 0.014346 0.035923 0.061490 0.081956 0.110021 0.158596 0.209205 0.253290 0.307544 0.400595 0.529660 97.837374
4 30 0.025071 0.042947 0.055484 0.070779 0.097523 0.138356 0.175890 0.212731 0.263975 0.347959 0.457060 98.112230
4 31 0.009074 0.015505 0.023547 0.039513 0.073127 0.124567 0.175758 0.229261 0.298048 0.400407 0.519657 98.091536
4 32 0.012748 0.023863 0.037975 0.060475 0.098297 0.146347 0.191451 0.242944 0.315027 0.415637 0.531525 97.923712
4 33 0.027981 0.039705 0.048615 0.067114 0.099048 0.141238 0.179450 0.217643 0.261601 0.324463 0.398792 98.194351
4 34 0.015311 0.035822 0.058224 0.075420 0.098265 0.138310 0.178536 0.211659 0.251463 0.319745 0.410048 98.207201
4 35 0.009321 0.021113 0.036813 0.052544 0.076706 0.125882 0.184677 0.230787 0.267956 0.337473 0.437686 98.219043
4 36 0.018263 0.036413 0.052209 0.066630 0.090955 0.132918 0.174410 0.209531 0.251010 0.318481 0.403146 98.246040
4 37 0.016818 0.029386 0.043292 0.059921 0.083349 0.122499 0.164214 0.199472 0.231661 0.286130 0.358585 98.404673
4 38 0.013846 0.024560 0.035645 0.051228 0.078341 0.119044 0.157501 0.192520 0.234341 0.298910 0.376368 98.417698
4 39 0.018430 0.028067 0.034965 0.047292 0.072682 0.113246 0.152285 0.188475 0.230730 0.294067 0.367296 98.452465
4 40 0.012395 0.022424 0.033472 0.048093 0.072072 0.110873 0.150406 0.184323 0.219701 0.276460 0.346518 98.523266
4 41 0.015961 0.035424 0.054456 0.066586 0.084929 0.127856 0.176515 0.211242 0.241155 0.300360 0.382361 98.303158
4 42 0.015624 0.033881 0.052272 0.065722 0.084173 0.121181 0.161695 0.193452 0.223495 0.276936 0.351070 98.420500
4 43 0.010735 0.018728 0.027283 0.038812 0.058027 0.090008 0.124066 0.154458 0.185348 0.234813 0.296766 98.760958
4 44 0.014460 0.021718 0.027248 0.038008 0.059930 0.092865 0.123696 0.153983 0.191885 0.248472 0.312308 98.715424
4 45 0.015454 0.024789 0.032603 0.046872 0.075676 0.115141 0.147827 0.178162 0.219157 0.281821 0.352635 98.509865
4 46 0.013932 0.022156 0.028560 0.038742 0.058714 0.090930 0.122828 0.152155 0.185641 0.238437 0.303568 98.744335
4 47 0.007850 0.014969 0.022654 0.033321 0.054004 0.089825 0.127407 0.160672 0.198619 0.260358 0.336386 98.693933
4 48 0.015624 0.028379 0.041284 0.058455 0.087584 0.131164 0.172674 0.211350 0.258306 0.330321 0.413990 98.250869
4 49 0.011847 0.019179 0.025995 0.040107 0.071871 0.119001 0.161988 0.203389 0.255582 0.332687 0.417303 98.341053
4 50 0.004262 0.007992 0.013365 0.023195 0.043941 0.081410 0.127202 0.174745 0.225098 0.295299 0.373484 98.630009
4 51 0.027057 0.039967 0.049895 0.072886 0.117719 0.172542 0.213112 0.248271 0.288966 0.341389 0.387519 98.040680
4 52 0.029839 0.066490 0.097244 0.125572 0.174108 0.235121 0.271654 0.288060 0.314804 0.361731 0.406750 97.628628
4 53 0.004199 0.008551 0.014656 0.025530 0.054556 0.121052 0.206120 0.265488 0.293599 0.342183 0.392636 98.271427
4 54 0.008043 0.013730 0.020224 0.037414 0.088568 0.174690 0.236759 0.266242 0.294442 0.345675 0.383401 98.130817
4 55 0.081006 0.151011 0.195779 0.220477 0.246981 0.291229 0.315568 0.315451 0.302975 0.304181 0.310509 97.264830
4 56 0.068741 0.109980 0.126541 0.151744 0.198630 0.259385 0.291005 0.300757 0.314181 0.351522 0.393113 97.434401
4 57 0.027032 0.051591 0.077012 0.101150 0.133791 0.195960 0.261256 0.305180 0.331884 0.379478 0.438557 97.697111
4 58 0.018472 0.030252 0.042669 0.065115 0.107499 0.163483 0.204792 0.236016 0.273428 0.335340 0.401973 98.120964
4 59 0.020646 0.028300 0.035159 0.053999 0.094208 0.146515 0.188053 0.227033 0.271264 0.330672 0.388670 98.215478
4 60 0.010194 0.023031 0.036444 0.048605 0.069481 0.108198 0.149699 0.185292 0.225587 0.291080 0.371851 98.480537
4 61 0.007532 0.013668 0.021254 0.032229 0.051826 0.088228 0.131506 0.172652 0.212245 0.279091 0.369655 98.620111
4 62 0.011705 0.023672 0.035677 0.049002 0.072153 0.109282 0.147177 0.183906 0.228503 0.295354 0.375437 98.468130
4 63 0.013364 0.020221 0.025816 0.035840 0.055121 0.084590 0.113270 0.141445 0.172536 0.220563 0.279030 98.838205
4 64 0.008908 0.016688 0.023637 0.031954 0.046544 0.070124 0.094640 0.119602 0.150202 0.198006 0.258212 98.981482
4 65 0.007332 0.016969 0.029210 0.041980 0.061846 0.093914 0.127183 0.156103 0.187726 0.239023 0.305295 98.733421
4 66 0.012288 0.022908 0.031960 0.041516 0.057390 0.082160 0.107227 0.131949 0.161182 0.206239 0.262827 98.882357
4 67 0.004820 0.008605 0.012611 0.019177 0.032783 0.054565 0.076885 0.098747 0.124224 0.162720 0.207555 99.197306
4 68 0.007186 0.012546 0.017589 0.024866 0.038653 0.058928 0.078461 0.098240 0.123019 0.159814 0.202673 99.178028
4 69 0.012356 0.019222 0.023414 0.030377 0.044956 0.065221 0.082079 0.098913 0.122143 0.158639 0.201303 99.141380
4 70 0.007263 0.013016 0.018312 0.024670 0.035799 0.052271 0.067579 0.081888 0.099284 0.127211 0.160748 99.311954
4 71 0.007408 0.010593 0.013537 0.019835 0.031837 0.047165 0.060337 0.074739 0.092920 0.118943 0.147343 99.375342
4 72 0.005018 0.008784 0.012597 0.017899 0.027518 0.041784 0.055837 0.070160 0.087969 0.115504 0.148068 99.408863
4 73 0.004626 0.007965 0.011345 0.016317 0.025547 0.039403 0.053351 0.067761 0.085037 0.111056 0.141756 99.435836
4 74 0.002889 0.004674 0.006641 0.010267 0.017673 0.029041 0.041065 0.054713 0.072025 0.097421 0.126397 99.537197
4 75 0.003895 0.006543 0.009616 0.014601 0.024014 0.038237 0.052645 0.066893 0.082952 0.107593 0.136638 99.456373
4 76 0.006082 0.012119 0.017661 0.022920 0.032518 0.049006 0.065557 0.080367 0.098303 0.128174 0.165409 99.321884
4 77 0.005275 0.008930 0.013103 0.019164 0.029361 0.044836 0.061121 0.078039 0.097537 0.127542 0.164385 99.350706
4 78 0.007307 0.009952 0.012593 0.019370 0.032912 0.049118 0.062594 0.079541 0.104977 0.141463 0.181373 99.298800
4 79 0.007738 0.012307 0.016690 0.024375 0.038732 0.057755 0.075063 0.094808 0.122310 0.163150 0.210879 99.176193
4 80 0.004051 0.007049 0.010292 0.016173 0.028759 0.048516 0.068781 0.090856 0.120607 0.166367 0.220784 99.217764
4 81 0.003370 0.006023 0.009269 0.014905 0.026167 0.045027 0.067156 0.092166 0.122711 0.169416 0.227514 99.216276
4 82 0.004244 0.009924 0.016910 0.024830 0.039336 0.064013 0.091352 0.119676 0.156934 0.217479 0.295521 98.959782
4 83 0.004696 0.009272 0.015294 0.024850 0.043660 0.073721 0.106314 0.139989 0.181313 0.245408 0.325846 98.829638
4 84 0.005995 0.011191 0.016777 0.025477 0.042475 0.067444 0.092743 0.120997 0.160175 0.219397 0.290526 98.946806
4 85 0.006464 0.010063 0.013443 0.020616 0.035333 0.056752 0.078835 0.106719 0.147533 0.209194 0.284945 99.030102
4 86 0.003659 0.005766 0.008748 0.016281 0.034076 0.061451 0.090420 0.126959 0.180088 0.258601 0.348906 98.865045
4 87 0.007549 0.014568 0.022803 0.036159 0.061627 0.097012 0.131692 0.171693 0.229262 0.313641 0.413776 98.500215
4 88 0.007580 0.014125 0.021232 0.031773 0.051703 0.083133 0.116176 0.151484 0.198172 0.271070 0.362606 98.690945
4 89 0.004921 0.008342 0.012271 0.020367 0.039405 0.072832 0.112085 0.157374 0.215664 0.298371 0.390968 98.667400
4 90 0.009632 0.019346 0.031696 0.050824 0.086668 0.134548 0.174710 0.213307 0.269402 0.356971 0.461555 98.191346
4 91 0.023642 0.043258 0.053932 0.065148 0.094664 0.146670 0.193630 0.231047 0.279375 0.360862 0.459658 98.048113
4 92 0.013181 0.024499 0.036465 0.052164 0.082662 0.137605 0.197004 0.246193 0.291910 0.362791 0.446282 98.109244
4 93 0.017999 0.040232 0.065124 0.089986 0.132963 0.204140 0.270492 0.316217 0.361425 0.437309 0.529921 97.534191
4 94 0.043782 0.082574 0.108394 0.124940 0.153335 0.205256 0.252077 0.286360 0.325822 0.394418 0.483111 97.539930
4 95 0.023251 0.044878 0.065896 0.087734 0.125243 0.186590 0.242854 0.281992 0.321234 0.385821 0.460919 97.773589
4 96 0.028712 0.044689 0.058132 0.080097 0.122922 0.186135 0.242573 0.291395 0.345517 0.419769 0.494096 97.685963
4 97 0.030744 0.054232 0.075801 0.103675 0.152830 0.221595 0.275635 0.316445 0.365695 0.439957 0.519271 97.444120
4 98 0.030914 0.050925 0.068903 0.094145 0.137532 0.197790 0.247114 0.288554 0.339069 0.413143 0.493488 97.638426
4 99 0.029436 0.050012 0.068313 0.091477 0.131745 0.192146 0.246369 0.293139 0.347437 0.428218 0.520509 97.601198
4 100 0.020692 0.036907 0.052998 0.076859 0.124722 0.195514 0.255083 0.304787 0.369757 0.466991 0.569377 97.526310
4 101 0.034658 0.057447 0.075858 0.102966 0.154183 0.225317 0.283432 0.331890 0.389887 0.473370 0.561904 97.309086
4 102 0.007220 0.013620 0.021457 0.034360 0.062535 0.111143 0.163866 0.217007 0.283459 0.382591 0.495472 98.207270
4 103 0.014345 0.021798 0.029409 0.045748 0.080544 0.134450 0.190026 0.250978 0.327272 0.433677 0.550287 97.921469
4 104 0.019900 0.045448 0.070371 0.092419 0.134603 0.209166 0.284000 0.347080 0.422670 0.532766 0.651368 97.190206
4 105 0.010997 0.024447 0.039210 0.054912 0.086108 0.146699 0.214642 0.275639 0.348129 0.467257 0.614390 97.717569
4 106 0.003545 0.006505 0.010548 0.018024 0.034319 0.064549 0.103386 0.150207 0.210949 0.303422 0.419687 98.674860
4 107 0.006733 0.010087 0.014126 0.024108 0.046783 0.080479 0.114572 0.158403 0.226167 0.328930 0.451144 98.538469
4 108 0.012247 0.020085 0.027231 0.040642 0.069473 0.111443 0.151128 0.197547 0.268612 0.375717 0.501470 98.224407
4 109 0.010982 0.017233 0.023259 0.035091 0.060102 0.098764 0.136268 0.175472 0.228838 0.313553 0.418395 98.482042
4 110 0.008578 0.016437 0.024936 0.036514 0.057696 0.091736 0.127260 0.163667 0.210450 0.282933 0.374242 98.605549
4 111 0.015267 0.023463 0.030097 0.042682 0.069473 0.112994 0.156590 0.200238 0.254714 0.341305 0.449315 98.303862
4 112 0.014538 0.028665 0.043013 0.061179 0.094291 0.145503 0.195699 0.244568 0.308801 0.404532 0.518341 97.940868
4 113 0.013045 0.024744 0.038118 0.052660 0.074937 0.119272 0.172605 0.215942 0.249151 0.309747 0.396951 98.332821
4 114 0.020426 0.046482 0.068938 0.081972 0.102169 0.141240 0.180567 0.212291 0.251065 0.317592 0.405456 98.171801
4 115 0.019530 0.032562 0.046255 0.063601 0.090201 0.137352 0.190721 0.238879 0.283397 0.357605 0.457588 98.082307
4 116 0.018174 0.035381 0.051794 0.070259 0.102597 0.151291 0.195680 0.236303 0.292175 0.379343 0.484559 97.982443
4 117 0.012590 0.021300 0.031004 0.044863 0.069138 0.109991 0.155356 0.198574 0.244621 0.316393 0.406671 98.389497
4 118 0.014515 0.026023 0.036631 0.051967 0.081546 0.126923 0.168560 0.208268 0.262842 0.347437 0.447901 98.227384
4 119 0.013063 0.024518 0.036828 0.053300 0.083617 0.134194 0.188066 0.241433 0.307212 0.410475 0.538609 97.968685
4 120 0.009780 0.023328 0.039209 0.054055 0.080071 0.128840 0.186423 0.244136 0.315623 0.425753 0.562649 97.930132
4 121 0.004200 0.007761 0.012726 0.022303 0.045080 0.088212 0.141557 0.202013 0.279965 0.391431 0.510459 98.294289
4 122 0.019552 0.033206 0.045913 0.068443 0.115392 0.183488 0.243017 0.294407 0.354327 0.439775 0.531506 97.670971
4 123 0.016266 0.044178 0.083120 0.120224 0.173926 0.250507 0.312149 0.351165 0.404427 0.500216 0.617789 97.126030
4 124 0.012906 0.023849 0.035470 0.051971 0.090493 0.174207 0.284607 0.378401 0.435841 0.510937 0.596259 97.405060
4 125 0.026514 0.047352 0.066244 0.099622 0.177765 0.289298 0.361127 0.394599 0.435115 0.504775 0.566396 97.031191
4 126 0.108322 0.193447 0.227286 0.239699 0.274968 0.355255 0.419814 0.450812 0.476987 0.543023 0.631929 96.078455
4 127 0.055572 0.149571 0.249361 0.285318 0.317940 0.411735 0.495587 0.521344 0.541004 0.617614 0.731349 95.623604
4 128 0.113338 0.189904 0.233964 0.267089 0.319921 0.427348 0.530492 0.590137 0.616014 0.672379 0.748059 95.291357
4 129 0.061036 0.121230 0.168658 0.204672 0.270637 0.391752 0.495124 0.545632 0.586397 0.674776 0.782258 95.697828
4 130 0.041104 0.098574 0.168757 0.213345 0.258731 0.358005 0.468453 0.537877 0.579213 0.660487 0.776646 95.838814
4 131 0.092262 0.110075 0.113413 0.144816 0.208157 0.282791 0.336864 0.394168 0.468603 0.565689 0.660920 96.622242
4 132 0.025558 0.048234 0.076203 0.107328 0.149467 0.218637 0.285813 0.336431 0.385903 0.479773 0.603419 97.283233
4 133 0.032836 0.066073 0.090448 0.107427 0.141877 0.208669 0.273153 0.321348 0.376295 0.473369 0.595969 97.312538
4 134 0.020348 0.030622 0.041683 0.062165 0.098415 0.148051 0.193739 0.241365 0.301476 0.392486 0.498996 97.970655
4 135 0.011787 0.020537 0.031436 0.047078 0.072543 0.114689 0.160498 0.205259 0.254925 0.335705 0.441119 98.304421
4 136 0.014778 0.032397 0.048868 0.062576 0.087823 0.135965 0.188819 0.237985 0.298727 0.397316 0.525417 97.969330
4 137 0.009180 0.016401 0.026418 0.041245 0.065866 0.107873 0.156466 0.204902 0.255977 0.338006 0.447389 98.330274
4 138 0.023688 0.037736 0.046821 0.062985 0.099043 0.151636 0.197360 0.242822 0.306241 0.399126 0.503291 97.929249
4 139 0.023839 0.048332 0.073316 0.096737 0.132777 0.191965 0.250605 0.300632 0.357288 0.451206 0.574458 97.498844
4 140 0.016591 0.041727 0.068370 0.085287 0.113925 0.176435 0.247805 0.304326 0.363035 0.464985 0.601481 97.516035
4 141 0.013164 0.020809 0.029800 0.047988 0.087369 0.155390 0.231453 0.307729 0.388245 0.501506 0.628153 97.588394
4 142 0.016703 0.044675 0.079785 0.109492 0.157791 0.241096 0.324840 0.392964 0.477819 0.614243 0.783523 96.757067
4 143 0.019142 0.042188 0.070508 0.102168 0.152155 0.229372 0.309053 0.382889 0.469543 0.603220 0.770668 96.849095
4 144 0.012817 0.018981 0.026797 0.047251 0.094406 0.165220 0.237447 0.324640 0.444028 0.601425 0.761144 97.265846
4 145 0.023722 0.041019 0.057592 0.084546 0.137817 0.220629 0.304549 0.393801 0.512313 0.680887 0.873861 96.669262
4 146 0.022136 0.049679 0.078561 0.112894 0.186538 0.310274 0.425796 0.520687 0.648565 0.853858 1.091553 95.699459
4 147 0.026935 0.051155 0.078716 0.118078 0.187484 0.289173 0.389444 0.493150 0.628386 0.821280 1.042964 95.873234
4 148 0.054395 0.069367 0.083296 0.132136 0.234167 0.355629 0.450918 0.558117 0.704064 0.886699 1.059020 95.412193
4 149 0.033993 0.098848 0.179109 0.234166 0.321114 0.480037 0.633787 0.740485 0.869792 1.091569 1.367825 93.949276
4 150 0.021240 0.044598 0.072430 0.114365 0.211384 0.396221 0.596232 0.751197 0.896313 1.127750 1.398776 94.369492
4 151 0.057357 0.094582 0.131669 0.201658 0.329536 0.474386 0.579434 0.686997 0.843027 1.050427 1.256068 94.294861
4 152 0.217302 0.276145 0.279914 0.351085 0.502216 0.663041 0.759662 0.864474 1.019427 1.203080 1.362356 92.501297
4 153 0.043882 0.103565 0.183689 0.291984 0.496412 0.789384 1.010439 1.119938 1.234604 1.451207 1.700396 91.574499
4 154 0.052274 0.132033 0.215178 0.275413 0.387305 0.604616 0.824254 0.969178 1.102452 1.315724 1.563599 92.557974
4 155 0.175551 0.239249 0.260390 0.329146 0.483874 0.703552 0.874568 0.995719 1.109866 1.280079 1.457227 92.090781
4 156 0.081279 0.233898 0.413987 0.510183 0.639133 0.893966 1.128716 1.244330 1.348381 1.539954 1.778201 90.187971
4 157 0.116648 0.156605 0.191775 0.277786 0.442118 0.653322 0.831489 0.999421 1.181114 1.406534 1.625365 92.117823
4 158 0.088366 0.133844 0.171719 0.240965 0.372212 0.548580 0.689638 0.810074 0.957982 1.167554 1.386563 93.432497
4 159 0.070362 0.140237 0.194726 0.244174 0.355912 0.564906 0.753903 0.876018 1.018700 1.268598 1.555987 92.956480
4 160 0.061624 0.111500 0.157627 0.213689 0.316422 0.491614 0.660956 0.795987 0.947344 1.192353 1.491321 93.559566
4 161 0.043813 0.081337 0.123785 0.177343 0.266893 0.412161 0.556346 0.679824 0.818480 1.034242 1.297757 94.508016
4 162 0.102210 0.140855 0.159819 0.216175 0.341495 0.512793 0.646996 0.771793 0.939961 1.173355 1.410587 93.583959
4 163 0.058539 0.113597 0.175077 0.242926 0.349676 0.530343 0.710591 0.854139 1.006374 1.258169 1.569556 93.131012
4 164 0.049880 0.109560 0.167733 0.223497 0.333420 0.541187 0.757418 0.921041 1.091987 1.352109 1.644259 92.807903
4 165 0.055140 0.096779 0.144814 0.207330 0.301665 0.461836 0.641886 0.796732 0.924228 1.114771 1.356473 93.898346
4 166 0.111945 0.242943 0.353508 0.424452 0.519440 0.684651 0.832848 0.941975 1.077651 1.289601 1.543543 91.977442
4 167 0.045765 0.111476 0.192098 0.265984 0.395200 0.642764 0.906099 1.086088 1.239223 1.480121 1.758599 91.876583
4 168 0.074812 0.120937 0.159000 0.223549 0.348795 0.525131 0.678008 0.819852 0.998745 1.246651 1.503722 93.300796
4 169 0.048855 0.081983 0.108988 0.149306 0.224169 0.334450 0.444331 0.564243 0.720460 0.931474 1.166157 95.225584
4 170 0.028330 0.043115 0.058321 0.093574 0.171148 0.285822 0.394943 0.510975 0.659408 0.866604 1.091932 95.795830
4 171 0.021783 0.062423 0.122725 0.177423 0.255378 0.387255 0.528195 0.656235 0.818394 1.063773 1.366512 94.539904
4 172 0.039564 0.063437 0.083163 0.122245 0.203611 0.322234 0.434939 0.554547 0.709682 0.929684 1.179170 95.357723
4 173 0.007881 0.015246 0.024895 0.042801 0.081964 0.148730 0.225432 0.317515 0.449000 0.641673 0.867368 97.177494
4 174 0.010842 0.018020 0.025587 0.042264 0.082770 0.154354 0.237563 0.339027 0.480455 0.684360 0.917639 97.007120
4 175 0.014165 0.039330 0.076114 0.115546 0.180813 0.289359 0.403011 0.508808 0.649038 0.873216 1.161376 95.689226
4 176 0.013978 0.041760 0.082877 0.115621 0.162566 0.252310 0.354510 0.444130 0.554204 0.737647 0.987156 96.253246
4 177 0.007041 0.012417 0.019039 0.031941 0.061448 0.116940 0.186834 0.268468 0.373271 0.527398 0.715037 97.680164
4 178 0.010380 0.018802 0.028410 0.045330 0.080801 0.138604 0.203577 0.284338 0.405587 0.585666 0.804619 97.393888
4 179 0.028926 0.048016 0.064825 0.098297 0.169197 0.270016 0.361085 0.459664 0.603067 0.813037 1.052377 96.031494
4 180 0.014367 0.041111 0.078712 0.110301 0.156696 0.243689 0.341919 0.431404 0.540602 0.713506 0.942105 96.385590
4 181 0.010553 0.016696 0.024580 0.042888 0.085262 0.161337 0.254053 0.363431 0.499218 0.690346 0.911604 96.940029
4 182 0.013849 0.036339 0.066836 0.101069 0.166652 0.282382 0.408048 0.533850 0.708023 0.971251 1.290042 95.421660
4 183 0.025872 0.058086 0.097919 0.145215 0.224266 0.344516 0.466596 0.593204 0.763728 1.013242 1.318905 94.948452
4 184 0.034167 0.054125 0.070854 0.104911 0.173730 0.268141 0.356869 0.462639 0.612574 0.809861 1.024998 96.027130
4 185 0.020937 0.036637 0.052734 0.083221 0.154935 0.278756 0.410922 0.549024 0.726291 0.976228 1.251281 95.459028
4 186 0.028440 0.081757 0.156020 0.227116 0.345266 0.540747 0.726641 0.866147 1.040193 1.314207 1.640710 93.032753
4 187 0.079544 0.137842 0.184388 0.247059 0.362353 0.538365 0.701842 0.851652 1.026487 1.267665 1.538579 93.064222
4 188 0.066888 0.103722 0.128503 0.186868 0.325145 0.523885 0.688804 0.849180 1.061915 1.322699 1.551619 93.190769
4 189 0.046289 0.107004 0.167998 0.226760 0.349923 0.581038 0.801392 0.935833 1.065966 1.293690 1.556081 92.868029
4 190 0.080231 0.185373 0.300860 0.395408 0.521958 0.719660 0.896134 1.018806 1.152011 1.356251 1.600833 91.772474
4 191 0.152478 0.226103 0.258113 0.326264 0.483395 0.716793 0.899089 1.035170 1.187037 1.394716 1.593701 91.727139
4 192 0.063641 0.134214 0.205548 0.287546 0.440281 0.677264 0.873673 1.003914 1.158318 1.392516 1.634022 92.129061
4 193 0.087850 0.141584 0.174525 0.233688 0.377651 0.611978 0.808629 0.949977 1.109871 1.334224 1.542269 92.627757
4 194 0.106277 0.205197 0.284310 0.357869 0.490707 0.722809 0.926614 1.046800 1.150908 1.324218 1.514387 91.869907
4 195 0.070586 0.199795 0.352950 0.433720 0.538760 0.773199 0.997697 1.098809 1.171706 1.341149 1.570967 91.450661
4 196 0.077495 0.151089 0.211880 0.260563 0.357699 0.578900 0.817375 0.962561 1.051204 1.220809 1.427426 92.882996
4 197 0.076424 0.146901 0.189576 0.238709 0.371590 0.605782 0.777738 0.855423 0.959718 1.147139 1.323441 93.307564
4 198 0.099679 0.205299 0.313195 0.384200 0.460474 0.629562 0.799972 0.903745 0.975083 1.119104 1.310299 92.799387
4 199 0.112220 0.232656 0.302368 0.329558 0.407921 0.585063 0.738617 0.818657 0.905546 1.077480 1.282315 93.207602
4 200 0.045898 0.081219 0.121724 0.179689 0.275601 0.439085 0.612719 0.751778 0.865629 1.023470 1.188510 94.414675
4 201 0.048682 0.086492 0.122902 0.179818 0.291887 0.463609 0.608757 0.711976 0.822918 0.988222 1.152849 94.521887
4 202 0.054389 0.144130 0.238695 0.285594 0.350766 0.494457 0.632476 0.719952 0.822578 1.008188 1.239141 94.009630
4 203 0.039474 0.074549 0.106325 0.144862 0.226102 0.381710 0.542569 0.654537 0.744745 0.895735 1.072092 95.117294
4 204 0.022371 0.048287 0.074675 0.104104 0.166272 0.283242 0.403044 0.499247 0.608055 0.771249 0.945824 96.073625
4 205 0.037983 0.068196 0.100554 0.135003 0.194068 0.300973 0.413399 0.510269 0.605771 0.752746 0.928006 95.953037
4 206 0.057516 0.102812 0.139493 0.183418 0.259125 0.363155 0.444893 0.515048 0.613785 0.764847 0.937331 95.618578
4 207 0.066183 0.105422 0.130575 0.163410 0.215642 0.287038 0.346590 0.401557 0.472724 0.580203 0.705637 96.525017
4 208 0.017802 0.030214 0.044381 0.070314 0.124644 0.210554 0.292084 0.361880 0.438601 0.553864 0.676960 97.178698
4 209 0.018408 0.035297 0.055409 0.088140 0.153667 0.248788 0.332593 0.407145 0.501757 0.640751 0.790821 96.727221
4 210 0.037298 0.071361 0.102044 0.133194 0.182982 0.257012 0.323228 0.382022 0.456326 0.573080 0.717699 96.763758
4 211 0.027680 0.044899 0.057937 0.079720 0.124325 0.188825 0.243237 0.290126 0.348798 0.438590 0.539646 97.616220
4 212 0.016753 0.029472 0.041480 0.060145 0.098682 0.160988 0.224147 0.285528 0.356619 0.456718 0.566939 97.702526
4 213 0.011336 0.023730 0.040796 0.069028 0.127308 0.210637 0.281101 0.337585 0.405074 0.508717 0.624811 97.359876
4 214 0.048232 0.077034 0.094903 0.121257 0.169552 0.229264 0.272169 0.310236 0.362124 0.440370 0.528061 97.346798
4 215 0.057394 0.079198 0.082721 0.101203 0.145190 0.201115 0.238238 0.267030 0.304118 0.359629 0.416152 97.748014
4 216 0.015995 0.039735 0.065906 0.086408 0.125029 0.199664 0.271658 0.312428 0.347000 0.419045 0.510790 97.606340
4 217 0.023820 0.050511 0.076029 0.099357 0.140071 0.211815 0.281447 0.329055 0.369216 0.439741 0.529583 97.449358
4 218 0.037888 0.066223 0.085757 0.105314 0.139714 0.192123 0.234525 0.265791 0.301869 0.362653 0.434268 97.773875
4 219 0.022102 0.039519 0.052635 0.069463 0.104574 0.160204 0.206948 0.239538 0.275147 0.334399 0.401317 98.094150
4 220 0.013498 0.024015 0.035691 0.052393 0.083903 0.134459 0.185866 0.231868 0.278520 0.343614 0.414139 98.202034
4 221 0.030095 0.043037 0.052391 0.071769 0.109054 0.156925 0.194514 0.228504 0.268359 0.323776 0.381316 98.140257
4 222 0.019869 0.037385 0.053687 0.070524 0.097066 0.135726 0.170237 0.199788 0.234006 0.285371 0.345599 98.350741
4 223 0.012092 0.020605 0.028795 0.039600 0.059104 0.090672 0.122104 0.149116 0.176708 0.220914 0.274455 98.805834
4 224 0.010801 0.019818 0.026423 0.033235 0.048300 0.074782 0.100643 0.122660 0.148283 0.189668 0.238454 98.986932
4 225 0.007608 0.011994 0.016382 0.023472 0.036673 0.055584 0.073352 0.090851 0.111407 0.142522 0.178421 99.251728
4 226 0.004621 0.007782 0.011008 0.016036 0.025744 0.039907 0.053641 0.067707 0.084770 0.109922 0.138250 99.440615
4 227 0.005459 0.008306 0.011025 0.015887 0.025178 0.037583 0.048925 0.061247 0.076657 0.098910 0.123246 99.487578
4 228 0.005523 0.008946 0.011842 0.016338 0.024978 0.036803 0.047039 0.057029 0.069210 0.087820 0.108428 99.526045
4 229 0.004485 0.007715 0.010892 0.015239 0.022850 0.033318 0.043256 0.053260 0.064571 0.080801 0.098350 99.565260
4 230 0.006444 0.009409 0.012094 0.017353 0.027167 0.039951 0.050626 0.061023 0.072881 0.090912 0.110905 99.501234
5 6 0.000000 0.000000 0.000000 0.000000 0.000000 0.000000 0.000000 0.000000 0.000000 0.000000 0.000000 0.000000
5 7 1.401922 19.447643 20.037067 33.123120 9.827572 4.190639 2.134180 1.175867 0.533465 0.186253 0.045820 7.896453
5 8 18.474660 34.859378 9.049640 9.828737 4.610683 5.084668 4.098397 2.860606 1.093220 0.454420 0.169908 9.415680
5 9 1.905803 20.439008 22.027887 22.188574 8.114626 5.179202 3.989404 3.626888 2.651070 1.731920 0.749382 7.396236
5 10 0.831871 4.683409 2.298795 4.522915 11.740552 36.209996 18.474917 5.974803 2.353267 1.779303 1.160901 9.969272
5 11 0.267236 0.530506 0.650332 1.332150 5.628148 23.033277 34.645392 11.088177 3.999237 2.407328 2.153220 14.264998
5 12 0.163915 0.326242 0.439184 0.864673 2.881757 15.435944 36.427289 14.027146 5.499821 3.651183 3.628727 16.654117
5 13 0.149500 0.176198 0.294392 0.753109 1.201401 1.992215 6.919644 13.431443 29.597663 19.722662 9.689669 16.072105
5 14 0.122399 0.232051 0.296974 0.423671 0.669930 1.109725 2.409365 2.549696 5.997317 13.432038 27.326719 45.430113
5 15 0.040368 0.080738 0.126380 0.237542 0.412997 0.884446 2.458871 2.727472 4.243185 6.152767 12.729119 69.906116
5 16 0.035202 0.068027 0.105352 0.199241 0.399587 1.004282 2.954619 2.906517 3.417296 4.035474 7.517381 77.357023
5 17 0.033639 0.055334 0.080898 0.152875 0.330304 0.688062 1.162970 1.743395 2.594365 4.021450 5.701100 83.435610
5 18 0.034069 0.052877 0.076679 0.138676 0.249560 0.425064 0.616205 0.840981 1.183685 1.830396 2.774862 91.776945
5 19 0.014524 0.027337 0.045233 0.084723 0.171155 0.348813 0.591582 0.860794 1.194833 1.767674 2.507755 92.385578
5 20 0.018934 0.037617 0.062705 0.115009 0.244279 0.551793 0.995666 1.399485 1.751229 2.325803 2.987579 89.509901
5 21 0.018178 0.032407 0.051949 0.100285 0.221311 0.482391 0.844115 1.240053 1.706498 2.380780 3.051992 89.870041
5 22 0.011464 0.021868 0.035106 0.062992 0.126717 0.261000 0.440034 0.623779 0.842888 1.229254 1.730825 94.614078
5 23 0.011905 0.021535 0.033504 0.059682 0.119483 0.241789 0.402821 0.568426 0.766540 1.112928 1.560840 95.100548
5 24 0.009912 0.019804 0.032370 0.058151 0.126199 0.292581 0.533641 0.755942 0.968889 1.321083 1.724956 94.156471
5 25 0.010372 0.021718 0.035552 0.060272 0.124391 0.287391 0.542939 0.781673 0.956002 1.187883 1.414115 94.577688
5 26 0.011374 0.016153 0.022381 0.041348 0.082333 0.147084 0.220357 0.309519 0.441659 0.664706 0.954199 97.088886
5 27 0.010530 0.018323 0.028609 0.050006 0.090637 0.161030 0.254625 0.365699 0.508687 0.729189 1.007167 96.775496
5 28 0.017464 0.026630 0.038161 0.068020 0.129157 0.224656 0.326145 0.435799 0.595398 0.872636 1.233965 96.031967
5 29 0.004543 0.009793 0.015946 0.025022 0.049815 0.108638 0.186141 0.251954 0.309784 0.399007 0.495690 98.143668
5 30 0.007670 0.011874 0.017746 0.031170 0.060177 0.105393 0.148814 0.189542 0.239060 0.325711 0.436780 98.426063
5 31 0.005509 0.008387 0.012191 0.021318 0.041752 0.074570 0.110495 0.157943 0.233977 0.357966 0.514623 98.461269
5 32 0.005053 0.008860 0.015488 0.029628 0.059179 0.107345 0.162936 0.226675 0.305617 0.417208 0.543243 98.118763
5 33 0.013265 0.018361 0.025556 0.046141 0.090100 0.141423 0.174046 0.203445 0.250130 0.329975 0.420220 98.287340
5 34 0.005901 0.012428 0.020327 0.031003 0.056314 0.113574 0.185721 0.241088 0.282073 0.353554 0.438091 98.259926
5 35 0.004672 0.008562 0.013180 0.021359 0.041411 0.086598 0.145275 0.199297 0.253121 0.345515 0.459224 98.421784
5 36 0.006869 0.013260 0.022657 0.037395 0.065864 0.118710 0.180625 0.230480 0.268040 0.329666 0.404473 98.321958
5 37 0.019180 0.027916 0.035763 0.051972 0.080841 0.118284 0.148752 0.178788 0.219729 0.286072 0.366924 98.465778
5 38 0.010493 0.017527 0.027175 0.044731 0.075930 0.119699 0.161673 0.202860 0.250472 0.320171 0.399669 98.369598
5 39 0.011314 0.017444 0.025599 0.042721 0.074784 0.116389 0.151132 0.185442 0.231111 0.301254 0.382878 98.459932
5 40 0.009359 0.015883 0.024342 0.039234 0.067145 0.109126 0.149893 0.188532 0.235285 0.307842 0.391941 98.461414
5 41 0.010071 0.019708 0.027948 0.038625 0.068266 0.134888 0.207145 0.248642 0.277180 0.340324 0.412390 98.214815
5 42 0.006464 0.012954 0.021826 0.035463 0.064232 0.122041 0.189804 0.238786 0.270041 0.324259 0.387197 98.326933
5 43 0.009044 0.014042 0.020338 0.032539 0.053960 0.084978 0.115759 0.147359 0.185678 0.246821 0.324343 98.765139
5 44 0.012088 0.017663 0.024677 0.040262 0.068103 0.099638 0.126204 0.158932 0.206491 0.272108 0.342561 98.631273
5 45 0.009439 0.014103 0.021517 0.040172 0.078694 0.124011 0.158708 0.194892 0.242982 0.306439 0.366363 98.442678
5 46 0.010887 0.016885 0.024251 0.039783 0.068599 0.103575 0.132270 0.162876 0.204686 0.264115 0.329314 98.642757
5 47 0.006168 0.011909 0.019619 0.031096 0.051872 0.086161 0.124228 0.162848 0.209616 0.282308 0.370822 98.643352
5 48 0.015679 0.025962 0.035684 0.053770 0.089576 0.137886 0.180077 0.220819 0.271643 0.341430 0.412227 98.215248
5 49 0.006737 0.010875 0.017045 0.031974 0.065597 0.114440 0.159241 0.205371 0.266499 0.352967 0.437630 98.331625
5 50 0.003296 0.005900 0.009602 0.017079 0.033141 0.060159 0.091529 0.130673 0.188928 0.280051 0.388947 98.790697
5 51 0.012595 0.019224 0.028102 0.050408 0.097488 0.155501 0.198635 0.240081 0.294882 0.367473 0.431961 98.103649
5 52 0.011226 0.022797 0.038946 0.069233 0.138535 0.248429 0.342201 0.386847 0.399668 0.420377 0.432209 97.489534
5 53 0.005170 0.008932 0.013606 0.023625 0.047251 0.089504 0.138295 0.193008 0.265209 0.368292 0.470608 98.376499
5 54 0.006439 0.011890 0.020263 0.035793 0.067046 0.115649 0.162926 0.209719 0.272240 0.368321 0.466655 98.263060
5 55 0.052451 0.090511 0.108725 0.140882 0.222481 0.325966 0.361868 0.347366 0.339710 0.357051 0.366133 97.286861
5 56 0.021778 0.045394 0.077752 0.120621 0.181392 0.267670 0.343612 0.378111 0.376593 0.390120 0.408722 97.388231
5 57 0.026655 0.049850 0.067986 0.088305 0.128281 0.195830 0.254041 0.289593 0.320968 0.382107 0.452986 97.743400
5 58 0.027254 0.036104 0.045504 0.068630 0.106686 0.149256 0.185689 0.228300 0.279656 0.344136 0.407073 98.121710
5 59 0.026174 0.032272 0.040749 0.065182 0.105338 0.142375 0.168005 0.201578 0.247787 0.309758 0.375670 98.285116
5 60 0.010677 0.022843 0.036248 0.049424 0.072525 0.116418 0.163877 0.199288 0.229657 0.284402 0.353792 98.460852
5 61 0.009590 0.014856 0.020134 0.031605 0.056005 0.095355 0.133166 0.170578 0.219001 0.300000 0.398015 98.551693
5 62 0.006288 0.012255 0.020539 0.033929 0.061375 0.111644 0.170525 0.221079 0.261112 0.319426 0.382558 98.399271
5 63 0.010890 0.014780 0.019639 0.032977 0.058550 0.088744 0.110422 0.133864 0.167784 0.225958 0.297559 98.838831
5 64 0.005051 0.009099 0.014526 0.024155 0.042861 0.071980 0.101094 0.129994 0.165823 0.224201 0.294285 98.916929
5 65 0.003337 0.006706 0.010949 0.018188 0.037425 0.080296 0.135534 0.181393 0.215575 0.268938 0.325958 98.715704
5 66 0.006108 0.010351 0.016180 0.027929 0.052201 0.088079 0.122219 0.153411 0.184831 0.231255 0.282804 98.824625
5 67 0.003056 0.005277 0.008131 0.013531 0.024678 0.042958 0.063062 0.086305 0.117447 0.166875 0.228555 99.240124
5 68 0.004496 0.007483 0.011279 0.018352 0.032092 0.052061 0.072241 0.095181 0.125314 0.169566 0.220193 99.191740
5 69 0.005569 0.008488 0.012296 0.020670 0.038022 0.060991 0.081064 0.102108 0.128697 0.166429 0.205606 99.170057
5 70 0.005578 0.009614 0.014105 0.021043 0.033650 0.051367 0.068144 0.085015 0.105334 0.135224 0.169087 99.301836
5 71 0.005277 0.007608 0.010520 0.016695 0.027830 0.041663 0.054395 0.070111 0.090882 0.119934 0.152194 99.402890
5 72 0.004148 0.006677 0.009387 0.014313 0.024069 0.038407 0.052596 0.067979 0.087167 0.115089 0.146746 99.433424
5 73 0.004132 0.006570 0.009300 0.014293 0.023508 0.036366 0.049126 0.063701 0.082090 0.108475 0.138662 99.463774
5 74 0.003642 0.005487 0.007625 0.011816 0.019473 0.029823 0.040120 0.052635 0.068983 0.092662 0.120568 99.547167
5 75 0.005428 0.008111 0.010765 0.015905 0.025391 0.037755 0.049025 0.061937 0.079109 0.104440 0.134038 99.468100
5 76 0.005636 0.010302 0.014739 0.019961 0.029894 0.047514 0.066207 0.081932 0.097072 0.122892 0.155226 99.348625
5 77 0.006665 0.009946 0.013117 0.019283 0.030781 0.046387 0.060793 0.076455 0.096278 0.126131 0.161635 99.352526
5 78 0.006710 0.008661 0.011899 0.020135 0.034204 0.049332 0.063361 0.082905 0.109522 0.144791 0.183363 99.285116
5 79 0.007389 0.010601 0.014432 0.023800 0.042460 0.063925 0.080327 0.099656 0.128692 0.170251 0.214287 99.144182
5 80 0.003942 0.006651 0.010216 0.016953 0.030557 0.051851 0.073578 0.096259 0.125340 0.171467 0.227436 99.185749
5 81 0.002633 0.004479 0.006814 0.011627 0.022651 0.040848 0.059551 0.080372 0.111365 0.165453 0.234779 99.259426
5 82 0.001652 0.003385 0.005699 0.009922 0.022244 0.051366 0.090588 0.127030 0.163121 0.224350 0.294716 99.005920
5 83 0.001973 0.003448 0.005771 0.011401 0.027051 0.058851 0.097976 0.137908 0.182586 0.250507 0.325927 98.896599
5 84 0.002693 0.005106 0.008787 0.016232 0.033700 0.064065 0.097368 0.129467 0.165769 0.222311 0.289267 98.965237
5 85 0.003100 0.005070 0.007867 0.014340 0.029275 0.052133 0.075167 0.102334 0.142744 0.208380 0.289122 99.070465
5 86 0.002573 0.003805 0.005698 0.011149 0.025356 0.048603 0.074480 0.111192 0.172868 0.269116 0.379567 98.895594
5 87 0.003143 0.005953 0.010479 0.020211 0.044847 0.090192 0.143382 0.198153 0.260598 0.347177 0.438247 98.437620
5 88 0.004981 0.008726 0.013558 0.022945 0.043294 0.075835 0.110098 0.147922 0.200095 0.283045 0.384630 98.704870
5 89 0.003674 0.006138 0.009765 0.018014 0.037087 0.068190 0.101290 0.140719 0.200422 0.297633 0.417109 98.699959
5 90 0.004749 0.008170 0.013606 0.026515 0.059835 0.119096 0.185284 0.252940 0.331013 0.434061 0.531825 98.032909
5 91 0.008530 0.015869 0.024949 0.041071 0.078564 0.142475 0.202134 0.248709 0.305094 0.404314 0.519715 98.008576
5 92 0.007179 0.012261 0.019088 0.032539 0.061841 0.109212 0.155644 0.203194 0.272060 0.389685 0.531866 98.205433
5 93 0.007910 0.015260 0.025063 0.042951 0.088544 0.181525 0.287616 0.366708 0.427785 0.515999 0.596780 97.443859
5 94 0.019732 0.034014 0.051863 0.083452 0.146163 0.236712 0.310118 0.357602 0.402503 0.479299 0.563856 97.314691
5 95 0.014775 0.025481 0.039071 0.060992 0.100427 0.161307 0.224199 0.284546 0.350025 0.440050 0.537734 97.761395
5 96 0.028158 0.037175 0.048464 0.076845 0.127776 0.185886 0.232315 0.285577 0.355599 0.444133 0.532470 97.645601
5 97 0.028357 0.044773 0.063866 0.097414 0.157183 0.231952 0.292307 0.347887 0.413029 0.493733 0.567635 97.261866
5 98 0.031106 0.046484 0.063893 0.095927 0.150233 0.216278 0.269093 0.319713 0.380940 0.460990 0.541153 97.424188
5 99 0.040527 0.059477 0.077509 0.110064 0.164122 0.226387 0.273815 0.319806 0.375909 0.448093 0.521830 97.382463
5 100 0.026531 0.041533 0.061903 0.099178 0.164037 0.242100 0.304433 0.360908 0.423465 0.502449 0.576914 97.196552
5 101 0.059110 0.079283 0.095116 0.137732 0.220806 0.304389 0.350892 0.392971 0.447610 0.510078 0.556906 96.845108
5 102 0.008337 0.014707 0.024406 0.042794 0.079952 0.136472 0.193370 0.253656 0.333462 0.450592 0.579987 97.882262
5 103 0.013987 0.019533 0.028323 0.051165 0.099857 0.163124 0.218602 0.286814 0.388476 0.528749 0.666673 97.534698
5 104 0.011643 0.023877 0.038500 0.065289 0.143830 0.303219 0.449980 0.507869 0.528654 0.593006 0.651362 96.682774
5 105 0.007609 0.014962 0.023878 0.038946 0.078540 0.167289 0.281793 0.382100 0.470668 0.595681 0.715527 97.223007
5 106 0.003823 0.006560 0.010808 0.019734 0.038037 0.067709 0.101586 0.144011 0.206708 0.313432 0.461409 98.626183
5 107 0.005850 0.008281 0.012495 0.023842 0.048327 0.082297 0.118824 0.172700 0.258638 0.381213 0.516848 98.370681
5 108 0.007656 0.012030 0.018707 0.035166 0.072739 0.126381 0.177491 0.236947 0.320221 0.432337 0.543591 98.016734
5 109 0.009643 0.014474 0.020155 0.033459 0.062383 0.103133 0.139231 0.179893 0.242237 0.339168 0.451813 98.404409
5 110 0.004857 0.009262 0.015824 0.027155 0.049932 0.087567 0.128632 0.171210 0.225351 0.310550 0.414006 98.555655
5 111 0.007891 0.011512 0.016525 0.030226 0.062838 0.108421 0.147064 0.190834 0.260578 0.369526 0.489835 98.304750
5 112 0.004951 0.009716 0.017278 0.031079 0.063568 0.129009 0.211225 0.287795 0.359716 0.459604 0.562301 97.863758
5 113 0.007758 0.013071 0.019253 0.030992 0.057171 0.101598 0.144050 0.181805 0.233379 0.328876 0.453383 98.428663
5 114 0.006181 0.013182 0.023163 0.036680 0.064415 0.122403 0.195460 0.253331 0.293234 0.358016 0.435418 98.198519
5 115 0.013361 0.018417 0.024346 0.040442 0.075612 0.126523 0.169963 0.212508 0.272189 0.372342 0.491857 98.182440
5 116 0.008983 0.016344 0.026399 0.042337 0.073236 0.129216 0.196731 0.261537 0.324034 0.411600 0.509016 98.000566
5 117 0.014480 0.019567 0.024172 0.036650 0.063005 0.100220 0.132271 0.166656 0.218475 0.304430 0.411250 98.508827
5 118 0.010168 0.017279 0.026898 0.042798 0.069498 0.108336 0.148253 0.189969 0.241003 0.319552 0.417812 98.408430
5 119 0.012692 0.019992 0.027682 0.043521 0.077432 0.128247 0.174100 0.219839 0.285243 0.390669 0.514500 98.106085
5 120 0.005905 0.011885 0.018975 0.030054 0.057526 0.115678 0.186444 0.247768 0.307007 0.402425 0.513337 98.103001
5 121 0.003878 0.006610 0.011062 0.020377 0.040073 0.072748 0.109701 0.153825 0.215676 0.318015 0.451414 98.596619
5 122 0.011999 0.019251 0.028275 0.047378 0.086748 0.140447 0.186188 0.233384 0.300170 0.403456 0.521805 98.020903
5 123 0.005670 0.011965 0.020843 0.035995 0.076259 0.169188 0.293582 0.399019 0.476222 0.574098 0.660909 97.276249
5 124 0.008537 0.014093 0.021283 0.035210 0.064381 0.114597 0.169633 0.229547 0.311504 0.449008 0.623693 97.958515
5 125 0.014698 0.024890 0.038989 0.062819 0.104794 0.167505 0.231483 0.297820 0.378114 0.496522 0.631817 97.550550
5 126 0.047160 0.074923 0.098163 0.140857 0.231858 0.360810 0.444663 0.478259 0.514095 0.606188 0.710951 96.292076
5 127 0.015746 0.036956 0.069282 0.104739 0.164666 0.303864 0.487536 0.606918 0.644393 0.720020 0.815455 96.030421
5 128 0.063640 0.094499 0.123697 0.177839 0.272360 0.404112 0.501292 0.552692 0.593836 0.694649 0.824462 95.696918
5 129 0.024149 0.044573 0.068849 0.102157 0.166126 0.282486 0.400152 0.483846 0.562359 0.707274 0.877402 96.280626
5 130 0.019801 0.040349 0.062539 0.090988 0.158472 0.305000 0.465885 0.556216 0.598975 0.689340 0.786787 96.225645
5 131 0.040784 0.057015 0.078422 0.120266 0.184187 0.259938 0.315089 0.361031 0.415488 0.518539 0.649295 96.999951
5 132 0.027911 0.045707 0.059029 0.079237 0.120491 0.188789 0.250826 0.302777 0.368253 0.481372 0.615190 97.460417
5 133 0.019835 0.038282 0.056666 0.077318 0.117794 0.197165 0.281261 0.336147 0.375662 0.455568 0.556409 97.487894
5 134 0.018728 0.025309 0.034568 0.055158 0.090103 0.135136 0.176122 0.221213 0.277984 0.368826 0.482825 98.114023
5 135 0.013274 0.020157 0.027003 0.040609 0.067408 0.108370 0.146383 0.185605 0.240594 0.332706 0.448082 98.369808
5 136 0.007079 0.014482 0.024033 0.036982 0.065955 0.130148 0.211357 0.274975 0.321796 0.403408 0.502608 98.007179
5 137 0.009952 0.014161 0.019184 0.031151 0.055988 0.093985 0.131008 0.173421 0.234874 0.337527 0.468280 98.430469
5 138 0.012565 0.019526 0.029477 0.050043 0.089608 0.142240 0.187431 0.232737 0.293012 0.389773 0.504356 98.049234
5 139 0.011993 0.021208 0.032455 0.053687 0.103356 0.188423 0.265420 0.318612 0.374949 0.478037 0.594367 97.557497
5 140 0.005206 0.011435 0.019580 0.030796 0.059819 0.134142 0.239686 0.327936 0.393458 0.501871 0.624396 97.651678
5 141 0.007051 0.009679 0.013876 0.025832 0.053324 0.096322 0.138001 0.189675 0.275604 0.430995 0.635802 98.123840
5 142 0.004909 0.010874 0.018557 0.030714 0.066804 0.162028 0.296232 0.405915 0.493532 0.635493 0.784574 97.090367
5 143 0.005719 0.010917 0.019169 0.036485 0.080778 0.172774 0.287774 0.393724 0.490260 0.630084 0.779037 97.093283
5 144 0.005322 0.007824 0.012080 0.023545 0.050211 0.093836 0.142701 0.208381 0.311035 0.480110 0.698334 97.966622
5 145 0.009532 0.016965 0.026521 0.046080 0.092354 0.171240 0.247631 0.322462 0.434077 0.626363 0.859803 97.146972
5 146 0.005529 0.011377 0.019314 0.035340 0.086260 0.212694 0.370493 0.492319 0.608508 0.816332 1.043264 96.298567
5 147 0.008058 0.014489 0.025401 0.048992 0.102437 0.196226 0.302634 0.416768 0.560763 0.785615 1.056204 96.482413
5 148 0.016753 0.023074 0.033864 0.064399 0.131794 0.229121 0.321410 0.432409 0.601966 0.869518 1.178645 96.097048
5 149 0.008780 0.021640 0.038207 0.061920 0.138844 0.357421 0.668815 0.891625 1.037014 1.280712 1.511983 93.983036
5 150 0.005616 0.010634 0.019091 0.038456 0.092587 0.215067 0.376973 0.545993 0.754942 1.112403 1.543589 95.284650
5 151 0.020038 0.031685 0.051099 0.097417 0.193146 0.324544 0.449408 0.595781 0.805788 1.105660 1.428146 94.897291
5 152 0.055500 0.080856 0.117512 0.222132 0.455644 0.703256 0.809378 0.881789 1.037595 1.301278 1.548825 92.786234
5 153 0.011521 0.023598 0.043410 0.086774 0.217170 0.517188 0.886126 1.185240 1.464772 1.863240 2.178858 91.522100
5 154 0.012213 0.027454 0.050855 0.090066 0.191509 0.422724 0.710880 0.929104 1.111375 1.422407 1.760938 93.270473
5 155 0.059620 0.085531 0.121281 0.214119 0.408569 0.641511 0.770293 0.855440 1.012998 1.334686 1.709864 92.786083
5 156 0.027916 0.069429 0.124062 0.191928 0.373894 0.825697 1.398016 1.719028 1.803662 1.946676 2.048894 89.470800
5 157 0.052765 0.073719 0.109942 0.200486 0.379563 0.603666 0.778355 0.944139 1.165760 1.506475 1.869194 92.315933
5 158 0.053765 0.083930 0.123643 0.207807 0.369826 0.574778 0.723643 0.845629 1.011330 1.268909 1.541406 93.195336
5 159 0.044662 0.087201 0.133971 0.201362 0.363047 0.670161 0.960415 1.124840 1.272420 1.542210 1.809836 91.789877
5 160 0.051958 0.087693 0.131326 0.206842 0.354494 0.588807 0.808318 0.982194 1.167609 1.461410 1.789387 92.369967
5 161 0.037975 0.063934 0.096705 0.155945 0.274774 0.457366 0.633321 0.797202 1.000425 1.293893 1.602422 93.586040
5 162 0.058731 0.082595 0.126360 0.231344 0.420382 0.625039 0.772577 0.920959 1.113347 1.375894 1.639706 92.633064
5 163 0.053746 0.089956 0.123403 0.191804 0.367508 0.661530 0.901038 1.061018 1.271011 1.614055 1.930937 91.733999
5 164 0.018626 0.041153 0.076982 0.129304 0.245251 0.515103 0.872240 1.145899 1.335267 1.641923 1.973519 92.004732
5 165 0.046212 0.071062 0.095324 0.144151 0.239612 0.389487 0.522982 0.649816 0.841482 1.195129 1.656906 94.147835
5 166 0.039461 0.078653 0.134075 0.219971 0.403882 0.763166 1.155728 1.408710 1.561435 1.795888 2.005767 90.433264
5 167 0.019615 0.040784 0.067592 0.112448 0.243439 0.570193 0.985259 1.268328 1.448061 1.749788 2.032255 91.462238
5 168 0.032935 0.051440 0.080015 0.146623 0.289558 0.504221 0.699126 0.867771 1.060145 1.354997 1.665401 93.247774
5 169 0.022708 0.037961 0.058371 0.098614 0.178861 0.299500 0.415772 0.534538 0.691067 0.933948 1.223726 95.504932
5 170 0.014828 0.022460 0.033314 0.059297 0.116507 0.205217 0.295310 0.407755 0.587237 0.873486 1.212215 96.172373
5 171 0.007211 0.016861 0.030581 0.053009 0.120286 0.300948 0.569144 0.805553 0.995123 1.246226 1.464765 94.390293
5 172 0.013560 0.020345 0.032068 0.066238 0.153630 0.289697 0.407595 0.519268 0.673001 0.916216 1.180460 95.727923
5 173 0.003804 0.006920 0.012103 0.023786 0.050756 0.098468 0.155799 0.230843 0.348119 0.544485 0.802579 97.722338
5 174 0.004035 0.006441 0.010519 0.021700 0.050564 0.099201 0.150670 0.218761 0.340428 0.558636 0.843820 97.695225
5 175 0.003743 0.008229 0.015232 0.028977 0.071512 0.187443 0.366291 0.542480 0.712659 0.962025 1.211188 95.890217
5 176 0.003432 0.007774 0.014268 0.025756 0.060293 0.160749 0.326045 0.481987 0.601166 0.780811 0.977689 96.560030
5 177 0.002688 0.004293 0.007124 0.014731 0.033833 0.068682 0.110526 0.165476 0.254193 0.416232 0.646161 98.276060
5 178 0.004413 0.007635 0.012717 0.024401 0.051897 0.098550 0.151311 0.218502 0.327439 0.510133 0.746116 97.846887
5 179 0.010086 0.015732 0.025313 0.053735 0.131726 0.252000 0.348364 0.436682 0.576017 0.808836 1.056652 96.284859
5 180 0.004779 0.011446 0.020470 0.033576 0.071988 0.180214 0.349668 0.503119 0.625650 0.804944 0.991703 96.402445
5 181 0.004873 0.007128 0.010872 0.021678 0.049383 0.097866 0.151257 0.222948 0.351127 0.591327 0.923752 97.567791
5 182 0.003838 0.008583 0.015544 0.028807 0.070131 0.179925 0.344878 0.517172 0.714290 1.018292 1.346820 95.751718
5 183 0.007381 0.014265 0.025669 0.052422 0.128694 0.287914 0.478004 0.655803 0.849583 1.130031 1.408187 94.962044
5 184 0.009183 0.015105 0.024943 0.049669 0.109400 0.203580 0.294369 0.388527 0.520211 0.732076 0.986898 96.666037
5 185 0.006490 0.010999 0.018175 0.036551 0.084827 0.169350 0.255856 0.355731 0.526343 0.833635 1.228922 96.473118
5 186 0.005806 0.014169 0.027482 0.051743 0.131350 0.355212 0.690267 0.972916 1.195838 1.514854 1.794442 93.245920
5 187 0.023338 0.039503 0.064174 0.123387 0.270292 0.497536 0.681598 0.825328 1.018744 1.331348 1.648414 93.476340
5 188 0.018047 0.028331 0.045280 0.091170 0.209101 0.391743 0.540675 0.674472 0.883420 1.226206 1.595612 94.295941
5 189 0.012199 0.025399 0.044066 0.080009 0.184053 0.412754 0.668997 0.856595 1.056593 1.409572 1.778648 93.471111
5 190 0.023681 0.049420 0.086630 0.153670 0.325423 0.674019 1.050674 1.277422 1.411350 1.625585 1.812522 91.509603
5 191 0.063253 0.085068 0.117643 0.210795 0.418704 0.683722 0.855867 0.979514 1.154854 1.438933 1.712277 92.279369
5 192 0.030115 0.055025 0.091179 0.157739 0.300925 0.545742 0.809133 1.046288 1.290582 1.598359 1.864079 92.210835
5 193 0.043736 0.068829 0.105713 0.185831 0.346759 0.566751 0.739162 0.880174 1.064567 1.365274 1.695076 92.938129
5 194 0.066925 0.115391 0.173179 0.277489 0.490556 0.794605 1.003004 1.103894 1.228087 1.472202 1.723400 91.551266
5 195 0.038052 0.087952 0.146041 0.205957 0.349750 0.715310 1.181147 1.450703 1.530977 1.680187 1.818895 90.795033
5 196 0.060509 0.090574 0.123626 0.192873 0.329074 0.535742 0.722797 0.884311 1.072104 1.373515 1.709989 92.904886
5 197 0.041775 0.077146 0.131474 0.205412 0.305845 0.466252 0.639620 0.802516 0.974934 1.230442 1.527979 93.596605
5 198 0.074831 0.138866 0.186547 0.254906 0.415430 0.676337 0.873911 0.972224 1.091148 1.333710 1.585769 92.396322
5 199 0.030413 0.065677 0.117571 0.194938 0.341926 0.619118 0.908786 1.075550 1.168184 1.334126 1.490989 92.652727
5 200 0.034646 0.054451 0.077899 0.125427 0.214443 0.352336 0.489407 0.618937 0.774747 1.032672 1.343265 94.881769
5 201 0.023176 0.039654 0.064180 0.114111 0.215988 0.374463 0.526310 0.663790 0.823558 1.053847 1.291704 94.809217
5 202 0.018932 0.040327 0.066298 0.108642 0.223669 0.469077 0.732290 0.887472 0.980533 1.141814 1.291560 94.039387
5 203 0.038970 0.062152 0.087075 0.131876 0.213585 0.334003 0.443727 0.545805 0.672412 0.875309 1.118596 95.476490
5 204 0.022611 0.047203 0.076339 0.104522 0.145193 0.220501 0.302574 0.380549 0.478417 0.644341 0.867137 96.710615
5 205 0.031321 0.051941 0.066524 0.093190 0.153798 0.256307 0.355750 0.448316 0.564980 0.746528 0.955125 96.276220
5 206 0.018707 0.034645 0.060647 0.107349 0.190163 0.315936 0.446475 0.563664 0.673048 0.811237 0.949967 95.828163
5 207 0.028718 0.045868 0.064369 0.099436 0.168384 0.269597 0.353824 0.414704 0.477111 0.586136 0.713129 96.778726
5 208 0.012579 0.020367 0.029212 0.048286 0.090757 0.155177 0.212402 0.271114 0.361727 0.509190 0.679049 97.610144
5 209 0.006522 0.012236 0.021049 0.039100 0.083439 0.168450 0.266598 0.360569 0.465884 0.623444 0.788978 97.163729
5 210 0.013613 0.024653 0.038639 0.065155 0.126657 0.231268 0.333690 0.413471 0.488295 0.598218 0.708606 96.957739
5 211 0.013799 0.024635 0.038425 0.061721 0.105048 0.166041 0.218586 0.263147 0.318736 0.413853 0.529803 97.846211
5 212 0.008245 0.014820 0.023447 0.039397 0.073119 0.126172 0.177231 0.228313 0.299823 0.415998 0.553959 98.039475
5 213 0.003210 0.006133 0.011455 0.023436 0.055078 0.120089 0.207026 0.304554 0.414802 0.559789 0.695304 97.599129
5 214 0.016015 0.026972 0.041417 0.071933 0.138438 0.229215 0.295957 0.341654 0.392895 0.474355 0.553890 97.417261
5 215 0.016037 0.027044 0.042268 0.074024 0.137909 0.210398 0.246426 0.266129 0.304527 0.385823 0.476641 97.812777
5 216 0.005517 0.011789 0.019505 0.031661 0.065913 0.145620 0.241872 0.309564 0.363633 0.463038 0.566793 97.775095
5 217 0.007970 0.015710 0.027790 0.048691 0.094499 0.181689 0.282208 0.362390 0.423741 0.514437 0.607415 97.433456
5 218 0.023447 0.036728 0.051569 0.080689 0.136630 0.209605 0.264992 0.305456 0.346551 0.410784 0.478022 97.655525
5 219 0.012138 0.022133 0.035648 0.056678 0.094127 0.149405 0.201486 0.247187 0.298686 0.377975 0.466876 98.037663
5 220 0.012295 0.019902 0.029093 0.046267 0.079236 0.124158 0.165197 0.210025 0.272139 0.359465 0.449819 98.232403
5 221 0.020594 0.027414 0.036066 0.060512 0.111149 0.167096 0.200960 0.230696 0.271983 0.331446 0.386436 98.155649
5 222 0.012225 0.022225 0.033697 0.050910 0.085685 0.142546 0.198539 0.242229 0.278915 0.328197 0.375790 98.229044
5 223 0.010438 0.016396 0.022852 0.034103 0.055745 0.088968 0.121137 0.151101 0.184906 0.238658 0.302625 98.773069
5 224 0.009935 0.017326 0.024760 0.034946 0.054399 0.084473 0.112705 0.136201 0.161101 0.200513 0.244994 98.918650
5 225 0.009959 0.013737 0.017962 0.027138 0.043601 0.063358 0.080137 0.098482 0.120951 0.152453 0.186408 99.185814
5 226 0.005807 0.008907 0.012551 0.019158 0.030604 0.044804 0.058251 0.073768 0.092540 0.117414 0.143793 99.392403
5 227 0.007205 0.009823 0.012446 0.018456 0.029306 0.041810 0.052404 0.065193 0.081487 0.103315 0.125883 99.452669
5 228 0.006700 0.009898 0.012763 0.018094 0.027468 0.038849 0.048472 0.058905 0.071506 0.089524 0.108794 99.509029
5 229 0.004953 0.007926 0.010945 0.015667 0.023809 0.034248 0.043903 0.053972 0.064996 0.080266 0.096278 99.563038
5 230 0.006516 0.008646 0.010916 0.016453 0.026160 0.037333 0.046726 0.057975 0.071809 0.090788 0.110664 99.516012
6 7 0.000000 0.000000 0.000000 0.000000 0.000000 0.000000 0.000000 0.000000 0.000000 0.000000 0.000000 0.000000
6 8 0.994044 11.874220 18.505857 42.321463 10.548690 2.636116 1.362400 0.834083 0.409525 0.281557 0.119137 10.112907
6 9 9.617811 38.474401 12.170645 11.181149 5.408574 5.548323 4.993929 3.092611 0.961102 0.345910 0.130036 8.075506
6 10 1.689381 23.588835 29.283474 19.139833 5.275507 3.813298 3.406411 3.131127 2.477014 2.008395 1.011214 5.175513
6 11 1.152486 5.836316 2.908945 4.482049 7.903043 33.258590 24.286892 7.055785 1.982691 1.422253 1.008876 8.702073
6 12 0.129650 0.262545 0.375696 0.585664 1.006938 5.033604 36.754069 28.551429 8.755542 3.610979 2.716370 12.217512
6 13 0.218475 0.439515 0.475293 0.653106 1.660110 9.715136 37.326787 19.189937 6.942275 4.445694 4.750155 14.183519
6 14 0.152619 0.239934 0.364865 0.755332 1.079426 1.793390 6.182814 11.163648 23.014688 17.660110 11.967444 25.625731
6 15 0.130012 0.519454 0.857217 0.888928 0.964382 1.442905 2.892410 2.573191 4.207333 7.831938 20.281433 57.410797
6 16 0.115130 0.314233 0.489537 0.629757 0.671259 1.109393 2.744549 2.673745 3.413825 4.450001 9.828996 73.559576
6 17 0.152432 0.365822 0.512378 0.688391 1.018275 2.191714 5.805442 5.170303 5.465055 5.708141 9.309427 63.612618
6 18 0.127968 0.231342 0.262649 0.325858 0.522673 0.985016 1.557982 2.084147 2.717974 3.726254 4.834005 82.624132
6 19 0.091257 0.234939 0.367186 0.474490 0.668469 1.150291 1.750406 2.128484 2.394302 2.949689 3.698825 84.091666
6 20 0.177092 0.554670 0.882763 0.972626 1.147459 1.718465 2.329853 2.550011 2.684070 3.126768 3.745055 80.111168
6 21 0.211548 0.602499 0.953304 1.126068 1.384678 2.002112 2.574969 2.667384 2.622339 2.865021 3.279002 79.711078
6 22 0.099573 0.286630 0.456503 0.535874 0.681221 1.114735 1.654213 1.934613 2.059778 2.349870 2.732526 86.094467
6 23 0.094292 0.236907 0.353252 0.435336 0.601293 1.010744 1.504351 1.784806 1.923278 2.192580 2.494133 87.369026
6 24 0.123761 0.385536 0.647613 0.749508 0.886807 1.300188 1.748807 1.882572 1.892796 2.102146 2.439669 85.840597
6 25 0.096032 0.333424 0.660191 0.799317 0.801033 1.002274 1.315643 1.452084 1.446724 1.558333 1.829508 88.705437
6 26 0.053520 0.091820 0.119192 0.174302 0.301732 0.546404 0.844320 1.085384 1.257749 1.455105 1.609442 92.461024
6 27 0.046018 0.093781 0.136857 0.197229 0.307941 0.483973 0.670716 0.845677 1.081047 1.404533 1.713600 93.018629
6 28 0.077246 0.127036 0.153246 0.215513 0.361316 0.610532 0.853928 1.030522 1.222637 1.521470 1.823125 92.003429
6 29 0.077057 0.231068 0.386301 0.439786 0.487516 0.658907 0.854869 0.941986 1.013576 1.220159 1.542407 92.146366
6 30 0.033510 0.054839 0.063497 0.076936 0.116012 0.188835 0.257053 0.309187 0.373379 0.488566 0.630337 97.407848
6 31 0.020333 0.033056 0.043197 0.066160 0.125637 0.222230 0.307843 0.382226 0.482178 0.633058 0.786812 96.897272
6 32 0.034161 0.065863 0.092625 0.127504 0.195617 0.282674 0.340666 0.387151 0.470344 0.607767 0.761085 96.634546
6 33 0.074460 0.104977 0.098301 0.106847 0.158779 0.248664 0.310481 0.342485 0.391021 0.488831 0.593305 97.081852
6 34 0.027229 0.079611 0.131936 0.147604 0.176003 0.259381 0.341745 0.374245 0.397730 0.474820 0.589806 96.999895
6 35 0.023081 0.065294 0.111192 0.129033 0.158896 0.255616 0.370983 0.420177 0.424722 0.484235 0.591872 96.964897
6 36 0.033721 0.084792 0.128371 0.140920 0.163338 0.229484 0.299849 0.335507 0.357054 0.416204 0.506552 97.304209
6 37 0.035238 0.061300 0.075910 0.093084 0.135666 0.211767 0.275863 0.308900 0.336384 0.397274 0.469600 97.599012
6 38 0.035038 0.060785 0.075690 0.095826 0.144617 0.217714 0.268091 0.296891 0.340338 0.420099 0.505115 97.539797
6 39 0.037974 0.059499 0.066708 0.080564 0.121986 0.190039 0.242048 0.276116 0.322548 0.404292 0.491404 97.706829
6 40 0.017677 0.032991 0.046964 0.066994 0.113445 0.193259 0.262120 0.298679 0.328940 0.390902 0.457616 97.790415
6 41 0.039061 0.105258 0.151309 0.151338 0.170965 0.250308 0.322714 0.333734 0.330365 0.381321 0.466801 97.296828
6 42 0.031421 0.090545 0.155004 0.167119 0.169034 0.221337 0.284548 0.310088 0.313594 0.357829 0.443763 97.455719
6 43 0.015249 0.026596 0.036654 0.052329 0.088039 0.152595 0.215555 0.255084 0.282413 0.331417 0.385395 98.158672
6 44 0.023027 0.031205 0.037601 0.059301 0.111305 0.172184 0.205357 0.231554 0.277596 0.347111 0.407302 98.096454
6 45 0.063736 0.075737 0.072692 0.094011 0.149245 0.204062 0.223275 0.242730 0.294080 0.378089 0.457712 97.744633
6 46 0.035158 0.052873 0.057351 0.070293 0.106530 0.158789 0.192738 0.215876 0.256364 0.332670 0.419254 98.102104
6 47 0.011089 0.019757 0.027997 0.042433 0.076398 0.131700 0.179649 0.215325 0.261278 0.340736 0.428188 98.265446
6 48 0.031682 0.048363 0.058554 0.084117 0.144404 0.222093 0.265483 0.286764 0.322311 0.389415 0.455623 97.691187
6 49 0.052316 0.082020 0.083921 0.096411 0.149763 0.232473 0.281134 0.303116 0.345410 0.430128 0.514494 97.428816
6 50 0.007147 0.013946 0.021496 0.034766 0.067811 0.127581 0.190196 0.246388 0.312910 0.408366 0.497170 98.072222
6 51 0.033131 0.046667 0.053475 0.080575 0.152698 0.245806 0.297565 0.328117 0.375550 0.445923 0.492250 97.448240
6 52 0.067474 0.161733 0.227645 0.253897 0.296604 0.351075 0.356706 0.334029 0.339400 0.383475 0.437397 96.790569
6 53 0.012611 0.027569 0.042347 0.064267 0.125183 0.248368 0.358484 0.390244 0.384607 0.412290 0.443034 97.490994
6 54 0.009871 0.015910 0.021830 0.038800 0.094026 0.202649 0.301770 0.359094 0.400976 0.452054 0.471502 97.631521
6 55 0.077325 0.145972 0.172706 0.194900 0.248682 0.318900 0.345089 0.337652 0.337091 0.364655 0.391469 97.065559
6 56 0.099213 0.216448 0.282075 0.289638 0.295561 0.323957 0.331203 0.320748 0.325781 0.365042 0.418269 96.732063
6 57 0.053697 0.113469 0.155153 0.176582 0.221521 0.311898 0.383279 0.400402 0.394880 0.423285 0.468181 96.897652
6 58 0.031656 0.048891 0.064528 0.099120 0.168405 0.246580 0.291257 0.321067 0.361181 0.419054 0.464259 97.484001
6 59 0.067883 0.072689 0.072123 0.098352 0.152644 0.209012 0.242078 0.277311 0.326038 0.392430 0.453375 97.636064
6 60 0.022419 0.055232 0.082972 0.095751 0.119348 0.169515 0.217098 0.247229 0.282200 0.348502 0.430732 97.929006
6 61 0.016701 0.030131 0.041415 0.059872 0.103869 0.180294 0.245574 0.277821 0.300891 0.361467 0.434346 97.947618
6 62 0.030723 0.079535 0.120585 0.133424 0.152695 0.200050 0.241257 0.260904 0.285585 0.346319 0.431698 97.717226
6 63 0.027557 0.040295 0.042693 0.052015 0.083262 0.137901 0.182906 0.212192 0.245362 0.306561 0.369368 98.299884
6 64 0.012301 0.024223 0.033417 0.046120 0.079182 0.136106 0.182223 0.206101 0.230118 0.281616 0.336955 98.431639
6 65 0.021855 0.060868 0.097190 0.109402 0.128982 0.175336 0.216531 0.233475 0.250338 0.299086 0.369232 98.037704
6 66 0.025591 0.050326 0.067157 0.079890 0.104633 0.148254 0.186192 0.208499 0.228848 0.272542 0.329189 98.298876
6 67 0.005320 0.009679 0.014508 0.023424 0.044985 0.081977 0.118616 0.149302 0.181903 0.231639 0.283149 98.855499
6 68 0.010782 0.017617 0.022821 0.032373 0.053596 0.083302 0.108257 0.132758 0.166673 0.216983 0.270529 98.884307
6 69 0.021119 0.028253 0.031329 0.042297 0.066513 0.095378 0.114940 0.135049 0.165275 0.211642 0.261606 98.826597
6 70 0.009845 0.017935 0.024211 0.030993 0.044340 0.064806 0.083357 0.101042 0.125193 0.163724 0.209531 99.125025
6 71 0.008004 0.011255 0.014172 0.021230 0.035687 0.054332 0.070041 0.087590 0.111322 0.146030 0.184360 99.255976
6 72 0.006001 0.010352 0.014256 0.019970 0.031296 0.048379 0.065029 0.082246 0.104639 0.139209 0.180353 99.298269
6 73 0.005045 0.008793 0.012099 0.016885 0.026453 0.041603 0.056916 0.073267 0.094987 0.129176 0.171459 99.363316
6 74 0.002694 0.004455 0.006360 0.009972 0.017803 0.030272 0.043518 0.058569 0.078467 0.108805 0.144792 99.494291
6 75 0.003348 0.005666 0.008195 0.012714 0.022343 0.037753 0.053810 0.070640 0.091600 0.123805 0.161843 99.408285
6 76 0.006800 0.015433 0.023520 0.029029 0.038993 0.058905 0.080831 0.099712 0.121256 0.159160 0.210851 99.155506
6 77 0.005881 0.010786 0.016001 0.023233 0.036977 0.059002 0.081503 0.103123 0.128776 0.169251 0.218507 99.146959
6 78 0.011950 0.015114 0.017739 0.027252 0.048887 0.075195 0.095158 0.118916 0.155638 0.206844 0.257294 98.970019
6 79 0.019876 0.029517 0.033350 0.043294 0.068873 0.102626 0.125489 0.147634 0.185904 0.248424 0.317763 98.677248
6 80 0.013466 0.024023 0.030014 0.039360 0.064608 0.104766 0.136230 0.160664 0.198977 0.268133 0.347882 98.611878
6 81 0.008754 0.016067 0.022379 0.032724 0.059359 0.108821 0.157059 0.190926 0.224971 0.288208 0.361796 98.528936
6 82 0.016869 0.046054 0.074540 0.087798 0.111333 0.164936 0.221179 0.256668 0.290280 0.358063 0.450535 97.921749
6 83 0.023917 0.055009 0.084744 0.108333 0.148611 0.215492 0.273261 0.304619 0.331731 0.394076 0.480040 97.580166
6 84 0.022129 0.051382 0.076486 0.092417 0.121167 0.169953 0.212632 0.243238 0.283945 0.358306 0.453648 97.914696
6 85 0.018201 0.029653 0.038200 0.054534 0.094505 0.159589 0.220644 0.274543 0.339144 0.431497 0.524898 97.814589
6 86 0.017552 0.026450 0.035791 0.061647 0.127000 0.216854 0.281848 0.337334 0.413724 0.519568 0.614624 97.347610
6 87 0.032821 0.070635 0.104237 0.134655 0.184938 0.251434 0.299510 0.337949 0.400552 0.504574 0.629657 97.049038
6 88 0.016683 0.031873 0.045449 0.064908 0.110483 0.188205 0.260190 0.315199 0.380459 0.485608 0.601327 97.499613
6 89 0.019508 0.033552 0.042360 0.060320 0.111991 0.201648 0.278624 0.334706 0.408412 0.527543 0.645451 97.335886
6 90 0.043891 0.090192 0.123282 0.154363 0.220283 0.309096 0.358403 0.382220 0.437683 0.550491 0.681373 96.648727
6 91 0.036766 0.076201 0.097548 0.110520 0.158556 0.260151 0.351809 0.399672 0.450259 0.556023 0.678241 96.824255
6 92 0.021687 0.040626 0.054072 0.073645 0.130980 0.243015 0.341888 0.389724 0.432713 0.530215 0.634697 97.106737
6 93 0.047501 0.123781 0.187418 0.202969 0.241121 0.339020 0.418327 0.438479 0.457353 0.538122 0.654165 96.351744
6 94 0.061528 0.118372 0.147170 0.162421 0.214454 0.321784 0.408708 0.444495 0.479068 0.566389 0.670731 96.404882
6 95 0.024092 0.047330 0.069486 0.094581 0.143875 0.227428 0.305345 0.360458 0.419520 0.514466 0.617683 97.175739
6 96 0.038766 0.054549 0.066133 0.096518 0.163462 0.249887 0.308736 0.355054 0.418482 0.513985 0.606195 97.128233
6 97 0.029373 0.051956 0.074603 0.108280 0.173787 0.267076 0.341766 0.397181 0.461355 0.555395 0.650430 96.888796
6 98 0.025807 0.040281 0.053358 0.076927 0.127026 0.203784 0.273037 0.336802 0.417340 0.529719 0.642972 97.272949
6 99 0.035195 0.057462 0.078182 0.109919 0.170365 0.253499 0.320029 0.373768 0.438610 0.529568 0.619421 97.013983
6 100 0.054670 0.085602 0.105202 0.145365 0.237759 0.346135 0.396507 0.420715 0.472904 0.560273 0.633636 96.541237
6 101 0.100341 0.153919 0.174825 0.213457 0.302876 0.395547 0.419488 0.415191 0.439301 0.507910 0.578446 96.298699
6 102 0.018412 0.033080 0.048426 0.076864 0.146563 0.260066 0.360863 0.436222 0.516662 0.616970 0.688522 96.797348
6 103 0.048291 0.066899 0.076734 0.115632 0.223376 0.376111 0.465479 0.499635 0.542319 0.629802 0.699227 96.256497
6 104 0.090369 0.256767 0.342407 0.310353 0.335702 0.449208 0.513611 0.493364 0.495231 0.581513 0.702394 95.429084
6 105 0.034316 0.103957 0.180878 0.211420 0.266767 0.414719 0.551447 0.569338 0.544498 0.601113 0.711611 95.809934
6 106 0.009213 0.017583 0.027184 0.044052 0.088873 0.184672 0.307347 0.420934 0.521771 0.643525 0.744500 96.990345
6 107 0.023619 0.032056 0.041704 0.075518 0.161943 0.269023 0.339545 0.410267 0.518729 0.656282 0.762863 96.708452
6 108 0.061782 0.083756 0.092679 0.130370 0.219563 0.314995 0.362875 0.409780 0.502879 0.636869 0.755756 96.428696
6 109 0.040505 0.056014 0.063566 0.088823 0.153055 0.239493 0.295939 0.342361 0.421375 0.553784 0.694833 97.050255
6 110 0.020945 0.039560 0.055360 0.076264 0.123028 0.195850 0.259454 0.316034 0.397900 0.524458 0.661515 97.329632
6 111 0.046911 0.062270 0.067916 0.094845 0.166451 0.268054 0.337339 0.385823 0.455990 0.576796 0.698447 96.839155
6 112 0.041275 0.094606 0.139706 0.169513 0.221410 0.306528 0.375347 0.416765 0.472246 0.572815 0.693298 96.496490
6 113 0.024049 0.046517 0.063205 0.080869 0.126631 0.223542 0.320700 0.372560 0.408678 0.499223 0.616069 97.217960
6 114 0.027777 0.073173 0.116165 0.132462 0.162234 0.236031 0.311531 0.356511 0.399395 0.486166 0.600950 97.097609
6 115 0.038131 0.057247 0.068795 0.092893 0.152459 0.251890 0.338964 0.397013 0.451888 0.551621 0.663210 96.935886
6 116 0.035300 0.081401 0.122187 0.148976 0.194465 0.269687 0.330504 0.369472 0.424586 0.524772 0.648261 96.850389
6 117 0.018236 0.031440 0.042442 0.059245 0.099428 0.172115 0.242406 0.294605 0.350508 0.449519 0.566684 97.673376
6 118 0.016148 0.028710 0.038968 0.055277 0.095479 0.163971 0.227311 0.280462 0.351242 0.461718 0.578099 97.702618
6 119 0.033678 0.058942 0.072528 0.092598 0.146789 0.237221 0.306945 0.348703 0.407985 0.524349 0.658940 97.111317
6 120 0.024699 0.074706 0.130508 0.147769 0.168263 0.231360 0.299206 0.340900 0.386697 0.488315 0.641928 97.065649
6 121 0.005726 0.011299 0.018124 0.030025 0.061906 0.129426 0.209703 0.278438 0.347284 0.454974 0.571626 97.881470
6 122 0.024887 0.041985 0.052345 0.073327 0.131168 0.223142 0.292947 0.342319 0.415162 0.536841 0.660220 97.205656
6 123 0.034314 0.103926 0.181569 0.214322 0.253833 0.339884 0.416479 0.456383 0.508099 0.619617 0.774446 96.097130
6 124 0.018706 0.036296 0.051250 0.069600 0.116387 0.218799 0.336438 0.419736 0.482026 0.594570 0.732459 96.923735
6 125 0.021366 0.038410 0.052364 0.075304 0.130933 0.221972 0.303372 0.374981 0.474529 0.617112 0.750018 96.939642
6 126 0.071085 0.122819 0.148205 0.178838 0.260477 0.408348 0.528028 0.584666 0.632594 0.741912 0.864236 95.458792
6 127 0.055648 0.179245 0.321072 0.348695 0.370308 0.497510 0.636122 0.685388 0.706426 0.806814 0.975713 94.417061
6 128 0.121900 0.212180 0.249264 0.277927 0.363064 0.541612 0.698855 0.764701 0.787296 0.867046 0.963277 94.152876
6 129 0.085999 0.183115 0.245895 0.282721 0.381338 0.585305 0.746518 0.782463 0.786630 0.867788 0.972275 94.079950
6 130 0.086396 0.264892 0.450451 0.462502 0.449626 0.559716 0.678147 0.705830 0.704738 0.783517 0.930245 93.923945
6 131 0.151255 0.220060 0.207738 0.217029 0.305390 0.467539 0.574683 0.614838 0.662931 0.771375 0.875094 94.932064
6 132 0.039337 0.085227 0.131684 0.173583 0.248776 0.386756 0.503870 0.549848 0.581705 0.681362 0.809732 95.808117
6 133 0.061254 0.163803 0.241391 0.240612 0.255767 0.349440 0.446765 0.492514 0.531285 0.641996 0.813180 95.761994
6 134 0.044060 0.068278 0.081536 0.105510 0.165236 0.263812 0.348202 0.409964 0.480041 0.597357 0.723082 96.712923
6 135 0.024944 0.045779 0.061888 0.084626 0.140748 0.239718 0.325827 0.382530 0.450463 0.576540 0.718608 96.948324
6 136 0.035082 0.107608 0.183770 0.194872 0.206435 0.280270 0.367350 0.419118 0.466508 0.578840 0.758221 96.401924
6 137 0.019266 0.037577 0.057025 0.083463 0.142894 0.251566 0.356601 0.421515 0.473437 0.576372 0.699040 96.881247
6 138 0.062178 0.101891 0.109981 0.127552 0.195211 0.305182 0.381517 0.430071 0.509153 0.639280 0.761814 96.376167
6 139 0.071191 0.158019 0.206758 0.219037 0.274083 0.397101 0.490407 0.518223 0.549583 0.657437 0.805727 95.652437
6 140 0.034462 0.122427 0.230759 0.248781 0.268908 0.387402 0.529277 0.588050 0.606332 0.697423 0.854636 95.431547
6 141 0.030332 0.053230 0.069427 0.099955 0.195090 0.395222 0.593071 0.692435 0.742020 0.852578 0.956000 95.320639
6 142 0.052613 0.180036 0.312033 0.329611 0.372257 0.527295 0.668514 0.704353 0.729548 0.851326 1.039027 94.233385
6 143 0.051696 0.146682 0.256063 0.303611 0.356616 0.489393 0.619563 0.680492 0.723126 0.844955 1.034635 94.493170
6 144 0.023593 0.040372 0.054087 0.086577 0.188277 0.381971 0.567510 0.707169 0.860674 1.070294 1.231726 94.787751
6 145 0.058512 0.119147 0.151118 0.184149 0.300171 0.520999 0.695658 0.782406 0.904929 1.145393 1.401642 93.735874
6 146 0.085993 0.255547 0.375545 0.371929 0.444801 0.683808 0.894149 0.957538 1.033352 1.284363 1.644122 91.968853
6 147 0.054307 0.127169 0.199345 0.259884 0.381389 0.622673 0.865406 1.021353 1.161302 1.405226 1.693871 92.208074
6 148 0.075040 0.113394 0.132483 0.198662 0.411587 0.771260 1.023927 1.145220 1.305801 1.585857 1.801010 91.435762
6 149 0.119343 0.430407 0.732555 0.726781 0.782150 1.127125 1.443020 1.481479 1.496202 1.727699 2.084453 87.848783
6 150 0.078876 0.209665 0.337635 0.416424 0.610591 1.086548 1.571889 1.722308 1.707968 1.890643 2.173195 88.194256
6 151 0.082790 0.145580 0.196202 0.307436 0.600648 1.024907 1.288787 1.424031 1.636370 1.953265 2.156757 89.183233
6 152 0.585414 0.670003 0.511883 0.555746 0.910017 1.427151 1.626825 1.636518 1.759211 2.014312 2.138402 86.164518
6 153 0.228238 0.653986 0.996662 1.099974 1.358897 1.897581 2.162674 2.004518 1.888600 2.045713 2.283873 83.379288
6 154 0.117974 0.394701 0.669405 0.702092 0.832437 1.298398 1.741684 1.806807 1.754805 1.897712 2.124616 86.659367
6 155 0.398383 0.568918 0.485486 0.501759 0.827129 1.511029 1.942823 1.911762 1.835222 1.986886 2.085037 85.945564
6 156 0.243014 0.921196 1.558348 1.414019 1.325102 1.695606 2.016138 1.921124 1.777696 1.861257 2.064379 83.202120
6 157 0.329908 0.472641 0.486644 0.600629 0.977683 1.538482 1.834116 1.852187 1.864416 2.026613 2.154962 85.861717
6 158 0.256581 0.432524 0.446721 0.486607 0.729497 1.142755 1.370455 1.414872 1.546402 1.835440 2.065695 88.272451
6 159 0.233299 0.576229 0.729971 0.719729 0.914173 1.432834 1.782293 1.743155 1.711421 1.931799 2.204279 86.020820
6 160 0.195943 0.384217 0.495473 0.585137 0.836323 1.324699 1.711745 1.816661 1.861030 2.071297 2.314433 86.403040
6 161 0.119832 0.240951 0.335740 0.439036 0.675480 1.060841 1.347205 1.484986 1.652586 1.949409 2.225650 88.468285
6 162 0.408775 0.499696 0.451142 0.528461 0.828139 1.222002 1.400595 1.474859 1.646740 1.928221 2.118835 87.492531
6 163 0.255958 0.522102 0.644805 0.722956 1.008000 1.522193 1.803434 1.767575 1.767220 1.986831 2.225021 85.773906
6 164 0.156562 0.482412 0.807894 0.863489 0.969766 1.377600 1.778774 1.888245 1.911428 2.103019 2.391647 85.269163
6 165 0.088375 0.164446 0.226212 0.312922 0.547096 1.066684 1.622319 1.897729 1.980546 2.170274 2.331313 87.592083
6 166 0.241009 0.561107 0.763442 0.863273 1.122101 1.594290 1.880440 1.865720 1.843096 1.963207 2.091542 85.210777
6 167 0.191453 0.586113 0.944470 0.982289 1.080336 1.497941 1.846718 1.839743 1.776182 1.926861 2.183492 85.144402
6 168 0.213319 0.386609 0.459609 0.541867 0.789797 1.216954 1.504065 1.577417 1.649633 1.862484 2.072114 87.726135
6 169 0.090962 0.165691 0.207539 0.267735 0.436926 0.730219 0.983058 1.162793 1.385817 1.697485 1.954957 90.916819
6 170 0.057963 0.091385 0.116661 0.185921 0.386993 0.721806 0.971522 1.108542 1.264064 1.530896 1.766728 91.797522
6 171 0.081953 0.288660 0.546804 0.623101 0.700228 0.943462 1.160305 1.218222 1.275309 1.478855 1.780706 89.902397
6 172 0.169102 0.260984 0.265895 0.309431 0.492121 0.793966 0.983817 1.065832 1.204438 1.487756 1.769208 91.197453
6 173 0.020553 0.040045 0.059274 0.098109 0.212390 0.412411 0.580284 0.711993 0.918882 1.243058 1.536355 94.166651
6 174 0.052083 0.082261 0.094254 0.132804 0.268990 0.525112 0.737237 0.872243 1.052624 1.358064 1.625440 93.198883
6 175 0.067588 0.221588 0.376515 0.426880 0.537060 0.806814 1.033900 1.091578 1.155599 1.377852 1.692632 91.211993
6 176 0.044501 0.166194 0.329948 0.371847 0.416577 0.609540 0.833423 0.920448 0.960298 1.137904 1.445342 92.763977
6 177 0.025365 0.048679 0.066850 0.094692 0.179035 0.368615 0.584279 0.734467 0.861883 1.084225 1.328113 94.623795
6 178 0.037233 0.072379 0.098340 0.141402 0.266605 0.473758 0.635310 0.758170 0.963873 1.277632 1.553664 93.721634
6 179 0.184638 0.276338 0.259101 0.293068 0.477781 0.770776 0.923291 0.966416 1.089025 1.367551 1.643618 91.748397
6 180 0.043946 0.166001 0.328370 0.375427 0.423384 0.595264 0.779513 0.864316 0.939806 1.142586 1.458086 92.883302
6 181 0.031457 0.054740 0.074873 0.117423 0.248302 0.535426 0.845333 1.034569 1.162450 1.398228 1.634061 92.863138
6 182 0.064593 0.210347 0.355715 0.407898 0.550064 0.882753 1.172914 1.258053 1.331830 1.562129 1.852359 90.351345
6 183 0.108776 0.272251 0.410581 0.487117 0.652845 0.967357 1.209426 1.272456 1.328043 1.523814 1.775184 89.992147
6 184 0.097222 0.166568 0.186395 0.226514 0.378260 0.647429 0.857505 0.989239 1.175383 1.452846 1.673315 92.149323
6 185 0.095512 0.157980 0.174774 0.228488 0.441576 0.855211 1.170500 1.285934 1.414715 1.688231 1.910071 90.577007
6 186 0.122844 0.423403 0.728524 0.779408 0.911771 1.292388 1.563337 1.526118 1.494140 1.661725 1.918198 87.578144
6 187 0.219610 0.396169 0.439357 0.494531 0.750106 1.206925 1.459214 1.446167 1.473594 1.689235 1.896893 88.528204
6 188 0.234318 0.330290 0.306652 0.370097 0.679993 1.204132 1.491986 1.546754 1.679155 1.955885 2.100175 88.100559
6 189 0.166591 0.425291 0.566126 0.587303 0.807162 1.336647 1.699807 1.664679 1.635862 1.853140 2.102292 87.155102
6 190 0.190940 0.522909 0.794886 0.854737 1.021940 1.423773 1.688757 1.651268 1.603408 1.731100 1.911698 86.604582
6 191 0.410417 0.565551 0.506523 0.548896 0.859243 1.355703 1.578307 1.570044 1.629269 1.828545 1.952027 87.195475
6 192 0.125586 0.266336 0.379959 0.499161 0.784841 1.266491 1.610719 1.698391 1.754720 1.913201 2.037305 87.663290
6 193 0.132332 0.206809 0.240078 0.329769 0.602436 1.041414 1.328667 1.445512 1.602272 1.882907 2.090671 89.097136
6 194 0.225529 0.446340 0.509630 0.548680 0.779611 1.204955 1.439275 1.442732 1.513211 1.771985 2.022085 88.095962
6 195 0.153502 0.492254 0.831232 0.859011 0.915174 1.251595 1.547051 1.550818 1.493467 1.606179 1.810165 87.489553
6 196 0.075390 0.140388 0.192699 0.265853 0.458211 0.862173 1.259864 1.438669 1.497416 1.664049 1.825194 90.320095
6 197 0.083727 0.139755 0.173465 0.239000 0.426500 0.751234 1.002553 1.141779 1.312883 1.576874 1.769130 91.383100
6 198 0.194805 0.368532 0.437232 0.498001 0.681498 0.994028 1.167166 1.183651 1.249475 1.473117 1.712957 90.039541
6 199 0.162298 0.490874 0.679327 0.606490 0.646565 0.936161 1.176872 1.191350 1.197801 1.379227 1.632478 89.900557
6 200 0.031676 0.059295 0.084370 0.127496 0.251237 0.512870 0.779965 0.936394 1.059051 1.287282 1.500619 93.369742
6 201 0.036278 0.064552 0.087548 0.136688 0.283734 0.563353 0.799673 0.916807 1.028261 1.237719 1.412202 93.433187
6 202 0.102588 0.292624 0.447994 0.469426 0.537267 0.742772 0.899021 0.930681 0.986453 1.172979 1.420061 91.998137
6 203 0.073297 0.141473 0.177640 0.208649 0.301493 0.491773 0.655370 0.730484 0.802412 0.985780 1.214166 94.217461
6 204 0.023377 0.047579 0.070467 0.097502 0.159768 0.287335 0.431779 0.551009 0.675017 0.863522 1.066640 95.726002
6 205 0.038697 0.068927 0.098347 0.142847 0.234425 0.384006 0.518931 0.618272 0.722859 0.891603 1.073751 95.207336
6 206 0.094828 0.194502 0.257352 0.294225 0.368483 0.491449 0.577519 0.628843 0.712941 0.866757 1.047558 94.465544
6 207 0.053829 0.104240 0.131351 0.156036 0.224893 0.350920 0.449234 0.494857 0.549038 0.671075 0.817571 95.996958
6 208 0.016415 0.029300 0.042245 0.068420 0.138430 0.265952 0.382924 0.460230 0.536988 0.661285 0.776834 96.620978
6 209 0.050558 0.112331 0.162787 0.204077 0.288808 0.421648 0.513437 0.554517 0.618359 0.750008 0.901681 95.421785
6 210 0.066296 0.157731 0.214155 0.227080 0.276659 0.397164 0.495412 0.528871 0.563153 0.667860 0.812318 95.593304
6 211 0.039169 0.080055 0.094329 0.101921 0.150032 0.248246 0.326883 0.365274 0.416428 0.527913 0.656177 96.993574
6 212 0.033677 0.061577 0.073795 0.093654 0.160928 0.284907 0.379971 0.423227 0.479641 0.594235 0.707056 96.707335
6 213 0.037257 0.084385 0.126036 0.167274 0.261566 0.402070 0.480368 0.489335 0.518342 0.613455 0.722117 96.097796
6 214 0.065448 0.130271 0.147730 0.154365 0.213213 0.329952 0.405780 0.417273 0.437554 0.517458 0.607991 96.572966
6 215 0.080717 0.139072 0.124190 0.113696 0.163528 0.274269 0.347842 0.363071 0.392040 0.476969 0.556041 96.968563
6 216 0.039149 0.125087 0.202659 0.205720 0.236262 0.356306 0.461417 0.465527 0.453246 0.522478 0.636780 96.295368
6 217 0.049817 0.133059 0.204192 0.221284 0.263559 0.390002 0.509073 0.533452 0.517576 0.562464 0.643870 95.971649
6 218 0.049021 0.089819 0.112220 0.135076 0.199507 0.313730 0.397539 0.422501 0.438856 0.497435 0.558831 96.785463
6 219 0.035457 0.063351 0.078534 0.098025 0.153069 0.248661 0.323976 0.362075 0.400865 0.477194 0.554898 97.203897
6 220 0.030616 0.053343 0.071378 0.100176 0.163980 0.246198 0.293328 0.318703 0.363220 0.444314 0.523023 97.391720
6 221 0.083636 0.108131 0.100893 0.114721 0.168908 0.240129 0.274586 0.292531 0.331323 0.401769 0.465828 97.417549
6 222 0.031075 0.069678 0.104825 0.126350 0.157365 0.211336 0.254956 0.276820 0.300029 0.350441 0.414348 97.702778
6 223 0.016342 0.032442 0.046348 0.059023 0.086620 0.141609 0.197164 0.229643 0.250567 0.297081 0.356331 98.286825
6 224 0.015872 0.033488 0.046831 0.054473 0.073256 0.113117 0.153282 0.178612 0.200454 0.243925 0.299316 98.587374
6 225 0.011857 0.018799 0.023829 0.031825 0.049486 0.076785 0.100693 0.120087 0.142047 0.178739 0.220386 99.025471
6 226 0.006060 0.010429 0.014632 0.020862 0.033240 0.051494 0.068718 0.085464 0.105775 0.136011 0.169390 99.297926
6 227 0.006687 0.010098 0.012941 0.018294 0.029390 0.044760 0.058414 0.072577 0.090406 0.116509 0.144583 99.395342
6 228 0.005998 0.009981 0.013374 0.018267 0.027733 0.041020 0.052754 0.064035 0.077589 0.098374 0.121621 99.469256
6 229 0.004847 0.008568 0.011995 0.016192 0.024021 0.035582 0.047012 0.058274 0.070594 0.088204 0.107224 99.527485
6 230 0.007014 0.010103 0.012672 0.018215 0.029358 0.043670 0.054836 0.065273 0.077449 0.096275 0.116616 99.468519
7 8 0.000000 0.000000 0.000000 0.000000 0.000000 0.000000 0.000000 0.000000 0.000000 0.000000 0.000000 0.000000
7 9 0.858387 9.818549 18.764334 48.039810 10.428189 1.956333 0.897016 0.528537 0.195109 0.103444 0.053014 8.357276
7 10 8.618576 43.738662 14.747327 10.668181 4.972652 4.772229 4.016588 2.400370 0.721892 0.251528 0.090354 5.001639
7 11 1.836239 25.366387 34.114849 20.032604 4.712328 3.161441 2.676648 2.263997 1.553533 1.119728 0.550537 2.611712
7 12 0.915168 3.893818 1.789620 2.936189 7.606417 35.103560 25.212276 7.830344 2.557437 1.961862 1.418629 8.774678
7 13 0.296892 0.504410 0.635253 0.991499 1.649606 6.791602 37.700865 27.714985 8.509426 3.460721 2.566252 9.178493
7 14 0.149807 0.313063 0.381914 0.529126 1.168311 6.957588 31.717470 19.535580 8.270351 5.911524 7.103700 17.961571
7 15 0.140738 0.274902 0.603955 1.340037 1.524409 2.090702 6.794868 11.588649 22.024672 16.023811 11.164997 26.428258
7 16 0.096091 0.367289 0.590342 0.606664 0.737508 1.270088 2.902570 2.750926 4.856234 9.450548 22.914561 53.457175
7 17 0.103032 0.238768 0.368929 0.597560 0.884790 1.758842 4.703603 4.722189 6.009473 7.186822 13.370877 60.055115
7 18 0.102733 0.186010 0.240016 0.371037 0.601072 1.328535 3.617227 3.398120 3.801850 4.275887 7.646189 74.431328
7 19 0.066796 0.167270 0.275919 0.376518 0.496569 0.805783 1.265833 1.725758 2.228869 3.080476 4.259847 85.250360
7 20 0.062188 0.177313 0.326615 0.454198 0.642231 1.154487 1.905446 2.433046 2.678861 3.142064 3.816767 83.206786
7 21 0.108367 0.317329 0.573496 0.741070 0.941587 1.465490 2.110443 2.424484 2.498821 2.773293 3.241271 82.804348
7 22 0.056698 0.172480 0.347208 0.456212 0.536872 0.840697 1.324560 1.668109 1.789678 2.059923 2.536132 88.211432
7 23 0.052100 0.143464 0.248388 0.317438 0.393950 0.631545 1.007255 1.304441 1.483073 1.794736 2.237875 90.385736
7 24 0.049759 0.156152 0.306081 0.414228 0.560429 0.968511 1.513348 1.781327 1.815822 2.014704 2.350335 88.069301
7 25 0.049230 0.180548 0.423841 0.589665 0.633585 0.841651 1.196162 1.402747 1.404780 1.497610 1.763616 90.016563
7 26 0.032704 0.061534 0.087640 0.129178 0.217112 0.400252 0.646714 0.863315 1.026871 1.242941 1.477436 93.814306
7 27 0.020467 0.046552 0.076925 0.117614 0.187371 0.310593 0.461061 0.613359 0.815106 1.107649 1.412393 94.830908
7 28 0.028299 0.053491 0.074727 0.111708 0.197626 0.368160 0.564245 0.719597 0.879197 1.140070 1.430034 94.432846
7 29 0.036872 0.121675 0.242973 0.301587 0.315987 0.407730 0.553326 0.651000 0.710350 0.844254 1.078629 94.735620
7 30 0.055484 0.112761 0.157626 0.198713 0.263066 0.392731 0.533075 0.614752 0.681072 0.833920 1.053032 95.103767
7 31 0.007421 0.013687 0.020099 0.031943 0.062635 0.120732 0.184293 0.245519 0.322801 0.440337 0.567914 97.982619
7 32 0.013297 0.029257 0.049108 0.075186 0.123587 0.193865 0.251570 0.295137 0.355679 0.459436 0.583135 97.570744
7 33 0.040765 0.067783 0.075170 0.086917 0.128899 0.205489 0.264440 0.292881 0.328271 0.409170 0.505682 97.594536
7 34 0.014174 0.044349 0.089215 0.114567 0.135905 0.197344 0.275937 0.323868 0.346607 0.407497 0.511837 97.538698
7 35 0.011398 0.033512 0.064988 0.084657 0.110005 0.185141 0.290060 0.353886 0.368410 0.422143 0.522588 97.553207
7 36 0.015045 0.044467 0.086876 0.111134 0.131480 0.185449 0.252597 0.292832 0.311153 0.356393 0.432631 97.779947
7 37 0.021367 0.041831 0.058607 0.075496 0.109862 0.172217 0.230656 0.265061 0.292099 0.347448 0.417784 97.967574
7 38 0.020419 0.041705 0.059111 0.076284 0.111733 0.171768 0.223900 0.258567 0.300445 0.373256 0.457018 97.905790
7 39 0.020617 0.037156 0.048139 0.061853 0.097177 0.161576 0.217438 0.250857 0.286467 0.353242 0.427158 98.038322
7 40 0.015227 0.032284 0.048475 0.064171 0.095111 0.158058 0.223476 0.259947 0.280284 0.330449 0.399187 98.093336
7 41 0.022058 0.071543 0.134119 0.145026 0.143632 0.196303 0.268873 0.298471 0.293532 0.326956 0.403281 97.696211
7 42 0.016351 0.052318 0.107865 0.131650 0.138953 0.191147 0.269175 0.310150 0.303974 0.321141 0.374792 97.782484
7 43 0.009751 0.019020 0.028558 0.041271 0.069304 0.122634 0.179394 0.218641 0.246532 0.293334 0.345831 98.425732
7 44 0.019668 0.032324 0.040151 0.054469 0.089399 0.139521 0.176072 0.203613 0.243822 0.307093 0.369245 98.324621
7 45 0.038375 0.058354 0.064265 0.079572 0.122861 0.178584 0.207351 0.222445 0.255850 0.321682 0.391302 98.059357
7 46 0.019130 0.035830 0.046808 0.058621 0.087246 0.134209 0.169724 0.189962 0.217855 0.277969 0.353125 98.409521
7 47 0.005954 0.012632 0.021365 0.033914 0.059604 0.103527 0.146055 0.177960 0.211617 0.272511 0.349626 98.605232
7 48 0.018984 0.031112 0.040969 0.058468 0.095882 0.152194 0.204657 0.254000 0.306114 0.369000 0.425192 98.043427
7 49 0.023116 0.042577 0.054244 0.067466 0.102603 0.162108 0.210089 0.241835 0.283473 0.361530 0.451316 97.999640
7 50 0.002921 0.006366 0.011652 0.020397 0.040068 0.077678 0.120567 0.157186 0.194644 0.261364 0.349535 98.757622
7 51 0.012965 0.021821 0.029244 0.044417 0.080763 0.135908 0.181824 0.223233 0.278935 0.362447 0.448118 98.180328
7 52 0.023025 0.053681 0.084139 0.111163 0.160610 0.245482 0.330223 0.386549 0.418153 0.455199 0.495338 97.236437
7 53 0.005325 0.011810 0.019574 0.030460 0.056521 0.111199 0.175855 0.230861 0.288725 0.388558 0.508045 98.173063
7 54 0.003668 0.006640 0.010496 0.019079 0.041098 0.080175 0.122521 0.170588 0.242149 0.355039 0.475224 98.473320
7 55 0.018433 0.035856 0.049853 0.073920 0.142650 0.264935 0.349473 0.369554 0.388120 0.448665 0.503016 97.355524
7 56 0.026635 0.057689 0.092447 0.131760 0.203202 0.328045 0.428637 0.449806 0.433985 0.451648 0.482801 96.913349
7 57 0.024667 0.051927 0.077253 0.102107 0.147271 0.224493 0.291646 0.329748 0.363833 0.435387 0.524598 97.427069
7 58 0.023343 0.036759 0.047941 0.069832 0.112046 0.164644 0.202377 0.236558 0.284668 0.359036 0.435950 98.026846
7 59 0.039538 0.051838 0.056018 0.075647 0.117819 0.167490 0.198633 0.226984 0.268193 0.332437 0.398970 98.066431
7 60 0.012040 0.033293 0.062055 0.082000 0.103411 0.147190 0.195926 0.228348 0.253769 0.303689 0.374168 98.204113
7 61 0.010064 0.020026 0.029944 0.043370 0.073970 0.135102 0.199626 0.238938 0.261682 0.316292 0.390307 98.280680
7 62 0.015818 0.045034 0.082933 0.104264 0.122589 0.164086 0.210430 0.239163 0.260055 0.305897 0.375047 98.074686
7 63 0.014280 0.022894 0.029254 0.041601 0.072274 0.125525 0.172353 0.202210 0.229093 0.282263 0.340412 98.467844
7 64 0.007733 0.016962 0.026032 0.036718 0.060877 0.107700 0.156491 0.189996 0.217672 0.267824 0.325593 98.586403
7 65 0.012356 0.039277 0.077850 0.097358 0.112412 0.154197 0.202724 0.226856 0.236260 0.271017 0.331132 98.238563
7 66 0.017351 0.039423 0.059292 0.071866 0.090889 0.129442 0.169502 0.195272 0.213554 0.250395 0.301032 98.461980
7 67 0.002836 0.005933 0.010042 0.016936 0.033268 0.063757 0.099148 0.132102 0.164919 0.210887 0.258091 99.002081
7 68 0.005302 0.010149 0.015679 0.024718 0.043692 0.071502 0.096424 0.119420 0.149126 0.194243 0.243543 99.026205
7 69 0.012337 0.020196 0.025458 0.034327 0.053102 0.078259 0.097782 0.116358 0.143092 0.185799 0.234409 98.998876
7 70 0.004884 0.009661 0.015246 0.022654 0.036116 0.056379 0.075841 0.093324 0.113820 0.146612 0.185811 99.239651
7 71 0.004134 0.006506 0.009203 0.014789 0.026536 0.043410 0.059709 0.077572 0.099852 0.131629 0.166493 99.360167
7 72 0.003918 0.007614 0.011477 0.016287 0.024915 0.038109 0.051532 0.065799 0.084663 0.114775 0.152909 99.428001
7 73 0.002995 0.005460 0.008178 0.012311 0.020307 0.033001 0.046598 0.061290 0.079556 0.107949 0.143283 99.479074
7 74 0.001804 0.003077 0.004603 0.007546 0.013933 0.024166 0.035527 0.049004 0.066713 0.093106 0.124156 99.576367
7 75 0.002293 0.004006 0.006033 0.009787 0.018153 0.031795 0.046062 0.060580 0.077988 0.105416 0.138555 99.499330
7 76 0.004867 0.011277 0.018447 0.024127 0.032773 0.049019 0.067686 0.084418 0.101996 0.132014 0.173393 99.299986
7 77 0.004341 0.008271 0.012802 0.018826 0.029986 0.048516 0.068538 0.087370 0.107180 0.138406 0.178070 99.297695
7 78 0.007417 0.010939 0.014116 0.021857 0.039311 0.061602 0.078719 0.097279 0.125317 0.167092 0.211180 99.165172
7 79 0.012837 0.022014 0.027969 0.036613 0.055466 0.082716 0.104326 0.123678 0.153312 0.203978 0.264878 98.912210
7 80 0.006958 0.013905 0.020891 0.029880 0.049002 0.081233 0.111794 0.136844 0.168495 0.224598 0.293588 98.862810
7 81 0.004627 0.009643 0.015432 0.023244 0.040033 0.073005 0.111616 0.145546 0.179275 0.237004 0.310276 98.850300
7 82 0.007961 0.023228 0.044970 0.060381 0.080441 0.124470 0.178311 0.217426 0.247088 0.306582 0.396167 98.312977
7 83 0.011584 0.026588 0.045631 0.066450 0.101581 0.162402 0.224017 0.264498 0.295638 0.357291 0.442514 98.001808
7 84 0.008485 0.018808 0.031928 0.048742 0.079924 0.132849 0.188311 0.232334 0.275141 0.344578 0.430534 98.208364
7 85 0.007976 0.014128 0.020933 0.033485 0.060892 0.105113 0.151146 0.201597 0.270242 0.373240 0.491613 98.269628
7 86 0.008039 0.013095 0.019536 0.035304 0.075003 0.137400 0.195679 0.257227 0.345229 0.473295 0.604048 97.836141
7 87 0.013390 0.029840 0.050249 0.076836 0.127239 0.205439 0.277147 0.330149 0.387692 0.478837 0.585475 97.437706
7 88 0.007041 0.014269 0.023258 0.037145 0.067902 0.126475 0.196428 0.265441 0.342277 0.452115 0.573018 97.894628
7 89 0.007758 0.015320 0.023564 0.038494 0.079034 0.154316 0.226468 0.282345 0.350321 0.461653 0.580795 97.779934
7 90 0.027685 0.063396 0.098734 0.129632 0.182697 0.267565 0.334792 0.368193 0.406191 0.490782 0.600697 97.029637
7 91 0.022470 0.053936 0.081529 0.100051 0.144827 0.237169 0.322670 0.366346 0.408876 0.500223 0.607884 97.154020
7 92 0.011887 0.024833 0.038806 0.057578 0.106365 0.213759 0.326364 0.381142 0.407992 0.480667 0.566165 97.384441
7 93 0.037516 0.108907 0.182795 0.202610 0.227330 0.308669 0.384655 0.406166 0.414933 0.471513 0.561712 96.693196
7 94 0.057177 0.117696 0.157581 0.176389 0.217920 0.311913 0.396177 0.427189 0.438920 0.492380 0.568903 96.637759
7 95 0.020359 0.045488 0.073269 0.102126 0.155674 0.242504 0.317770 0.360729 0.402666 0.474032 0.550783 97.254602
7 96 0.051064 0.079757 0.091696 0.112175 0.168573 0.252438 0.309966 0.346158 0.395501 0.474082 0.550068 97.168522
7 97 0.040101 0.079313 0.111899 0.143820 0.200639 0.276091 0.326831 0.358844 0.406587 0.484204 0.567717 97.003956
7 98 0.026658 0.046379 0.066786 0.098589 0.164310 0.259335 0.336041 0.388570 0.440828 0.512099 0.577805 97.082601
7 99 0.048256 0.081522 0.105282 0.135726 0.198784 0.281643 0.337919 0.373552 0.415742 0.475725 0.531767 97.014082
7 100 0.062853 0.118869 0.155109 0.189351 0.266014 0.357763 0.390843 0.389488 0.413006 0.479112 0.548175 96.629420
7 101 0.144431 0.264529 0.269365 0.248195 0.280750 0.347975 0.371934 0.368984 0.394186 0.460952 0.533010 96.315691
7 102 0.013964 0.032154 0.053746 0.085074 0.169832 0.327213 0.447498 0.474432 0.483672 0.538531 0.590538 96.783350
7 103 0.042708 0.072518 0.085548 0.115095 0.216499 0.405493 0.538180 0.562344 0.568278 0.621341 0.656934 96.115063
7 104 0.061854 0.207699 0.344455 0.338344 0.336610 0.434313 0.516762 0.500505 0.465002 0.502588 0.588319 95.703543
7 105 0.026073 0.099618 0.218121 0.252643 0.260963 0.360258 0.485475 0.524071 0.507174 0.550417 0.652306 96.062883
7 106 0.005877 0.012679 0.021738 0.036000 0.074074 0.168932 0.311714 0.443563 0.535512 0.637142 0.721436 97.031332
7 107 0.012775 0.021394 0.032408 0.061876 0.143602 0.261738 0.346948 0.415755 0.513631 0.637461 0.723602 96.828808
7 108 0.041388 0.070309 0.088025 0.121082 0.200354 0.297392 0.347974 0.380232 0.449994 0.568728 0.684086 96.750435
7 109 0.028119 0.048631 0.061101 0.081047 0.133459 0.218581 0.286354 0.335518 0.407171 0.531450 0.668744 97.199827
7 110 0.010407 0.024031 0.041599 0.062992 0.103836 0.171502 0.235868 0.289142 0.358188 0.472607 0.606347 97.623480
7 111 0.036617 0.058865 0.066652 0.084190 0.139775 0.239468 0.322586 0.373894 0.436887 0.552991 0.674973 97.013100
7 112 0.022665 0.064260 0.122505 0.166580 0.216801 0.298858 0.369214 0.401550 0.433809 0.510466 0.618717 96.774578
7 113 0.012431 0.026726 0.042578 0.059700 0.097837 0.188622 0.302200 0.374392 0.406781 0.480358 0.581315 97.427059
7 114 0.017387 0.050738 0.095430 0.122054 0.147319 0.202370 0.265780 0.311180 0.351944 0.424710 0.526110 97.484978
7 115 0.030604 0.051134 0.065157 0.085881 0.133742 0.223043 0.313254 0.377068 0.431203 0.529244 0.646436 97.113232
7 116 0.019557 0.051611 0.092448 0.123134 0.163548 0.234481 0.303656 0.348575 0.393508 0.474069 0.578772 97.216644
7 117 0.011132 0.020275 0.029457 0.043934 0.078634 0.144072 0.214647 0.271344 0.326515 0.416422 0.520470 97.923097
7 118 0.011561 0.022779 0.034139 0.049526 0.081785 0.137980 0.195166 0.246133 0.309658 0.411622 0.531217 97.968431
7 119 0.022524 0.042836 0.057924 0.076917 0.122137 0.200323 0.266967 0.311598 0.369015 0.479148 0.612612 97.437999
7 120 0.012599 0.036423 0.069744 0.091678 0.120568 0.187537 0.269199 0.325242 0.362777 0.439306 0.555623 97.529306
7 121 0.003855 0.007602 0.013042 0.023341 0.049193 0.100959 0.162552 0.219876 0.280136 0.377140 0.492084 98.270218
7 122 0.019481 0.034613 0.045700 0.063919 0.107224 0.180888 0.248460 0.305550 0.378902 0.498379 0.634424 97.482460
7 123 0.019550 0.060630 0.118043 0.149188 0.181249 0.263777 0.362820 0.431568 0.485373 0.583209 0.721416 96.623177
7 124 0.010138 0.019852 0.030776 0.045948 0.081583 0.159714 0.255244 0.330006 0.389632 0.497575 0.637810 97.541723
7 125 0.016397 0.030039 0.043637 0.064607 0.108268 0.176448 0.237892 0.292866 0.367472 0.484443 0.614426 97.563503
7 126 0.054207 0.089189 0.109113 0.138215 0.206943 0.323305 0.421758 0.485221 0.549954 0.668632 0.805726 96.147736
7 127 0.027668 0.085746 0.170975 0.212286 0.251520 0.381555 0.552403 0.653490 0.693262 0.790255 0.939642 95.241200
7 128 0.077125 0.125176 0.156580 0.198422 0.286270 0.442144 0.584135 0.669519 0.727743 0.835247 0.955690 94.941948
7 129 0.044722 0.097142 0.145949 0.181874 0.247479 0.389925 0.534782 0.619672 0.687472 0.830625 1.012608 95.207748
7 130 0.037364 0.115393 0.223272 0.270163 0.310831 0.458924 0.638859 0.719151 0.725397 0.791879 0.913878 94.794890
7 131 0.039063 0.061569 0.082249 0.122873 0.213994 0.356591 0.470114 0.538494 0.603886 0.728491 0.863739 95.918937
7 132 0.021298 0.042562 0.064238 0.088832 0.135545 0.222847 0.315477 0.390421 0.470216 0.603617 0.762566 96.882379
7 133 0.022870 0.061015 0.106442 0.129536 0.162253 0.251426 0.355982 0.415984 0.447516 0.532871 0.667110 96.846989
7 134 0.018731 0.029143 0.038845 0.058160 0.100421 0.166513 0.227346 0.284158 0.356369 0.471036 0.600784 97.648497
7 135 0.009633 0.017941 0.027389 0.042464 0.074930 0.134768 0.199911 0.259174 0.327688 0.444053 0.588493 97.873554
7 136 0.012862 0.040262 0.079935 0.102005 0.128359 0.197691 0.285387 0.344470 0.382845 0.465131 0.592926 97.368128
7 137 0.007909 0.015420 0.025978 0.042470 0.077391 0.144880 0.226203 0.299904 0.367410 0.474718 0.608620 97.709099
7 138 0.024998 0.043660 0.057350 0.079937 0.134375 0.218238 0.284468 0.334832 0.404812 0.519740 0.642472 97.255121
7 139 0.027089 0.060062 0.094287 0.125506 0.181058 0.285309 0.384600 0.440871 0.484505 0.582263 0.712593 96.621862
7 140 0.014065 0.048675 0.105554 0.135221 0.163267 0.259062 0.396364 0.486025 0.519512 0.602638 0.746583 96.523038
7 141 0.012684 0.022609 0.033701 0.054934 0.111816 0.228627 0.360585 0.465358 0.557841 0.711848 0.880228 96.559771
7 142 0.018418 0.062117 0.130836 0.176145 0.233427 0.368578 0.527555 0.619485 0.671099 0.789426 0.967094 95.435816
7 143 0.021717 0.055098 0.100275 0.142294 0.209339 0.352595 0.527856 0.652291 0.723111 0.845012 1.014542 95.355866
7 144 0.008883 0.015122 0.023725 0.043800 0.095632 0.191497 0.304540 0.437315 0.616737 0.868513 1.123166 96.271071
7 145 0.018647 0.040407 0.064769 0.097193 0.170691 0.306175 0.440495 0.549935 0.687499 0.921318 1.198858 95.504009
7 146 0.027696 0.083995 0.151124 0.190654 0.270117 0.463478 0.670911 0.780563 0.863186 1.069956 1.365590 94.062735
7 147 0.023307 0.054304 0.095282 0.140997 0.226007 0.396580 0.599124 0.772682 0.940368 1.197776 1.501444 94.052126
7 148 0.032570 0.053763 0.073679 0.119340 0.241430 0.460868 0.671329 0.843534 1.047283 1.359174 1.659336 93.437695
7 149 0.039487 0.153291 0.332480 0.410822 0.500795 0.796307 1.158850 1.324026 1.368328 1.554126 1.859029 90.502457
7 150 0.031875 0.090304 0.172622 0.242263 0.371165 0.684531 1.073102 1.297688 1.383294 1.603274 1.931397 91.118486
7 151 0.040506 0.082322 0.128482 0.196858 0.343686 0.585163 0.806947 0.982950 1.200566 1.538342 1.892364 92.201814
7 152 0.237370 0.347349 0.335960 0.392744 0.638171 0.988095 1.143677 1.205017 1.411877 1.792552 2.095589 89.411599
7 153 0.071996 0.200026 0.362777 0.509600 0.800357 1.386802 1.892791 1.965245 1.880807 2.009838 2.223410 86.696352
7 154 0.043494 0.147570 0.305809 0.402298 0.542531 0.927247 1.389069 1.593824 1.621551 1.801733 2.088366 89.136511
7 155 0.182758 0.305633 0.327982 0.374061 0.580043 0.994670 1.310096 1.406823 1.499695 1.784378 2.086962 89.146898
7 156 0.083606 0.352127 0.799934 0.928881 0.972718 1.364549 1.841946 1.919716 1.756420 1.771281 1.957569 86.251255
7 157 0.093131 0.159381 0.222079 0.334238 0.614610 1.114788 1.539737 1.716330 1.802055 2.025145 2.232567 88.145939
7 158 0.090084 0.174165 0.233788 0.312475 0.525748 0.890377 1.159776 1.273188 1.424886 1.716455 1.977161 90.221893
7 159 0.112358 0.334950 0.547695 0.586144 0.695786 1.066893 1.419020 1.498415 1.518079 1.732541 2.044843 88.443274
7 160 0.088087 0.213545 0.343313 0.435762 0.618661 1.008890 1.388429 1.538542 1.602403 1.832266 2.142866 88.787235
7 161 0.039833 0.094725 0.164759 0.247743 0.434767 0.806363 1.179994 1.396113 1.572391 1.871120 2.175187 90.017004
7 162 0.209634 0.346444 0.392270 0.490777 0.783654 1.206637 1.411716 1.441435 1.554508 1.824467 2.044953 88.293503
7 163 0.149898 0.359458 0.502104 0.570631 0.798341 1.315481 1.720394 1.756790 1.741674 1.969734 2.265664 86.849829
7 164 0.053783 0.193692 0.423795 0.531618 0.647386 1.071032 1.632918 1.878024 1.852278 1.986024 2.266094 87.463358
7 165 0.055935 0.109420 0.161338 0.231333 0.405959 0.809424 1.289716 1.586145 1.724981 1.981181 2.248592 89.395971
7 166 0.135343 0.405586 0.738061 0.876933 0.993654 1.328225 1.646161 1.717222 1.695528 1.803615 1.999202 86.660467
7 167 0.068437 0.245909 0.502667 0.605668 0.752258 1.249667 1.826046 1.967514 1.839138 1.899009 2.084240 86.959444
7 168 0.071668 0.144784 0.217705 0.308935 0.513914 0.911549 1.327308 1.570204 1.702394 1.930829 2.149113 89.151596
7 169 0.036937 0.072233 0.108025 0.160724 0.281451 0.499248 0.724780 0.924376 1.164102 1.512255 1.860303 92.655567
7 170 0.023985 0.042789 0.063586 0.106076 0.219938 0.437443 0.667253 0.869851 1.108317 1.473916 1.854550 93.132297
7 171 0.025075 0.095104 0.232625 0.334815 0.447699 0.724858 1.085447 1.298007 1.370890 1.532928 1.806331 91.046221
7 172 0.054612 0.101425 0.140343 0.198367 0.340479 0.596091 0.828409 0.973482 1.115957 1.380052 1.682666 92.588118
7 173 0.007445 0.016221 0.028615 0.050721 0.106115 0.217239 0.353044 0.505005 0.721897 1.055539 1.422119 95.516041
7 174 0.020190 0.038219 0.053661 0.082417 0.169053 0.351675 0.544154 0.693194 0.876013 1.192117 1.529569 94.449734
7 175 0.025546 0.096074 0.221356 0.297160 0.373974 0.597019 0.891210 1.049069 1.100504 1.262082 1.541492 92.544514
7 176 0.020009 0.075585 0.176359 0.232190 0.282617 0.453394 0.702138 0.854958 0.904227 1.041001 1.295458 93.962064
7 177 0.011356 0.023196 0.036733 0.057974 0.111465 0.229933 0.385899 0.534547 0.684487 0.911317 1.178310 95.834784
7 178 0.015059 0.033665 0.057107 0.092594 0.178327 0.333339 0.482143 0.600765 0.767921 1.047578 1.352819 95.038681
7 179 0.091170 0.162868 0.184949 0.223464 0.362216 0.597740 0.747838 0.801498 0.912460 1.177818 1.481437 93.256544
7 180 0.018871 0.072268 0.168870 0.229138 0.285553 0.440968 0.647507 0.772874 0.831646 0.973251 1.216339 94.342710
7 181 0.013744 0.024828 0.038372 0.066281 0.144363 0.316278 0.533605 0.731553 0.921808 1.208494 1.516624 94.484045
7 182 0.021969 0.075276 0.162050 0.237219 0.361579 0.619267 0.906273 1.075405 1.198587 1.418786 1.695659 92.227932
7 183 0.053853 0.132756 0.231082 0.326088 0.482348 0.775134 1.070429 1.222173 1.292824 1.458009 1.689393 91.265909
7 184 0.043820 0.080295 0.111216 0.158467 0.268706 0.458234 0.642590 0.800806 0.997482 1.282334 1.568967 93.587080
7 185 0.036463 0.071594 0.099689 0.143332 0.268935 0.523470 0.780130 0.965468 1.181711 1.538297 1.889693 92.501219
7 186 0.042547 0.168226 0.391154 0.531636 0.687272 1.038032 1.390231 1.473580 1.438491 1.529417 1.717526 89.591887
7 187 0.111585 0.230330 0.313082 0.384111 0.574582 0.976084 1.342433 1.464776 1.491784 1.646223 1.825242 89.639767
7 188 0.103020 0.184278 0.225753 0.296218 0.512434 0.894214 1.197073 1.357063 1.543722 1.827325 2.016773 89.842131
7 189 0.058861 0.176813 0.304715 0.373122 0.539846 0.992891 1.469800 1.588352 1.540121 1.681342 1.907655 89.366484
7 190 0.079451 0.272208 0.567453 0.699797 0.780374 1.063250 1.399665 1.534439 1.530164 1.610079 1.773456 88.689661
7 191 0.178906 0.323657 0.381964 0.450333 0.682898 1.114138 1.432496 1.497426 1.506108 1.621543 1.720255 89.090281
7 192 0.088845 0.244494 0.401170 0.473545 0.587240 0.845219 1.099296 1.238781 1.365968 1.586995 1.835036 90.233412
7 193 0.054417 0.097012 0.135686 0.206777 0.398875 0.773373 1.133042 1.338078 1.481702 1.706161 1.886074 90.788799
7 194 0.085752 0.180714 0.249918 0.320183 0.527999 0.971447 1.357107 1.464420 1.494338 1.666245 1.835624 89.846254
7 195 0.100029 0.341540 0.648558 0.701689 0.710035 0.954395 1.246426 1.328845 1.297250 1.389940 1.590295 89.690996
7 196 0.085754 0.175194 0.227675 0.267423 0.382456 0.648886 0.917061 1.051285 1.129821 1.330033 1.589862 92.194550
7 197 0.032669 0.064919 0.097306 0.149674 0.286622 0.547799 0.792152 0.951680 1.129150 1.399567 1.618920 92.929545
7 198 0.073922 0.149704 0.206784 0.276175 0.468094 0.849204 1.134064 1.174123 1.184738 1.366696 1.576605 91.539890
7 199 0.084684 0.259188 0.441254 0.478340 0.546106 0.821447 1.104517 1.158581 1.122076 1.234903 1.442892 91.306013
7 200 0.027082 0.054462 0.080332 0.117862 0.214594 0.415471 0.620428 0.750185 0.870227 1.114824 1.406863 94.327673
7 201 0.023497 0.047987 0.071956 0.107041 0.199318 0.392233 0.597265 0.747058 0.910416 1.187368 1.477221 94.238644
7 202 0.055376 0.164909 0.292764 0.346570 0.418665 0.638154 0.882032 0.981427 1.006802 1.136746 1.342923 92.733630
7 203 0.040412 0.084816 0.128644 0.174034 0.266529 0.441141 0.611710 0.716645 0.803188 0.973420 1.183682 94.575781
7 204 0.012462 0.028741 0.049859 0.076243 0.130010 0.232622 0.348108 0.452137 0.574128 0.759629 0.969913 96.366150
7 205 0.024666 0.044193 0.063324 0.094054 0.163318 0.283168 0.396892 0.488221 0.597484 0.780042 0.991944 96.072697
7 206 0.050098 0.104847 0.156138 0.204380 0.285915 0.421865 0.544149 0.622139 0.696046 0.823495 0.977012 95.113919
7 207 0.027949 0.054874 0.079158 0.107606 0.165168 0.264205 0.354584 0.420458 0.497858 0.633328 0.795841 96.598970
7 208 0.008012 0.014399 0.022820 0.040117 0.083553 0.166463 0.260479 0.350508 0.454249 0.606935 0.766462 97.226004
7 209 0.022600 0.051540 0.086102 0.124914 0.196257 0.321973 0.443155 0.521997 0.592675 0.720002 0.873598 96.045187
7 210 0.032680 0.085479 0.146822 0.184868 0.233369 0.329782 0.424100 0.480213 0.529301 0.629068 0.768332 96.155985
7 211 0.011776 0.023515 0.037595 0.059230 0.108344 0.198399 0.289308 0.354593 0.416224 0.522334 0.644422 97.334257
7 212 0.012886 0.024125 0.036033 0.055857 0.103675 0.193406 0.289712 0.373441 0.465842 0.601548 0.737442 97.106031
7 213 0.020252 0.046476 0.078384 0.119268 0.200494 0.328182 0.432287 0.488572 0.543232 0.649159 0.768934 96.324759
7 214 0.044742 0.090195 0.124233 0.150411 0.199875 0.286320 0.356194 0.393171 0.433935 0.520124 0.624426 96.776375
7 215 0.025745 0.045803 0.059934 0.084116 0.149955 0.267911 0.359030 0.390688 0.411574 0.481750 0.556040 97.167456
7 216 0.019108 0.057552 0.105640 0.128645 0.168063 0.289987 0.436072 0.489572 0.476384 0.519717 0.604121 96.705135
7 217 0.043601 0.123073 0.210763 0.238375 0.258005 0.342355 0.435767 0.469444 0.468025 0.515747 0.607422 96.287422
7 218 0.051970 0.107237 0.137879 0.149032 0.186568 0.267765 0.334207 0.365397 0.398014 0.469257 0.551089 96.981583
7 219 0.015538 0.033829 0.053771 0.077870 0.133577 0.237838 0.333717 0.380175 0.408063 0.469366 0.534159 97.322098
7 220 0.019400 0.039026 0.058866 0.085842 0.146127 0.239897 0.307854 0.338156 0.369345 0.432586 0.494714 97.468187
7 221 0.063839 0.102752 0.111152 0.125376 0.174227 0.244288 0.282583 0.297813 0.325244 0.383290 0.441343 97.448095
7 222 0.023998 0.057710 0.096608 0.123780 0.154425 0.204095 0.246487 0.269081 0.287324 0.326851 0.379723 97.829918
7 223 0.011235 0.023649 0.038028 0.052090 0.077035 0.128029 0.188165 0.230156 0.251511 0.288682 0.337207 98.374210
7 224 0.013527 0.031510 0.048386 0.057249 0.072736 0.105260 0.139752 0.164926 0.189033 0.230790 0.283307 98.663526
7 225 0.010236 0.017219 0.023625 0.032390 0.049241 0.075011 0.099802 0.120981 0.141937 0.174308 0.211447 99.043802
7 226 0.004918 0.008940 0.013398 0.019918 0.032246 0.049784 0.066808 0.083947 0.104336 0.132804 0.162946 99.319956
7 227 0.005330 0.008463 0.011532 0.016865 0.027266 0.041253 0.054218 0.068241 0.085537 0.109906 0.135791 99.435597
7 228 0.004754 0.008072 0.011236 0.016019 0.025003 0.037198 0.048113 0.059079 0.072236 0.091814 0.113365 99.513115
7 229 0.003582 0.006563 0.009718 0.013732 0.020772 0.030865 0.041064 0.051491 0.062991 0.079517 0.097675 99.582027
7 230 0.004933 0.007321 0.009615 0.014277 0.023422 0.035797 0.046519 0.057074 0.068889 0.086892 0.106945 99.538315
8 9 0.000000 0.000000 0.000000 0.000000 0.000000 0.000000 0.000000 0.000000 0.000000 0.000000 0.000000 0.000000
8 10 0.787190 7.882601 17.539846 52.220636 11.931297 2.288983 1.035418 0.528609 0.163707 0.072726 0.034300 5.514685
8 11 9.593832 46.763151 15.105438 9.344509 4.410578 4.728497 3.771834 1.925740 0.509331 0.176947 0.067776 3.602367
8 12 1.878200 22.695873 30.977842 21.008592 5.402353 3.528440 3.081609 2.906836 2.258657 1.767411 0.907351 3.586837
8 13 1.587668 4.184687 1.436169 3.336542 11.281904 38.624334 22.353821 6.279269 2.030075 1.534189 1.099897 6.251442
8 14 0.392772 0.620886 0.750855 1.282925 2.453473 8.971046 36.509441 23.626817 8.083504 3.818025 3.204048 10.286209
8 15 0.188096 0.366802 0.432196 0.686990 1.745847 8.869658 32.180605 18.156370 8.059436 5.851551 6.795812 16.666638
8 16 0.205366 0.259982 0.422893 1.046525 1.559433 2.471667 7.825419 13.336756 26.200124 18.243076 10.588541 17.840219
8 17 0.125579 0.267782 0.355326 0.506025 1.059127 2.294633 5.355137 5.189316 9.307039 15.862485 27.645714 32.031839
8 18 0.068744 0.093647 0.123877 0.257201 0.443734 0.794937 1.820025 1.904063 2.987461 4.588383 11.020500 75.897423
8 19 0.020979 0.036253 0.056150 0.115626 0.231416 0.570432 1.674529 1.739660 2.263836 3.020160 6.368339 83.902619
8 20 0.024943 0.043124 0.063943 0.120789 0.270576 0.617292 1.100464 1.608601 2.259195 3.364065 4.621132 85.905878
8 21 0.016327 0.028483 0.048321 0.101386 0.237469 0.574478 1.129523 1.739310 2.266465 2.936283 3.610508 87.311445
8 22 0.009622 0.018078 0.028879 0.052821 0.110768 0.252545 0.475174 0.721676 0.995214 1.469957 2.097687 93.767580
8 23 0.008744 0.015671 0.025345 0.048230 0.100071 0.211617 0.369891 0.537774 0.726917 1.079002 1.587355 95.289385
8 24 0.007498 0.014253 0.023027 0.043342 0.100421 0.254281 0.512058 0.805237 1.131302 1.629842 2.168626 93.310113
8 25 0.006942 0.014448 0.023580 0.040718 0.088423 0.227261 0.484206 0.782413 1.064110 1.429167 1.759905 94.078825
8 26 0.006421 0.009076 0.013047 0.025836 0.054686 0.103688 0.164003 0.243171 0.365901 0.588573 0.910240 97.515353
8 27 0.003964 0.006884 0.011378 0.022080 0.044916 0.089878 0.157295 0.243776 0.355846 0.537325 0.781194 97.745463
8 28 0.005248 0.007981 0.011632 0.022458 0.048293 0.094927 0.153137 0.227703 0.347613 0.565095 0.865505 97.650404
8 29 0.006139 0.013246 0.021546 0.035046 0.068605 0.154635 0.289787 0.408218 0.489707 0.611044 0.745417 97.156611
8 30 0.009524 0.014956 0.021984 0.039821 0.078514 0.145722 0.224987 0.299339 0.376850 0.502383 0.656995 97.628927
8 31 0.007092 0.010830 0.015696 0.028870 0.057339 0.103972 0.158786 0.225592 0.329917 0.511338 0.758848 97.791719
8 32 0.001598 0.002738 0.005038 0.010978 0.026216 0.056316 0.098587 0.151243 0.213278 0.298062 0.391733 98.744215
8 33 0.004571 0.006480 0.010321 0.022962 0.055250 0.099897 0.134823 0.167603 0.211611 0.282550 0.362067 98.641869
8 34 0.002326 0.004893 0.008509 0.014920 0.033461 0.081407 0.153471 0.221800 0.279301 0.362816 0.447217 98.389878
8 35 0.001932 0.003544 0.005809 0.010974 0.026679 0.065391 0.118995 0.170448 0.224156 0.317773 0.431592 98.622707
8 36 0.002517 0.004770 0.008140 0.015402 0.036431 0.088338 0.163520 0.230949 0.278383 0.344243 0.409824 98.417479
8 37 0.004614 0.007099 0.010959 0.021017 0.045023 0.084120 0.123691 0.163083 0.210306 0.285694 0.375853 98.668543
8 38 0.004471 0.007587 0.012600 0.023886 0.049185 0.090316 0.134477 0.180473 0.234518 0.312618 0.400574 98.549292
8 39 0.004622 0.006840 0.010449 0.020323 0.044264 0.082892 0.121111 0.159931 0.208897 0.285127 0.372368 98.683176
8 40 0.004579 0.007923 0.013023 0.023337 0.044246 0.077847 0.113034 0.149786 0.198701 0.283215 0.391789 98.692518
8 41 0.006617 0.012742 0.018133 0.027407 0.058384 0.138095 0.236935 0.295853 0.323472 0.385233 0.446979 98.050150
8 42 0.004678 0.009111 0.014595 0.024149 0.050651 0.118319 0.216160 0.293583 0.330859 0.384878 0.437481 98.115535
8 43 0.003922 0.006136 0.009574 0.017770 0.035067 0.061846 0.089519 0.120840 0.164679 0.240711 0.342989 98.906946
8 44 0.008950 0.013103 0.018354 0.031731 0.060055 0.095343 0.123404 0.156414 0.208706 0.288041 0.373706 98.622196
8 45 0.008650 0.011031 0.016136 0.035293 0.085188 0.147928 0.188377 0.223482 0.270274 0.335152 0.388485 98.290005
8 46 0.005039 0.007702 0.011871 0.022560 0.046298 0.081810 0.117489 0.158008 0.212319 0.290707 0.374190 98.672009
8 47 0.002913 0.005534 0.009422 0.017317 0.034695 0.062954 0.093245 0.130116 0.187951 0.280494 0.386502 98.788856
8 48 0.008169 0.013374 0.020781 0.040943 0.093362 0.167469 0.216574 0.246013 0.282024 0.342716 0.399420 98.169159
8 49 0.005175 0.007501 0.011593 0.025493 0.065322 0.129270 0.186176 0.240431 0.307022 0.390635 0.452801 98.178579
8 50 0.001065 0.001891 0.003381 0.007190 0.017021 0.035972 0.061833 0.099693 0.161112 0.261988 0.386805 98.962046
8 51 0.004916 0.007684 0.012740 0.027703 0.066950 0.123150 0.168638 0.217348 0.289593 0.390726 0.483734 98.206822
8 52 0.006202 0.011867 0.019953 0.040604 0.111237 0.256493 0.390780 0.459074 0.491837 0.531787 0.540698 97.139465
8 53 0.001558 0.002721 0.004652 0.009909 0.024777 0.054080 0.092280 0.147117 0.240459 0.395899 0.575561 98.450985
8 54 0.001256 0.002103 0.003915 0.009395 0.023800 0.049135 0.081690 0.132336 0.217608 0.350079 0.502897 98.625782
8 55 0.007202 0.013137 0.023779 0.055317 0.150261 0.289251 0.376794 0.428395 0.487892 0.556574 0.587858 97.023535
8 56 0.006518 0.011157 0.018983 0.042250 0.117227 0.261413 0.400542 0.490760 0.543986 0.587601 0.584499 96.935064
8 57 0.007226 0.011882 0.018516 0.035146 0.077451 0.150088 0.223708 0.292205 0.364964 0.461229 0.551102 97.806484
8 58 0.011857 0.015495 0.020495 0.036810 0.070655 0.110361 0.142618 0.185663 0.251235 0.343724 0.441468 98.369619
8 59 0.010718 0.012333 0.017976 0.038873 0.081770 0.123362 0.153466 0.196803 0.256172 0.330446 0.403462 98.374618
8 60 0.003945 0.008253 0.013812 0.022766 0.045213 0.093627 0.154267 0.204143 0.242924 0.301206 0.364463 98.545381
8 61 0.002826 0.004426 0.006828 0.013545 0.030648 0.061098 0.093322 0.130003 0.183004 0.273998 0.386771 98.813532
8 62 0.003242 0.006231 0.009999 0.017860 0.041994 0.100415 0.178657 0.240580 0.277264 0.328038 0.371213 98.424507
8 63 0.004099 0.005456 0.007924 0.016246 0.035829 0.062506 0.085488 0.114074 0.156300 0.224929 0.306758 98.980391
8 64 0.002275 0.004078 0.006901 0.012983 0.026046 0.048251 0.072918 0.101556 0.142124 0.210913 0.298008 99.073946
8 65 0.002203 0.004517 0.007412 0.013257 0.033255 0.087032 0.162435 0.218730 0.248067 0.292292 0.327732 98.603070
8 66 0.003559 0.006130 0.010226 0.019972 0.043263 0.081366 0.121194 0.158616 0.194152 0.243630 0.295135 98.822760
8 67 0.000883 0.001561 0.002684 0.005409 0.012234 0.025314 0.042265 0.064123 0.094235 0.145169 0.212588 99.393531
8 68 0.001665 0.002714 0.004350 0.008601 0.019232 0.036551 0.055677 0.079440 0.112234 0.159960 0.211751 99.307825
8 69 0.004014 0.005340 0.007349 0.013694 0.029022 0.050708 0.070812 0.093843 0.122497 0.160562 0.197616 99.244543
8 70 0.003239 0.005240 0.007548 0.011982 0.021037 0.034552 0.048958 0.066151 0.088553 0.120702 0.157138 99.434903
8 71 0.002668 0.003616 0.005079 0.009180 0.017681 0.028956 0.040250 0.055511 0.076334 0.105784 0.138947 99.515993
8 72 0.002593 0.004202 0.006046 0.009750 0.017295 0.028544 0.040709 0.055190 0.073687 0.100086 0.130283 99.531616
8 73 0.002152 0.003465 0.005097 0.008474 0.015233 0.024861 0.035010 0.047658 0.064628 0.089651 0.119311 99.584460
8 74 0.001094 0.001698 0.002603 0.004797 0.009624 0.016878 0.025084 0.036194 0.051634 0.074747 0.102764 99.672884
8 75 0.001320 0.001995 0.002989 0.005599 0.011797 0.021085 0.030887 0.043650 0.061952 0.089404 0.121035 99.608288
8 76 0.002338 0.004321 0.006326 0.009671 0.018186 0.034683 0.053852 0.071504 0.089260 0.116697 0.147558 99.445604
8 77 0.002368 0.003658 0.005314 0.009195 0.017788 0.030753 0.044115 0.060323 0.082765 0.116628 0.156447 99.470650
8 78 0.002879 0.003727 0.005537 0.011023 0.022349 0.035946 0.049360 0.069148 0.097539 0.136360 0.179174 99.386953
8 79 0.003666 0.005312 0.007769 0.014848 0.032144 0.056095 0.076478 0.098699 0.129052 0.173171 0.219320 99.183443
8 80 0.001431 0.002453 0.004197 0.008559 0.019629 0.039489 0.062404 0.088604 0.122932 0.176333 0.239812 99.234163
8 81 0.001017 0.001763 0.003003 0.006225 0.015199 0.032393 0.052438 0.076354 0.111716 0.174749 0.255803 99.269338
8 82 0.001126 0.002298 0.003941 0.007628 0.020856 0.057092 0.110069 0.157271 0.196055 0.259171 0.323032 98.861463
8 83 0.001528 0.002582 0.004436 0.009636 0.026106 0.064278 0.118499 0.179197 0.241490 0.325767 0.409970 98.616509
8 84 0.001636 0.002936 0.005143 0.010635 0.025695 0.056486 0.096858 0.143056 0.198364 0.279255 0.370683 98.809250
8 85 0.002220 0.003584 0.005777 0.011454 0.025735 0.050576 0.078951 0.113959 0.163820 0.244257 0.345794 98.953871
8 86 0.002277 0.003166 0.004890 0.010725 0.027078 0.054921 0.087029 0.133594 0.210424 0.328985 0.464913 98.671995
8 87 0.002726 0.004956 0.008681 0.017646 0.043665 0.101521 0.184108 0.275382 0.365381 0.470922 0.561964 97.963054
8 88 0.002690 0.004870 0.008121 0.015342 0.032753 0.063071 0.096877 0.137624 0.200269 0.307437 0.446224 98.684725
8 89 0.001485 0.002477 0.004380 0.009706 0.024923 0.055945 0.097175 0.150767 0.227815 0.351221 0.499487 98.574619
8 90 0.004670 0.007993 0.013680 0.029483 0.076093 0.162228 0.253882 0.338184 0.425780 0.532162 0.613426 97.542418
8 91 0.005203 0.009780 0.015642 0.027454 0.060901 0.132018 0.212650 0.275966 0.337009 0.444693 0.566653 97.912031
8 92 0.004658 0.007827 0.012548 0.023413 0.049327 0.094031 0.140416 0.192387 0.273249 0.414493 0.584357 98.203293
8 93 0.006332 0.012715 0.021155 0.037004 0.085150 0.201559 0.344944 0.433521 0.470905 0.533401 0.580839 97.272476
8 94 0.020696 0.033981 0.046950 0.072620 0.129874 0.216913 0.286609 0.333988 0.388464 0.484920 0.591139 97.393847
8 95 0.006962 0.012526 0.021141 0.037775 0.072171 0.129398 0.193704 0.258376 0.328523 0.428623 0.539400 97.971399
8 96 0.015662 0.020202 0.026615 0.047714 0.095939 0.157890 0.206099 0.259035 0.335109 0.438490 0.536644 97.860600
8 97 0.011841 0.019363 0.030494 0.054858 0.106744 0.179800 0.246462 0.312661 0.390009 0.485793 0.575011 97.586966
8 98 0.013191 0.019874 0.028970 0.050276 0.094486 0.153895 0.206850 0.266143 0.347075 0.452960 0.559998 97.806280
8 99 0.016345 0.026762 0.039911 0.065782 0.117076 0.183625 0.237174 0.289528 0.359766 0.456007 0.554026 97.653996
8 100 0.011381 0.018786 0.029903 0.055952 0.119561 0.217929 0.302615 0.372243 0.451695 0.555206 0.640533 97.224196
8 101 0.023996 0.037413 0.056233 0.106438 0.233091 0.388643 0.459073 0.476472 0.500117 0.556276 0.597668 96.564579
8 102 0.002813 0.005141 0.009147 0.018463 0.042878 0.091413 0.153565 0.232134 0.348738 0.527447 0.719851 97.848412
8 103 0.006697 0.009442 0.015058 0.032519 0.075944 0.138277 0.194177 0.265211 0.382862 0.572534 0.778650 97.528627
8 104 0.006914 0.014095 0.023393 0.044604 0.124159 0.330631 0.557978 0.639543 0.631364 0.668875 0.680435 96.278011
8 105 0.003504 0.007744 0.013673 0.025184 0.064094 0.177507 0.350042 0.478614 0.542375 0.646623 0.741724 96.948915
8 106 0.001399 0.002571 0.004548 0.009276 0.021503 0.046150 0.079132 0.124183 0.198642 0.339719 0.547990 98.624887
8 107 0.003151 0.004361 0.007074 0.015991 0.039870 0.079298 0.126006 0.194975 0.304289 0.465145 0.641156 98.118681
8 108 0.006792 0.010055 0.015700 0.033880 0.086311 0.171867 0.252030 0.330405 0.423209 0.540027 0.636115 97.493609
8 109 0.005322 0.007946 0.011976 0.023697 0.053989 0.102493 0.149365 0.203769 0.287709 0.421478 0.573183 98.159072
8 110 0.002907 0.005643 0.009910 0.018228 0.038093 0.076921 0.125970 0.180894 0.249812 0.358856 0.492053 98.440712
8 111 0.006931 0.009192 0.013700 0.030619 0.075735 0.134618 0.177481 0.228278 0.313188 0.445742 0.587433 97.977087
8 112 0.003722 0.007408 0.013265 0.024978 0.058179 0.144024 0.279246 0.409014 0.494102 0.588571 0.664657 97.312832
8 113 0.003805 0.006296 0.009828 0.018630 0.040846 0.080488 0.121198 0.164505 0.230208 0.353149 0.520012 98.451038
8 114 0.003674 0.007472 0.013004 0.022874 0.048720 0.108642 0.190580 0.260970 0.311443 0.386530 0.467833 98.178261
8 115 0.011025 0.012869 0.016017 0.030012 0.064833 0.114622 0.156580 0.204767 0.279938 0.404816 0.553688 98.150835
8 116 0.004479 0.008336 0.013846 0.024939 0.054456 0.121310 0.215013 0.307489 0.386870 0.486702 0.579867 97.796692
8 117 0.003970 0.005938 0.009127 0.017975 0.039534 0.074130 0.109660 0.152015 0.215544 0.320720 0.454156 98.597233
8 118 0.004072 0.007410 0.012721 0.023670 0.046457 0.081835 0.119229 0.163290 0.227011 0.327408 0.453114 98.533783
8 119 0.005887 0.009278 0.014574 0.028872 0.066500 0.129902 0.191542 0.250351 0.326013 0.444775 0.573996 97.958311
8 120 0.002959 0.006027 0.009924 0.018024 0.043777 0.106313 0.190079 0.267539 0.347643 0.469432 0.588371 97.949912
8 121 0.001380 0.002349 0.004325 0.009713 0.023522 0.048133 0.078248 0.120974 0.191701 0.313953 0.473813 98.731891
8 122 0.006598 0.010532 0.017369 0.036535 0.083294 0.147379 0.198808 0.256316 0.347993 0.491243 0.646847 97.757086
8 123 0.005215 0.011426 0.019127 0.033658 0.082627 0.214345 0.394186 0.527272 0.611099 0.728382 0.820106 96.552557
8 124 0.003536 0.005587 0.009168 0.019361 0.046332 0.094474 0.147510 0.213414 0.318798 0.502333 0.731533 97.907955
8 125 0.006420 0.010457 0.017695 0.036086 0.078615 0.142814 0.205952 0.278029 0.377875 0.523666 0.681314 97.641077
8 126 0.036961 0.052779 0.074827 0.134581 0.258057 0.387443 0.449998 0.497700 0.581340 0.722313 0.864330 95.939667
8 127 0.012275 0.027603 0.044230 0.068013 0.141939 0.327796 0.553621 0.686949 0.759904 0.890624 1.000903 95.486141
8 128 0.039450 0.050433 0.072247 0.140001 0.278239 0.430207 0.523430 0.598891 0.686950 0.828029 0.974804 95.377322
8 129 0.015343 0.025469 0.038661 0.068741 0.143645 0.281570 0.420956 0.538379 0.676713 0.907228 1.149083 95.734213
8 130 0.011215 0.023371 0.035701 0.057385 0.135209 0.351382 0.633626 0.793668 0.846775 0.957353 1.036253 95.118061
8 131 0.013070 0.015922 0.024120 0.053669 0.123772 0.220414 0.309872 0.418056 0.558841 0.753689 0.952412 96.556162
8 132 0.009553 0.015801 0.024162 0.042062 0.080627 0.145458 0.214788 0.287652 0.381578 0.536245 0.723601 97.538475
8 133 0.007969 0.014667 0.021733 0.036943 0.084381 0.188958 0.303102 0.379260 0.443194 0.555947 0.662320 97.301525
8 134 0.006377 0.008143 0.012494 0.026033 0.054983 0.095807 0.140025 0.199957 0.278966 0.391690 0.524464 98.261059
8 135 0.004496 0.006701 0.010146 0.019569 0.041634 0.077543 0.115973 0.164601 0.238292 0.360395 0.514392 98.446258
8 136 0.003609 0.007517 0.012063 0.020135 0.047286 0.122136 0.230098 0.318998 0.384311 0.485384 0.580497 97.787966
8 137 0.003662 0.005449 0.008376 0.016685 0.037190 0.072665 0.112841 0.165381 0.246718 0.384271 0.561616 98.385145
8 138 0.006254 0.008828 0.014035 0.029983 0.069241 0.127808 0.186239 0.252596 0.332711 0.445658 0.567917 97.958733
8 139 0.006021 0.010205 0.017272 0.035805 0.087739 0.186497 0.294615 0.390424 0.483290 0.613901 0.738013 97.136219
8 140 0.002915 0.006379 0.010892 0.019108 0.047045 0.129229 0.261852 0.385688 0.482656 0.622535 0.751833 97.279867
8 141 0.003164 0.004370 0.007109 0.016515 0.041184 0.082848 0.128360 0.192463 0.301604 0.501964 0.778865 97.941551
8 142 0.003407 0.007533 0.012658 0.022611 0.060246 0.178291 0.373970 0.555773 0.697439 0.893763 1.057236 96.137076
8 143 0.003987 0.007181 0.012698 0.027687 0.076290 0.192832 0.355172 0.516590 0.662810 0.859724 1.043235 96.241787
8 144 0.002444 0.003485 0.005869 0.013844 0.035018 0.072492 0.119496 0.192358 0.316802 0.535218 0.839841 97.863135
8 145 0.004081 0.007178 0.012391 0.025637 0.061837 0.135797 0.229561 0.341946 0.499405 0.756480 1.070286 96.855404
8 146 0.004389 0.008475 0.013749 0.027479 0.081581 0.234383 0.447169 0.630297 0.806332 1.082816 1.329445 95.333882
8 147 0.004666 0.008214 0.015035 0.032794 0.080814 0.179124 0.310329 0.464834 0.652030 0.933830 1.259609 96.058720
8 148 0.006334 0.008485 0.013987 0.033772 0.085784 0.169846 0.259091 0.382194 0.582485 0.920685 1.348640 96.188698
8 149 0.006979 0.016443 0.027426 0.047411 0.130406 0.409983 0.853004 1.168762 1.341086 1.619176 1.826275 92.553049
8 150 0.005320 0.009381 0.016086 0.034698 0.095901 0.250816 0.479226 0.731658 1.017348 1.466298 1.945394 93.947874
8 151 0.010523 0.016605 0.028647 0.062260 0.136518 0.245270 0.354710 0.494030 0.702364 1.038199 1.463436 95.447439
8 152 0.047547 0.050174 0.067060 0.150802 0.356170 0.584362 0.723012 0.874162 1.094777 1.404242 1.699993 92.947701
8 153 0.011792 0.019829 0.033910 0.077457 0.228488 0.589043 1.078441 1.574985 2.049716 2.543955 2.758543 89.033839
8 154 0.008437 0.017707 0.030840 0.057326 0.142244 0.374404 0.722861 1.037605 1.313778 1.749747 2.183627 92.361425
8 155 0.029764 0.036074 0.055085 0.131288 0.325427 0.570541 0.718239 0.855204 1.087019 1.524091 2.032619 92.634647
8 156 0.016998 0.042176 0.074416 0.126249 0.315862 0.911581 1.814891 2.329866 2.345239 2.398385 2.350415 87.273922
8 157 0.025605 0.029437 0.045222 0.108206 0.273023 0.512090 0.743468 1.029176 1.411054 1.925193 2.419049 91.478479
8 158 0.022840 0.032198 0.050725 0.105944 0.241760 0.456419 0.671087 0.890368 1.149461 1.512875 1.883708 92.982615
8 159 0.023433 0.044782 0.069408 0.121568 0.297584 0.723632 1.194888 1.439892 1.574124 1.849657 2.077360 90.583672
8 160 0.024397 0.042636 0.070882 0.131384 0.275100 0.544892 0.851131 1.124587 1.396207 1.807650 2.261075 91.470061
8 161 0.013631 0.022451 0.037439 0.076082 0.178581 0.370498 0.593509 0.837810 1.151565 1.610483 2.099451 93.008501
8 162 0.033173 0.042372 0.068399 0.166037 0.433397 0.791836 1.048893 1.261708 1.483214 1.774130 2.021497 90.875341
8 163 0.023292 0.039010 0.063278 0.131090 0.340926 0.752873 1.161434 1.459685 1.758466 2.203073 2.553280 89.513596
8 164 0.009459 0.020818 0.036973 0.067673 0.175239 0.507064 1.036009 1.474679 1.755681 2.167701 2.505386 90.243318
8 165 0.016106 0.024675 0.040696 0.084608 0.185276 0.344290 0.493777 0.658868 0.920447 1.416946 2.103379 93.710932
8 166 0.037492 0.070776 0.114983 0.204616 0.444236 0.952364 1.510864 1.822608 1.939739 2.136086 2.266124 88.500113
8 167 0.014626 0.029754 0.048835 0.088686 0.239606 0.705163 1.402204 1.860194 2.010514 2.220479 2.288885 89.091053
8 168 0.023660 0.034386 0.056713 0.131083 0.340486 0.672768 0.946397 1.157131 1.386495 1.735742 2.048516 91.466625
8 169 0.016972 0.026837 0.043398 0.086651 0.192493 0.365869 0.543743 0.725352 0.942760 1.262743 1.607620 94.185562
8 170 0.010731 0.014941 0.023830 0.053116 0.130518 0.253376 0.378142 0.545658 0.827467 1.282323 1.800133 94.679768
8 171 0.006894 0.016454 0.028302 0.049014 0.129829 0.400124 0.874815 1.297110 1.540142 1.805438 1.951946 91.899929
8 172 0.010589 0.014392 0.024428 0.064970 0.195169 0.403090 0.572464 0.730946 0.949671 1.304936 1.678547 94.050800
8 173 0.001922 0.003396 0.006567 0.015597 0.040902 0.092555 0.165811 0.274746 0.452840 0.753277 1.146748 97.045637
8 174 0.003262 0.004678 0.008243 0.021264 0.060961 0.131458 0.208533 0.311344 0.486198 0.800893 1.210552 96.752619
8 175 0.003285 0.007415 0.013861 0.027692 0.080615 0.259428 0.588130 0.913994 1.146410 1.438467 1.657844 93.862859
8 176 0.003318 0.007470 0.013461 0.025536 0.070442 0.216890 0.469001 0.699984 0.870689 1.129006 1.380119 95.114082
8 177 0.002187 0.003324 0.005707 0.013402 0.035467 0.077994 0.130483 0.201627 0.319402 0.543852 0.877693 97.788864
8 178 0.002871 0.004842 0.008647 0.019436 0.049720 0.110026 0.191521 0.303689 0.474867 0.749213 1.084410 97.000758
8 179 0.008276 0.011507 0.019921 0.053342 0.162614 0.338564 0.484111 0.618850 0.800338 1.082830 1.358114 95.061537
8 180 0.002885 0.006907 0.012971 0.024078 0.062523 0.184079 0.403904 0.633674 0.822373 1.056785 1.255429 95.534393
8 181 0.002552 0.003669 0.006398 0.015634 0.041632 0.088735 0.145535 0.233059 0.397662 0.718545 1.193685 97.152895
8 182 0.002752 0.006036 0.010791 0.021498 0.064906 0.211840 0.471707 0.738916 0.988616 1.339173 1.646373 94.497391
8 183 0.005741 0.010483 0.019741 0.046750 0.136603 0.348138 0.639549 0.947515 1.257846 1.617315 1.878777 93.091542
8 184 0.005916 0.009268 0.015977 0.035898 0.091169 0.192014 0.306107 0.432614 0.596299 0.860375 1.190157 96.264206
8 185 0.005460 0.008316 0.013983 0.031873 0.084163 0.179437 0.282040 0.407161 0.614746 0.989505 1.477905 95.905409
8 186 0.005581 0.012880 0.022835 0.043239 0.127053 0.416196 0.932449 1.405024 1.696562 1.985142 2.078335 91.274704
8 187 0.017328 0.027278 0.045759 0.101311 0.262344 0.540010 0.790793 0.993418 1.222196 1.574362 1.900721 92.524479
8 188 0.018635 0.024718 0.039095 0.092297 0.245808 0.479041 0.656871 0.810862 1.020443 1.377023 1.766735 93.468471
8 189 0.010516 0.021635 0.035749 0.064574 0.169562 0.454339 0.819852 1.086605 1.330479 1.770332 2.185690 92.050667
8 190 0.014487 0.030173 0.052221 0.098491 0.254107 0.672556 1.248159 1.639715 1.808404 2.024841 2.137978 90.018867
8 191 0.037984 0.048445 0.070065 0.149175 0.376457 0.740212 1.013021 1.180435 1.346268 1.640548 1.911541 91.485848
8 192 0.037153 0.074631 0.118572 0.182813 0.317978 0.562627 0.815056 1.022741 1.254667 1.591815 1.924929 92.097018
8 193 0.025714 0.039123 0.062052 0.122798 0.266412 0.496810 0.711330 0.904304 1.134274 1.499466 1.900092 92.837622
8 194 0.033937 0.058787 0.092825 0.167016 0.351215 0.666743 0.946457 1.143891 1.369782 1.728640 2.054779 91.385927
8 195 0.026555 0.057535 0.089955 0.135646 0.286202 0.724978 1.303568 1.576544 1.585843 1.702233 1.779152 90.731791
8 196 0.045280 0.072057 0.105298 0.180407 0.319664 0.484885 0.596255 0.705299 0.890825 1.214308 1.594756 93.790962
8 197 0.018122 0.030523 0.053062 0.105259 0.209368 0.370711 0.537018 0.705807 0.904692 1.202382 1.538326 94.324728
8 198 0.033983 0.055686 0.082537 0.144874 0.300614 0.550790 0.757517 0.914919 1.124977 1.459313 1.760449 92.814337
8 199 0.025131 0.050284 0.074184 0.117579 0.262436 0.617611 1.005192 1.181769 1.243255 1.404366 1.512797 92.505398
8 200 0.015742 0.024561 0.039672 0.078140 0.163088 0.291396 0.415931 0.555111 0.751389 1.065174 1.434685 95.165111
8 201 0.013324 0.023149 0.040430 0.079211 0.154374 0.258368 0.355218 0.469165 0.652801 0.963245 1.354428 95.636284
8 202 0.016502 0.033883 0.052155 0.083564 0.186282 0.460839 0.816262 1.037384 1.139143 1.310735 1.437919 93.425331
8 203 0.012224 0.019638 0.032032 0.064976 0.147650 0.291636 0.445139 0.594542 0.762723 1.005232 1.260470 95.363735
8 204 0.005577 0.011412 0.020269 0.036763 0.074985 0.149480 0.238769 0.331744 0.449697 0.641145 0.883587 97.156573
8 205 0.010464 0.016200 0.024501 0.046102 0.097650 0.177654 0.254666 0.345012 0.485190 0.702786 0.950948 96.888830
8 206 0.013824 0.024155 0.039829 0.075776 0.165458 0.320893 0.479507 0.612187 0.732504 0.881119 1.009586 95.645162
8 207 0.008862 0.014893 0.024590 0.048429 0.107158 0.204108 0.303153 0.400803 0.513575 0.668228 0.824619 96.881582
8 208 0.003368 0.005675 0.009513 0.019109 0.043437 0.087596 0.139842 0.207369 0.313687 0.489435 0.709468 97.971501
8 209 0.005086 0.008901 0.014719 0.029289 0.072008 0.160653 0.271190 0.390865 0.534179 0.727640 0.903336 96.882131
8 210 0.006850 0.013814 0.023079 0.042664 0.101658 0.229520 0.376418 0.487121 0.575146 0.703921 0.820263 96.619545
8 211 0.003154 0.005747 0.010563 0.022750 0.054907 0.112582 0.177032 0.247346 0.339079 0.478837 0.636294 97.911713
8 212 0.003054 0.005147 0.008752 0.018635 0.046393 0.096727 0.151371 0.214146 0.307620 0.460020 0.637962 98.050173
8 213 0.003770 0.006365 0.010927 0.024059 0.065059 0.150966 0.260091 0.381596 0.519168 0.687653 0.818251 97.072094
8 214 0.013709 0.024523 0.038024 0.065536 0.129990 0.229006 0.309934 0.364885 0.420382 0.512344 0.604873 97.286797
8 215 0.008511 0.012593 0.019588 0.039117 0.085697 0.153370 0.211349 0.265288 0.331434 0.433148 0.540562 97.899344
8 216 0.005122 0.010103 0.015458 0.025681 0.060854 0.151097 0.267197 0.357113 0.437465 0.565898 0.674226 97.429789
8 217 0.009634 0.018246 0.028537 0.048710 0.107128 0.239332 0.389664 0.480317 0.518593 0.592549 0.656155 96.911133
8 218 0.018532 0.030581 0.044703 0.071880 0.126652 0.203354 0.262858 0.304742 0.350785 0.436765 0.536786 97.612362
8 219 0.006564 0.011757 0.019538 0.034890 0.068186 0.124023 0.183195 0.241624 0.311724 0.420850 0.547563 98.030084
8 220 0.005872 0.009366 0.015077 0.028795 0.062022 0.117407 0.178338 0.246017 0.330200 0.440877 0.540951 98.025075
8 221 0.016438 0.019957 0.026885 0.053706 0.119636 0.195429 0.239589 0.274384 0.318191 0.380788 0.430019 97.924978
8 222 0.007969 0.014214 0.022314 0.037239 0.072779 0.139564 0.216498 0.280649 0.326063 0.379062 0.422758 98.080891
8 223 0.006367 0.009493 0.012938 0.021115 0.040315 0.072480 0.104203 0.135519 0.176006 0.244134 0.325681 98.851751
8 224 0.007729 0.013281 0.018094 0.025627 0.043879 0.076786 0.110422 0.137098 0.162655 0.204796 0.251516 98.948117
8 225 0.007610 0.009907 0.012689 0.020306 0.035356 0.053637 0.069278 0.087893 0.112674 0.148005 0.186416 99.256227
8 226 0.003467 0.005275 0.007641 0.012497 0.021760 0.034201 0.047129 0.062868 0.082189 0.108394 0.137237 99.477337
8 227 0.004416 0.005804 0.007277 0.011490 0.020058 0.030488 0.039780 0.051881 0.068389 0.090895 0.114396 99.555130
8 228 0.003752 0.005411 0.007135 0.011052 0.018672 0.028204 0.036791 0.047044 0.060007 0.078185 0.097472 99.606275
8 229 0.002864 0.004651 0.006481 0.009625 0.015723 0.024149 0.032515 0.042023 0.053269 0.069023 0.085822 99.653854
8 230 0.003521 0.004708 0.006237 0.010166 0.017470 0.026506 0.034843 0.045398 0.058666 0.077706 0.098985 99.615790
9 10 0.000000 0.000000 0.000000 0.000000 0.000000 0.000000 0.000000 0.000000 0.000000 0.000000 0.000000 0.000000
9 11 0.587486 6.600126 17.921339 56.506976 12.231480 1.881398 0.621367 0.286116 0.082348 0.033292 0.016660 3.231411
9 12 8.034842 42.273214 16.405631 11.501120 5.931503 5.882332 4.350964 2.033436 0.485736 0.154998 0.061858 2.884366
9 13 2.540597 24.645705 29.367858 20.431354 6.070595 3.900308 3.230197 3.027235 2.359056 1.734807 0.760319 1.931967
9 14 1.233423 4.093555 1.422158 2.919419 9.646644 36.590672 24.361632 7.865536 2.667331 2.071680 1.473426 5.654523
9 15 0.354586 0.768532 1.139938 1.660406 2.224995 7.420192 36.160068 26.141443 8.867521 3.832363 2.969444 8.460511
9 16 0.274855 0.775002 1.059548 1.349629 2.697375 12.050010 37.472206 18.283568 6.886342 4.338362 4.538721 10.274381
9 17 0.573423 0.991677 1.379871 2.534267 3.413273 4.823972 11.640449 16.249019 26.819899 14.918871 6.880601 9.774678
9 18 0.117674 0.328407 0.467606 0.603691 1.028739 1.882054 3.816870 3.555798 6.602727 12.263391 26.599731 42.733310
9 19 0.054497 0.115609 0.166960 0.278548 0.440351 0.927313 2.583331 2.880400 4.350656 5.925542 12.166452 70.110344
9 20 0.140436 0.341132 0.519400 0.758863 1.079049 1.985731 4.689036 4.145043 4.615485 4.983630 8.535913 68.206281
9 21 0.123255 0.301430 0.482158 0.690682 1.023088 1.597049 2.152703 2.556374 3.032894 3.797747 4.715055 79.527567
9 22 0.036831 0.092486 0.155643 0.218547 0.322176 0.590519 0.989440 1.366711 1.742552 2.325921 3.005838 89.153334
9 23 0.039654 0.093554 0.148294 0.201436 0.286414 0.489323 0.779604 1.062779 1.359083 1.827678 2.415405 91.296776
9 24 0.056723 0.163123 0.309653 0.451037 0.615868 0.911104 1.255368 1.516647 1.776548 2.188737 2.705218 88.049973
9 25 0.031709 0.096502 0.184580 0.264629 0.383769 0.642134 0.962538 1.205345 1.444810 1.815966 2.232921 90.735098
9 26 0.019507 0.032885 0.045761 0.073563 0.131304 0.236544 0.373690 0.540555 0.770096 1.122316 1.534828 95.118950
9 27 0.021510 0.043609 0.066564 0.099595 0.153235 0.245119 0.364698 0.510170 0.716672 1.028761 1.407871 95.342192
9 28 0.019243 0.032527 0.046873 0.080072 0.148824 0.263448 0.400761 0.555994 0.761204 1.073217 1.441709 95.176128
9 29 0.023940 0.061126 0.099289 0.131723 0.182493 0.281477 0.391843 0.472015 0.563089 0.736938 0.972431 96.083637
9 30 0.032096 0.053691 0.070540 0.100123 0.148157 0.219827 0.295717 0.370116 0.466221 0.622572 0.821231 96.799708
9 31 0.021620 0.035393 0.048109 0.074469 0.125665 0.209740 0.307086 0.406019 0.527775 0.712031 0.928140 96.603956
9 32 0.038385 0.072469 0.106689 0.158830 0.238598 0.341908 0.439280 0.522276 0.630307 0.798730 1.001995 95.650532
9 33 0.021332 0.030693 0.036885 0.051841 0.082619 0.124398 0.160446 0.193612 0.233670 0.295431 0.367787 98.401285
9 34 0.012195 0.032258 0.054838 0.071907 0.103139 0.164013 0.224335 0.260513 0.295834 0.364408 0.451971 97.964590
9 35 0.011848 0.029457 0.050832 0.067976 0.095654 0.157921 0.231630 0.281658 0.317254 0.388823 0.489504 97.877441
9 36 0.014437 0.036141 0.063020 0.084779 0.115822 0.171111 0.227103 0.266420 0.304061 0.369856 0.455445 97.891802
9 37 0.011861 0.022286 0.032888 0.047495 0.077990 0.133161 0.193449 0.244938 0.295472 0.372169 0.461184 98.107107
9 38 0.013473 0.026014 0.037872 0.055131 0.092601 0.151439 0.206473 0.255141 0.315083 0.401634 0.494480 97.950664
9 39 0.011504 0.020796 0.029476 0.042997 0.073469 0.125012 0.177109 0.225848 0.286007 0.375597 0.472452 98.159735
9 40 0.007379 0.015180 0.024088 0.036280 0.062423 0.111804 0.168384 0.220191 0.277603 0.364463 0.460018 98.252190
9 41 0.019974 0.052335 0.081509 0.097547 0.135344 0.218349 0.295503 0.328473 0.356488 0.427776 0.513957 97.472744
9 42 0.014785 0.044064 0.084999 0.109756 0.137952 0.204202 0.278203 0.320735 0.347215 0.409650 0.501585 97.546852
9 43 0.005060 0.009719 0.015245 0.024401 0.047148 0.095075 0.155895 0.211914 0.264150 0.341132 0.424624 98.405638
9 44 0.017343 0.028474 0.037056 0.054584 0.096936 0.157107 0.201002 0.233180 0.279562 0.349896 0.414350 98.130508
9 45 0.054593 0.079675 0.085533 0.106522 0.162701 0.229723 0.261649 0.278025 0.317021 0.389236 0.459627 97.575691
9 46 0.010537 0.019534 0.028434 0.045495 0.088455 0.158135 0.218414 0.260237 0.304714 0.370873 0.429974 98.065201
9 47 0.004551 0.010188 0.017162 0.029390 0.065757 0.141027 0.208878 0.238038 0.262993 0.324154 0.393890 98.303971
9 48 0.045058 0.096211 0.113222 0.119083 0.149138 0.196993 0.222771 0.236615 0.270463 0.337356 0.412924 97.800167
9 49 0.041599 0.083750 0.105143 0.126656 0.185496 0.262520 0.293012 0.297168 0.325983 0.394374 0.464768 97.419533
9 50 0.002498 0.005529 0.010174 0.020093 0.052218 0.126069 0.206754 0.258351 0.301505 0.370020 0.431321 98.215469
9 51 0.023544 0.046319 0.056642 0.077855 0.143017 0.238325 0.291656 0.311987 0.348824 0.418255 0.477783 97.565794
9 52 0.069895 0.161551 0.222353 0.245560 0.265579 0.298499 0.316748 0.326280 0.354102 0.407852 0.473077 96.858503
9 53 0.006061 0.014905 0.026720 0.045410 0.101117 0.229647 0.354119 0.396715 0.418295 0.489486 0.564328 97.353195
9 54 0.002897 0.005636 0.009527 0.019017 0.051083 0.131857 0.248322 0.359068 0.446960 0.536400 0.590075 97.599153
9 55 0.023966 0.060246 0.105020 0.164649 0.272074 0.387914 0.437086 0.445790 0.471909 0.525180 0.571290 96.534880
9 56 0.053885 0.121649 0.192072 0.255336 0.322247 0.384969 0.409003 0.409994 0.423073 0.461722 0.508966 96.457083
9 57 0.023909 0.052288 0.085244 0.120461 0.176682 0.268802 0.357598 0.415213 0.456882 0.519856 0.591141 96.931925
9 58 0.015481 0.026193 0.037283 0.057285 0.098477 0.160888 0.222797 0.284105 0.354459 0.442435 0.522425 97.778172
9 59 0.020344 0.028332 0.036179 0.059029 0.107799 0.166307 0.209279 0.253409 0.310974 0.385250 0.452759 97.970335
9 60 0.008013 0.022255 0.039818 0.053127 0.075920 0.121457 0.171220 0.210628 0.255218 0.328935 0.416362 98.297045
9 61 0.005627 0.010882 0.016344 0.025257 0.047964 0.097081 0.157974 0.209389 0.253132 0.325452 0.409396 98.441502
9 62 0.011763 0.034910 0.066292 0.088042 0.114154 0.159550 0.204488 0.235207 0.266420 0.319915 0.388445 98.110813
9 63 0.006108 0.010658 0.015391 0.024071 0.045666 0.085905 0.130518 0.171689 0.214531 0.281252 0.353491 98.660717
9 64 0.003700 0.007337 0.011346 0.018415 0.036962 0.074453 0.118818 0.160096 0.203796 0.268235 0.331784 98.765061
9 65 0.011220 0.032832 0.057017 0.072431 0.099663 0.148557 0.190610 0.211944 0.235717 0.284513 0.344156 98.311339
9 66 0.008916 0.019353 0.031170 0.045030 0.070720 0.114918 0.160130 0.194169 0.222856 0.270697 0.327581 98.534462
9 67 0.001353 0.002719 0.004517 0.007996 0.017396 0.036638 0.061554 0.089973 0.126003 0.181309 0.243429 99.227117
9 68 0.002757 0.005223 0.008490 0.014587 0.028035 0.049171 0.072296 0.099316 0.135439 0.185534 0.238042 99.161110
9 69 0.007239 0.011989 0.016551 0.025667 0.045074 0.069892 0.089857 0.111171 0.142025 0.187037 0.235142 99.058355
9 70 0.002309 0.004500 0.007406 0.012177 0.021796 0.037601 0.055274 0.074728 0.099482 0.137000 0.181098 99.366627
9 71 0.002608 0.004045 0.005716 0.009550 0.018051 0.030825 0.044352 0.061470 0.085232 0.119700 0.158241 99.460211
9 72 0.002285 0.004531 0.007228 0.011260 0.019287 0.032302 0.046582 0.062333 0.083088 0.115082 0.153765 99.462259
9 73 0.002169 0.004244 0.006617 0.009992 0.016530 0.027359 0.039900 0.054774 0.074605 0.105420 0.144025 99.514364
9 74 0.001046 0.001887 0.002999 0.005223 0.010258 0.018718 0.029017 0.042343 0.060641 0.088306 0.121705 99.617859
9 75 0.001064 0.001954 0.003159 0.005630 0.011771 0.023026 0.036725 0.052441 0.072290 0.103134 0.139755 99.549053
9 76 0.003304 0.008006 0.013629 0.018878 0.028061 0.044246 0.062415 0.080739 0.104039 0.140738 0.186661 99.309286
9 77 0.002591 0.005010 0.008258 0.013466 0.023710 0.040851 0.060978 0.083326 0.110094 0.150318 0.199657 99.301743
9 78 0.006579 0.008858 0.011436 0.018754 0.034462 0.054078 0.071578 0.094789 0.130095 0.179285 0.231568 99.158516
9 79 0.009351 0.015595 0.021245 0.031954 0.054773 0.085153 0.110099 0.135903 0.173417 0.229764 0.292043 98.840706
9 80 0.005831 0.011688 0.017360 0.025555 0.045133 0.078688 0.111973 0.143247 0.185522 0.251875 0.326000 98.797131
9 81 0.004356 0.008906 0.014246 0.022609 0.042437 0.079750 0.122353 0.161644 0.204189 0.271068 0.346322 98.722119
9 82 0.012156 0.032913 0.056672 0.074235 0.102981 0.153230 0.199390 0.231225 0.270775 0.342717 0.431791 98.091911
9 83 0.016583 0.035796 0.058967 0.087279 0.134152 0.200223 0.256036 0.293970 0.332603 0.399605 0.481426 97.703360
9 84 0.011944 0.023467 0.036330 0.055466 0.094223 0.153899 0.208967 0.255087 0.309237 0.392848 0.486382 97.972151
9 85 0.013753 0.022943 0.032015 0.048753 0.083187 0.132586 0.180511 0.235328 0.312277 0.417112 0.525699 97.995836
9 86 0.016317 0.023826 0.033586 0.059932 0.118304 0.190757 0.246035 0.304967 0.389537 0.503007 0.612497 97.501240
9 87 0.022142 0.050414 0.082778 0.118598 0.177324 0.254770 0.313159 0.357727 0.424070 0.528578 0.646141 97.024300
9 88 0.009315 0.018655 0.029284 0.045000 0.079092 0.142575 0.215530 0.285202 0.365392 0.487214 0.625951 97.696788
9 89 0.009125 0.017094 0.026010 0.043837 0.088909 0.163161 0.232725 0.297095 0.385036 0.513735 0.641002 97.582273
9 90 0.024700 0.052573 0.082159 0.118118 0.187952 0.290882 0.373956 0.429817 0.493173 0.591351 0.694045 96.661274
9 91 0.020263 0.045742 0.064576 0.080418 0.126120 0.218223 0.305002 0.361258 0.435811 0.572777 0.726130 97.043678
9 92 0.010130 0.022088 0.035465 0.050851 0.083798 0.154051 0.237616 0.307269 0.379489 0.507009 0.664921 97.547316
9 93 0.019834 0.055374 0.095442 0.125034 0.183874 0.298224 0.399499 0.441324 0.479416 0.568656 0.671350 96.661974
9 94 0.019259 0.039294 0.060227 0.085812 0.140618 0.245956 0.363799 0.457879 0.538555 0.646710 0.746978 96.654911
9 95 0.008151 0.017133 0.027787 0.042900 0.074844 0.132162 0.195293 0.257510 0.338721 0.463195 0.604893 97.837408
9 96 0.011685 0.018723 0.026597 0.043606 0.081808 0.141386 0.202885 0.271691 0.359577 0.474778 0.591469 97.775795
9 97 0.008436 0.015610 0.024676 0.041895 0.081237 0.145646 0.214517 0.290780 0.390749 0.518452 0.641458 97.626545
9 98 0.006069 0.010470 0.016563 0.029441 0.058308 0.105756 0.159368 0.225851 0.320804 0.453739 0.598295 98.015337
9 99 0.009383 0.016378 0.025128 0.042173 0.079539 0.139198 0.202395 0.272788 0.364622 0.484823 0.606949 97.756627
9 100 0.012146 0.020899 0.031761 0.056030 0.116481 0.210346 0.295059 0.375028 0.476835 0.605126 0.710946 97.089344
9 101 0.032003 0.050737 0.067281 0.109174 0.212901 0.349382 0.447736 0.526668 0.609321 0.688416 0.727364 96.179018
9 102 0.004697 0.009411 0.016013 0.028561 0.059872 0.117562 0.185390 0.265968 0.385361 0.561175 0.742386 97.623602
9 103 0.018608 0.028028 0.038441 0.066876 0.134758 0.225882 0.298164 0.376204 0.491752 0.649033 0.788546 96.883705
9 104 0.027785 0.068884 0.103020 0.137539 0.235356 0.411584 0.533035 0.554996 0.580715 0.667193 0.741567 95.938328
9 105 0.016420 0.045332 0.076600 0.101327 0.160712 0.290887 0.430517 0.513783 0.586512 0.718502 0.852603 96.206806
9 106 0.003368 0.006616 0.011686 0.022217 0.048994 0.102677 0.171724 0.249134 0.347223 0.500937 0.682507 97.852919
9 107 0.011970 0.017607 0.026330 0.052378 0.113268 0.186262 0.244369 0.323702 0.453648 0.617308 0.757201 97.195955
9 108 0.030185 0.046024 0.061771 0.103279 0.194144 0.289339 0.343341 0.403918 0.510400 0.647351 0.761798 96.608452
9 109 0.013958 0.022337 0.031786 0.053715 0.106386 0.186242 0.258641 0.332182 0.435241 0.581676 0.725798 97.252043
9 110 0.008850 0.019012 0.032237 0.051349 0.088096 0.143303 0.199142 0.261560 0.353701 0.487143 0.631073 97.724531
9 111 0.025993 0.036881 0.046866 0.075270 0.142060 0.229577 0.300247 0.370198 0.462738 0.591515 0.715417 97.003233
9 112 0.017750 0.045830 0.081303 0.117864 0.184606 0.290660 0.386089 0.448905 0.518416 0.622187 0.728311 96.558083
9 113 0.007031 0.014660 0.024482 0.038132 0.069421 0.139980 0.232950 0.314455 0.389122 0.513947 0.666722 97.589100
9 114 0.012522 0.032905 0.056808 0.077497 0.115702 0.181971 0.245665 0.293646 0.354113 0.453364 0.568420 97.607386
9 115 0.016993 0.028626 0.040570 0.062237 0.110268 0.191076 0.273257 0.345181 0.424222 0.546872 0.679884 97.280813
9 116 0.015711 0.040537 0.071093 0.099264 0.148250 0.228990 0.305057 0.360749 0.428932 0.538411 0.664602 97.098404
9 117 0.006218 0.011884 0.018608 0.029522 0.055350 0.107891 0.172585 0.236094 0.309428 0.426436 0.569091 98.056889
9 118 0.005905 0.012060 0.019366 0.031119 0.059210 0.110602 0.167913 0.225946 0.303346 0.419733 0.549249 98.095554
9 119 0.016140 0.033893 0.049376 0.068352 0.114891 0.194872 0.269670 0.330261 0.407808 0.532119 0.667048 97.315569
9 120 0.012933 0.040060 0.075444 0.097458 0.133856 0.208641 0.286563 0.340300 0.404259 0.524601 0.685325 97.190561
9 121 0.002432 0.005038 0.008690 0.015801 0.036522 0.086403 0.158065 0.234455 0.324222 0.460571 0.606924 98.060880
9 122 0.011467 0.022609 0.033008 0.051253 0.103189 0.203727 0.306107 0.385654 0.474385 0.612329 0.751236 97.045034
9 123 0.025874 0.093332 0.195007 0.246056 0.287219 0.382357 0.481316 0.544992 0.623333 0.768083 0.963502 95.388930
9 124 0.009494 0.022273 0.037523 0.055882 0.105066 0.227952 0.386974 0.495405 0.563384 0.697391 0.865495 96.533161
9 125 0.011647 0.025062 0.039525 0.060799 0.116379 0.222221 0.331056 0.419559 0.529577 0.691466 0.846228 96.706484
9 126 0.067552 0.132873 0.166234 0.194346 0.282949 0.450218 0.589413 0.658225 0.725698 0.860356 1.009736 94.862397
9 127 0.049795 0.167387 0.311686 0.353996 0.401896 0.557074 0.706307 0.758901 0.806452 0.947025 1.144424 93.795061
9 128 0.133207 0.226464 0.268883 0.308288 0.403104 0.578580 0.740627 0.847650 0.929888 1.052912 1.182548 93.327850
9 129 0.063266 0.138656 0.209404 0.275692 0.412882 0.657501 0.857434 0.938634 1.003112 1.148430 1.303695 92.991291
9 130 0.070449 0.224313 0.410704 0.461376 0.497188 0.660518 0.821909 0.871583 0.898372 1.015503 1.197858 92.870228
9 131 0.056544 0.093678 0.126990 0.189830 0.326259 0.523770 0.678401 0.783453 0.888463 1.046401 1.194829 94.091383
9 132 0.027440 0.060374 0.091987 0.124207 0.196486 0.332694 0.467055 0.560928 0.662969 0.829455 1.008826 95.637579
9 133 0.039556 0.103509 0.169070 0.199486 0.245682 0.351857 0.458082 0.528358 0.608439 0.761786 0.969352 95.564823
9 134 0.020326 0.033272 0.046880 0.074541 0.136111 0.227458 0.309611 0.389150 0.493304 0.645227 0.802326 96.821795
9 135 0.012315 0.023176 0.035032 0.055806 0.107051 0.199353 0.293606 0.376160 0.476430 0.635118 0.804952 96.981001
9 136 0.023561 0.072581 0.131167 0.160369 0.203761 0.298001 0.389699 0.447637 0.516981 0.654521 0.844314 96.257404
9 137 0.011765 0.023605 0.039605 0.065383 0.121723 0.222432 0.331354 0.426208 0.525517 0.679397 0.849188 96.703823
9 138 0.039615 0.063892 0.079849 0.112884 0.192032 0.298980 0.379841 0.456850 0.572199 0.728521 0.871456 96.203879
9 139 0.042818 0.093368 0.140809 0.186582 0.272549 0.401866 0.499883 0.555761 0.624498 0.755027 0.912010 95.514828
9 140 0.026652 0.087547 0.168845 0.213424 0.274599 0.408466 0.542069 0.610751 0.670278 0.801043 0.980194 95.216137
9 141 0.020236 0.036577 0.054281 0.087785 0.176794 0.357884 0.567935 0.741406 0.888477 1.085136 1.259217 94.724274
9 142 0.043779 0.145727 0.275936 0.349581 0.464070 0.682099 0.862283 0.929058 1.003008 1.178884 1.405804 92.659773
9 143 0.052862 0.140235 0.251545 0.339891 0.443043 0.609163 0.762155 0.860144 0.958319 1.139542 1.385170 93.057928
9 144 0.018607 0.031709 0.048239 0.088184 0.196327 0.390833 0.601023 0.810205 1.054400 1.351788 1.595069 93.813616
9 145 0.035746 0.078623 0.121839 0.177986 0.316352 0.570665 0.815637 0.994971 1.204852 1.529662 1.859844 92.293825
9 146 0.080064 0.226328 0.348949 0.406709 0.562817 0.880791 1.122456 1.200787 1.326607 1.641285 2.031549 90.171655
9 147 0.044833 0.108479 0.190046 0.284384 0.446472 0.712898 0.980189 1.192356 1.409123 1.723816 2.074013 90.833391
9 148 0.044632 0.072987 0.102523 0.178383 0.389817 0.756513 1.083306 1.332047 1.621163 2.017797 2.325079 90.075750
9 149 0.112498 0.405745 0.724789 0.799084 0.945005 1.357174 1.686630 1.742897 1.834301 2.156857 2.580696 85.654324
9 150 0.062798 0.166308 0.296429 0.431273 0.703103 1.241076 1.755424 1.961631 2.048753 2.341009 2.705734 86.286463
9 151 0.042864 0.080558 0.123937 0.206096 0.405106 0.748527 1.108579 1.453975 1.854530 2.326672 2.693063 88.956095
9 152 0.333760 0.436521 0.443007 0.603234 1.010757 1.464179 1.681952 1.850926 2.149788 2.494613 2.679181 84.852081
9 153 0.189745 0.498398 0.811403 1.062940 1.477143 2.072800 2.374479 2.329686 2.342453 2.563759 2.802759 81.474430
9 154 0.063998 0.191426 0.339002 0.449470 0.699863 1.257033 1.803145 2.031254 2.183285 2.518199 2.842795 85.620531
9 155 0.135571 0.226205 0.278736 0.379935 0.659569 1.205265 1.724681 2.014768 2.199062 2.508013 2.755724 85.912472
9 156 0.171554 0.630227 1.186083 1.299833 1.421242 1.859515 2.184274 2.145596 2.096132 2.235860 2.461649 82.308035
9 157 0.134493 0.224939 0.314480 0.493588 0.896322 1.454511 1.835553 2.036469 2.241639 2.537736 2.751411 85.078857
9 158 0.103717 0.182974 0.236895 0.331126 0.565645 0.933600 1.228883 1.447003 1.737789 2.124227 2.426987 88.681152
9 159 0.128615 0.331348 0.481271 0.547099 0.771868 1.234594 1.582910 1.685416 1.837140 2.180728 2.520579 86.698433
9 160 0.088720 0.198968 0.312708 0.437266 0.702536 1.175116 1.596762 1.807801 1.977629 2.293124 2.622830 86.786541
9 161 0.065485 0.137190 0.215082 0.316715 0.530184 0.887926 1.224957 1.486387 1.791847 2.216156 2.622103 88.505970
9 162 0.273266 0.376649 0.410419 0.552926 0.876565 1.228581 1.407907 1.563047 1.844624 2.185650 2.418696 86.861670
9 163 0.134132 0.295645 0.446719 0.633733 1.068938 1.717476 2.094447 2.146145 2.230476 2.476831 2.662464 84.092991
9 164 0.110503 0.389109 0.725721 0.844734 1.050203 1.591177 2.077533 2.192190 2.242050 2.486094 2.790951 83.499737
9 165 0.059632 0.115782 0.172511 0.254017 0.469626 0.954139 1.518828 1.907547 2.178475 2.555461 2.843747 86.970232
9 166 0.216657 0.439617 0.601806 0.777548 1.166819 1.730516 2.050664 2.102438 2.165104 2.287659 2.305594 84.155577
9 167 0.213429 0.605942 0.930573 1.048779 1.344577 1.910569 2.177583 2.015228 1.898884 2.010677 2.156172 83.687588
9 168 0.312630 0.519525 0.622027 0.763067 1.071679 1.496247 1.710059 1.736388 1.800677 1.996344 2.169298 85.802061
9 169 0.132983 0.244397 0.322809 0.428054 0.654520 0.994948 1.269662 1.466530 1.696839 1.979563 2.195251 88.614447
9 170 0.091486 0.153198 0.205931 0.327248 0.637434 1.107455 1.443056 1.619358 1.794936 2.050736 2.223680 88.345484
9 171 0.111691 0.392315 0.739567 0.870726 1.027867 1.368557 1.608553 1.626433 1.673573 1.887775 2.171828 86.521114
9 172 0.206642 0.324881 0.345896 0.424859 0.687012 1.098213 1.384798 1.536170 1.722224 2.046355 2.338815 87.884133
9 173 0.021386 0.048342 0.082887 0.141260 0.294884 0.572984 0.849372 1.088279 1.406216 1.841932 2.208154 91.444302
9 174 0.068402 0.113842 0.142845 0.216714 0.434644 0.808420 1.122595 1.344697 1.618181 2.015162 2.328726 89.785770
9 175 0.068719 0.242558 0.478708 0.611591 0.808057 1.191105 1.486787 1.547419 1.617359 1.888481 2.264640 87.794573
9 176 0.051688 0.182149 0.360999 0.441270 0.553660 0.859188 1.187509 1.334777 1.429771 1.694839 2.081574 89.822573
9 177 0.028176 0.052646 0.077213 0.120170 0.232104 0.454918 0.717743 0.970323 1.252879 1.640001 2.021498 92.432329
9 178 0.035301 0.072403 0.113768 0.182633 0.346188 0.596579 0.819591 1.035585 1.357360 1.780462 2.138303 91.521828
9 179 0.170796 0.242682 0.267715 0.377315 0.665502 1.028598 1.220687 1.320147 1.502058 1.813037 2.092011 89.299448
9 180 0.039065 0.136154 0.275724 0.365557 0.499406 0.761178 1.009967 1.145766 1.300641 1.580703 1.907657 90.978182
9 181 0.029011 0.050586 0.074221 0.128695 0.290973 0.632133 1.015606 1.315768 1.583572 1.951476 2.253308 90.674652
9 182 0.064688 0.223869 0.419922 0.529424 0.740767 1.137204 1.441016 1.528233 1.640840 1.895873 2.172861 88.205303
9 183 0.109432 0.267105 0.436147 0.589802 0.853428 1.270954 1.569294 1.651167 1.712619 1.900146 2.114794 87.525112
9 184 0.083026 0.150462 0.193111 0.261875 0.443385 0.742512 1.007366 1.230986 1.515595 1.855526 2.103567 90.412588
9 185 0.084996 0.152367 0.198921 0.287469 0.542053 0.994621 1.367615 1.573895 1.790538 2.117131 2.358336 88.532059
9 186 0.105800 0.367804 0.672221 0.808093 1.054332 1.523282 1.824897 1.771351 1.713904 1.830090 1.991363 86.336863
9 187 0.186935 0.342867 0.422814 0.532237 0.841133 1.331819 1.617240 1.661983 1.729060 1.941891 2.118653 87.273371
9 188 0.229911 0.348096 0.361077 0.451945 0.755235 1.205439 1.475289 1.618082 1.846198 2.142680 2.296065 87.269985
9 189 0.136761 0.359561 0.547669 0.649916 0.921153 1.474102 1.860819 1.875400 1.886560 2.096187 2.306500 85.885372
9 190 0.135353 0.375735 0.641986 0.812874 1.077937 1.519242 1.809470 1.811249 1.779076 1.877598 2.001949 86.157532
9 191 0.298344 0.463953 0.495666 0.599771 0.939966 1.428622 1.692509 1.781489 1.931169 2.166189 2.300331 85.901987
9 192 0.105917 0.251691 0.388744 0.515934 0.805971 1.313335 1.693819 1.838246 1.993102 2.243845 2.406464 86.442928
9 193 0.120105 0.224969 0.281104 0.362343 0.603831 1.017834 1.339022 1.525383 1.773932 2.149900 2.453711 88.147865
9 194 0.130695 0.315527 0.444497 0.517178 0.740653 1.193846 1.517960 1.577902 1.667800 1.983209 2.327035 87.583698
9 195 0.096907 0.318428 0.538467 0.597470 0.765776 1.221194 1.606343 1.642667 1.639667 1.810041 1.998839 87.764198
9 196 0.037402 0.077802 0.123288 0.190636 0.365821 0.752643 1.189734 1.452941 1.595230 1.829606 2.029330 90.355570
9 197 0.043089 0.099825 0.155532 0.217917 0.367509 0.656452 0.931906 1.104397 1.295570 1.600695 1.888808 91.638298
9 198 0.072519 0.176700 0.269222 0.349859 0.540787 0.890645 1.164898 1.262854 1.364315 1.621574 1.901793 90.384834
9 199 0.088314 0.286981 0.434024 0.429115 0.527074 0.844789 1.127952 1.203304 1.287851 1.539202 1.811702 90.419697
9 200 0.013955 0.029887 0.050637 0.084685 0.178301 0.401292 0.679721 0.886189 1.061075 1.355393 1.661958 93.596904
9 201 0.020692 0.045399 0.070679 0.107851 0.210578 0.424199 0.659671 0.840595 1.030470 1.321372 1.595792 93.672703
9 202 0.069392 0.214904 0.368376 0.428102 0.531878 0.759894 0.947499 1.014992 1.102541 1.304172 1.546652 91.711596
9 203 0.035745 0.076811 0.120084 0.167325 0.263461 0.453194 0.653677 0.786232 0.901835 1.119150 1.379033 94.043453
9 204 0.008519 0.021119 0.038297 0.060482 0.112372 0.220902 0.356307 0.483726 0.627657 0.839838 1.075100 96.155682
9 205 0.018660 0.035367 0.055305 0.091500 0.176623 0.317498 0.452244 0.564902 0.692845 0.876924 1.063157 95.654972
9 206 0.070455 0.143051 0.199002 0.252523 0.345511 0.470489 0.557554 0.622536 0.725087 0.882055 1.050036 94.681698
9 207 0.024598 0.050256 0.076859 0.113462 0.189651 0.310233 0.415661 0.493238 0.586050 0.732426 0.890274 96.117290
9 208 0.007853 0.014520 0.023457 0.042329 0.091420 0.185039 0.294869 0.405680 0.528778 0.686943 0.833149 96.885969
9 209 0.037876 0.080272 0.122623 0.174327 0.270201 0.399197 0.489770 0.550396 0.639415 0.783681 0.936607 95.515632
9 210 0.039572 0.094193 0.144002 0.179466 0.244478 0.360150 0.460866 0.522261 0.593552 0.721108 0.873533 95.766819
9 211 0.012693 0.026168 0.040679 0.062153 0.113853 0.209045 0.304648 0.377651 0.456325 0.585379 0.726734 97.084671
9 212 0.022028 0.042892 0.058992 0.080933 0.136255 0.232384 0.323961 0.399085 0.488704 0.623677 0.763119 96.827969
9 213 0.032902 0.073863 0.118497 0.171210 0.264961 0.390063 0.476112 0.525661 0.596501 0.718937 0.850436 95.780857
9 214 0.040869 0.081897 0.110796 0.136745 0.199345 0.315021 0.422218 0.488849 0.546693 0.639825 0.733011 96.284733
9 215 0.034170 0.058850 0.071783 0.092970 0.149338 0.240418 0.313232 0.363068 0.426960 0.533448 0.639174 97.076588
9 216 0.027114 0.077034 0.129310 0.153593 0.198714 0.300939 0.391486 0.425597 0.458226 0.552122 0.674270 96.611599
9 217 0.030073 0.078047 0.134293 0.177047 0.245212 0.375092 0.497942 0.553787 0.579062 0.641833 0.716741 95.970875
9 218 0.027276 0.051056 0.069647 0.092500 0.146474 0.248616 0.354634 0.432347 0.495701 0.582747 0.659163 96.839838
9 219 0.013794 0.027215 0.041085 0.061156 0.106466 0.180831 0.248510 0.302531 0.369667 0.476345 0.589945 97.582455
9 220 0.014711 0.027603 0.042129 0.066276 0.117204 0.187591 0.244465 0.294248 0.361554 0.456509 0.545867 97.641848
9 221 0.045441 0.061431 0.071448 0.099885 0.158353 0.223446 0.265716 0.306144 0.361568 0.430684 0.488901 97.486984
9 222 0.017037 0.037208 0.058702 0.081884 0.122744 0.181760 0.232101 0.271010 0.317130 0.381320 0.443821 97.855284
9 223 0.006895 0.013733 0.021629 0.031951 0.052925 0.092234 0.137600 0.178182 0.217430 0.279285 0.353003 98.615129
9 224 0.006781 0.015090 0.023753 0.032233 0.050438 0.084633 0.121616 0.152262 0.184346 0.233306 0.286360 98.809179
9 225 0.004835 0.008274 0.012174 0.018674 0.031828 0.052464 0.074248 0.096888 0.123088 0.161461 0.204698 99.211371
9 226 0.002701 0.005005 0.007642 0.011799 0.020180 0.033024 0.046554 0.062013 0.082650 0.113055 0.147510 99.467865
9 227 0.002856 0.004681 0.006625 0.010193 0.017624 0.028574 0.039786 0.053031 0.070312 0.095224 0.122595 99.548498
9 228 0.002698 0.004660 0.006671 0.010014 0.016806 0.026677 0.036316 0.047158 0.061115 0.081691 0.104396 99.601797
9 229 0.002251 0.004111 0.006104 0.008959 0.014441 0.022610 0.031239 0.041108 0.053305 0.070975 0.090484 99.654415
9 230 0.003220 0.004822 0.006512 0.010134 0.017417 0.027540 0.037019 0.047696 0.060698 0.079978 0.101417 99.603543
10 11 0.000000 0.000000 0.000000 0.000000 0.000000 0.000000 0.000000 0.000000 0.000000 0.000000 0.000000 0.000000
10 12 0.476745 6.087385 17.661864 55.834295 13.758121 2.091042 0.739287 0.396810 0.097060 0.035116 0.022451 2.799825
10 13 10.029625 44.584704 15.177754 10.489953 5.576851 5.469507 4.227053 1.998403 0.445148 0.142135 0.059879 1.798988
10 14 1.979066 21.422085 27.637918 20.503341 6.719816 4.849497 4.152834 4.012866 3.257574 2.489152 1.133394 1.842456
10 15 1.116694 3.924653 1.574303 3.149766 9.217587 34.993090 25.380273 9.110700 3.120289 2.258430 1.532318 4.621895
10 16 0.371935 0.698922 1.073867 1.762735 2.597334 8.606218 37.620588 25.813175 8.433193 3.691028 2.804918 6.526088
10 17 0.840380 1.748470 1.802510 2.055182 3.763623 14.332966 38.935554 17.029789 5.820450 3.522929 3.421819 6.726327
10 18 0.405971 0.502570 0.657781 1.382194 2.055313 2.940336 7.999907 13.873639 27.780284 17.891222 9.778035 14.732750
10 19 0.064392 0.217823 0.318112 0.381837 0.634819 1.298488 3.166345 3.261562 5.992261 11.018749 25.496427 48.149186
10 20 0.134613 0.280647 0.416646 0.742586 1.185418 2.152634 4.981810 4.505327 5.170352 5.987265 11.934273 62.508426
10 21 0.264918 0.552690 0.822279 1.310581 1.751454 2.523648 4.864286 3.984439 4.134195 4.352965 7.909443 67.529100
10 22 0.046530 0.099956 0.162303 0.259283 0.413333 0.723311 1.129081 1.568263 2.103970 2.914808 3.911133 86.668026
10 23 0.031136 0.054794 0.079898 0.129479 0.217951 0.418944 0.737871 1.118381 1.537886 2.126932 2.786444 90.760285
10 24 0.055779 0.126530 0.210700 0.330143 0.524062 0.900366 1.356494 1.694432 1.928407 2.299455 2.811665 87.761968
10 25 0.054794 0.135984 0.233521 0.335220 0.465142 0.748178 1.129105 1.424366 1.615124 1.898660 2.313936 89.645969
10 26 0.026116 0.037477 0.049557 0.084777 0.154122 0.265575 0.403171 0.577592 0.826386 1.211448 1.650587 94.713196
10 27 0.027010 0.048917 0.071308 0.108960 0.167676 0.262547 0.385074 0.539731 0.762257 1.117968 1.572520 94.936032
10 28 0.037110 0.057304 0.075702 0.121507 0.207601 0.340894 0.491108 0.655884 0.871752 1.212440 1.620521 94.308176
10 29 0.048842 0.116458 0.165897 0.190943 0.225773 0.320472 0.437648 0.528601 0.628095 0.819272 1.096521 95.421476
10 30 0.040954 0.062134 0.077785 0.112660 0.171043 0.255951 0.339661 0.412419 0.497749 0.645907 0.838639 96.545095
10 31 0.030956 0.046049 0.057976 0.089979 0.150956 0.239643 0.330778 0.422084 0.535300 0.702683 0.898330 96.495266
10 32 0.049820 0.089711 0.126796 0.179253 0.245685 0.328929 0.409601 0.485617 0.591015 0.754296 0.955228 95.784050
10 33 0.102456 0.128881 0.132791 0.173383 0.247232 0.348791 0.438899 0.506119 0.576971 0.698539 0.845875 95.800064
10 34 0.016038 0.036152 0.056421 0.072290 0.097127 0.146871 0.200975 0.240503 0.276192 0.341452 0.430702 98.085279
10 35 0.018355 0.037675 0.056523 0.075764 0.108249 0.171187 0.238196 0.282342 0.313877 0.381314 0.479000 97.837522
10 36 0.021288 0.045588 0.072517 0.096311 0.126219 0.179237 0.237113 0.280870 0.314912 0.374438 0.458350 97.793157
10 37 0.017766 0.027599 0.037743 0.058143 0.099042 0.160082 0.215613 0.261665 0.309520 0.383444 0.467058 97.962326
10 38 0.023595 0.038611 0.052330 0.076410 0.119569 0.173855 0.217287 0.259778 0.317838 0.401762 0.493290 97.825672
10 39 0.020080 0.029680 0.038516 0.058701 0.099628 0.153951 0.196808 0.237024 0.290350 0.372597 0.465451 98.037220
10 40 0.008415 0.014311 0.022405 0.038670 0.074704 0.134080 0.192954 0.243044 0.295994 0.377425 0.463755 98.134241
10 41 0.037650 0.076860 0.099021 0.114718 0.157359 0.240221 0.304579 0.324534 0.341670 0.407585 0.498105 97.397701
10 42 0.028510 0.067756 0.107138 0.128354 0.154069 0.219239 0.289836 0.326643 0.343618 0.401546 0.495709 97.437580
10 43 0.007216 0.011060 0.016762 0.029957 0.059342 0.110849 0.167715 0.217297 0.259317 0.324719 0.401993 98.393772
10 44 0.017598 0.022966 0.030301 0.054907 0.108328 0.163801 0.196092 0.233839 0.299151 0.384925 0.453535 98.034555
10 45 0.072585 0.083512 0.085487 0.118397 0.186155 0.248388 0.268565 0.288452 0.338654 0.415783 0.482922 97.411102
10 46 0.014825 0.024734 0.036089 0.058730 0.103601 0.160974 0.202698 0.236306 0.285518 0.368048 0.456550 98.051926
10 47 0.004402 0.007442 0.012023 0.022366 0.046248 0.089459 0.143094 0.206009 0.282376 0.376792 0.459931 98.349857
10 48 0.022047 0.034463 0.051641 0.099084 0.192488 0.264269 0.280446 0.292834 0.326279 0.379547 0.426300 97.630604
10 49 0.043099 0.071915 0.093373 0.127581 0.195104 0.274852 0.310620 0.323338 0.356503 0.429286 0.505811 97.268518
10 50 0.003183 0.005808 0.009728 0.018579 0.040718 0.082151 0.134342 0.198434 0.282163 0.388880 0.485309 98.350704
10 51 0.008672 0.012900 0.019284 0.038138 0.087125 0.163363 0.228730 0.288560 0.365155 0.465339 0.544584 97.778153
10 52 0.035899 0.084569 0.148210 0.215298 0.285552 0.349580 0.380847 0.391090 0.408042 0.451788 0.511482 96.737644
10 53 0.006811 0.013382 0.022541 0.040152 0.083269 0.169500 0.277022 0.370327 0.438247 0.522907 0.604792 97.451048
10 54 0.002776 0.004607 0.007509 0.015306 0.037255 0.080081 0.138100 0.219156 0.336756 0.490501 0.623753 98.044203
10 55 0.012013 0.021631 0.034768 0.065158 0.141007 0.261296 0.367370 0.445684 0.517532 0.602916 0.662572 96.868054
10 56 0.048074 0.086563 0.129278 0.198457 0.301721 0.399086 0.446228 0.465703 0.486945 0.525693 0.569079 96.343178
10 57 0.030185 0.054848 0.080814 0.117160 0.174613 0.253456 0.324526 0.382880 0.438334 0.518793 0.610455 97.013939
10 58 0.020042 0.029008 0.038869 0.062355 0.107891 0.166055 0.216104 0.271016 0.340687 0.431761 0.521323 97.794893
10 59 0.033712 0.037835 0.044265 0.071854 0.122955 0.174128 0.208677 0.252397 0.312636 0.391967 0.469533 97.880043
10 60 0.014966 0.032025 0.048089 0.063282 0.092429 0.146864 0.200820 0.237398 0.271084 0.334695 0.415096 98.143255
10 61 0.011749 0.018486 0.026541 0.045576 0.086770 0.146127 0.192879 0.227241 0.264633 0.332732 0.411714 98.235552
10 62 0.029761 0.064884 0.094716 0.111785 0.133372 0.176212 0.219075 0.246345 0.268938 0.317983 0.389489 97.947441
10 63 0.014547 0.018633 0.023874 0.040830 0.078148 0.129929 0.172942 0.211362 0.250804 0.307870 0.365410 98.385650
10 64 0.007829 0.012828 0.018362 0.031967 0.065066 0.115394 0.157782 0.191788 0.229612 0.288619 0.347329 98.533422
10 65 0.025392 0.061762 0.089943 0.101616 0.123179 0.169883 0.209046 0.223581 0.235616 0.279488 0.344202 98.136290
10 66 0.020028 0.034378 0.047425 0.067919 0.102461 0.146933 0.181252 0.206132 0.230304 0.272521 0.323081 98.367566
10 67 0.002291 0.003938 0.006486 0.012626 0.027982 0.054897 0.085587 0.119200 0.157778 0.209044 0.260305 99.059864
10 68 0.005394 0.008516 0.012819 0.023182 0.044607 0.069955 0.089849 0.112332 0.144031 0.188342 0.235202 99.065769
10 69 0.012941 0.017762 0.022069 0.033105 0.053834 0.077771 0.096942 0.119785 0.151195 0.196084 0.246256 98.972258
10 70 0.003683 0.006352 0.009545 0.015465 0.027465 0.045208 0.063059 0.082813 0.108561 0.146367 0.189990 99.301493
10 71 0.003086 0.004388 0.006258 0.011053 0.020964 0.034470 0.047971 0.065472 0.089358 0.122963 0.160924 99.433094
10 72 0.003192 0.005443 0.007837 0.012139 0.020913 0.034067 0.047536 0.063163 0.084486 0.116725 0.155718 99.448778
10 73 0.002425 0.004188 0.006291 0.010021 0.017359 0.028786 0.041585 0.057268 0.078320 0.110195 0.149407 99.494154
10 74 0.001370 0.002169 0.003247 0.005773 0.011494 0.020480 0.030727 0.044309 0.063359 0.091834 0.125932 99.599306
10 75 0.001450 0.002338 0.003606 0.006648 0.013832 0.025253 0.037929 0.054002 0.076567 0.110519 0.150197 99.517656
10 76 0.004411 0.009154 0.013886 0.019067 0.029771 0.049105 0.070623 0.090658 0.112821 0.148777 0.194714 99.257013
10 77 0.003724 0.006286 0.009612 0.016162 0.029586 0.049258 0.069386 0.092431 0.122175 0.165913 0.217747 99.217716
10 78 0.008296 0.010368 0.013462 0.023119 0.042669 0.065129 0.084529 0.111312 0.150028 0.201084 0.254268 99.035734
10 79 0.017756 0.023325 0.028043 0.041751 0.068870 0.099525 0.122670 0.152012 0.196945 0.260217 0.328952 98.659933
10 80 0.011150 0.018490 0.025157 0.037260 0.063501 0.102486 0.137784 0.171774 0.215838 0.283101 0.358311 98.575152
10 81 0.007784 0.013575 0.019980 0.032341 0.060645 0.107480 0.153399 0.192753 0.235974 0.304773 0.380943 98.490353
10 82 0.023808 0.053843 0.078763 0.096383 0.129783 0.191163 0.247176 0.282027 0.318040 0.390163 0.485566 97.703285
10 83 0.037171 0.068974 0.099184 0.134283 0.184015 0.244714 0.288940 0.320597 0.359322 0.430562 0.522535 97.309700
10 84 0.021290 0.039205 0.056597 0.081678 0.128467 0.197132 0.258218 0.308312 0.363702 0.449111 0.546148 97.550137
10 85 0.025645 0.038480 0.049587 0.074140 0.124564 0.191378 0.248701 0.311086 0.395979 0.507224 0.615313 97.417902
10 86 0.039649 0.049468 0.059699 0.096277 0.175218 0.269168 0.335094 0.399617 0.484331 0.595190 0.696070 96.800222
10 87 0.046961 0.098829 0.152727 0.203102 0.263481 0.333827 0.386586 0.432113 0.500753 0.607495 0.734931 96.239193
10 88 0.016129 0.029189 0.043215 0.068224 0.124829 0.218878 0.311067 0.389151 0.473181 0.591115 0.709363 97.025661
10 89 0.020310 0.033543 0.048722 0.080641 0.151030 0.254723 0.342030 0.411130 0.488797 0.599818 0.705890 96.863365
10 90 0.076263 0.127610 0.164879 0.219464 0.305284 0.389345 0.428465 0.457115 0.514083 0.611348 0.717881 95.988261
10 91 0.038206 0.068429 0.090934 0.121965 0.192490 0.310614 0.410670 0.471654 0.531684 0.633192 0.736928 96.393232
10 92 0.019219 0.032199 0.045123 0.072757 0.141671 0.257605 0.357157 0.420257 0.482912 0.591069 0.697597 96.882433
10 93 0.057797 0.142731 0.211174 0.232696 0.268361 0.357400 0.435620 0.468886 0.501146 0.583938 0.696765 96.043484
10 94 0.045492 0.076268 0.102668 0.150798 0.251147 0.383056 0.459452 0.485771 0.520305 0.606243 0.700634 96.218166
10 95 0.011886 0.020624 0.032442 0.055439 0.105000 0.185503 0.272730 0.361138 0.458814 0.575455 0.679756 97.241213
10 96 0.019725 0.026792 0.037470 0.068247 0.130788 0.198987 0.247896 0.307623 0.396858 0.511097 0.619662 97.434849
10 97 0.022557 0.035033 0.050625 0.081424 0.136576 0.203709 0.261692 0.326095 0.410496 0.518173 0.629670 97.323948
10 98 0.012749 0.018924 0.027257 0.047463 0.091143 0.153596 0.215781 0.291901 0.395990 0.527654 0.658222 97.559320
10 99 0.023556 0.034861 0.049254 0.082154 0.145792 0.221546 0.282681 0.349112 0.434932 0.538161 0.635353 97.202602
10 100 0.049873 0.070877 0.092074 0.146701 0.253137 0.348298 0.386500 0.426177 0.504726 0.609876 0.697085 96.414675
10 101 0.127744 0.147765 0.164615 0.237390 0.353213 0.427289 0.443658 0.470674 0.528201 0.612300 0.690906 95.796247
10 102 0.016016 0.026058 0.041268 0.080411 0.175259 0.302679 0.403023 0.492492 0.592904 0.701696 0.774532 96.393658
10 103 0.071517 0.080844 0.095078 0.157697 0.287655 0.419002 0.487766 0.546818 0.620524 0.717484 0.791670 95.723946
10 104 0.134634 0.251787 0.275683 0.284626 0.364162 0.494464 0.549926 0.542126 0.566420 0.662215 0.770663 95.103295
10 105 0.054339 0.133675 0.197358 0.230686 0.304864 0.460795 0.579423 0.594479 0.593454 0.679763 0.811436 95.359728
10 106 0.010406 0.017556 0.029664 0.060057 0.137113 0.268563 0.406022 0.522973 0.620784 0.739385 0.838487 96.348990
10 107 0.051920 0.059236 0.077731 0.148464 0.283974 0.384618 0.427227 0.497414 0.613691 0.738386 0.830300 95.887034
10 108 0.145718 0.148324 0.149503 0.212419 0.322968 0.399540 0.427422 0.483017 0.585545 0.710198 0.816275 95.599068
10 109 0.045478 0.061847 0.078479 0.126098 0.223503 0.328550 0.390524 0.449293 0.539239 0.667531 0.790796 96.298662
10 110 0.020720 0.035099 0.053573 0.090582 0.164485 0.255549 0.328753 0.401804 0.498380 0.624999 0.745162 96.780893
10 111 0.093120 0.095777 0.099404 0.146619 0.240354 0.335414 0.394039 0.457345 0.543956 0.658983 0.765321 96.169668
10 112 0.053702 0.117751 0.187730 0.244699 0.301042 0.368083 0.421922 0.463809 0.520552 0.616562 0.739958 95.964190
10 113 0.017416 0.028612 0.041180 0.068838 0.137804 0.256820 0.364150 0.428558 0.480160 0.577956 0.686396 96.912110
10 114 0.026385 0.055270 0.084634 0.111977 0.158666 0.239125 0.321827 0.386732 0.450821 0.550632 0.667386 96.946543
10 115 0.051446 0.059673 0.068834 0.110239 0.196628 0.297341 0.362258 0.418402 0.490952 0.604238 0.722155 96.617832
10 116 0.033758 0.072903 0.119642 0.163667 0.216434 0.291805 0.363973 0.422036 0.485403 0.586417 0.716663 96.527298
10 117 0.011307 0.017427 0.024980 0.042800 0.085089 0.155236 0.226277 0.294586 0.376729 0.502007 0.641669 97.621891
10 118 0.008071 0.013795 0.021639 0.037713 0.073730 0.135218 0.205071 0.281553 0.376109 0.508271 0.649640 97.689192
10 119 0.025636 0.040687 0.055130 0.088467 0.163222 0.261332 0.328212 0.383380 0.471519 0.619555 0.782165 96.780695
10 120 0.016788 0.042756 0.074767 0.101862 0.146812 0.234819 0.332856 0.406382 0.477224 0.605639 0.779152 96.780945
10 121 0.003234 0.005379 0.008850 0.017218 0.038949 0.083610 0.144278 0.217909 0.311536 0.454844 0.624625 98.089563
10 122 0.011524 0.018020 0.026733 0.049688 0.106479 0.192950 0.268602 0.344523 0.455921 0.631804 0.821048 97.072706
10 123 0.034112 0.089757 0.151305 0.192914 0.263049 0.412056 0.567196 0.651469 0.706083 0.836197 1.022180 95.073685
10 124 0.012629 0.020883 0.032417 0.056776 0.111160 0.210142 0.322312 0.430763 0.549431 0.736823 0.960102 96.556562
10 125 0.010668 0.017116 0.026703 0.048574 0.096937 0.176743 0.266607 0.373142 0.515670 0.715149 0.925899 96.826790
10 126 0.045007 0.062524 0.081060 0.133930 0.257120 0.429426 0.556969 0.652089 0.765850 0.948120 1.132789 94.935120
10 127 0.049587 0.130045 0.216645 0.265561 0.353473 0.555984 0.765362 0.864284 0.919651 1.073285 1.288006 93.518118
10 128 0.121159 0.153553 0.176984 0.245474 0.374930 0.558196 0.715874 0.841799 0.948722 1.105196 1.274291 93.483820
10 129 0.075772 0.125053 0.174182 0.254546 0.401564 0.615852 0.789870 0.893123 0.984002 1.158137 1.357238 93.170664
10 130 0.106173 0.273002 0.392255 0.400006 0.447999 0.637714 0.820400 0.880844 0.909980 1.048062 1.259235 92.824330
10 131 0.072751 0.096574 0.123724 0.196128 0.338242 0.523246 0.664370 0.773636 0.881976 1.051137 1.233968 94.044247
10 132 0.027706 0.046668 0.069065 0.111782 0.198834 0.332520 0.456164 0.561530 0.683150 0.863190 1.049637 95.599753
10 133 0.057222 0.115180 0.156116 0.186152 0.250453 0.372813 0.484647 0.560942 0.650038 0.816675 1.032272 95.317489
10 134 0.035999 0.045344 0.058827 0.096821 0.168632 0.259346 0.340444 0.432132 0.545289 0.700048 0.871068 96.446051
10 135 0.022447 0.033659 0.046154 0.076027 0.140384 0.235606 0.323041 0.407760 0.511759 0.670400 0.849423 96.683342
10 136 0.046280 0.112451 0.164337 0.184793 0.228639 0.335060 0.442263 0.507047 0.568317 0.698812 0.884917 95.827083
10 137 0.025856 0.043340 0.063757 0.103818 0.186643 0.307597 0.410161 0.492207 0.581851 0.726795 0.891898 96.166081
10 138 0.080168 0.105058 0.119242 0.163962 0.254438 0.367165 0.451337 0.534153 0.643147 0.790086 0.940816 95.550427
10 139 0.087659 0.144432 0.186667 0.250563 0.356641 0.486675 0.573584 0.636737 0.723961 0.872110 1.043223 94.637749
10 140 0.055490 0.148034 0.230332 0.258512 0.313474 0.468243 0.633580 0.723481 0.786351 0.927223 1.126040 94.329241
10 141 0.046536 0.068185 0.089964 0.149120 0.291005 0.510724 0.693285 0.818272 0.932837 1.126489 1.330760 93.942825
10 142 0.086484 0.238053 0.377447 0.423943 0.503802 0.721287 0.934827 1.042548 1.137274 1.344901 1.626148 91.563280
10 143 0.102519 0.197288 0.291664 0.404102 0.563846 0.785312 0.967272 1.086347 1.200114 1.400680 1.660521 91.340334
10 144 0.040442 0.057523 0.081104 0.147734 0.305931 0.549101 0.795177 1.049066 1.313645 1.606454 1.856191 92.197635
10 145 0.077704 0.129659 0.175880 0.270151 0.478609 0.775580 0.997505 1.163185 1.393792 1.752173 2.118956 90.666803
10 146 0.174970 0.402069 0.529338 0.567466 0.718053 1.069600 1.354390 1.460240 1.591900 1.924233 2.346137 87.861605
10 147 0.095749 0.190882 0.289489 0.409295 0.605733 0.917941 1.217503 1.446386 1.663700 1.975336 2.330987 88.856998
10 148 0.080295 0.107729 0.141852 0.253242 0.538036 0.980419 1.361137 1.668665 1.995232 2.397211 2.685498 87.790682
10 149 0.204258 0.586604 0.896875 0.963416 1.149526 1.640039 2.027074 2.092091 2.141948 2.416865 2.780509 83.100792
10 150 0.162802 0.392298 0.639857 0.832682 1.111188 1.640534 2.089417 2.211374 2.230261 2.466993 2.836419 83.386173
10 151 0.076775 0.124825 0.180361 0.311443 0.619433 1.100108 1.549725 1.934038 2.323380 2.735138 3.000979 86.043795
10 152 0.451336 0.479633 0.484585 0.714803 1.233275 1.783650 2.035742 2.206030 2.459843 2.770479 2.940166 82.440462
10 153 0.432714 0.859280 1.187801 1.503987 1.917315 2.373733 2.536327 2.479834 2.505966 2.720428 2.962163 78.520456
10 154 0.139300 0.356930 0.575794 0.718696 1.011465 1.691547 2.368479 2.590025 2.572220 2.735638 2.964936 82.274973
10 155 0.205614 0.233015 0.270571 0.467428 0.961506 1.647047 2.064325 2.224466 2.349683 2.631333 2.847676 84.097335
10 156 0.394466 1.023145 1.489288 1.476035 1.491743 1.890423 2.284333 2.330685 2.237331 2.309697 2.500551 80.572304
10 157 0.318430 0.391583 0.479713 0.766269 1.297274 1.867575 2.188586 2.351700 2.463657 2.650351 2.820980 82.403879
10 158 0.181757 0.250222 0.313743 0.481137 0.819144 1.233723 1.518390 1.749138 2.038852 2.391690 2.654760 86.367445
10 159 0.320671 0.585743 0.678806 0.768239 1.068376 1.580639 1.886588 1.938287 2.034947 2.314964 2.593771 84.228972
10 160 0.225516 0.370876 0.506768 0.712816 1.056014 1.517777 1.855720 2.017628 2.134681 2.362882 2.626158 84.613163
10 161 0.126752 0.201890 0.287854 0.466926 0.821606 1.281364 1.628303 1.886700 2.164015 2.493633 2.755052 85.885901
10 162 0.528709 0.557227 0.569495 0.785993 1.186648 1.567439 1.736261 1.873184 2.076771 2.327810 2.505850 84.284616
10 163 0.501606 0.743734 0.869770 1.147371 1.643016 2.141693 2.279096 2.231002 2.284457 2.483203 2.641399 81.033653
10 164 0.224333 0.603084 0.981895 1.146470 1.400513 2.042536 2.631208 2.724451 2.590714 2.637424 2.791627 80.225742
10 165 0.117068 0.168140 0.231429 0.416850 0.901366 1.696640 2.338789 2.608092 2.642058 2.740642 2.762783 83.376146
10 166 0.629522 0.945035 1.064232 1.274244 1.665135 2.100596 2.221982 2.130190 2.065036 2.106307 2.137842 81.659878
10 167 0.565568 1.272193 1.525382 1.457106 1.625031 2.091823 2.281376 2.103080 1.983893 2.086689 2.228437 80.779426
10 168 0.459603 0.692049 0.792883 1.000268 1.408328 1.899383 2.100297 2.084411 2.079412 2.194640 2.294000 82.994728
10 169 0.248224 0.374595 0.452528 0.621439 0.969146 1.426911 1.733460 1.932412 2.142902 2.358992 2.467807 85.271584
10 170 0.157439 0.219665 0.286562 0.489374 0.957445 1.551937 1.877264 2.007567 2.140888 2.359578 2.496961 85.455320
10 171 0.224316 0.644444 1.030683 1.142210 1.284927 1.653414 1.937898 1.988668 2.035685 2.230650 2.483785 83.343323
10 172 0.328373 0.433412 0.467120 0.634942 1.024878 1.536585 1.829546 1.962476 2.130978 2.461429 2.766913 84.423353
10 173 0.039866 0.071200 0.116321 0.226065 0.507038 0.941239 1.316307 1.646465 2.054832 2.526158 2.833170 87.721340
10 174 0.157947 0.211119 0.244308 0.384079 0.731144 1.204599 1.523545 1.748183 2.042442 2.487993 2.873535 86.391108
10 175 0.173119 0.477408 0.768979 0.884455 1.056690 1.475300 1.828345 1.941459 2.057572 2.394181 2.846391 84.096100
10 176 0.111880 0.295107 0.486945 0.593941 0.756328 1.162051 1.592259 1.784982 1.871744 2.154235 2.585002 86.605526
10 177 0.055317 0.088049 0.123506 0.203473 0.394958 0.722018 1.063092 1.372748 1.680576 2.081754 2.460667 89.753839
10 178 0.085921 0.147285 0.213995 0.355970 0.654336 1.011637 1.243807 1.443636 1.754134 2.151995 2.470928 88.466360
10 179 0.427309 0.504041 0.481618 0.615366 0.952406 1.348246 1.546003 1.682521 1.930735 2.315673 2.642554 85.553528
10 180 0.107463 0.297280 0.471879 0.558108 0.720186 1.077144 1.412352 1.562975 1.687785 1.955563 2.281475 87.867794
10 181 0.063204 0.095354 0.137866 0.258355 0.577616 1.116612 1.595292 1.899666 2.108122 2.405025 2.634651 87.108235
10 182 0.180281 0.475920 0.732631 0.850605 1.074587 1.535408 1.868150 1.913693 1.948643 2.153145 2.396464 84.870474
10 183 0.303924 0.584322 0.842900 1.124712 1.448268 1.753030 1.867799 1.866550 1.897729 2.032094 2.203514 84.075155
10 184 0.153482 0.219962 0.274126 0.421012 0.745934 1.196901 1.567135 1.861015 2.119788 2.336263 2.414212 86.690168
10 185 0.204745 0.268733 0.300684 0.450676 0.862286 1.470815 1.859187 2.029727 2.188498 2.428246 2.557820 85.378582
10 186 0.297554 0.765178 1.132718 1.224938 1.376266 1.705396 1.875116 1.804809 1.761065 1.876099 2.050731 84.130134
10 187 0.448018 0.615212 0.648558 0.807035 1.198042 1.693866 1.901499 1.888381 1.902108 2.060719 2.195167 84.641397
10 188 0.411902 0.444435 0.430751 0.613861 1.057997 1.560367 1.786853 1.918239 2.123971 2.373244 2.468843 84.809536
10 189 0.236472 0.473563 0.618033 0.760517 1.128889 1.740568 2.074357 2.032456 1.989462 2.162827 2.342335 84.440518
10 190 0.253584 0.516909 0.785496 1.029003 1.299256 1.620147 1.812833 1.841868 1.854106 1.962369 2.101557 84.922869
10 191 0.538575 0.546540 0.522984 0.718256 1.140511 1.587442 1.776898 1.861274 1.984007 2.191990 2.334942 84.796580
10 192 0.190004 0.332363 0.445199 0.636693 1.009749 1.461506 1.716455 1.837364 2.019698 2.279913 2.454924 85.616131
10 193 0.109768 0.163541 0.227264 0.380015 0.708449 1.150845 1.492234 1.736306 1.959588 2.239442 2.453454 87.379095
10 194 0.155628 0.242305 0.305167 0.439489 0.753711 1.208912 1.503995 1.626151 1.780368 2.090827 2.366329 87.527121
10 195 0.154066 0.426654 0.682422 0.750909 0.854284 1.199846 1.528744 1.605066 1.595298 1.743199 1.984156 87.475355
10 196 0.054543 0.085980 0.123240 0.212321 0.426937 0.783821 1.093249 1.282931 1.442856 1.718351 1.983368 90.792406
10 197 0.028363 0.048874 0.078550 0.138972 0.275778 0.522833 0.815899 1.114433 1.421917 1.767846 2.034133 91.752399
10 198 0.075393 0.121240 0.171480 0.290843 0.563754 0.927003 1.133683 1.218232 1.360375 1.650445 1.925345 90.562206
10 199 0.119845 0.303380 0.444972 0.495659 0.615955 0.923451 1.192483 1.254868 1.272845 1.435295 1.663800 90.277445
10 200 0.015535 0.027474 0.044717 0.082245 0.179132 0.367188 0.574140 0.753602 0.940842 1.239907 1.556938 94.218281
10 201 0.013935 0.023362 0.037667 0.074927 0.176660 0.362307 0.556156 0.732375 0.940274 1.238613 1.506382 94.337339
10 202 0.094533 0.242378 0.368026 0.421338 0.527609 0.770669 0.980279 1.042572 1.072480 1.215597 1.421510 91.843008
10 203 0.046729 0.082632 0.120017 0.182591 0.306934 0.501974 0.666432 0.766105 0.860733 1.048525 1.274549 94.142780
10 204 0.008858 0.017638 0.029159 0.048628 0.095192 0.191171 0.316837 0.450305 0.601456 0.813245 1.042417 96.385092
10 205 0.017025 0.027123 0.042536 0.081884 0.175048 0.310494 0.424940 0.527995 0.657279 0.842974 1.029134 95.863567
10 206 0.076934 0.136488 0.190469 0.265739 0.384028 0.518794 0.607659 0.671086 0.755215 0.885791 1.031630 94.476166
10 207 0.022589 0.039020 0.057428 0.092358 0.167829 0.285454 0.394390 0.487584 0.594110 0.751193 0.914372 96.193672
10 208 0.007253 0.011887 0.018347 0.034867 0.079994 0.165170 0.262926 0.366415 0.493330 0.668581 0.838672 97.052557
10 209 0.042877 0.085515 0.133774 0.201050 0.311598 0.443089 0.531188 0.590869 0.672676 0.808945 0.961629 95.216785
10 210 0.045903 0.100053 0.146705 0.187257 0.267416 0.411061 0.534284 0.595396 0.650838 0.770016 0.917024 95.374049
10 211 0.010850 0.018537 0.028295 0.049218 0.100701 0.192893 0.292655 0.388798 0.500950 0.662872 0.824350 96.929880
10 212 0.017667 0.029319 0.042566 0.071693 0.142285 0.256153 0.359622 0.446886 0.551487 0.706385 0.856983 96.518952
10 213 0.050389 0.098260 0.153674 0.230282 0.343883 0.466182 0.541371 0.591810 0.665713 0.789472 0.926280 95.142681
10 214 0.049548 0.082920 0.107139 0.148050 0.238660 0.374989 0.472814 0.519025 0.565563 0.658319 0.752509 96.030466
10 215 0.027367 0.037876 0.049075 0.077954 0.141028 0.237235 0.326426 0.405987 0.491409 0.609866 0.716961 96.878819
10 216 0.044030 0.096389 0.135412 0.163470 0.227910 0.350371 0.448265 0.483328 0.513707 0.607600 0.724474 96.205040
10 217 0.061160 0.140436 0.212230 0.255164 0.313873 0.431350 0.531009 0.559797 0.562039 0.615061 0.699454 95.618425
10 218 0.040544 0.061787 0.080617 0.119490 0.201861 0.316255 0.397612 0.441649 0.482287 0.555268 0.625583 96.677044
10 219 0.025518 0.040571 0.054411 0.079145 0.130206 0.208015 0.281796 0.348843 0.423085 0.522752 0.616763 97.268898
10 220 0.026664 0.041379 0.058767 0.095322 0.166140 0.242883 0.289992 0.331409 0.393097 0.479235 0.557611 97.317505
10 221 0.075287 0.081488 0.087156 0.125764 0.195119 0.254113 0.281185 0.312075 0.360098 0.425802 0.486006 97.315906
10 222 0.030972 0.056261 0.080478 0.110611 0.157014 0.212742 0.252862 0.283090 0.320367 0.378928 0.443487 97.673187
10 223 0.010774 0.017649 0.025502 0.039796 0.069563 0.116755 0.162165 0.199699 0.236710 0.295719 0.361687 98.463980
10 224 0.011631 0.021099 0.028966 0.038803 0.060859 0.098266 0.134399 0.162496 0.190989 0.237775 0.290046 98.724676
10 225 0.006503 0.009209 0.012518 0.020561 0.037266 0.059282 0.078400 0.098683 0.124376 0.161951 0.201839 99.189411
10 226 0.003354 0.005294 0.007771 0.012680 0.022239 0.035717 0.049978 0.067204 0.088522 0.117578 0.148845 99.440815
10 227 0.003567 0.005078 0.006799 0.010890 0.019104 0.029730 0.039720 0.052429 0.069558 0.093686 0.119824 99.549620
10 228 0.002966 0.004561 0.006352 0.009964 0.016899 0.026160 0.035101 0.045884 0.059465 0.078885 0.100286 99.613480
10 229 0.002317 0.003834 0.005461 0.008221 0.013649 0.021562 0.029787 0.039422 0.051122 0.067863 0.086188 99.670578
10 230 0.003384 0.004692 0.006168 0.009800 0.016810 0.025891 0.033879 0.043328 0.055352 0.073758 0.095040 99.631893
11 12 0.000000 0.000000 0.000000 0.000000 0.000000 0.000000 0.000000 0.000000 0.000000 0.000000 0.000000 0.000000
11 13 0.508870 6.711124 18.341859 54.826251 14.052532 2.120719 0.687029 0.331822 0.085893 0.032896 0.021711 2.279295
11 14 9.298623 38.559954 13.854618 10.379282 6.178987 7.621008 7.034724 3.658857 0.824195 0.241802 0.085801 2.262149
11 15 1.469466 19.932592 28.246882 21.309025 6.314214 4.339322 3.898856 4.169306 3.772743 3.157251 1.534210 1.856133
11 16 1.083393 4.227927 1.716514 3.288160 9.835910 36.861124 24.163826 7.888230 2.826250 2.229483 1.589031 4.290153
11 17 0.515365 0.929315 1.197893 1.709080 2.691685 9.980863 42.692271 26.409856 7.211409 2.234039 1.140924 3.287300
11 18 0.171754 0.405001 0.481524 0.628063 1.560523 9.077801 36.730083 20.750681 9.010369 6.132504 5.981089 9.070611
11 19 0.063041 0.116381 0.279219 0.722865 0.904739 1.216684 4.218858 9.548637 25.287735 20.099683 13.718324 23.823835
11 20 0.043717 0.258693 0.491531 0.414336 0.393604 0.681298 1.657587 1.715674 3.776166 9.486814 27.434963 53.645618
11 21 0.043759 0.116808 0.181546 0.270439 0.368017 0.822625 2.668987 3.172133 4.720808 6.275970 13.535807 67.823097
11 22 0.015621 0.039812 0.070498 0.112859 0.145488 0.328599 1.111299 1.251358 1.586885 2.173560 5.307019 87.857004
11 23 0.009909 0.023088 0.039927 0.061365 0.086396 0.157917 0.295559 0.495859 0.767222 1.276258 2.105495 94.681005
11 24 0.010543 0.027170 0.050330 0.077325 0.114385 0.224383 0.430457 0.678965 0.943185 1.408762 2.123345 93.911148
11 25 0.011618 0.035399 0.073344 0.109371 0.139541 0.222238 0.367598 0.537813 0.726152 1.049400 1.566479 95.161047
11 26 0.009368 0.016894 0.024673 0.038752 0.063566 0.112176 0.182526 0.268710 0.376481 0.561369 0.832229 97.513254
11 27 0.008795 0.018422 0.029003 0.044561 0.069008 0.112778 0.169523 0.236855 0.333505 0.506940 0.763342 97.707268
11 28 0.010254 0.017921 0.024676 0.038661 0.069172 0.132282 0.218411 0.313844 0.430328 0.632348 0.906589 97.205511
11 29 0.016744 0.049442 0.095752 0.127542 0.144643 0.194789 0.272720 0.341400 0.403664 0.525352 0.727704 97.100245
11 30 0.020889 0.040275 0.056416 0.075908 0.105464 0.159180 0.221714 0.274525 0.328831 0.428344 0.569398 97.719055
11 31 0.010175 0.018537 0.025866 0.038905 0.065587 0.115866 0.176510 0.234569 0.303460 0.421401 0.574807 98.014316
11 32 0.013779 0.028149 0.044049 0.066131 0.101289 0.159834 0.226964 0.287149 0.357092 0.472585 0.620896 97.622080
11 33 0.033847 0.054978 0.063867 0.081897 0.120637 0.187353 0.252742 0.297649 0.348362 0.445083 0.566919 97.546663
11 34 0.020715 0.054804 0.094313 0.121103 0.150102 0.225856 0.329889 0.403146 0.456096 0.562565 0.724754 96.856659
11 35 0.004803 0.012125 0.022452 0.032221 0.047070 0.082212 0.132866 0.176969 0.207524 0.259487 0.337774 98.684496
11 36 0.007384 0.019714 0.037355 0.051611 0.068213 0.103383 0.148837 0.187447 0.219978 0.274913 0.356634 98.524528
11 37 0.007495 0.014729 0.022299 0.032290 0.053649 0.095436 0.144297 0.187330 0.229706 0.295033 0.374365 98.543373
11 38 0.009672 0.020774 0.032315 0.045686 0.072624 0.118225 0.161856 0.197895 0.243468 0.320103 0.415038 98.362345
11 39 0.009404 0.018124 0.025406 0.034643 0.057689 0.102739 0.150526 0.190625 0.237732 0.316482 0.408976 98.447656
11 40 0.005527 0.011747 0.018895 0.028105 0.049582 0.096010 0.152705 0.198642 0.239637 0.308358 0.390516 98.500274
11 41 0.015884 0.050248 0.093552 0.108571 0.123739 0.182481 0.258080 0.300662 0.320682 0.379928 0.477336 97.688835
11 42 0.011716 0.038490 0.082899 0.107868 0.122984 0.174688 0.248505 0.295374 0.311457 0.357019 0.441794 97.807203
11 43 0.005153 0.010798 0.016918 0.024777 0.044200 0.088881 0.143911 0.184625 0.215973 0.275921 0.352032 98.636814
11 44 0.016259 0.027685 0.036350 0.051907 0.090248 0.148406 0.192290 0.224789 0.272253 0.349304 0.421455 98.169054
11 45 0.041741 0.060264 0.065013 0.086724 0.150215 0.239289 0.292986 0.312473 0.333285 0.391267 0.448722 97.578024
11 46 0.011337 0.023409 0.033364 0.043028 0.064272 0.106561 0.149811 0.184051 0.228215 0.312638 0.417629 98.425686
11 47 0.003779 0.008278 0.013405 0.020825 0.039098 0.074072 0.108599 0.136846 0.178659 0.263234 0.374384 98.778820
11 48 0.015727 0.028464 0.039474 0.059147 0.114437 0.207284 0.270383 0.294631 0.310859 0.349942 0.390531 97.919124
11 49 0.020768 0.037221 0.044684 0.058048 0.101913 0.184127 0.253906 0.293031 0.333418 0.402346 0.466839 97.803696
11 50 0.002107 0.004837 0.008871 0.014748 0.027069 0.052603 0.085349 0.118906 0.161254 0.239425 0.350804 98.934027
11 51 0.006684 0.011236 0.015636 0.025142 0.049276 0.092643 0.139267 0.190425 0.259282 0.360802 0.468364 98.381241
11 52 0.011700 0.026314 0.043293 0.065291 0.111444 0.198811 0.300426 0.377365 0.429263 0.488483 0.543647 97.403963
11 53 0.003014 0.006638 0.011674 0.019633 0.037433 0.074039 0.121472 0.172891 0.237841 0.345980 0.487266 98.482116
11 54 0.001692 0.003209 0.005226 0.009400 0.020242 0.043437 0.075068 0.115231 0.172596 0.269135 0.398812 98.885952
11 55 0.005211 0.010349 0.016604 0.027802 0.055349 0.108899 0.175618 0.256854 0.373513 0.539636 0.705533 97.724632
11 56 0.014129 0.028755 0.045753 0.069248 0.116488 0.199606 0.294338 0.386685 0.484305 0.600504 0.702202 97.057987
11 57 0.012059 0.024181 0.037887 0.056002 0.089595 0.147466 0.209916 0.266798 0.327946 0.423781 0.544088 97.860285
11 58 0.009647 0.016865 0.024524 0.037720 0.064848 0.109839 0.155460 0.200335 0.255809 0.341060 0.440497 98.343393
11 59 0.017628 0.025868 0.031673 0.046173 0.079070 0.126895 0.166576 0.203464 0.252573 0.329451 0.413863 98.306767
11 60 0.008542 0.023669 0.043105 0.055343 0.070924 0.106760 0.150307 0.184430 0.217422 0.277404 0.362822 98.499269
11 61 0.006192 0.012986 0.020621 0.029907 0.050203 0.095191 0.150953 0.193888 0.226203 0.285345 0.362532 98.565979
11 62 0.011274 0.031545 0.056453 0.072853 0.096290 0.141930 0.187970 0.215477 0.242213 0.295059 0.365383 98.283554
11 63 0.010687 0.018947 0.023734 0.030456 0.049365 0.089951 0.135368 0.170771 0.203678 0.261274 0.329968 98.675804
11 64 0.005135 0.012512 0.020103 0.027107 0.043330 0.078921 0.119433 0.149000 0.176540 0.230055 0.298012 98.839854
11 65 0.010488 0.033684 0.065643 0.079701 0.093183 0.132810 0.180837 0.208942 0.225183 0.263811 0.323503 98.382214
11 66 0.010939 0.025832 0.042213 0.054721 0.072380 0.108404 0.147928 0.174613 0.193750 0.232649 0.288089 98.648482
11 67 0.002270 0.004747 0.007820 0.012915 0.025685 0.051798 0.082787 0.109656 0.135779 0.176551 0.223353 99.166638
11 68 0.005065 0.009990 0.015250 0.022817 0.038528 0.062645 0.084381 0.103254 0.127522 0.166283 0.210968 99.153297
11 69 0.010322 0.016816 0.020571 0.027984 0.045623 0.070306 0.089055 0.106655 0.133845 0.176643 0.223214 99.078966
11 70 0.003383 0.006567 0.010215 0.015323 0.025053 0.041094 0.058163 0.075455 0.097085 0.130800 0.171749 99.365114
11 71 0.003067 0.004667 0.006433 0.010492 0.019063 0.031425 0.043654 0.058555 0.079083 0.108808 0.142552 99.492201
11 72 0.002447 0.004599 0.006949 0.010550 0.017616 0.028746 0.040591 0.054048 0.072271 0.100660 0.135526 99.525996
11 73 0.002010 0.003608 0.005361 0.008416 0.014923 0.025481 0.036968 0.050143 0.067712 0.094910 0.128029 99.562439
11 74 0.001245 0.002127 0.003221 0.005468 0.010474 0.018722 0.028212 0.039994 0.055892 0.079981 0.108822 99.645842
11 75 0.001357 0.002399 0.003681 0.006270 0.012586 0.023648 0.035948 0.049378 0.066664 0.093964 0.126625 99.577486
11 76 0.003541 0.008157 0.013472 0.018545 0.027424 0.042834 0.059691 0.075306 0.093567 0.123863 0.163540 99.370062
11 77 0.002808 0.005477 0.008752 0.013457 0.022706 0.038519 0.056611 0.075707 0.098420 0.133303 0.176992 99.367247
11 78 0.004333 0.006820 0.009468 0.015383 0.028872 0.048368 0.066246 0.086677 0.116284 0.160796 0.210985 99.245768
11 79 0.006907 0.012027 0.016740 0.024775 0.042469 0.069083 0.093140 0.117162 0.150750 0.203856 0.266012 98.997076
11 80 0.004485 0.009244 0.014292 0.020882 0.035530 0.063025 0.093581 0.122977 0.159791 0.219565 0.292294 98.964331
11 81 0.002773 0.005718 0.009387 0.014867 0.027291 0.052872 0.085050 0.117121 0.153446 0.214636 0.292645 99.024195
11 82 0.005875 0.016099 0.030527 0.043316 0.063725 0.106402 0.158308 0.199757 0.236386 0.301999 0.393458 98.444151
11 83 0.008476 0.019050 0.032702 0.048028 0.074834 0.126656 0.188150 0.239207 0.282555 0.351684 0.441701 98.186956
11 84 0.005713 0.012075 0.020165 0.031206 0.052762 0.093759 0.142967 0.191060 0.245120 0.331437 0.442429 98.431307
11 85 0.007382 0.013300 0.019503 0.030182 0.053572 0.093770 0.136074 0.180593 0.240944 0.336330 0.451290 98.437059
11 86 0.009770 0.015470 0.022020 0.038157 0.077522 0.137826 0.191402 0.245332 0.322243 0.440318 0.566973 97.932970
11 87 0.011935 0.028843 0.051359 0.077479 0.125313 0.208988 0.294109 0.354765 0.412093 0.507904 0.627535 97.299675
11 88 0.004704 0.009924 0.016945 0.027949 0.052933 0.104911 0.173833 0.246196 0.326600 0.444294 0.577497 98.014212
11 89 0.006341 0.012695 0.020296 0.034271 0.070863 0.141755 0.218478 0.285067 0.360305 0.471681 0.585258 97.792988
11 90 0.022770 0.060501 0.102777 0.131676 0.175034 0.251495 0.318431 0.357431 0.401809 0.491276 0.609950 97.076849
11 91 0.019029 0.045854 0.070160 0.087896 0.129614 0.218427 0.305894 0.354412 0.398191 0.489459 0.603497 97.277569
11 92 0.006342 0.014095 0.023382 0.035531 0.066837 0.146653 0.260122 0.350919 0.410127 0.498755 0.590117 97.597120
11 93 0.023128 0.074323 0.142079 0.174676 0.209852 0.299415 0.390978 0.428411 0.447103 0.508835 0.604533 96.696670
11 94 0.034500 0.087503 0.139520 0.161545 0.192020 0.273278 0.358905 0.407073 0.443063 0.525922 0.646574 96.730097
11 95 0.010111 0.023516 0.039323 0.057279 0.095294 0.170988 0.255613 0.319553 0.380571 0.475101 0.580874 97.591782
11 96 0.014968 0.027115 0.038836 0.057982 0.102313 0.175041 0.242939 0.301021 0.370359 0.465964 0.558841 97.644621
11 97 0.019307 0.039355 0.058909 0.082327 0.126207 0.189735 0.242614 0.287333 0.349988 0.444425 0.551472 97.608328
11 98 0.013755 0.024989 0.036746 0.054616 0.092884 0.157645 0.223203 0.282705 0.351741 0.449034 0.554923 97.757761
11 99 0.024347 0.046862 0.066280 0.089290 0.136866 0.206659 0.262219 0.304704 0.361271 0.445639 0.537160 97.518704
11 100 0.030330 0.063413 0.093433 0.125341 0.190236 0.281016 0.339323 0.367542 0.414513 0.503679 0.600024 96.991152
11 101 0.078280 0.157956 0.191085 0.203847 0.259854 0.351443 0.401357 0.413562 0.450337 0.536960 0.633860 96.321457
11 102 0.009917 0.024133 0.043226 0.067147 0.122033 0.232902 0.351013 0.424361 0.480189 0.571317 0.664083 97.009678
11 103 0.037762 0.069206 0.080258 0.096931 0.165422 0.304025 0.418239 0.467896 0.520426 0.629656 0.728924 96.481255
11 104 0.037969 0.123890 0.224307 0.248585 0.277280 0.387454 0.489992 0.505129 0.500350 0.565905 0.676862 95.962274
11 105 0.021023 0.076493 0.167678 0.205225 0.228507 0.336161 0.474482 0.534172 0.538933 0.608883 0.742734 96.065710
11 106 0.005474 0.013109 0.024658 0.040649 0.078204 0.171508 0.311134 0.436180 0.524894 0.642143 0.760826 96.991220
11 107 0.020423 0.035143 0.048005 0.078524 0.163851 0.289712 0.370581 0.419327 0.502570 0.642081 0.762365 96.667417
11 108 0.053791 0.094884 0.112563 0.144023 0.233618 0.348069 0.397238 0.417812 0.488912 0.628375 0.763596 96.317124
11 109 0.019078 0.037225 0.052857 0.075640 0.133360 0.236510 0.325528 0.381119 0.451549 0.583003 0.729340 96.974794
11 110 0.007724 0.017619 0.030707 0.049037 0.089856 0.165220 0.245924 0.313020 0.388634 0.505181 0.631765 97.555315
11 111 0.039198 0.067972 0.076676 0.094251 0.153761 0.254683 0.328843 0.371148 0.431736 0.550782 0.679604 96.951347
11 112 0.019797 0.059613 0.115856 0.157067 0.209223 0.300432 0.383281 0.426954 0.473669 0.569163 0.696326 96.588613
11 113 0.008310 0.019714 0.033601 0.047700 0.078940 0.160627 0.278310 0.367839 0.417862 0.507749 0.627150 97.452200
11 114 0.013031 0.040353 0.076304 0.098070 0.127570 0.189488 0.256262 0.301436 0.347138 0.432856 0.550638 97.566852
11 115 0.035994 0.066600 0.079816 0.093187 0.137016 0.230629 0.323760 0.380920 0.429214 0.529326 0.652262 97.041277
11 116 0.018451 0.053671 0.102437 0.136667 0.176018 0.248759 0.320560 0.365168 0.413568 0.505994 0.632319 97.026386
11 117 0.007179 0.014337 0.022763 0.035310 0.065822 0.133269 0.220578 0.295184 0.355008 0.446464 0.552712 97.851375
11 118 0.008180 0.017814 0.028414 0.043084 0.077466 0.138717 0.197762 0.246611 0.312862 0.424836 0.554766 97.949484
11 119 0.028638 0.060506 0.079253 0.093363 0.136245 0.223417 0.305071 0.360721 0.432708 0.571152 0.744124 96.964808
11 120 0.011791 0.037027 0.073263 0.097288 0.130667 0.206717 0.295428 0.356540 0.413123 0.522848 0.678945 97.176365
11 121 0.002724 0.005736 0.010093 0.017895 0.038932 0.089336 0.161584 0.234321 0.307745 0.421668 0.552178 98.157791
11 122 0.013880 0.028154 0.041099 0.059725 0.107616 0.199378 0.290255 0.358529 0.439677 0.584558 0.754900 97.122231
11 123 0.019991 0.069947 0.143812 0.181982 0.223575 0.331663 0.461776 0.552901 0.638382 0.791594 1.004461 95.579916
11 124 0.008361 0.018015 0.029410 0.043891 0.078580 0.163885 0.281645 0.384880 0.474562 0.628402 0.826107 97.062258
11 125 0.010766 0.022648 0.035564 0.053569 0.097925 0.181950 0.269716 0.349046 0.456673 0.628911 0.819555 97.073677
11 126 0.043881 0.083598 0.117249 0.158625 0.251341 0.417097 0.574511 0.679733 0.775734 0.936936 1.116643 94.844650
11 127 0.026752 0.085949 0.166723 0.209375 0.275030 0.443167 0.635158 0.749123 0.845303 1.039604 1.294951 94.228859
11 128 0.069565 0.122013 0.155398 0.191362 0.279649 0.454318 0.626268 0.742793 0.846533 1.023045 1.222388 94.266664
11 129 0.033737 0.076440 0.122508 0.163216 0.239070 0.400560 0.582671 0.714778 0.831780 1.037190 1.291102 94.506952
11 130 0.027532 0.090897 0.183094 0.225082 0.279996 0.461093 0.693355 0.823629 0.880629 1.019492 1.226416 94.088781
11 131 0.027462 0.044638 0.058990 0.086552 0.155399 0.283483 0.416429 0.536011 0.676720 0.896810 1.137800 95.679707
11 132 0.012632 0.026159 0.042233 0.063112 0.106765 0.194748 0.298196 0.389481 0.486981 0.652371 0.860755 96.866566
11 133 0.017431 0.042679 0.069660 0.091850 0.138287 0.235802 0.342453 0.423312 0.509864 0.665612 0.865718 96.597328
11 134 0.013064 0.020703 0.028930 0.046218 0.084910 0.146902 0.207743 0.271794 0.361512 0.505430 0.674616 97.638176
11 135 0.006884 0.012769 0.019990 0.032671 0.061810 0.118634 0.185877 0.251962 0.327991 0.456170 0.619943 97.905302
11 136 0.011272 0.033802 0.064310 0.086845 0.126670 0.215162 0.314952 0.380842 0.439171 0.555785 0.717421 97.053766
11 137 0.006749 0.013424 0.022643 0.037711 0.071136 0.137146 0.216911 0.293908 0.379208 0.518995 0.692381 97.609787
11 138 0.023677 0.040036 0.052350 0.075868 0.133339 0.223207 0.296108 0.356004 0.442087 0.582985 0.738230 97.036106
11 139 0.019790 0.041715 0.067042 0.098035 0.161280 0.279612 0.403345 0.491453 0.568986 0.704931 0.872783 96.291025
11 140 0.011346 0.035516 0.070812 0.096023 0.137015 0.240102 0.374133 0.469904 0.539310 0.671120 0.859745 96.494976
11 141 0.010766 0.019194 0.028632 0.046246 0.091097 0.186752 0.304921 0.417631 0.538057 0.737829 0.980775 96.638100
11 142 0.015342 0.050444 0.104277 0.143778 0.210215 0.375925 0.587622 0.725816 0.816236 1.003915 1.281389 94.685039
11 143 0.015322 0.035993 0.064348 0.099812 0.172081 0.326290 0.525033 0.697019 0.846801 1.073086 1.349274 94.794943
11 144 0.008097 0.013647 0.020406 0.037231 0.083799 0.172545 0.272646 0.392371 0.579157 0.881123 1.230357 96.308618
11 145 0.014476 0.030052 0.049256 0.081174 0.158573 0.311992 0.482050 0.635393 0.824886 1.149092 1.547773 94.715281
11 146 0.026633 0.073562 0.122941 0.167050 0.290928 0.588786 0.906627 1.062048 1.184225 1.484231 1.867317 92.225653
11 147 0.015286 0.035610 0.065145 0.104880 0.187303 0.363251 0.590091 0.798302 1.009132 1.348402 1.773163 93.709435
11 148 0.018437 0.030928 0.043473 0.073785 0.160104 0.335529 0.535101 0.739199 1.017785 1.477522 2.002315 93.565824
11 149 0.029596 0.096902 0.189061 0.262517 0.432755 0.870464 1.403082 1.684953 1.822790 2.121506 2.481582 88.604788
11 150 0.027694 0.076569 0.150241 0.227038 0.377614 0.732305 1.197023 1.529192 1.737407 2.104910 2.590347 89.249658
11 151 0.019852 0.042867 0.071800 0.113134 0.206746 0.406305 0.659713 0.904853 1.181139 1.633083 2.196792 92.563715
11 152 0.121994 0.194506 0.223608 0.309372 0.575288 0.987136 1.268865 1.469271 1.825630 2.378647 2.844105 87.801573
11 153 0.059132 0.157359 0.295150 0.454981 0.780502 1.466259 2.213355 2.551853 2.622315 2.831151 3.061567 83.506376
11 154 0.032391 0.119300 0.260157 0.336911 0.431962 0.737107 1.178327 1.491884 1.702484 2.106438 2.697258 88.905779
11 155 0.069071 0.134534 0.182192 0.238597 0.394619 0.760701 1.196963 1.506069 1.753791 2.194894 2.689119 88.879450
11 156 0.065338 0.244308 0.523312 0.669956 0.850645 1.371212 2.001803 2.252251 2.229333 2.332300 2.550259 84.909284
11 157 0.087968 0.162402 0.221081 0.305464 0.526801 0.959138 1.383546 1.659487 1.930225 2.381398 2.827377 87.555116
11 158 0.078390 0.155429 0.213303 0.278275 0.443848 0.750527 1.030320 1.218598 1.460084 1.869223 2.299479 90.202522
11 159 0.083901 0.232384 0.375420 0.439201 0.605098 1.023344 1.426754 1.568169 1.662638 1.976634 2.387163 88.219294
11 160 0.056913 0.144808 0.248390 0.334414 0.504512 0.872498 1.267071 1.492307 1.665653 2.015540 2.461469 88.936425
11 161 0.032750 0.080980 0.141186 0.203476 0.341533 0.642940 0.997043 1.266935 1.533433 1.964042 2.453413 90.342268
11 162 0.162100 0.287617 0.338168 0.431425 0.749405 1.234355 1.501694 1.572941 1.728636 2.057351 2.332082 87.604233
11 163 0.095958 0.270847 0.451924 0.552855 0.791324 1.338795 1.845235 1.991538 2.036350 2.296501 2.618605 85.710070
11 164 0.037506 0.131837 0.281976 0.385006 0.561339 1.082666 1.826278 2.251839 2.352650 2.578467 2.876263 85.634172
11 165 0.036449 0.079619 0.124323 0.180465 0.336751 0.746758 1.306082 1.707356 1.940173 2.312757 2.692204 88.537064
11 166 0.142091 0.420120 0.775777 0.961242 1.143193 1.507074 1.804442 1.869810 1.895353 2.069943 2.315436 85.095518
11 167 0.079833 0.265651 0.513213 0.642435 0.905040 1.628722 2.360009 2.425361 2.184625 2.205461 2.339819 84.449831
11 168 0.100460 0.189719 0.269427 0.396072 0.708347 1.245630 1.677555 1.866444 2.016890 2.321700 2.566248 86.641506
11 169 0.059507 0.117846 0.174253 0.257866 0.463616 0.843978 1.195798 1.411695 1.625074 1.984079 2.321456 89.544832
11 170 0.038342 0.067579 0.100253 0.172872 0.376817 0.752642 1.106535 1.367708 1.667963 2.154559 2.613885 89.580841
11 171 0.031551 0.109671 0.243284 0.359544 0.580452 1.120279 1.757046 2.042879 2.100090 2.322252 2.614685 86.718267
11 172 0.062774 0.107277 0.147508 0.236042 0.484027 0.929565 1.301608 1.506654 1.726962 2.192306 2.714148 88.591131
11 173 0.010789 0.025454 0.044531 0.072771 0.145510 0.313662 0.544345 0.792710 1.124952 1.660656 2.283815 92.980804
11 174 0.029047 0.052035 0.068023 0.105029 0.230057 0.500400 0.775936 0.983020 1.261459 1.791116 2.387747 91.816131
11 175 0.024009 0.086377 0.203650 0.298792 0.437857 0.815681 1.345049 1.638761 1.733397 2.019548 2.484430 88.912451
11 176 0.019569 0.070406 0.154677 0.208391 0.290297 0.547349 0.931161 1.202086 1.355477 1.677047 2.173299 91.370245
11 177 0.012725 0.025682 0.039299 0.062277 0.124409 0.264633 0.441807 0.615768 0.833116 1.212329 1.708859 94.659096
11 178 0.014228 0.031500 0.053737 0.092433 0.197000 0.409720 0.645614 0.854042 1.124945 1.552395 2.000028 93.024355
11 179 0.083159 0.138628 0.171679 0.260216 0.528269 0.974848 1.267610 1.371239 1.535130 1.944115 2.381165 89.343943
11 180 0.019700 0.074921 0.167880 0.226639 0.315742 0.563719 0.910951 1.153673 1.314377 1.614599 2.048971 91.588828
11 181 0.015155 0.027901 0.041998 0.070683 0.154501 0.355961 0.630262 0.901353 1.198940 1.686522 2.254963 92.661758
11 182 0.027052 0.090738 0.189342 0.275109 0.443545 0.839275 1.322880 1.591026 1.721172 1.970582 2.274336 89.254944
11 183 0.054511 0.142459 0.267238 0.397322 0.616773 1.060349 1.564932 1.835800 1.899809 2.052083 2.270441 87.838283
11 184 0.048395 0.093475 0.127954 0.179005 0.312983 0.569135 0.818065 1.011858 1.264659 1.693779 2.170027 91.710663
11 185 0.039731 0.077898 0.106111 0.154436 0.305312 0.622987 0.932637 1.136455 1.395938 1.881245 2.400501 90.946751
11 186 0.040852 0.151629 0.330210 0.447739 0.655650 1.193176 1.800785 1.955710 1.856026 1.930781 2.101421 87.536016
11 187 0.100253 0.213879 0.298553 0.373165 0.578309 1.014627 1.413106 1.557462 1.632298 1.892823 2.185744 88.739786
11 188 0.129931 0.228431 0.268105 0.338020 0.576699 0.978991 1.227569 1.304321 1.468263 1.848009 2.229841 89.401823
11 189 0.053104 0.138563 0.224430 0.294622 0.483194 0.940764 1.418452 1.603132 1.691359 1.984541 2.311356 88.856485
11 190 0.052084 0.144023 0.270883 0.380427 0.572061 0.992979 1.460314 1.678777 1.730662 1.887033 2.082337 88.748419
11 191 0.188342 0.319717 0.364270 0.435737 0.671296 1.079165 1.349418 1.426256 1.542440 1.844718 2.152420 88.626217
11 192 0.085798 0.214174 0.337776 0.419467 0.584863 0.920985 1.238502 1.403979 1.554537 1.841810 2.166701 89.231409
11 193 0.041607 0.078560 0.108672 0.162322 0.315611 0.632074 0.961513 1.195477 1.430246 1.790982 2.128346 91.154593
11 194 0.036230 0.079938 0.127960 0.188130 0.335057 0.666716 1.052553 1.306949 1.497675 1.825477 2.169526 90.713789
11 195 0.054914 0.196971 0.399456 0.485021 0.588248 0.898483 1.238675 1.362101 1.382727 1.537270 1.790894 90.065241
11 196 0.029715 0.068507 0.116492 0.166938 0.273309 0.521512 0.826510 1.037423 1.175187 1.420668 1.716382 92.647356
11 197 0.021634 0.046316 0.070779 0.102483 0.183549 0.355580 0.554472 0.733606 0.954534 1.283113 1.622283 94.071649
11 198 0.039379 0.086366 0.136108 0.192696 0.313963 0.563093 0.823546 0.989882 1.143135 1.428341 1.752279 92.531214
11 199 0.059396 0.199845 0.342499 0.367215 0.444712 0.701900 0.968033 1.059996 1.113909 1.301502 1.558199 91.882796
11 200 0.013757 0.029742 0.049328 0.076408 0.142719 0.297360 0.499231 0.668953 0.816268 1.046056 1.303859 95.056318
11 201 0.011758 0.025647 0.040984 0.064199 0.128755 0.273332 0.436213 0.551057 0.669464 0.893543 1.158896 95.746154
11 202 0.045983 0.154673 0.281824 0.308940 0.351501 0.522395 0.717596 0.816779 0.890263 1.059687 1.297772 93.552587
11 203 0.026634 0.063223 0.103785 0.138669 0.209858 0.371790 0.557500 0.674052 0.751948 0.911478 1.122987 95.068075
11 204 0.006719 0.016822 0.030371 0.046787 0.084998 0.171240 0.280665 0.378444 0.487724 0.664703 0.879050 96.952475
11 205 0.016857 0.031399 0.046258 0.070698 0.129470 0.239052 0.350267 0.440572 0.547744 0.724624 0.931105 96.471958
11 206 0.047486 0.104671 0.157531 0.206110 0.299449 0.452311 0.579879 0.656854 0.743553 0.887627 1.045127 94.819405
11 207 0.020335 0.041844 0.064069 0.091555 0.149142 0.254125 0.360353 0.442043 0.527747 0.666772 0.830923 96.551094
11 208 0.004433 0.008643 0.014374 0.025800 0.056975 0.125150 0.211693 0.298313 0.400462 0.556367 0.732314 97.565477
11 209 0.025318 0.056680 0.088520 0.123647 0.197049 0.330081 0.455882 0.540539 0.629235 0.778692 0.949909 95.824450
11 210 0.026423 0.077149 0.137718 0.170290 0.224321 0.350954 0.487496 0.566409 0.622723 0.738065 0.895920 95.702532
11 211 0.006662 0.014172 0.023333 0.037043 0.071455 0.148350 0.244383 0.328697 0.416851 0.559943 0.726922 97.422186
11 212 0.008526 0.016559 0.024973 0.039145 0.078350 0.165723 0.272206 0.365485 0.464633 0.617394 0.778519 97.168486
11 213 0.025793 0.063522 0.104426 0.143564 0.219311 0.345998 0.451295 0.512859 0.589262 0.732810 0.895438 95.915723
11 214 0.041823 0.097526 0.136970 0.150508 0.190384 0.289570 0.385307 0.437184 0.483876 0.588936 0.725622 96.472296
11 215 0.012470 0.022810 0.031884 0.047761 0.093500 0.191459 0.297309 0.370560 0.437705 0.551721 0.664532 97.278288
11 216 0.014674 0.041773 0.072708 0.091869 0.137575 0.263537 0.415515 0.488102 0.509498 0.589288 0.699776 96.675686
11 217 0.035448 0.111142 0.200277 0.224617 0.240472 0.322144 0.419257 0.469725 0.496037 0.570094 0.690044 96.220745
11 218 0.030918 0.069036 0.101144 0.120897 0.161975 0.252615 0.342423 0.390906 0.426019 0.504459 0.605192 96.994417
11 219 0.011408 0.025200 0.039021 0.055177 0.096795 0.183759 0.276252 0.335946 0.387283 0.475175 0.568998 97.544985
11 220 0.015887 0.034993 0.054272 0.075362 0.122081 0.201840 0.269268 0.308505 0.354057 0.437347 0.529713 97.596676
11 221 0.056246 0.092341 0.099159 0.109605 0.155435 0.229545 0.277895 0.304327 0.347942 0.427490 0.508051 97.391962
11 222 0.019830 0.047434 0.077600 0.099877 0.132704 0.187743 0.236560 0.266688 0.298473 0.355698 0.426270 97.851122
11 223 0.008132 0.017217 0.027303 0.037973 0.059576 0.104063 0.156876 0.196535 0.223623 0.268747 0.325008 98.574950
11 224 0.010458 0.024605 0.038043 0.045894 0.060448 0.089652 0.119194 0.140720 0.164251 0.207012 0.261755 98.837970
11 225 0.006747 0.011862 0.016655 0.023154 0.036307 0.057513 0.078416 0.096524 0.115403 0.145787 0.181114 99.230516
11 226 0.003515 0.006525 0.009671 0.014127 0.023058 0.036904 0.050950 0.064999 0.081539 0.106173 0.133580 99.468959
11 227 0.003601 0.005794 0.007764 0.011282 0.018690 0.029238 0.039078 0.049841 0.063731 0.084542 0.107344 99.579096
11 228 0.002876 0.004867 0.006868 0.010155 0.016520 0.025395 0.033790 0.043030 0.054603 0.071971 0.091355 99.638572
11 229 0.002232 0.004039 0.005940 0.008639 0.013591 0.020772 0.028188 0.036562 0.046620 0.061521 0.078529 99.693373
11 230 0.002997 0.004524 0.006079 0.009227 0.015272 0.023793 0.031816 0.040776 0.051547 0.068282 0.087790 99.657898
12 13 0.000000 0.000000 0.000000 0.000000 0.000000 0.000000 0.000000 0.000000 0.000000 0.000000 0.000000 0.000000
12 14 0.488370 6.755587 18.747648 54.281989 13.969217 2.284240 0.808283 0.391788 0.105334 0.041748 0.027143 2.098653
12 15 8.376266 36.454417 13.043893 9.624017 6.252033 8.824109 8.828820 4.973957 1.258263 0.388262 0.130224 1.845739
12 16 1.394297 18.762341 27.399101 21.397209 7.145901 5.419999 4.607144 4.481775 3.895589 2.952697 1.219177 1.324772
12 17 1.178012 3.737376 1.511732 4.110739 16.455709 46.039266 19.671422 3.727966 0.819767 0.493035 0.307255 1.947717
12 18 0.142761 0.189446 0.262157 0.630343 1.797130 8.736194 42.116551 28.014224 8.989647 3.298832 1.778425 4.044289
12 19 0.027514 0.064714 0.095243 0.180880 0.741549 6.140898 30.815508 19.508800 10.630185 10.045693 10.913985 10.835033
12 20 0.038148 0.043269 0.100579 0.378703 0.550596 0.716003 3.268197 10.567612 34.533396 25.847672 12.810908 11.144918
12 21 0.025881 0.115722 0.192494 0.227125 0.341158 0.519875 1.118804 1.343158 4.317305 12.875529 34.325688 44.597263
12 22 0.005524 0.011153 0.017372 0.036914 0.053769 0.105823 0.334319 0.474215 0.958704 2.112564 8.120850 87.768795
12 23 0.003177 0.005203 0.008958 0.019670 0.031165 0.073981 0.255615 0.304511 0.420528 0.758898 2.770782 95.347513
12 24 0.003564 0.006178 0.010527 0.022369 0.042481 0.083920 0.161884 0.306862 0.571298 1.109265 2.008460 95.673191
12 25 0.004101 0.008009 0.013052 0.021286 0.033295 0.066164 0.133833 0.238734 0.377465 0.643440 1.107912 97.352709
12 26 0.003307 0.004900 0.007135 0.013002 0.022155 0.036669 0.058018 0.091772 0.144989 0.247104 0.422001 98.948946
12 27 0.003330 0.005594 0.008648 0.014960 0.024849 0.041941 0.067587 0.104203 0.155917 0.249782 0.402868 98.920322
12 28 0.004116 0.006039 0.008537 0.015865 0.030269 0.052539 0.079928 0.119376 0.184075 0.303386 0.485654 98.710217
12 29 0.005648 0.011267 0.017839 0.028178 0.047320 0.085948 0.140557 0.196433 0.252611 0.347919 0.480583 98.385693
12 30 0.008074 0.012486 0.018035 0.030967 0.052913 0.083795 0.118963 0.158971 0.208396 0.289747 0.399931 98.617726
12 31 0.006138 0.009504 0.013025 0.021806 0.038615 0.064195 0.093046 0.127870 0.179622 0.269231 0.393181 98.783768
12 32 0.005715 0.009384 0.014568 0.026682 0.048723 0.080750 0.119949 0.167732 0.230402 0.324214 0.440839 98.531040
12 33 0.011546 0.015866 0.022180 0.040898 0.072137 0.103148 0.130306 0.164507 0.215884 0.292817 0.385802 98.544911
12 34 0.008136 0.015787 0.024238 0.037874 0.064143 0.113030 0.173260 0.227889 0.287565 0.388198 0.517681 98.142200
12 35 0.007977 0.014651 0.022012 0.036353 0.066768 0.123535 0.192660 0.258314 0.334816 0.465504 0.632498 97.844914
12 36 0.002649 0.005186 0.008844 0.015363 0.029736 0.056575 0.089953 0.124631 0.162671 0.219831 0.289512 98.995050
12 37 0.003746 0.006118 0.009600 0.017163 0.032866 0.056940 0.082759 0.113528 0.156508 0.224379 0.310767 98.985626
12 38 0.003776 0.006514 0.010880 0.020543 0.041460 0.073866 0.109724 0.152486 0.209330 0.292724 0.390442 98.688255
12 39 0.004240 0.006529 0.009966 0.018575 0.038662 0.069733 0.101614 0.139843 0.195603 0.283980 0.389410 98.741848
12 40 0.003602 0.006217 0.010302 0.018952 0.037567 0.068664 0.103746 0.143814 0.197723 0.286860 0.398809 98.723747
12 41 0.013833 0.028285 0.041168 0.058125 0.102918 0.192937 0.278436 0.320384 0.350953 0.429377 0.522460 97.661125
12 42 0.007578 0.016377 0.027385 0.043484 0.081992 0.161726 0.253118 0.320911 0.376205 0.466677 0.556682 97.687865
12 43 0.004548 0.007602 0.012725 0.024061 0.046960 0.082626 0.121384 0.165255 0.220704 0.304340 0.398796 98.610996
12 44 0.024309 0.033950 0.048191 0.087854 0.146342 0.178144 0.190471 0.221200 0.273875 0.333728 0.385712 98.076225
12 45 0.038891 0.044293 0.063215 0.137930 0.252105 0.268225 0.240133 0.248102 0.292948 0.352198 0.397195 97.664767
12 46 0.009565 0.014520 0.021301 0.039317 0.077353 0.128384 0.182055 0.251153 0.323676 0.373095 0.394687 98.184895
12 47 0.004309 0.007729 0.014122 0.030993 0.071907 0.126658 0.173209 0.216662 0.258041 0.303177 0.340563 98.452626
12 48 0.055571 0.077352 0.095736 0.138217 0.182426 0.189809 0.183129 0.196292 0.234173 0.286156 0.337721 98.023416
12 49 0.020148 0.026705 0.037107 0.076575 0.168983 0.233585 0.236337 0.250145 0.295306 0.358777 0.406929 97.889408
12 50 0.003022 0.005164 0.008614 0.017161 0.036603 0.067959 0.108036 0.166006 0.241092 0.316161 0.374763 98.655424
12 51 0.010293 0.015181 0.023857 0.048974 0.098213 0.143950 0.176389 0.222071 0.288085 0.363635 0.432075 98.177278
12 52 0.016737 0.029753 0.046412 0.082044 0.154200 0.232718 0.282876 0.326461 0.384102 0.456038 0.519141 97.469517
12 53 0.004658 0.008478 0.013526 0.023292 0.043283 0.075925 0.113258 0.160452 0.231489 0.340420 0.469380 98.515837
12 54 0.002264 0.003964 0.006795 0.013066 0.026004 0.047841 0.076411 0.117823 0.180292 0.276103 0.398700 98.850742
12 55 0.004501 0.008115 0.014073 0.027350 0.057401 0.108395 0.171547 0.252582 0.358907 0.492872 0.625553 97.878703
12 56 0.010373 0.017351 0.026286 0.046019 0.092023 0.166453 0.244325 0.324862 0.420058 0.543378 0.658590 97.450281
12 57 0.008207 0.014534 0.023105 0.038368 0.066828 0.112260 0.161908 0.215546 0.281063 0.381995 0.508487 98.187698
12 58 0.010555 0.015123 0.021203 0.035814 0.063429 0.098322 0.130343 0.170266 0.225391 0.303378 0.393423 98.532757
12 59 0.013455 0.016331 0.021788 0.039447 0.073054 0.108963 0.136968 0.175015 0.229058 0.301632 0.377423 98.506869
12 60 0.006386 0.013793 0.022769 0.033161 0.052743 0.091153 0.135468 0.170840 0.201623 0.254674 0.323395 98.693999
12 61 0.007559 0.011502 0.016115 0.026046 0.045421 0.074774 0.103236 0.133137 0.172377 0.237498 0.320095 98.852242
12 62 0.005643 0.011389 0.017998 0.028428 0.051851 0.095212 0.141717 0.178170 0.211437 0.267143 0.331249 98.659760
12 63 0.006091 0.008432 0.012207 0.022620 0.043389 0.068398 0.089229 0.115323 0.153625 0.212862 0.282459 98.985367
12 64 0.003025 0.005163 0.008464 0.015639 0.030810 0.055319 0.081627 0.110050 0.145660 0.201700 0.268807 99.073734
12 65 0.005553 0.011948 0.018865 0.028415 0.052797 0.103668 0.158070 0.188828 0.206992 0.249231 0.298709 98.676926
12 66 0.008280 0.013712 0.019984 0.031413 0.053759 0.086624 0.118085 0.146739 0.178125 0.226574 0.281421 98.835281
12 67 0.002095 0.003715 0.006159 0.011060 0.021216 0.038754 0.059541 0.082968 0.111199 0.155044 0.208159 99.300089
12 68 0.005830 0.009186 0.013409 0.022021 0.038307 0.059037 0.077938 0.097912 0.121923 0.154196 0.189289 99.210949
12 69 0.006952 0.009648 0.013381 0.022967 0.042136 0.065481 0.084842 0.105475 0.129690 0.161131 0.193431 99.164867
12 70 0.003892 0.006525 0.009561 0.014984 0.025113 0.039532 0.054201 0.071114 0.093381 0.125238 0.161560 99.394899
12 71 0.003390 0.004889 0.006891 0.011664 0.020946 0.032948 0.044598 0.059354 0.078769 0.105764 0.135787 99.494993
12 72 0.002907 0.004724 0.006908 0.011259 0.019641 0.031169 0.042698 0.056459 0.074282 0.098928 0.126692 99.524330
12 73 0.002703 0.004389 0.006419 0.010295 0.017489 0.027571 0.038075 0.051082 0.068308 0.092869 0.121481 99.559318
12 74 0.002348 0.003710 0.005397 0.008886 0.015512 0.024224 0.032949 0.044063 0.059009 0.079962 0.104139 99.619801
12 75 0.002443 0.003997 0.006090 0.010360 0.018855 0.030240 0.041235 0.053825 0.070040 0.093271 0.119609 99.550033
12 76 0.005007 0.009764 0.014113 0.018733 0.027615 0.042488 0.057921 0.071939 0.087987 0.114590 0.148567 99.401270
12 77 0.003647 0.006105 0.009212 0.014880 0.025682 0.040880 0.056061 0.072816 0.093800 0.124637 0.161525 99.390756
12 78 0.004681 0.006399 0.009059 0.016115 0.029928 0.046124 0.061195 0.081946 0.111086 0.149676 0.191381 99.292410
12 79 0.005850 0.008571 0.012428 0.022086 0.042000 0.065807 0.085561 0.109770 0.144652 0.193775 0.247247 99.062250
12 80 0.004045 0.006998 0.011250 0.019604 0.035805 0.058511 0.081465 0.108087 0.143845 0.196266 0.258642 99.075483
12 81 0.002610 0.004396 0.007011 0.012741 0.025633 0.046544 0.069238 0.095640 0.132459 0.191203 0.261979 99.150545
12 82 0.003595 0.007284 0.011646 0.019338 0.039826 0.079544 0.121674 0.156506 0.195694 0.262466 0.338384 98.764044
12 83 0.004253 0.007268 0.011926 0.022729 0.048649 0.091059 0.135273 0.179845 0.232259 0.309584 0.394986 98.562170
12 84 0.003806 0.006749 0.010992 0.019571 0.037564 0.066356 0.098128 0.135768 0.188040 0.268826 0.368165 98.796032
12 85 0.005027 0.007731 0.012080 0.022922 0.045172 0.073873 0.101043 0.135845 0.186004 0.258637 0.344201 98.807465
12 86 0.005372 0.007131 0.010898 0.023357 0.052260 0.087329 0.119569 0.168207 0.246731 0.353060 0.462986 98.463099
12 87 0.005137 0.009432 0.016301 0.031570 0.067972 0.127166 0.191990 0.261931 0.346493 0.454986 0.560544 97.926479
12 88 0.003337 0.005746 0.009529 0.018683 0.039870 0.072889 0.108595 0.153359 0.218892 0.318081 0.436688 98.614333
12 89 0.004032 0.006618 0.011273 0.022549 0.046213 0.079911 0.116048 0.163885 0.235225 0.344049 0.480566 98.489637
12 90 0.006663 0.011218 0.018417 0.036509 0.083752 0.163062 0.245777 0.328066 0.423917 0.543953 0.648107 97.490557
12 91 0.007606 0.013729 0.021899 0.038146 0.075677 0.138125 0.202163 0.262726 0.335929 0.452538 0.585692 97.865769
12 92 0.003867 0.006506 0.010345 0.019349 0.041155 0.078642 0.118917 0.166159 0.240156 0.370061 0.538621 98.406225
12 93 0.005871 0.013141 0.023348 0.038844 0.078247 0.169083 0.285895 0.373534 0.438589 0.544125 0.655778 97.373549
12 94 0.010217 0.017300 0.027650 0.050061 0.100764 0.184636 0.270408 0.346206 0.424998 0.539354 0.662605 97.365799
12 95 0.005020 0.009175 0.015620 0.027953 0.052621 0.094089 0.143697 0.200940 0.272754 0.380026 0.513127 98.284979
12 96 0.008071 0.011827 0.017081 0.030548 0.059128 0.099628 0.139805 0.190459 0.263815 0.367107 0.484312 98.328221
12 97 0.007472 0.012859 0.020575 0.036043 0.068001 0.117997 0.171245 0.228732 0.299266 0.394260 0.501302 98.142246
12 98 0.007481 0.012066 0.018111 0.030578 0.055540 0.092878 0.131801 0.179218 0.246221 0.342425 0.456380 98.427297
12 99 0.009567 0.016096 0.024939 0.041336 0.072976 0.120563 0.169173 0.220424 0.282767 0.370523 0.472937 98.198696
12 100 0.010732 0.017165 0.025006 0.041774 0.079614 0.139790 0.200040 0.262732 0.344649 0.458516 0.575265 97.844717
12 101 0.018610 0.029305 0.043695 0.075141 0.144410 0.244134 0.326388 0.387940 0.449792 0.542030 0.634625 97.103934
12 102 0.006436 0.011432 0.018287 0.031408 0.059312 0.105579 0.157675 0.218663 0.303573 0.433090 0.587550 98.066998
12 103 0.013655 0.018492 0.027401 0.052242 0.103209 0.165240 0.215810 0.275357 0.361156 0.489571 0.634474 97.643392
12 104 0.017163 0.031664 0.047597 0.077552 0.154369 0.291980 0.417716 0.483589 0.529385 0.625278 0.717815 96.605892
12 105 0.014621 0.031784 0.047851 0.064490 0.108483 0.216750 0.352581 0.445238 0.507397 0.633496 0.783348 96.793963
12 106 0.005817 0.010382 0.017063 0.030485 0.058663 0.106720 0.162062 0.225321 0.309052 0.445819 0.622547 98.006071
12 107 0.011097 0.015573 0.024314 0.049701 0.103748 0.168634 0.226319 0.300902 0.401810 0.528563 0.652003 97.517332
12 108 0.018582 0.025413 0.037428 0.076972 0.170350 0.272423 0.331429 0.389649 0.474221 0.579951 0.664802 96.958782
12 109 0.009379 0.014747 0.022124 0.040183 0.081489 0.143014 0.201540 0.268350 0.366683 0.511286 0.661518 97.679688
12 110 0.004110 0.007382 0.012713 0.024413 0.050825 0.094461 0.144344 0.205681 0.292170 0.419731 0.562570 98.181601
12 111 0.012302 0.015421 0.022661 0.050019 0.117407 0.189904 0.232631 0.283953 0.365075 0.479830 0.595542 97.635256
12 112 0.006567 0.013054 0.022924 0.041296 0.085707 0.176125 0.294107 0.404958 0.498818 0.613739 0.722083 97.120621
12 113 0.004707 0.007767 0.011952 0.021857 0.046252 0.090092 0.137837 0.190027 0.265868 0.402285 0.584220 98.237136
12 114 0.004557 0.009320 0.016301 0.028162 0.056211 0.114744 0.187903 0.253030 0.313863 0.410741 0.527171 98.077997
12 115 0.014043 0.018562 0.026489 0.052559 0.112189 0.183965 0.232032 0.282315 0.359572 0.481679 0.620509 97.616085
12 116 0.009361 0.018450 0.030631 0.049755 0.091524 0.173776 0.275979 0.368296 0.448892 0.561291 0.684951 97.287096
12 117 0.007131 0.011034 0.016469 0.029685 0.059039 0.103478 0.147619 0.198766 0.273682 0.393231 0.542399 98.217465
12 118 0.004517 0.008023 0.014021 0.027008 0.055256 0.102343 0.156480 0.218166 0.296115 0.410569 0.546373 98.161131
12 119 0.020279 0.032434 0.046760 0.077084 0.139035 0.222424 0.289539 0.350998 0.436484 0.575708 0.738867 97.070387
12 120 0.013078 0.027897 0.042808 0.061141 0.103259 0.185437 0.275166 0.346848 0.426168 0.568542 0.745082 97.204572
12 121 0.005624 0.009940 0.016748 0.031048 0.059238 0.100710 0.146224 0.204385 0.289260 0.420652 0.582693 98.133480
12 122 0.017491 0.027914 0.042666 0.075504 0.141936 0.231179 0.307258 0.384319 0.486322 0.639190 0.809484 96.836737
12 123 0.030476 0.067014 0.097541 0.127164 0.204788 0.371920 0.549191 0.656777 0.740746 0.898259 1.075915 95.180210
12 124 0.016705 0.027891 0.043059 0.071575 0.124483 0.205012 0.291972 0.389666 0.518626 0.717828 0.961029 96.632160
12 125 0.017795 0.029705 0.047539 0.082558 0.145983 0.233316 0.325256 0.432546 0.561728 0.726334 0.900440 96.496800
12 126 0.081299 0.121924 0.171779 0.272105 0.424758 0.562648 0.642347 0.720391 0.835847 1.002506 1.178664 93.985731
12 127 0.039484 0.093310 0.143289 0.185485 0.290156 0.515123 0.748001 0.876008 0.971955 1.162675 1.379460 93.595055
12 128 0.078898 0.105860 0.144241 0.240588 0.400782 0.561623 0.666738 0.766562 0.889537 1.069009 1.264466 93.811693
12 129 0.036704 0.060778 0.092229 0.148230 0.255056 0.424206 0.595540 0.751309 0.926762 1.195093 1.491802 94.022288
12 130 0.033051 0.079455 0.117662 0.156812 0.275038 0.530392 0.759874 0.844800 0.916644 1.112400 1.332153 93.841717
12 131 0.023267 0.032782 0.050699 0.096768 0.185967 0.298066 0.399623 0.520242 0.683130 0.916884 1.178241 95.614332
12 132 0.024680 0.040449 0.057939 0.089638 0.146770 0.227081 0.302991 0.386384 0.503653 0.686576 0.908454 96.625385
12 133 0.021158 0.038768 0.058300 0.092763 0.169887 0.288893 0.390037 0.465657 0.562205 0.734493 0.934222 96.243616
12 134 0.017666 0.023173 0.032775 0.059421 0.111355 0.175887 0.236775 0.315007 0.420133 0.563140 0.721593 97.323078
12 135 0.011414 0.017405 0.026316 0.047727 0.090228 0.148395 0.203953 0.270833 0.364740 0.508165 0.681011 97.629812
12 136 0.016026 0.035104 0.052755 0.072639 0.123831 0.228559 0.336811 0.408511 0.478176 0.616353 0.787828 96.843407
12 137 0.010767 0.016450 0.025166 0.046686 0.092972 0.159718 0.225243 0.302769 0.410676 0.571917 0.760604 97.377033
12 138 0.023891 0.032177 0.046646 0.086077 0.160403 0.241760 0.310212 0.395828 0.507810 0.654421 0.814528 96.726250
12 139 0.025421 0.039768 0.058892 0.102678 0.193897 0.312455 0.412288 0.514256 0.649028 0.838468 1.036138 95.816713
12 140 0.011457 0.026147 0.043925 0.069001 0.130266 0.253881 0.388461 0.490286 0.596223 0.783094 1.004527 96.202732
12 141 0.012041 0.016696 0.025599 0.052179 0.113359 0.202406 0.290519 0.403009 0.569933 0.827646 1.133574 96.353037
12 142 0.015857 0.038617 0.065947 0.102648 0.202461 0.423622 0.673540 0.841406 0.993588 1.269371 1.577714 93.795229
12 143 0.016383 0.029812 0.050999 0.098186 0.207637 0.384286 0.568857 0.753265 0.977932 1.307375 1.663773 93.941498
12 144 0.009087 0.013173 0.021858 0.048463 0.111097 0.201888 0.301306 0.448765 0.679634 1.008437 1.376690 95.779602
12 145 0.024714 0.040356 0.065394 0.125128 0.245957 0.398531 0.539504 0.719770 0.997162 1.377470 1.763344 93.702669
12 146 0.027853 0.054646 0.085865 0.162139 0.397794 0.781667 1.020892 1.131275 1.349127 1.781095 2.199965 91.007681
12 147 0.016520 0.028449 0.049870 0.103040 0.226165 0.414390 0.612244 0.845487 1.160496 1.578069 1.994245 92.971027
12 148 0.023394 0.031542 0.049130 0.104491 0.225805 0.377677 0.522849 0.744243 1.112614 1.633431 2.168970 93.005854
12 149 0.049107 0.121060 0.185090 0.279288 0.590763 1.170826 1.552842 1.649498 1.864144 2.369999 2.847021 87.320362
12 150 0.021359 0.042740 0.076107 0.154095 0.378121 0.805691 1.224416 1.537643 1.903213 2.481913 3.019240 88.355461
12 151 0.017161 0.028126 0.048483 0.102951 0.226567 0.404947 0.589817 0.828886 1.184199 1.706716 2.301843 92.560307
12 152 0.090476 0.107721 0.162178 0.353098 0.715247 1.034125 1.259782 1.610008 2.119271 2.663679 3.107190 86.777227
12 153 0.054903 0.095261 0.159840 0.340554 0.834911 1.580007 2.135917 2.476993 2.860226 3.349663 3.617237 82.494490
12 154 0.022933 0.053169 0.094847 0.155456 0.308062 0.655597 1.100751 1.480635 1.857522 2.435705 3.022615 88.812706
12 155 0.071785 0.087075 0.118365 0.226988 0.451809 0.715758 0.918618 1.159097 1.521966 2.076518 2.687130 89.964892
12 156 0.065320 0.169815 0.285214 0.408362 0.726555 1.388470 2.025033 2.283366 2.378600 2.624199 2.851799 84.793265
12 157 0.064802 0.086459 0.129889 0.258389 0.527526 0.858767 1.134059 1.438414 1.834850 2.346843 2.831225 88.488775
12 158 0.060079 0.084871 0.126188 0.227476 0.411099 0.633706 0.836504 1.068552 1.363931 1.754899 2.173309 91.259386
12 159 0.071777 0.129313 0.173285 0.256804 0.472257 0.835049 1.134834 1.315330 1.525641 1.898145 2.284112 89.903452
12 160 0.031025 0.054762 0.096029 0.181316 0.351643 0.624549 0.929097 1.232752 1.555506 1.993347 2.465111 90.484864
12 161 0.028874 0.047290 0.076840 0.144538 0.281928 0.477717 0.690201 0.947324 1.282643 1.719227 2.199443 92.103973
12 162 0.068452 0.085648 0.136016 0.308994 0.613756 0.855878 1.023092 1.256012 1.578972 1.953743 2.298935 89.820499
12 163 0.056987 0.089840 0.139820 0.272351 0.593850 1.057832 1.445202 1.761017 2.106699 2.503823 2.769504 87.203076
12 164 0.030771 0.071787 0.124759 0.206470 0.419825 0.859093 1.345078 1.691190 2.004269 2.507270 2.996745 87.742744
12 165 0.038721 0.059137 0.092150 0.169758 0.321900 0.532916 0.730236 0.962498 1.318583 1.885428 2.556432 91.332245
12 166 0.087714 0.147085 0.247150 0.455914 0.839706 1.353142 1.822782 2.162406 2.354256 2.493308 2.561276 85.475260
12 167 0.075479 0.146285 0.227575 0.402622 0.873660 1.590650 2.034369 2.116058 2.161972 2.336398 2.427416 85.607517
12 168 0.112132 0.149823 0.251368 0.549165 1.017782 1.321971 1.453160 1.644667 1.909251 2.169513 2.357436 87.063732
12 169 0.085949 0.125710 0.197395 0.389953 0.726957 0.997884 1.154518 1.359254 1.624051 1.875760 2.071617 89.390957
12 170 0.055175 0.072382 0.117163 0.270235 0.594957 0.911032 1.143525 1.471989 1.919055 2.313518 2.512951 88.618017
12 171 0.041173 0.095963 0.166883 0.306325 0.709762 1.392047 1.876129 2.035737 2.195291 2.467245 2.586907 86.126539
12 172 0.072967 0.088770 0.145231 0.360757 0.799365 1.139391 1.317108 1.595695 2.033164 2.536690 2.924959 86.985907
12 173 0.016012 0.028792 0.054216 0.117239 0.250947 0.437577 0.653366 0.961602 1.421726 1.985926 2.493303 91.579292
12 174 0.025577 0.032464 0.052563 0.126470 0.301976 0.496598 0.662010 0.935842 1.415173 2.048285 2.617603 91.285441
12 175 0.023100 0.054026 0.101628 0.193949 0.456695 0.955484 1.408877 1.688727 2.011671 2.523893 2.947940 87.634010
12 176 0.017975 0.043548 0.080591 0.146887 0.330007 0.679877 1.009100 1.219896 1.476804 1.957646 2.473176 90.564497
12 177 0.010394 0.015377 0.026620 0.061048 0.139842 0.255369 0.387581 0.581624 0.888061 1.352376 1.899171 94.382536
12 178 0.017060 0.027614 0.049879 0.115622 0.265335 0.451822 0.630389 0.881055 1.261206 1.719412 2.127210 92.453392
12 179 0.049847 0.059074 0.097486 0.264443 0.661799 0.973603 1.103468 1.347851 1.810698 2.345202 2.698676 88.587856
12 180 0.015791 0.039087 0.073586 0.130218 0.273031 0.554696 0.882404 1.170311 1.479898 1.890534 2.256272 91.234173
12 181 0.014361 0.019336 0.031985 0.074478 0.173103 0.307601 0.450895 0.679093 1.075322 1.654990 2.262958 93.255880
12 182 0.019460 0.044950 0.084140 0.161898 0.375843 0.775160 1.152496 1.397637 1.661428 2.054679 2.378585 89.893722
12 183 0.029809 0.054079 0.098304 0.222814 0.558585 1.029014 1.361261 1.590911 1.856463 2.188289 2.409687 88.600784
12 184 0.029887 0.041698 0.066643 0.143183 0.305303 0.486167 0.641633 0.863673 1.206595 1.647903 2.081309 92.486004
12 185 0.030454 0.042736 0.067872 0.144071 0.308430 0.495405 0.661946 0.931815 1.409251 2.036787 2.601179 91.270054
12 186 0.024887 0.059828 0.112918 0.216265 0.517294 1.090887 1.589709 1.799634 1.944097 2.200244 2.348001 88.096233
12 187 0.059367 0.087948 0.141681 0.295670 0.620003 0.949629 1.136043 1.326106 1.622113 1.987894 2.261614 89.511933
12 188 0.090266 0.102539 0.151899 0.327702 0.649249 0.897780 1.041169 1.272274 1.625784 2.015838 2.322166 89.503332
12 189 0.049186 0.090254 0.142607 0.257062 0.532236 0.917270 1.187998 1.385734 1.697274 2.154293 2.511755 89.074333
12 190 0.043326 0.084722 0.145414 0.268739 0.546930 0.953028 1.297095 1.561936 1.854310 2.186148 2.394907 88.663443
12 191 0.106694 0.130431 0.188334 0.382366 0.752367 1.065421 1.219538 1.406131 1.683955 1.993095 2.219164 88.852505
12 192 0.079446 0.147732 0.233830 0.387926 0.663276 0.979528 1.195031 1.374165 1.623172 1.931598 2.186224 89.198074
12 193 0.050103 0.076080 0.117894 0.219415 0.414036 0.657631 0.877491 1.121327 1.430805 1.801337 2.149415 91.084465
12 194 0.035865 0.059762 0.097234 0.184219 0.380028 0.669227 0.926297 1.165142 1.477570 1.903498 2.295554 90.805605
12 195 0.051026 0.116030 0.184390 0.269739 0.476230 0.872432 1.244681 1.420355 1.530238 1.757151 1.975580 90.102150
12 196 0.041421 0.060959 0.094481 0.181136 0.355524 0.565506 0.726933 0.892025 1.127331 1.456049 1.791248 92.707386
12 197 0.025517 0.044142 0.074654 0.130954 0.225732 0.368367 0.534951 0.731680 0.963588 1.256849 1.577343 94.066221
12 198 0.052447 0.081176 0.119983 0.203521 0.356408 0.543595 0.698393 0.857099 1.079239 1.391076 1.715745 92.901319
12 199 0.057869 0.114765 0.161932 0.226708 0.392258 0.684875 0.918045 1.019093 1.127911 1.355482 1.578777 92.362285
12 200 0.022776 0.037952 0.060588 0.107167 0.194562 0.316206 0.434743 0.565129 0.737226 0.983766 1.258327 95.281559
12 201 0.018451 0.029617 0.048482 0.091737 0.177255 0.293547 0.402829 0.523937 0.690498 0.932356 1.201005 95.590284
12 202 0.047397 0.097161 0.139712 0.187990 0.308496 0.540931 0.750155 0.845789 0.923144 1.102853 1.300538 93.755832
12 203 0.039898 0.065954 0.098070 0.157951 0.261258 0.389777 0.498246 0.599940 0.728661 0.917106 1.129243 95.113901
12 204 0.009228 0.019860 0.037052 0.062749 0.107379 0.188403 0.289394 0.391715 0.500210 0.662778 0.872767 96.858467
12 205 0.022227 0.035599 0.054144 0.092949 0.167606 0.267831 0.361675 0.466306 0.605616 0.788186 0.974629 96.163229
12 206 0.056471 0.091106 0.129610 0.207557 0.353007 0.510317 0.603126 0.673010 0.774037 0.918130 1.053317 94.630318
12 207 0.028794 0.052339 0.080592 0.126716 0.205563 0.302367 0.377698 0.446705 0.543054 0.687560 0.846185 96.302427
12 208 0.006228 0.010917 0.018771 0.036852 0.079443 0.150907 0.230852 0.321336 0.437340 0.600626 0.776317 97.330408
12 209 0.021178 0.036464 0.056358 0.097681 0.189005 0.320950 0.435630 0.540049 0.669556 0.842316 1.001220 95.789589
12 210 0.029468 0.061760 0.093655 0.136029 0.230741 0.384043 0.509955 0.580626 0.653779 0.783712 0.919717 95.616516
12 211 0.010072 0.019617 0.034521 0.061246 0.112389 0.188748 0.263883 0.336280 0.424425 0.559054 0.719884 97.269878
12 212 0.013087 0.022101 0.034487 0.058123 0.102219 0.166344 0.235631 0.320552 0.435930 0.596141 0.773406 97.241984
12 213 0.014907 0.026716 0.045809 0.087043 0.175431 0.303355 0.421080 0.528335 0.648492 0.805273 0.949647 95.993912
12 214 0.039001 0.069994 0.096750 0.135618 0.205837 0.294264 0.354974 0.402535 0.475171 0.596944 0.734529 96.594386
12 215 0.010886 0.016578 0.026527 0.050553 0.097780 0.161135 0.222215 0.291889 0.381584 0.510072 0.652685 97.578092
12 216 0.010168 0.020144 0.030111 0.047064 0.093516 0.183059 0.273906 0.346267 0.437013 0.593672 0.761331 97.203750
12 217 0.012390 0.026926 0.047466 0.077971 0.144943 0.274541 0.412032 0.495154 0.545390 0.645626 0.762359 96.555201
12 218 0.016585 0.027535 0.042299 0.071177 0.126163 0.201326 0.268634 0.331707 0.406614 0.516808 0.641040 97.350113
12 219 0.005490 0.009794 0.016777 0.030498 0.058496 0.105595 0.161100 0.223746 0.301499 0.418935 0.561223 98.106848
12 220 0.007240 0.012147 0.019183 0.034277 0.067749 0.119018 0.171816 0.231091 0.310906 0.423932 0.543628 98.059013
12 221 0.019168 0.024898 0.034270 0.062570 0.122207 0.187232 0.228280 0.270473 0.332403 0.419932 0.505227 97.793340
12 222 0.011271 0.020381 0.031282 0.047936 0.081112 0.135647 0.193560 0.246016 0.297979 0.369734 0.445975 98.119108
12 223 0.006996 0.011294 0.016171 0.025284 0.044093 0.074326 0.104951 0.135080 0.170908 0.228487 0.299206 98.883205
12 224 0.008165 0.015029 0.021601 0.029654 0.045588 0.072305 0.098898 0.121228 0.144497 0.183140 0.229930 99.029965
12 225 0.007004 0.010133 0.013513 0.020425 0.032857 0.048481 0.062506 0.078397 0.098223 0.127175 0.160122 99.341162
12 226 0.003636 0.005838 0.008470 0.013069 0.020894 0.030870 0.040855 0.052868 0.067592 0.088162 0.111490 99.556257
12 227 0.003497 0.005005 0.006637 0.010242 0.017065 0.025564 0.033567 0.043533 0.056034 0.073283 0.091610 99.633969
12 228 0.002867 0.004364 0.005984 0.009208 0.015097 0.022468 0.029436 0.037954 0.048318 0.062953 0.078914 99.682434
12 229 0.002009 0.003256 0.004686 0.007264 0.012020 0.018359 0.024847 0.032807 0.042164 0.055170 0.069331 99.728090
12 230 0.002949 0.004139 0.005531 0.008740 0.014448 0.021574 0.028174 0.036404 0.046436 0.061276 0.078516 99.691811
13 14 0.000000 0.000000 0.000000 0.000000 0.000000 0.000000 0.000000 0.000000 0.000000 0.000000 0.000000 0.000000
13 15 0.563958 6.692950 18.340038 55.051636 14.416900 2.431989 0.724479 0.289748 0.073426 0.026991 0.015933 1.371953
13 16 13.344624 48.380948 13.857206 9.025743 5.420991 4.813199 2.729162 1.130885 0.312419 0.122797 0.043646 0.818379
13 17 5.063696 35.700035 34.915418 17.786671 2.972256 1.076733 0.694525 0.563837 0.426906 0.320508 0.155619 0.323798
13 18 1.869354 5.398871 1.615977 3.814487 16.017359 46.882324 18.241372 2.881812 0.610012 0.429406 0.293227 1.945798
13 19 0.105056 0.095880 0.109987 0.340888 1.978205 12.951805 50.718948 23.923500 4.704906 1.341190 0.614289 3.115344
13 20 0.087720 0.177344 0.204382 0.471977 3.253881 20.872779 49.115089 15.759367 3.758563 2.002626 1.547948 2.748324
13 21 0.184805 0.225214 0.646244 2.814186 3.373504 2.768884 7.665262 18.054618 38.687421 16.052182 4.107676 5.420003
13 22 0.015666 0.100378 0.167817 0.159871 0.310220 0.556283 1.004611 1.022355 3.994768 15.265375 40.460345 36.942312
13 23 0.010979 0.019985 0.022517 0.036088 0.051248 0.122838 0.545764 1.021648 2.715137 6.172844 18.369038 70.911915
13 24 0.011127 0.019781 0.035082 0.074565 0.116317 0.297679 1.242461 1.698234 2.484852 3.823771 10.838586 79.357546
13 25 0.010450 0.020330 0.029880 0.050374 0.087444 0.172816 0.335223 0.641172 1.244616 2.397283 3.988759 91.021654
13 26 0.005334 0.007109 0.009649 0.017298 0.028071 0.047145 0.081257 0.141848 0.239225 0.437298 0.810793 98.174971
13 27 0.007410 0.011581 0.016632 0.027900 0.042726 0.064013 0.095967 0.151366 0.245004 0.419092 0.714327 98.203984
13 28 0.012031 0.015083 0.019448 0.035454 0.063877 0.099162 0.141191 0.210277 0.327406 0.528606 0.822288 97.725178
13 29 0.020351 0.033050 0.038999 0.052396 0.080723 0.124913 0.169912 0.222251 0.311479 0.473482 0.692955 97.779489
13 30 0.027835 0.030731 0.033971 0.056324 0.093451 0.129519 0.161362 0.209148 0.283803 0.401634 0.555044 98.017176
13 31 0.022140 0.026873 0.032776 0.056461 0.097231 0.140003 0.179865 0.238443 0.332102 0.481684 0.675011 97.717413
13 32 0.032661 0.043995 0.054488 0.086754 0.135153 0.178466 0.215709 0.274249 0.376258 0.530220 0.718130 97.353916
13 33 0.051962 0.041832 0.041655 0.074907 0.125906 0.157675 0.184551 0.239199 0.316786 0.408077 0.506871 97.850576
13 34 0.039121 0.057036 0.062519 0.084404 0.132671 0.196129 0.244494 0.291381 0.375198 0.518550 0.684298 97.314194
13 35 0.044888 0.064162 0.069612 0.094751 0.151691 0.232426 0.296289 0.349874 0.435125 0.590532 0.778933 96.891716
13 36 0.053345 0.078718 0.089341 0.121146 0.187449 0.276123 0.346000 0.406330 0.502728 0.663534 0.844935 96.430351
13 37 0.009964 0.012051 0.015511 0.027329 0.050947 0.078045 0.101432 0.134268 0.183949 0.254206 0.334771 98.797529
13 38 0.017985 0.021506 0.026162 0.044109 0.081310 0.120289 0.151494 0.201045 0.284189 0.393238 0.502999 98.155676
13 39 0.016341 0.018438 0.023059 0.042054 0.081270 0.122313 0.156410 0.209598 0.290958 0.392605 0.493473 98.153480
13 40 0.009088 0.012298 0.017867 0.035284 0.074863 0.121673 0.156479 0.200235 0.270782 0.372022 0.473313 98.256096
13 41 0.066918 0.095836 0.089824 0.102254 0.172611 0.293020 0.357050 0.369641 0.418609 0.533264 0.633329 96.867649
13 42 0.049797 0.084740 0.092508 0.110419 0.183610 0.300077 0.353594 0.359778 0.399842 0.504780 0.605385 96.955467
13 43 0.009248 0.011763 0.017753 0.039339 0.092225 0.165291 0.228960 0.280166 0.312822 0.366924 0.425229 98.050281
13 44 0.048575 0.041381 0.054231 0.129192 0.240730 0.234459 0.204731 0.230840 0.295986 0.361301 0.406056 97.752520
13 45 0.313001 0.132199 0.094308 0.160475 0.250732 0.258130 0.256792 0.317439 0.393027 0.432472 0.442250 96.949176
13 46 0.027164 0.034634 0.053744 0.124277 0.220356 0.226264 0.206541 0.219752 0.264269 0.322983 0.373007 97.927005
13 47 0.008750 0.009853 0.015474 0.048426 0.141239 0.183571 0.178345 0.193155 0.232902 0.287656 0.332695 98.367929
13 48 0.137765 0.087055 0.081075 0.127824 0.182871 0.191913 0.193917 0.231731 0.288365 0.338114 0.375568 97.763804
13 49 0.146737 0.095001 0.075440 0.119570 0.200920 0.233610 0.230300 0.261724 0.326629 0.400061 0.450438 97.459574
13 50 0.005105 0.006935 0.011495 0.030284 0.087349 0.142263 0.163460 0.195167 0.247481 0.308989 0.358264 98.443211
13 51 0.016506 0.015678 0.022352 0.060006 0.146757 0.194001 0.199247 0.232009 0.292605 0.362656 0.421708 98.036476
13 52 0.073289 0.094668 0.104421 0.143160 0.207994 0.258282 0.280928 0.320657 0.393475 0.484514 0.565827 97.072785
13 53 0.008559 0.013774 0.020243 0.037561 0.082674 0.148179 0.197858 0.244273 0.315536 0.421820 0.525857 97.983667
13 54 0.003571 0.005047 0.007561 0.015643 0.036386 0.070107 0.110330 0.168329 0.251551 0.358531 0.465187 98.507761
13 55 0.011273 0.015981 0.023211 0.045715 0.097243 0.161227 0.216075 0.287355 0.390898 0.521158 0.642321 97.587539
13 56 0.045156 0.062602 0.074854 0.109497 0.178146 0.254288 0.309470 0.375048 0.472346 0.594796 0.707833 96.815967
13 57 0.028882 0.038967 0.048427 0.074817 0.127170 0.187677 0.233060 0.286995 0.368352 0.481907 0.600019 97.523729
13 58 0.022429 0.025839 0.033691 0.059401 0.101170 0.136841 0.165541 0.213745 0.282850 0.365922 0.450739 98.141832
13 59 0.035766 0.030610 0.035918 0.068102 0.117197 0.143740 0.161705 0.209646 0.281169 0.355394 0.421800 98.138950
13 60 0.018117 0.029986 0.036555 0.049784 0.083176 0.129795 0.162978 0.192258 0.240581 0.314196 0.385156 98.357418
13 61 0.013543 0.017687 0.024124 0.043738 0.082754 0.124734 0.149883 0.176175 0.216850 0.284146 0.359388 98.506979
13 62 0.034633 0.053077 0.054276 0.063328 0.096170 0.141856 0.170252 0.194288 0.240887 0.316972 0.391906 98.242353
13 63 0.018291 0.017600 0.020956 0.038921 0.071969 0.100876 0.122156 0.157143 0.204015 0.258388 0.308726 98.680962
13 64 0.007199 0.009517 0.013573 0.026525 0.055046 0.087089 0.110635 0.139466 0.181245 0.238356 0.293006 98.838347
13 65 0.028908 0.049698 0.052550 0.059521 0.093875 0.149468 0.181275 0.194517 0.226185 0.292286 0.358837 98.312874
13 66 0.017541 0.023732 0.030144 0.047644 0.082816 0.123399 0.150691 0.177490 0.213806 0.267886 0.321616 98.543238
13 67 0.003578 0.005252 0.007579 0.014123 0.030310 0.055521 0.080621 0.109192 0.146991 0.199507 0.251410 99.095915
13 68 0.008562 0.011749 0.016743 0.030984 0.058214 0.081257 0.094539 0.114597 0.146774 0.187944 0.227170 99.021471
13 69 0.015361 0.017713 0.021436 0.037708 0.069340 0.092836 0.103135 0.122669 0.157319 0.200781 0.239341 98.922361
13 70 0.003472 0.005700 0.008644 0.014733 0.027154 0.044819 0.062819 0.084605 0.114278 0.154314 0.195519 99.283941
13 71 0.003521 0.004667 0.006480 0.012056 0.023956 0.038199 0.051264 0.069833 0.096298 0.129745 0.162679 99.401302
13 72 0.003002 0.004786 0.006981 0.011663 0.021283 0.034775 0.048051 0.064226 0.086402 0.117835 0.152778 99.448217
13 73 0.002976 0.004429 0.005990 0.009820 0.018104 0.029344 0.040109 0.054625 0.076589 0.108702 0.145200 99.504113
13 74 0.001860 0.002785 0.004062 0.007094 0.013475 0.022684 0.032770 0.046481 0.065755 0.093583 0.126118 99.583334
13 75 0.002448 0.003613 0.005202 0.009132 0.017830 0.030286 0.042832 0.058583 0.080754 0.112946 0.149012 99.487362
13 76 0.006508 0.011066 0.014118 0.019393 0.032923 0.054053 0.072301 0.089383 0.113612 0.152622 0.196591 99.237426
13 77 0.006158 0.008650 0.011845 0.019613 0.034890 0.053405 0.069949 0.091470 0.122219 0.165059 0.212403 99.204336
13 78 0.012091 0.011900 0.014815 0.027459 0.050229 0.068842 0.083615 0.111553 0.153932 0.203632 0.252283 99.009651
13 79 0.022213 0.021301 0.024354 0.041219 0.071959 0.097611 0.116686 0.151718 0.205929 0.270303 0.331681 98.645029
13 80 0.015392 0.019001 0.022547 0.036803 0.068252 0.102205 0.125497 0.156821 0.208381 0.279424 0.349646 98.616031
13 81 0.011268 0.014203 0.018520 0.033268 0.066104 0.102524 0.126323 0.154261 0.199288 0.268228 0.340992 98.665018
13 82 0.037381 0.053081 0.053358 0.065266 0.107279 0.164673 0.197267 0.224324 0.279911 0.376532 0.477309 97.963621
13 83 0.049215 0.055309 0.059350 0.086745 0.142357 0.196300 0.226459 0.266686 0.335774 0.436305 0.539796 97.605707
13 84 0.026580 0.031562 0.037621 0.061905 0.111704 0.163342 0.198786 0.246759 0.321978 0.424978 0.529555 97.845228
13 85 0.037164 0.034532 0.040361 0.073271 0.127696 0.163842 0.190920 0.250924 0.341457 0.438731 0.529011 97.772089
13 86 0.051252 0.040957 0.048411 0.098068 0.180974 0.223932 0.248667 0.322186 0.438664 0.556184 0.656500 97.134205
13 87 0.069720 0.082124 0.089105 0.131411 0.214974 0.284416 0.320655 0.383902 0.500851 0.649100 0.785928 96.487818
13 88 0.025282 0.030242 0.038291 0.067755 0.127058 0.185359 0.225057 0.282503 0.376603 0.503546 0.632990 97.505316
13 89 0.040613 0.035270 0.039165 0.072654 0.140420 0.198155 0.239835 0.314340 0.429232 0.559441 0.675000 97.255875
13 90 0.067766 0.073801 0.084852 0.143589 0.256666 0.338608 0.372940 0.440770 0.569346 0.723943 0.851099 96.076620
13 91 0.068688 0.069404 0.065408 0.098196 0.186095 0.277510 0.318066 0.370013 0.476846 0.623601 0.743367 96.702807
13 92 0.017162 0.021184 0.029142 0.056267 0.116419 0.186768 0.238390 0.298061 0.388522 0.522790 0.663049 97.462246
13 93 0.055043 0.088954 0.096189 0.117596 0.195807 0.312379 0.380404 0.421319 0.506621 0.651575 0.782034 96.392082
13 94 0.037531 0.048516 0.061888 0.103045 0.190132 0.290014 0.358596 0.431321 0.537133 0.674762 0.794227 96.472834
13 95 0.015961 0.021877 0.028785 0.048520 0.091425 0.147428 0.198753 0.265253 0.364681 0.494139 0.622689 97.700491
13 96 0.015117 0.018606 0.025236 0.047172 0.089510 0.133130 0.170889 0.231189 0.324528 0.440271 0.559165 97.945187
13 97 0.015115 0.022267 0.030741 0.051667 0.094049 0.146731 0.193418 0.254025 0.344907 0.463485 0.587040 97.796555
13 98 0.008193 0.011604 0.016504 0.029586 0.057396 0.095320 0.133884 0.188655 0.272714 0.385857 0.508945 98.291342
13 99 0.013835 0.019106 0.026007 0.044370 0.081295 0.125741 0.165693 0.220811 0.302855 0.406966 0.515690 98.077629
13 100 0.020906 0.027336 0.037577 0.066471 0.123312 0.183743 0.231133 0.296959 0.396758 0.519634 0.635876 97.460293
13 101 0.046671 0.051119 0.060967 0.106681 0.197034 0.273614 0.318227 0.392587 0.512931 0.648478 0.755246 96.636446
13 102 0.013597 0.018028 0.026460 0.052219 0.106113 0.164781 0.215157 0.290810 0.407608 0.547629 0.672281 97.485319
13 103 0.054590 0.043233 0.051740 0.112270 0.219396 0.269311 0.284890 0.355743 0.482932 0.621594 0.731411 96.772892
13 104 0.106817 0.120702 0.112740 0.149418 0.259695 0.388840 0.450943 0.508960 0.630437 0.795849 0.902690 95.572913
13 105 0.060401 0.084281 0.086859 0.124720 0.256275 0.431177 0.484534 0.493379 0.589193 0.787781 0.948092 95.653307
13 106 0.017215 0.022314 0.034028 0.071533 0.151224 0.238481 0.308076 0.398430 0.525098 0.684505 0.825557 96.723541
13 107 0.069679 0.054150 0.069423 0.156110 0.283190 0.317809 0.331019 0.425261 0.577068 0.709316 0.806572 96.200403
13 108 0.149740 0.100621 0.105419 0.205687 0.353633 0.389900 0.395445 0.488628 0.636008 0.747970 0.810048 95.616901
13 109 0.053558 0.053147 0.061910 0.117465 0.229860 0.309414 0.341246 0.415017 0.553639 0.711751 0.830019 96.322973
13 110 0.025196 0.031361 0.042326 0.080985 0.159268 0.226574 0.270887 0.350081 0.486052 0.638954 0.757740 96.930575
13 111 0.096190 0.067562 0.076058 0.159885 0.287982 0.326267 0.339880 0.429266 0.571054 0.702956 0.803997 96.138903
13 112 0.057705 0.083575 0.099265 0.146340 0.253335 0.362511 0.418517 0.484635 0.614468 0.781185 0.912238 95.786226
13 113 0.015463 0.021123 0.029979 0.056791 0.119680 0.206196 0.277518 0.351243 0.454471 0.608391 0.768093 97.091053
13 114 0.030177 0.043680 0.051483 0.076192 0.139316 0.216541 0.264989 0.318526 0.422077 0.574660 0.717543 97.144814
13 115 0.054017 0.048504 0.059157 0.115390 0.205474 0.259135 0.293348 0.371826 0.493449 0.634437 0.770803 96.694458
13 116 0.040888 0.060833 0.073075 0.108975 0.194462 0.292998 0.352007 0.418034 0.544834 0.720413 0.873328 96.320150
13 117 0.014035 0.018530 0.025533 0.046595 0.091396 0.148988 0.201035 0.267951 0.367081 0.507406 0.665002 97.646450
13 118 0.009807 0.013497 0.019390 0.037304 0.077918 0.130091 0.178409 0.245891 0.353549 0.499992 0.654019 97.780132
13 119 0.036279 0.042984 0.052684 0.091892 0.175633 0.268800 0.338199 0.429814 0.573206 0.761773 0.939460 96.289280
13 120 0.034952 0.064047 0.075435 0.094243 0.165438 0.293495 0.392198 0.460164 0.583239 0.808626 1.045589 95.982575
13 121 0.005417 0.008225 0.013017 0.026337 0.058701 0.111657 0.171610 0.248761 0.360444 0.525639 0.715773 97.754418
13 122 0.017102 0.021472 0.030230 0.061192 0.133172 0.222896 0.296609 0.393403 0.543189 0.747435 0.950928 96.582371
13 123 0.061636 0.120842 0.144625 0.170736 0.279691 0.479403 0.630534 0.726264 0.900386 1.196669 1.463604 93.825605
13 124 0.018805 0.028389 0.040935 0.072890 0.150358 0.276821 0.397257 0.513875 0.668668 0.912965 1.185412 95.733624
13 125 0.017841 0.024372 0.034643 0.065278 0.134222 0.223829 0.308580 0.427038 0.607102 0.829507 1.031950 96.295637
13 126 0.078466 0.090331 0.112353 0.197750 0.370463 0.538650 0.633925 0.744586 0.905760 1.112715 1.299950 93.915048
13 127 0.110745 0.217130 0.256564 0.294296 0.459036 0.735753 0.893896 0.947252 1.104343 1.416757 1.705339 91.858889
13 128 0.213411 0.186835 0.195893 0.313510 0.503160 0.646901 0.743525 0.896905 1.083855 1.269455 1.428778 92.517771
13 129 0.154787 0.168050 0.189384 0.301733 0.546388 0.786293 0.887490 0.982115 1.178293 1.468535 1.719507 91.617424
13 130 0.204258 0.361827 0.353145 0.345163 0.482965 0.757720 0.926621 0.979901 1.112771 1.404945 1.700971 91.369713
13 131 0.117238 0.107785 0.127021 0.240907 0.444885 0.591028 0.668675 0.815363 1.038209 1.288510 1.508475 93.051905
13 132 0.068983 0.084071 0.107229 0.176844 0.304596 0.435816 0.529408 0.647501 0.826497 1.065676 1.305289 94.448086
13 133 0.137406 0.168098 0.161263 0.204125 0.337290 0.508546 0.606031 0.695230 0.871454 1.149543 1.419764 93.741251
13 134 0.061020 0.063288 0.079942 0.149234 0.270657 0.363536 0.421397 0.529920 0.705745 0.916815 1.116391 95.322056
13 135 0.038395 0.046410 0.061247 0.110665 0.208384 0.308999 0.380134 0.473846 0.616411 0.813763 1.022233 95.919512
13 136 0.099338 0.156064 0.160755 0.185130 0.289237 0.443597 0.532018 0.595352 0.741874 1.004955 1.284308 94.507370
13 137 0.044196 0.057321 0.079746 0.144328 0.263819 0.377181 0.451340 0.552709 0.715503 0.937473 1.164042 95.212345
13 138 0.123493 0.104638 0.109994 0.191283 0.338684 0.439735 0.499269 0.628765 0.830009 1.036745 1.208541 94.488846
13 139 0.134089 0.145911 0.161882 0.255016 0.429997 0.575927 0.648570 0.761705 0.962631 1.230342 1.489466 93.204460
13 140 0.118069 0.191897 0.194899 0.220955 0.352854 0.564676 0.695209 0.781395 0.971128 1.301341 1.629062 92.978514
13 141 0.076272 0.076133 0.097631 0.203603 0.422634 0.610070 0.713488 0.877574 1.133823 1.449897 1.736136 92.602734
13 142 0.211551 0.354684 0.364502 0.415595 0.660384 1.032348 1.227057 1.314872 1.556761 1.999774 2.412497 88.449974
13 143 0.224646 0.269964 0.308837 0.470355 0.780763 1.092952 1.264702 1.447863 1.757050 2.188834 2.593263 87.600775
13 144 0.095627 0.079513 0.106870 0.263438 0.577044 0.799806 0.951455 1.268574 1.708145 2.081739 2.326239 89.741553
13 145 0.221649 0.204739 0.234174 0.447383 0.867155 1.162122 1.262129 1.468530 1.859058 2.325506 2.703919 87.243637
13 146 0.749089 0.818287 0.613824 0.709981 1.233912 1.881890 2.053905 2.117304 2.504553 3.156352 3.603982 80.556921
13 147 0.280715 0.315044 0.371111 0.644210 1.150982 1.535350 1.685483 1.922481 2.345579 2.817160 3.169461 83.762424
13 148 0.188041 0.141627 0.186335 0.495073 1.176908 1.617838 1.738264 2.036969 2.495044 2.922805 3.193170 83.807928
13 149 0.988094 1.379493 1.065728 1.038050 1.563087 2.327890 2.553438 2.538303 2.895721 3.581484 4.038029 76.030683
13 150 0.686831 0.855923 0.797645 1.063931 1.845484 2.673274 2.811119 2.738435 3.007729 3.625715 4.078976 75.814936
13 151 0.157032 0.160438 0.214220 0.478009 1.049397 1.552423 1.877362 2.376019 3.015697 3.498039 3.684880 81.936483
13 152 0.808611 0.445268 0.473698 1.101325 2.202853 2.576755 2.551184 2.946088 3.496778 3.753904 3.719099 75.924434
13 153 1.347909 1.376184 1.321078 1.840846 2.737362 3.247013 3.156906 3.136130 3.402019 3.729054 3.853801 70.851700
13 154 0.289460 0.446164 0.482980 0.690565 1.408624 2.379236 2.711116 2.710923 3.029862 3.565332 3.743818 78.541920
13 155 0.316806 0.233243 0.256441 0.556010 1.221779 1.733564 1.916079 2.225873 2.676394 3.089933 3.287724 82.486153
13 156 0.734590 1.285439 1.238232 1.225976 1.649957 2.292062 2.508893 2.481458 2.709912 3.145481 3.420689 77.307310
13 157 0.378659 0.323975 0.403419 0.843937 1.567584 1.919891 1.997499 2.276423 2.699632 3.036895 3.232118 81.319969
13 158 0.239569 0.207262 0.245032 0.479280 0.881866 1.151372 1.324706 1.680299 2.181844 2.589707 2.828515 86.190546
13 159 0.409024 0.484249 0.445755 0.567519 0.945809 1.404246 1.608545 1.769063 2.149921 2.685384 3.084322 84.446171
13 160 0.198266 0.235428 0.299965 0.525245 0.943270 1.333433 1.555822 1.811671 2.200492 2.675874 3.086364 85.134172
13 161 0.120236 0.132389 0.190810 0.393164 0.717469 0.973073 1.175164 1.516281 2.016969 2.536221 2.960729 87.267496
13 162 0.676877 0.314814 0.312207 0.637906 1.131240 1.319255 1.422141 1.800502 2.294378 2.594564 2.735276 84.760843
13 163 0.520780 0.485595 0.535422 0.939109 1.630370 2.004986 1.997367 2.103798 2.428433 2.769086 2.937401 81.647651
13 164 0.581266 0.767760 0.696919 0.811492 1.344227 2.070740 2.314785 2.301229 2.525056 2.969361 3.242715 80.374451
13 165 0.194585 0.183997 0.235077 0.497155 1.048823 1.538337 1.798678 2.112487 2.470468 2.765505 2.900222 84.254663
13 166 0.801339 0.633563 0.645827 1.085943 1.805044 2.141502 2.066408 2.089798 2.272890 2.455606 2.505021 81.497057
13 167 1.311711 1.440260 1.147838 1.248597 1.794412 2.271056 2.164905 1.966586 2.058818 2.327187 2.469545 79.799087
13 168 1.490818 0.817331 0.735668 1.237761 1.896904 2.011297 1.857901 1.928984 2.110813 2.239149 2.273200 81.400175
13 169 0.886935 0.604708 0.594427 1.011497 1.555929 1.694190 1.693306 1.913483 2.171748 2.239341 2.179819 83.454614
13 170 0.729315 0.452157 0.522163 1.155428 2.073176 2.200622 1.958124 1.998392 2.165419 2.285201 2.318689 82.141315
13 171 1.102638 1.625196 1.425263 1.469951 2.010204 2.503674 2.413992 2.238301 2.407920 2.746191 2.899869 77.156803
13 172 1.354244 0.602061 0.526136 1.110258 2.109723 2.418055 2.266048 2.395925 2.651889 2.830937 2.863085 78.871637
13 173 0.198796 0.192854 0.271460 0.658011 1.401994 1.793832 1.943472 2.395850 3.013647 3.289259 3.203304 81.637522
13 174 0.534162 0.272114 0.282235 0.719272 1.608114 1.978446 2.009778 2.361859 2.806183 3.071642 3.153596 81.202599
13 175 0.785790 1.082843 0.915952 1.010868 1.611430 2.318446 2.484384 2.501601 2.867328 3.497314 3.913424 77.010622
13 176 0.489470 0.668976 0.576662 0.657702 1.160987 1.901591 2.171533 2.210111 2.578038 3.332393 3.917452 80.335085
13 177 0.180807 0.129907 0.150198 0.377238 0.943848 1.381877 1.562723 1.921263 2.442888 2.955715 3.295329 84.658207
13 178 0.367566 0.310638 0.384413 0.815167 1.489546 1.716931 1.772614 2.157134 2.763670 3.244891 3.530160 81.447271
13 179 1.383601 0.593286 0.520854 1.101689 2.000671 2.188013 2.120939 2.485819 2.959445 3.218141 3.321067 78.106474
13 180 0.339624 0.497796 0.506526 0.690774 1.239822 1.764804 1.877614 1.971658 2.389114 2.943174 3.243730 82.535362
13 181 0.211755 0.147229 0.184513 0.492510 1.194263 1.613770 1.705236 1.973940 2.360460 2.716943 2.941173 84.458208
13 182 0.791222 0.938474 0.810604 0.931984 1.436700 1.928617 1.997624 2.024724 2.331312 2.774541 3.041155 80.993044
13 183 0.955874 0.912212 0.791481 1.062882 1.651808 2.027302 1.964645 1.962637 2.211052 2.575371 2.824972 81.059765
13 184 0.435825 0.261787 0.271486 0.611694 1.290154 1.630673 1.706879 2.044894 2.472275 2.646693 2.593669 84.033972
13 185 0.481659 0.287007 0.309445 0.754158 1.627256 1.958150 1.903567 2.140725 2.522485 2.756493 2.800115 82.458939
13 186 0.914927 1.158870 0.938418 1.023388 1.528432 1.985644 1.949066 1.860420 2.063600 2.394381 2.544404 81.638452
13 187 0.734841 0.498213 0.485417 0.924667 1.650702 1.873938 1.762188 1.879043 2.154544 2.369283 2.441272 83.225895
13 188 0.906511 0.380157 0.355326 0.808036 1.522711 1.667743 1.673082 2.075341 2.536745 2.643353 2.522282 82.908710
13 189 0.764922 0.677754 0.558872 0.812476 1.450124 1.890377 1.838985 1.848216 2.124058 2.461015 2.577402 82.995800
13 190 0.510407 0.584689 0.594050 0.869881 1.411105 1.743097 1.720362 1.756849 2.014330 2.325590 2.483089 83.986551
13 191 0.720577 0.409781 0.375984 0.728711 1.319416 1.553108 1.574367 1.809378 2.113660 2.290424 2.325854 84.778744
13 192 0.457098 0.479566 0.495293 0.745766 1.191098 1.470505 1.538773 1.717400 2.066751 2.364039 2.482240 84.991470
13 193 0.204347 0.196055 0.226363 0.435685 0.859581 1.207845 1.381732 1.642800 2.001826 2.296870 2.440829 87.106062
13 194 0.123503 0.150930 0.199809 0.389292 0.810319 1.219406 1.396673 1.561771 1.848711 2.191696 2.416162 87.691727
13 195 0.341284 0.567259 0.522193 0.527000 0.778733 1.172285 1.337425 1.379226 1.602050 1.993561 2.289009 87.489975
13 196 0.083779 0.110750 0.154500 0.283277 0.546167 0.830004 1.002007 1.163824 1.399248 1.718876 2.002905 90.704662
13 197 0.047664 0.059409 0.080288 0.156535 0.336225 0.557949 0.751205 0.999598 1.328675 1.641731 1.840228 92.200495
13 198 0.092645 0.111024 0.149454 0.280464 0.523225 0.728827 0.834874 0.974350 1.206546 1.510488 1.792081 91.796024
13 199 0.237348 0.351008 0.299524 0.315388 0.520024 0.854849 0.994685 1.015871 1.187443 1.534873 1.807055 90.881929
13 200 0.022225 0.031879 0.049091 0.102076 0.234455 0.410843 0.542880 0.670729 0.851919 1.112127 1.358472 94.613304
13 201 0.019671 0.024795 0.038261 0.086272 0.207115 0.360133 0.477783 0.606219 0.791005 1.045944 1.282688 95.060114
13 202 0.182794 0.272662 0.249154 0.271537 0.426717 0.661829 0.779408 0.835186 0.991531 1.252871 1.458181 92.618130
13 203 0.075697 0.096161 0.115420 0.179125 0.308414 0.456121 0.546393 0.625969 0.756976 0.973389 1.200147 94.666187
13 204 0.013620 0.021013 0.030258 0.055821 0.121962 0.228668 0.332433 0.439036 0.579229 0.771459 0.956398 96.450104
13 205 0.036557 0.043312 0.060975 0.124137 0.250883 0.364720 0.430879 0.517406 0.651493 0.827233 0.997362 95.695042
13 206 0.206275 0.219051 0.209099 0.279161 0.429422 0.569330 0.639791 0.729272 0.879536 1.053076 1.181572 93.604416
13 207 0.057003 0.068651 0.081057 0.134729 0.252597 0.375016 0.439172 0.505287 0.620317 0.781707 0.926479 95.757986
13 208 0.012610 0.016472 0.024792 0.054101 0.128193 0.226528 0.312136 0.416624 0.556416 0.724777 0.868073 96.659277
13 209 0.103550 0.122308 0.141736 0.223052 0.375444 0.502008 0.557250 0.634165 0.774641 0.955566 1.116795 94.493486
13 210 0.096061 0.143978 0.153635 0.188927 0.308470 0.495183 0.622615 0.698398 0.815550 0.996311 1.138343 94.342525
13 211 0.019070 0.024598 0.032489 0.059672 0.126368 0.220827 0.302577 0.392827 0.521319 0.701229 0.875637 96.723385
13 212 0.029643 0.034443 0.045693 0.085154 0.167003 0.261534 0.336423 0.429232 0.558919 0.728460 0.896811 96.426686
13 213 0.093291 0.109928 0.127934 0.203752 0.340273 0.451515 0.508655 0.600796 0.762390 0.957940 1.125079 94.718451
13 214 0.074033 0.084985 0.092840 0.140246 0.244622 0.358736 0.426722 0.498666 0.612337 0.760476 0.883174 95.823162
13 215 0.031259 0.027237 0.032996 0.068823 0.142932 0.210873 0.259194 0.337727 0.452773 0.588736 0.710686 97.136765
13 216 0.061013 0.083262 0.087175 0.115427 0.199447 0.313088 0.374936 0.418619 0.513726 0.686166 0.860050 96.287092
13 217 0.078467 0.116734 0.124212 0.152218 0.243316 0.375125 0.454589 0.506258 0.606224 0.772840 0.924803 95.645216
13 218 0.034189 0.040250 0.051142 0.085656 0.151536 0.228643 0.293595 0.368827 0.465353 0.591870 0.718104 96.970835
13 219 0.020965 0.023940 0.029311 0.050503 0.095872 0.150848 0.197108 0.256373 0.344106 0.464187 0.590136 97.776649
13 220 0.018304 0.024644 0.034528 0.061589 0.113377 0.166982 0.208397 0.266547 0.357704 0.475494 0.591243 97.681194
13 221 0.056823 0.044797 0.048253 0.088730 0.161326 0.209830 0.240499 0.308204 0.407921 0.506428 0.582832 97.344357
13 222 0.024692 0.035503 0.045330 0.067665 0.112732 0.165801 0.206725 0.253820 0.324206 0.416319 0.503796 97.843412
13 223 0.010332 0.014534 0.019219 0.030869 0.055653 0.090145 0.120358 0.152933 0.197508 0.265786 0.342776 98.699888
13 224 0.010412 0.015864 0.019353 0.027188 0.048032 0.080663 0.107632 0.131421 0.165118 0.218800 0.273341 98.902176
13 225 0.006268 0.008216 0.010806 0.017603 0.030744 0.047014 0.061747 0.080370 0.105626 0.141801 0.181478 99.308329
13 226 0.003341 0.005014 0.006882 0.010846 0.018668 0.029122 0.039265 0.052193 0.070050 0.095854 0.124818 99.543947
13 227 0.003224 0.004372 0.005704 0.009172 0.016103 0.024520 0.032075 0.042296 0.056490 0.076464 0.098075 99.631504
13 228 0.002629 0.003862 0.005182 0.008086 0.013879 0.021324 0.028233 0.037130 0.049089 0.066196 0.084642 99.679747
13 229 0.002069 0.003130 0.004250 0.006596 0.011428 0.017916 0.024258 0.032446 0.043311 0.058693 0.074916 99.720985
13 230 0.002950 0.003939 0.005182 0.008436 0.014585 0.022019 0.028638 0.037404 0.048870 0.065622 0.084475 99.677879
14 15 0.000000 0.000000 0.000000 0.000000 0.000000 0.000000 0.000000 0.000000 0.000000 0.000000 0.000000 0.000000
14 16 0.552853 7.358730 22.226000 56.694796 9.520499 1.481103 0.579932 0.295737 0.078945 0.036012 0.035369 1.140023
14 17 15.969422 57.720874 14.498386 5.898321 1.896424 1.409363 0.966532 0.533077 0.246381 0.159229 0.072663 0.629331
14 18 1.085197 25.349546 44.283297 21.227080 2.922307 1.157026 0.883243 0.836944 0.778246 0.703270 0.355388 0.418454
14 19 0.314033 1.194570 0.446935 1.320746 11.464970 56.216082 23.843551 2.901393 0.407627 0.253373 0.163011 1.473712
14 20 0.027507 0.041957 0.069920 0.206527 1.467005 15.177091 57.719853 20.201266 1.857055 0.404598 0.240876 2.586349
14 21 0.012833 0.041242 0.063970 0.132195 1.027508 15.774098 59.318536 17.623513 2.370872 0.941703 0.800849 1.892679
14 22 0.011097 0.007632 0.022567 0.122026 0.176295 0.240770 2.074596 12.553461 50.974458 25.464908 5.348295 3.003896
14 23 0.002958 0.025073 0.035765 0.023603 0.037077 0.046552 0.079451 0.096913 0.908541 8.446805 39.936306 50.360957
14 24 0.002914 0.006571 0.009528 0.014327 0.015182 0.032961 0.175419 0.375618 1.049882 3.144770 14.797298 80.375532
14 25 0.002761 0.004679 0.008919 0.018583 0.022566 0.046642 0.193264 0.279115 0.443187 0.975104 4.863708 93.141470
14 26 0.002858 0.003739 0.005140 0.010285 0.016834 0.025762 0.042031 0.077902 0.148288 0.309513 0.644100 98.713545
14 27 0.003126 0.005079 0.007578 0.012568 0.018214 0.029705 0.051262 0.086923 0.139253 0.246608 0.454600 98.945083
14 28 0.007837 0.010806 0.013749 0.023275 0.038365 0.058699 0.083652 0.123739 0.191469 0.318585 0.525407 98.604418
14 29 0.010143 0.017584 0.022906 0.032306 0.048978 0.078245 0.113034 0.151295 0.203939 0.307870 0.470814 98.542884
14 30 0.015458 0.019493 0.023598 0.038975 0.063571 0.091384 0.118664 0.156429 0.214610 0.313556 0.452152 98.492111
14 31 0.017238 0.021988 0.026557 0.044376 0.075610 0.111868 0.147301 0.197821 0.277160 0.403244 0.567517 98.109318
14 32 0.020353 0.032199 0.044106 0.069339 0.105138 0.146776 0.189800 0.244878 0.326052 0.455080 0.626735 97.739546
14 33 0.034849 0.036855 0.040208 0.066698 0.107856 0.140573 0.165854 0.207696 0.274835 0.369563 0.479096 98.075922
14 34 0.018550 0.032106 0.042206 0.061134 0.096565 0.151869 0.205199 0.251598 0.314774 0.429131 0.575869 97.821001
14 35 0.023805 0.038165 0.046224 0.065553 0.106511 0.172806 0.233359 0.282248 0.351618 0.486122 0.661381 97.532208
14 36 0.031940 0.051514 0.061598 0.081029 0.120693 0.189780 0.259831 0.316153 0.384979 0.511113 0.673894 97.317474
14 37 0.024724 0.033862 0.043094 0.070001 0.118528 0.180312 0.237974 0.297944 0.379903 0.510111 0.669793 97.433754
14 38 0.010035 0.014414 0.020191 0.034286 0.060762 0.091126 0.117935 0.154751 0.211708 0.293545 0.390153 98.601095
14 39 0.013081 0.016377 0.020750 0.034816 0.062082 0.092418 0.118173 0.155706 0.215581 0.300995 0.400012 98.570009
14 40 0.007078 0.010619 0.015943 0.028549 0.053193 0.084512 0.112419 0.147794 0.204382 0.293654 0.401701 98.640152
14 41 0.025696 0.041154 0.047715 0.065154 0.121568 0.220933 0.297617 0.344071 0.405647 0.504999 0.586655 97.338795
14 42 0.019887 0.036340 0.047155 0.063117 0.109413 0.206656 0.305778 0.365961 0.419861 0.527334 0.634971 97.263527
14 43 0.007005 0.010611 0.015543 0.027259 0.051755 0.088500 0.125828 0.170147 0.235695 0.344653 0.476281 98.446722
14 44 0.021240 0.024618 0.033601 0.067470 0.129746 0.178141 0.216450 0.293959 0.392721 0.449775 0.466438 97.725842
14 45 0.058974 0.055639 0.074580 0.180168 0.326416 0.311234 0.269975 0.292844 0.355660 0.410164 0.436477 97.227871
14 46 0.020174 0.030375 0.041498 0.069466 0.122625 0.177968 0.215844 0.262255 0.335132 0.414218 0.466250 97.844195
14 47 0.004736 0.007793 0.012956 0.026469 0.056501 0.095660 0.132664 0.186138 0.277108 0.378877 0.442512 98.378586
14 48 0.029520 0.037705 0.048696 0.090201 0.179437 0.231437 0.231083 0.255392 0.312021 0.369818 0.403523 97.811161
14 49 0.046148 0.046824 0.053810 0.099645 0.186658 0.233388 0.240442 0.273422 0.335445 0.404875 0.453266 97.626081
14 50 0.006013 0.010145 0.015967 0.029475 0.057209 0.090686 0.118249 0.154226 0.215411 0.301899 0.389191 98.611526
14 51 0.011182 0.012668 0.016975 0.034122 0.068145 0.103059 0.135537 0.192937 0.283111 0.383804 0.465660 98.292797
14 52 0.028017 0.037726 0.047235 0.077831 0.142562 0.211999 0.256302 0.307964 0.387300 0.485293 0.568403 97.449368
14 53 0.013690 0.021198 0.027539 0.042088 0.073315 0.116769 0.154060 0.196685 0.262566 0.362103 0.473840 98.256143
14 54 0.005007 0.007293 0.010537 0.019684 0.040650 0.071235 0.101964 0.141884 0.199597 0.282414 0.376628 98.743107
14 55 0.012039 0.017496 0.024545 0.043769 0.084105 0.133095 0.174140 0.227459 0.308513 0.420681 0.542532 98.011631
14 56 0.041636 0.051868 0.058544 0.087690 0.147967 0.215491 0.262170 0.318533 0.403536 0.518090 0.631112 97.263365
14 57 0.030838 0.042049 0.051929 0.077921 0.126142 0.180862 0.220243 0.265409 0.331655 0.429173 0.536979 97.706805
14 58 0.035867 0.034571 0.038625 0.065835 0.112144 0.144413 0.163834 0.205546 0.270873 0.345419 0.413600 98.169269
14 59 0.056631 0.041878 0.043513 0.078489 0.130928 0.153306 0.164358 0.207811 0.275340 0.343461 0.402149 98.102137
14 60 0.029695 0.048023 0.057315 0.071795 0.103882 0.148739 0.180195 0.204887 0.241871 0.306998 0.381395 98.225208
14 61 0.024896 0.030503 0.036419 0.058752 0.102810 0.147995 0.171408 0.195783 0.236618 0.304886 0.379521 98.310408
14 62 0.024924 0.037640 0.044444 0.061055 0.100563 0.155575 0.193102 0.217932 0.253072 0.319275 0.390070 98.202345
14 63 0.031383 0.027941 0.030829 0.054827 0.096065 0.126931 0.144339 0.177335 0.223417 0.277863 0.329885 98.479185
14 64 0.015379 0.019810 0.026043 0.044207 0.076534 0.108427 0.128880 0.153647 0.191347 0.248249 0.311738 98.675737
14 65 0.032266 0.053828 0.055537 0.062074 0.096141 0.157475 0.196588 0.209399 0.233744 0.295764 0.360724 98.246456
14 66 0.033658 0.038241 0.042250 0.061395 0.096849 0.136853 0.164840 0.191888 0.222381 0.269340 0.319941 98.422365
14 67 0.011473 0.016141 0.022065 0.037930 0.068313 0.098381 0.115824 0.133714 0.161004 0.202615 0.247459 98.885082
14 68 0.032029 0.033070 0.034784 0.049888 0.073998 0.091444 0.103286 0.125069 0.157249 0.195468 0.232941 98.870776
14 69 0.039626 0.031982 0.030516 0.047748 0.078925 0.100612 0.113795 0.138160 0.168622 0.198438 0.221462 98.830115
14 70 0.010755 0.014933 0.019457 0.030944 0.051056 0.069438 0.081239 0.097085 0.121757 0.155720 0.190970 99.156643
14 71 0.009585 0.010951 0.014093 0.024410 0.040660 0.053947 0.064188 0.080710 0.102213 0.127961 0.155589 99.315697
14 72 0.007902 0.011075 0.013585 0.020050 0.032426 0.046295 0.057016 0.070871 0.091539 0.120202 0.151398 99.377644
14 73 0.005169 0.007276 0.009716 0.015816 0.027410 0.041044 0.053015 0.068739 0.090556 0.120152 0.152361 99.408743
14 74 0.003776 0.005163 0.006964 0.011800 0.021417 0.032976 0.043699 0.058450 0.078992 0.106428 0.136731 99.493608
14 75 0.005493 0.007635 0.010149 0.016685 0.029422 0.043629 0.055083 0.070296 0.092827 0.124043 0.158495 99.386244
14 76 0.010531 0.017653 0.021638 0.027338 0.041270 0.063349 0.082558 0.099534 0.122380 0.160431 0.205975 99.147346
14 77 0.010181 0.014412 0.018662 0.028485 0.047030 0.068610 0.086103 0.107558 0.138268 0.181936 0.231365 99.067385
14 78 0.012270 0.014295 0.018468 0.032647 0.058183 0.080707 0.098363 0.128431 0.173076 0.224812 0.274305 98.884447
14 79 0.023368 0.025856 0.030424 0.050330 0.086588 0.116856 0.136506 0.170686 0.224321 0.288764 0.349459 98.496841
14 80 0.017870 0.026347 0.033430 0.049532 0.080624 0.114944 0.139087 0.168282 0.216286 0.286597 0.363039 98.503963
14 81 0.012811 0.018504 0.023702 0.036995 0.065673 0.103566 0.133265 0.164119 0.210306 0.283584 0.366065 98.581415
14 82 0.019390 0.033183 0.040938 0.054794 0.093176 0.154579 0.198796 0.228852 0.278073 0.371739 0.477778 98.048702
14 83 0.032437 0.042270 0.049416 0.073272 0.123779 0.185748 0.228436 0.272413 0.341412 0.450129 0.568894 97.631796
14 84 0.018028 0.026800 0.036859 0.059831 0.103168 0.153977 0.193438 0.239625 0.310716 0.416067 0.533175 97.908314
14 85 0.031307 0.034344 0.040302 0.066859 0.114933 0.156407 0.186424 0.238401 0.321341 0.423415 0.523301 97.862966
14 86 0.039502 0.038110 0.044781 0.082837 0.153955 0.207671 0.240396 0.306807 0.418021 0.549349 0.668326 97.250245
14 87 0.041840 0.060881 0.075960 0.113311 0.185187 0.260259 0.308500 0.365814 0.463876 0.602999 0.744615 96.776755
14 88 0.018924 0.027618 0.036694 0.061073 0.113942 0.177860 0.224808 0.278212 0.363251 0.485789 0.613669 97.598162
14 89 0.021206 0.029468 0.040036 0.069789 0.129420 0.192790 0.239150 0.297189 0.388352 0.512511 0.636595 97.443495
14 90 0.060095 0.072432 0.084793 0.134032 0.230182 0.316126 0.358538 0.415857 0.525308 0.672165 0.804873 96.325600
14 91 0.055851 0.073253 0.078696 0.110878 0.189315 0.277353 0.321066 0.362666 0.448728 0.582312 0.705000 96.794883
14 92 0.013877 0.020598 0.030661 0.059146 0.124753 0.205312 0.259339 0.313167 0.399739 0.531077 0.663618 97.378712
14 93 0.046332 0.080164 0.097278 0.125039 0.203784 0.322753 0.395295 0.429454 0.493739 0.618943 0.742834 96.444385
14 94 0.076861 0.087593 0.093159 0.133566 0.216172 0.305488 0.357684 0.410705 0.493735 0.613096 0.728366 96.483570
14 95 0.019504 0.027528 0.037949 0.065152 0.119780 0.182261 0.231645 0.290878 0.375636 0.482519 0.584865 97.582283
14 96 0.022154 0.024172 0.030898 0.058223 0.109511 0.153970 0.186027 0.240799 0.325833 0.425064 0.520487 97.902858
14 97 0.033072 0.039273 0.047220 0.073850 0.119449 0.164679 0.201693 0.257187 0.339288 0.439974 0.544283 97.740032
14 98 0.017613 0.022070 0.029338 0.050703 0.090199 0.131751 0.165149 0.212825 0.283046 0.371688 0.465750 98.159864
14 99 0.029492 0.035371 0.044020 0.069869 0.113186 0.154403 0.186233 0.232595 0.298837 0.380739 0.468969 97.986290
14 100 0.042331 0.044834 0.052397 0.086379 0.148595 0.201076 0.232999 0.285565 0.370144 0.470244 0.562830 97.502606
14 101 0.091096 0.081258 0.085553 0.134696 0.214175 0.269883 0.306590 0.377285 0.476000 0.579574 0.669173 96.714716
14 102 0.034926 0.045896 0.061781 0.108125 0.191596 0.256691 0.289612 0.341454 0.433538 0.549267 0.652423 97.034695
14 103 0.101655 0.075911 0.080981 0.144566 0.245491 0.303584 0.335303 0.412157 0.518638 0.624106 0.709130 96.448480
14 104 0.101071 0.122497 0.124057 0.172749 0.296619 0.420388 0.452524 0.472616 0.556367 0.700819 0.815325 95.764967
14 105 0.117364 0.144920 0.129083 0.151334 0.248724 0.411536 0.511234 0.545512 0.600609 0.735914 0.865839 95.537933
14 106 0.042654 0.060417 0.085615 0.150256 0.259781 0.346519 0.382451 0.424874 0.503980 0.620308 0.733977 96.389168
14 107 0.106617 0.086972 0.100337 0.186285 0.306538 0.347191 0.364757 0.445132 0.564879 0.669253 0.745287 96.076750
14 108 0.198476 0.141112 0.132375 0.219601 0.352935 0.396148 0.399973 0.474209 0.605010 0.724171 0.798315 95.557674
14 109 0.089796 0.083247 0.089869 0.156582 0.278424 0.355632 0.381772 0.444896 0.557874 0.688984 0.794188 96.078738
14 110 0.029531 0.040783 0.061064 0.120748 0.228438 0.295268 0.317651 0.367342 0.465487 0.589306 0.703138 96.781244
14 111 0.166339 0.103969 0.094007 0.161086 0.266148 0.315556 0.344623 0.437429 0.573879 0.703927 0.805848 96.027187
14 112 0.078696 0.109761 0.123439 0.169061 0.268313 0.373771 0.431316 0.490985 0.604161 0.770717 0.925996 95.653788
14 113 0.031641 0.041374 0.052711 0.091212 0.178350 0.280824 0.339326 0.386046 0.462627 0.598977 0.752005 96.784908
14 114 0.038008 0.053847 0.067853 0.100859 0.165246 0.238884 0.292881 0.348048 0.435886 0.568530 0.706289 96.983665
14 115 0.117468 0.079154 0.074254 0.130208 0.230377 0.295599 0.327551 0.401809 0.521097 0.662292 0.792134 96.368054
14 116 0.063908 0.085333 0.096635 0.133442 0.210714 0.301715 0.367098 0.437579 0.551638 0.714826 0.874658 96.162453
14 117 0.026950 0.030905 0.037571 0.066460 0.129050 0.198031 0.243413 0.297612 0.385192 0.516478 0.659085 97.409250
14 118 0.014600 0.020905 0.031450 0.058824 0.110760 0.169345 0.220104 0.286039 0.382164 0.512126 0.654950 97.538733
14 119 0.061998 0.069636 0.078904 0.126428 0.222764 0.321929 0.383249 0.459294 0.588587 0.776214 0.967840 95.943155
14 120 0.045833 0.076440 0.083579 0.100504 0.168526 0.299465 0.412406 0.488071 0.598828 0.802254 1.015900 95.908192
14 121 0.008876 0.013413 0.020750 0.039674 0.080725 0.137589 0.187926 0.244804 0.332107 0.480799 0.672201 97.781136
14 122 0.022045 0.028795 0.040997 0.077523 0.150285 0.236159 0.308616 0.404906 0.553878 0.766714 0.995871 96.414212
14 123 0.046256 0.080689 0.093810 0.123584 0.240603 0.492751 0.730075 0.861502 1.001857 1.246678 1.441078 93.641117
14 124 0.033295 0.042542 0.053290 0.085592 0.152715 0.248990 0.338155 0.443344 0.606132 0.874720 1.201755 95.919468
14 125 0.025062 0.032378 0.044325 0.077323 0.137050 0.205285 0.266050 0.353304 0.489732 0.684018 0.915810 96.769663
14 126 0.078839 0.085601 0.101299 0.171000 0.307561 0.453290 0.572282 0.728332 0.925399 1.142922 1.325013 94.108463
14 127 0.070719 0.128297 0.154528 0.192650 0.331848 0.616254 0.872563 1.015885 1.196389 1.519814 1.804747 92.096304
14 128 0.137470 0.137100 0.151241 0.244756 0.410432 0.569106 0.675988 0.816301 1.002283 1.238790 1.475643 93.140888
14 129 0.081048 0.104960 0.133668 0.210195 0.355893 0.537348 0.679183 0.821999 1.032045 1.362337 1.725854 92.955467
14 130 0.097975 0.171689 0.185069 0.216738 0.373819 0.690161 0.917641 0.995209 1.125868 1.431772 1.733255 92.060805
14 131 0.086637 0.084880 0.097756 0.167651 0.293514 0.416349 0.512454 0.659799 0.874762 1.156241 1.452515 94.197443
14 132 0.052422 0.068504 0.085073 0.132798 0.223621 0.328292 0.405344 0.498788 0.652517 0.880491 1.130144 95.542008
14 133 0.072406 0.099666 0.110745 0.154873 0.267934 0.421488 0.525695 0.615867 0.764576 0.999825 1.235872 94.731056
14 134 0.063600 0.063073 0.075112 0.128904 0.214703 0.290226 0.352879 0.457600 0.606954 0.791384 0.990116 95.965450
14 135 0.047441 0.052562 0.062672 0.105904 0.185298 0.264349 0.320312 0.402610 0.534845 0.717938 0.915822 96.390244
14 136 0.064397 0.102375 0.113372 0.139770 0.228145 0.376491 0.488036 0.560935 0.672067 0.872435 1.086674 95.295301
14 137 0.047198 0.056543 0.072058 0.125976 0.228615 0.329588 0.394828 0.479521 0.614797 0.807909 1.014846 95.828123
14 138 0.107344 0.100630 0.108171 0.174447 0.284493 0.370111 0.433056 0.548318 0.717973 0.906249 1.087001 95.162206
14 139 0.095628 0.117581 0.140640 0.221715 0.366594 0.499428 0.576842 0.685109 0.871258 1.126274 1.386007 93.912924
14 140 0.059558 0.108874 0.133169 0.166282 0.268340 0.447107 0.589248 0.683040 0.825189 1.084497 1.374481 94.260214
14 141 0.056317 0.061056 0.076893 0.145957 0.283998 0.420046 0.510755 0.644358 0.862539 1.171633 1.504303 94.262148
14 142 0.081827 0.160823 0.204331 0.256590 0.421482 0.732116 0.994750 1.161223 1.398815 1.830183 2.297049 90.460812
14 143 0.097813 0.135127 0.175641 0.288991 0.516881 0.790703 0.996100 1.212922 1.529231 1.981443 2.447796 89.827355
14 144 0.053027 0.056825 0.077422 0.161645 0.326643 0.482637 0.616731 0.847293 1.200271 1.619834 2.029434 92.528240
14 145 0.098263 0.119149 0.148491 0.259964 0.485379 0.710632 0.859129 1.091965 1.529443 2.107693 2.621532 89.968361
14 146 0.192200 0.304959 0.326423 0.466496 0.952999 1.645046 1.917564 1.966516 2.293343 2.959923 3.514823 83.459707
14 147 0.098896 0.155577 0.229772 0.393981 0.693955 1.016530 1.249225 1.517258 1.942335 2.515979 3.074033 87.112459
14 148 0.073725 0.075808 0.104492 0.228539 0.484025 0.738451 0.960023 1.352130 1.968671 2.656623 3.212738 88.144772
14 149 0.168406 0.312287 0.373748 0.553685 1.185954 2.132987 2.486232 2.474348 2.853172 3.690576 4.319955 79.448649
14 150 0.221269 0.380722 0.490666 0.708157 1.225067 1.981361 2.442255 2.639607 2.983444 3.657732 4.264594 79.005127
14 151 0.078207 0.106324 0.156471 0.304501 0.601453 0.932787 1.203822 1.560340 2.093252 2.746261 3.347906 86.868677
14 152 0.271196 0.214287 0.253844 0.570462 1.195974 1.605592 1.832871 2.380762 3.231474 3.899542 4.149899 80.394098
14 153 0.539129 0.661400 0.746320 1.197064 2.155328 2.993945 3.182641 3.268338 3.601944 4.009942 4.148756 73.495193
14 154 0.201885 0.381774 0.486451 0.624332 1.012231 1.706718 2.249175 2.477910 2.738747 3.253080 3.700708 81.166992
14 155 0.319350 0.240621 0.242663 0.452703 0.862612 1.186677 1.354282 1.653490 2.132637 2.728508 3.231470 85.594986
14 156 0.352571 0.586409 0.648799 0.795900 1.291741 2.053583 2.476813 2.550614 2.763837 3.195716 3.448154 79.835861
14 157 0.350479 0.303619 0.365410 0.708287 1.225521 1.522993 1.706820 2.090832 2.552590 2.911127 3.161858 83.100460
14 158 0.225007 0.228428 0.278276 0.488660 0.813420 1.028889 1.167220 1.441852 1.845725 2.249504 2.581099 87.651918
14 159 0.264939 0.354218 0.364344 0.494568 0.850024 1.276421 1.455778 1.577184 1.892611 2.375937 2.756878 86.337101
14 160 0.131353 0.184057 0.253746 0.425859 0.731156 1.067265 1.314437 1.574608 1.930370 2.395986 2.863390 87.127772
14 161 0.076650 0.107519 0.157647 0.295678 0.559519 0.830639 1.036919 1.306979 1.699240 2.143530 2.535581 89.250099
14 162 0.295705 0.269163 0.309882 0.582010 1.021434 1.260187 1.346731 1.600480 2.011251 2.383991 2.616137 86.303032
14 163 0.339476 0.403894 0.461643 0.723643 1.206052 1.596960 1.719993 1.874217 2.215149 2.621156 2.892246 83.945570
14 164 0.150708 0.285766 0.379543 0.550744 1.037241 1.834545 2.319468 2.396120 2.531645 2.908744 3.187839 82.417641
14 165 0.116788 0.138983 0.186835 0.377107 0.807909 1.290502 1.616270 1.938674 2.300358 2.639739 2.828601 85.758234
14 166 0.481268 0.577633 0.665014 0.992603 1.502803 1.857358 1.921548 1.986021 2.157271 2.369944 2.494065 82.994472
14 167 0.615833 0.944021 0.903573 1.016894 1.579485 2.289248 2.361909 2.137433 2.172939 2.438489 2.569992 80.970186
14 168 0.685786 0.615530 0.671521 1.114539 1.747540 1.999388 1.922576 1.959392 2.148148 2.358421 2.455688 82.321472
14 169 0.674175 0.641815 0.659181 0.985991 1.442831 1.624105 1.615945 1.758111 2.027784 2.217274 2.267302 84.085487
14 170 0.597240 0.507606 0.585096 1.058371 1.695173 1.916561 1.880743 2.017284 2.279661 2.491473 2.576383 82.394409
14 171 0.324168 0.635712 0.767055 1.016194 1.756834 2.665405 2.862324 2.632054 2.668257 2.933663 3.009761 78.728575
14 172 0.557955 0.413200 0.443072 0.895412 1.701363 2.159702 2.277971 2.603920 3.061045 3.418551 3.516517 78.951290
14 173 0.138759 0.226479 0.368290 0.702435 1.228671 1.587170 1.743951 2.021790 2.531186 3.011649 3.266833 83.172788
14 174 0.232974 0.228346 0.276869 0.546082 1.079973 1.517838 1.747549 2.106877 2.667006 3.222706 3.547888 82.825892
14 175 0.178629 0.381005 0.500405 0.678410 1.241088 2.145967 2.659828 2.815858 3.221138 3.925063 4.358109 77.894497
14 176 0.141036 0.260384 0.338072 0.470761 0.864420 1.575743 2.116804 2.364743 2.715913 3.430848 4.086479 81.634796
14 177 0.106516 0.118032 0.150627 0.291885 0.594081 0.920086 1.175379 1.534431 2.086861 2.777616 3.385040 86.859448
14 178 0.182516 0.239346 0.321290 0.576928 1.025007 1.355935 1.533629 1.884268 2.526336 3.198794 3.670379 83.485575
14 179 0.594804 0.483491 0.491674 0.940043 1.763080 2.151285 2.115352 2.318125 2.825410 3.370280 3.693420 79.253037
14 180 0.149602 0.306590 0.417821 0.579138 0.976993 1.539107 1.878647 2.036848 2.338755 2.823323 3.216176 83.736998
14 181 0.112468 0.112180 0.147571 0.322329 0.699779 1.061454 1.337412 1.764342 2.342747 2.900829 3.280428 85.918461
14 182 0.176790 0.312825 0.398794 0.594554 1.119959 1.764668 1.985920 2.018269 2.279418 2.740749 3.066780 83.541277
14 183 0.432335 0.582956 0.632719 0.875367 1.397720 1.872225 1.964300 1.989426 2.204319 2.560389 2.827918 82.660330
14 184 0.239887 0.242449 0.272126 0.475809 0.851946 1.143015 1.316445 1.621668 2.066378 2.468479 2.707378 86.594421
14 185 0.190547 0.183179 0.212994 0.421187 0.864953 1.227104 1.420938 1.781944 2.386936 2.945587 3.202335 85.162294
14 186 0.210807 0.396895 0.510458 0.714064 1.250388 1.885798 2.040807 1.936670 2.035995 2.339103 2.535055 84.143965
14 187 0.371513 0.379184 0.416184 0.679935 1.115051 1.380858 1.443762 1.598504 1.897371 2.213717 2.407263 86.096661
14 188 0.318936 0.255011 0.280798 0.554574 0.997990 1.197740 1.264864 1.543858 1.992411 2.350358 2.513649 86.729807
14 189 0.192149 0.277786 0.317816 0.488870 0.943909 1.441558 1.582527 1.634037 1.913622 2.340243 2.581207 86.286274
14 190 0.179704 0.268535 0.334140 0.498955 0.850761 1.239672 1.424307 1.534160 1.772325 2.118563 2.367963 87.410913
14 191 0.286792 0.231171 0.252684 0.481237 0.877703 1.103014 1.196897 1.437770 1.799010 2.080999 2.200630 88.052092
14 192 0.186554 0.245490 0.301563 0.480881 0.808175 1.084300 1.218456 1.401162 1.714283 2.023232 2.194020 88.341881
14 193 0.117932 0.139999 0.168628 0.279315 0.486058 0.698353 0.847256 1.043158 1.340563 1.709879 2.058621 91.110235
14 194 0.069222 0.095404 0.133947 0.246268 0.478533 0.728404 0.883280 1.064701 1.388996 1.827449 2.217323 90.866474
14 195 0.128788 0.219070 0.253378 0.327315 0.574092 1.010311 1.316603 1.410933 1.526531 1.765865 1.943595 89.523519
14 196 0.086905 0.100683 0.119167 0.196417 0.351712 0.533984 0.670986 0.835433 1.089250 1.442412 1.789897 92.783155
14 197 0.030940 0.043573 0.064360 0.118526 0.220336 0.347830 0.472221 0.632011 0.848096 1.121721 1.415643 94.684742
14 198 0.049100 0.063880 0.088688 0.166002 0.327570 0.508858 0.639157 0.792306 1.031298 1.344608 1.626826 93.361704
14 199 0.115598 0.176666 0.185263 0.230783 0.399660 0.688611 0.873104 0.938284 1.054979 1.297217 1.507914 92.531919
14 200 0.025323 0.035469 0.050960 0.093617 0.181750 0.292435 0.382039 0.483271 0.638827 0.882619 1.160702 95.772990
14 201 0.015199 0.020962 0.032521 0.067167 0.143727 0.240577 0.322392 0.423471 0.581178 0.812657 1.060046 96.280100
14 202 0.091866 0.142348 0.154921 0.196275 0.332817 0.561987 0.721246 0.786502 0.869834 1.041725 1.199967 93.900509
14 203 0.078542 0.103390 0.117239 0.169266 0.275901 0.401629 0.481395 0.554917 0.676458 0.869332 1.070984 95.200947
14 204 0.009536 0.017119 0.028523 0.052000 0.104088 0.190208 0.279164 0.367583 0.478046 0.645757 0.838537 96.989439
14 205 0.028903 0.036905 0.050613 0.094287 0.180529 0.270336 0.339928 0.436799 0.589162 0.782649 0.965628 96.224259
14 206 0.105012 0.127550 0.148214 0.228374 0.394526 0.569805 0.669671 0.755476 0.869879 1.001188 1.093593 94.036707
14 207 0.039317 0.053405 0.067884 0.110867 0.203616 0.320688 0.412030 0.508991 0.644990 0.820684 0.971653 95.845871
14 208 0.009894 0.015144 0.023412 0.045250 0.094090 0.160096 0.218894 0.292929 0.413953 0.601402 0.818421 97.306515
14 209 0.058623 0.079852 0.099423 0.155800 0.275596 0.422274 0.533221 0.649357 0.811194 1.013580 1.178624 94.722451
14 210 0.057719 0.101316 0.126520 0.170777 0.297612 0.526479 0.712731 0.795750 0.858028 0.975071 1.067241 94.310757
14 211 0.013900 0.022607 0.033488 0.056633 0.106582 0.184640 0.259580 0.338201 0.451806 0.636241 0.854253 97.042065
14 212 0.015844 0.022453 0.031711 0.057211 0.111943 0.185641 0.254784 0.341992 0.471565 0.653189 0.850499 97.003167
14 213 0.044111 0.060830 0.083439 0.144469 0.264367 0.397752 0.496121 0.605729 0.759469 0.947870 1.106513 95.089331
14 214 0.070829 0.089471 0.093027 0.128617 0.218654 0.334371 0.405926 0.465305 0.562667 0.707485 0.837983 96.085663
14 215 0.016897 0.021538 0.030448 0.058627 0.114643 0.175994 0.221845 0.283178 0.382553 0.527485 0.684601 97.482187
14 216 0.029020 0.045422 0.055828 0.082098 0.155298 0.269412 0.346645 0.396803 0.486892 0.657919 0.838327 96.636335
14 217 0.058011 0.090247 0.104887 0.133655 0.213362 0.352619 0.467419 0.535764 0.615230 0.764487 0.921577 95.742739
14 218 0.043739 0.052563 0.060958 0.092864 0.155735 0.228697 0.281189 0.338797 0.424532 0.550243 0.684734 97.085949
14 219 0.017066 0.024541 0.034710 0.059503 0.107297 0.164195 0.209928 0.261788 0.335987 0.441859 0.556821 97.786307
14 220 0.023596 0.032302 0.044948 0.077947 0.138223 0.194195 0.230662 0.280151 0.359428 0.461355 0.560846 97.596346
14 221 0.067285 0.054192 0.057121 0.098163 0.165766 0.210420 0.237848 0.295373 0.378333 0.465948 0.542131 97.427419
14 222 0.037936 0.051047 0.060085 0.083413 0.128698 0.180255 0.217012 0.257050 0.316272 0.396327 0.474885 97.797018
14 223 0.019239 0.025582 0.031738 0.048058 0.079723 0.118475 0.146083 0.170911 0.203594 0.258063 0.320816 98.577720
14 224 0.018745 0.027594 0.031982 0.040954 0.062144 0.093089 0.116902 0.136720 0.163354 0.207496 0.255191 98.845833
14 225 0.010586 0.012845 0.015792 0.025072 0.041970 0.059385 0.072296 0.088670 0.110679 0.140670 0.171537 99.250500
14 226 0.005240 0.007480 0.010132 0.015940 0.026003 0.037103 0.046794 0.059384 0.075875 0.097528 0.120076 99.498447
14 227 0.005257 0.006656 0.008254 0.012924 0.021417 0.030226 0.037344 0.047305 0.060798 0.078463 0.096351 99.595003
14 228 0.004048 0.005703 0.007339 0.011052 0.017797 0.025396 0.031824 0.040102 0.050850 0.065566 0.080821 99.659500
14 229 0.002856 0.004329 0.005843 0.008788 0.014240 0.020897 0.026984 0.034558 0.044113 0.057411 0.071288 99.708693
14 230 0.004036 0.005207 0.006631 0.010456 0.017241 0.024774 0.031102 0.039526 0.050381 0.065802 0.082697 99.662148
15 16 0.000000 0.000000 0.000000 0.000000 0.000000 0.000000 0.000000 0.000000 0.000000 0.000000 0.000000 0.000000
15 17 0.227986 3.143556 17.626987 66.177569 9.236821 1.312876 0.740060 0.487827 0.106631 0.039488 0.038290 0.861909
15 18 7.561524 57.105195 19.564883 6.985105 2.098270 2.061989 1.649081 0.914922 0.441772 0.325972 0.192555 1.098736
15 19 0.655433 24.562313 50.175356 17.429822 1.711539 0.808526 0.891145 0.994232 0.933021 0.907419 0.475608 0.455590
15 20 0.286301 1.214003 0.424937 0.955556 7.434435 55.374559 28.701678 3.565571 0.445925 0.274094 0.183193 1.139749
15 21 0.009704 0.024339 0.052735 0.079431 0.135048 3.141908 54.860731 36.348527 3.145011 0.497205 0.281330 1.424031
15 22 0.006196 0.023731 0.041169 0.064182 0.330706 8.273028 59.010270 23.857615 2.963176 1.138594 1.177915 3.113417
15 23 0.007970 0.006378 0.020185 0.105327 0.135298 0.174372 1.659369 11.337214 48.962915 26.438756 6.593100 4.559118
15 24 0.001600 0.021717 0.035620 0.014719 0.014445 0.017510 0.028921 0.032736 0.315271 3.968106 30.219632 65.329723
15 25 0.001101 0.003193 0.005151 0.006984 0.005452 0.009897 0.052880 0.115510 0.297052 0.941969 6.808305 91.752510
15 26 0.000979 0.001401 0.002283 0.004837 0.005574 0.011143 0.042981 0.062086 0.103518 0.253556 1.458533 98.053110
15 27 0.001655 0.002967 0.004455 0.007768 0.011768 0.019720 0.035327 0.067055 0.129989 0.282405 0.610999 98.825893
15 28 0.002416 0.003974 0.005963 0.010218 0.016178 0.029332 0.052948 0.088370 0.135525 0.233456 0.419177 99.002443
15 29 0.004733 0.010443 0.017604 0.026034 0.033496 0.048447 0.072522 0.103117 0.139585 0.209571 0.337804 98.996645
15 30 0.009051 0.014788 0.020063 0.030283 0.044925 0.066253 0.090322 0.117880 0.155663 0.227536 0.342483 98.880754
15 31 0.005175 0.008609 0.012148 0.020053 0.034732 0.059295 0.088464 0.122104 0.168274 0.252779 0.378900 98.849470
15 32 0.009296 0.016499 0.024178 0.038465 0.060508 0.093541 0.131141 0.172041 0.224143 0.313883 0.442418 98.473887
15 33 0.017404 0.025104 0.031951 0.049283 0.075421 0.108970 0.143497 0.180208 0.224410 0.296855 0.395161 98.451735
15 34 0.009824 0.021930 0.034815 0.049425 0.071287 0.115443 0.171305 0.218973 0.264981 0.351936 0.480302 98.209776
15 35 0.009058 0.019737 0.031264 0.044808 0.066632 0.114193 0.178471 0.234003 0.284883 0.380298 0.519922 98.116731
15 36 0.011871 0.027716 0.045324 0.062626 0.086050 0.136238 0.201708 0.252677 0.295776 0.380556 0.508978 97.990480
15 37 0.009936 0.018389 0.026683 0.040051 0.066058 0.116383 0.178438 0.233424 0.292366 0.396083 0.534492 98.087700
15 38 0.014832 0.027988 0.039680 0.060049 0.104037 0.180769 0.262271 0.332900 0.426229 0.583938 0.767883 97.199423
15 39 0.004185 0.007431 0.010939 0.017354 0.032176 0.057727 0.084953 0.113926 0.153949 0.219699 0.302132 98.995528
15 40 0.003180 0.006379 0.010423 0.017195 0.032706 0.061295 0.092304 0.122635 0.165445 0.241210 0.334835 98.912392
15 41 0.013977 0.036743 0.058071 0.071352 0.110295 0.208963 0.299737 0.317032 0.314440 0.365821 0.442035 97.761536
15 42 0.009276 0.025935 0.047399 0.062394 0.088572 0.159311 0.258044 0.333703 0.378931 0.439878 0.501389 97.695169
15 43 0.003755 0.007292 0.011505 0.018568 0.035710 0.071814 0.114941 0.154340 0.202030 0.300454 0.434343 98.645247
15 44 0.017669 0.027002 0.036054 0.060434 0.117914 0.185348 0.217269 0.244494 0.298276 0.370974 0.422008 98.002556
15 45 0.052168 0.054607 0.059684 0.123979 0.296035 0.357381 0.309715 0.281993 0.297895 0.342798 0.375906 97.447838
15 46 0.011159 0.019885 0.028359 0.043241 0.075166 0.123154 0.171378 0.232908 0.334140 0.439325 0.483782 98.037503
15 47 0.003909 0.007273 0.011662 0.021398 0.045141 0.084210 0.123269 0.164880 0.228982 0.326001 0.415137 98.568138
15 48 0.018484 0.032008 0.046251 0.077612 0.149808 0.231277 0.261277 0.267763 0.282950 0.323719 0.366603 97.942251
15 49 0.024450 0.034049 0.040342 0.064923 0.128878 0.209100 0.252196 0.277588 0.311192 0.364567 0.409490 97.883224
15 50 0.002521 0.005295 0.009214 0.015852 0.030580 0.058010 0.091206 0.128508 0.178868 0.259657 0.356677 98.863617
15 51 0.006993 0.010705 0.014558 0.024478 0.047198 0.080507 0.111794 0.150915 0.213964 0.312657 0.422905 98.603323
15 52 0.010327 0.020249 0.031655 0.049967 0.086505 0.144631 0.205517 0.265730 0.333440 0.421318 0.512501 97.918157
15 53 0.003226 0.006888 0.011860 0.020125 0.038520 0.073264 0.112048 0.148209 0.191853 0.269035 0.372867 98.752105
15 54 0.001245 0.002306 0.003824 0.007070 0.014914 0.030973 0.053220 0.082578 0.123747 0.191587 0.281805 99.206732
15 55 0.002927 0.005459 0.008897 0.016275 0.034195 0.066514 0.103167 0.145997 0.208288 0.307975 0.429401 98.670906
15 56 0.010214 0.019128 0.029749 0.047921 0.084943 0.143482 0.202761 0.260727 0.330491 0.430297 0.541019 97.899265
15 57 0.007706 0.014696 0.023115 0.036297 0.062088 0.106067 0.154587 0.202264 0.255621 0.337226 0.438654 98.361677
15 58 0.006575 0.010835 0.016255 0.027689 0.051059 0.085015 0.117392 0.152595 0.198591 0.265158 0.338502 98.730335
15 59 0.011452 0.016662 0.023124 0.040073 0.074669 0.114957 0.144028 0.175574 0.220505 0.285982 0.354318 98.538656
15 60 0.008892 0.024448 0.042755 0.053912 0.069772 0.105101 0.144285 0.170478 0.194038 0.243183 0.314357 98.628781
15 61 0.005472 0.011090 0.018275 0.028294 0.048650 0.090648 0.140267 0.178305 0.207781 0.264883 0.339851 98.666483
15 62 0.008495 0.020470 0.032583 0.043262 0.067123 0.116875 0.170965 0.205710 0.233245 0.283323 0.341393 98.476559
15 63 0.008729 0.014372 0.020636 0.032439 0.056702 0.093705 0.127178 0.154273 0.182538 0.234265 0.298026 98.777136
15 64 0.005129 0.010654 0.016748 0.024813 0.042104 0.075011 0.111001 0.140985 0.173599 0.228547 0.291408 98.880001
15 65 0.010512 0.028280 0.048799 0.062150 0.085033 0.135516 0.187968 0.211546 0.220549 0.255525 0.305933 98.448191
15 66 0.014553 0.028181 0.041091 0.054422 0.076415 0.115549 0.153613 0.177747 0.195805 0.235240 0.287490 98.619890
15 67 0.004258 0.008656 0.014538 0.023433 0.041421 0.074216 0.110422 0.139132 0.164068 0.202611 0.245898 98.971344
15 68 0.010546 0.019310 0.027005 0.038665 0.062652 0.093515 0.113947 0.127545 0.147451 0.180576 0.213741 98.965048
15 69 0.018247 0.026376 0.031922 0.046722 0.075750 0.101631 0.110094 0.116888 0.133593 0.162496 0.190848 98.985432
15 70 0.005269 0.010246 0.016352 0.024854 0.039562 0.060937 0.081161 0.098808 0.117985 0.146751 0.178712 99.219359
15 71 0.007061 0.010498 0.013379 0.019795 0.032240 0.046794 0.058249 0.071994 0.092135 0.120553 0.150215 99.377085
15 72 0.002621 0.004989 0.008110 0.013279 0.023165 0.037781 0.052470 0.067145 0.084255 0.109765 0.138621 99.457800
15 73 0.002441 0.004424 0.006709 0.010681 0.018813 0.031239 0.044024 0.057996 0.075695 0.102228 0.133346 99.512405
15 74 0.001358 0.002321 0.003566 0.006164 0.012031 0.021365 0.031539 0.043802 0.060781 0.086578 0.116689 99.613807
15 75 0.001744 0.003079 0.004783 0.008122 0.015753 0.028389 0.042030 0.056370 0.074185 0.101551 0.133675 99.530321
15 76 0.004117 0.009221 0.014982 0.020679 0.030739 0.048507 0.067677 0.083894 0.101513 0.131730 0.171831 99.315107
15 77 0.003567 0.006533 0.009987 0.015335 0.026053 0.044073 0.063578 0.083046 0.106644 0.144676 0.192949 99.303560
15 78 0.004126 0.006192 0.008788 0.015259 0.029831 0.050103 0.068990 0.092350 0.127119 0.176978 0.230178 99.190086
15 79 0.006682 0.010415 0.014784 0.024772 0.046961 0.077773 0.104638 0.132549 0.171319 0.228667 0.291419 98.890023
15 80 0.003504 0.006876 0.011055 0.018251 0.034551 0.063497 0.094139 0.123473 0.160833 0.221062 0.293349 98.969412
15 81 0.002150 0.004071 0.006762 0.011968 0.024237 0.047690 0.074834 0.103169 0.140603 0.205405 0.288359 99.090754
15 82 0.004823 0.011218 0.018780 0.027760 0.048757 0.094046 0.146352 0.185104 0.219771 0.285361 0.369776 98.588251
15 83 0.007327 0.013710 0.021382 0.033845 0.059608 0.106902 0.160199 0.209589 0.262606 0.347918 0.455240 98.321672
15 84 0.004170 0.007943 0.012617 0.020871 0.039488 0.075067 0.116301 0.158082 0.209469 0.294056 0.401917 98.660019
15 85 0.006230 0.010165 0.014876 0.025563 0.049173 0.083995 0.116022 0.151191 0.201743 0.281359 0.377796 98.681891
15 86 0.006947 0.009766 0.014247 0.027436 0.057167 0.096868 0.134076 0.185005 0.266571 0.384134 0.514070 98.303715
15 87 0.007050 0.014486 0.024511 0.042028 0.080708 0.147821 0.222954 0.297383 0.383026 0.500966 0.629864 97.649200
15 88 0.002478 0.004784 0.008151 0.015048 0.031657 0.064531 0.106299 0.154641 0.218401 0.320926 0.449431 98.623653
15 89 0.003337 0.006000 0.009476 0.017187 0.036728 0.073296 0.115569 0.163046 0.229751 0.334889 0.460668 98.550054
15 90 0.009726 0.018447 0.029860 0.051517 0.099273 0.174655 0.250323 0.325057 0.418799 0.545894 0.669494 97.406957
15 91 0.011678 0.026312 0.039549 0.054172 0.094146 0.175795 0.251902 0.290976 0.332292 0.427467 0.545896 97.749815
15 92 0.002962 0.005992 0.010418 0.018252 0.036931 0.077531 0.131796 0.187563 0.252101 0.361893 0.499385 98.415178
15 93 0.009035 0.023960 0.042194 0.059622 0.098495 0.186452 0.288765 0.354797 0.407195 0.500749 0.606575 97.422163
15 94 0.017313 0.035678 0.055262 0.078907 0.124759 0.203436 0.278560 0.332829 0.387742 0.482479 0.597357 97.405678
15 95 0.006940 0.015163 0.025781 0.039157 0.063391 0.105854 0.153062 0.196902 0.248116 0.329710 0.431451 98.384474
15 96 0.006464 0.010679 0.015492 0.025534 0.047687 0.082922 0.120423 0.163988 0.224326 0.310412 0.405568 98.586504
15 97 0.008260 0.015078 0.023356 0.037765 0.065889 0.106023 0.144090 0.184910 0.242207 0.324494 0.419224 98.428705
15 98 0.006618 0.011337 0.017063 0.027611 0.048545 0.079987 0.112196 0.149290 0.201388 0.276780 0.365597 98.703588
15 99 0.009841 0.017379 0.026017 0.040265 0.067215 0.105164 0.140354 0.177127 0.227692 0.300702 0.385194 98.503054
15 100 0.010427 0.017912 0.026318 0.042298 0.077099 0.127511 0.171135 0.213800 0.275401 0.365345 0.459493 98.213260
15 101 0.027058 0.046669 0.063466 0.090640 0.144693 0.212837 0.258518 0.293870 0.349750 0.440400 0.539162 97.532936
15 102 0.007787 0.016194 0.027751 0.046267 0.084887 0.150303 0.217349 0.275026 0.341370 0.441046 0.549720 97.842300
15 103 0.024322 0.037149 0.045359 0.067222 0.122880 0.203248 0.260486 0.308251 0.390323 0.521771 0.641768 97.377218
15 104 0.021966 0.055931 0.090218 0.116962 0.178272 0.307623 0.418223 0.447343 0.462357 0.544935 0.652928 96.703243
15 105 0.025043 0.076688 0.136400 0.151699 0.179967 0.283531 0.394199 0.437152 0.461393 0.566143 0.728088 96.559698
15 106 0.009430 0.021000 0.036800 0.058054 0.103404 0.199613 0.313522 0.388433 0.432436 0.520401 0.630337 97.286571
15 107 0.019908 0.029704 0.040919 0.072807 0.148951 0.239137 0.295933 0.353802 0.449972 0.572074 0.660520 97.116272
15 108 0.053997 0.074098 0.085922 0.131258 0.238201 0.336776 0.358784 0.376452 0.447281 0.562016 0.659143 96.676073
15 109 0.019387 0.034201 0.049180 0.078116 0.140106 0.223723 0.284301 0.336052 0.420381 0.556427 0.697493 97.160629
15 110 0.006240 0.012597 0.021730 0.038556 0.076297 0.141775 0.213434 0.285210 0.372800 0.493590 0.616333 97.721439
15 111 0.027913 0.039272 0.050669 0.087332 0.171330 0.263263 0.309920 0.352957 0.434479 0.562110 0.685654 97.015100
15 112 0.018512 0.044713 0.077383 0.113257 0.176612 0.286076 0.395182 0.468848 0.536372 0.650395 0.786971 96.445680
15 113 0.008624 0.019229 0.033238 0.049260 0.079739 0.148654 0.241518 0.322844 0.392104 0.514014 0.681625 97.509148
15 114 0.011547 0.030226 0.052492 0.071087 0.104966 0.172732 0.246930 0.302676 0.361789 0.466019 0.599066 97.580475
15 115 0.028933 0.047965 0.063435 0.090252 0.147810 0.241274 0.326162 0.391362 0.464326 0.592746 0.741677 96.864063
15 116 0.022952 0.059528 0.101975 0.137053 0.193028 0.288232 0.373548 0.425739 0.489641 0.614774 0.776920 96.516611
15 117 0.008768 0.016256 0.025786 0.042280 0.079715 0.151855 0.237330 0.314273 0.388252 0.503283 0.637713 97.594490
15 118 0.006903 0.013954 0.022245 0.036940 0.074801 0.146076 0.219612 0.285871 0.375416 0.516123 0.662105 97.639955
15 119 0.037136 0.077683 0.105723 0.136107 0.213469 0.347414 0.449328 0.498027 0.566406 0.719853 0.905591 95.943262
15 120 0.024476 0.083354 0.157577 0.188470 0.227563 0.337146 0.452279 0.509363 0.562718 0.704412 0.915125 95.837513
15 121 0.003872 0.007997 0.014256 0.026278 0.060140 0.144075 0.268421 0.390147 0.495937 0.646683 0.798026 97.144169
15 122 0.023227 0.047212 0.070466 0.109961 0.211844 0.381644 0.507028 0.571217 0.661361 0.841875 1.021843 95.552323
15 123 0.044127 0.167258 0.315463 0.351320 0.407485 0.610546 0.808722 0.856104 0.874604 1.018394 1.242292 93.303690
15 124 0.014315 0.031232 0.053146 0.083702 0.156997 0.319438 0.509402 0.640189 0.745670 0.958358 1.208989 95.278563
15 125 0.013217 0.024255 0.037651 0.065033 0.134504 0.256252 0.380678 0.505003 0.672995 0.905629 1.110925 95.893858
15 126 0.064998 0.123659 0.177970 0.259485 0.427952 0.658761 0.790337 0.832220 0.909752 1.106292 1.328914 93.319664
15 127 0.043525 0.134926 0.239493 0.293534 0.410481 0.704352 0.998226 1.101625 1.158126 1.362808 1.629726 91.923175
15 128 0.056759 0.095219 0.138994 0.209388 0.343144 0.563232 0.775350 0.924693 1.045229 1.258089 1.510810 93.079096
15 129 0.033198 0.066159 0.103975 0.160065 0.281894 0.496270 0.701013 0.852612 1.034736 1.354193 1.709683 93.206202
15 130 0.030474 0.087320 0.155263 0.200693 0.307756 0.595614 0.935318 1.093007 1.162020 1.373054 1.639917 92.419569
15 131 0.025697 0.039223 0.054989 0.091645 0.176956 0.319149 0.462125 0.607062 0.796230 1.092502 1.421839 94.912586
15 132 0.012386 0.025369 0.042247 0.068053 0.123292 0.227979 0.343274 0.447387 0.574354 0.794020 1.065802 96.275835
15 133 0.025386 0.057262 0.086319 0.116925 0.197731 0.358326 0.506255 0.587801 0.675598 0.859062 1.077862 95.451472
15 134 0.017643 0.027402 0.039820 0.067610 0.126236 0.212517 0.291590 0.375306 0.494104 0.681197 0.895082 96.771494
15 135 0.007855 0.014362 0.023237 0.040603 0.079087 0.147085 0.220902 0.297518 0.399924 0.570254 0.780683 97.418491
15 136 0.013590 0.035598 0.063343 0.091438 0.151165 0.277347 0.414948 0.498305 0.562654 0.699547 0.882560 96.309506
15 137 0.006265 0.011616 0.019688 0.036048 0.074309 0.145771 0.228616 0.315137 0.425310 0.607253 0.831458 97.298529
15 138 0.018867 0.029132 0.040487 0.070585 0.143570 0.244766 0.322844 0.399966 0.519661 0.704200 0.905334 96.600590
15 139 0.014200 0.027609 0.045457 0.077844 0.151928 0.280527 0.410370 0.525369 0.667793 0.900025 1.174004 95.724874
15 140 0.009225 0.023592 0.042518 0.064244 0.112117 0.226502 0.376387 0.498778 0.605858 0.796248 1.049713 96.194823
15 141 0.007895 0.013263 0.021188 0.040035 0.086622 0.174928 0.276325 0.390159 0.551923 0.835824 1.208833 96.393006
15 142 0.012857 0.037612 0.069545 0.100958 0.184864 0.405888 0.706649 0.935277 1.138314 1.507487 1.957586 92.942963
15 143 0.010624 0.021461 0.038459 0.071429 0.152477 0.331580 0.588324 0.872653 1.179425 1.611046 2.088703 93.033819
15 144 0.005242 0.008364 0.013315 0.028463 0.071224 0.150633 0.244742 0.378101 0.606887 0.990387 1.468055 96.034588
15 145 0.011038 0.021802 0.037532 0.073893 0.171993 0.352497 0.534037 0.714125 0.997999 1.496309 2.081672 93.507103
15 146 0.020132 0.048740 0.077282 0.130222 0.343600 0.896895 1.498483 1.828059 2.151631 2.722968 3.182386 87.099598
15 147 0.007725 0.015757 0.029935 0.060586 0.139938 0.319583 0.585612 0.901764 1.263220 1.788619 2.397691 92.489569
15 148 0.007863 0.013009 0.021288 0.045832 0.113315 0.238714 0.379790 0.567590 0.899531 1.503290 2.293711 93.916072
15 149 0.021447 0.062870 0.112940 0.180074 0.429894 1.138486 1.993817 2.392812 2.635395 3.205112 3.735448 84.091703
15 150 0.018206 0.043260 0.082273 0.152184 0.346064 0.825250 1.504166 2.092648 2.568523 3.232924 3.853327 85.281176
15 151 0.008839 0.017112 0.030496 0.060718 0.136652 0.292494 0.487786 0.709485 1.018744 1.561700 2.282197 93.393775
15 152 0.054203 0.077618 0.108267 0.217687 0.521212 0.918262 1.189285 1.514182 2.129585 2.986541 3.669931 86.613226
15 153 0.047709 0.097254 0.171743 0.338714 0.797254 1.696147 2.669029 3.345719 3.779521 4.155117 4.204064 78.697731
15 154 0.031918 0.104019 0.205983 0.275135 0.402640 0.756243 1.223895 1.528345 1.737790 2.201821 2.864787 88.667423
15 155 0.065678 0.111826 0.156610 0.233475 0.393046 0.668703 0.924257 1.119547 1.366138 1.865480 2.519216 90.576023
15 156 0.048430 0.148164 0.266291 0.366532 0.631333 1.291942 2.014470 2.258440 2.293635 2.531135 2.770095 85.379533
15 157 0.072729 0.113963 0.157706 0.254575 0.477238 0.814892 1.099611 1.338664 1.652145 2.145396 2.633465 89.239615
15 158 0.062878 0.112995 0.160223 0.238395 0.400216 0.639244 0.837637 0.995638 1.208519 1.546941 1.913038 91.884275
15 159 0.044064 0.103404 0.160397 0.226038 0.401954 0.749035 1.047785 1.175044 1.315381 1.652257 2.045867 91.078773
15 160 0.016439 0.033496 0.058685 0.104794 0.212250 0.425277 0.681816 0.931434 1.219902 1.666440 2.185370 92.464094
15 161 0.011654 0.022914 0.039859 0.074037 0.156454 0.310841 0.488740 0.677369 0.933386 1.334335 1.797592 94.152821
15 162 0.051833 0.074585 0.102722 0.193094 0.429792 0.728223 0.909748 1.070316 1.317239 1.667409 1.987508 91.467531
15 163 0.031985 0.068559 0.114741 0.192510 0.387671 0.747295 1.098486 1.343463 1.612135 2.065417 2.524876 89.812864
15 164 0.023291 0.066760 0.125092 0.186744 0.342850 0.766190 1.353138 1.741682 1.956330 2.347334 2.775840 88.314751
15 165 0.015162 0.030769 0.052866 0.091524 0.184951 0.385912 0.637125 0.883803 1.192976 1.739032 2.437032 92.348844
15 166 0.050705 0.114592 0.204580 0.339792 0.618170 1.071807 1.472238 1.708344 1.917063 2.248750 2.548199 87.705759
15 167 0.050729 0.132976 0.225074 0.336394 0.691034 1.500396 2.208187 2.318668 2.263355 2.430227 2.534090 85.308872
15 168 0.073692 0.120463 0.187124 0.360366 0.766872 1.312331 1.688120 1.909507 2.140417 2.477291 2.704050 86.259768
15 169 0.056871 0.104857 0.166979 0.303387 0.618698 1.045964 1.326891 1.495148 1.716145 2.029494 2.284776 88.850788
15 170 0.035457 0.058911 0.099601 0.229209 0.574808 1.040803 1.405314 1.698068 2.023318 2.441716 2.771951 87.620842
15 171 0.028519 0.078409 0.148754 0.252113 0.562727 1.343588 2.359968 3.033361 3.329966 3.439580 3.240590 82.182426
15 172 0.076254 0.105446 0.146471 0.304897 0.759362 1.334813 1.620836 1.799470 2.099266 2.649956 3.172762 85.930470
15 173 0.011906 0.026080 0.048445 0.091841 0.204365 0.444222 0.772798 1.134495 1.565942 2.146570 2.713540 90.839800
15 174 0.028355 0.039379 0.053903 0.110511 0.282334 0.567832 0.819794 1.088499 1.511452 2.171657 2.834366 90.491915
15 175 0.020525 0.061475 0.120599 0.195086 0.411834 1.024277 1.900843 2.481394 2.775923 3.238593 3.663829 84.105623
15 176 0.022264 0.065635 0.126948 0.184037 0.321234 0.724695 1.360490 1.865485 2.154880 2.638657 3.224565 87.311107
15 177 0.013627 0.023803 0.036839 0.068049 0.151759 0.320584 0.512430 0.704619 0.969417 1.474028 2.192722 93.532119
15 178 0.019377 0.036757 0.061413 0.121348 0.286411 0.571855 0.868160 1.198066 1.695284 2.371424 2.978345 89.791559
15 179 0.091844 0.119138 0.155966 0.324496 0.820789 1.465796 1.833926 2.098331 2.464330 2.918026 3.182290 84.525064
15 180 0.018665 0.059851 0.120681 0.179480 0.313965 0.665434 1.190186 1.629980 1.952466 2.361441 2.786480 88.721371
15 181 0.013907 0.024011 0.038076 0.072745 0.163946 0.340534 0.535842 0.741094 1.042501 1.605294 2.384031 93.038021
15 182 0.019262 0.053658 0.102115 0.166874 0.343822 0.786951 1.375277 1.786866 2.058985 2.458769 2.841575 88.005846
15 183 0.038181 0.079187 0.137403 0.246967 0.510349 1.021379 1.600568 2.007219 2.234483 2.499272 2.718988 86.906004
15 184 0.052231 0.089553 0.117489 0.173826 0.311272 0.522823 0.703625 0.885266 1.176924 1.640292 2.170534 92.156164
15 185 0.036268 0.059416 0.084896 0.149240 0.311246 0.565399 0.776656 0.976529 1.302888 1.864194 2.517300 91.355967
15 186 0.021732 0.063649 0.121348 0.188729 0.371419 0.845347 1.455084 1.794964 1.937214 2.185873 2.399197 88.615444
15 187 0.049466 0.088347 0.133899 0.223165 0.426712 0.752237 1.035550 1.239619 1.464688 1.836796 2.220123 90.529394
15 188 0.078677 0.112494 0.142961 0.247804 0.509700 0.824202 0.985457 1.104418 1.334421 1.701995 2.055065 90.902803
15 189 0.029375 0.071273 0.116785 0.176724 0.352189 0.735767 1.125245 1.333028 1.513024 1.870502 2.223582 90.452505
15 190 0.020249 0.047701 0.090385 0.155635 0.295466 0.571280 0.893969 1.145655 1.382535 1.753162 2.145072 91.498890
15 191 0.069488 0.100378 0.134458 0.237948 0.497839 0.836979 1.026185 1.134303 1.308930 1.597707 1.853341 91.202444
15 192 0.031183 0.066762 0.115338 0.202356 0.412869 0.771424 1.089260 1.278135 1.445098 1.670827 1.843423 91.073320
15 193 0.015836 0.028755 0.046479 0.086892 0.192456 0.375559 0.553557 0.722760 0.965952 1.363304 1.807261 93.841184
15 194 0.015962 0.033324 0.056401 0.095211 0.192144 0.389298 0.612155 0.817235 1.089018 1.519230 1.974174 93.205849
15 195 0.036111 0.111659 0.201431 0.264836 0.426875 0.826822 1.222858 1.304004 1.273042 1.404088 1.589295 91.338976
15 196 0.016241 0.032483 0.055716 0.097019 0.194352 0.378079 0.575790 0.744986 0.945757 1.276965 1.641567 94.041048
15 197 0.014410 0.028176 0.045348 0.074150 0.136856 0.252453 0.383070 0.518170 0.700763 0.977306 1.290987 95.578310
15 198 0.023187 0.050439 0.084680 0.133124 0.239672 0.437013 0.619288 0.722454 0.829268 1.050624 1.317923 94.492329
15 199 0.048629 0.148441 0.241970 0.271512 0.368124 0.627133 0.865491 0.918597 0.939156 1.094941 1.298302 93.177706
15 200 0.008418 0.017937 0.031335 0.053466 0.107935 0.231591 0.387858 0.520955 0.652888 0.879055 1.151154 95.957407
15 201 0.007498 0.015693 0.026108 0.045262 0.098271 0.211724 0.340036 0.444925 0.568876 0.773671 0.990210 96.477724
15 202 0.047745 0.139204 0.234204 0.279458 0.366986 0.556721 0.709461 0.741703 0.767275 0.892740 1.062184 94.202314
15 203 0.028038 0.063543 0.105612 0.148195 0.229328 0.392900 0.554692 0.635553 0.685334 0.817366 0.992228 95.347212
15 204 0.006775 0.015446 0.026449 0.042427 0.081558 0.168629 0.280689 0.385258 0.500439 0.673315 0.866634 96.952380
15 205 0.016413 0.031174 0.049384 0.081537 0.156382 0.286449 0.413050 0.518194 0.648417 0.842068 1.028226 95.928705
15 206 0.091746 0.185601 0.250952 0.324949 0.485752 0.681624 0.757861 0.754582 0.788146 0.886895 0.976661 93.815231
15 207 0.029560 0.066170 0.110881 0.164931 0.268003 0.435242 0.566727 0.621862 0.666350 0.772873 0.896299 95.401104
15 208 0.004534 0.008222 0.013630 0.026625 0.065218 0.152976 0.275447 0.415135 0.576304 0.770418 0.922755 96.768732
15 209 0.039790 0.081742 0.126839 0.195379 0.343831 0.562966 0.708614 0.761011 0.815840 0.933701 1.040142 94.390142
15 210 0.057920 0.188120 0.345755 0.397390 0.438222 0.572887 0.688623 0.703937 0.698862 0.768826 0.887518 94.251938
15 211 0.007955 0.017218 0.030424 0.052077 0.107209 0.234209 0.393727 0.507952 0.583714 0.712289 0.855390 96.497835
15 212 0.007354 0.013737 0.021919 0.038946 0.086090 0.181960 0.297428 0.416947 0.563584 0.757560 0.929258 96.685219
15 213 0.037059 0.079655 0.124131 0.181735 0.297014 0.466520 0.590211 0.658662 0.741497 0.886015 1.032384 94.905119
15 214 0.042104 0.099190 0.152313 0.189002 0.257887 0.386202 0.491206 0.540782 0.596775 0.725755 0.889237 95.629543
15 215 0.007885 0.014114 0.021542 0.036342 0.074983 0.156369 0.255109 0.345722 0.441848 0.590426 0.749433 97.306228
15 216 0.012940 0.033215 0.057825 0.081437 0.134069 0.252538 0.386017 0.472461 0.545594 0.686739 0.857723 96.479444
15 217 0.026874 0.077362 0.144018 0.184949 0.235591 0.361601 0.508236 0.594340 0.646822 0.767176 0.946059 95.506971
15 218 0.016694 0.034332 0.054939 0.080504 0.130788 0.226960 0.329672 0.402988 0.468093 0.587805 0.741411 96.925817
15 219 0.006745 0.013662 0.021770 0.034356 0.064136 0.123415 0.193015 0.258986 0.336249 0.456149 0.592826 97.898691
15 220 0.011772 0.024051 0.038092 0.057047 0.095750 0.158968 0.219346 0.273084 0.344303 0.454266 0.575951 97.747368
15 221 0.040582 0.057784 0.066745 0.091506 0.149265 0.221644 0.266493 0.303631 0.365030 0.462634 0.563362 97.411325
15 222 0.020446 0.044095 0.068131 0.088314 0.120621 0.175935 0.228614 0.267902 0.310415 0.382278 0.471245 97.822002
15 223 0.011325 0.022831 0.034910 0.046751 0.067907 0.108475 0.151403 0.182065 0.207618 0.256981 0.322165 98.587572
15 224 0.012125 0.027583 0.040680 0.047441 0.061661 0.092643 0.123091 0.142508 0.162374 0.204010 0.259321 98.826559
15 225 0.007119 0.012133 0.017113 0.024201 0.037572 0.058551 0.079062 0.097104 0.115610 0.145159 0.179105 99.227268
15 226 0.003627 0.006489 0.009487 0.014042 0.023050 0.036381 0.049225 0.062042 0.077437 0.100518 0.125812 99.491890
15 227 0.003734 0.005809 0.007718 0.011360 0.018726 0.028551 0.037280 0.047020 0.059638 0.078127 0.097864 99.604172
15 228 0.002926 0.004961 0.007019 0.010265 0.016259 0.024350 0.031766 0.039727 0.049466 0.064458 0.081334 99.667467
15 229 0.002283 0.004059 0.005857 0.008410 0.013222 0.020221 0.027209 0.034680 0.043203 0.056109 0.070613 99.714134
15 230 0.003482 0.005168 0.006819 0.010147 0.016462 0.024807 0.032143 0.040086 0.049615 0.064677 0.081871 99.664719
16 17 0.000000 0.000000 0.000000 0.000000 0.000000 0.000000 0.000000 0.000000 0.000000 0.000000 0.000000 0.000000
16 18 0.138899 2.013531 15.887524 70.066530 8.114901 1.157557 0.902960 0.727122 0.148688 0.052606 0.059249 0.730434
16 19 6.827628 60.551714 20.737685 6.265401 1.428006 1.222579 0.973622 0.601672 0.337130 0.273282 0.176355 0.604927
16 20 0.616712 22.543166 52.603035 18.519016 1.563295 0.648771 0.752103 0.831705 0.725435 0.641678 0.311619 0.243464
16 21 0.326034 1.306070 0.439763 1.020007 7.819734 56.444514 27.786968 3.283788 0.418265 0.261563 0.172202 0.721094
16 22 0.008110 0.023588 0.066187 0.107388 0.159228 3.255468 55.700205 35.390827 2.847626 0.465960 0.292218 1.683197
16 23 0.004714 0.020601 0.038777 0.057182 0.295330 7.836892 59.734020 24.677590 3.042166 1.126835 1.064766 2.101131
16 24 0.004940 0.003504 0.011793 0.082088 0.109050 0.140514 1.609722 12.699106 54.228251 24.202720 4.452662 2.455650
16 25 0.001081 0.013475 0.024343 0.011126 0.010942 0.011431 0.020963 0.027660 0.311505 4.173279 30.899931 64.494266
16 26 0.000728 0.001749 0.002319 0.003104 0.002818 0.005373 0.024443 0.050079 0.139076 0.545654 4.839511 94.385147
16 27 0.000792 0.001569 0.002790 0.005392 0.006766 0.015387 0.065360 0.099986 0.172089 0.421379 2.375176 96.833313
16 28 0.002788 0.004483 0.006121 0.010982 0.018747 0.034638 0.063960 0.121573 0.237759 0.513077 1.053167 97.932703
16 29 0.004324 0.009699 0.016411 0.023234 0.028085 0.044060 0.075680 0.117904 0.164745 0.261135 0.455545 98.799179
16 30 0.009595 0.015807 0.021406 0.031321 0.042760 0.061039 0.085969 0.119599 0.167524 0.257691 0.410796 98.776493
16 31 0.007115 0.011550 0.015769 0.025429 0.042958 0.072182 0.107777 0.152144 0.217173 0.337184 0.520877 98.489844
16 32 0.011736 0.020762 0.029832 0.046132 0.071329 0.110556 0.156247 0.208790 0.280641 0.407656 0.595546 98.060772
16 33 0.022124 0.031474 0.037310 0.054997 0.085500 0.127207 0.165772 0.205100 0.260113 0.360542 0.501486 98.148375
16 34 0.015417 0.035797 0.057095 0.077100 0.102106 0.159087 0.235215 0.301593 0.369222 0.503580 0.710889 97.432903
16 35 0.017780 0.041257 0.065242 0.088594 0.122063 0.196681 0.291485 0.360716 0.418083 0.543265 0.741310 97.113525
16 36 0.017226 0.042514 0.072874 0.098416 0.125015 0.186692 0.272763 0.340521 0.390626 0.487530 0.642069 97.323753
16 37 0.016071 0.028491 0.040031 0.060008 0.098216 0.169629 0.255331 0.325846 0.390884 0.501485 0.644036 97.469967
16 38 0.028586 0.055072 0.076658 0.108413 0.170825 0.276675 0.376666 0.437510 0.504429 0.637410 0.804442 96.523315
16 39 0.028194 0.047419 0.060651 0.089342 0.156496 0.272622 0.399478 0.512072 0.625979 0.762168 0.880254 96.165323
16 40 0.004294 0.008544 0.013994 0.025004 0.056837 0.118241 0.171075 0.197354 0.218901 0.267899 0.322124 98.595737
16 41 0.043071 0.130474 0.172550 0.154503 0.161696 0.220048 0.265172 0.266210 0.267434 0.318422 0.399865 97.600556
16 42 0.017559 0.059576 0.127913 0.182092 0.230580 0.286822 0.319613 0.309929 0.291639 0.318203 0.378850 97.477221
16 43 0.004358 0.008313 0.014076 0.027729 0.076826 0.188993 0.287260 0.330141 0.339979 0.371925 0.399106 97.951296
16 44 0.048917 0.076309 0.081947 0.112989 0.185233 0.243198 0.244323 0.243092 0.279295 0.345623 0.397085 97.741989
16 45 0.272758 0.236957 0.176258 0.194542 0.260759 0.289124 0.266661 0.266467 0.316197 0.397086 0.458302 96.864889
16 46 0.016321 0.029435 0.040679 0.077714 0.202304 0.296935 0.280730 0.260481 0.285477 0.343284 0.380845 97.785790
16 47 0.003780 0.007477 0.014138 0.033010 0.094020 0.181210 0.234515 0.260097 0.277662 0.315404 0.351730 98.226957
16 48 0.043673 0.089011 0.121664 0.152127 0.190946 0.219155 0.223291 0.233620 0.272273 0.335539 0.397305 97.721396
16 49 0.048345 0.072402 0.081071 0.113453 0.190850 0.254876 0.258680 0.257608 0.289768 0.357227 0.421354 97.654362
16 50 0.002069 0.004033 0.006976 0.013830 0.033885 0.075171 0.123869 0.173760 0.234535 0.310774 0.368101 98.652998
16 51 0.007218 0.011907 0.017706 0.031372 0.063514 0.113684 0.161905 0.210458 0.271223 0.353277 0.431201 98.326536
16 52 0.017019 0.039609 0.065996 0.094470 0.137477 0.198386 0.254136 0.300474 0.353388 0.433137 0.528647 97.577259
16 53 0.003160 0.006770 0.011856 0.020870 0.043417 0.088617 0.142752 0.194782 0.253471 0.343624 0.444505 98.446177
16 54 0.001102 0.001989 0.003372 0.006713 0.015659 0.034191 0.060048 0.095287 0.146826 0.229973 0.332610 99.072229
16 55 0.003827 0.007263 0.011916 0.021568 0.044491 0.083641 0.125905 0.174315 0.244264 0.352317 0.474959 98.455534
16 56 0.014969 0.028078 0.043464 0.068782 0.117045 0.183285 0.239532 0.289236 0.350043 0.440135 0.540959 97.684477
16 57 0.008583 0.016852 0.027759 0.044128 0.074140 0.122924 0.174435 0.225251 0.284368 0.374042 0.482359 98.165157
16 58 0.007562 0.012188 0.017356 0.028255 0.051694 0.087981 0.123400 0.161947 0.212217 0.286212 0.368801 98.642387
16 59 0.014420 0.019006 0.023824 0.039499 0.073412 0.114311 0.143489 0.176024 0.224493 0.296934 0.373066 98.501522
16 60 0.007917 0.020221 0.035118 0.045892 0.062290 0.100104 0.145273 0.177471 0.201740 0.250427 0.319646 98.633903
16 61 0.008655 0.015690 0.021635 0.031032 0.054426 0.100972 0.148398 0.181238 0.210818 0.270676 0.343554 98.612908
16 62 0.013238 0.035653 0.060868 0.073786 0.090323 0.131753 0.176770 0.203199 0.222201 0.270298 0.342839 98.379074
16 63 0.013567 0.020179 0.024246 0.033028 0.055530 0.095032 0.132757 0.163060 0.195505 0.250935 0.311570 98.704592
16 64 0.004466 0.009498 0.015579 0.024314 0.045457 0.089270 0.136868 0.167174 0.188942 0.233388 0.283890 98.801151
16 65 0.017257 0.050804 0.085725 0.096551 0.109357 0.151547 0.194584 0.208313 0.208852 0.237088 0.287326 98.352595
16 66 0.019228 0.042110 0.062008 0.073450 0.092480 0.135359 0.177103 0.196897 0.206768 0.241433 0.292554 98.460610
16 67 0.005310 0.010899 0.017066 0.025583 0.045477 0.084534 0.127532 0.159064 0.182937 0.218874 0.253104 98.869619
16 68 0.013125 0.024180 0.032944 0.044441 0.067494 0.098842 0.120041 0.131643 0.146836 0.176672 0.208572 98.935213
16 69 0.032117 0.049827 0.050302 0.052798 0.067630 0.089807 0.103383 0.113584 0.132065 0.166635 0.205843 98.936008
16 70 0.005919 0.012070 0.018618 0.027362 0.045401 0.072369 0.092324 0.102958 0.115522 0.142965 0.174937 99.189562
16 71 0.005709 0.009021 0.012566 0.019816 0.034221 0.053383 0.070504 0.087605 0.106174 0.130721 0.155850 99.314426
16 72 0.003126 0.006096 0.009541 0.014835 0.025069 0.040321 0.055045 0.069762 0.088211 0.116679 0.150317 99.420996
16 73 0.002384 0.004595 0.007383 0.011626 0.019494 0.031684 0.044973 0.060006 0.078818 0.106886 0.140949 99.491207
16 74 0.001243 0.002143 0.003332 0.005839 0.011661 0.021726 0.033771 0.048337 0.067204 0.095262 0.127978 99.581505
16 75 0.001775 0.003114 0.004802 0.008250 0.016358 0.030088 0.045274 0.061708 0.082233 0.112829 0.147785 99.485785
16 76 0.004149 0.009852 0.016790 0.022752 0.031948 0.049661 0.070909 0.090205 0.109872 0.142685 0.188292 99.262884
16 77 0.004161 0.007722 0.011967 0.018375 0.030742 0.051155 0.073865 0.097360 0.124574 0.165489 0.215478 99.199114
16 78 0.007512 0.010959 0.014642 0.023720 0.042786 0.066108 0.085290 0.109443 0.146965 0.199879 0.255467 99.037228
16 79 0.013493 0.019608 0.025483 0.039580 0.068161 0.100825 0.123557 0.148883 0.189893 0.252441 0.321161 98.696912
16 80 0.005964 0.011016 0.016786 0.027081 0.050332 0.087760 0.124038 0.159161 0.205774 0.276499 0.352874 98.682718
16 81 0.003837 0.007262 0.011789 0.020179 0.039926 0.077171 0.118176 0.154494 0.194947 0.263961 0.346578 98.761679
16 82 0.012905 0.034979 0.062145 0.080012 0.101529 0.143723 0.185613 0.214758 0.249178 0.319572 0.419478 98.176109
16 83 0.015887 0.031862 0.051184 0.075745 0.116306 0.180022 0.238990 0.281946 0.325089 0.406206 0.514101 97.762663
16 84 0.008773 0.016219 0.025273 0.040707 0.071708 0.121773 0.173641 0.226394 0.293070 0.392964 0.507369 98.122109
16 85 0.017239 0.025584 0.033521 0.050950 0.082971 0.121787 0.154336 0.196664 0.264602 0.365656 0.484022 98.202669
16 86 0.018763 0.022710 0.030292 0.056830 0.113085 0.173575 0.216953 0.277510 0.377843 0.514516 0.650938 97.546986
16 87 0.016535 0.034818 0.057379 0.090176 0.150066 0.232599 0.300348 0.358151 0.438641 0.566788 0.713995 97.040502
16 88 0.004933 0.009318 0.015562 0.028353 0.058258 0.109692 0.165345 0.224788 0.304536 0.428901 0.574505 98.075809
16 89 0.006055 0.010184 0.015995 0.029628 0.062496 0.118103 0.180475 0.254669 0.356947 0.494564 0.628575 97.842308
16 90 0.020991 0.038626 0.060087 0.101884 0.190042 0.297876 0.358520 0.395184 0.461633 0.580624 0.706969 96.787563
16 91 0.024047 0.052897 0.071774 0.086147 0.132259 0.223103 0.294348 0.325457 0.369319 0.471552 0.592974 97.356121
16 92 0.005918 0.011921 0.019779 0.032530 0.063012 0.126020 0.200159 0.266304 0.340961 0.464816 0.604595 97.863987
16 93 0.017884 0.050043 0.088720 0.114418 0.158656 0.254247 0.345184 0.381530 0.404214 0.478154 0.585200 97.121748
16 94 0.025084 0.049294 0.072497 0.100301 0.154833 0.243681 0.320786 0.370169 0.421466 0.515653 0.629079 97.097157
16 95 0.008452 0.017860 0.029500 0.044254 0.070327 0.114897 0.165519 0.216942 0.279081 0.368419 0.471389 98.213363
16 96 0.008458 0.014360 0.020366 0.031798 0.056862 0.096162 0.135943 0.179729 0.239407 0.325507 0.422875 98.468532
16 97 0.009736 0.017705 0.027102 0.042630 0.072070 0.113955 0.154416 0.198270 0.257013 0.339794 0.436161 98.331150
16 98 0.005890 0.010031 0.014884 0.024227 0.044406 0.077590 0.113894 0.156465 0.215310 0.301373 0.403704 98.632227
16 99 0.009668 0.016693 0.024592 0.037817 0.062677 0.099686 0.137407 0.179883 0.236591 0.317034 0.412464 98.465490
16 100 0.013165 0.022811 0.032846 0.050355 0.086500 0.138759 0.183109 0.225187 0.284643 0.375222 0.477605 98.109798
16 101 0.028598 0.048561 0.065119 0.089751 0.139754 0.210290 0.263336 0.303423 0.358273 0.451230 0.558370 97.483294
16 102 0.006820 0.012920 0.020854 0.035748 0.071960 0.139547 0.217392 0.292022 0.372828 0.479991 0.581520 97.768397
16 103 0.020911 0.031396 0.042132 0.068979 0.135902 0.236537 0.307043 0.349094 0.402731 0.505267 0.610089 97.289917
16 104 0.041700 0.108326 0.159730 0.174522 0.214522 0.318682 0.405351 0.426224 0.442193 0.533791 0.671473 96.503485
16 105 0.027754 0.085688 0.155048 0.175165 0.196305 0.304125 0.432953 0.472163 0.460045 0.527633 0.663438 96.499687
16 106 0.008735 0.015856 0.025535 0.044538 0.090274 0.181731 0.296274 0.400536 0.482561 0.582043 0.672008 97.199907
16 107 0.025831 0.037385 0.054154 0.100582 0.196977 0.288290 0.330114 0.372875 0.452476 0.569109 0.673376 96.898829
16 108 0.110416 0.130668 0.125866 0.162718 0.254462 0.337176 0.364758 0.402024 0.492207 0.626554 0.746853 96.246292
16 109 0.026774 0.043750 0.059698 0.095671 0.177390 0.279169 0.336396 0.374156 0.442693 0.567538 0.700020 96.896742
16 110 0.007667 0.014580 0.025088 0.046158 0.092744 0.166889 0.243120 0.318922 0.411806 0.541795 0.672308 97.458923
16 111 0.049004 0.061936 0.071534 0.112247 0.205319 0.310401 0.366147 0.410986 0.484523 0.606467 0.731140 96.590294
16 112 0.031349 0.078466 0.135722 0.181078 0.237396 0.332462 0.422800 0.484050 0.549710 0.673817 0.839859 96.033294
16 113 0.013707 0.027727 0.042260 0.060940 0.104058 0.197690 0.308492 0.393776 0.470250 0.613452 0.801825 96.965822
16 114 0.014168 0.036369 0.064737 0.086542 0.119412 0.193115 0.287370 0.365507 0.434360 0.552093 0.715098 97.131233
16 115 0.031342 0.046172 0.058191 0.088380 0.158705 0.269876 0.365755 0.443025 0.536084 0.701218 0.897182 96.404068
16 116 0.022080 0.057459 0.103235 0.139202 0.194729 0.313086 0.451542 0.553350 0.639769 0.788858 0.984218 95.752468
16 117 0.008080 0.015145 0.022635 0.035986 0.070958 0.143677 0.229094 0.308512 0.402376 0.567595 0.779827 97.416115
16 118 0.004522 0.009357 0.015879 0.027143 0.055895 0.116593 0.190668 0.265404 0.366163 0.539240 0.750493 97.658646
16 119 0.025974 0.054756 0.077948 0.107309 0.190089 0.349472 0.496564 0.591184 0.702036 0.912335 1.143824 95.348511
16 120 0.018981 0.073039 0.158993 0.194863 0.237683 0.397319 0.620902 0.747665 0.788906 0.922695 1.150932 94.688023
16 121 0.003072 0.006579 0.011568 0.020895 0.049206 0.126956 0.253953 0.396142 0.550611 0.782031 1.020889 96.778097
16 122 0.015449 0.034107 0.052853 0.083099 0.175281 0.370088 0.551393 0.641757 0.735438 0.948049 1.177626 95.214857
16 123 0.053516 0.238126 0.508179 0.528107 0.502635 0.691636 0.947615 1.027853 1.004131 1.114567 1.366092 92.017546
16 124 0.017277 0.041499 0.072390 0.108589 0.201711 0.446985 0.772370 0.956773 1.002763 1.149613 1.350278 93.879753
16 125 0.013685 0.029828 0.049387 0.082181 0.172320 0.353883 0.536979 0.660148 0.791461 1.005218 1.201478 95.103430
16 126 0.147781 0.291884 0.319001 0.327110 0.449265 0.711174 0.889475 0.922607 0.991352 1.223508 1.503410 92.223434
16 127 0.091200 0.349380 0.677649 0.697641 0.681311 0.933064 1.249511 1.342410 1.331336 1.495822 1.822248 89.328434
16 128 0.143016 0.248120 0.305162 0.364030 0.515620 0.843495 1.172639 1.329486 1.377065 1.542584 1.760841 90.397940
16 129 0.084825 0.192042 0.301225 0.399671 0.592181 0.970845 1.318401 1.457436 1.523709 1.732518 1.990889 89.436258
16 130 0.115393 0.381817 0.672549 0.709491 0.734357 1.000929 1.301826 1.393830 1.396389 1.561394 1.871949 88.860073
16 131 0.068318 0.114983 0.165679 0.249844 0.425261 0.727211 1.018389 1.212213 1.352984 1.590841 1.853639 91.220640
16 132 0.032050 0.067570 0.106973 0.159134 0.270733 0.478042 0.690177 0.843878 1.001552 1.260443 1.548765 93.540688
16 133 0.082070 0.212018 0.309886 0.328512 0.387714 0.565185 0.739515 0.832386 0.935843 1.182646 1.544582 92.879644
16 134 0.056012 0.084723 0.106632 0.153762 0.257114 0.413989 0.549776 0.666937 0.813399 1.045973 1.306507 94.545177
16 135 0.019759 0.037836 0.059395 0.095547 0.175034 0.321806 0.477319 0.601098 0.724495 0.935315 1.189163 95.363233
16 136 0.047390 0.144173 0.252680 0.282356 0.314562 0.446649 0.608796 0.716659 0.813023 1.015543 1.333445 94.024725
16 137 0.018303 0.033476 0.055362 0.095579 0.178737 0.325329 0.489893 0.639762 0.791767 1.034895 1.335910 95.000986
16 138 0.055693 0.087427 0.113626 0.168972 0.290384 0.459835 0.600526 0.739693 0.939976 1.228350 1.531797 93.783722
16 139 0.060032 0.111683 0.159052 0.229421 0.376859 0.608579 0.800046 0.940589 1.131517 1.469826 1.873513 92.238882
16 140 0.034759 0.101502 0.186440 0.237972 0.316133 0.513461 0.751520 0.920470 1.073238 1.375180 1.817734 92.671591
16 141 0.028680 0.047905 0.071194 0.123388 0.262609 0.540763 0.854288 1.127752 1.413831 1.859716 2.331400 91.338480
16 142 0.076102 0.269511 0.508892 0.599541 0.771921 1.252988 1.732890 1.894071 2.005070 2.381730 2.913392 85.593893
16 143 0.068120 0.152984 0.256998 0.402125 0.701930 1.223229 1.669149 1.875693 2.050114 2.449987 2.937431 86.212242
16 144 0.021399 0.033131 0.053402 0.116759 0.308758 0.654154 1.028092 1.446870 1.990948 2.630592 3.096558 88.619341
16 145 0.097188 0.203630 0.298083 0.435638 0.803062 1.410435 1.806814 1.980378 2.337188 3.057374 3.772216 83.797991
16 146 0.309963 0.873716 1.094206 1.126663 1.692546 2.816308 3.215109 2.851813 2.824194 3.413012 4.053548 75.728924
16 147 0.055848 0.125994 0.230527 0.409830 0.806407 1.510439 2.187468 2.632265 3.033836 3.647438 4.190032 81.169918
16 148 0.042907 0.075047 0.116278 0.222173 0.566047 1.301661 2.082225 2.665680 3.263671 4.083909 4.634087 80.946318
16 149 0.279328 1.051038 1.784935 1.852219 2.204361 3.249392 3.925692 3.708551 3.560173 3.936843 4.421975 70.025492
16 150 0.172736 0.474042 0.830118 1.183068 1.917334 3.229498 4.026790 3.825456 3.588552 3.895944 4.278715 72.577745
16 151 0.039841 0.075400 0.120027 0.216338 0.495098 1.094604 1.826810 2.516498 3.249720 4.099378 4.608556 81.657728
16 152 0.389159 0.587751 0.687493 0.988729 1.749499 2.698270 3.158832 3.371183 3.790570 4.327186 4.515760 73.735571
16 153 0.411516 1.024760 1.596958 2.167421 3.195227 4.433336 4.662744 4.052625 3.637793 3.658417 3.718581 67.440623
16 154 0.089408 0.347054 0.747137 0.873782 0.989184 1.616334 2.531983 3.032321 3.150102 3.456726 3.893978 79.271992
16 155 0.164768 0.279838 0.332202 0.424062 0.731192 1.446759 2.193553 2.517838 2.614593 2.986101 3.384257 82.924837
16 156 0.184683 0.723915 1.443691 1.510729 1.467159 1.904903 2.444909 2.591073 2.569304 2.754650 3.106726 79.298260
16 157 0.216340 0.366213 0.448472 0.576596 0.897128 1.442330 1.863516 2.062771 2.245938 2.622935 3.004766 84.252995
16 158 0.122949 0.247508 0.331662 0.417443 0.624778 0.967930 1.233942 1.403490 1.641904 2.030227 2.423411 88.554756
16 159 0.126013 0.335493 0.489255 0.531701 0.672708 1.045923 1.388784 1.525249 1.660519 2.019440 2.496447 87.708469
16 160 0.045036 0.096660 0.167049 0.271722 0.492837 0.885969 1.268434 1.512879 1.726745 2.109533 2.569417 88.853719
16 161 0.025976 0.050964 0.086346 0.152780 0.305900 0.571587 0.860480 1.142263 1.473952 1.911477 2.344288 91.073988
16 162 0.161015 0.217016 0.263024 0.400388 0.653618 0.928419 1.099197 1.273755 1.568881 1.972998 2.345261 89.116422
[truncated: 2,660,410 more chars]
