# Supplementary material for: Force-Generation by the Trans-Envelope Tol-Pal System
Source: Front Microbiol. 2022 Mar 3;13:852176. doi: 10.3389/fmicb.2022.852176 (PMC8928145; doi:10.3389/fmicb.2022.852176)
Supplement: Supplementary file 2 [file Data_Sheet_2.ZIP › Supplementary-RaptorX/TolQ(A)-TolA100(B).all_in_one/690377A_690377B.epad_intra_B]

1 2 0.000000 0.000000 0.000000 0.000000 0.000000 0.000000 0.000000 0.000000 0.000000 0.000000 0.000000 0.000000
1 3 0.236605 5.831096 11.973866 30.012616 12.714913 3.878691 1.356327 0.835978 0.873582 0.400011 0.044459 31.841856
1 4 3.162160 9.055885 4.270270 8.085084 6.388545 9.347756 13.724977 10.397373 2.705829 0.672602 0.138867 32.050652
1 5 0.577440 6.023987 4.995146 8.637205 6.341021 8.131549 7.330395 10.090323 7.885661 6.524459 2.869038 30.593777
1 6 0.207315 1.460277 0.824331 2.172505 3.684792 10.776439 10.769581 9.477100 6.166764 6.108791 4.932192 43.419914
1 7 0.236212 0.519993 0.623109 1.024137 1.797404 4.608578 11.808677 8.766773 5.661944 3.934004 3.840731 57.178437
1 8 0.150574 0.352572 0.446529 0.724066 1.331697 3.690614 9.211714 6.433864 4.898915 4.103443 4.522011 64.134000
1 9 0.143905 0.273261 0.380689 0.695348 1.055724 1.875445 4.449122 4.531599 5.927343 5.263964 5.246118 70.157479
1 10 0.115015 0.257865 0.344631 0.479150 0.605549 0.988038 2.069264 1.859938 2.517673 3.270055 5.532812 81.960009
1 11 0.102898 0.198585 0.271425 0.411891 0.548994 0.892871 1.941140 1.745682 2.086836 2.261283 3.451983 86.086412
1 12 0.171184 0.290057 0.363505 0.537523 0.821568 1.435780 3.129860 2.666765 2.917216 2.854540 3.851925 80.960077
1 13 0.129828 0.233177 0.320420 0.460895 0.689011 1.019458 1.312448 1.535120 1.809586 2.216397 2.619066 87.654596
1 14 0.114610 0.179082 0.228994 0.329079 0.506404 0.789542 1.084690 1.333162 1.585997 1.925447 2.246406 89.676584
1 15 0.098106 0.202709 0.297213 0.391305 0.528039 0.780846 1.041537 1.206132 1.355704 1.615780 1.917058 90.565569
1 16 0.129067 0.288264 0.431893 0.534901 0.633712 0.828999 1.022479 1.122524 1.207027 1.382334 1.604019 90.814781
1 17 0.092310 0.207176 0.322725 0.407357 0.484186 0.634419 0.791361 0.879865 0.952228 1.096253 1.280446 92.851677
1 18 0.042409 0.071575 0.097167 0.139573 0.218412 0.360443 0.523774 0.658866 0.774819 0.928644 1.070756 95.113565
1 19 0.046268 0.079067 0.107393 0.155088 0.231539 0.333896 0.428290 0.508463 0.597276 0.718510 0.836021 95.958183
1 20 0.045453 0.084688 0.117583 0.160243 0.216407 0.288544 0.353522 0.404783 0.463915 0.556300 0.657841 96.650721
1 21 0.020206 0.038654 0.057977 0.084781 0.126683 0.192274 0.264338 0.327259 0.391792 0.487022 0.592634 97.416380
1 22 0.015644 0.026350 0.036509 0.053551 0.082737 0.130262 0.186731 0.244400 0.309477 0.401626 0.499680 98.013031
1 23 0.016848 0.030466 0.042654 0.060829 0.091442 0.138068 0.187356 0.230739 0.276405 0.346352 0.424639 98.154202
1 24 0.015759 0.031744 0.048892 0.069518 0.098699 0.144817 0.197575 0.244148 0.290903 0.361973 0.445614 98.050358
1 25 0.002396 0.004469 0.007099 0.011127 0.018878 0.032372 0.049094 0.069075 0.094651 0.133183 0.179125 99.398529
1 26 0.002470 0.004387 0.006659 0.010267 0.016996 0.027781 0.040418 0.056341 0.078536 0.112911 0.155355 99.487883
1 27 0.002613 0.004226 0.005949 0.009163 0.015448 0.024858 0.034904 0.047501 0.065109 0.092030 0.124052 99.574144
1 28 0.003080 0.005039 0.006928 0.010181 0.016369 0.025671 0.035307 0.046501 0.061226 0.084288 0.112644 99.592764
1 29 0.002884 0.005381 0.008037 0.011359 0.016680 0.025090 0.034281 0.044111 0.056075 0.075610 0.101166 99.619328
1 30 0.003136 0.005625 0.008084 0.011016 0.015744 0.023563 0.032080 0.040476 0.049594 0.065023 0.085517 99.660143
1 31 0.003700 0.006149 0.008398 0.011690 0.017244 0.024725 0.031695 0.038900 0.047688 0.061344 0.077524 99.670940
1 32 0.004641 0.006957 0.009166 0.013057 0.019281 0.026533 0.032699 0.039374 0.047511 0.059953 0.074284 99.666542
1 33 0.004082 0.006321 0.008248 0.011659 0.018020 0.026393 0.033547 0.040525 0.048929 0.061742 0.075841 99.664692
1 34 0.003909 0.006513 0.009062 0.012621 0.018433 0.026315 0.033514 0.040386 0.048172 0.060520 0.074905 99.665652
1 35 0.004665 0.007414 0.009825 0.013452 0.019548 0.027477 0.034334 0.040777 0.048142 0.059690 0.072792 99.661884
1 36 0.004016 0.006497 0.008859 0.012472 0.018800 0.027364 0.034954 0.041853 0.049501 0.061123 0.073803 99.660757
1 37 0.004821 0.007778 0.010361 0.014110 0.020484 0.029077 0.036654 0.043477 0.051071 0.062919 0.076263 99.642984
1 38 0.004864 0.008787 0.012318 0.015926 0.021630 0.030523 0.038933 0.045813 0.052899 0.065168 0.080169 99.622971
1 39 0.004240 0.006877 0.009406 0.013291 0.020155 0.029380 0.037347 0.044256 0.051691 0.062919 0.074914 99.645527
1 40 0.006726 0.009930 0.012363 0.016681 0.023808 0.031775 0.037866 0.043976 0.051568 0.062603 0.074077 99.628624
1 41 0.005764 0.008778 0.011219 0.015408 0.022387 0.030240 0.036163 0.041893 0.049022 0.059343 0.069853 99.649925
1 42 0.005474 0.008080 0.010314 0.014424 0.021126 0.028486 0.034297 0.040269 0.047379 0.057275 0.067406 99.665470
1 43 0.005405 0.007697 0.009742 0.014018 0.020899 0.027681 0.032880 0.039012 0.046774 0.056783 0.066601 99.672510
1 44 0.004930 0.007114 0.009185 0.013379 0.020176 0.027119 0.032591 0.038933 0.046964 0.057445 0.067869 99.674295
1 45 0.005400 0.007663 0.009878 0.014473 0.021945 0.029549 0.035619 0.042803 0.051937 0.063613 0.075133 99.641987
1 46 0.005533 0.007945 0.010353 0.015318 0.023696 0.032410 0.039241 0.047188 0.057639 0.071102 0.084182 99.605392
1 47 0.007160 0.010052 0.012809 0.018471 0.027911 0.037940 0.045955 0.055147 0.067149 0.082897 0.098784 99.535727
1 48 0.007310 0.011131 0.014744 0.021023 0.031657 0.044159 0.054135 0.063914 0.076339 0.093544 0.110697 99.471352
1 49 0.010989 0.016567 0.021097 0.028354 0.040091 0.053916 0.064509 0.074092 0.086099 0.104165 0.123593 99.376528
1 50 0.008038 0.015300 0.021682 0.027171 0.036687 0.052822 0.067810 0.078734 0.090700 0.112566 0.139878 99.348615
1 51 0.010785 0.016364 0.020847 0.027383 0.038144 0.052722 0.065697 0.077649 0.091544 0.112562 0.136556 99.349749
1 52 0.010041 0.014829 0.018377 0.024717 0.036525 0.052487 0.066282 0.079833 0.097590 0.124922 0.156248 99.318146
1 53 0.007785 0.013258 0.018174 0.024065 0.033945 0.049793 0.065634 0.080087 0.097122 0.124919 0.159436 99.325781
1 54 0.008287 0.013886 0.019328 0.026342 0.037071 0.052722 0.068304 0.083952 0.102945 0.132801 0.170235 99.284128
1 55 0.006388 0.011081 0.015647 0.021489 0.032054 0.049734 0.068253 0.085819 0.105982 0.138099 0.177778 99.287676
1 56 0.007445 0.012109 0.017246 0.025523 0.040106 0.059576 0.077101 0.094727 0.116775 0.149379 0.186020 99.213995
1 57 0.012830 0.019373 0.024286 0.032682 0.048254 0.067940 0.083977 0.100938 0.124101 0.157145 0.192741 99.135738
1 58 0.011554 0.017370 0.022843 0.032465 0.048946 0.067529 0.081336 0.095875 0.115908 0.144474 0.174187 99.187515
1 59 0.013363 0.020436 0.025532 0.033596 0.048715 0.069287 0.086515 0.102707 0.123033 0.152963 0.185443 99.138413
1 60 0.009413 0.017551 0.025004 0.033140 0.048528 0.073110 0.095261 0.112657 0.133063 0.167613 0.208921 99.075741
1 61 0.012540 0.022899 0.030724 0.037505 0.049791 0.070504 0.089472 0.104731 0.122661 0.153207 0.190414 99.115551
1 62 0.008461 0.014919 0.021078 0.028727 0.043014 0.065846 0.086869 0.102899 0.119826 0.148050 0.180474 99.179836
1 63 0.010665 0.019031 0.026645 0.035200 0.050047 0.072984 0.094155 0.111809 0.132191 0.164689 0.202575 99.080007
1 64 0.010947 0.019610 0.027129 0.035658 0.051363 0.075568 0.097729 0.116940 0.140145 0.176483 0.218526 99.029903
1 65 0.007241 0.012402 0.017275 0.024237 0.038330 0.060721 0.081643 0.098679 0.117117 0.145864 0.177393 99.219097
1 66 0.009535 0.016815 0.023362 0.030996 0.044315 0.063836 0.080740 0.094079 0.109515 0.135460 0.165589 99.225758
1 67 0.010785 0.020691 0.028757 0.035193 0.046132 0.064232 0.081039 0.094302 0.109481 0.135421 0.166721 99.207243
1 68 0.006329 0.011271 0.016185 0.022240 0.032953 0.049672 0.065815 0.079250 0.092766 0.114174 0.138701 99.370646
1 69 0.005638 0.008803 0.011651 0.016379 0.025390 0.038325 0.050265 0.061312 0.073385 0.091240 0.110193 99.507421
1 70 0.006446 0.010820 0.014740 0.019882 0.028266 0.039248 0.048745 0.057318 0.067117 0.082710 0.100261 99.524449
1 71 0.005518 0.009130 0.012460 0.017078 0.024734 0.034837 0.043636 0.051699 0.060723 0.074984 0.090954 99.574246
1 72 0.005218 0.008041 0.010385 0.014174 0.020710 0.029080 0.036304 0.043400 0.051492 0.063788 0.077137 99.640270
1 73 0.003989 0.006120 0.008169 0.011761 0.017921 0.025496 0.032070 0.038785 0.046461 0.057854 0.070035 99.681341
1 74 0.005036 0.007429 0.009375 0.013020 0.019281 0.026767 0.033163 0.040041 0.048175 0.059800 0.071971 99.665945
1 75 0.003385 0.005448 0.007499 0.010679 0.016063 0.023217 0.029830 0.036319 0.043368 0.054477 0.067130 99.702587
1 76 0.003492 0.005673 0.007752 0.010988 0.016516 0.023551 0.029791 0.036068 0.043280 0.054362 0.066637 99.701889
1 77 0.003930 0.005893 0.007672 0.010890 0.016378 0.023016 0.028814 0.034941 0.041963 0.052384 0.063586 99.710533
1 78 0.003274 0.005177 0.007005 0.010069 0.015510 0.022485 0.028599 0.034595 0.041181 0.051215 0.061994 99.718897
1 79 0.003654 0.005906 0.007991 0.011119 0.016335 0.023285 0.029655 0.035704 0.041938 0.051705 0.062645 99.710064
1 80 0.003683 0.006081 0.008278 0.011422 0.016716 0.023898 0.030492 0.036702 0.043185 0.053381 0.064821 99.701338
1 81 0.003379 0.005613 0.007750 0.010861 0.016153 0.023395 0.030145 0.036595 0.043516 0.054355 0.066537 99.701702
1 82 0.003519 0.005717 0.007704 0.010761 0.016221 0.023652 0.030395 0.036874 0.044137 0.055452 0.067989 99.697579
1 83 0.003594 0.005889 0.007872 0.010840 0.016278 0.023911 0.030993 0.037751 0.045262 0.056802 0.069511 99.691299
1 84 0.003030 0.005062 0.007104 0.010210 0.015884 0.024089 0.031795 0.038742 0.045943 0.057507 0.070597 99.690038
1 85 0.005522 0.008996 0.011486 0.015004 0.021235 0.029507 0.036427 0.042801 0.050153 0.061858 0.074630 99.642378
1 86 0.004213 0.007294 0.010191 0.013892 0.020081 0.028784 0.036625 0.043344 0.050221 0.061684 0.074741 99.648931
1 87 0.003500 0.005976 0.008313 0.011537 0.017663 0.027139 0.036249 0.043894 0.051275 0.063264 0.076785 99.654409
1 88 0.005602 0.008846 0.011492 0.016033 0.024413 0.034495 0.041984 0.048691 0.057018 0.070077 0.083409 99.597939
1 89 0.009404 0.013323 0.015449 0.020190 0.029223 0.039942 0.047551 0.054418 0.063042 0.076526 0.090179 99.540750
1 90 0.005075 0.008707 0.012060 0.016891 0.026012 0.038627 0.048907 0.056980 0.065779 0.079773 0.093959 99.547228
1 91 0.005042 0.008651 0.012240 0.017064 0.026001 0.040742 0.055049 0.065039 0.071662 0.084040 0.098593 99.515879
1 92 0.008260 0.016854 0.024731 0.030183 0.036693 0.047503 0.057675 0.065383 0.072962 0.087261 0.104972 99.447527
1 93 0.006323 0.011301 0.016264 0.021692 0.029739 0.042196 0.054134 0.063065 0.069862 0.082336 0.097537 99.505550
1 94 0.005232 0.008717 0.011622 0.015664 0.023373 0.034986 0.045745 0.054928 0.064297 0.078499 0.093387 99.563551
1 95 0.005172 0.008698 0.012064 0.016709 0.024878 0.036580 0.046964 0.055466 0.063880 0.077559 0.092724 99.559307
1 96 0.006507 0.010635 0.014200 0.019373 0.028244 0.039848 0.049282 0.056960 0.065189 0.078508 0.092749 99.538504
1 97 0.008501 0.012734 0.015564 0.020749 0.030640 0.043235 0.052791 0.060803 0.069967 0.083891 0.097578 99.503553
1 98 0.007900 0.012964 0.017203 0.022496 0.031372 0.044373 0.055661 0.064181 0.071955 0.085776 0.101594 99.484526
1 99 0.009674 0.016334 0.020521 0.025394 0.033959 0.045805 0.055232 0.062903 0.071853 0.086463 0.102301 99.469555
1 100 0.010188 0.016434 0.022584 0.030549 0.041160 0.056330 0.069920 0.080201 0.088556 0.104304 0.123847 99.355926
2 3 0.000000 0.000000 0.000000 0.000000 0.000000 0.000000 0.000000 0.000000 0.000000 0.000000 0.000000 0.000000
2 4 0.230099 6.761159 12.923881 29.969293 9.510589 1.767765 1.186823 0.986559 1.571720 1.135734 0.252571 33.703806
2 5 3.294990 11.329925 4.260383 9.099837 5.793844 8.679695 12.256353 11.999740 3.376372 1.202977 0.424429 28.281456
2 6 0.605131 6.900735 5.739574 9.972674 6.219685 7.194393 6.328939 7.720403 8.750586 7.593772 3.184666 29.789442
2 7 0.345727 3.951880 2.368140 4.575534 3.784661 10.775335 10.832098 8.105266 4.957133 4.815797 4.428936 41.059493
2 8 0.337417 0.770561 0.840217 1.385897 1.875041 4.427020 10.963717 8.177868 6.017082 4.740017 4.615368 55.849794
2 9 0.255572 0.597439 0.656917 1.131417 1.662057 3.765053 8.723402 6.241627 4.926449 4.096776 4.693313 63.249975
2 10 0.218341 0.371672 0.452701 0.845731 1.100329 1.650473 3.650146 3.777459 5.315538 5.050904 5.322964 72.243738
2 11 0.143799 0.288241 0.365621 0.534274 0.753850 1.216104 2.464932 2.165524 2.914591 3.707789 6.037636 79.407640
2 12 0.239123 0.343052 0.386124 0.610518 0.951909 1.512016 2.938655 2.441728 2.806337 2.898147 4.057471 80.814922
2 13 0.295084 0.436369 0.499452 0.738378 1.159977 1.951407 4.001474 3.243991 3.383807 3.120580 3.920537 77.248943
2 14 0.194669 0.223944 0.228571 0.327994 0.519826 0.765231 0.978324 1.201668 1.511835 1.950181 2.375638 89.722118
2 15 0.128564 0.210674 0.263043 0.353451 0.526182 0.810410 1.085292 1.282883 1.492980 1.839614 2.208608 89.798296
2 16 0.168346 0.281723 0.356336 0.463897 0.637387 0.927469 1.201898 1.349168 1.445706 1.644966 1.879717 89.643384
2 17 0.124268 0.210854 0.257763 0.322694 0.442355 0.650851 0.856847 0.988292 1.104232 1.295607 1.498422 92.247813
2 18 0.044961 0.062681 0.079714 0.125950 0.209269 0.319899 0.430925 0.549159 0.698868 0.910638 1.130925 95.437008
2 19 0.040996 0.057149 0.072877 0.114339 0.186463 0.273988 0.361518 0.462556 0.591745 0.750893 0.894237 96.193240
2 20 0.036890 0.056221 0.072479 0.108505 0.171738 0.251755 0.328876 0.404833 0.490882 0.600182 0.700446 96.777193
2 21 0.014449 0.024536 0.034651 0.053353 0.087650 0.140567 0.203023 0.270109 0.349643 0.461367 0.582614 97.778038
2 22 0.012339 0.017947 0.023102 0.035690 0.058491 0.088896 0.123207 0.165903 0.224132 0.306151 0.397413 98.546736
2 23 0.012573 0.019144 0.024911 0.037271 0.059033 0.087467 0.118390 0.153965 0.198319 0.260352 0.327558 98.701015
2 24 0.012872 0.021459 0.027818 0.038790 0.058541 0.087720 0.121711 0.158460 0.202537 0.265319 0.334157 98.670620
2 25 0.007313 0.011867 0.016159 0.024832 0.040891 0.065040 0.094720 0.129228 0.172479 0.236951 0.313624 98.886896
2 26 0.001801 0.002745 0.003902 0.006468 0.011619 0.018507 0.026174 0.037059 0.052835 0.075649 0.102856 99.660387
2 27 0.002282 0.003112 0.004091 0.006738 0.011924 0.017898 0.023823 0.032907 0.046656 0.065893 0.087675 99.697002
2 28 0.002761 0.003805 0.004878 0.007742 0.013403 0.020163 0.026665 0.035956 0.049606 0.068960 0.090750 99.675312
2 29 0.002658 0.004346 0.005964 0.008767 0.014119 0.021672 0.029815 0.039474 0.051757 0.069375 0.089634 99.662420
2 30 0.002912 0.004548 0.006035 0.008897 0.014585 0.022239 0.029468 0.037235 0.046845 0.061135 0.077317 99.688786
2 31 0.003554 0.005416 0.007495 0.011293 0.017369 0.023928 0.029968 0.037264 0.046180 0.058207 0.071428 99.687897
2 32 0.007460 0.008397 0.008876 0.012921 0.020665 0.027217 0.031741 0.038999 0.049709 0.062066 0.072502 99.659447
2 33 0.005060 0.006846 0.008617 0.012860 0.020286 0.027817 0.033672 0.040568 0.049284 0.060870 0.072492 99.661625
2 34 0.005688 0.008139 0.010023 0.014089 0.021406 0.029055 0.034899 0.041375 0.049515 0.060170 0.070644 99.654997
2 35 0.006672 0.008837 0.010369 0.014370 0.021520 0.028915 0.034720 0.041440 0.049624 0.060015 0.070036 99.653486
2 36 0.005777 0.008180 0.010099 0.014180 0.021468 0.029285 0.035432 0.042099 0.050233 0.060787 0.071090 99.651371
2 37 0.006778 0.009326 0.011067 0.015217 0.022867 0.031127 0.037433 0.044199 0.052693 0.063882 0.074689 99.630724
2 38 0.006855 0.010259 0.012157 0.015710 0.023179 0.032767 0.040223 0.046555 0.053948 0.064917 0.076057 99.617371
2 39 0.005960 0.008471 0.010812 0.015487 0.023191 0.031050 0.037159 0.043612 0.051061 0.060796 0.070539 99.641861
2 40 0.010243 0.011544 0.011930 0.016725 0.025631 0.032772 0.037022 0.043450 0.052579 0.062580 0.070325 99.625198
2 41 0.008064 0.009888 0.011195 0.016116 0.024568 0.031308 0.035362 0.040963 0.048653 0.057536 0.064903 99.651440
2 42 0.007398 0.008722 0.009949 0.014955 0.023511 0.029749 0.033277 0.038715 0.046192 0.054383 0.061007 99.672144
2 43 0.006892 0.007904 0.009083 0.013958 0.021885 0.027433 0.031262 0.037818 0.046411 0.054648 0.060742 99.681969
2 44 0.006201 0.007288 0.008598 0.013397 0.021602 0.027666 0.031607 0.038010 0.046804 0.055840 0.062805 99.680183
2 45 0.007032 0.008015 0.009275 0.014432 0.023164 0.029584 0.033966 0.041286 0.051127 0.060860 0.068321 99.652937
2 46 0.007386 0.008791 0.010529 0.016306 0.025818 0.033011 0.038055 0.046117 0.056956 0.067929 0.076589 99.612510
2 47 0.009227 0.010378 0.011922 0.018484 0.029865 0.038823 0.044671 0.053252 0.064524 0.076416 0.086067 99.556376
2 48 0.010581 0.013125 0.015378 0.022428 0.034321 0.044307 0.050691 0.059244 0.071461 0.085782 0.098156 99.494526
2 49 0.017287 0.019402 0.020171 0.027504 0.040742 0.052498 0.060083 0.070105 0.084199 0.100904 0.115197 99.391911
2 50 0.010167 0.015957 0.019585 0.025085 0.036838 0.052925 0.065134 0.074281 0.086198 0.106330 0.128446 99.379055
2 51 0.013147 0.016747 0.019522 0.027050 0.039744 0.053289 0.064211 0.076401 0.091598 0.111193 0.130867 99.356231
2 52 0.009371 0.012004 0.014970 0.022513 0.035696 0.050367 0.062472 0.076462 0.094855 0.120225 0.147198 99.353865
2 53 0.008039 0.011575 0.014195 0.019805 0.031465 0.047416 0.061182 0.074728 0.092989 0.120771 0.151642 99.366197
2 54 0.007700 0.011370 0.015102 0.021879 0.033347 0.048472 0.063302 0.079765 0.100199 0.129755 0.164116 99.324991
2 55 0.006588 0.009871 0.012765 0.018374 0.030008 0.046943 0.062871 0.079203 0.100185 0.132674 0.170758 99.329759
2 56 0.008858 0.012460 0.016500 0.025196 0.040380 0.057600 0.072678 0.091020 0.115154 0.147239 0.181529 99.231386
2 57 0.014701 0.017827 0.020810 0.030555 0.048906 0.068033 0.082340 0.100347 0.124588 0.155753 0.186931 99.149212
2 58 0.014894 0.018245 0.021539 0.031826 0.049766 0.066031 0.077654 0.094524 0.118793 0.147645 0.174188 99.184893
2 59 0.013662 0.016903 0.020524 0.031510 0.051580 0.071425 0.084612 0.100243 0.122105 0.152234 0.182862 99.152338
2 60 0.009619 0.014596 0.019200 0.028003 0.046214 0.070838 0.091448 0.110937 0.135784 0.172169 0.210337 99.090855
2 61 0.015219 0.020964 0.024326 0.032388 0.050258 0.074647 0.093058 0.108122 0.126507 0.155888 0.187817 99.110807
2 62 0.009766 0.014177 0.018407 0.026621 0.041765 0.061154 0.077814 0.094753 0.115970 0.146589 0.179816 99.213169
2 63 0.011460 0.016342 0.020810 0.029934 0.047101 0.069460 0.088988 0.108926 0.133478 0.167728 0.204131 99.101644
2 64 0.010844 0.015772 0.020315 0.029490 0.047737 0.072128 0.093382 0.114638 0.140869 0.177343 0.215621 99.061865
2 65 0.008088 0.011818 0.015710 0.023364 0.037940 0.057140 0.073999 0.091157 0.112503 0.143556 0.178030 99.246695
2 66 0.010662 0.015374 0.019127 0.026911 0.041949 0.060565 0.075668 0.091248 0.112123 0.141720 0.172569 99.232084
2 67 0.010045 0.015391 0.020052 0.027928 0.043497 0.065765 0.085342 0.101194 0.117329 0.142307 0.169373 99.201780
2 68 0.007999 0.011730 0.014966 0.021070 0.032697 0.047940 0.061634 0.075810 0.092774 0.116128 0.140654 99.376594
2 69 0.006556 0.008602 0.010428 0.015408 0.024913 0.035746 0.044519 0.054944 0.068952 0.088136 0.107716 99.534081
2 70 0.007174 0.010145 0.012640 0.017877 0.027345 0.038291 0.047259 0.056642 0.067651 0.082416 0.097112 99.535450
2 71 0.006295 0.008980 0.011375 0.016069 0.024289 0.033986 0.042134 0.050540 0.059917 0.072862 0.086186 99.587366
2 72 0.006934 0.008960 0.010287 0.014394 0.022035 0.029891 0.035761 0.042946 0.052275 0.064192 0.075168 99.637157
2 73 0.004910 0.006551 0.008149 0.012169 0.019217 0.026115 0.031381 0.038029 0.046453 0.057067 0.066917 99.683043
2 74 0.005779 0.007367 0.008938 0.013444 0.021275 0.028547 0.033983 0.041084 0.049882 0.060456 0.069920 99.659326
2 75 0.004301 0.006163 0.007833 0.011396 0.017881 0.025016 0.030818 0.037453 0.045616 0.056338 0.066643 99.690544
2 76 0.004519 0.006512 0.008345 0.012092 0.018709 0.025869 0.031817 0.038588 0.046316 0.056020 0.065182 99.686030
2 77 0.005639 0.006975 0.007927 0.011558 0.018450 0.024954 0.029581 0.035718 0.043790 0.053618 0.062093 99.699698
2 78 0.004488 0.006297 0.007904 0.011406 0.017484 0.023677 0.028599 0.034556 0.041829 0.051216 0.060123 99.712420
2 79 0.004842 0.006769 0.008159 0.011442 0.017538 0.024072 0.029122 0.034845 0.041800 0.051071 0.059971 99.710367
2 80 0.004613 0.006688 0.008441 0.011920 0.018030 0.024887 0.030684 0.037001 0.044001 0.053244 0.062355 99.698135
2 81 0.004061 0.005945 0.007580 0.010830 0.016826 0.023932 0.030164 0.037011 0.044800 0.055153 0.065442 99.698260
2 82 0.003883 0.005541 0.007073 0.010474 0.016953 0.024261 0.030276 0.037045 0.045184 0.055813 0.065989 99.697512
2 83 0.003734 0.005502 0.007125 0.010337 0.016408 0.023879 0.030505 0.037489 0.045334 0.056082 0.067171 99.696434
2 84 0.003357 0.004873 0.006360 0.009569 0.015718 0.022905 0.028919 0.035718 0.044448 0.056439 0.068452 99.703247
2 85 0.005910 0.008014 0.009684 0.013735 0.021205 0.029404 0.035857 0.042865 0.050868 0.061616 0.072055 99.648788
2 86 0.005213 0.007522 0.009281 0.012941 0.020075 0.028785 0.036012 0.043202 0.051235 0.062227 0.072873 99.650635
2 87 0.003903 0.005713 0.007522 0.011291 0.018533 0.027264 0.034423 0.041644 0.050167 0.062437 0.075125 99.661980
2 88 0.006535 0.008584 0.010551 0.015798 0.025330 0.034356 0.040534 0.048135 0.058226 0.070920 0.082037 99.598991
2 89 0.011597 0.012487 0.013251 0.019869 0.032486 0.042320 0.047165 0.054113 0.063979 0.075968 0.085378 99.541383
2 90 0.006075 0.008963 0.011841 0.017265 0.026761 0.037698 0.046885 0.056027 0.065536 0.077942 0.089861 99.555147
2 91 0.006803 0.009272 0.011200 0.016173 0.026281 0.038166 0.047064 0.055619 0.065950 0.081200 0.096399 99.545874
2 92 0.008723 0.014458 0.018521 0.023247 0.032456 0.046541 0.059353 0.068340 0.074887 0.086089 0.098397 99.468985
2 93 0.008858 0.012446 0.015018 0.020592 0.030566 0.041480 0.049662 0.057727 0.067021 0.080229 0.093478 99.522922
2 94 0.005902 0.008334 0.010702 0.015525 0.024164 0.034356 0.043412 0.053062 0.063328 0.076560 0.089745 99.574907
2 95 0.006838 0.009629 0.011800 0.016842 0.026795 0.037930 0.046300 0.054896 0.065467 0.079409 0.092209 99.551885
2 96 0.007765 0.011053 0.014065 0.020209 0.030573 0.040801 0.048433 0.057038 0.067391 0.080180 0.091691 99.530794
2 97 0.011680 0.013928 0.015756 0.022683 0.035102 0.046470 0.053937 0.062716 0.073253 0.085605 0.095715 99.483158
2 98 0.011008 0.013751 0.015329 0.021786 0.034679 0.047200 0.054534 0.062753 0.073797 0.087420 0.098364 99.479380
2 99 0.008821 0.013648 0.019085 0.027140 0.038151 0.050141 0.060452 0.069828 0.077205 0.086837 0.096689 99.452003
2 100 0.016533 0.022540 0.025141 0.032190 0.044587 0.058142 0.067367 0.076555 0.088210 0.104959 0.121602 99.342175
3 4 0.000000 0.000000 0.000000 0.000000 0.000000 0.000000 0.000000 0.000000 0.000000 0.000000 0.000000 0.000000
3 5 0.200083 8.672481 12.533941 29.805423 9.466968 5.864173 5.213449 1.543858 1.514085 0.456036 0.115698 24.613804
3 6 3.218256 12.693879 5.614544 10.057771 6.540179 12.057602 14.009212 8.860968 2.107611 0.456122 0.165077 24.218778
3 7 0.662235 7.755411 6.069776 9.168798 6.207981 10.180626 9.205222 7.895116 6.911193 5.909842 2.867019 27.166781
3 8 0.330738 2.593423 1.628432 4.031309 5.358122 13.896158 11.803624 8.554345 5.293956 4.890412 4.116261 37.503220
3 9 0.401209 0.948290 1.086194 1.866762 2.656018 5.264786 11.687557 8.581892 6.022773 4.269407 4.284355 52.930754
3 10 0.210425 0.479843 0.598331 1.028776 1.600523 3.358316 7.885364 5.966393 4.930852 4.294388 5.261179 64.385612
3 11 0.198595 0.367547 0.502962 0.853328 1.200538 1.878130 4.341927 4.508415 6.199925 5.986294 6.537968 67.424370
3 12 0.209775 0.442579 0.621172 0.901903 1.274032 2.034940 4.088923 3.536026 4.578861 5.363453 7.739764 69.208572
3 13 0.229247 0.429096 0.576906 0.853127 1.216937 1.956252 4.027589 3.337786 3.592494 3.464407 4.639815 75.676344
3 14 0.184959 0.284066 0.345639 0.519353 0.806153 1.397659 3.044086 2.653218 3.046560 3.086388 4.245634 80.386282
3 15 0.087513 0.176774 0.266827 0.364430 0.500438 0.775729 1.103178 1.377807 1.674503 2.140271 2.654537 88.877997
3 16 0.117094 0.238761 0.362212 0.492315 0.659488 0.959422 1.291664 1.537342 1.776210 2.123625 2.484987 87.956879
3 17 0.076137 0.158361 0.239445 0.324997 0.448035 0.673679 0.927105 1.116230 1.299616 1.587504 1.908618 91.240275
3 18 0.033633 0.052733 0.070750 0.108139 0.176772 0.284806 0.410090 0.549582 0.732083 0.992492 1.275501 95.313420
3 19 0.027549 0.044236 0.060858 0.094571 0.154709 0.239503 0.331158 0.434722 0.573578 0.763613 0.958503 96.317002
3 20 0.025842 0.044032 0.061590 0.093129 0.146714 0.219025 0.294819 0.375668 0.478957 0.619303 0.760587 96.880337
3 21 0.011893 0.021772 0.032221 0.049648 0.080203 0.128455 0.186499 0.251733 0.336075 0.461552 0.608632 97.831318
3 22 0.008373 0.013520 0.018727 0.029032 0.047254 0.074512 0.108185 0.150138 0.206427 0.290219 0.391517 98.662094
3 23 0.008545 0.013832 0.018467 0.027591 0.044113 0.067942 0.094578 0.125095 0.164836 0.225035 0.296250 98.913715
3 24 0.007078 0.012602 0.018203 0.027363 0.042580 0.065139 0.091779 0.121810 0.160121 0.218623 0.288848 98.945854
3 25 0.004869 0.008492 0.012154 0.018596 0.029745 0.046970 0.068526 0.093873 0.126863 0.178376 0.244135 99.167399
3 26 0.004569 0.007701 0.011039 0.017309 0.027857 0.042674 0.060871 0.083114 0.112196 0.155639 0.209425 99.267605
3 27 0.001431 0.002188 0.003061 0.004920 0.008504 0.013103 0.017930 0.024601 0.034190 0.048310 0.065359 99.776402
3 28 0.001673 0.002630 0.003723 0.005950 0.010214 0.015882 0.021841 0.029634 0.040338 0.056104 0.075035 99.736975
3 29 0.001893 0.003462 0.005219 0.007877 0.012597 0.019604 0.027482 0.036605 0.048133 0.065476 0.086610 99.685040
3 30 0.002211 0.003967 0.005865 0.008476 0.013034 0.020162 0.028302 0.037033 0.046777 0.061788 0.080423 99.691963
3 31 0.003132 0.005193 0.007283 0.010590 0.016126 0.022941 0.029464 0.036976 0.046470 0.059843 0.074910 99.687071
3 32 0.004370 0.006479 0.008847 0.013335 0.020564 0.028244 0.034910 0.042660 0.052070 0.064986 0.078933 99.644600
3 33 0.004435 0.006825 0.008957 0.012859 0.020074 0.029065 0.037027 0.045526 0.056059 0.070707 0.086116 99.622355
3 34 0.003980 0.006724 0.009681 0.014012 0.021280 0.030651 0.039219 0.047280 0.055906 0.068478 0.082240 99.620552
3 35 0.005348 0.008445 0.011254 0.015591 0.022847 0.031697 0.039312 0.046645 0.055000 0.067206 0.080609 99.616047
3 36 0.004795 0.007759 0.010732 0.015209 0.022455 0.031380 0.039469 0.047455 0.056328 0.068643 0.081937 99.613836
3 37 0.004984 0.007853 0.010694 0.015329 0.023250 0.033032 0.041518 0.049544 0.058510 0.071093 0.084392 99.599798
3 38 0.004701 0.008391 0.011786 0.015652 0.022560 0.033067 0.042993 0.050884 0.058785 0.071592 0.086481 99.593108
3 39 0.005092 0.008134 0.010952 0.015239 0.022303 0.030788 0.038167 0.045610 0.054454 0.066515 0.079278 99.623465
3 40 0.006340 0.009184 0.011970 0.017378 0.025857 0.033728 0.039408 0.045897 0.054115 0.064585 0.074771 99.616764
3 41 0.005690 0.008490 0.010893 0.015495 0.023443 0.031507 0.037269 0.043352 0.051280 0.061437 0.070935 99.640209
3 42 0.005263 0.007595 0.009767 0.014131 0.021325 0.028238 0.033328 0.039240 0.046879 0.056429 0.065466 99.672337
3 43 0.004847 0.007046 0.009105 0.013241 0.020010 0.026361 0.031199 0.037234 0.045103 0.054645 0.063701 99.687506
3 44 0.004270 0.006254 0.008256 0.012332 0.019172 0.025846 0.031007 0.037233 0.045240 0.055048 0.064422 99.690918
3 45 0.004770 0.006931 0.009175 0.013814 0.021422 0.028450 0.033719 0.040444 0.049482 0.060343 0.070577 99.660875
3 46 0.005493 0.008114 0.010620 0.015531 0.023742 0.031726 0.037762 0.045183 0.055389 0.067954 0.079861 99.618622
3 47 0.005871 0.008628 0.011445 0.016949 0.026449 0.036411 0.044193 0.052881 0.064223 0.078675 0.092725 99.561554
3 48 0.006562 0.010125 0.013682 0.020047 0.030968 0.043056 0.052486 0.062069 0.074390 0.090323 0.105263 99.491026
3 49 0.010063 0.014875 0.018971 0.026398 0.038855 0.052511 0.062468 0.072002 0.084700 0.102902 0.121537 99.394718
3 50 0.006876 0.013083 0.018938 0.024665 0.034813 0.051101 0.066490 0.078422 0.092035 0.115540 0.144322 99.353714
3 51 0.009930 0.015459 0.020482 0.028007 0.039772 0.053998 0.066610 0.079720 0.096380 0.119660 0.145281 99.324701
3 52 0.007376 0.010968 0.014713 0.021583 0.033652 0.049448 0.064083 0.079391 0.098684 0.127220 0.160144 99.332741
3 53 0.006445 0.010849 0.015166 0.021364 0.032472 0.048768 0.064449 0.079455 0.098697 0.129147 0.165121 99.328072
3 54 0.006594 0.011081 0.015822 0.022594 0.033832 0.050013 0.066348 0.083325 0.104664 0.137801 0.178645 99.289280
3 55 0.005900 0.010236 0.014426 0.019939 0.030156 0.046675 0.064189 0.082344 0.105437 0.142382 0.188865 99.289448
3 56 0.007394 0.012086 0.017397 0.025949 0.040549 0.059273 0.077126 0.097294 0.123550 0.160464 0.202288 99.176634
3 57 0.010962 0.015994 0.021061 0.030940 0.048607 0.068836 0.085655 0.105114 0.130767 0.164992 0.201142 99.115932
3 58 0.011177 0.016275 0.021803 0.032863 0.051701 0.070505 0.084301 0.101266 0.125256 0.156288 0.187184 99.141379
3 59 0.014440 0.020479 0.025253 0.034862 0.051758 0.070600 0.086029 0.104966 0.131732 0.166831 0.202721 99.090328
3 60 0.008150 0.014114 0.020498 0.030348 0.049484 0.075661 0.098170 0.119296 0.147022 0.188675 0.233756 99.014820
3 61 0.013116 0.021268 0.027525 0.036841 0.055082 0.079159 0.097451 0.113387 0.135486 0.170809 0.209963 99.039913
3 62 0.008352 0.013619 0.019701 0.029392 0.045810 0.067487 0.087394 0.106822 0.129742 0.162461 0.198399 99.130819
3 63 0.009333 0.015145 0.021849 0.032940 0.052265 0.077235 0.099978 0.123249 0.151757 0.190189 0.230331 98.995729
3 64 0.009885 0.016493 0.023526 0.034386 0.053808 0.079050 0.101139 0.124205 0.155679 0.200446 0.248958 98.952425
3 65 0.006648 0.010571 0.015017 0.023000 0.038412 0.060337 0.081643 0.103588 0.129825 0.165433 0.202749 99.162775
3 66 0.007408 0.012149 0.018179 0.028434 0.046704 0.071030 0.093413 0.114249 0.136919 0.168210 0.200629 99.102675
3 67 0.011969 0.021395 0.029430 0.038890 0.055678 0.078119 0.096273 0.112511 0.135115 0.169799 0.207349 99.043474
3 68 0.007278 0.012346 0.017963 0.026046 0.039670 0.058131 0.075146 0.091106 0.109006 0.134984 0.163477 99.264849
3 69 0.005291 0.007936 0.010841 0.016468 0.026997 0.040814 0.053705 0.067084 0.082207 0.102563 0.123370 99.462721
3 70 0.006368 0.010334 0.014371 0.020486 0.030641 0.043194 0.053924 0.064189 0.075807 0.092529 0.110207 99.477951
3 71 0.006301 0.010023 0.013357 0.018510 0.027177 0.037678 0.046604 0.055878 0.067095 0.083020 0.099831 99.534529
3 72 0.005266 0.008000 0.010703 0.015392 0.023139 0.031856 0.039028 0.046586 0.055249 0.067481 0.080294 99.617001
3 73 0.004721 0.006974 0.009051 0.013061 0.020035 0.027715 0.033942 0.041008 0.049880 0.062029 0.074334 99.657250
3 74 0.005607 0.007967 0.010191 0.014866 0.022781 0.030708 0.036750 0.044162 0.053771 0.066208 0.078068 99.628923
3 75 0.003159 0.005098 0.007241 0.010866 0.017511 0.026138 0.034053 0.041968 0.050478 0.062461 0.074942 99.666082
3 76 0.003756 0.006008 0.008344 0.012448 0.019931 0.028681 0.035811 0.042988 0.051094 0.062077 0.072807 99.656052
3 77 0.004230 0.006271 0.008355 0.012209 0.018691 0.025790 0.031755 0.038566 0.046637 0.057698 0.069013 99.680784
3 78 0.003819 0.005967 0.007977 0.011452 0.017630 0.024739 0.030613 0.036947 0.044615 0.055346 0.066274 99.694618
3 79 0.003762 0.005939 0.008209 0.011906 0.017906 0.024854 0.030971 0.037563 0.045077 0.055688 0.066962 99.691166
3 80 0.003899 0.006142 0.008324 0.012008 0.018403 0.025912 0.032325 0.039090 0.046865 0.057668 0.068855 99.680509
3 81 0.002931 0.004612 0.006487 0.009878 0.016167 0.024056 0.031306 0.039089 0.047878 0.059909 0.072294 99.685395
3 82 0.003108 0.004853 0.006767 0.010315 0.016994 0.025195 0.032421 0.040146 0.049156 0.061563 0.074253 99.675236
3 83 0.003198 0.005200 0.007223 0.010599 0.016998 0.025293 0.032778 0.040405 0.049256 0.061724 0.074746 99.672584
3 84 0.002366 0.003760 0.005504 0.008796 0.015058 0.023241 0.031095 0.039496 0.048847 0.061593 0.074868 99.685375
3 85 0.005402 0.008159 0.010637 0.015213 0.023130 0.031596 0.038118 0.045341 0.054363 0.066515 0.078426 99.623104
3 86 0.004521 0.007294 0.010103 0.014695 0.022446 0.031170 0.038296 0.045763 0.054520 0.066422 0.078385 99.626383
3 87 0.003387 0.005493 0.007708 0.011364 0.018300 0.027700 0.036627 0.045555 0.055366 0.068971 0.082940 99.636589
3 88 0.005249 0.007789 0.010512 0.015997 0.025608 0.035428 0.043082 0.051992 0.062985 0.076098 0.087610 99.577650
3 89 0.009513 0.012090 0.015078 0.023079 0.035667 0.044579 0.049793 0.057554 0.067798 0.079664 0.089709 99.515476
3 90 0.005873 0.009696 0.013470 0.019292 0.028926 0.039619 0.048370 0.057629 0.068955 0.083341 0.096703 99.528124
3 91 0.005990 0.009558 0.013322 0.018870 0.027551 0.038602 0.049295 0.060184 0.071485 0.087275 0.104423 99.513445
3 92 0.007351 0.013497 0.018524 0.023737 0.033397 0.047548 0.059786 0.069227 0.079047 0.094557 0.110848 99.442482
3 93 0.005058 0.008193 0.012069 0.018208 0.028339 0.041616 0.054359 0.065923 0.075832 0.089538 0.104222 99.496647
3 94 0.005260 0.008105 0.010764 0.015447 0.024144 0.035012 0.044548 0.054585 0.066759 0.083507 0.100876 99.550993
3 95 0.004689 0.007565 0.010939 0.016450 0.026108 0.038253 0.049152 0.060006 0.072059 0.088827 0.106414 99.519537
3 96 0.006599 0.010399 0.014165 0.020509 0.031802 0.045071 0.055748 0.065909 0.077160 0.091917 0.106237 99.474483
3 97 0.010973 0.014495 0.017989 0.026559 0.040434 0.052003 0.059478 0.069133 0.081458 0.095334 0.107014 99.425131
3 98 0.009209 0.013875 0.019071 0.027390 0.039512 0.052708 0.063918 0.075433 0.086721 0.100364 0.113511 99.398285
3 99 0.010980 0.017648 0.022407 0.029325 0.041114 0.054414 0.064381 0.074027 0.085516 0.100315 0.114050 99.385824
3 100 0.013715 0.020900 0.027631 0.037532 0.050468 0.065206 0.077333 0.088915 0.100561 0.117490 0.136223 99.264024
4 5 0.000000 0.000000 0.000000 0.000000 0.000000 0.000000 0.000000 0.000000 0.000000 0.000000 0.000000 0.000000
4 6 0.281280 9.832441 13.256773 28.465800 9.318474 5.317912 2.588386 2.046542 1.299919 0.345280 0.113051 27.134144
4 7 3.360180 13.281417 5.440078 9.048236 6.955462 13.138758 13.621201 8.045226 2.283127 0.737318 0.223315 23.865681
4 8 0.834806 8.560379 6.503170 9.732695 6.981198 9.658666 7.513185 6.676697 6.553051 5.822424 2.828171 28.335558
4 9 0.623263 4.890076 2.526258 4.844205 5.278396 11.053551 10.726898 8.663925 5.385701 4.804406 4.027136 37.176186
4 10 0.503569 0.919650 0.923577 1.449306 2.089079 4.076961 9.469248 7.781403 6.463229 4.969941 5.112521 56.241514
4 11 0.426647 0.763601 0.835413 1.251206 2.013735 4.145733 8.797724 6.367750 5.536773 5.033418 6.145356 58.682644
4 12 0.892636 0.952163 1.007370 1.728526 2.575164 3.726707 7.235972 6.458204 7.562449 6.373598 6.224962 55.262249
4 13 0.578154 0.877545 0.925495 1.198867 1.681385 2.602844 4.971630 4.196157 5.275856 5.830684 7.911835 63.949549
4 14 0.273756 0.316805 0.342752 0.580614 0.973654 1.551630 2.987485 2.560754 3.083371 3.341801 4.932150 79.055229
4 15 0.257831 0.358068 0.386988 0.571226 0.902927 1.532688 3.187174 2.696169 3.040945 3.094358 4.342989 79.628641
4 16 0.230945 0.330353 0.385876 0.529687 0.777050 1.139516 1.470975 1.738921 2.062005 2.544098 3.005709 85.784864
4 17 0.120355 0.190279 0.230560 0.320897 0.506871 0.795916 1.061105 1.272837 1.537762 1.951497 2.369787 89.642138
4 18 0.039448 0.052837 0.069343 0.121596 0.226054 0.370923 0.520459 0.698846 0.947798 1.292287 1.645005 94.015408
4 19 0.032865 0.043571 0.057107 0.100506 0.183309 0.286114 0.389755 0.521737 0.705001 0.941678 1.176300 95.562055
4 20 0.026104 0.039590 0.053156 0.086452 0.150865 0.235993 0.321344 0.419587 0.552241 0.731004 0.908688 96.474973
4 21 0.011661 0.019583 0.027703 0.043987 0.075692 0.127869 0.191780 0.270324 0.381186 0.549190 0.745317 97.555706
4 22 0.008998 0.013387 0.017637 0.027937 0.047439 0.076140 0.110746 0.157487 0.226347 0.331812 0.463122 98.518949
4 23 0.009064 0.013696 0.017637 0.026632 0.043085 0.066700 0.093435 0.127039 0.173490 0.244023 0.328876 98.856323
4 24 0.007033 0.011250 0.014810 0.022204 0.035930 0.056826 0.081028 0.110314 0.150889 0.214365 0.291828 99.003521
4 25 0.004245 0.006684 0.009045 0.014336 0.024291 0.039212 0.057265 0.080225 0.113073 0.165107 0.231265 99.255251
4 26 0.004230 0.006389 0.008539 0.013540 0.022523 0.034736 0.049036 0.067230 0.092580 0.131285 0.179654 99.390255
4 27 0.005655 0.007687 0.009585 0.015064 0.024555 0.035383 0.046793 0.061654 0.082107 0.111310 0.145128 99.455082
4 28 0.001562 0.002120 0.002800 0.004655 0.008432 0.013151 0.017899 0.024621 0.034472 0.048857 0.065714 99.775713
4 29 0.002031 0.003243 0.004463 0.006785 0.011477 0.018315 0.025667 0.034562 0.046639 0.064766 0.086144 99.695907
4 30 0.002880 0.004387 0.005597 0.008137 0.013592 0.021286 0.028425 0.036134 0.046556 0.062930 0.082031 99.688043
4 31 0.003475 0.005020 0.006734 0.010277 0.016369 0.023359 0.029937 0.038007 0.048219 0.062300 0.078164 99.678137
4 32 0.006026 0.007124 0.008379 0.013187 0.021903 0.029857 0.035763 0.044163 0.055793 0.069887 0.083389 99.624533
4 33 0.005480 0.007365 0.009432 0.014392 0.023067 0.032442 0.040194 0.049194 0.060435 0.075467 0.091204 99.591328
4 34 0.006990 0.010016 0.012166 0.016715 0.025211 0.035076 0.042881 0.051103 0.061923 0.077134 0.093074 99.567713
4 35 0.006625 0.009130 0.011399 0.016403 0.025395 0.035656 0.043698 0.051834 0.061561 0.075324 0.089763 99.573216
4 36 0.006083 0.008606 0.010971 0.015875 0.024577 0.034945 0.043688 0.052631 0.063098 0.077301 0.092114 99.570109
4 37 0.006959 0.009379 0.011606 0.016844 0.026422 0.037629 0.046675 0.055725 0.066303 0.080620 0.095032 99.546811
4 38 0.007551 0.011592 0.013809 0.017393 0.025612 0.037875 0.048029 0.055834 0.064904 0.079994 0.096703 99.540707
4 39 0.005982 0.008383 0.010803 0.015763 0.024133 0.033309 0.040639 0.048450 0.057987 0.070999 0.084596 99.598955
4 40 0.009455 0.010729 0.011971 0.017986 0.028630 0.037407 0.042453 0.049229 0.058572 0.069902 0.080046 99.583620
4 41 0.008138 0.010025 0.011712 0.017187 0.026506 0.034422 0.039535 0.046456 0.056023 0.067169 0.076872 99.605955
4 42 0.007926 0.008866 0.009916 0.015021 0.024110 0.031380 0.035762 0.042225 0.051196 0.061544 0.070485 99.641571
4 43 0.006163 0.007421 0.008931 0.013768 0.021820 0.028374 0.033019 0.039776 0.048470 0.058050 0.066500 99.667706
4 44 0.005513 0.006951 0.008614 0.013382 0.021337 0.028086 0.032838 0.039364 0.047780 0.057470 0.066393 99.672271
4 45 0.006913 0.008159 0.009668 0.014920 0.023595 0.030454 0.035291 0.042716 0.052528 0.063157 0.072511 99.640089
4 46 0.007956 0.009496 0.011131 0.016749 0.026032 0.033546 0.038828 0.046895 0.057961 0.070252 0.081059 99.600094
4 47 0.008841 0.010556 0.012473 0.018912 0.029915 0.039377 0.045730 0.054296 0.066163 0.080587 0.094110 99.539043
4 48 0.009596 0.012371 0.015074 0.022140 0.033894 0.045331 0.053803 0.063662 0.076143 0.091448 0.105821 99.470719
4 49 0.012300 0.014994 0.017563 0.025638 0.039602 0.053517 0.063416 0.074731 0.089612 0.109125 0.128394 99.371109
4 50 0.008435 0.013428 0.016681 0.021875 0.033689 0.051950 0.067865 0.080713 0.096920 0.123879 0.154698 99.329866
4 51 0.010161 0.013270 0.016995 0.025908 0.040562 0.056080 0.068803 0.083315 0.101798 0.126624 0.153206 99.303280
4 52 0.009725 0.011336 0.013301 0.020820 0.035222 0.050829 0.063099 0.078989 0.102400 0.134935 0.169751 99.309591
4 53 0.010087 0.012626 0.014600 0.020553 0.032522 0.048339 0.062130 0.077086 0.098192 0.131278 0.170310 99.322277
4 54 0.008510 0.012061 0.015109 0.021433 0.032954 0.048648 0.063301 0.079958 0.103176 0.139451 0.184193 99.291206
4 55 0.007065 0.009871 0.012210 0.017718 0.029631 0.047663 0.065166 0.083819 0.108139 0.146358 0.192472 99.279892
4 56 0.007991 0.011242 0.015359 0.024561 0.040935 0.059873 0.076602 0.097927 0.127883 0.169306 0.214521 99.153799
4 57 0.016692 0.018307 0.020685 0.031205 0.050988 0.071791 0.088258 0.110578 0.140836 0.179814 0.220679 99.050169
4 58 0.013332 0.015750 0.019815 0.032244 0.053308 0.071824 0.085014 0.104931 0.133418 0.168250 0.202052 99.100061
4 59 0.017650 0.018566 0.021298 0.034278 0.057896 0.079634 0.094765 0.116496 0.146009 0.182442 0.217843 99.013121
4 60 0.015908 0.020311 0.023933 0.035130 0.058243 0.084521 0.102763 0.123548 0.156309 0.204819 0.255030 98.919487
4 61 0.026124 0.028922 0.029313 0.039137 0.061155 0.087586 0.105718 0.124610 0.151520 0.191308 0.232727 98.921881
4 62 0.013032 0.016885 0.021406 0.033100 0.054067 0.076611 0.093546 0.113267 0.140370 0.178061 0.217448 99.042206
4 63 0.017536 0.021353 0.025874 0.039316 0.063567 0.090062 0.111326 0.136676 0.169353 0.210787 0.252200 98.861950
4 64 0.018299 0.022808 0.026698 0.038811 0.063142 0.092611 0.116239 0.142943 0.179408 0.227916 0.276536 98.794592
4 65 0.010293 0.013571 0.017662 0.027898 0.047510 0.071354 0.091430 0.113312 0.141172 0.179543 0.219648 99.066603
4 66 0.015243 0.019388 0.023077 0.034049 0.056109 0.082079 0.101532 0.122209 0.150608 0.189719 0.228069 98.977917
4 67 0.017275 0.024273 0.028812 0.039102 0.061115 0.092337 0.118264 0.140647 0.167398 0.207918 0.249777 98.853083
4 68 0.012270 0.016901 0.020896 0.030073 0.047846 0.070168 0.088438 0.106886 0.129801 0.161469 0.193666 99.121588
4 69 0.007978 0.010109 0.012838 0.020284 0.033861 0.049126 0.061523 0.075786 0.093594 0.117902 0.143045 99.373953
4 70 0.010461 0.013762 0.016629 0.023767 0.036378 0.050290 0.061474 0.074330 0.090267 0.110945 0.131060 99.380638
4 71 0.008211 0.011291 0.014246 0.020601 0.031366 0.043418 0.053421 0.064790 0.078528 0.096896 0.115662 99.461575
4 72 0.008075 0.010012 0.011885 0.017621 0.027616 0.037464 0.044833 0.053935 0.065019 0.079062 0.092595 99.551888
4 73 0.006572 0.008322 0.010229 0.015467 0.024200 0.032376 0.038693 0.047145 0.058045 0.071565 0.084313 99.603075
4 74 0.009383 0.010045 0.011315 0.017475 0.028175 0.037266 0.043691 0.053024 0.064500 0.077306 0.088235 99.559587
4 75 0.005556 0.007624 0.009758 0.014816 0.024046 0.033534 0.040479 0.048399 0.058377 0.071627 0.084232 99.601555
4 76 0.007082 0.009626 0.011784 0.016723 0.025320 0.034562 0.041837 0.049843 0.058800 0.070336 0.081439 99.592648
4 77 0.007479 0.008547 0.009675 0.014459 0.023191 0.031340 0.037191 0.045005 0.054845 0.066945 0.078031 99.623295
4 78 0.005342 0.007037 0.008920 0.013443 0.020936 0.028455 0.034767 0.042691 0.051912 0.063299 0.074313 99.648882
4 79 0.005828 0.007362 0.008689 0.012810 0.020480 0.028407 0.034433 0.041692 0.050710 0.062343 0.073419 99.653828
4 80 0.005759 0.007731 0.009468 0.013681 0.020959 0.028732 0.035133 0.042735 0.051763 0.063407 0.074837 99.645798
4 81 0.004857 0.006534 0.008266 0.012551 0.020572 0.029416 0.036532 0.044702 0.054419 0.067167 0.079602 99.635383
4 82 0.005465 0.007098 0.008571 0.012729 0.020679 0.029362 0.036250 0.044494 0.054994 0.068468 0.081126 99.630764
4 83 0.005359 0.007263 0.008944 0.013032 0.021044 0.030534 0.038234 0.046374 0.056003 0.069228 0.082390 99.621599
4 84 0.004459 0.006002 0.007702 0.012045 0.020229 0.028915 0.035558 0.043374 0.053469 0.066939 0.080050 99.641260
4 85 0.008535 0.009663 0.011027 0.016342 0.025781 0.034646 0.041216 0.049697 0.060001 0.072868 0.084909 99.585316
4 86 0.008141 0.010131 0.011561 0.016453 0.025639 0.034994 0.041708 0.049724 0.060131 0.073304 0.085065 99.583151
4 87 0.005123 0.006802 0.008722 0.013840 0.023955 0.034544 0.041579 0.048720 0.057900 0.071515 0.085389 99.601912
4 88 0.008559 0.009839 0.012174 0.019977 0.032539 0.040494 0.045089 0.053699 0.066462 0.081190 0.093578 99.536402
4 89 0.020007 0.014710 0.014544 0.023896 0.039582 0.048152 0.052522 0.062546 0.075068 0.087051 0.095913 99.466011
4 90 0.007877 0.010483 0.013250 0.020112 0.031816 0.042183 0.049159 0.058141 0.070574 0.086197 0.100197 99.510008
4 91 0.007580 0.009524 0.011590 0.017972 0.030352 0.043343 0.052096 0.061030 0.072270 0.089005 0.106121 99.499115
4 92 0.011136 0.016952 0.019730 0.024240 0.034915 0.050640 0.063434 0.073320 0.084137 0.101754 0.120047 99.399698
4 93 0.008979 0.011708 0.014099 0.020674 0.033450 0.047732 0.057905 0.067584 0.078991 0.095003 0.110235 99.453644
4 94 0.006645 0.009024 0.011618 0.017309 0.027390 0.039092 0.049338 0.060782 0.074031 0.091098 0.107962 99.505712
4 95 0.007788 0.009973 0.012036 0.018100 0.030348 0.043962 0.053648 0.063668 0.076376 0.093659 0.110075 99.480366
4 96 0.009245 0.012460 0.016037 0.024297 0.037726 0.049509 0.057375 0.067353 0.080836 0.097399 0.112281 99.435482
4 97 0.018968 0.018059 0.019344 0.029410 0.045183 0.055604 0.061879 0.073205 0.087843 0.103108 0.115512 99.371887
4 98 0.014507 0.016189 0.017846 0.026786 0.042891 0.055680 0.062546 0.072638 0.087286 0.104635 0.118722 99.380272
4 99 0.009236 0.013393 0.018167 0.027069 0.040622 0.054587 0.065855 0.077721 0.090667 0.106931 0.122635 99.373119
4 100 0.015435 0.020586 0.024306 0.033381 0.048394 0.065382 0.077895 0.089835 0.103215 0.122453 0.142358 99.256764
5 6 0.000000 0.000000 0.000000 0.000000 0.000000 0.000000 0.000000 0.000000 0.000000 0.000000 0.000000 0.000000
5 7 0.759767 13.666323 14.065877 29.784157 11.047683 4.653705 2.299740 1.224721 0.621630 0.216760 0.044494 21.615143
5 8 3.814062 14.013327 5.614317 10.113235 8.360302 12.037519 12.118322 7.000942 1.655469 0.548830 0.157969 24.565705
5 9 1.088799 8.965647 6.414956 9.794331 7.479537 7.771536 6.683034 7.050490 7.080405 6.014667 2.760241 28.896357
5 10 0.735738 4.335847 2.207426 3.888951 4.585224 9.703308 10.287904 9.146151 6.228702 5.983398 5.109252 37.788097
5 11 0.493017 0.954292 1.134886 1.715353 2.527614 5.123603 11.892435 9.240995 7.615961 5.873149 5.932544 47.496149
5 12 0.964237 1.747977 1.979612 2.811030 4.259064 7.417774 12.601903 7.743892 6.125865 5.087034 5.652594 43.609018
5 13 0.884017 1.471086 1.888626 2.749181 3.159760 4.011994 7.740043 6.991537 8.168946 6.567419 6.319178 50.048214
5 14 0.301106 0.501320 0.588951 0.851724 1.375154 2.297910 4.387529 3.749608 5.304273 6.697401 9.907946 64.037076
5 15 0.130769 0.242019 0.344616 0.554902 0.875842 1.578433 3.510565 3.092817 3.671139 3.990246 6.024290 75.984365
5 16 0.251290 0.456963 0.610690 0.912930 1.336612 2.178764 4.479824 3.659641 3.885162 3.758341 5.105111 73.364672
5 17 0.099612 0.196004 0.280324 0.403841 0.617696 0.970340 1.329452 1.633808 2.028881 2.639464 3.273840 86.526737
5 18 0.033163 0.051422 0.072702 0.123809 0.230816 0.418201 0.661052 0.965903 1.385255 1.950648 2.498511 91.608519
5 19 0.021954 0.035249 0.051277 0.089205 0.168166 0.298045 0.457107 0.652285 0.922159 1.292593 1.666098 94.345867
5 20 0.019911 0.034616 0.051315 0.085448 0.152351 0.253596 0.370474 0.509066 0.694365 0.944704 1.202476 95.681675
5 21 0.010297 0.018733 0.028195 0.045789 0.080359 0.140074 0.216858 0.312549 0.447678 0.657506 0.914998 97.126966
5 22 0.007921 0.012831 0.017971 0.028474 0.047383 0.076731 0.113871 0.164694 0.242582 0.367648 0.532701 98.387192
5 23 0.008622 0.013861 0.018197 0.026797 0.041717 0.064026 0.089909 0.122428 0.168882 0.243145 0.339434 98.862980
5 24 0.005998 0.010398 0.014382 0.021353 0.033255 0.051721 0.073830 0.101064 0.140424 0.204677 0.289794 99.053104
5 25 0.003201 0.005498 0.007927 0.012665 0.021415 0.035438 0.053207 0.075402 0.106403 0.156743 0.223972 99.298128
5 26 0.002829 0.004599 0.006514 0.010523 0.017665 0.027754 0.040009 0.055391 0.076486 0.109400 0.152036 99.496796
5 27 0.003667 0.005599 0.007448 0.011552 0.018554 0.027221 0.036727 0.048327 0.064051 0.087852 0.117102 99.571903
5 28 0.004114 0.006464 0.008630 0.013196 0.021233 0.032143 0.044466 0.058811 0.077759 0.107116 0.143772 99.482296
5 29 0.001316 0.002316 0.003467 0.005386 0.009141 0.014756 0.020994 0.028549 0.039006 0.055564 0.076691 99.742811
5 30 0.001846 0.003304 0.004824 0.007023 0.011366 0.018228 0.025657 0.033521 0.043294 0.059054 0.078946 99.712936
5 31 0.002476 0.004030 0.005772 0.008790 0.014294 0.021649 0.028925 0.037049 0.047192 0.061993 0.079271 99.688555
5 32 0.004516 0.006329 0.008319 0.012740 0.020372 0.028825 0.036396 0.045737 0.057785 0.073344 0.089731 99.615904
5 33 0.005135 0.007525 0.009888 0.014843 0.024043 0.034949 0.044038 0.053764 0.066424 0.083732 0.101694 99.553964
5 34 0.005917 0.009379 0.012760 0.018101 0.026871 0.037843 0.047508 0.056967 0.068039 0.083857 0.101381 99.531378
5 35 0.007300 0.011038 0.014169 0.019314 0.028080 0.039207 0.048701 0.057849 0.068905 0.085024 0.102648 99.517767
5 36 0.006749 0.010350 0.013466 0.018688 0.027697 0.039157 0.048968 0.058373 0.069702 0.085700 0.102733 99.518419
5 37 0.007779 0.011270 0.014239 0.019802 0.029534 0.041899 0.052394 0.062117 0.072945 0.088286 0.104477 99.495258
5 38 0.007323 0.012532 0.016388 0.020584 0.028581 0.041287 0.052663 0.061084 0.069909 0.085288 0.103576 99.500782
5 39 0.005979 0.009167 0.012236 0.017244 0.025594 0.036024 0.044756 0.052534 0.061177 0.074359 0.089127 99.571802
5 40 0.009532 0.012117 0.013617 0.018708 0.027970 0.037282 0.043800 0.051520 0.062019 0.074950 0.086744 99.561741
5 41 0.007580 0.010540 0.012860 0.018107 0.027099 0.036026 0.042069 0.048647 0.057670 0.069657 0.081035 99.588713
5 42 0.007096 0.009370 0.011201 0.015894 0.023954 0.031753 0.037255 0.043787 0.052436 0.063396 0.073867 99.629989
5 43 0.005312 0.007272 0.009222 0.013772 0.021430 0.028634 0.033961 0.040722 0.049670 0.060624 0.070992 99.658386
5 44 0.004883 0.006775 0.008691 0.013034 0.020474 0.027932 0.033758 0.040836 0.049832 0.060771 0.071164 99.661848
5 45 0.005800 0.007680 0.009629 0.014666 0.023167 0.030916 0.036555 0.044027 0.054045 0.065814 0.076575 99.631126
5 46 0.006862 0.009106 0.011456 0.017316 0.026956 0.035699 0.042045 0.050185 0.060739 0.072999 0.084082 99.582554
5 47 0.008291 0.010818 0.013341 0.019752 0.030472 0.040855 0.048451 0.057469 0.069248 0.084015 0.098123 99.519163
5 48 0.010704 0.014653 0.017477 0.024050 0.035424 0.047274 0.055794 0.065266 0.078322 0.095283 0.111274 99.444477
5 49 0.011316 0.015241 0.018649 0.026265 0.039072 0.053525 0.065004 0.077114 0.092514 0.113572 0.135431 99.352299
5 50 0.006209 0.011161 0.015607 0.021173 0.032650 0.050980 0.067630 0.080649 0.096614 0.123823 0.156183 99.337320
5 51 0.009291 0.014104 0.018612 0.026180 0.038735 0.054213 0.067937 0.082629 0.101911 0.129150 0.159744 99.297495
5 52 0.006095 0.008987 0.012343 0.018788 0.030480 0.046380 0.061492 0.077717 0.098976 0.131814 0.171219 99.335711
5 53 0.007032 0.011287 0.014077 0.018708 0.029003 0.044664 0.058884 0.073268 0.095051 0.131274 0.175661 99.341093
5 54 0.004978 0.008391 0.012494 0.018681 0.028901 0.044484 0.061377 0.079906 0.103537 0.141825 0.191763 99.303663
5 55 0.004490 0.007606 0.010715 0.015600 0.025865 0.042746 0.060298 0.078765 0.103533 0.143736 0.193698 99.312948
5 56 0.006412 0.010068 0.014169 0.021645 0.035511 0.054197 0.072097 0.093311 0.122924 0.166341 0.216350 99.186975
5 57 0.011218 0.015897 0.020240 0.029665 0.047383 0.068963 0.087545 0.110149 0.141581 0.184837 0.232173 99.050354
5 58 0.009222 0.013480 0.018287 0.028270 0.046648 0.068109 0.085850 0.107251 0.137162 0.177112 0.218613 99.089997
5 59 0.010711 0.015580 0.020493 0.030436 0.048894 0.072638 0.093836 0.117688 0.149074 0.192015 0.238034 99.010603
5 60 0.008927 0.015595 0.021969 0.031578 0.051360 0.081028 0.107328 0.131611 0.164302 0.215887 0.275013 98.895403
5 61 0.013617 0.023454 0.030896 0.039856 0.057507 0.084700 0.107380 0.125892 0.150559 0.193651 0.246557 98.925930
5 62 0.008934 0.014530 0.020302 0.029777 0.047788 0.073912 0.097513 0.119166 0.145757 0.186531 0.232306 99.023487
5 63 0.013258 0.021467 0.029686 0.042332 0.064361 0.094167 0.121083 0.148205 0.182481 0.230065 0.281172 98.771725
5 64 0.012615 0.020732 0.028548 0.040826 0.064533 0.098406 0.128439 0.156755 0.193016 0.246159 0.304342 98.705628
5 65 0.008771 0.013971 0.019351 0.028474 0.046164 0.072392 0.097116 0.121041 0.150353 0.193140 0.240143 99.009083
5 66 0.012696 0.020147 0.027487 0.038849 0.058347 0.084831 0.108338 0.130915 0.158888 0.200195 0.245805 98.913502
5 67 0.014086 0.024360 0.033271 0.045519 0.070039 0.106565 0.137409 0.161416 0.190053 0.234257 0.280113 98.702913
5 68 0.010895 0.018091 0.025553 0.035940 0.053448 0.078413 0.101566 0.122689 0.146538 0.182244 0.222085 99.002538
5 69 0.009052 0.012750 0.015884 0.022795 0.036092 0.053351 0.068314 0.084205 0.104558 0.133571 0.164096 99.295332
5 70 0.010443 0.015758 0.020894 0.029546 0.043095 0.058351 0.071374 0.085609 0.102723 0.125122 0.147878 99.289211
5 71 0.007665 0.011887 0.016109 0.023112 0.035087 0.050083 0.063175 0.076116 0.090354 0.110024 0.130524 99.385864
5 72 0.007565 0.010890 0.013800 0.019502 0.029341 0.040472 0.049508 0.059207 0.070567 0.085794 0.101052 99.512304
5 73 0.006328 0.009108 0.011746 0.017084 0.026282 0.036329 0.044249 0.052841 0.063218 0.077309 0.091412 99.564097
5 74 0.009371 0.012627 0.015136 0.021252 0.031746 0.042140 0.049595 0.058452 0.069794 0.084056 0.096975 99.508854
5 75 0.005822 0.009250 0.012615 0.017990 0.027159 0.038443 0.047649 0.055880 0.064532 0.077517 0.091190 99.551952
5 76 0.007736 0.012226 0.015693 0.021079 0.030140 0.040317 0.047928 0.055335 0.064089 0.076261 0.088142 99.541054
5 77 0.006528 0.009217 0.011673 0.016750 0.025630 0.035569 0.043490 0.051816 0.061369 0.074306 0.087014 99.576636
5 78 0.005092 0.007736 0.010153 0.014696 0.023124 0.033016 0.040977 0.049293 0.059377 0.072844 0.085744 99.597948
5 79 0.004940 0.007510 0.010153 0.014864 0.022931 0.032347 0.040227 0.048296 0.057424 0.070028 0.082919 99.608364
5 80 0.005680 0.009007 0.011789 0.016159 0.023858 0.033068 0.040424 0.047680 0.056561 0.069694 0.083447 99.602638
5 81 0.004887 0.007777 0.010605 0.015065 0.022712 0.032460 0.041222 0.049929 0.059434 0.072967 0.087268 99.595675
5 82 0.004929 0.007607 0.010113 0.014556 0.022814 0.033208 0.041948 0.050265 0.059338 0.072221 0.085418 99.597586
5 83 0.005117 0.008307 0.011159 0.015460 0.023236 0.033482 0.042399 0.050623 0.059678 0.073050 0.087236 99.590250
5 84 0.004453 0.006991 0.009564 0.013939 0.021742 0.031682 0.040514 0.049274 0.058921 0.072505 0.086655 99.603762
5 85 0.006989 0.010175 0.012709 0.017825 0.027182 0.037480 0.045001 0.052866 0.062913 0.076876 0.090341 99.559641
5 86 0.006297 0.010186 0.013874 0.019499 0.028664 0.038894 0.046762 0.054359 0.063317 0.076328 0.089793 99.552025
5 87 0.004749 0.007548 0.010154 0.014613 0.023463 0.035746 0.046645 0.055869 0.064906 0.078037 0.091633 99.566643
5 88 0.006678 0.009885 0.013060 0.019629 0.031442 0.042866 0.049993 0.057798 0.068868 0.083683 0.097001 99.519098
5 89 0.016542 0.019235 0.019718 0.026232 0.038518 0.047970 0.052826 0.060991 0.074396 0.090671 0.103927 99.448972
5 90 0.006119 0.010333 0.014677 0.021564 0.033449 0.046310 0.055051 0.062876 0.073513 0.089255 0.104735 99.482121
5 91 0.005774 0.009058 0.012344 0.017932 0.028648 0.044073 0.058602 0.070932 0.081834 0.097271 0.113227 99.460304
5 92 0.007914 0.014891 0.020816 0.026743 0.037741 0.053996 0.067270 0.076435 0.086502 0.104515 0.124568 99.378609
5 93 0.008325 0.013353 0.018233 0.025011 0.035294 0.048189 0.059777 0.070464 0.081397 0.097462 0.115221 99.427277
5 94 0.006642 0.010386 0.013397 0.018465 0.028635 0.042397 0.054189 0.065244 0.078424 0.096901 0.115351 99.469969
5 95 0.006836 0.010665 0.014458 0.020838 0.032400 0.046921 0.059124 0.070438 0.082857 0.099824 0.116951 99.438687
5 96 0.008380 0.013118 0.017713 0.025652 0.039379 0.054274 0.064743 0.074069 0.085345 0.101283 0.116777 99.399267
5 97 0.018118 0.022001 0.023680 0.032118 0.047297 0.059653 0.066274 0.075902 0.091210 0.109459 0.124147 99.330143
5 98 0.014111 0.019035 0.022348 0.030540 0.044750 0.059303 0.069549 0.080828 0.095477 0.113902 0.130284 99.319874
5 99 0.009124 0.014591 0.019646 0.028014 0.043344 0.061665 0.075146 0.086266 0.098954 0.116666 0.133288 99.313296
5 100 0.014774 0.021900 0.027884 0.037622 0.052107 0.069394 0.083644 0.097146 0.111621 0.132161 0.154225 99.197523
6 7 0.000000 0.000000 0.000000 0.000000 0.000000 0.000000 0.000000 0.000000 0.000000 0.000000 0.000000 0.000000
6 8 0.806677 11.198895 14.198410 30.941129 11.801199 3.088585 1.473403 0.904905 0.469573 0.344194 0.141740 24.631291
6 9 3.933910 13.369960 5.417413 9.129379 8.402101 11.209949 12.654036 7.542462 1.611648 0.488617 0.189505 26.051022
6 10 1.119806 8.683616 6.364881 9.112133 7.162474 7.717277 7.447599 8.156838 8.198322 7.164003 3.423486 25.449565
6 11 0.807192 3.694942 1.931813 3.384056 4.686798 10.411082 11.277729 10.043499 6.995526 6.831939 5.802547 34.132877
6 12 1.223776 1.974770 2.235643 3.514046 5.190224 9.015294 16.608271 10.529307 7.057467 4.670913 4.325393 33.654896
6 13 1.264705 2.363799 2.676301 3.309758 4.429401 7.874856 14.188179 8.513686 6.407285 5.179471 5.603726 38.188835
6 14 0.422600 0.493887 0.667970 1.360074 2.063034 2.929516 6.591154 7.444003 11.009047 9.578409 9.010034 48.430275
6 15 0.131331 0.303321 0.434296 0.621448 0.962772 1.629586 3.361799 3.178965 5.324846 7.906713 13.737088 62.407834
6 16 0.126820 0.232181 0.357092 0.639571 0.991114 1.711414 3.933787 3.695117 4.523800 4.976810 7.810902 71.001390
6 17 0.078501 0.135014 0.189997 0.329112 0.580882 1.191256 3.005980 2.815849 3.304216 3.586821 5.596647 79.185726
6 18 0.023979 0.035459 0.050281 0.089486 0.166987 0.302903 0.491672 0.770091 1.226621 1.963678 2.866029 92.012812
6 19 0.013591 0.021024 0.030554 0.054284 0.102194 0.191059 0.318155 0.497440 0.776017 1.241537 1.863527 94.890614
6 20 0.010764 0.018537 0.028007 0.048071 0.087576 0.156871 0.250178 0.377570 0.573689 0.884579 1.275343 96.288815
6 21 0.006576 0.011983 0.018865 0.032190 0.056485 0.098623 0.156533 0.233574 0.349107 0.542745 0.816493 97.676827
6 22 0.005715 0.009024 0.012479 0.020199 0.034636 0.057199 0.085449 0.123079 0.180067 0.274803 0.406742 98.790607
6 23 0.005572 0.008920 0.012085 0.018697 0.030191 0.046645 0.065389 0.088994 0.123885 0.181522 0.259845 99.158253
6 24 0.003890 0.006384 0.008837 0.013981 0.023137 0.036843 0.053311 0.074083 0.104011 0.153140 0.219837 99.302544
6 25 0.002484 0.004152 0.005924 0.009723 0.016930 0.028123 0.042153 0.059918 0.085452 0.127387 0.184017 99.433739
6 26 0.002291 0.003637 0.005088 0.008357 0.014276 0.022249 0.031568 0.043319 0.060002 0.086477 0.120974 99.601759
6 27 0.002685 0.003991 0.005260 0.008326 0.013628 0.020050 0.027114 0.035811 0.047653 0.065773 0.088287 99.681419
6 28 0.002496 0.003817 0.005144 0.008198 0.013830 0.021413 0.030115 0.040580 0.054742 0.077014 0.105117 99.637535
6 29 0.003425 0.005710 0.008126 0.012782 0.020951 0.032716 0.046836 0.062810 0.083217 0.114646 0.153965 99.454815
6 30 0.001225 0.002054 0.002994 0.004703 0.008310 0.013798 0.019657 0.026204 0.034860 0.048737 0.066099 99.771360
6 31 0.001775 0.002862 0.004217 0.006702 0.011319 0.017612 0.024161 0.031758 0.041510 0.055892 0.073097 99.729094
6 32 0.003518 0.004985 0.006671 0.010575 0.017935 0.026641 0.034339 0.043265 0.055108 0.071413 0.089093 99.636458
6 33 0.004212 0.006317 0.008651 0.013334 0.022091 0.033136 0.042894 0.053187 0.066478 0.085095 0.105000 99.559603
6 34 0.005037 0.008075 0.011216 0.016340 0.025471 0.037858 0.049225 0.059801 0.071850 0.089132 0.107920 99.518074
6 35 0.006028 0.009177 0.012230 0.017508 0.026878 0.039410 0.050517 0.060636 0.072136 0.088999 0.107360 99.509123
6 36 0.005272 0.008310 0.011852 0.017719 0.027306 0.039691 0.051081 0.061878 0.073872 0.090879 0.109419 99.502718
6 37 0.007980 0.012047 0.015721 0.021786 0.031312 0.042929 0.052929 0.062729 0.074697 0.092112 0.111534 99.474228
6 38 0.006339 0.011141 0.015273 0.019832 0.028233 0.042290 0.055753 0.065548 0.074850 0.091297 0.111280 99.478164
6 39 0.005242 0.007983 0.010799 0.015714 0.024220 0.035395 0.045503 0.054996 0.065470 0.080619 0.097317 99.556744
6 40 0.006890 0.009505 0.012240 0.018118 0.027822 0.038136 0.046062 0.054130 0.063721 0.076936 0.090922 99.555518
6 41 0.006958 0.009738 0.012234 0.017664 0.026842 0.036448 0.043597 0.051073 0.060329 0.072391 0.084390 99.578337
6 42 0.006330 0.008697 0.010838 0.015505 0.023254 0.031537 0.038085 0.045234 0.054016 0.065604 0.077505 99.623391
6 43 0.005237 0.007024 0.008804 0.013108 0.020458 0.027829 0.033622 0.040708 0.049706 0.060847 0.071908 99.660748
6 44 0.004780 0.006521 0.008323 0.012607 0.020035 0.027618 0.033663 0.040981 0.050255 0.061575 0.072455 99.661186
6 45 0.005642 0.007463 0.009414 0.014245 0.022320 0.030182 0.036413 0.044259 0.054184 0.065926 0.077081 99.632874
6 46 0.006910 0.009281 0.011721 0.017444 0.026689 0.035735 0.042751 0.051156 0.061461 0.073792 0.085546 99.577518
6 47 0.007501 0.010036 0.012550 0.018780 0.029770 0.041205 0.049480 0.058338 0.069700 0.084682 0.099380 99.518576
6 48 0.008817 0.012966 0.017181 0.024658 0.036187 0.049155 0.059660 0.069951 0.081912 0.098394 0.115559 99.425554
6 49 0.009104 0.012708 0.016260 0.024053 0.038156 0.055005 0.068189 0.080763 0.096781 0.119840 0.144364 99.334780
6 50 0.004736 0.008696 0.012763 0.018016 0.028647 0.047268 0.066658 0.082875 0.101071 0.131244 0.168017 99.330013
6 51 0.006706 0.010065 0.014191 0.021932 0.035446 0.053439 0.070804 0.088597 0.109285 0.137993 0.170337 99.281202
6 52 0.004551 0.006496 0.008845 0.014267 0.025283 0.041186 0.057058 0.075159 0.099649 0.136180 0.179491 99.351832
6 53 0.004428 0.007188 0.010197 0.015333 0.025390 0.041346 0.057991 0.074890 0.096658 0.132142 0.177250 99.357185
6 54 0.004422 0.007175 0.010222 0.015482 0.025444 0.041189 0.058189 0.076922 0.101667 0.141128 0.192219 99.325943
6 55 0.003759 0.006263 0.008958 0.013601 0.023562 0.040428 0.058531 0.077331 0.102171 0.143353 0.196195 99.325847
6 56 0.005998 0.009313 0.013577 0.021801 0.036514 0.055865 0.074751 0.097396 0.128578 0.173432 0.225386 99.157387
6 57 0.011138 0.015118 0.019430 0.029695 0.049090 0.072807 0.093287 0.117281 0.149057 0.192833 0.241544 99.008720
6 58 0.009564 0.013517 0.018368 0.029185 0.048752 0.071627 0.091180 0.115316 0.148413 0.191876 0.237509 99.024695
6 59 0.010641 0.014704 0.019230 0.030062 0.051095 0.078384 0.101610 0.127036 0.161144 0.209900 0.263070 98.933121
6 60 0.008847 0.014991 0.021225 0.031854 0.054465 0.088939 0.118597 0.144262 0.178357 0.234916 0.301262 98.802283
6 61 0.013578 0.022206 0.028447 0.037352 0.057082 0.089900 0.118597 0.140978 0.168076 0.215567 0.272829 98.835386
6 62 0.007769 0.012399 0.018330 0.028922 0.048433 0.077373 0.105444 0.132015 0.162440 0.208411 0.260959 98.937508
6 63 0.012882 0.020427 0.028471 0.042489 0.068738 0.104978 0.136593 0.165831 0.201250 0.251426 0.303976 98.662939
6 64 0.013785 0.022130 0.030537 0.044815 0.072593 0.112393 0.147916 0.180653 0.219880 0.274972 0.332255 98.548069
6 65 0.009460 0.015229 0.021504 0.031461 0.049484 0.076662 0.103158 0.129183 0.160889 0.208642 0.263854 98.930477
6 66 0.013422 0.020835 0.028243 0.040699 0.062843 0.093043 0.119709 0.144685 0.174767 0.218562 0.266186 98.817009
6 67 0.013237 0.023348 0.033722 0.047060 0.071656 0.111630 0.149796 0.178128 0.204134 0.245230 0.290719 98.631342
6 68 0.012708 0.020677 0.027506 0.036954 0.054019 0.079392 0.103233 0.125898 0.152870 0.192039 0.234953 98.959751
6 69 0.007427 0.010713 0.014455 0.022124 0.036282 0.055220 0.072979 0.091872 0.114605 0.146778 0.181495 99.246052
6 70 0.008556 0.013321 0.018644 0.027921 0.044324 0.065059 0.082994 0.099593 0.116841 0.140066 0.163467 99.219216
6 71 0.007125 0.011056 0.015239 0.022485 0.035254 0.051453 0.065883 0.080186 0.095809 0.117000 0.138969 99.359541
6 72 0.007031 0.010272 0.013306 0.018890 0.028459 0.039833 0.049548 0.059694 0.071405 0.087782 0.105233 99.508545
6 73 0.005756 0.008293 0.010843 0.015872 0.024640 0.034802 0.043422 0.052799 0.063905 0.079027 0.094652 99.565993
6 74 0.008320 0.011136 0.013848 0.020014 0.030507 0.041836 0.050732 0.060213 0.070667 0.084476 0.098264 99.509985
6 75 0.006062 0.009582 0.012741 0.017678 0.026331 0.037219 0.046377 0.055009 0.064820 0.079305 0.094687 99.550190
6 76 0.006809 0.011103 0.015612 0.021881 0.030644 0.040947 0.050221 0.058960 0.066868 0.077906 0.090032 99.529019
6 77 0.005748 0.007929 0.009931 0.014565 0.023539 0.034154 0.042682 0.051363 0.061468 0.075212 0.088693 99.584715
6 78 0.004317 0.006548 0.009049 0.013560 0.021551 0.031477 0.040585 0.050163 0.060826 0.074976 0.089359 99.597589
6 79 0.004417 0.006450 0.008570 0.012901 0.021161 0.031347 0.039957 0.048536 0.058253 0.071631 0.085339 99.611439
6 80 0.004524 0.007006 0.009626 0.013896 0.021155 0.030495 0.039187 0.047691 0.056449 0.068846 0.082374 99.618750
6 81 0.005206 0.008099 0.010675 0.014779 0.021859 0.030872 0.038932 0.047128 0.056588 0.070365 0.085593 99.609907
6 82 0.005005 0.007716 0.010429 0.014951 0.022641 0.032460 0.041526 0.050420 0.059516 0.072080 0.085402 99.597860
6 83 0.004621 0.007529 0.010405 0.014599 0.021528 0.030854 0.039648 0.047965 0.056632 0.069640 0.084529 99.612047
6 84 0.004431 0.006848 0.009186 0.013122 0.019889 0.028513 0.036499 0.044981 0.055019 0.069280 0.084845 99.627388
6 85 0.004797 0.006948 0.009376 0.014180 0.022740 0.033210 0.042522 0.052029 0.062096 0.076050 0.090673 99.585377
6 86 0.004964 0.007737 0.010512 0.015291 0.023865 0.034793 0.044442 0.053688 0.063463 0.076796 0.090424 99.574024
6 87 0.003762 0.006088 0.008629 0.012632 0.019551 0.029137 0.038522 0.048086 0.059070 0.075498 0.094617 99.604408
6 88 0.005138 0.007599 0.010152 0.015200 0.024309 0.035128 0.044556 0.054960 0.067912 0.085239 0.102422 99.547381
6 89 0.008947 0.010924 0.013278 0.021152 0.036070 0.048849 0.055132 0.062445 0.073320 0.088447 0.102258 99.479177
6 90 0.004056 0.006391 0.009212 0.014428 0.024155 0.037220 0.049626 0.061949 0.075368 0.093409 0.111685 99.512499
6 91 0.004136 0.006236 0.008699 0.013716 0.023585 0.036936 0.048908 0.060539 0.074099 0.094424 0.116718 99.512005
6 92 0.005755 0.010364 0.014353 0.018785 0.028150 0.044357 0.060537 0.072674 0.083973 0.103579 0.126472 99.431000
6 93 0.006953 0.010842 0.014905 0.021329 0.031570 0.044130 0.055171 0.065743 0.077599 0.094995 0.114297 99.462471
6 94 0.004068 0.006313 0.009070 0.013950 0.022747 0.034992 0.047309 0.059756 0.072964 0.091179 0.111053 99.526600
6 95 0.005772 0.009009 0.012219 0.017544 0.027136 0.039706 0.050890 0.061856 0.075199 0.094611 0.115804 99.490255
6 96 0.005577 0.008794 0.012457 0.018906 0.030308 0.044305 0.056576 0.068934 0.083281 0.102278 0.121344 99.447237
6 97 0.010242 0.013083 0.016438 0.025342 0.040683 0.055290 0.065251 0.076445 0.090592 0.108454 0.124975 99.373203
6 98 0.009315 0.012671 0.015785 0.023400 0.037751 0.053287 0.064430 0.076301 0.092027 0.112829 0.132521 99.369686
6 99 0.005926 0.009603 0.014053 0.021637 0.035075 0.052447 0.068282 0.083503 0.099876 0.121211 0.142352 99.346037
6 100 0.011965 0.018046 0.023742 0.033277 0.048512 0.067541 0.083229 0.097311 0.112508 0.135360 0.160782 99.207731
7 8 0.000000 0.000000 0.000000 0.000000 0.000000 0.000000 0.000000 0.000000 0.000000 0.000000 0.000000 0.000000
7 9 0.717208 9.294539 13.288236 30.248490 12.689671 2.617808 0.955533 0.550998 0.210754 0.110450 0.057930 29.258387
7 10 3.530281 11.915984 4.922930 8.132411 9.406263 14.077242 15.782135 9.211303 1.687068 0.334572 0.090902 20.908905
7 11 1.207730 8.692555 7.099660 9.532946 7.765347 8.384290 7.936787 8.560155 8.842538 7.560917 3.367130 21.049945
7 12 1.490355 5.415065 2.866329 5.766991 9.502315 17.979832 13.719753 8.523809 4.585044 3.820412 3.061227 23.268865
7 13 1.375559 2.095106 2.061567 2.940459 4.618244 9.569503 20.331975 13.346760 8.651540 5.146640 3.997194 25.865457
7 14 0.834153 1.122802 0.918879 1.232898 2.591423 6.835981 14.909061 9.790299 8.659543 8.431040 9.576546 35.097376
7 15 0.218584 0.328580 0.567262 1.283256 1.846271 2.405490 5.600021 7.123808 12.386034 11.622207 11.051786 45.566701
7 16 0.193594 0.617731 0.925391 0.994746 1.198818 1.793759 3.432928 3.114306 5.566750 9.298339 17.916657 54.946980
7 17 0.075622 0.136251 0.189801 0.332918 0.500978 0.865884 2.012625 2.041090 2.928836 3.945471 7.828126 79.142403
7 18 0.032241 0.045795 0.063063 0.125071 0.234151 0.495690 1.327305 1.368103 1.785560 2.236267 4.272602 88.014153
7 19 0.016841 0.025992 0.036014 0.063309 0.117736 0.216026 0.362883 0.602851 1.005219 1.643788 2.419922 93.489418
7 20 0.011387 0.019958 0.029938 0.051222 0.093042 0.170156 0.281586 0.441401 0.681524 1.064416 1.560451 95.594917
7 21 0.008194 0.015152 0.023140 0.038163 0.064977 0.112369 0.178743 0.271758 0.416607 0.660532 1.006573 97.203793
7 22 0.006462 0.010482 0.014822 0.024333 0.041420 0.068230 0.102496 0.149063 0.220060 0.338275 0.504078 98.520279
7 23 0.006155 0.009909 0.012987 0.019661 0.031606 0.049031 0.068556 0.093162 0.130210 0.192182 0.277299 99.109243
7 24 0.004352 0.007398 0.010340 0.016139 0.026644 0.043019 0.063043 0.088096 0.123735 0.181727 0.259793 99.175713
7 25 0.003807 0.006536 0.009053 0.014120 0.023738 0.038669 0.056985 0.080083 0.114295 0.170365 0.245755 99.236595
7 26 0.002958 0.004805 0.006726 0.011038 0.019011 0.029915 0.042570 0.058262 0.080514 0.115033 0.159163 99.470007
7 27 0.003291 0.004898 0.006293 0.009795 0.016018 0.023459 0.031404 0.041356 0.055388 0.076284 0.101672 99.630138
7 28 0.002991 0.004626 0.006174 0.009687 0.016101 0.024602 0.034391 0.046278 0.062321 0.086432 0.116044 99.590351
7 29 0.004446 0.007561 0.010307 0.015308 0.024238 0.036588 0.050519 0.065867 0.086478 0.117962 0.156626 99.424101
7 30 0.006155 0.010479 0.014095 0.020409 0.031900 0.048291 0.065858 0.082411 0.102006 0.132079 0.167884 99.318432
7 31 0.002348 0.003709 0.005216 0.008054 0.013313 0.019860 0.026201 0.033754 0.043875 0.058021 0.074122 99.711525
7 32 0.004879 0.006746 0.008622 0.013033 0.021034 0.030086 0.038153 0.047960 0.060989 0.077848 0.095472 99.595177
7 33 0.007064 0.010049 0.012662 0.018313 0.028452 0.040161 0.049892 0.060581 0.074901 0.094058 0.113987 99.489882
7 34 0.007542 0.012292 0.016450 0.022536 0.032757 0.045614 0.056587 0.067017 0.080272 0.099400 0.120418 99.439114
7 35 0.008400 0.013003 0.017011 0.023122 0.033138 0.045882 0.057191 0.068249 0.081551 0.100377 0.121124 99.430948
7 36 0.007312 0.011208 0.014850 0.021106 0.032005 0.046151 0.058813 0.070984 0.085260 0.104594 0.124917 99.422798
7 37 0.008171 0.012616 0.016789 0.023503 0.034692 0.049159 0.061983 0.073874 0.087478 0.106663 0.127371 99.397701
7 38 0.008104 0.014857 0.020052 0.024723 0.033520 0.047910 0.061357 0.071820 0.083578 0.103402 0.127401 99.403275
7 39 0.006012 0.009639 0.013371 0.018864 0.027827 0.040018 0.051632 0.062395 0.073782 0.090066 0.108584 99.497809
7 40 0.008640 0.012044 0.014452 0.019866 0.029643 0.040689 0.049395 0.058765 0.071005 0.087008 0.103004 99.505491
7 41 0.007265 0.010448 0.013073 0.018246 0.027010 0.036635 0.044149 0.052051 0.062319 0.076392 0.090950 99.561460
7 42 0.005713 0.008135 0.010236 0.014659 0.022632 0.031900 0.039361 0.047045 0.056501 0.069288 0.082479 99.612051
7 43 0.004727 0.006619 0.008492 0.012605 0.019875 0.027849 0.034444 0.042098 0.051756 0.064164 0.076696 99.650678
7 44 0.004320 0.006185 0.008102 0.012181 0.019483 0.027622 0.034335 0.041934 0.051571 0.064125 0.076810 99.653335
7 45 0.005496 0.007553 0.009569 0.014261 0.022500 0.031228 0.038298 0.046760 0.057588 0.070954 0.083986 99.611805
7 46 0.007582 0.010292 0.012682 0.018473 0.028459 0.038498 0.045909 0.054754 0.066613 0.081360 0.095195 99.540186
7 47 0.008510 0.011868 0.015178 0.022022 0.033271 0.045447 0.055153 0.065685 0.078906 0.096554 0.114667 99.452738
7 48 0.011652 0.016797 0.020507 0.028017 0.041027 0.055485 0.066286 0.077609 0.092952 0.113159 0.132712 99.343796
7 49 0.011421 0.017088 0.022844 0.032480 0.047603 0.066184 0.081876 0.096626 0.114185 0.139843 0.168208 99.201645
7 50 0.007435 0.014466 0.020683 0.027260 0.040656 0.062905 0.083781 0.100157 0.120517 0.154644 0.195611 99.171885
7 51 0.009758 0.014917 0.020504 0.030307 0.046583 0.067179 0.086131 0.105762 0.129648 0.161828 0.197259 99.130121
7 52 0.006521 0.009556 0.012994 0.020456 0.035272 0.056174 0.076341 0.098443 0.128012 0.171258 0.220754 99.164221
7 53 0.006587 0.011141 0.015366 0.021878 0.034915 0.054964 0.074585 0.094321 0.121512 0.164680 0.217707 99.182344
7 54 0.005516 0.009452 0.014081 0.021327 0.034260 0.054120 0.075439 0.098709 0.129256 0.176746 0.236888 99.144205
7 55 0.005867 0.010390 0.014558 0.020515 0.033326 0.055001 0.077524 0.100292 0.130939 0.180389 0.242032 99.129166
7 56 0.008681 0.013972 0.020154 0.030910 0.049757 0.074201 0.096919 0.122671 0.157902 0.208705 0.267110 98.949020
7 57 0.016266 0.022538 0.028123 0.040593 0.063560 0.090939 0.113771 0.141021 0.179073 0.230827 0.287135 98.786150
7 58 0.012947 0.018391 0.024531 0.038303 0.063904 0.092939 0.115383 0.141584 0.178543 0.226740 0.274741 98.811995
7 59 0.015490 0.022011 0.028465 0.042637 0.069402 0.102851 0.129339 0.157244 0.195989 0.250825 0.308976 98.676770
7 60 0.018801 0.032795 0.039992 0.049864 0.076162 0.118537 0.151536 0.176978 0.216251 0.283885 0.360997 98.474203
7 61 0.016017 0.027248 0.037337 0.051316 0.077773 0.117551 0.151328 0.177912 0.210377 0.263595 0.325084 98.544458
7 62 0.011662 0.018158 0.025662 0.039758 0.066340 0.104244 0.139874 0.173725 0.211803 0.263674 0.317553 98.627548
7 63 0.024026 0.036548 0.048328 0.069281 0.105531 0.147698 0.178117 0.206457 0.244936 0.298503 0.352254 98.288322
7 64 0.023580 0.039032 0.053072 0.073747 0.110213 0.156011 0.189926 0.217516 0.254203 0.309277 0.367510 98.205911
7 65 0.010679 0.016963 0.023875 0.036639 0.062556 0.101864 0.139727 0.174995 0.214612 0.268013 0.320722 98.629353
7 66 0.017085 0.027152 0.037406 0.053800 0.083010 0.123522 0.159150 0.190145 0.224713 0.273200 0.323094 98.487726
7 67 0.023316 0.042236 0.055350 0.068992 0.098042 0.142652 0.177558 0.201293 0.232030 0.283198 0.338041 98.337291
7 68 0.012569 0.021839 0.032475 0.047839 0.073921 0.110236 0.142703 0.169546 0.197558 0.237601 0.279680 98.674029
7 69 0.008132 0.012157 0.016630 0.025773 0.044143 0.071032 0.097772 0.124575 0.153392 0.191100 0.228560 99.026736
7 70 0.014212 0.021905 0.028889 0.040599 0.060372 0.082717 0.100034 0.117658 0.140739 0.172057 0.203240 99.017578
7 71 0.010029 0.015731 0.021729 0.031917 0.049295 0.069861 0.086848 0.103591 0.122950 0.149210 0.175916 99.162924
7 72 0.008157 0.012170 0.015832 0.022465 0.034225 0.048404 0.060489 0.073128 0.088035 0.107998 0.128375 99.400726
7 73 0.006378 0.009441 0.012618 0.018560 0.028877 0.040958 0.051323 0.062559 0.075936 0.093745 0.111769 99.487837
7 74 0.010908 0.014565 0.017279 0.024147 0.036351 0.048692 0.057688 0.068407 0.082239 0.099043 0.113840 99.426836
7 75 0.006273 0.010034 0.014098 0.020317 0.030399 0.043347 0.055150 0.065958 0.075978 0.090162 0.105486 99.482798
7 76 0.008365 0.013392 0.017685 0.023900 0.033326 0.043815 0.052547 0.061659 0.071776 0.084963 0.098217 99.490354
7 77 0.006524 0.009276 0.012147 0.017827 0.027602 0.038803 0.048453 0.058893 0.070395 0.084994 0.099301 99.525784
7 78 0.005883 0.008926 0.011694 0.016722 0.025902 0.036715 0.045601 0.055052 0.066924 0.082710 0.098189 99.545683
7 79 0.004939 0.007607 0.010402 0.015224 0.023795 0.034509 0.044103 0.053895 0.064888 0.079822 0.095362 99.565456
7 80 0.004813 0.007453 0.010014 0.014507 0.023065 0.034236 0.044061 0.053491 0.063874 0.078231 0.093033 99.573225
7 81 0.004920 0.007764 0.010682 0.015461 0.023904 0.034775 0.044587 0.054202 0.064691 0.079442 0.095106 99.564464
7 82 0.006425 0.009713 0.012471 0.017164 0.025298 0.035173 0.043661 0.052540 0.063131 0.078012 0.093855 99.562561
7 83 0.005423 0.008721 0.011632 0.016048 0.023955 0.034480 0.044050 0.053354 0.063872 0.078987 0.095214 99.564264
7 84 0.004379 0.006873 0.009589 0.014144 0.022062 0.032449 0.042337 0.052339 0.062978 0.077672 0.093427 99.581747
7 85 0.006615 0.009505 0.011962 0.017015 0.026544 0.037972 0.047322 0.057066 0.068860 0.085177 0.101639 99.530323
7 86 0.005971 0.009366 0.012726 0.018291 0.027575 0.038483 0.047926 0.057822 0.069302 0.084772 0.100610 99.527153
7 87 0.003975 0.006271 0.008732 0.013155 0.021750 0.033864 0.045344 0.056328 0.068062 0.084809 0.102843 99.554867
7 88 0.006006 0.008890 0.012112 0.018611 0.029758 0.041573 0.051011 0.061920 0.075931 0.094055 0.111872 99.488262
7 89 0.012284 0.014751 0.016935 0.024675 0.038189 0.050587 0.059290 0.070751 0.085820 0.103499 0.118918 99.404305
7 90 0.005045 0.008043 0.011275 0.017240 0.028483 0.042073 0.053159 0.064434 0.079160 0.099554 0.119993 99.471541
7 91 0.004718 0.007225 0.010074 0.015400 0.025662 0.040074 0.053981 0.067654 0.082535 0.103714 0.126801 99.462164
7 92 0.006601 0.012282 0.016628 0.021366 0.032132 0.049369 0.064109 0.074845 0.088464 0.112862 0.140840 99.380503
7 93 0.006620 0.010344 0.014304 0.020564 0.030995 0.044778 0.058035 0.071102 0.085267 0.104848 0.126123 99.427025
7 94 0.004583 0.006940 0.009436 0.014244 0.023791 0.036987 0.049529 0.062334 0.077486 0.098476 0.120544 99.495651
7 95 0.005784 0.008954 0.012067 0.017468 0.027583 0.040880 0.053057 0.065415 0.080246 0.100619 0.122122 99.465799
7 96 0.005924 0.009625 0.013689 0.020234 0.031595 0.045717 0.058078 0.070446 0.085754 0.107285 0.130436 99.421219
7 97 0.011141 0.014383 0.017325 0.025389 0.040104 0.055232 0.066531 0.079753 0.097151 0.118310 0.137710 99.336969
7 98 0.008865 0.012349 0.015877 0.023794 0.038186 0.054314 0.067289 0.081750 0.100002 0.122464 0.143364 99.331749
7 99 0.006691 0.010952 0.015617 0.023314 0.037481 0.056068 0.072504 0.088041 0.105900 0.129667 0.153066 99.300699
7 100 0.011837 0.018246 0.024296 0.033993 0.050134 0.071237 0.089448 0.105806 0.123203 0.148148 0.175351 99.148302
8 9 0.000000 0.000000 0.000000 0.000000 0.000000 0.000000 0.000000 0.000000 0.000000 0.000000 0.000000 0.000000
8 10 0.825616 9.526709 14.881795 33.256451 14.521798 2.870543 0.751888 0.284374 0.099834 0.049509 0.021695 22.909789
8 11 6.152506 15.892141 5.428003 8.287483 10.833641 14.702610 13.038915 6.534849 1.034193 0.135969 0.027993 17.931698
8 12 3.015537 16.050224 13.198498 16.336482 9.653584 6.645763 4.961499 4.851812 4.581852 3.572643 1.671803 15.460303
8 13 1.963525 6.136291 2.918058 6.572471 12.281353 22.056681 13.457225 6.634525 3.434181 2.931710 2.351569 19.262412
8 14 0.811298 1.074520 1.010634 1.683318 3.779687 11.488173 27.619702 16.111736 8.545549 4.536300 3.162310 20.176773
8 15 0.179057 0.330454 0.372242 0.671090 2.297362 9.652059 24.639063 14.099376 9.424109 7.680862 7.396506 23.257822
8 16 0.185879 0.292135 0.701261 2.049778 2.676223 3.024193 7.988488 12.088213 20.432864 13.853731 8.723994 27.983241
8 17 0.067433 0.282785 0.456154 0.470632 0.660824 1.152918 2.372253 2.294243 5.479771 12.494763 27.353300 46.914922
8 18 0.030191 0.050758 0.073267 0.143973 0.224289 0.414798 1.138820 1.462128 2.844781 4.981773 12.171428 76.463791
8 19 0.013666 0.021143 0.031553 0.063983 0.114589 0.271019 0.857280 1.007200 1.479174 2.233755 5.473977 88.432659
8 20 0.007599 0.013218 0.020035 0.036392 0.069808 0.138421 0.255635 0.469943 0.877876 1.599317 2.546216 93.965538
8 21 0.005023 0.009460 0.015350 0.027142 0.049375 0.096296 0.175410 0.298725 0.496994 0.853895 1.404796 96.567537
8 22 0.005234 0.008845 0.013457 0.023394 0.040170 0.066862 0.103936 0.158382 0.245582 0.398467 0.634375 98.301296
8 23 0.004039 0.006634 0.009591 0.015886 0.026763 0.043259 0.064210 0.091971 0.133433 0.203278 0.304987 99.095947
8 24 0.002769 0.004780 0.007033 0.011813 0.021114 0.036027 0.054876 0.079857 0.118373 0.184349 0.278597 99.200413
8 25 0.002592 0.004601 0.006887 0.011674 0.021207 0.036966 0.057772 0.085730 0.129152 0.202414 0.304227 99.136780
8 26 0.002653 0.004503 0.006634 0.011332 0.020166 0.032782 0.048254 0.068394 0.098024 0.144142 0.204325 99.358794
8 27 0.002517 0.003880 0.005311 0.008793 0.015205 0.023457 0.032985 0.045143 0.062063 0.087148 0.118170 99.595329
8 28 0.002385 0.003661 0.004951 0.008167 0.014362 0.022616 0.032169 0.044549 0.062700 0.090426 0.124685 99.589327
8 29 0.002907 0.004951 0.007083 0.011363 0.019483 0.031404 0.045569 0.061663 0.082780 0.114827 0.154573 99.463398
8 30 0.003940 0.006825 0.009789 0.015275 0.025626 0.040651 0.057246 0.073487 0.092924 0.122738 0.158709 99.392790
8 31 0.006706 0.010835 0.014907 0.022818 0.036528 0.054175 0.072571 0.091203 0.114290 0.147505 0.185247 99.243220
8 32 0.003663 0.005061 0.006559 0.010294 0.017680 0.026405 0.034191 0.043887 0.057555 0.075700 0.094709 99.624300
8 33 0.005651 0.008110 0.010574 0.015954 0.026320 0.039233 0.050379 0.062182 0.077591 0.098501 0.120174 99.485332
8 34 0.006879 0.011363 0.015659 0.021965 0.032994 0.047709 0.060833 0.073181 0.088299 0.109881 0.133687 99.397552
8 35 0.008094 0.012138 0.015716 0.021995 0.033453 0.048469 0.061660 0.074456 0.090263 0.112979 0.137881 99.382890
8 36 0.006967 0.010565 0.014312 0.021220 0.033627 0.049260 0.063147 0.077414 0.095506 0.119706 0.144971 99.363306
8 37 0.008320 0.012390 0.016155 0.022897 0.034923 0.050930 0.065324 0.079304 0.096004 0.119516 0.145146 99.349092
8 38 0.007520 0.013423 0.018118 0.023160 0.033298 0.050580 0.067343 0.080252 0.093860 0.116063 0.142364 99.354011
8 39 0.006297 0.009720 0.013075 0.018668 0.028567 0.041632 0.053284 0.064422 0.077857 0.097674 0.120344 99.468464
8 40 0.008042 0.011043 0.013914 0.020173 0.030972 0.043159 0.053162 0.064076 0.077869 0.096126 0.115302 99.466160
8 41 0.009329 0.012347 0.014321 0.019798 0.029947 0.041062 0.049325 0.058553 0.071277 0.088018 0.104706 99.501316
8 42 0.006117 0.008546 0.010861 0.015838 0.024638 0.034444 0.042137 0.050422 0.061078 0.075636 0.091024 99.579262
8 43 0.005623 0.007425 0.009230 0.013846 0.022076 0.030667 0.037448 0.045649 0.056123 0.069256 0.082396 99.620260
8 44 0.005537 0.007390 0.009294 0.013925 0.021965 0.030332 0.037081 0.045333 0.055903 0.069174 0.082566 99.621502
8 45 0.006393 0.008287 0.010351 0.015796 0.025232 0.034425 0.041474 0.050554 0.062525 0.077046 0.091187 99.576730
8 46 0.008721 0.011143 0.013787 0.020678 0.031784 0.042218 0.050367 0.060931 0.074382 0.090025 0.104898 99.491064
8 47 0.011701 0.014041 0.016262 0.024020 0.037709 0.050728 0.059871 0.071451 0.087174 0.106443 0.124956 99.395647
8 48 0.012653 0.017443 0.022420 0.032315 0.047028 0.062233 0.074616 0.088806 0.106754 0.130116 0.154697 99.250917
8 49 0.017685 0.022666 0.025946 0.035823 0.054682 0.077519 0.095151 0.112524 0.134798 0.165527 0.197150 99.060526
8 50 0.008106 0.014912 0.022318 0.031976 0.050458 0.081075 0.110841 0.133126 0.155393 0.192277 0.236145 98.963373
8 51 0.014355 0.021149 0.028037 0.040843 0.062373 0.088279 0.110923 0.134356 0.162367 0.198937 0.238763 98.899616
8 52 0.007612 0.010811 0.014909 0.024409 0.043438 0.070142 0.096138 0.124902 0.161616 0.213932 0.273612 98.958485
8 53 0.006764 0.011184 0.015742 0.023793 0.040713 0.067918 0.096187 0.125378 0.163052 0.219814 0.287829 98.941626
8 54 0.005989 0.010013 0.014905 0.023288 0.039345 0.065006 0.093206 0.124544 0.165239 0.228371 0.309385 98.920711
8 55 0.006167 0.010615 0.015395 0.023635 0.042251 0.074732 0.109084 0.141855 0.180905 0.241947 0.315899 98.837511
8 56 0.011288 0.017137 0.024015 0.037600 0.062375 0.094604 0.124552 0.159299 0.206189 0.272199 0.347372 98.643370
8 57 0.023896 0.031016 0.036725 0.052754 0.083504 0.120015 0.149829 0.186080 0.236357 0.304622 0.379108 98.396092
8 58 0.014559 0.020771 0.027948 0.044162 0.074453 0.110016 0.139110 0.174128 0.223356 0.288213 0.355094 98.528190
8 59 0.015306 0.021723 0.029296 0.046842 0.080762 0.124055 0.160287 0.198760 0.248241 0.315763 0.386535 98.372431
8 60 0.018217 0.031649 0.041950 0.058163 0.096953 0.160719 0.216100 0.256437 0.303179 0.379995 0.464607 97.972032
8 61 0.019983 0.034764 0.047301 0.063263 0.094827 0.146230 0.193479 0.231698 0.274946 0.344694 0.426581 98.122239
8 62 0.011947 0.018736 0.027269 0.043800 0.075333 0.121312 0.166650 0.212542 0.264576 0.332903 0.403701 98.321230
8 63 0.027598 0.043095 0.058795 0.087014 0.135965 0.191707 0.232243 0.270072 0.318827 0.383470 0.446563 97.804651
8 64 0.031873 0.055046 0.074245 0.099641 0.145388 0.205480 0.251454 0.287814 0.331486 0.393882 0.459271 97.664421
8 65 0.009996 0.016698 0.024953 0.039907 0.071155 0.121291 0.172177 0.219383 0.269496 0.336499 0.403792 98.314651
8 66 0.018096 0.028188 0.038310 0.057881 0.096871 0.149582 0.192923 0.230607 0.274834 0.335523 0.395419 98.181764
8 67 0.029197 0.053175 0.070913 0.089355 0.124428 0.176731 0.218813 0.248158 0.282399 0.337438 0.398262 97.971132
8 68 0.016760 0.029685 0.042512 0.059264 0.088839 0.130935 0.166798 0.195312 0.227422 0.275678 0.327794 98.439001
8 69 0.007993 0.011657 0.015736 0.025062 0.045491 0.076727 0.108545 0.141929 0.179790 0.227820 0.273379 98.885870
8 70 0.014697 0.022233 0.030062 0.044740 0.070350 0.099440 0.122250 0.145250 0.174087 0.211728 0.248358 98.816801
8 71 0.013920 0.021653 0.029098 0.041599 0.062630 0.086845 0.106081 0.125481 0.149349 0.181721 0.214622 98.966999
8 72 0.009236 0.013673 0.017582 0.024864 0.038651 0.056343 0.071606 0.087070 0.105404 0.130511 0.156339 99.288721
8 73 0.007812 0.011122 0.014291 0.020937 0.033051 0.046770 0.057922 0.070608 0.086994 0.108797 0.130675 99.411020
8 74 0.011514 0.015231 0.018632 0.026558 0.039844 0.053744 0.064564 0.076854 0.091471 0.110294 0.128637 99.362658
8 75 0.007466 0.011507 0.015106 0.021370 0.033194 0.047860 0.059434 0.070172 0.082706 0.100874 0.119300 99.431010
8 76 0.007090 0.011226 0.015427 0.021758 0.031953 0.044734 0.056134 0.066871 0.077343 0.091760 0.107069 99.468636
8 77 0.008242 0.010846 0.012891 0.018350 0.028954 0.040963 0.050338 0.060901 0.074254 0.091746 0.108621 99.493890
8 78 0.006094 0.009061 0.012065 0.017662 0.027657 0.039364 0.049168 0.059477 0.071594 0.087766 0.104080 99.516014
8 79 0.005840 0.008677 0.011273 0.016164 0.025302 0.036529 0.046014 0.055775 0.067496 0.083599 0.100342 99.542990
8 80 0.005621 0.008591 0.011287 0.015878 0.024421 0.035534 0.045366 0.055171 0.066524 0.082619 0.099646 99.549343
8 81 0.005604 0.008634 0.011356 0.016052 0.024980 0.036855 0.047371 0.057538 0.068938 0.085224 0.102442 99.535007
8 82 0.005605 0.008470 0.011185 0.016119 0.025175 0.036450 0.046109 0.055813 0.067127 0.083043 0.099899 99.545006
8 83 0.005006 0.008043 0.010974 0.015576 0.024042 0.035509 0.045934 0.055884 0.067031 0.083467 0.101641 99.546896
8 84 0.005086 0.007792 0.010330 0.014868 0.023260 0.033937 0.043394 0.053385 0.065695 0.082981 0.101343 99.557930
8 85 0.006340 0.009129 0.011789 0.017203 0.027290 0.039634 0.050259 0.061641 0.075174 0.093459 0.111918 99.496170
8 86 0.006157 0.009565 0.012635 0.017915 0.027681 0.040031 0.050592 0.061173 0.073780 0.091465 0.109824 99.499180
8 87 0.004349 0.006961 0.009692 0.014317 0.023237 0.035955 0.047981 0.059409 0.071934 0.090377 0.110868 99.524922
8 88 0.007058 0.010370 0.013740 0.020485 0.032591 0.046137 0.056825 0.068483 0.083432 0.103528 0.123524 99.433827
8 89 0.012107 0.015000 0.017257 0.024928 0.039505 0.053996 0.063704 0.075555 0.092517 0.114753 0.135649 99.355030
8 90 0.005628 0.008728 0.012150 0.018613 0.030851 0.046114 0.059214 0.072601 0.089246 0.111853 0.134692 99.410309
8 91 0.005971 0.008767 0.011886 0.018449 0.031278 0.048124 0.062930 0.077515 0.094492 0.118282 0.143278 99.379028
8 92 0.007663 0.013902 0.018388 0.023209 0.034908 0.055242 0.073892 0.087586 0.103401 0.130882 0.162038 99.288893
8 93 0.007629 0.011708 0.015732 0.022467 0.034327 0.049802 0.063585 0.076996 0.093154 0.117052 0.143432 99.364119
8 94 0.005922 0.008756 0.011688 0.017688 0.029148 0.043797 0.056910 0.070772 0.087915 0.110727 0.133764 99.422911
8 95 0.006335 0.009969 0.013708 0.020015 0.031586 0.046607 0.059907 0.073062 0.089193 0.111894 0.136205 99.401516
8 96 0.006491 0.010246 0.014081 0.020622 0.032873 0.048905 0.063206 0.077381 0.094561 0.118126 0.142768 99.370735
8 97 0.011732 0.015108 0.018028 0.026287 0.041733 0.057752 0.069672 0.084190 0.104450 0.129408 0.152444 99.289200
8 98 0.011184 0.015206 0.018808 0.027378 0.043546 0.062009 0.076339 0.091449 0.110399 0.134475 0.157213 99.251993
8 99 0.009573 0.015170 0.020728 0.029852 0.045963 0.065370 0.081276 0.096716 0.115616 0.140298 0.164554 99.214884
8 100 0.013945 0.020652 0.026619 0.036567 0.053116 0.075222 0.094562 0.112128 0.130877 0.158243 0.189103 99.088966
9 10 0.000000 0.000000 0.000000 0.000000 0.000000 0.000000 0.000000 0.000000 0.000000 0.000000 0.000000 0.000000
9 11 0.964142 11.378084 18.077286 36.404398 13.037977 2.004258 0.380746 0.108792 0.041851 0.023825 0.010330 17.568309
9 12 14.154952 31.720397 8.416600 8.777048 7.803073 7.704920 6.800734 3.732444 0.617570 0.072634 0.011548 10.188080
9 13 2.444558 18.550656 19.953667 20.695163 9.094680 5.521316 4.145889 3.967486 3.482435 2.508033 1.119700 8.516417
9 14 1.076002 3.335297 1.565090 4.530754 14.040938 33.803290 16.931629 5.456885 2.147754 1.740403 1.387436 13.984524
9 15 0.205681 0.310354 0.361764 0.905297 3.716947 16.561688 37.057795 14.700680 4.771788 2.282421 1.657840 17.467743
9 16 0.104744 0.236873 0.281795 0.488193 2.127792 13.963388 39.055361 15.729533 5.602051 3.641822 3.507378 15.261074
9 17 0.067146 0.078586 0.167523 0.548343 0.806797 1.148057 5.001924 13.345447 34.815808 21.186445 8.539220 14.294704
9 18 0.029833 0.106082 0.156445 0.154419 0.223376 0.368418 0.756342 0.885693 3.498524 13.030272 37.126983 43.663609
9 19 0.013032 0.021363 0.028810 0.052249 0.077940 0.148425 0.466796 0.679979 1.528578 3.363528 11.386840 82.232458
9 20 0.006727 0.010748 0.016156 0.031923 0.054306 0.124784 0.401984 0.480758 0.725096 1.209073 3.658693 93.279753
9 21 0.004832 0.008573 0.012968 0.023268 0.043150 0.083340 0.150742 0.268189 0.489867 0.928772 1.654434 96.331863
9 22 0.004137 0.006805 0.010477 0.018834 0.033163 0.059048 0.100018 0.161502 0.253429 0.416968 0.682648 98.252972
9 23 0.003476 0.005771 0.008743 0.015300 0.026287 0.042870 0.065117 0.095995 0.141950 0.218819 0.333278 99.042396
9 24 0.002563 0.004350 0.006439 0.011152 0.020695 0.036776 0.058025 0.085934 0.128035 0.199362 0.300085 99.146587
9 25 0.002380 0.004124 0.006244 0.011267 0.022371 0.041433 0.066254 0.098317 0.147456 0.230123 0.341797 99.028235
9 26 0.002462 0.004125 0.006296 0.011455 0.021891 0.038215 0.059516 0.087252 0.126085 0.184124 0.256274 99.202307
9 27 0.002638 0.004033 0.005695 0.009941 0.017816 0.027980 0.040055 0.056315 0.079413 0.113109 0.154608 99.488394
9 28 0.002349 0.003665 0.005196 0.009097 0.016843 0.027484 0.040105 0.056782 0.081201 0.117986 0.163305 99.475985
9 29 0.002811 0.004759 0.006780 0.011338 0.021190 0.036736 0.055287 0.076452 0.105074 0.146754 0.193121 99.339701
9 30 0.003338 0.005621 0.007918 0.012796 0.023144 0.039513 0.058797 0.079135 0.104435 0.140587 0.179310 99.345407
9 31 0.004934 0.007764 0.010854 0.017511 0.029926 0.046794 0.065644 0.086004 0.110996 0.145687 0.184066 99.289817
9 32 0.010621 0.015283 0.019982 0.031606 0.051637 0.073678 0.094740 0.118715 0.151217 0.192693 0.233993 99.005834
9 33 0.004001 0.005787 0.008035 0.013151 0.022967 0.034610 0.044873 0.057145 0.074176 0.095552 0.116154 99.523548
9 34 0.004541 0.007310 0.010353 0.015871 0.027150 0.043503 0.059259 0.074570 0.092659 0.116038 0.138310 99.410437
9 35 0.005063 0.007628 0.010584 0.016822 0.029677 0.046900 0.062363 0.077906 0.097497 0.123189 0.148277 99.374088
9 36 0.004332 0.006735 0.010080 0.016635 0.028834 0.045124 0.061158 0.078444 0.099477 0.126791 0.155289 99.367104
9 37 0.005624 0.008427 0.011697 0.018330 0.031136 0.048192 0.063850 0.080247 0.101395 0.129866 0.159251 99.341983
9 38 0.004981 0.008936 0.012463 0.017748 0.030302 0.051362 0.070822 0.085501 0.102597 0.128959 0.155671 99.330654
9 39 0.004065 0.006515 0.009724 0.015211 0.024868 0.038396 0.052046 0.065774 0.081458 0.103927 0.129834 99.468186
9 40 0.006267 0.008638 0.011180 0.017327 0.028976 0.042089 0.052679 0.065057 0.082017 0.103047 0.123299 99.459427
9 41 0.007098 0.009797 0.012498 0.018585 0.029074 0.040328 0.049432 0.060251 0.074849 0.093139 0.111408 99.493543
9 42 0.005752 0.007783 0.009942 0.015227 0.024817 0.035066 0.042977 0.052158 0.064382 0.080061 0.095743 99.566093
9 43 0.005237 0.006868 0.008874 0.013945 0.022438 0.030396 0.036690 0.045327 0.056808 0.070558 0.084181 99.618677
9 44 0.005218 0.006963 0.008956 0.013817 0.021943 0.029868 0.036271 0.044782 0.056234 0.070266 0.084314 99.621368
9 45 0.005820 0.007493 0.009594 0.015088 0.024234 0.033023 0.040363 0.050472 0.063812 0.079383 0.094456 99.576259
9 46 0.007488 0.009515 0.012157 0.019290 0.031118 0.041709 0.050047 0.062190 0.078859 0.097185 0.113523 99.476919
9 47 0.008118 0.010614 0.014261 0.023251 0.037987 0.051539 0.061940 0.075748 0.094427 0.116966 0.138979 99.366169
9 48 0.009979 0.014297 0.018734 0.028191 0.045167 0.064403 0.079836 0.097092 0.120384 0.149585 0.177440 99.194895
9 49 0.010393 0.015428 0.021811 0.034272 0.055893 0.082550 0.105263 0.127638 0.154775 0.191492 0.229028 98.971457
9 50 0.006222 0.011309 0.016047 0.024040 0.045416 0.084455 0.121082 0.147432 0.178847 0.228109 0.273890 98.863152
9 51 0.008817 0.014489 0.023019 0.038982 0.067070 0.101738 0.129968 0.154038 0.180351 0.218081 0.258943 98.804504
9 52 0.005962 0.008856 0.013144 0.023755 0.047170 0.079720 0.109643 0.143008 0.188922 0.251689 0.315025 98.813109
9 53 0.004725 0.008290 0.012857 0.021542 0.041447 0.075166 0.109692 0.143786 0.189406 0.258241 0.333846 98.801001
9 54 0.004606 0.007768 0.011956 0.020429 0.039981 0.073736 0.110450 0.149971 0.203605 0.285265 0.377407 98.714829
9 55 0.004512 0.008195 0.012641 0.021087 0.042921 0.083876 0.126320 0.163588 0.209535 0.282815 0.363909 98.680605
9 56 0.007438 0.012300 0.019709 0.034628 0.063251 0.102037 0.139282 0.181970 0.239348 0.318121 0.400892 98.481029
9 57 0.016267 0.022628 0.030014 0.048859 0.086457 0.129842 0.164540 0.207350 0.267682 0.341810 0.411189 98.273363
9 58 0.009539 0.014001 0.020736 0.036615 0.067175 0.102665 0.133600 0.175307 0.237583 0.316069 0.391084 98.495621
9 59 0.011333 0.016063 0.023062 0.041009 0.076398 0.115823 0.146008 0.184809 0.245659 0.327190 0.408538 98.404108
9 60 0.008589 0.014973 0.022400 0.038359 0.083471 0.161705 0.229708 0.282867 0.352011 0.446103 0.515690 97.844128
9 61 0.009253 0.016757 0.025135 0.039064 0.071751 0.129793 0.187369 0.235213 0.290496 0.376919 0.464218 98.154035
9 62 0.005313 0.008915 0.014465 0.025738 0.048368 0.083296 0.121093 0.165890 0.226934 0.316913 0.419845 98.563230
9 63 0.012399 0.019816 0.030108 0.052826 0.101414 0.165673 0.222261 0.281452 0.353417 0.432477 0.494264 97.833893
9 64 0.013195 0.022733 0.034812 0.059211 0.116167 0.201362 0.277427 0.342550 0.409804 0.482492 0.532659 97.507586
9 65 0.005588 0.009268 0.014235 0.024191 0.045416 0.080464 0.119897 0.167116 0.232112 0.327544 0.436344 98.537825
9 66 0.008508 0.014002 0.021627 0.036621 0.066213 0.108602 0.151052 0.199893 0.266281 0.356901 0.450921 98.319376
9 67 0.013819 0.024945 0.036427 0.056091 0.104295 0.185832 0.259869 0.309747 0.355304 0.415297 0.461994 97.776381
9 68 0.010112 0.017501 0.026441 0.041379 0.070268 0.113384 0.156067 0.198547 0.248817 0.315643 0.382783 98.419058
9 69 0.004436 0.006703 0.009777 0.016688 0.031084 0.052726 0.076216 0.106105 0.148390 0.209822 0.280227 99.057829
9 70 0.007508 0.011846 0.017563 0.029440 0.053346 0.085762 0.116837 0.150386 0.189699 0.236021 0.277881 98.823711
9 71 0.009026 0.014572 0.021274 0.033698 0.057126 0.087207 0.113984 0.140921 0.171268 0.207955 0.241573 98.901398
9 72 0.007272 0.010575 0.013948 0.021093 0.034924 0.052488 0.067954 0.085165 0.107372 0.137696 0.169385 99.292127
9 73 0.006458 0.009010 0.012106 0.018919 0.030914 0.044501 0.056570 0.071449 0.090456 0.115020 0.140081 99.404514
9 74 0.011174 0.013872 0.016658 0.025131 0.040029 0.054496 0.065454 0.079486 0.096805 0.116400 0.133400 99.347097
9 75 0.007196 0.011184 0.015480 0.022474 0.033674 0.046933 0.058569 0.070572 0.083926 0.102163 0.121282 99.426548
9 76 0.007229 0.011475 0.015520 0.021934 0.032430 0.044462 0.054420 0.064790 0.077088 0.093471 0.109965 99.467217
9 77 0.006900 0.009365 0.012120 0.018280 0.029017 0.040863 0.050988 0.062730 0.076295 0.093052 0.109199 99.491190
9 78 0.005361 0.008003 0.010892 0.016486 0.026881 0.039437 0.050241 0.061628 0.074956 0.092180 0.109098 99.504835
9 79 0.004590 0.006940 0.009570 0.014637 0.024182 0.036110 0.046653 0.057704 0.070665 0.088029 0.105866 99.535055
9 80 0.004648 0.006998 0.009602 0.014572 0.023947 0.036007 0.046914 0.058209 0.071161 0.088736 0.106896 99.532308
9 81 0.005804 0.009009 0.012221 0.017771 0.027645 0.039625 0.050108 0.061439 0.075402 0.094075 0.113277 99.493622
9 82 0.004811 0.007342 0.010129 0.015177 0.024467 0.036434 0.047611 0.059540 0.073300 0.091807 0.111220 99.518162
9 83 0.004316 0.006779 0.009284 0.013692 0.022187 0.033790 0.044823 0.056381 0.070253 0.089694 0.110549 99.538253
9 84 0.004120 0.006394 0.009029 0.013787 0.022290 0.033091 0.043346 0.054813 0.068867 0.088441 0.109809 99.546016
9 85 0.005196 0.007528 0.010093 0.015707 0.026885 0.040805 0.053046 0.066453 0.082476 0.102884 0.122259 99.466673
9 86 0.004064 0.006517 0.009381 0.014477 0.024052 0.036992 0.049490 0.062593 0.077510 0.097731 0.118903 99.498289
9 87 0.003269 0.005207 0.007497 0.011846 0.020392 0.032283 0.043825 0.056339 0.072210 0.095160 0.120541 99.531433
9 88 0.005293 0.007905 0.011218 0.018134 0.030675 0.044529 0.056245 0.070233 0.088522 0.111213 0.133008 99.423023
9 89 0.007402 0.009729 0.012806 0.021084 0.036815 0.053420 0.066780 0.083011 0.103337 0.126481 0.146392 99.332745
9 90 0.004206 0.006816 0.010212 0.016646 0.028978 0.045057 0.060053 0.076231 0.096740 0.124150 0.151804 99.379109
9 91 0.004877 0.007535 0.010888 0.017532 0.030548 0.048373 0.064972 0.081568 0.101136 0.128904 0.158620 99.345047
9 92 0.005761 0.010522 0.014487 0.019924 0.034249 0.060049 0.084220 0.101384 0.120450 0.152461 0.184681 99.211811
9 93 0.006331 0.009745 0.013640 0.020690 0.033598 0.051199 0.068004 0.085020 0.105007 0.133472 0.164770 99.308523
9 94 0.004858 0.007578 0.011329 0.018488 0.031131 0.046864 0.061452 0.077254 0.096556 0.122391 0.149742 99.372360
9 95 0.005648 0.008961 0.012399 0.018497 0.030127 0.045805 0.060609 0.076164 0.095792 0.122517 0.150631 99.372849
9 96 0.004681 0.007623 0.011292 0.017937 0.030714 0.047848 0.063973 0.080831 0.102142 0.130812 0.160402 99.341746
9 97 0.008315 0.011258 0.014846 0.023463 0.039670 0.057704 0.072369 0.089482 0.112277 0.140287 0.166464 99.263863
9 98 0.008819 0.012252 0.016059 0.025229 0.043012 0.063051 0.078730 0.096257 0.119506 0.148071 0.174250 99.214764
9 99 0.006073 0.010182 0.015390 0.024093 0.040023 0.061966 0.082917 0.103568 0.127407 0.158847 0.190619 99.178913
9 100 0.010442 0.015699 0.021153 0.031497 0.050700 0.076629 0.099542 0.121962 0.149009 0.186346 0.225161 99.011860
10 11 0.000000 0.000000 0.000000 0.000000 0.000000 0.000000 0.000000 0.000000 0.000000 0.000000 0.000000 0.000000
10 12 0.755509 10.073876 19.851643 44.625640 13.383416 1.767187 0.340001 0.098301 0.030181 0.012764 0.004325 9.057158
10 13 11.357592 36.446557 10.346133 8.685924 6.730297 7.431802 7.284985 3.952630 0.682416 0.112563 0.020179 6.948920
10 14 1.636461 22.213504 28.956032 20.283946 6.275602 3.725577 2.948128 2.817985 2.537508 2.017721 0.989572 5.597963
10 15 0.548886 2.149753 0.905308 2.243058 9.515793 40.019430 22.414541 5.474146 1.570602 1.244124 1.020174 12.894186
10 16 0.123199 0.220230 0.259466 0.431284 1.138659 7.944329 43.927670 24.171494 4.969739 1.708570 1.195135 13.910225
10 17 0.057945 0.155847 0.207445 0.310460 1.177452 11.239715 46.343021 18.562053 4.447449 2.576303 2.787978 12.134330
10 18 0.074793 0.063283 0.110409 0.387509 0.636725 0.939999 4.577986 14.436154 39.532936 21.309940 7.287030 10.643235
10 19 0.019500 0.086153 0.127474 0.102802 0.131729 0.210794 0.416818 0.461153 1.832317 8.244354 33.325308 55.041595
10 20 0.010369 0.018148 0.024262 0.043004 0.060586 0.113422 0.348676 0.468842 0.934226 2.071573 8.561006 87.345888
10 21 0.009377 0.015756 0.024666 0.047349 0.075369 0.169557 0.578920 0.709509 1.043857 1.674031 5.166799 90.484810
10 22 0.009754 0.014043 0.019144 0.034781 0.061743 0.103575 0.165910 0.277190 0.486539 0.887568 1.541670 96.398083
10 23 0.005198 0.008446 0.012279 0.020897 0.035636 0.061775 0.098594 0.145947 0.210799 0.331769 0.530262 98.538399
10 24 0.005399 0.009615 0.014046 0.022928 0.039281 0.067172 0.102538 0.145758 0.210551 0.326345 0.498752 98.557616
10 25 0.007304 0.013570 0.019758 0.031167 0.054172 0.096094 0.149730 0.209959 0.293737 0.435060 0.627402 98.062048
10 26 0.007129 0.011808 0.016913 0.028617 0.051341 0.085144 0.121787 0.160875 0.214294 0.302743 0.421088 98.578262
10 27 0.005455 0.008034 0.010835 0.018596 0.033867 0.054650 0.077303 0.104594 0.143144 0.201784 0.274516 99.067224
10 28 0.006229 0.009526 0.012975 0.021839 0.039259 0.063615 0.090671 0.123661 0.171812 0.244692 0.332118 98.883606
10 29 0.008982 0.017243 0.024155 0.035351 0.057850 0.092449 0.126308 0.154564 0.193548 0.262377 0.350725 98.676449
10 30 0.008486 0.015042 0.020025 0.029058 0.048384 0.080271 0.112434 0.136026 0.161925 0.207749 0.262845 98.917757
10 31 0.010174 0.015933 0.021422 0.032713 0.051973 0.077891 0.104922 0.130586 0.159789 0.201552 0.249087 98.943962
10 32 0.020880 0.028562 0.034598 0.050934 0.076781 0.104150 0.128383 0.152941 0.185208 0.229517 0.277521 98.710527
10 33 0.032206 0.044001 0.051551 0.072301 0.105164 0.139507 0.167141 0.191182 0.223415 0.270207 0.319860 98.383461
10 34 0.008745 0.013870 0.017669 0.023872 0.036379 0.053200 0.066790 0.078294 0.093559 0.116443 0.140990 99.350191
10 35 0.010163 0.015328 0.019796 0.027528 0.041860 0.060967 0.077147 0.091026 0.107484 0.132003 0.159079 99.257618
10 36 0.010361 0.015687 0.020620 0.029096 0.044007 0.062478 0.078236 0.093866 0.114246 0.142349 0.172938 99.216118
10 37 0.010128 0.014755 0.019338 0.028335 0.044985 0.065969 0.083220 0.098659 0.117542 0.145005 0.174616 99.197445
10 38 0.010896 0.020359 0.026193 0.030692 0.042735 0.066013 0.087665 0.100951 0.114661 0.141787 0.175407 99.182640
10 39 0.008287 0.012615 0.016571 0.023487 0.036251 0.053208 0.067555 0.080557 0.097222 0.122902 0.152418 99.328928
10 40 0.009427 0.012828 0.016391 0.024197 0.037575 0.052959 0.066106 0.080240 0.097426 0.119749 0.143407 99.339695
10 41 0.008717 0.012000 0.015137 0.022410 0.035311 0.049160 0.059567 0.070670 0.085415 0.104906 0.124838 99.411867
10 42 0.007802 0.010569 0.013221 0.019303 0.029907 0.041278 0.050318 0.060806 0.074451 0.092045 0.110318 99.489983
10 43 0.007463 0.009669 0.011822 0.017588 0.027214 0.036309 0.043354 0.052888 0.065968 0.081973 0.098040 99.547714
10 44 0.006607 0.008835 0.011146 0.016785 0.026357 0.036071 0.043979 0.054064 0.067277 0.083312 0.099291 99.546278
10 45 0.007491 0.009721 0.012251 0.018988 0.030499 0.041649 0.050446 0.061964 0.076908 0.093976 0.110082 99.486024
10 46 0.010140 0.013306 0.016948 0.026072 0.041014 0.054646 0.064658 0.077801 0.095411 0.115601 0.134365 99.350033
10 47 0.015396 0.018823 0.022323 0.033274 0.051944 0.069529 0.082431 0.098770 0.119989 0.143810 0.165484 99.178223
10 48 0.015342 0.021622 0.028875 0.043520 0.066261 0.089911 0.108428 0.127786 0.150811 0.178943 0.206281 98.962215
10 49 0.029797 0.037266 0.042054 0.058872 0.090494 0.124855 0.147236 0.166321 0.189334 0.220287 0.248391 98.645092
10 50 0.024538 0.044396 0.057211 0.069260 0.097236 0.144504 0.179191 0.192543 0.207147 0.245475 0.291822 98.446678
10 51 0.045893 0.062295 0.071266 0.090229 0.118476 0.146493 0.164843 0.184735 0.214205 0.257141 0.304248 98.340176
10 52 0.032704 0.039969 0.049371 0.076873 0.123164 0.167131 0.193986 0.222783 0.262902 0.320040 0.378374 98.132706
10 53 0.030625 0.046304 0.054965 0.072636 0.112936 0.170212 0.211769 0.240766 0.279735 0.347022 0.422198 98.010836
10 54 0.024395 0.038718 0.051675 0.074033 0.118288 0.183156 0.236521 0.276546 0.322612 0.402983 0.497088 97.773987
10 55 0.033361 0.056676 0.066144 0.079649 0.120401 0.191947 0.249054 0.280938 0.316452 0.390959 0.479551 97.734867
10 56 0.034610 0.052063 0.071210 0.107768 0.166424 0.223931 0.259600 0.295967 0.348715 0.425207 0.505134 97.509368
10 57 0.054463 0.063257 0.071651 0.106667 0.169627 0.227776 0.261955 0.303377 0.359522 0.427449 0.489100 97.465157
10 58 0.029691 0.037331 0.049778 0.088771 0.160601 0.218418 0.247149 0.289857 0.358332 0.434987 0.494439 97.590649
10 59 0.060790 0.063239 0.067459 0.101950 0.168763 0.229142 0.260846 0.302687 0.367076 0.448584 0.516705 97.412759
10 60 0.061461 0.096272 0.100685 0.123985 0.205052 0.313129 0.352545 0.350955 0.377341 0.455979 0.531887 97.030714
10 61 0.041635 0.069776 0.083590 0.105191 0.162228 0.249827 0.304866 0.327339 0.359791 0.433971 0.512009 97.349775
10 62 0.019627 0.028842 0.041905 0.073142 0.136439 0.210722 0.265124 0.313796 0.369205 0.443884 0.513526 97.583792
10 63 0.061711 0.077941 0.095639 0.145083 0.227175 0.292845 0.320597 0.350418 0.398603 0.462859 0.517533 97.049593
10 64 0.066714 0.094488 0.108498 0.144827 0.223460 0.315689 0.363505 0.387857 0.424606 0.488394 0.544604 96.837356
10 65 0.012529 0.019729 0.029741 0.052201 0.100750 0.167760 0.225693 0.282678 0.355424 0.453146 0.543687 97.756660
10 66 0.019823 0.028771 0.039798 0.066950 0.122071 0.188171 0.237694 0.287726 0.355071 0.444579 0.526861 97.682488
10 67 0.040276 0.070099 0.087337 0.112677 0.175526 0.271231 0.336977 0.362481 0.386126 0.438851 0.489345 97.229071
10 68 0.019512 0.031331 0.043017 0.064118 0.105467 0.162286 0.209416 0.250271 0.299578 0.370263 0.439934 98.004804
10 69 0.007060 0.009889 0.014014 0.024713 0.047845 0.081411 0.116203 0.158111 0.211446 0.280059 0.349068 98.700182
10 70 0.013375 0.020319 0.028196 0.044403 0.075495 0.113253 0.144149 0.175812 0.215149 0.264642 0.311229 98.593977
10 71 0.013758 0.021590 0.029789 0.044520 0.071291 0.104515 0.132690 0.160200 0.191583 0.231032 0.268347 98.730684
10 72 0.007942 0.011457 0.015348 0.023415 0.038543 0.058175 0.076357 0.096373 0.121049 0.155267 0.192193 99.203884
10 73 0.007143 0.009838 0.012802 0.019599 0.031997 0.046600 0.059795 0.076255 0.098345 0.127597 0.157689 99.352341
10 74 0.009789 0.012800 0.016372 0.025469 0.041672 0.058598 0.071552 0.086311 0.104416 0.127793 0.150169 99.295057
10 75 0.006142 0.009211 0.012526 0.018893 0.030568 0.045255 0.058160 0.071224 0.086289 0.107481 0.129485 99.424770
10 76 0.005653 0.008726 0.012134 0.018106 0.028397 0.041323 0.053127 0.065165 0.078284 0.096296 0.115119 99.477666
10 77 0.008418 0.010786 0.012883 0.018860 0.029956 0.041803 0.050841 0.061325 0.074794 0.092884 0.110946 99.486505
10 78 0.006863 0.010091 0.013348 0.019381 0.029567 0.041101 0.050850 0.061409 0.074293 0.092044 0.110767 99.490286
10 79 0.006105 0.009024 0.011903 0.017205 0.026594 0.038191 0.048614 0.059559 0.072441 0.090301 0.109395 99.510670
10 80 0.005611 0.008196 0.010681 0.015703 0.025664 0.038673 0.050141 0.061780 0.075651 0.095283 0.115727 99.496889
10 81 0.005697 0.008695 0.011995 0.018167 0.029608 0.044239 0.057181 0.069791 0.083643 0.103106 0.123621 99.444258
10 82 0.005302 0.007888 0.010706 0.016368 0.027226 0.040928 0.052791 0.064989 0.079929 0.101728 0.125282 99.466863
10 83 0.004805 0.007493 0.010224 0.015201 0.024942 0.038119 0.050471 0.063467 0.079429 0.102276 0.126834 99.476740
10 84 0.004152 0.006210 0.008830 0.014356 0.025271 0.039489 0.052411 0.065807 0.081568 0.103654 0.126409 99.471843
10 85 0.008768 0.012140 0.015126 0.022256 0.036111 0.052239 0.064722 0.077257 0.092452 0.113547 0.134417 99.370964
10 86 0.007521 0.011487 0.015320 0.022289 0.034440 0.048501 0.059822 0.071624 0.086956 0.109512 0.133728 99.398798
10 87 0.005646 0.008427 0.011569 0.017922 0.029971 0.045018 0.058077 0.071440 0.087677 0.110941 0.135695 99.417618
10 88 0.011522 0.014860 0.018170 0.027210 0.043294 0.059196 0.070657 0.084309 0.102823 0.126458 0.148427 99.293072
10 89 0.014148 0.016732 0.019572 0.030158 0.050149 0.069468 0.081671 0.095488 0.114298 0.139007 0.161227 99.208082
10 90 0.009181 0.013989 0.019000 0.027898 0.043031 0.060639 0.075044 0.089582 0.108394 0.135318 0.164025 99.253903
10 91 0.011334 0.017544 0.023378 0.033117 0.049808 0.070494 0.086612 0.100137 0.117527 0.147063 0.181193 99.161795
10 92 0.010955 0.021600 0.028305 0.033450 0.049046 0.082281 0.114891 0.131771 0.143359 0.171324 0.205412 99.007605
10 93 0.007387 0.011349 0.015925 0.024290 0.040282 0.063761 0.084960 0.102275 0.121020 0.153336 0.191604 99.183813
10 94 0.009215 0.013183 0.017053 0.025184 0.040378 0.059704 0.076590 0.093821 0.115723 0.146392 0.178874 99.223883
10 95 0.006682 0.010271 0.014589 0.023105 0.039618 0.060877 0.078646 0.095362 0.116408 0.147410 0.180714 99.226318
10 96 0.007059 0.010700 0.014601 0.022277 0.037340 0.057293 0.075184 0.093485 0.116828 0.149250 0.183320 99.232663
10 97 0.011963 0.015138 0.018742 0.029198 0.048940 0.069849 0.085465 0.103827 0.129408 0.161261 0.190769 99.135445
10 98 0.014540 0.018538 0.022708 0.034489 0.056147 0.079011 0.094945 0.112022 0.135332 0.166397 0.196234 99.069637
10 99 0.011236 0.017323 0.023404 0.034272 0.054200 0.079127 0.099865 0.120168 0.146026 0.180515 0.214462 99.019401
10 100 0.012610 0.018143 0.024979 0.038935 0.063967 0.097318 0.126113 0.150977 0.176167 0.211807 0.248986 98.829994
11 12 0.000000 0.000000 0.000000 0.000000 0.000000 0.000000 0.000000 0.000000 0.000000 0.000000 0.000000 0.000000
11 13 0.510884 7.606918 19.647555 50.804147 12.826454 1.559588 0.377590 0.142149 0.035582 0.011480 0.004041 6.473613
11 14 11.347490 46.044868 12.514232 7.812571 4.767739 4.838315 4.759526 2.494612 0.464747 0.112557 0.029844 4.813500
11 15 1.281387 24.195880 37.784166 19.903286 3.964475 2.050920 1.714990 1.681135 1.469441 1.227871 0.667073 4.059374
11 16 0.744629 2.597554 0.942507 2.059734 8.204725 41.691227 23.969173 4.983578 1.228992 0.956476 0.814845 11.806560
11 17 0.094288 0.221324 0.319766 0.427941 0.704094 5.443978 46.704442 29.117370 5.091311 1.502600 0.969925 9.402962
11 18 0.048349 0.129633 0.177189 0.242952 0.841098 9.907937 50.530469 21.675590 4.555122 2.183541 2.101758 7.606363
11 19 0.057221 0.061772 0.134824 0.491854 0.630693 0.794999 3.920396 13.253221 39.376309 21.688548 7.597505 11.992657
11 20 0.014044 0.091064 0.154971 0.102825 0.112599 0.178939 0.366174 0.377494 1.328556 6.228332 29.658302 61.386700
11 21 0.017507 0.042346 0.064084 0.089257 0.096124 0.167161 0.570206 0.792840 1.444661 2.873583 11.067539 82.774693
11 22 0.018623 0.031849 0.045397 0.072668 0.099538 0.216804 0.737217 0.862402 1.158200 1.783997 5.441387 89.531920
11 23 0.013397 0.027353 0.039275 0.052707 0.069969 0.116281 0.196122 0.308468 0.472547 0.782104 1.304213 96.617566
11 24 0.009210 0.022821 0.039196 0.052881 0.068183 0.114282 0.193213 0.278658 0.364494 0.526666 0.808555 97.521839
11 25 0.014413 0.039967 0.073542 0.099055 0.121100 0.176121 0.259369 0.342789 0.435116 0.602442 0.881244 96.954846
11 26 0.019756 0.044367 0.065688 0.081958 0.102239 0.145262 0.201425 0.254186 0.318549 0.436006 0.617764 97.712797
11 27 0.012966 0.024192 0.032129 0.043547 0.065873 0.105204 0.149092 0.187603 0.234039 0.311493 0.410005 98.423858
11 28 0.015908 0.029636 0.038454 0.051319 0.078733 0.129208 0.186242 0.235195 0.293340 0.389072 0.507750 98.045143
11 29 0.019980 0.051449 0.082977 0.101209 0.118623 0.160548 0.216046 0.259319 0.302422 0.387113 0.520306 97.780008
11 30 0.019230 0.049069 0.080175 0.096812 0.108608 0.141390 0.186118 0.215652 0.237313 0.286228 0.367262 98.212139
11 31 0.018443 0.035516 0.049342 0.064174 0.085229 0.119674 0.158636 0.188075 0.214236 0.255974 0.309775 98.500927
11 32 0.023796 0.036434 0.043067 0.056838 0.082858 0.120586 0.157710 0.187655 0.221676 0.271046 0.322913 98.475418
11 33 0.033352 0.053330 0.062604 0.077286 0.103438 0.141879 0.177251 0.201173 0.229968 0.279215 0.337108 98.303396
11 34 0.034501 0.066259 0.090006 0.108747 0.130919 0.170298 0.212227 0.238097 0.263338 0.311528 0.375496 97.998587
11 35 0.009107 0.016433 0.022868 0.029453 0.040970 0.059776 0.078427 0.093317 0.108450 0.132052 0.160824 99.248323
11 36 0.006713 0.011797 0.016542 0.023270 0.037637 0.061133 0.084097 0.102963 0.124204 0.154355 0.184329 99.192959
11 37 0.009163 0.016518 0.022623 0.029523 0.043848 0.068525 0.092064 0.108388 0.124714 0.152850 0.186352 99.145432
11 38 0.009798 0.025049 0.040383 0.045404 0.052318 0.072564 0.095656 0.110647 0.124446 0.154529 0.199314 99.069889
11 39 0.005628 0.010963 0.016955 0.023485 0.035241 0.056939 0.080851 0.098464 0.112439 0.136478 0.166810 99.255748
11 40 0.011002 0.017782 0.021440 0.026928 0.039907 0.058717 0.073994 0.087215 0.105998 0.134067 0.163235 99.259718
11 41 0.008073 0.013034 0.016996 0.022939 0.034383 0.049938 0.062843 0.074084 0.088534 0.110783 0.135551 99.382841
11 42 0.007385 0.010888 0.013429 0.018618 0.029027 0.041844 0.051762 0.061885 0.076233 0.096696 0.118112 99.474121
11 43 0.006962 0.009475 0.011560 0.016799 0.026497 0.037028 0.045219 0.055172 0.069017 0.087026 0.105255 99.529985
11 44 0.005404 0.007625 0.009928 0.015263 0.024951 0.035582 0.044369 0.055173 0.069782 0.088309 0.106954 99.536659
11 45 0.006327 0.008813 0.011525 0.017792 0.029188 0.041437 0.051370 0.063697 0.080337 0.100681 0.120580 99.468252
11 46 0.008127 0.011576 0.015083 0.022938 0.037629 0.053866 0.066200 0.080457 0.100652 0.126389 0.151254 99.325827
11 47 0.011564 0.016193 0.020091 0.028975 0.046900 0.069840 0.089123 0.108835 0.133626 0.165432 0.195938 99.113484
11 48 0.010575 0.016977 0.022957 0.033866 0.057279 0.091718 0.120634 0.143058 0.168621 0.204190 0.236587 98.893538
11 49 0.022825 0.040269 0.053077 0.065960 0.090102 0.131448 0.166267 0.184528 0.199639 0.233216 0.274515 98.538155
11 50 0.023766 0.062371 0.101042 0.109893 0.118428 0.154910 0.192493 0.209902 0.225386 0.271334 0.342504 98.187975
11 51 0.027324 0.049738 0.066877 0.082109 0.112596 0.169968 0.221637 0.247142 0.263094 0.301766 0.349417 98.108330
11 52 0.045215 0.070572 0.076023 0.087450 0.129597 0.202554 0.255370 0.283264 0.321328 0.391625 0.458175 97.678829
11 53 0.027938 0.066671 0.101029 0.115200 0.141868 0.209927 0.277438 0.309982 0.333576 0.398488 0.491226 97.526655
11 54 0.023885 0.059743 0.103209 0.129591 0.157467 0.225089 0.303846 0.352083 0.378319 0.440175 0.536988 97.289608
11 55 0.026092 0.071613 0.122735 0.141011 0.161127 0.224430 0.296670 0.339711 0.370784 0.440357 0.542512 97.262954
11 56 0.022273 0.046059 0.071752 0.102794 0.165825 0.268954 0.355673 0.402779 0.441313 0.512598 0.586366 97.023613
11 57 0.063649 0.106731 0.116232 0.131139 0.187532 0.275622 0.329168 0.358062 0.407712 0.493886 0.574726 96.955541
11 58 0.019860 0.034597 0.048487 0.077986 0.155083 0.267958 0.342376 0.384126 0.438100 0.514371 0.562018 97.155037
11 59 0.046005 0.081671 0.094675 0.112562 0.180043 0.304454 0.390798 0.415666 0.443243 0.518259 0.585341 96.827284
11 60 0.053878 0.170899 0.268074 0.259659 0.263725 0.338824 0.394056 0.391174 0.397312 0.472793 0.591170 96.398438
11 61 0.027688 0.088691 0.159832 0.173720 0.190017 0.282665 0.387964 0.417027 0.404931 0.444194 0.520057 96.903210
11 62 0.009826 0.021895 0.033994 0.051615 0.108664 0.241190 0.377374 0.437001 0.462083 0.517076 0.551306 97.187977
11 63 0.062056 0.131339 0.155793 0.168493 0.241925 0.363860 0.420274 0.413567 0.430889 0.502338 0.570553 96.538910
11 64 0.066769 0.180329 0.254499 0.248441 0.270632 0.351790 0.405598 0.408662 0.425501 0.499899 0.598770 96.289112
11 65 0.008300 0.019404 0.031449 0.047547 0.097952 0.221046 0.360777 0.430649 0.459017 0.520617 0.571403 97.231838
11 66 0.014947 0.034395 0.050549 0.069872 0.130396 0.254797 0.359772 0.394107 0.421160 0.492205 0.555645 97.222155
11 67 0.044584 0.137324 0.224841 0.231806 0.241834 0.305407 0.362792 0.380330 0.401048 0.470099 0.569696 96.630237
11 68 0.015676 0.038988 0.065113 0.086804 0.130871 0.219517 0.305667 0.344588 0.362234 0.409523 0.466192 97.554827
11 69 0.005168 0.009718 0.014029 0.021969 0.046908 0.102567 0.169968 0.228527 0.288039 0.365601 0.423668 98.323838
11 70 0.015534 0.031232 0.043683 0.057272 0.088643 0.137490 0.176303 0.202529 0.236937 0.293168 0.350539 98.366673
11 71 0.017064 0.033413 0.047890 0.061923 0.087016 0.123240 0.153301 0.175993 0.202662 0.244368 0.289627 98.563507
11 72 0.008280 0.013997 0.018894 0.026335 0.043048 0.070260 0.096579 0.118976 0.143122 0.179176 0.216992 99.064342
11 73 0.007270 0.011659 0.015773 0.023120 0.038381 0.059605 0.077855 0.094797 0.115681 0.145944 0.176458 99.233452
11 74 0.014857 0.022575 0.026246 0.033103 0.048491 0.068450 0.083164 0.096407 0.114585 0.142011 0.169308 99.180802
11 75 0.007223 0.013205 0.018538 0.024533 0.035943 0.053673 0.069755 0.082216 0.094917 0.116625 0.141500 99.341869
11 76 0.005914 0.011053 0.015808 0.021016 0.030239 0.044304 0.057737 0.069167 0.080918 0.099479 0.120630 99.443733
11 77 0.008911 0.014476 0.017707 0.022061 0.031677 0.045982 0.058234 0.068733 0.081088 0.100788 0.121932 99.428410
11 78 0.005905 0.010264 0.014016 0.019063 0.029268 0.044395 0.057348 0.067397 0.078325 0.096578 0.116298 99.461144
11 79 0.005215 0.009272 0.012616 0.016913 0.026266 0.041480 0.055798 0.067097 0.078520 0.096981 0.117057 99.472790
11 80 0.005856 0.011147 0.015461 0.019791 0.028827 0.043704 0.057331 0.067457 0.078305 0.097689 0.120337 99.454096
11 81 0.007387 0.014815 0.020324 0.024504 0.033452 0.049044 0.063326 0.073611 0.085049 0.106091 0.131258 99.391138
11 82 0.005182 0.010489 0.014965 0.019061 0.028394 0.046033 0.063940 0.076788 0.088472 0.109837 0.135188 99.401651
11 83 0.004415 0.009193 0.013849 0.018313 0.027652 0.045077 0.063787 0.078524 0.091894 0.113890 0.139357 99.394051
11 84 0.004614 0.008987 0.012887 0.017619 0.028635 0.047742 0.065395 0.077103 0.088195 0.109095 0.132962 99.406767
11 85 0.010614 0.021908 0.029281 0.033525 0.043563 0.060880 0.075000 0.084429 0.097031 0.121909 0.151941 99.269917
11 86 0.005268 0.010759 0.015671 0.020510 0.031753 0.052731 0.072885 0.085244 0.096058 0.118260 0.144408 99.346451
11 87 0.004110 0.008005 0.011376 0.015973 0.028532 0.051582 0.072498 0.084973 0.097831 0.122926 0.149732 99.352463
11 88 0.011998 0.021986 0.026251 0.030609 0.044968 0.067637 0.082676 0.090616 0.104547 0.133219 0.164399 99.221092
11 89 0.017002 0.029092 0.032060 0.034733 0.049985 0.077750 0.097349 0.106192 0.120470 0.152392 0.187185 99.095789
11 90 0.005949 0.011722 0.016486 0.022230 0.037813 0.067862 0.096070 0.112161 0.127262 0.157143 0.187806 99.157497
11 91 0.008799 0.017486 0.024013 0.029968 0.045985 0.081457 0.118382 0.136275 0.143664 0.166981 0.197244 99.029747
11 92 0.010994 0.035267 0.068541 0.077085 0.076192 0.095862 0.124484 0.142501 0.153668 0.183801 0.234977 98.796627
11 93 0.007779 0.016660 0.024571 0.029992 0.042747 0.073392 0.109404 0.131840 0.144303 0.172767 0.211194 99.035349
11 94 0.007960 0.015894 0.022284 0.028742 0.044482 0.073010 0.100589 0.120382 0.141499 0.175249 0.209906 99.060005
11 95 0.007859 0.015847 0.022074 0.027610 0.042178 0.071217 0.099863 0.117942 0.135845 0.170598 0.211946 99.077022
11 96 0.007537 0.015774 0.023349 0.030168 0.045006 0.072112 0.098361 0.116079 0.134738 0.168374 0.208641 99.079861
11 97 0.012884 0.023513 0.029764 0.036004 0.053736 0.084233 0.108774 0.123578 0.143537 0.180163 0.218955 98.984859
11 98 0.017243 0.030715 0.035552 0.039650 0.057261 0.089541 0.114866 0.128971 0.148444 0.185959 0.225547 98.926250
11 99 0.008837 0.018460 0.027427 0.035404 0.053507 0.089088 0.124341 0.145775 0.164493 0.199429 0.238457 98.894785
11 100 0.014026 0.026596 0.035906 0.044838 0.067015 0.111502 0.153893 0.176695 0.193633 0.229284 0.270713 98.675897
12 13 0.000000 0.000000 0.000000 0.000000 0.000000 0.000000 0.000000 0.000000 0.000000 0.000000 0.000000 0.000000
12 14 0.362872 6.071264 19.156646 55.653597 11.114560 1.238128 0.420221 0.226905 0.054377 0.017545 0.010000 5.673885
12 15 10.315083 49.841767 14.142493 7.194802 3.934080 3.838859 3.688763 2.058344 0.470323 0.176098 0.070033 4.269354
12 16 0.984791 21.118165 39.672219 21.151804 3.856979 1.994766 1.821009 1.946917 1.673951 1.391347 0.803537 3.584519
12 17 0.452275 1.708106 0.615909 1.479654 8.223494 46.485713 25.894814 4.834662 1.053282 0.753678 0.587226 7.911185
12 18 0.092903 0.151868 0.192236 0.340118 0.826884 7.131375 51.026385 27.126398 4.190485 1.238598 0.813627 6.869122
12 19 0.025918 0.070819 0.102240 0.158022 0.621903 8.210119 49.112592 23.014935 4.869771 2.537960 2.743842 8.531880
12 20 0.031286 0.027814 0.051218 0.187725 0.281186 0.418333 2.434634 10.486578 40.810133 25.381307 8.946973 10.942813
12 21 0.010636 0.055908 0.098882 0.091012 0.118779 0.162967 0.309318 0.335502 1.370842 7.024306 32.840828 57.581018
12 22 0.009733 0.015569 0.019614 0.031789 0.042266 0.080751 0.281063 0.409571 0.831997 1.920154 8.693778 87.663719
12 23 0.005727 0.009563 0.015168 0.027190 0.037553 0.079790 0.263463 0.305511 0.422497 0.715939 2.505721 95.611881
12 24 0.004001 0.007037 0.010552 0.017742 0.029686 0.056416 0.100129 0.160646 0.253389 0.449079 0.797545 98.113779
12 25 0.004340 0.008207 0.013063 0.021462 0.036725 0.075205 0.141706 0.219116 0.302715 0.460176 0.717578 97.999712
12 26 0.006284 0.011446 0.018384 0.030804 0.050241 0.083932 0.128964 0.177140 0.233888 0.336000 0.494037 98.428881
12 27 0.007201 0.010718 0.014170 0.022740 0.038248 0.060676 0.084871 0.111700 0.151204 0.219869 0.315639 98.962965
12 28 0.006139 0.009173 0.012577 0.021581 0.039976 0.067703 0.096202 0.125374 0.167959 0.246687 0.354814 98.851815
12 29 0.006953 0.013696 0.020229 0.029830 0.050166 0.094059 0.151585 0.198454 0.238061 0.311685 0.413066 98.472216
12 30 0.008858 0.017390 0.025763 0.036829 0.057355 0.098667 0.149307 0.185077 0.210736 0.263594 0.337052 98.609373
12 31 0.009852 0.016589 0.023371 0.034814 0.053620 0.081700 0.113447 0.143117 0.177222 0.231440 0.297744 98.817085
12 32 0.014919 0.020931 0.025174 0.037012 0.058973 0.085958 0.109410 0.131994 0.165228 0.217564 0.277058 98.855776
12 33 0.014632 0.022299 0.029055 0.042820 0.066604 0.098897 0.129083 0.152498 0.179269 0.223385 0.274746 98.766712
12 34 0.018205 0.031269 0.041454 0.055005 0.077549 0.116078 0.157256 0.184111 0.205991 0.246338 0.296641 98.570101
12 35 0.022712 0.035845 0.045909 0.062534 0.089094 0.127756 0.166319 0.194730 0.223610 0.270714 0.326020 98.434753
12 36 0.004454 0.007035 0.010044 0.015374 0.025437 0.039972 0.054382 0.068603 0.085818 0.111395 0.141332 99.436155
12 37 0.006484 0.010034 0.013539 0.019585 0.031113 0.047793 0.063448 0.078143 0.096642 0.125796 0.160146 99.347275
12 38 0.006481 0.013292 0.019033 0.023634 0.034943 0.059720 0.086103 0.100729 0.110584 0.134210 0.165873 99.245400
12 39 0.005716 0.009142 0.012851 0.018955 0.029859 0.045692 0.061501 0.076554 0.093835 0.120542 0.152969 99.372387
12 40 0.008542 0.011461 0.014441 0.021707 0.034880 0.050465 0.063329 0.076706 0.093751 0.118157 0.145319 99.361244
12 41 0.007610 0.010587 0.013137 0.019068 0.029882 0.042622 0.052944 0.064280 0.080115 0.102508 0.126924 99.450321
12 42 0.005785 0.007916 0.010159 0.015502 0.025248 0.036641 0.046039 0.056276 0.069610 0.088341 0.108947 99.529539
12 43 0.005033 0.006631 0.008585 0.013832 0.023212 0.032965 0.040954 0.051163 0.064856 0.082178 0.099854 99.570738
12 44 0.004265 0.005921 0.007931 0.012813 0.021580 0.031332 0.039690 0.049960 0.063761 0.081999 0.101288 99.579460
12 45 0.005745 0.007554 0.009654 0.015363 0.025959 0.037285 0.046344 0.057906 0.074082 0.094941 0.116437 99.508732
12 46 0.006859 0.009298 0.012405 0.020116 0.034143 0.049894 0.063245 0.079284 0.100125 0.125818 0.151333 99.347479
12 47 0.010108 0.013066 0.016474 0.026165 0.044453 0.064481 0.079358 0.096195 0.119607 0.151036 0.183898 99.195160
12 48 0.010432 0.015731 0.021875 0.033216 0.052095 0.076465 0.098505 0.120925 0.148505 0.188894 0.235019 98.998340
12 49 0.022546 0.031776 0.037230 0.049914 0.076506 0.114521 0.143239 0.164048 0.191051 0.240312 0.297689 98.631169
12 50 0.013610 0.027471 0.038714 0.048931 0.076706 0.142020 0.209548 0.237508 0.247196 0.290067 0.347209 98.321018
12 51 0.019633 0.031123 0.043318 0.062456 0.095028 0.146160 0.194168 0.230135 0.263840 0.324797 0.400755 98.188586
12 52 0.017101 0.023879 0.033825 0.058405 0.107290 0.170226 0.214329 0.246211 0.287116 0.368918 0.468215 98.004486
12 53 0.012489 0.022530 0.031611 0.044704 0.078890 0.154418 0.235017 0.280250 0.312037 0.392684 0.499954 97.935417
12 54 0.011574 0.020084 0.030672 0.047142 0.081707 0.152484 0.237030 0.302606 0.352161 0.443624 0.562866 97.758047
12 55 0.010506 0.019425 0.028198 0.041679 0.077506 0.157092 0.244246 0.295949 0.329771 0.410772 0.519304 97.865555
12 56 0.014390 0.022810 0.034278 0.055929 0.095007 0.155714 0.221301 0.292207 0.376120 0.498147 0.638887 97.595211
12 57 0.027901 0.038575 0.050124 0.080762 0.146121 0.229856 0.288665 0.334401 0.387542 0.480700 0.587007 97.348347
12 58 0.011598 0.017544 0.026264 0.048044 0.094947 0.158025 0.211892 0.272862 0.362046 0.491538 0.622823 97.682419
12 59 0.016503 0.022518 0.030737 0.055229 0.112391 0.191060 0.246441 0.295879 0.374448 0.514572 0.667902 97.472319
12 60 0.019769 0.038037 0.051244 0.071801 0.145284 0.318558 0.481287 0.517512 0.503988 0.563182 0.630297 96.659042
12 61 0.013472 0.027216 0.040890 0.058229 0.103134 0.202632 0.309912 0.367560 0.400405 0.494036 0.614963 97.367550
12 62 0.004887 0.008128 0.013469 0.025556 0.052092 0.098866 0.152811 0.215678 0.302877 0.448122 0.627969 98.049546
12 63 0.016627 0.026244 0.039025 0.070512 0.147684 0.260323 0.343790 0.400022 0.466039 0.573224 0.671606 96.984907
12 64 0.021028 0.040269 0.060032 0.093069 0.179958 0.329742 0.443434 0.480249 0.493623 0.552128 0.613384 96.693083
12 65 0.003639 0.006256 0.010405 0.019682 0.042954 0.088509 0.146964 0.216648 0.307896 0.446825 0.599425 98.110796
12 66 0.004940 0.008255 0.013372 0.026510 0.062305 0.125800 0.187515 0.246431 0.327354 0.456135 0.586989 97.954391
12 67 0.020857 0.046069 0.068156 0.091261 0.153348 0.274804 0.378062 0.408826 0.414242 0.461982 0.519068 97.163323
12 68 0.008793 0.016286 0.026626 0.045102 0.085733 0.155595 0.227408 0.284047 0.333587 0.406338 0.479315 97.931173
12 69 0.003315 0.004942 0.007401 0.013833 0.029278 0.056195 0.089215 0.132723 0.192731 0.277249 0.366567 98.826546
12 70 0.008521 0.013458 0.019742 0.033597 0.063584 0.104395 0.138208 0.169196 0.207987 0.264360 0.320402 98.656546
12 71 0.012543 0.021643 0.031429 0.045923 0.071382 0.105602 0.135621 0.160829 0.185921 0.221128 0.258197 98.749781
12 72 0.006225 0.009236 0.012716 0.020068 0.034791 0.055320 0.074977 0.095796 0.120759 0.156377 0.195200 99.218538
12 73 0.005640 0.007893 0.010761 0.017504 0.030329 0.046067 0.060438 0.077553 0.099412 0.128936 0.159626 99.355843
12 74 0.010743 0.013777 0.017016 0.026090 0.042366 0.059532 0.072113 0.086119 0.103879 0.127930 0.151767 99.288669
12 75 0.005969 0.009147 0.012742 0.019551 0.031370 0.046036 0.058743 0.071262 0.085258 0.105963 0.128709 99.425247
12 76 0.004988 0.007701 0.010755 0.016145 0.025405 0.037806 0.049964 0.062417 0.075123 0.092866 0.112355 99.504471
12 77 0.006909 0.009080 0.011383 0.017382 0.028521 0.041215 0.051293 0.061884 0.074050 0.091103 0.108514 99.498665
12 78 0.005797 0.008843 0.012090 0.017809 0.026855 0.037741 0.047915 0.059092 0.071992 0.089826 0.109101 99.512938
12 79 0.004487 0.006842 0.009426 0.014168 0.022350 0.032905 0.042881 0.053461 0.065863 0.084235 0.105179 99.558203
12 80 0.003874 0.005872 0.008216 0.012790 0.021308 0.032825 0.043887 0.055412 0.068242 0.086805 0.107173 99.553595
12 81 0.003809 0.005954 0.008682 0.013966 0.024046 0.038278 0.052347 0.066040 0.079599 0.098961 0.119923 99.488388
12 82 0.003071 0.004886 0.007188 0.011686 0.020775 0.034182 0.047810 0.061985 0.078159 0.102118 0.128857 99.499285
12 83 0.003178 0.005280 0.007674 0.011720 0.019646 0.032073 0.045431 0.059280 0.074947 0.098803 0.127008 99.514961
12 84 0.003157 0.005054 0.007364 0.011839 0.020683 0.033395 0.045963 0.059477 0.076308 0.102002 0.131174 99.503582
12 85 0.006000 0.009224 0.012611 0.019207 0.032545 0.051186 0.067609 0.081688 0.095544 0.116627 0.139279 99.368481
12 86 0.003637 0.005855 0.008437 0.013351 0.023502 0.038913 0.054607 0.070320 0.088051 0.114415 0.143228 99.435684
12 87 0.002935 0.004735 0.007179 0.012007 0.021672 0.036076 0.050929 0.066642 0.085830 0.114757 0.147234 99.450002
12 88 0.007399 0.010982 0.014974 0.023143 0.039173 0.059460 0.075489 0.089566 0.106177 0.132393 0.160331 99.280911
12 89 0.010757 0.013804 0.017012 0.026789 0.047021 0.070200 0.085603 0.099893 0.119701 0.150920 0.182323 99.175976
12 90 0.005268 0.008660 0.012986 0.020122 0.032503 0.051011 0.070079 0.088654 0.109537 0.142594 0.182345 99.276241
12 91 0.007014 0.010750 0.014820 0.022817 0.039062 0.064597 0.088342 0.107249 0.127415 0.164110 0.208215 99.145613
12 92 0.008164 0.018313 0.026965 0.031692 0.045305 0.083288 0.130454 0.155288 0.160525 0.183113 0.215914 98.940981
12 93 0.005226 0.008637 0.013177 0.021097 0.036116 0.059902 0.083864 0.104111 0.124466 0.161112 0.208422 99.173870
12 94 0.006288 0.010343 0.015090 0.022787 0.035900 0.054095 0.072575 0.091944 0.115262 0.149881 0.189561 99.236273
12 95 0.004522 0.007265 0.010674 0.017422 0.032020 0.054569 0.076357 0.096280 0.119303 0.155512 0.196494 99.229580
12 96 0.004341 0.007269 0.011058 0.017965 0.032577 0.055722 0.079255 0.101043 0.125156 0.161177 0.201321 99.203117
12 97 0.008534 0.011599 0.015121 0.024418 0.044657 0.071138 0.092254 0.111460 0.136007 0.172550 0.209757 99.102509
12 98 0.011023 0.014843 0.018912 0.029695 0.052413 0.081124 0.102131 0.119889 0.141921 0.175712 0.210005 99.042332
12 99 0.007893 0.013699 0.020130 0.029579 0.046636 0.072522 0.097604 0.119882 0.144937 0.183360 0.227242 99.036514
12 100 0.011102 0.017235 0.024036 0.035821 0.057239 0.090717 0.122461 0.148237 0.174105 0.218782 0.273309 98.826954
13 14 0.000000 0.000000 0.000000 0.000000 0.000000 0.000000 0.000000 0.000000 0.000000 0.000000 0.000000 0.000000
13 15 0.244780 4.406251 17.012882 60.036589 10.949388 1.226681 0.537295 0.367470 0.093633 0.031085 0.021021 5.072925
13 16 8.836893 52.459223 16.990989 7.315991 3.414638 3.123188 2.767069 1.520137 0.452982 0.220243 0.103351 2.795298
13 17 1.034286 21.775506 42.210584 21.783551 3.579311 1.683295 1.456625 1.430384 1.156641 1.014250 0.627567 2.248001
13 18 0.461400 1.751567 0.621587 1.600554 9.742073 49.345098 24.570304 4.091968 0.844595 0.596222 0.463063 5.911568
13 19 0.043310 0.082913 0.138103 0.255563 0.551582 4.989114 49.148936 31.626391 4.964445 1.372056 0.873413 5.954177
13 20 0.019765 0.058649 0.095791 0.158856 0.660474 8.861228 50.525996 23.246222 4.816657 2.348489 2.370935 6.836937
13 21 0.040345 0.041931 0.082828 0.295784 0.412880 0.594505 3.534264 14.391952 46.419976 22.538083 5.920349 5.727104
13 22 0.009922 0.051847 0.091265 0.075695 0.096776 0.127582 0.227361 0.257472 1.321027 7.717494 34.806880 55.216675
13 23 0.008015 0.014477 0.018823 0.028824 0.033869 0.064213 0.232716 0.342546 0.677563 1.534704 7.229760 89.814485
13 24 0.007071 0.012047 0.019293 0.035072 0.047780 0.098300 0.312827 0.359197 0.502958 0.860454 3.007528 94.737474
13 25 0.008065 0.016371 0.026717 0.045461 0.074913 0.128577 0.207871 0.328203 0.546279 0.979942 1.690735 95.946865
13 26 0.007435 0.013241 0.020668 0.033747 0.052656 0.088285 0.144348 0.215803 0.300573 0.445063 0.677284 98.000894
13 27 0.007932 0.012348 0.017946 0.029567 0.045169 0.065411 0.092523 0.130255 0.183589 0.267650 0.390816 98.756794
13 28 0.012250 0.017983 0.024098 0.039188 0.062866 0.091553 0.123403 0.166649 0.233933 0.338687 0.476417 98.412972
13 29 0.011454 0.023765 0.035366 0.050417 0.078977 0.128941 0.182686 0.230607 0.295558 0.410581 0.559836 97.991812
13 30 0.012703 0.024679 0.034408 0.046735 0.070414 0.114333 0.162673 0.200460 0.244232 0.325872 0.430137 98.333355
13 31 0.015408 0.025147 0.033437 0.047344 0.067925 0.096818 0.129817 0.164228 0.206365 0.270288 0.350351 98.592869
13 32 0.020175 0.028386 0.035539 0.053081 0.078985 0.105580 0.130592 0.158824 0.197544 0.252676 0.316841 98.621778
13 33 0.020708 0.030812 0.039074 0.056099 0.081294 0.110684 0.139403 0.167367 0.202268 0.251693 0.307582 98.593018
13 34 0.022409 0.037337 0.047536 0.062185 0.084012 0.115232 0.147533 0.174850 0.206529 0.252681 0.304669 98.545029
13 35 0.024901 0.039076 0.049037 0.064311 0.085271 0.114197 0.144723 0.171321 0.201766 0.247696 0.302510 98.555189
13 36 0.017270 0.028470 0.039568 0.057211 0.082323 0.115756 0.151493 0.182866 0.216440 0.264630 0.321256 98.522719
13 37 0.005318 0.008323 0.011644 0.017383 0.027646 0.041730 0.055668 0.070219 0.088196 0.113190 0.141185 99.419497
13 38 0.006544 0.013326 0.018417 0.022680 0.033697 0.054537 0.073888 0.086264 0.100690 0.128011 0.160464 99.301481
13 39 0.005202 0.008832 0.013386 0.019980 0.030119 0.043954 0.058464 0.073536 0.090940 0.116306 0.147352 99.391930
13 40 0.008671 0.011966 0.015432 0.023260 0.036400 0.049930 0.061320 0.075667 0.094946 0.118771 0.143444 99.360187
13 41 0.006145 0.009306 0.012786 0.019278 0.029969 0.042180 0.053083 0.065684 0.081940 0.103125 0.125849 99.450653
13 42 0.005635 0.008160 0.010808 0.016413 0.026213 0.036911 0.045725 0.056108 0.070024 0.088238 0.107523 99.528244
13 43 0.005485 0.007453 0.009709 0.015112 0.023912 0.032411 0.039552 0.049468 0.062974 0.079431 0.096282 99.578213
13 44 0.004650 0.006449 0.008514 0.013519 0.022198 0.031126 0.038537 0.048404 0.062203 0.079819 0.098220 99.586363
13 45 0.006124 0.008246 0.010631 0.016544 0.026824 0.037403 0.046281 0.058311 0.074802 0.095070 0.115712 99.504051
13 46 0.007824 0.010793 0.014387 0.023147 0.038323 0.052834 0.063783 0.078906 0.100826 0.127274 0.152826 99.329082
13 47 0.010251 0.013816 0.018492 0.029726 0.048447 0.066979 0.082114 0.102597 0.130914 0.165126 0.199363 99.132175
13 48 0.011964 0.017979 0.024349 0.036440 0.056887 0.081580 0.103935 0.129681 0.163272 0.206306 0.251001 98.916605
13 49 0.019732 0.027593 0.037236 0.058863 0.094765 0.132887 0.161644 0.191573 0.228974 0.276656 0.322122 98.447958
13 50 0.020023 0.039475 0.053610 0.068336 0.105979 0.170365 0.215565 0.233042 0.262139 0.330526 0.405170 98.095772
13 51 0.027186 0.041240 0.058414 0.087726 0.125850 0.165649 0.200192 0.239231 0.287411 0.352242 0.423324 97.991535
13 52 0.034387 0.043352 0.061782 0.107092 0.164839 0.203139 0.230466 0.276554 0.342851 0.424098 0.505041 97.606396
13 53 0.024764 0.044705 0.060816 0.082972 0.132509 0.208875 0.266864 0.306995 0.368317 0.473250 0.579095 97.450836
13 54 0.021821 0.037068 0.053903 0.082203 0.137078 0.220579 0.295178 0.354122 0.421528 0.529541 0.642298 97.204681
13 55 0.021707 0.040712 0.058666 0.085459 0.143465 0.226817 0.284113 0.320652 0.382078 0.498565 0.625530 97.312235
13 56 0.020628 0.033628 0.052902 0.090227 0.147856 0.206094 0.254302 0.318178 0.412069 0.533468 0.656138 97.274509
13 57 0.039621 0.050112 0.066559 0.112586 0.183933 0.241942 0.285286 0.356033 0.453430 0.553010 0.635013 97.022476
13 58 0.016346 0.024352 0.037984 0.072891 0.135368 0.191422 0.232025 0.296480 0.396195 0.506329 0.598139 97.492468
13 59 0.030238 0.039308 0.053920 0.095697 0.168077 0.229938 0.274549 0.348323 0.461751 0.582431 0.671917 97.043848
13 60 0.035313 0.062880 0.081180 0.125058 0.247081 0.391503 0.429495 0.428664 0.485839 0.598696 0.676101 96.438192
13 61 0.021915 0.040540 0.058275 0.086406 0.146420 0.235909 0.307525 0.363722 0.442090 0.562229 0.668910 97.066059
13 62 0.007003 0.011603 0.020278 0.040332 0.079784 0.134307 0.194757 0.272145 0.366115 0.480954 0.598960 97.793760
13 63 0.024384 0.036117 0.057758 0.110382 0.197252 0.273798 0.335324 0.423585 0.534658 0.632526 0.694325 96.679894
13 64 0.038363 0.064299 0.088634 0.136033 0.227332 0.322957 0.380236 0.435971 0.521418 0.613468 0.666647 96.504637
13 65 0.005190 0.009024 0.015397 0.030113 0.063383 0.113921 0.168136 0.232375 0.314917 0.419276 0.522049 98.106217
13 66 0.006028 0.009701 0.016199 0.033548 0.075491 0.136449 0.196213 0.264083 0.350571 0.455073 0.542890 97.913757
13 67 0.026820 0.055368 0.078724 0.105053 0.164404 0.253735 0.324862 0.369829 0.416780 0.479126 0.526279 97.199021
13 68 0.012300 0.024768 0.041023 0.064451 0.103320 0.152481 0.194160 0.234213 0.288193 0.365705 0.446160 98.073225
13 69 0.003802 0.005962 0.009180 0.016855 0.034126 0.062464 0.097415 0.142540 0.198936 0.268263 0.336556 98.823902
13 70 0.006881 0.011318 0.017597 0.030940 0.058244 0.094569 0.129894 0.169673 0.216667 0.269236 0.314221 98.680758
13 71 0.009896 0.017829 0.027295 0.042016 0.066387 0.095390 0.120864 0.147454 0.179173 0.218222 0.256603 98.818865
13 72 0.005759 0.009202 0.013105 0.020113 0.032931 0.050321 0.067632 0.087266 0.111796 0.145828 0.184007 99.272039
13 73 0.004567 0.006885 0.009710 0.015423 0.025637 0.038377 0.051171 0.067393 0.088467 0.116337 0.146102 99.429934
13 74 0.007733 0.010717 0.014065 0.022068 0.036224 0.051397 0.064190 0.079740 0.098473 0.120640 0.141219 99.353527
13 75 0.004050 0.006760 0.010131 0.015845 0.025605 0.038550 0.051323 0.064673 0.079316 0.099807 0.122248 99.481693
13 76 0.004346 0.007072 0.010061 0.015091 0.023623 0.034267 0.044339 0.055401 0.068394 0.086408 0.105878 99.545118
13 77 0.005863 0.008111 0.010611 0.016188 0.025633 0.036192 0.045751 0.057141 0.070356 0.087273 0.104403 99.532479
13 78 0.003975 0.006423 0.009235 0.014037 0.022188 0.032487 0.042248 0.052746 0.065046 0.082226 0.100976 99.568411
13 79 0.003593 0.005679 0.008036 0.012209 0.019301 0.028668 0.038212 0.048882 0.061369 0.078955 0.098908 99.596185
13 80 0.003453 0.005316 0.007478 0.011701 0.019409 0.029490 0.039670 0.051470 0.065415 0.083851 0.103005 99.579737
13 81 0.003121 0.005007 0.007495 0.012324 0.021336 0.033102 0.044652 0.057542 0.072793 0.093307 0.114676 99.534645
13 82 0.002475 0.004005 0.005968 0.009890 0.017831 0.029247 0.041198 0.054746 0.071070 0.093639 0.117737 99.552197
13 83 0.002621 0.004446 0.006625 0.010573 0.018265 0.029135 0.040295 0.053016 0.069440 0.093104 0.119557 99.552923
13 84 0.002254 0.003640 0.005639 0.009740 0.018022 0.029932 0.042616 0.057268 0.074873 0.099343 0.125798 99.530874
13 85 0.006375 0.009794 0.013206 0.020136 0.033334 0.048877 0.062018 0.076660 0.095114 0.118399 0.140347 99.375740
13 86 0.003484 0.005954 0.009132 0.014583 0.024511 0.037825 0.050866 0.065154 0.082813 0.108075 0.136204 99.461395
13 87 0.002939 0.004785 0.007145 0.011796 0.020912 0.033899 0.047617 0.063599 0.083969 0.112299 0.143105 99.467936
13 88 0.007000 0.010246 0.014508 0.023744 0.039692 0.056112 0.070074 0.087805 0.110608 0.137215 0.161920 99.281076
13 89 0.011323 0.014513 0.019126 0.031316 0.051354 0.068930 0.082148 0.101000 0.126879 0.157016 0.184166 99.152229
13 90 0.005008 0.008464 0.012974 0.021020 0.035045 0.052932 0.070816 0.091476 0.117611 0.151195 0.185265 99.248199
13 91 0.007268 0.011913 0.017644 0.027247 0.042813 0.063124 0.082494 0.101945 0.124724 0.159142 0.199170 99.162517
13 92 0.009112 0.021121 0.031118 0.037922 0.054990 0.088595 0.119530 0.136586 0.154529 0.190182 0.229479 98.926838
13 93 0.004702 0.007893 0.012569 0.020988 0.036578 0.061002 0.087473 0.112045 0.135564 0.170860 0.211986 99.138340
13 94 0.005959 0.009875 0.015020 0.024270 0.039945 0.059274 0.078343 0.100061 0.126279 0.158814 0.192438 99.189720
13 95 0.004920 0.008083 0.012136 0.019695 0.034341 0.055097 0.076067 0.098755 0.126582 0.163985 0.203291 99.197050
13 96 0.005438 0.009084 0.013586 0.021847 0.037832 0.059149 0.079280 0.101180 0.129813 0.167961 0.206676 99.168152
13 97 0.011489 0.015873 0.020763 0.032271 0.052680 0.074211 0.091473 0.113218 0.144030 0.181969 0.218059 99.043961
13 98 0.014738 0.019508 0.024947 0.039272 0.063857 0.086696 0.102244 0.121773 0.149343 0.182559 0.212824 98.982239
13 99 0.006970 0.012277 0.019110 0.030343 0.050304 0.077215 0.102934 0.128248 0.157349 0.194718 0.231853 98.988678
13 100 0.012110 0.018772 0.026081 0.039353 0.062539 0.094601 0.124746 0.154303 0.188258 0.234065 0.281611 98.763561
14 15 0.000000 0.000000 0.000000 0.000000 0.000000 0.000000 0.000000 0.000000 0.000000 0.000000 0.000000 0.000000
14 16 0.227116 3.936642 16.759649 62.419195 10.177281 1.226948 0.631318 0.451917 0.112401 0.040204 0.031517 3.985811
14 17 9.779152 56.045166 17.326045 6.657182 2.616209 2.279282 1.877238 1.006324 0.346125 0.194963 0.103049 1.769266
14 18 1.158470 24.840863 43.860478 19.744163 2.955845 1.317793 1.170274 1.167101 1.015438 0.898005 0.494394 1.377177
14 19 0.487488 1.783848 0.603858 1.409418 8.883888 49.366161 26.966665 4.543550 0.827837 0.566113 0.409390 4.151783
14 20 0.048367 0.081550 0.136480 0.282347 0.716571 6.813239 53.462341 28.499438 3.621223 0.950602 0.659384 4.728456
14 21 0.043266 0.125368 0.191390 0.317408 1.407535 14.823746 56.634540 18.206704 2.621980 1.094441 1.073207 3.460411
14 22 0.102903 0.046968 0.083833 0.404768 0.607156 0.838691 4.774753 17.705395 46.799809 19.419156 4.653550 4.563015
14 23 0.008870 0.052960 0.089819 0.068452 0.091818 0.134562 0.251051 0.270706 1.307881 7.679099 34.467724 55.577058
14 24 0.013112 0.021702 0.028073 0.043130 0.051185 0.098041 0.348102 0.514903 1.056312 2.359498 10.023014 85.442930
14 25 0.030664 0.043929 0.054873 0.091549 0.129722 0.276959 0.905232 1.066968 1.527117 2.452217 7.477253 85.943520
14 26 0.019331 0.027820 0.035643 0.062051 0.105900 0.166500 0.241338 0.358446 0.578767 1.027756 1.767997 95.608452
14 27 0.013473 0.015060 0.019105 0.035450 0.058416 0.084465 0.118963 0.171560 0.244772 0.367595 0.560667 98.310475
14 28 0.028622 0.029915 0.033389 0.056396 0.090634 0.124858 0.162816 0.224865 0.323159 0.473688 0.676692 97.774963
14 29 0.035208 0.059635 0.069991 0.089188 0.130356 0.202671 0.275500 0.340038 0.438997 0.626419 0.879688 96.852306
14 30 0.033610 0.053206 0.056839 0.068619 0.104090 0.171459 0.228669 0.259970 0.309355 0.427598 0.587576 97.699011
14 31 0.023574 0.032849 0.041337 0.063076 0.097964 0.142774 0.186417 0.227424 0.277361 0.361108 0.468850 98.077263
14 32 0.035771 0.039862 0.045047 0.070432 0.106786 0.139300 0.170207 0.211871 0.269812 0.350290 0.445130 98.115492
14 33 0.036793 0.043865 0.047923 0.071186 0.111045 0.147284 0.173157 0.204377 0.258757 0.340398 0.430937 98.134277
14 34 0.027208 0.040333 0.050000 0.069675 0.100087 0.138631 0.174793 0.204750 0.241578 0.301688 0.373319 98.277939
14 35 0.025518 0.033755 0.038881 0.054963 0.082372 0.116678 0.148438 0.177497 0.214207 0.268417 0.328595 98.510675
14 36 0.016782 0.023347 0.029643 0.044396 0.067530 0.097282 0.129470 0.162939 0.202945 0.257805 0.319875 98.647987
14 37 0.021795 0.029121 0.035738 0.054092 0.084205 0.118537 0.149199 0.177757 0.214321 0.268939 0.330487 98.515808
14 38 0.009362 0.015565 0.017341 0.019984 0.030992 0.051824 0.069472 0.080216 0.094865 0.123886 0.156943 99.329546
14 39 0.006128 0.008106 0.010527 0.016736 0.028651 0.042799 0.054447 0.067280 0.085373 0.112706 0.143547 99.423700
14 40 0.012932 0.012719 0.013851 0.022645 0.038414 0.051667 0.061342 0.077032 0.098965 0.123837 0.147007 99.339590
14 41 0.009042 0.010459 0.012358 0.019773 0.033241 0.045113 0.052958 0.064801 0.083427 0.107068 0.130111 99.431648
14 42 0.008012 0.009079 0.010779 0.017457 0.029572 0.040408 0.047980 0.059182 0.075497 0.095687 0.115730 99.490616
14 43 0.006588 0.007291 0.008880 0.015057 0.025559 0.033932 0.040427 0.051915 0.068829 0.088065 0.106373 99.547083
14 44 0.004768 0.005663 0.007309 0.012587 0.021959 0.030996 0.038879 0.050921 0.067813 0.088086 0.108429 99.562588
14 45 0.006270 0.007234 0.009090 0.015640 0.027614 0.038435 0.047075 0.060994 0.081322 0.104871 0.127110 99.474345
14 46 0.008952 0.010238 0.012847 0.022007 0.038329 0.052861 0.064308 0.082651 0.108949 0.138504 0.165381 99.294977
14 47 0.014231 0.015056 0.017666 0.030101 0.053151 0.073275 0.087766 0.111411 0.146055 0.185214 0.220617 99.045460
14 48 0.015813 0.019048 0.024449 0.041142 0.070834 0.100640 0.124854 0.157171 0.200313 0.249530 0.292985 98.703218
14 49 0.043613 0.043320 0.046756 0.075074 0.126838 0.170689 0.189237 0.210762 0.246736 0.301809 0.355695 98.189472
14 50 0.077981 0.110330 0.095964 0.096177 0.144468 0.240040 0.294966 0.301155 0.326420 0.415618 0.514543 97.382338
14 51 0.055079 0.064241 0.085093 0.139195 0.204863 0.245520 0.264530 0.295919 0.347015 0.430377 0.526815 97.341358
14 52 0.170931 0.104264 0.089894 0.151530 0.252071 0.310636 0.336918 0.397407 0.470492 0.550352 0.617827 96.547678
14 53 0.104122 0.128822 0.130933 0.165481 0.247068 0.356963 0.411889 0.427482 0.462672 0.573375 0.704210 96.286982
14 54 0.110829 0.139861 0.147193 0.190741 0.284854 0.398619 0.452236 0.477425 0.532395 0.666001 0.818323 95.781522
14 55 0.144782 0.165794 0.141962 0.155506 0.230911 0.360769 0.450943 0.496974 0.550119 0.672935 0.805756 95.823547
14 56 0.069503 0.081812 0.104335 0.180313 0.298194 0.370397 0.392366 0.441694 0.534059 0.657123 0.770692 96.099516
14 57 0.166685 0.111892 0.103408 0.175296 0.289780 0.346207 0.367479 0.441485 0.544770 0.640213 0.711520 96.101261
14 58 0.055227 0.050208 0.065682 0.140854 0.259735 0.311351 0.330375 0.403818 0.510977 0.595975 0.649686 96.626112
14 59 0.107037 0.084726 0.092115 0.182302 0.339359 0.401599 0.389780 0.427748 0.511679 0.615295 0.700435 96.147928
14 60 0.266425 0.285777 0.192913 0.190982 0.302092 0.460525 0.506592 0.506754 0.573555 0.712442 0.808368 95.193575
14 61 0.092467 0.116858 0.106397 0.132710 0.237119 0.383498 0.433142 0.429910 0.472369 0.594349 0.704522 96.296660
14 62 0.018722 0.020763 0.031125 0.074296 0.169953 0.261442 0.321733 0.400957 0.498143 0.601438 0.678288 96.923138
14 63 0.098759 0.086766 0.099111 0.186701 0.332123 0.407183 0.424819 0.485251 0.583476 0.683742 0.755711 95.856361
14 64 0.130484 0.140409 0.135475 0.188027 0.308735 0.424017 0.470703 0.516635 0.598681 0.697244 0.756768 95.632822
14 65 0.012064 0.015978 0.022824 0.045673 0.101551 0.171672 0.225156 0.286948 0.379049 0.503268 0.615146 97.620666
14 66 0.019446 0.022324 0.028663 0.054130 0.109394 0.167852 0.209629 0.270751 0.372507 0.505870 0.624709 97.614725
14 67 0.043154 0.067377 0.076083 0.100498 0.179933 0.309049 0.402193 0.448344 0.499128 0.581618 0.640019 96.652605
14 68 0.012661 0.018128 0.025109 0.043558 0.087004 0.150966 0.209794 0.270678 0.348248 0.449526 0.535834 97.848491
14 69 0.004487 0.005594 0.007909 0.015775 0.032935 0.055179 0.078903 0.116893 0.177861 0.262927 0.353243 98.888292
14 70 0.009593 0.011805 0.015523 0.027575 0.052785 0.083170 0.111114 0.148892 0.202300 0.269831 0.333268 98.734144
14 71 0.008731 0.012394 0.016753 0.027509 0.050753 0.083008 0.114669 0.150655 0.192895 0.242010 0.283654 98.816971
14 72 0.005472 0.006856 0.008715 0.014520 0.026427 0.041396 0.055683 0.075130 0.102929 0.141590 0.183230 99.338053
14 73 0.005112 0.006102 0.007950 0.013786 0.024008 0.034357 0.044132 0.059373 0.081300 0.109932 0.140159 99.473789
14 74 0.009084 0.009628 0.011432 0.019710 0.034949 0.048761 0.059270 0.074532 0.094139 0.117120 0.137775 99.383598
14 75 0.005368 0.007247 0.009147 0.014065 0.023383 0.034460 0.044267 0.056348 0.072463 0.094745 0.117405 99.521101
14 76 0.005524 0.007448 0.009434 0.014197 0.022449 0.031952 0.040788 0.051880 0.065608 0.084223 0.103732 99.562760
14 77 0.007744 0.008157 0.009236 0.015031 0.025562 0.034965 0.042037 0.052655 0.066728 0.083846 0.099713 99.554323
14 78 0.004108 0.005385 0.007229 0.012069 0.020584 0.029853 0.038296 0.049227 0.062940 0.080844 0.098909 99.590553
14 79 0.004053 0.005247 0.006763 0.011011 0.019113 0.028610 0.037257 0.047906 0.061107 0.078549 0.096178 99.604202
14 80 0.004956 0.006526 0.008279 0.013046 0.021966 0.031662 0.039683 0.049735 0.063063 0.081284 0.099654 99.580145
14 81 0.006077 0.007776 0.009449 0.014493 0.024090 0.034610 0.043339 0.054371 0.069142 0.089009 0.108874 99.538770
14 82 0.004068 0.005522 0.007320 0.012004 0.021211 0.032033 0.041469 0.053056 0.068576 0.090283 0.113073 99.551382
14 83 0.004665 0.006443 0.008179 0.012501 0.021583 0.033819 0.045410 0.058290 0.073941 0.095942 0.118977 99.520245
14 84 0.004151 0.005657 0.007716 0.013109 0.024080 0.036907 0.047582 0.060287 0.077435 0.101330 0.125371 99.496378
14 85 0.012435 0.014572 0.016147 0.023676 0.038952 0.055297 0.067562 0.082029 0.100234 0.122845 0.142777 99.323475
14 86 0.006506 0.008801 0.011081 0.017081 0.029188 0.043397 0.054656 0.067900 0.087021 0.115115 0.144258 99.415001
14 87 0.004953 0.006371 0.008585 0.015172 0.028460 0.043056 0.054670 0.069341 0.090271 0.118924 0.147960 99.412235
14 88 0.013014 0.013494 0.016355 0.028520 0.048859 0.062971 0.072331 0.090018 0.116037 0.144490 0.168118 99.225794
14 89 0.024334 0.018220 0.017692 0.031475 0.057635 0.074116 0.082882 0.103165 0.132788 0.162529 0.184078 99.111084
14 90 0.006961 0.009140 0.012923 0.023156 0.041411 0.059308 0.073978 0.093891 0.121838 0.157284 0.191436 99.208670
14 91 0.011084 0.012842 0.015515 0.026166 0.048007 0.071117 0.085692 0.100906 0.124174 0.161687 0.201924 99.140890
14 92 0.018674 0.033583 0.036490 0.037611 0.054632 0.095164 0.133042 0.150468 0.165363 0.202106 0.241960 98.830908
14 93 0.008202 0.010801 0.013727 0.021889 0.039875 0.065137 0.085638 0.103198 0.125462 0.164856 0.210652 99.150566
14 94 0.007976 0.010239 0.013311 0.021701 0.037856 0.058199 0.077682 0.100515 0.128302 0.163162 0.197151 99.183907
14 95 0.007770 0.010009 0.012731 0.021123 0.039189 0.060857 0.077839 0.097281 0.125603 0.164857 0.203517 99.179224
14 96 0.008400 0.011069 0.014712 0.024230 0.042791 0.064218 0.082075 0.103024 0.131575 0.169944 0.208670 99.139290
14 97 0.017791 0.017595 0.019950 0.033877 0.059214 0.078967 0.091392 0.113079 0.146283 0.183309 0.213762 99.024775
14 98 0.025121 0.021803 0.022899 0.038204 0.066048 0.087358 0.100903 0.124026 0.156229 0.190884 0.219020 98.947508
14 99 0.010439 0.013859 0.017960 0.028910 0.050597 0.075438 0.095674 0.120083 0.155127 0.199726 0.240274 98.991915
14 100 0.014343 0.017088 0.021498 0.035642 0.062859 0.093606 0.116330 0.141157 0.175065 0.223060 0.273082 98.826269
15 16 0.000000 0.000000 0.000000 0.000000 0.000000 0.000000 0.000000 0.000000 0.000000 0.000000 0.000000 0.000000
15 17 0.200333 3.264366 16.462551 64.674074 9.709171 1.265082 0.731094 0.533970 0.135229 0.049395 0.039869 2.934869
15 18 7.794902 55.386470 18.737945 6.730859 2.614666 2.576426 2.153986 1.162529 0.443848 0.280402 0.155665 1.962298
15 19 0.810578 22.888778 45.848718 20.005615 2.586702 1.183095 1.185876 1.278053 1.126598 1.056860 0.649700 1.379427
15 20 0.405818 1.733302 0.624624 1.284277 7.273584 47.463980 29.128560 5.361199 1.007834 0.720584 0.540441 4.455796
15 21 0.033272 0.073678 0.151855 0.226615 0.320497 3.906900 51.591328 35.032717 4.218196 0.891025 0.550359 3.003557
15 22 0.024386 0.079725 0.130886 0.181374 0.657993 9.378677 55.110473 23.453473 3.799476 1.604160 1.585233 3.994142
15 23 0.022851 0.025405 0.056911 0.204059 0.283425 0.410966 2.613379 11.604455 42.975521 25.529593 8.209304 8.064131
15 24 0.006752 0.065110 0.124841 0.068559 0.065516 0.111950 0.232784 0.229541 0.805634 4.565604 27.207992 66.515715
15 25 0.010336 0.026781 0.044519 0.060516 0.058880 0.117298 0.481621 0.712629 1.263101 2.483379 9.976244 84.764696
15 26 0.014540 0.030704 0.052646 0.079004 0.085094 0.160202 0.527263 0.604403 0.778160 1.222508 4.120478 92.324995
15 27 0.010855 0.017622 0.023481 0.036348 0.053287 0.082494 0.124864 0.185335 0.284391 0.482181 0.815042 97.884098
15 28 0.017142 0.027690 0.035260 0.049727 0.069672 0.111663 0.171257 0.236356 0.313945 0.460533 0.693226 97.813530
15 29 0.017785 0.045297 0.079367 0.106087 0.123956 0.174603 0.250143 0.316240 0.378794 0.512745 0.751650 97.243330
15 30 0.022913 0.055417 0.087824 0.105718 0.118167 0.166165 0.235120 0.284176 0.320155 0.407604 0.559777 97.636967
15 31 0.021618 0.041876 0.059895 0.077278 0.097271 0.137080 0.186312 0.225552 0.263640 0.338652 0.451218 98.099608
15 32 0.025529 0.039222 0.045863 0.060485 0.088439 0.131381 0.174652 0.212915 0.262762 0.344286 0.442724 98.171743
15 33 0.024670 0.042089 0.054996 0.072463 0.099436 0.142713 0.187561 0.223111 0.266694 0.345426 0.448442 98.092398
15 34 0.027427 0.052493 0.069093 0.083247 0.104086 0.142187 0.182599 0.211695 0.246620 0.311467 0.399499 98.169584
15 35 0.019154 0.033891 0.045586 0.060015 0.080698 0.113536 0.149359 0.177922 0.208803 0.260123 0.325634 98.525276
15 36 0.009971 0.017081 0.023309 0.033910 0.053481 0.084935 0.119689 0.149404 0.182871 0.233671 0.291101 98.800577
15 37 0.013794 0.024758 0.033438 0.044534 0.063600 0.096240 0.131159 0.155738 0.180612 0.225918 0.284092 98.746117
15 38 0.020518 0.050536 0.074960 0.082937 0.095027 0.133769 0.179453 0.202102 0.218738 0.266189 0.338583 98.337191
15 39 0.003022 0.005508 0.008452 0.012673 0.020873 0.034723 0.049663 0.062323 0.075021 0.095789 0.121283 99.510668
15 40 0.009261 0.013886 0.016160 0.021049 0.032233 0.046720 0.058017 0.069301 0.085995 0.110254 0.135441 99.401680
15 41 0.006100 0.010023 0.013534 0.019017 0.029116 0.042222 0.052935 0.063060 0.077087 0.099177 0.124702 99.463026
15 42 0.006907 0.009977 0.011768 0.016209 0.025854 0.037848 0.046808 0.056247 0.070791 0.092334 0.115284 99.509974
15 43 0.004703 0.006504 0.008609 0.013706 0.022425 0.031328 0.038833 0.049202 0.064136 0.083379 0.103595 99.573582
15 44 0.003209 0.004652 0.006525 0.011089 0.019522 0.028810 0.037114 0.048310 0.064155 0.084359 0.105504 99.586752
15 45 0.003667 0.005257 0.007407 0.012564 0.022190 0.033095 0.042951 0.055961 0.073992 0.096849 0.120831 99.525238
15 46 0.005592 0.007724 0.010279 0.017001 0.029992 0.044237 0.056210 0.072903 0.098467 0.130685 0.162126 99.364784
15 47 0.007328 0.010529 0.014332 0.023600 0.042127 0.065077 0.085327 0.109110 0.140412 0.180174 0.220026 99.101957
15 48 0.007673 0.013063 0.019111 0.030614 0.055298 0.091497 0.121984 0.148026 0.181965 0.233969 0.287889 98.808910
15 49 0.032430 0.053949 0.059249 0.067547 0.096792 0.148542 0.187242 0.209930 0.244542 0.315223 0.397949 98.186608
15 50 0.025211 0.073668 0.121620 0.129803 0.147462 0.222080 0.299028 0.322490 0.335197 0.411050 0.533632 97.378757
15 51 0.022681 0.043730 0.063412 0.084901 0.129651 0.219651 0.307910 0.353016 0.381752 0.456929 0.549063 97.387306
15 52 0.069117 0.107159 0.127354 0.154150 0.209624 0.303376 0.371714 0.405925 0.449970 0.553281 0.669657 96.578672
15 53 0.054950 0.121258 0.166442 0.177682 0.208114 0.310395 0.412099 0.452074 0.479531 0.584983 0.734956 96.297520
15 54 0.047279 0.112444 0.202936 0.245008 0.248262 0.328275 0.454405 0.543910 0.580721 0.681975 0.860424 95.694363
15 55 0.046214 0.111264 0.167061 0.187081 0.226666 0.336273 0.449939 0.511582 0.564147 0.691925 0.863468 95.844379
15 56 0.018262 0.038449 0.067761 0.109092 0.182927 0.304183 0.424121 0.511286 0.588166 0.709630 0.837847 96.208283
15 57 0.063273 0.106412 0.127883 0.164585 0.249823 0.356947 0.418321 0.463888 0.550019 0.685054 0.812556 96.001236
15 58 0.014474 0.026705 0.042033 0.076083 0.159016 0.272658 0.354080 0.423323 0.527728 0.664901 0.762524 96.676475
15 59 0.036745 0.065781 0.085793 0.118833 0.208271 0.359215 0.474252 0.534129 0.609471 0.744005 0.856871 95.906635
15 60 0.063303 0.187051 0.274278 0.274269 0.323219 0.466055 0.553591 0.539810 0.547706 0.657831 0.809405 95.303478
15 61 0.023431 0.070471 0.128525 0.154879 0.195731 0.312102 0.434453 0.478253 0.495157 0.589665 0.728748 96.388586
15 62 0.006293 0.013194 0.021954 0.037317 0.080792 0.180046 0.304072 0.406399 0.500582 0.635976 0.749069 97.064304
15 63 0.041024 0.086709 0.120309 0.159537 0.259594 0.405935 0.496374 0.538462 0.614796 0.745056 0.856362 95.675842
15 64 0.054849 0.132530 0.196185 0.233537 0.312364 0.442861 0.527462 0.551252 0.591109 0.687638 0.792509 95.477705
15 65 0.005602 0.011582 0.019486 0.033258 0.070498 0.152290 0.254758 0.344266 0.431192 0.552538 0.663744 97.460785
15 66 0.009990 0.021291 0.032500 0.049651 0.097102 0.185397 0.263371 0.314065 0.382031 0.501055 0.618060 97.525486
15 67 0.039550 0.106178 0.163226 0.180319 0.216780 0.308272 0.395052 0.435151 0.468987 0.546668 0.644718 96.495100
15 68 0.010332 0.023095 0.038580 0.058072 0.100662 0.176382 0.249303 0.298392 0.344965 0.422181 0.502050 97.775984
15 69 0.002906 0.004920 0.007439 0.013416 0.030224 0.063529 0.104908 0.152135 0.210491 0.287034 0.355877 98.767120
15 70 0.009930 0.018571 0.026502 0.038571 0.064848 0.100762 0.128487 0.153183 0.190924 0.249959 0.311576 98.706686
15 71 0.011734 0.022109 0.031768 0.044598 0.069044 0.101139 0.126219 0.147886 0.177062 0.220949 0.266610 98.780882
15 72 0.005155 0.008402 0.011570 0.017517 0.030790 0.051228 0.071194 0.091220 0.115116 0.149582 0.185602 99.262627
15 73 0.004903 0.007676 0.010448 0.015999 0.027199 0.041840 0.054548 0.068149 0.086058 0.112320 0.140170 99.430695
15 74 0.011659 0.016876 0.019177 0.024986 0.037584 0.052823 0.063599 0.074566 0.090781 0.114897 0.138689 99.354363
15 75 0.004788 0.008712 0.012461 0.017270 0.026352 0.039950 0.052212 0.062144 0.072429 0.090627 0.112346 99.500706
15 76 0.004255 0.007404 0.010384 0.014636 0.022395 0.033059 0.042714 0.051689 0.061655 0.077476 0.095381 99.578955
15 77 0.006441 0.009447 0.011586 0.015890 0.023940 0.033913 0.042357 0.051368 0.062547 0.079132 0.096712 99.566664
15 78 0.003203 0.005311 0.007520 0.011438 0.019082 0.029512 0.038942 0.048168 0.058905 0.075068 0.092366 99.610485
15 79 0.003144 0.005288 0.007446 0.010852 0.017621 0.028059 0.038546 0.048351 0.058689 0.075014 0.093256 99.613733
15 80 0.004360 0.007715 0.010432 0.013928 0.020982 0.031369 0.040638 0.048938 0.059014 0.076126 0.095936 99.590565
15 81 0.004243 0.007642 0.010932 0.015229 0.023280 0.035407 0.046837 0.056641 0.067252 0.085120 0.105702 99.541718
15 82 0.003175 0.005746 0.008277 0.011760 0.018984 0.031153 0.043971 0.055597 0.067818 0.087367 0.109415 99.556740
15 83 0.003337 0.006608 0.010103 0.014158 0.022016 0.035100 0.048451 0.059714 0.071373 0.091191 0.114899 99.523052
15 84 0.003734 0.006861 0.009938 0.014265 0.023648 0.038643 0.052668 0.063968 0.076390 0.097466 0.120952 99.491472
15 85 0.010235 0.018717 0.023722 0.028460 0.039441 0.056401 0.069824 0.079121 0.091028 0.113576 0.139453 99.330025
15 86 0.004244 0.007913 0.011634 0.016601 0.026845 0.043671 0.059973 0.072914 0.086370 0.109694 0.136803 99.423338
15 87 0.003700 0.006777 0.009980 0.014962 0.025962 0.043764 0.060643 0.074647 0.090714 0.117435 0.147033 99.404382
15 88 0.010432 0.016740 0.020311 0.027122 0.043039 0.063003 0.076042 0.087380 0.106585 0.137140 0.166892 99.245310
15 89 0.016461 0.023037 0.025853 0.034221 0.053509 0.075313 0.087514 0.098725 0.119578 0.152885 0.184652 99.128254
15 90 0.004313 0.008208 0.012265 0.018509 0.033094 0.057131 0.079336 0.097460 0.120388 0.156631 0.192753 99.219913
15 91 0.006162 0.011659 0.016805 0.023481 0.039053 0.068529 0.098143 0.117549 0.134521 0.168406 0.208158 99.107535
15 92 0.010840 0.030812 0.052962 0.059976 0.068027 0.096177 0.129579 0.147680 0.157712 0.186466 0.230657 98.829115
15 93 0.006152 0.011956 0.018353 0.025177 0.037995 0.063977 0.093697 0.114764 0.129947 0.161570 0.204711 99.131702
15 94 0.006961 0.012685 0.017317 0.023395 0.037204 0.059610 0.080728 0.099082 0.122330 0.157623 0.194165 99.188900
15 95 0.006004 0.011375 0.016778 0.023610 0.037917 0.062278 0.085768 0.103720 0.123656 0.158738 0.200210 99.169945
15 96 0.007753 0.014469 0.020159 0.027005 0.042233 0.066993 0.089499 0.107380 0.129533 0.166120 0.207278 99.121578
15 97 0.012563 0.019654 0.025301 0.035085 0.054667 0.078734 0.096010 0.111941 0.136303 0.173466 0.210950 99.045325
15 98 0.019978 0.026859 0.029466 0.038907 0.060737 0.086529 0.103394 0.119676 0.145130 0.181256 0.214157 98.973911
15 99 0.006353 0.012117 0.018085 0.026303 0.043582 0.071224 0.096950 0.118783 0.146897 0.191748 0.240563 99.027393
15 100 0.009508 0.016464 0.023247 0.033250 0.053625 0.087742 0.120412 0.146072 0.173883 0.220487 0.274905 98.840408
16 17 0.000000 0.000000 0.000000 0.000000 0.000000 0.000000 0.000000 0.000000 0.000000 0.000000 0.000000 0.000000
16 18 0.198273 2.658225 14.920710 64.722759 10.579931 1.632014 1.022595 0.770181 0.201759 0.075397 0.063209 3.154950
16 19 7.482779 54.296060 19.754230 7.558606 2.572710 2.359006 1.971332 1.213097 0.534121 0.348781 0.202943 1.706337
16 20 0.814962 21.937726 43.914341 20.563026 2.817523 1.410103 1.526501 1.708127 1.531327 1.457880 0.862986 1.455498
16 21 0.568860 2.333268 0.837517 1.683358 8.676379 48.641950 27.696682 4.878417 0.895511 0.594725 0.392222 2.801110
16 22 0.043779 0.080027 0.148026 0.252517 0.421313 4.786444 52.105658 33.076569 4.344808 1.005422 0.653445 3.081994
16 23 0.022031 0.075830 0.131670 0.172004 0.495733 7.194633 50.495820 26.096704 5.175565 2.316037 2.338844 5.485127
16 24 0.019272 0.022038 0.052746 0.185821 0.243916 0.348130 2.322860 10.867020 42.064209 26.149876 9.022461 8.701650
16 25 0.007788 0.063784 0.123417 0.076068 0.080636 0.123212 0.260353 0.273314 1.046333 6.030201 31.459673 60.455220
16 26 0.009293 0.022030 0.034399 0.043725 0.040502 0.076076 0.292549 0.422507 0.753637 1.619196 7.706620 88.979465
16 27 0.007811 0.012448 0.017395 0.029783 0.039937 0.081509 0.244507 0.259514 0.333308 0.562746 2.036671 96.374371
16 28 0.012188 0.018747 0.023928 0.036457 0.053200 0.085573 0.131817 0.195627 0.303540 0.537724 0.948294 97.652907
16 29 0.011258 0.025374 0.040659 0.052829 0.064275 0.110256 0.193407 0.275956 0.343239 0.492678 0.774752 97.615316
16 30 0.014943 0.034936 0.058181 0.072156 0.077786 0.113947 0.176530 0.229193 0.263871 0.350049 0.518827 98.089581
16 31 0.018909 0.034124 0.047115 0.061507 0.076874 0.108234 0.150007 0.187871 0.225706 0.296412 0.407702 98.385540
16 32 0.016004 0.024510 0.031302 0.044701 0.066662 0.100090 0.135205 0.166863 0.206591 0.277323 0.375192 98.555558
16 33 0.019472 0.028850 0.034752 0.048020 0.071587 0.106739 0.141464 0.172264 0.213587 0.285856 0.381496 98.495910
16 34 0.017206 0.030508 0.042281 0.056586 0.076004 0.109846 0.149490 0.181258 0.212708 0.269908 0.350911 98.503296
16 35 0.015783 0.026604 0.035427 0.048201 0.066600 0.093193 0.121949 0.147670 0.178756 0.229407 0.295243 98.741163
16 36 0.007094 0.011901 0.016649 0.025064 0.040140 0.064430 0.092351 0.117671 0.146215 0.192069 0.249816 99.036600
16 37 0.009390 0.015846 0.021062 0.029367 0.044303 0.067835 0.092728 0.113133 0.137266 0.178616 0.230440 99.060014
16 38 0.013171 0.030839 0.046421 0.053239 0.062272 0.092475 0.133968 0.158787 0.170695 0.204067 0.259409 98.774656
16 39 0.008442 0.015051 0.021364 0.030948 0.047717 0.075315 0.105628 0.129013 0.152496 0.193681 0.245944 98.974401
16 40 0.005385 0.008154 0.010353 0.014599 0.023245 0.034908 0.044735 0.054050 0.066444 0.086179 0.109139 99.542813
16 41 0.003811 0.005963 0.007919 0.011787 0.019888 0.031137 0.040691 0.049872 0.062524 0.082744 0.106285 99.577377
16 42 0.003387 0.005214 0.007099 0.010947 0.018579 0.028929 0.038308 0.048216 0.061317 0.080809 0.103070 99.594123
16 43 0.002812 0.003925 0.005266 0.008759 0.015593 0.023698 0.031053 0.040741 0.054607 0.073559 0.094251 99.645733
16 44 0.001977 0.002936 0.004195 0.007251 0.013349 0.021034 0.028476 0.038190 0.052094 0.071771 0.094160 99.664570
16 45 0.002682 0.003832 0.005259 0.008877 0.016246 0.025264 0.033667 0.044904 0.061340 0.083968 0.109101 99.604860
16 46 0.003576 0.005216 0.007263 0.012140 0.022013 0.034924 0.047341 0.062927 0.084929 0.115603 0.149593 99.454479
16 47 0.004406 0.006497 0.009073 0.015341 0.028883 0.047858 0.065634 0.086541 0.116502 0.160706 0.211446 99.247110
16 48 0.004766 0.007808 0.011454 0.018802 0.035137 0.063072 0.092502 0.121925 0.158498 0.216448 0.284540 98.985050
16 49 0.016064 0.026702 0.035202 0.049264 0.080806 0.134793 0.179192 0.205877 0.238457 0.311400 0.406109 98.316137
16 50 0.016526 0.046451 0.081381 0.094267 0.114615 0.194860 0.301762 0.353874 0.361046 0.428602 0.555982 97.450632
16 51 0.015389 0.027391 0.042311 0.060938 0.092243 0.162073 0.250139 0.315988 0.358682 0.454060 0.590444 97.630344
16 52 0.055528 0.074171 0.087026 0.123512 0.198488 0.297530 0.353182 0.382550 0.433100 0.560251 0.715702 96.718958
16 53 0.034383 0.071237 0.115632 0.139778 0.159777 0.256578 0.384677 0.452425 0.470122 0.583187 0.785702 96.546501
16 54 0.057191 0.091030 0.113316 0.140999 0.189256 0.293009 0.411382 0.502808 0.579591 0.734094 0.943114 95.944206
16 55 0.025877 0.055205 0.095288 0.131338 0.173274 0.287104 0.436791 0.533969 0.574449 0.699399 0.908917 96.078386
16 56 0.015913 0.027080 0.040882 0.067262 0.124394 0.222880 0.327742 0.427305 0.543572 0.724166 0.921612 96.557194
16 57 0.035287 0.051774 0.068832 0.110575 0.203827 0.329429 0.417022 0.481419 0.557657 0.693347 0.842347 96.208485
16 58 0.012646 0.019785 0.028324 0.049737 0.103253 0.186986 0.263840 0.348079 0.476033 0.664521 0.843162 97.003630
16 59 0.023860 0.037475 0.050320 0.079557 0.149855 0.264308 0.352927 0.417503 0.516429 0.710505 0.927836 96.469423
16 60 0.032154 0.084921 0.132544 0.155354 0.224354 0.413772 0.604166 0.643035 0.611002 0.679577 0.800524 95.618599
16 61 0.016620 0.042128 0.073300 0.095697 0.135927 0.243444 0.377422 0.452690 0.481185 0.583118 0.742552 96.755922
16 62 0.005258 0.009513 0.015255 0.027157 0.057300 0.122415 0.203652 0.283158 0.373615 0.523821 0.696660 97.682195
16 63 0.027433 0.048876 0.068280 0.103124 0.188688 0.324496 0.423404 0.476495 0.546505 0.682496 0.820738 96.289465
16 64 0.042704 0.095937 0.145950 0.186198 0.260831 0.392982 0.501762 0.546196 0.575668 0.660228 0.769381 95.822164
16 65 0.004107 0.008247 0.014480 0.026226 0.056171 0.122107 0.206775 0.282311 0.352332 0.461570 0.583646 97.882027
16 66 0.005351 0.010023 0.016247 0.030074 0.069951 0.149347 0.229718 0.287784 0.347268 0.447002 0.546430 97.860806
16 67 0.031848 0.088405 0.145677 0.166426 0.197859 0.279442 0.361232 0.398816 0.420077 0.485382 0.583809 96.841028
16 68 0.010759 0.025351 0.044313 0.064934 0.101804 0.170888 0.243057 0.287953 0.317763 0.379539 0.459183 97.894457
16 69 0.002406 0.003940 0.005904 0.010888 0.025016 0.053648 0.091393 0.137294 0.193884 0.267076 0.332501 98.876049
16 70 0.005575 0.010100 0.015312 0.025476 0.049987 0.086797 0.116798 0.140608 0.171036 0.220872 0.272794 98.884647
16 71 0.009633 0.018217 0.026694 0.037575 0.056687 0.083135 0.106096 0.126660 0.151698 0.190180 0.233203 98.960220
16 72 0.004953 0.008047 0.011074 0.016467 0.027517 0.044006 0.060291 0.077187 0.097352 0.127628 0.161821 99.363657
16 73 0.003708 0.005636 0.007716 0.012235 0.021487 0.033772 0.045001 0.057598 0.073705 0.097024 0.121712 99.520405
16 74 0.008033 0.011762 0.014533 0.020151 0.030695 0.043932 0.054659 0.065142 0.077945 0.097888 0.119621 99.455637
16 75 0.004134 0.007063 0.009809 0.013671 0.020504 0.030334 0.039634 0.048409 0.058052 0.074106 0.093790 99.600492
16 76 0.003141 0.005322 0.007837 0.011489 0.017227 0.025302 0.033899 0.042861 0.051880 0.065870 0.082915 99.652256
16 77 0.004498 0.006511 0.008080 0.011614 0.018691 0.027791 0.035341 0.042761 0.051579 0.065551 0.080835 99.646749
16 78 0.002366 0.003883 0.005715 0.008911 0.014696 0.022903 0.031259 0.039746 0.048545 0.062200 0.078198 99.681576
16 79 0.002743 0.004509 0.006038 0.008598 0.013778 0.021577 0.029197 0.036791 0.045714 0.060221 0.077263 99.693569
16 80 0.002962 0.005045 0.007236 0.010480 0.016311 0.025227 0.034459 0.043246 0.052098 0.066424 0.083507 99.653008
16 81 0.003350 0.005676 0.008049 0.011627 0.018163 0.028029 0.037945 0.047052 0.056252 0.071321 0.089241 99.623295
16 82 0.002711 0.004705 0.006802 0.009921 0.016044 0.026089 0.036746 0.046593 0.056451 0.073028 0.093248 99.627661
16 83 0.002995 0.005473 0.008197 0.011792 0.018152 0.028633 0.040457 0.051783 0.062811 0.079991 0.100791 99.588923
16 84 0.003142 0.005608 0.008459 0.012742 0.020949 0.034017 0.047072 0.057970 0.068324 0.086343 0.107857 99.547518
16 85 0.008920 0.016254 0.021497 0.026395 0.035717 0.050486 0.063370 0.072752 0.082956 0.102505 0.126312 99.392838
16 86 0.003809 0.006762 0.010070 0.014976 0.024485 0.040143 0.056084 0.069086 0.080888 0.101351 0.125868 99.466478
16 87 0.003850 0.006554 0.009364 0.014043 0.023682 0.038811 0.053826 0.067780 0.083522 0.108277 0.135913 99.454376
16 88 0.008945 0.014346 0.018304 0.025021 0.039109 0.057651 0.070761 0.081493 0.097597 0.126225 0.157789 99.302760
16 89 0.015789 0.020808 0.022470 0.030034 0.048455 0.070789 0.083177 0.092636 0.109682 0.140368 0.171991 99.193798
16 90 0.003884 0.006855 0.010232 0.015910 0.028455 0.049937 0.071542 0.089657 0.109532 0.142853 0.179832 99.291311
16 91 0.006000 0.010373 0.014124 0.020227 0.035006 0.061956 0.087301 0.102955 0.117024 0.148089 0.186342 99.210607
16 92 0.009280 0.026193 0.047849 0.055182 0.059309 0.084138 0.121599 0.145673 0.151540 0.172517 0.212716 98.914000
16 93 0.006712 0.012054 0.017278 0.023728 0.036601 0.061441 0.088666 0.108215 0.123036 0.152987 0.192926 99.176355
16 94 0.006428 0.011309 0.015940 0.022299 0.035876 0.059100 0.082180 0.100249 0.118364 0.149180 0.184201 99.214872
16 95 0.006826 0.011732 0.015791 0.021753 0.035241 0.057740 0.078753 0.095363 0.114516 0.148052 0.187131 99.227098
16 96 0.006919 0.012474 0.018281 0.025661 0.039361 0.061394 0.083174 0.101560 0.121275 0.154936 0.195733 99.179232
16 97 0.014849 0.021504 0.025348 0.034200 0.053772 0.078218 0.094169 0.107427 0.128662 0.163747 0.199607 99.078499
16 98 0.018423 0.025679 0.029220 0.039388 0.061676 0.087758 0.101395 0.110325 0.127398 0.160493 0.196137 99.042111
16 99 0.005562 0.010479 0.016037 0.024368 0.041730 0.070012 0.097050 0.118340 0.141845 0.180812 0.224303 99.069463
16 100 0.009506 0.016619 0.023540 0.032955 0.051605 0.085339 0.119718 0.144677 0.167450 0.210096 0.263687 98.874811
17 18 0.000000 0.000000 0.000000 0.000000 0.000000 0.000000 0.000000 0.000000 0.000000 0.000000 0.000000 0.000000
17 19 0.189185 2.412880 14.495308 65.472021 10.643204 1.757426 1.202004 0.942394 0.234891 0.082299 0.061459 2.506929
17 20 7.243475 55.115060 19.636340 7.300447 2.620359 2.537447 1.961481 1.121085 0.511218 0.329849 0.187695 1.435545
17 21 0.987895 23.762430 45.340028 20.925352 2.684001 1.137927 1.092565 1.126356 0.906195 0.739104 0.409702 0.888446
17 22 0.859272 2.786845 0.838395 1.870742 10.524357 50.798447 24.429851 3.734999 0.661026 0.455243 0.326851 2.713972
17 23 0.030808 0.067296 0.148487 0.258520 0.436577 4.398451 49.222701 34.199609 5.131418 1.329471 0.916032 3.860631
17 24 0.017115 0.059924 0.105690 0.154378 0.554970 8.016758 51.227183 25.620154 5.248591 2.412514 2.258432 4.324292
17 25 0.036753 0.045661 0.115955 0.407309 0.466448 0.542064 3.323279 14.558700 47.660425 22.408760 5.592895 4.841749
17 26 0.008227 0.061272 0.120955 0.083721 0.096672 0.138691 0.269464 0.284919 1.202628 6.949098 33.589923 57.194429
17 27 0.006208 0.012870 0.019511 0.027979 0.030282 0.061330 0.238281 0.349242 0.654849 1.454558 6.926353 90.218534
17 28 0.015135 0.023809 0.029785 0.044865 0.057310 0.124945 0.411313 0.453862 0.578476 0.958267 3.380021 93.922211
17 29 0.012339 0.031189 0.053375 0.070188 0.083088 0.135439 0.239249 0.385936 0.604726 1.063839 1.883784 95.436846
17 30 0.012845 0.030557 0.050674 0.060592 0.064800 0.102752 0.178176 0.253211 0.308411 0.437680 0.701318 97.798986
17 31 0.011698 0.024113 0.039004 0.053816 0.066106 0.095018 0.140039 0.185299 0.230651 0.317738 0.467556 98.368963
17 32 0.017590 0.026994 0.033135 0.045515 0.065746 0.097136 0.132431 0.169404 0.221306 0.310082 0.435710 98.444952
17 33 0.017035 0.026999 0.035178 0.049511 0.071836 0.104836 0.139975 0.175678 0.226851 0.315176 0.437374 98.399550
17 34 0.015793 0.028092 0.037931 0.050617 0.070573 0.105405 0.145963 0.182385 0.225587 0.298910 0.398934 98.439814
17 35 0.013187 0.022717 0.031117 0.042925 0.060005 0.086962 0.119187 0.150825 0.188111 0.247405 0.326388 98.711172
17 36 0.006596 0.010972 0.015257 0.023245 0.037463 0.059297 0.084907 0.112033 0.146623 0.199191 0.263898 99.040516
17 37 0.008070 0.013459 0.018179 0.026299 0.040639 0.062923 0.087877 0.111382 0.139458 0.184644 0.241460 99.065609
17 38 0.013157 0.029094 0.041397 0.048552 0.060175 0.087378 0.121133 0.145871 0.168310 0.210366 0.268844 98.805723
17 39 0.006711 0.012161 0.018249 0.027199 0.041482 0.064891 0.092260 0.114888 0.135634 0.171052 0.217808 99.097662
17 40 0.022266 0.032982 0.037365 0.048149 0.068686 0.095982 0.122145 0.146868 0.177762 0.221483 0.268660 98.757652
17 41 0.002961 0.004806 0.006771 0.010213 0.016715 0.025557 0.034038 0.043495 0.056182 0.075422 0.098277 99.625564
17 42 0.003082 0.004733 0.006274 0.009517 0.016437 0.026077 0.035143 0.045289 0.058933 0.078501 0.100055 99.615963
17 43 0.002269 0.003350 0.004731 0.007931 0.014082 0.021546 0.028906 0.039009 0.053318 0.072356 0.093023 99.659479
17 44 0.001771 0.002683 0.003911 0.006771 0.012476 0.019886 0.027455 0.037600 0.052077 0.072219 0.094892 99.668260
17 45 0.002723 0.003985 0.005565 0.009209 0.016208 0.024675 0.032974 0.044767 0.062281 0.086291 0.113360 99.597961
17 46 0.003847 0.005598 0.007669 0.012708 0.022835 0.035178 0.046519 0.062197 0.086131 0.119106 0.155045 99.443167
17 47 0.004970 0.007251 0.010202 0.017337 0.032056 0.051484 0.070077 0.094252 0.129686 0.179469 0.234746 99.168470
17 48 0.005292 0.008663 0.012555 0.020481 0.037995 0.066398 0.095792 0.128135 0.172669 0.240606 0.319110 98.892303
17 49 0.016266 0.026856 0.037089 0.054381 0.089973 0.149318 0.206602 0.253992 0.305257 0.392261 0.496818 97.971186
17 50 0.024731 0.070101 0.118698 0.133355 0.157297 0.240679 0.339724 0.396061 0.435448 0.542541 0.711466 96.829901
17 51 0.020093 0.038574 0.059507 0.087162 0.140761 0.234807 0.324760 0.384989 0.443589 0.563519 0.716648 96.985588
17 52 0.092130 0.132015 0.158404 0.200951 0.270402 0.372390 0.459619 0.536604 0.628221 0.782994 0.959824 95.406447
17 53 0.070154 0.148234 0.189125 0.198910 0.247505 0.384429 0.513508 0.573837 0.639079 0.813979 1.045199 95.176039
17 54 0.048965 0.099302 0.171858 0.248833 0.318835 0.442629 0.590676 0.709241 0.804096 0.972577 1.195869 94.397119
17 55 0.062244 0.140739 0.195674 0.218018 0.274693 0.415939 0.552935 0.629968 0.715093 0.905254 1.153366 94.736075
17 56 0.021316 0.041529 0.072184 0.123310 0.212753 0.334203 0.440487 0.535158 0.652135 0.827049 1.012529 95.727349
17 57 0.066463 0.090360 0.108081 0.160734 0.266083 0.380707 0.455361 0.539981 0.667798 0.827513 0.965984 95.470932
17 58 0.016184 0.026120 0.038489 0.070516 0.148839 0.251695 0.327221 0.407112 0.531299 0.693927 0.829358 96.659239
17 59 0.039291 0.063443 0.084222 0.126387 0.220288 0.352657 0.447635 0.520846 0.628048 0.801893 0.970883 95.744409
17 60 0.059238 0.155870 0.214494 0.226409 0.295549 0.457675 0.584992 0.620212 0.665719 0.800575 0.958580 94.960684
17 61 0.017906 0.046034 0.079427 0.107043 0.159369 0.276110 0.406870 0.485877 0.536563 0.646856 0.789017 96.448927
17 62 0.005424 0.010698 0.018170 0.032462 0.070346 0.150556 0.246974 0.333230 0.418510 0.548674 0.688732 97.476223
17 63 0.035097 0.068187 0.093493 0.127787 0.207898 0.329574 0.422597 0.488476 0.580352 0.727290 0.876713 96.042536
17 64 0.048094 0.109914 0.161975 0.195798 0.257847 0.367255 0.463822 0.529463 0.604664 0.723211 0.855284 95.682672
17 65 0.004458 0.009517 0.016403 0.027799 0.057031 0.121509 0.202803 0.274716 0.345055 0.458194 0.589062 97.893454
17 66 0.005791 0.011219 0.018003 0.030731 0.064324 0.129081 0.201715 0.269975 0.350602 0.471161 0.593177 97.854223
17 67 0.021169 0.055268 0.094593 0.123623 0.173898 0.274747 0.380975 0.442345 0.477872 0.546142 0.633158 96.776207
17 68 0.007740 0.017899 0.031294 0.047232 0.077159 0.134499 0.201783 0.259317 0.314017 0.399712 0.499042 98.010309
17 69 0.002129 0.003585 0.005466 0.009673 0.020351 0.041086 0.068510 0.104293 0.153603 0.228719 0.314807 99.047779
17 70 0.003322 0.005926 0.009225 0.015963 0.032338 0.059858 0.089294 0.121382 0.162734 0.222057 0.282678 98.995224
17 71 0.004484 0.008240 0.012799 0.020677 0.037207 0.062213 0.086875 0.111569 0.140823 0.182706 0.226928 99.105476
17 72 0.003046 0.004967 0.006853 0.010541 0.018534 0.030747 0.042945 0.056825 0.075873 0.106135 0.142012 99.501520
17 73 0.002411 0.003763 0.005350 0.008543 0.014722 0.023511 0.032483 0.043007 0.056484 0.077669 0.103281 99.628771
17 74 0.005623 0.007974 0.009593 0.013881 0.022794 0.033792 0.042710 0.052550 0.065570 0.084141 0.103091 99.558281
17 75 0.002510 0.004386 0.006482 0.009467 0.014568 0.022249 0.030469 0.039019 0.048370 0.063614 0.082741 99.676125
17 76 0.002633 0.004423 0.005979 0.008360 0.012848 0.019429 0.026115 0.033295 0.041891 0.055445 0.071517 99.718065
17 77 0.003102 0.004475 0.005795 0.008656 0.014067 0.020994 0.027450 0.034752 0.043374 0.056062 0.070038 99.711237
17 78 0.001931 0.003062 0.004220 0.006522 0.011130 0.017498 0.023645 0.030502 0.039165 0.052479 0.067552 99.742296
17 79 0.001907 0.003126 0.004403 0.006643 0.011097 0.017850 0.024816 0.032009 0.040084 0.053063 0.068410 99.736592
17 80 0.002370 0.003934 0.005463 0.008034 0.013170 0.020855 0.028653 0.036611 0.045505 0.059329 0.075064 99.701010
17 81 0.002591 0.004496 0.006504 0.009505 0.015116 0.023639 0.032421 0.041074 0.050456 0.065420 0.082952 99.665827
17 82 0.002261 0.003962 0.005620 0.008110 0.013310 0.021880 0.030960 0.039950 0.050170 0.066778 0.086283 99.670712
17 83 0.002358 0.004241 0.006299 0.009255 0.015054 0.024908 0.035891 0.046246 0.056495 0.072989 0.092650 99.633617
17 84 0.002729 0.004823 0.007022 0.010372 0.017290 0.028499 0.039880 0.050189 0.061205 0.079888 0.102051 99.596051
17 85 0.007150 0.012801 0.016932 0.021357 0.030604 0.045501 0.059205 0.070211 0.081850 0.102226 0.125921 99.426241
17 86 0.003579 0.006313 0.009119 0.013222 0.021453 0.034692 0.047891 0.059847 0.073446 0.096553 0.124086 99.509802
17 87 0.003494 0.006025 0.008608 0.012743 0.021402 0.035568 0.050079 0.063599 0.078648 0.103037 0.131010 99.485783
17 88 0.007000 0.011488 0.015145 0.021596 0.035553 0.054009 0.067700 0.079618 0.096857 0.126272 0.158201 99.326561
17 89 0.013742 0.019261 0.021233 0.027386 0.043285 0.064900 0.079976 0.093058 0.113172 0.146923 0.181488 99.195576
17 90 0.003756 0.006553 0.009288 0.014151 0.025740 0.045270 0.064013 0.080399 0.100935 0.135418 0.173700 99.340778
17 91 0.004630 0.008304 0.012300 0.018326 0.031365 0.055959 0.082298 0.101978 0.118614 0.150350 0.189660 99.226213
17 92 0.008790 0.023837 0.040900 0.048217 0.057621 0.084160 0.117160 0.138805 0.151494 0.178672 0.219168 98.931175
17 93 0.005257 0.010224 0.015998 0.022665 0.035173 0.059445 0.087533 0.108549 0.123519 0.152588 0.191529 99.187519
17 94 0.008235 0.014448 0.018313 0.023117 0.034796 0.054474 0.073055 0.089377 0.110419 0.144248 0.181762 99.247753
17 95 0.005428 0.010007 0.015010 0.021979 0.036355 0.060243 0.083146 0.100314 0.118108 0.149890 0.187164 99.212353
17 96 0.007135 0.012665 0.017281 0.023846 0.038925 0.064206 0.087496 0.104281 0.121633 0.152113 0.186636 99.183783
17 97 0.014917 0.023561 0.028335 0.036788 0.056086 0.079869 0.093031 0.102421 0.121723 0.158486 0.198582 99.086199
17 98 0.025916 0.035584 0.033209 0.036962 0.055033 0.080681 0.094920 0.105392 0.128438 0.169434 0.209642 99.024794
17 99 0.004719 0.009143 0.014307 0.022281 0.039992 0.069096 0.094608 0.111508 0.131109 0.169378 0.214242 99.119621
17 100 0.007669 0.013490 0.019485 0.028819 0.048354 0.081663 0.113656 0.137710 0.162735 0.207433 0.260893 98.918093
18 19 0.000000 0.000000 0.000000 0.000000 0.000000 0.000000 0.000000 0.000000 0.000000 0.000000 0.000000 0.000000
18 20 0.228169 2.703936 14.964685 64.582289 10.514839 1.881219 1.211020 0.907472 0.244222 0.102836 0.089236 2.570077
18 21 8.278374 56.651213 19.313921 7.128920 2.362973 2.008573 1.434122 0.816719 0.414786 0.289546 0.169222 1.131628
18 22 1.103927 26.123297 45.915980 18.563903 2.425797 1.025537 0.993452 1.073238 0.973541 0.779273 0.365562 0.656492
18 23 0.564834 2.027058 0.701259 1.568855 9.725618 52.465494 25.803476 3.838827 0.644413 0.420129 0.267518 1.972518
18 24 0.035848 0.060931 0.115599 0.272766 1.056383 10.423139 58.257248 23.814459 2.274452 0.548904 0.378392 2.761879
18 25 0.030327 0.092086 0.143001 0.262247 1.503785 17.892714 58.331008 16.172730 2.083557 0.795770 0.694384 1.998389
18 26 0.032902 0.020666 0.058090 0.326606 0.443816 0.594688 4.224097 18.773006 50.844157 18.432965 3.535826 2.713182
18 27 0.006451 0.036191 0.059809 0.047388 0.072164 0.104658 0.207582 0.258617 1.568619 10.279686 41.087065 46.271770
18 28 0.009454 0.015126 0.023386 0.038047 0.046871 0.091988 0.376340 0.651004 1.536623 3.639180 14.083876 79.488104
18 29 0.013021 0.025958 0.040345 0.062658 0.081503 0.176770 0.622847 0.766406 1.128371 2.018321 7.347331 87.716465
18 30 0.011671 0.019928 0.027167 0.041390 0.063461 0.110561 0.184335 0.281535 0.433628 0.775902 1.418776 96.631649
18 31 0.012859 0.018494 0.024421 0.036394 0.050960 0.078404 0.120472 0.171295 0.231085 0.345104 0.543695 98.366816
18 32 0.018413 0.022635 0.027399 0.042404 0.061551 0.083361 0.109993 0.148560 0.207574 0.307688 0.461084 98.509340
18 33 0.020868 0.025648 0.030573 0.048104 0.075023 0.104881 0.135692 0.176955 0.241897 0.346959 0.493293 98.300108
18 34 0.015477 0.023110 0.029639 0.043958 0.067833 0.101069 0.136081 0.173041 0.224950 0.310514 0.425548 98.448778
18 35 0.012028 0.017987 0.023730 0.036182 0.057081 0.086025 0.117946 0.153074 0.199353 0.270225 0.361595 98.664774
18 36 0.007159 0.010760 0.014585 0.023195 0.037773 0.057855 0.081281 0.110140 0.150563 0.211560 0.289551 99.005585
18 37 0.007805 0.011410 0.015077 0.024139 0.040691 0.062207 0.084751 0.111022 0.148410 0.204568 0.271864 99.018057
18 38 0.010865 0.020201 0.026591 0.035143 0.054467 0.089249 0.125349 0.152087 0.182583 0.237173 0.302314 98.763975
18 39 0.006185 0.009222 0.012336 0.019563 0.033167 0.052084 0.072204 0.094125 0.123774 0.169070 0.222475 99.185795
18 40 0.013014 0.017382 0.022492 0.036730 0.059737 0.082109 0.102415 0.126994 0.159326 0.201415 0.246082 98.932304
18 41 0.011404 0.015899 0.019796 0.030278 0.048699 0.070416 0.090946 0.113904 0.144937 0.188608 0.235965 99.029146
18 42 0.002852 0.003784 0.004993 0.008354 0.014986 0.022400 0.028946 0.038337 0.052460 0.071649 0.092265 99.658975
18 43 0.002276 0.002983 0.004066 0.007139 0.013047 0.019547 0.025801 0.035424 0.049701 0.068478 0.088656 99.682882
18 44 0.001982 0.002600 0.003523 0.006224 0.011723 0.018253 0.024690 0.034354 0.049066 0.069304 0.091689 99.686590
18 45 0.002848 0.003566 0.004724 0.008347 0.015541 0.023551 0.031297 0.043552 0.062314 0.086902 0.113205 99.604159
18 46 0.004245 0.005175 0.006890 0.012263 0.022507 0.033583 0.044310 0.061661 0.088476 0.123256 0.160282 99.437353
18 47 0.007653 0.008731 0.011016 0.019737 0.036897 0.054907 0.071214 0.098468 0.141472 0.196965 0.255865 99.097077
18 48 0.007795 0.010527 0.014933 0.026403 0.048244 0.075752 0.102932 0.139670 0.191937 0.264390 0.347706 98.769708
18 49 0.029085 0.031609 0.037258 0.063972 0.116882 0.172982 0.211593 0.262967 0.343583 0.460992 0.590195 97.678881
18 50 0.061787 0.103536 0.110730 0.120467 0.183465 0.320633 0.437951 0.498208 0.574940 0.748971 0.955451 95.883865
18 51 0.048344 0.064397 0.085518 0.133465 0.210508 0.296501 0.360203 0.428891 0.528250 0.696452 0.903842 96.243629
18 52 0.203443 0.145996 0.137543 0.230477 0.381654 0.482251 0.545337 0.677176 0.855765 1.056952 1.246094 94.037313
18 53 0.107242 0.151383 0.179952 0.246846 0.383155 0.584108 0.723333 0.805479 0.921492 1.168601 1.449903 93.278509
18 54 0.151320 0.186654 0.211440 0.300879 0.464659 0.666644 0.807417 0.918514 1.054400 1.287603 1.539679 92.410789
18 55 0.142932 0.186017 0.196495 0.246021 0.373792 0.576737 0.728430 0.830005 0.956153 1.190506 1.438663 93.134249
18 56 0.108813 0.129663 0.151415 0.237372 0.380373 0.498587 0.561859 0.656742 0.814811 1.026067 1.229233 94.205065
18 57 0.196668 0.155359 0.157336 0.260744 0.417916 0.505231 0.547406 0.659406 0.823404 0.991333 1.134316 94.150881
18 58 0.038615 0.041949 0.060213 0.132275 0.263736 0.356354 0.410107 0.518384 0.683468 0.847876 0.975364 95.671661
18 59 0.075276 0.074490 0.093173 0.185618 0.352648 0.471050 0.525883 0.631761 0.802363 0.997699 1.155907 94.634136
18 60 0.130478 0.203431 0.202376 0.236984 0.401154 0.664620 0.788850 0.798650 0.872573 1.062274 1.224069 93.414541
18 61 0.031481 0.049618 0.065095 0.100908 0.192071 0.339239 0.453955 0.533492 0.641643 0.831143 1.016125 95.745232
18 62 0.008323 0.011641 0.018165 0.037583 0.081932 0.147592 0.219677 0.318283 0.457124 0.645201 0.844237 97.210241
18 63 0.037995 0.050906 0.071463 0.130018 0.243120 0.364944 0.463021 0.585124 0.745039 0.926703 1.084804 95.296864
18 64 0.041288 0.063055 0.086930 0.145657 0.278217 0.447202 0.569431 0.676272 0.811395 0.970364 1.086614 94.823576
18 65 0.004761 0.007479 0.011428 0.021687 0.047666 0.093529 0.148311 0.222475 0.337205 0.507637 0.694061 97.903763
18 66 0.006662 0.009907 0.015425 0.030595 0.064093 0.110413 0.156843 0.222644 0.329898 0.488155 0.661422 97.903940
18 67 0.023406 0.039334 0.052149 0.079483 0.155360 0.278467 0.380141 0.456373 0.544016 0.656390 0.733845 96.601036
18 68 0.007234 0.011521 0.016898 0.029249 0.059597 0.112260 0.170132 0.234589 0.318182 0.429753 0.531438 98.079149
18 69 0.002679 0.003523 0.004860 0.009296 0.019637 0.035468 0.053821 0.082497 0.128936 0.199914 0.284404 99.174961
18 70 0.004965 0.007339 0.010912 0.019715 0.037117 0.058644 0.080318 0.111284 0.155849 0.214723 0.275378 99.023756
18 71 0.005710 0.008523 0.012218 0.021204 0.039649 0.061834 0.081349 0.106267 0.140426 0.183520 0.223873 99.115431
18 72 0.002691 0.003764 0.005286 0.009180 0.017144 0.027592 0.038508 0.053753 0.074751 0.103699 0.135124 99.528507
18 73 0.002692 0.003521 0.004716 0.008139 0.014789 0.022422 0.030007 0.041507 0.057809 0.079387 0.102180 99.632833
18 74 0.004262 0.005438 0.007512 0.013384 0.023429 0.032583 0.040008 0.050845 0.064789 0.082282 0.099851 99.575623
18 75 0.002324 0.003400 0.004628 0.007438 0.013057 0.020374 0.027462 0.036097 0.046906 0.062204 0.078767 99.697342
18 76 0.002015 0.002972 0.004188 0.006770 0.011366 0.017013 0.022742 0.030130 0.039295 0.052454 0.067474 99.743580
18 77 0.002864 0.003539 0.004495 0.007468 0.012857 0.018387 0.023381 0.030699 0.040307 0.052753 0.065596 99.737651
18 78 0.001747 0.002499 0.003451 0.005630 0.009645 0.014653 0.019773 0.026526 0.035279 0.047747 0.061583 99.771466
18 79 0.001704 0.002455 0.003332 0.005399 0.009532 0.014975 0.020369 0.026972 0.035253 0.047417 0.060908 99.771687
18 80 0.001998 0.002940 0.004097 0.006567 0.011263 0.017465 0.023765 0.031373 0.040442 0.053559 0.068042 99.738489
18 81 0.002461 0.003551 0.004820 0.007654 0.013067 0.020023 0.026885 0.035168 0.045152 0.059351 0.074769 99.707102
18 82 0.002028 0.003014 0.004191 0.006642 0.011462 0.018296 0.025463 0.033931 0.044270 0.059937 0.077982 99.712782
18 83 0.002383 0.003620 0.005040 0.007922 0.013602 0.021503 0.029356 0.038194 0.049098 0.065715 0.084793 99.678774
18 84 0.002715 0.003959 0.005586 0.009125 0.015787 0.024475 0.033194 0.043686 0.056466 0.074957 0.095661 99.634388
18 85 0.005357 0.007507 0.009798 0.015229 0.026200 0.040384 0.053106 0.066475 0.081014 0.100691 0.119665 99.474577
18 86 0.003602 0.005333 0.007196 0.011010 0.018264 0.028101 0.037715 0.049220 0.064825 0.088715 0.116353 99.569664
18 87 0.003463 0.005164 0.007187 0.011538 0.019936 0.030834 0.041113 0.053275 0.069396 0.093861 0.121889 99.542341
18 88 0.005942 0.007864 0.010641 0.018068 0.032037 0.046569 0.058570 0.074588 0.096419 0.124587 0.151599 99.373114
18 89 0.009343 0.010425 0.012922 0.022801 0.041759 0.058958 0.070910 0.088057 0.111854 0.141662 0.168909 99.262398
18 90 0.003447 0.005149 0.007509 0.012430 0.021487 0.033943 0.047425 0.064908 0.088754 0.123636 0.164278 99.427033
18 91 0.004638 0.006580 0.008871 0.014644 0.026985 0.044015 0.059206 0.076196 0.100687 0.140049 0.185319 99.332809
18 92 0.006524 0.012733 0.018107 0.023947 0.039477 0.072362 0.109458 0.135257 0.153576 0.186109 0.221551 99.020901
18 93 0.004611 0.006638 0.009022 0.014743 0.027046 0.045254 0.062778 0.080737 0.103132 0.138373 0.179236 99.328432
18 94 0.004848 0.007272 0.010626 0.017140 0.028255 0.042801 0.057693 0.074927 0.096123 0.127522 0.164955 99.367840
18 95 0.005016 0.007370 0.009874 0.015472 0.027056 0.043132 0.058271 0.075590 0.099573 0.135319 0.175351 99.347977
18 96 0.004598 0.007128 0.010290 0.016375 0.028199 0.045024 0.062023 0.081475 0.106988 0.144745 0.187801 99.305359
18 97 0.008016 0.010214 0.013460 0.023258 0.042959 0.064040 0.079584 0.098264 0.124273 0.158210 0.190429 99.187292
18 98 0.009246 0.011547 0.015515 0.027408 0.050506 0.074209 0.090284 0.107586 0.130386 0.162207 0.193684 99.127424
18 99 0.004269 0.006693 0.009380 0.014821 0.026409 0.043820 0.061863 0.083655 0.115454 0.162089 0.213780 99.257767
18 100 0.005187 0.007598 0.010930 0.018447 0.033298 0.055432 0.078197 0.103660 0.136260 0.185244 0.243136 99.122616
19 20 0.000000 0.000000 0.000000 0.000000 0.000000 0.000000 0.000000 0.000000 0.000000 0.000000 0.000000 0.000000
19 21 0.203653 2.489984 15.347807 66.267944 9.660008 1.698318 1.142947 0.848120 0.225543 0.094584 0.080020 1.941072
19 22 6.966257 56.625890 20.308783 6.908486 2.187370 1.984101 1.513157 0.892240 0.488851 0.389920 0.258509 1.476435
19 23 0.757365 23.120653 47.557788 18.413765 2.190283 1.055233 1.219091 1.422656 1.348290 1.251950 0.677569 0.985357
19 24 0.423073 1.768800 0.607994 1.202304 7.527556 50.755711 29.066803 4.665106 0.762090 0.517580 0.343854 2.359130
19 25 0.033161 0.060254 0.117149 0.191839 0.344472 4.737194 56.087344 32.335361 2.931045 0.573488 0.386285 2.202410
19 26 0.018769 0.053883 0.082650 0.127051 0.562428 9.739983 57.717539 22.579019 3.152424 1.231294 1.212963 3.521997
19 27 0.017172 0.012900 0.031321 0.149097 0.233672 0.332262 2.128026 10.961446 45.662112 26.074067 7.497030 6.900896
19 28 0.008738 0.052166 0.089339 0.064247 0.081846 0.101240 0.176193 0.190745 0.903005 5.604479 31.154728 61.573274
19 29 0.009267 0.020215 0.030365 0.040116 0.040813 0.082350 0.338669 0.502290 0.907558 1.967732 9.148879 86.911747
19 30 0.014233 0.023351 0.032950 0.051547 0.062270 0.115971 0.353289 0.390735 0.525075 0.882983 3.177047 94.370546
19 31 0.013050 0.021481 0.029961 0.045370 0.061734 0.087900 0.127600 0.187041 0.285707 0.482041 0.824665 97.833448
19 32 0.013943 0.019212 0.025516 0.039729 0.055218 0.078922 0.115111 0.163491 0.223324 0.324599 0.491597 98.449333
19 33 0.018989 0.026291 0.034681 0.054200 0.077660 0.104879 0.138198 0.182614 0.245016 0.345249 0.495070 98.277151
19 34 0.021892 0.032598 0.040661 0.057551 0.081403 0.111517 0.143610 0.180193 0.233055 0.318032 0.435023 98.344463
19 35 0.018069 0.026490 0.033462 0.048679 0.070480 0.096560 0.123424 0.154617 0.199063 0.267036 0.355648 98.606474
19 36 0.008350 0.012529 0.017074 0.027741 0.045846 0.069181 0.094424 0.123539 0.161496 0.216481 0.284485 98.938856
19 37 0.010592 0.015615 0.020449 0.031990 0.051947 0.076346 0.099669 0.124125 0.156291 0.203955 0.260383 98.948639
19 38 0.020739 0.037029 0.042068 0.049057 0.068957 0.102653 0.131493 0.149999 0.176856 0.228339 0.289809 98.703003
19 39 0.007281 0.011267 0.015676 0.025358 0.042186 0.063183 0.083236 0.102409 0.125824 0.161574 0.203095 99.158913
19 40 0.019276 0.023333 0.025954 0.037966 0.057183 0.075399 0.092077 0.113204 0.140510 0.173485 0.206417 99.035194
19 41 0.011335 0.016053 0.020047 0.030073 0.046127 0.062820 0.077947 0.095457 0.119383 0.151851 0.186363 99.182547
19 42 0.011333 0.015140 0.018630 0.029099 0.047223 0.066157 0.082911 0.102328 0.127381 0.160078 0.193690 99.146032
19 43 0.002326 0.003090 0.004143 0.007074 0.012604 0.018338 0.023662 0.032004 0.044327 0.060026 0.076360 99.716043
19 44 0.001844 0.002565 0.003605 0.006395 0.011997 0.018611 0.025201 0.034940 0.049101 0.067613 0.087101 99.691029
19 45 0.002743 0.003687 0.005109 0.009017 0.016552 0.024852 0.032877 0.045152 0.062974 0.085486 0.109290 99.602261
19 46 0.004069 0.005404 0.007464 0.013322 0.024468 0.036103 0.046680 0.063487 0.089416 0.122442 0.156655 99.430491
19 47 0.007300 0.009040 0.012029 0.021135 0.037876 0.056017 0.072947 0.099213 0.138387 0.188486 0.242514 99.115053
19 48 0.008055 0.011442 0.015999 0.027804 0.051048 0.080176 0.107864 0.145480 0.199777 0.269879 0.343508 98.738970
19 49 0.024718 0.033438 0.043761 0.069804 0.115854 0.167684 0.206801 0.254918 0.329435 0.441640 0.573181 97.738767
19 50 0.049691 0.098313 0.114413 0.123792 0.177769 0.292291 0.381538 0.429519 0.516132 0.704294 0.940071 96.172175
19 51 0.029069 0.043980 0.064030 0.103242 0.167985 0.250031 0.324375 0.404176 0.508204 0.665667 0.856228 96.583014
19 52 0.098199 0.096162 0.114655 0.203096 0.343265 0.450354 0.526255 0.660057 0.848426 1.063752 1.268004 94.327776
19 53 0.070906 0.118509 0.146015 0.193943 0.315381 0.517665 0.677092 0.785061 0.945137 1.227505 1.523599 93.479185
19 54 0.082149 0.135161 0.192829 0.279286 0.415154 0.613686 0.793081 0.935430 1.085484 1.330861 1.607544 92.529333
19 55 0.080301 0.132740 0.160801 0.211437 0.343840 0.562045 0.725777 0.823292 0.961407 1.212812 1.462973 93.322573
19 56 0.036027 0.057221 0.091061 0.168927 0.310851 0.460330 0.563945 0.676086 0.842037 1.064533 1.273995 94.454990
19 57 0.138426 0.144856 0.154799 0.243822 0.398988 0.512516 0.566466 0.672319 0.851809 1.053123 1.218911 94.043962
19 58 0.027817 0.037313 0.057388 0.118151 0.231681 0.332352 0.408569 0.532734 0.719244 0.909574 1.053800 95.571379
19 59 0.056475 0.064638 0.087292 0.172126 0.340053 0.484946 0.560082 0.669057 0.843230 1.046616 1.210042 94.465444
19 60 0.158382 0.259133 0.239158 0.248564 0.394241 0.647880 0.775450 0.801659 0.914162 1.146053 1.327087 93.088232
19 61 0.046436 0.076610 0.098045 0.139308 0.233499 0.364183 0.443633 0.493976 0.590990 0.776804 0.975210 95.761307
19 62 0.008887 0.012378 0.019900 0.043068 0.097000 0.175957 0.257621 0.355953 0.475306 0.620801 0.760846 97.172285
19 63 0.050534 0.063971 0.085561 0.149350 0.265828 0.370365 0.438419 0.537766 0.687896 0.853188 0.988333 95.508785
19 64 0.086751 0.117110 0.133383 0.189799 0.307939 0.430417 0.499762 0.578616 0.705267 0.854174 0.970188 95.126594
19 65 0.006003 0.009476 0.015245 0.031226 0.073722 0.142267 0.210620 0.285115 0.380650 0.503392 0.618538 97.723747
19 66 0.008174 0.011778 0.017887 0.037045 0.087496 0.154861 0.207628 0.267745 0.354807 0.466176 0.564815 97.821589
19 67 0.055462 0.091734 0.106351 0.132934 0.196254 0.274619 0.322141 0.362471 0.432301 0.533031 0.623745 96.868956
19 68 0.015695 0.026139 0.037127 0.060597 0.112171 0.170074 0.201178 0.229207 0.277959 0.351967 0.423297 98.094587
19 69 0.003132 0.004206 0.006444 0.013906 0.032821 0.060727 0.091444 0.132899 0.183031 0.238116 0.285568 98.947709
19 70 0.010505 0.014511 0.019621 0.033219 0.058408 0.082068 0.098871 0.124227 0.162830 0.211041 0.256036 98.928665
19 71 0.018711 0.022772 0.026000 0.038312 0.059422 0.078471 0.092833 0.114884 0.145314 0.180486 0.212595 99.010204
19 72 0.006006 0.007633 0.009863 0.016895 0.030473 0.043441 0.053207 0.067844 0.088176 0.113030 0.136654 99.426779
19 73 0.004195 0.005451 0.007599 0.013477 0.023286 0.031841 0.039244 0.051087 0.066654 0.085338 0.103792 99.568032
19 74 0.009784 0.010462 0.011504 0.017935 0.028611 0.036826 0.043050 0.054331 0.069681 0.086387 0.100596 99.530834
19 75 0.003285 0.004883 0.006823 0.011023 0.018318 0.026036 0.032615 0.040919 0.051040 0.064711 0.079160 99.661184
19 76 0.002443 0.003552 0.004892 0.007912 0.013399 0.019534 0.025105 0.032244 0.040936 0.052595 0.064848 99.732544
19 77 0.003249 0.004104 0.005234 0.008448 0.013883 0.019255 0.024309 0.031696 0.040684 0.051769 0.062983 99.734388
19 78 0.001971 0.002809 0.003845 0.006299 0.010797 0.015889 0.020656 0.026984 0.035073 0.046024 0.057530 99.772126
19 79 0.001885 0.002722 0.003737 0.006062 0.010430 0.015745 0.020922 0.027539 0.035685 0.046930 0.058838 99.769506
19 80 0.002559 0.003686 0.004930 0.007780 0.013116 0.019333 0.024952 0.031940 0.040518 0.052374 0.064685 99.734129
19 81 0.003197 0.004576 0.006144 0.009570 0.015656 0.022759 0.029375 0.037334 0.046581 0.059176 0.072329 99.693304
19 82 0.002818 0.004068 0.005454 0.008644 0.014940 0.022726 0.029780 0.038070 0.048053 0.061789 0.075820 99.687839
19 83 0.003785 0.005609 0.007380 0.010967 0.017659 0.025901 0.033364 0.041986 0.052610 0.067838 0.083917 99.648983
19 84 0.004953 0.006760 0.008568 0.013137 0.021460 0.030496 0.037929 0.047162 0.058932 0.074853 0.090825 99.604931
19 85 0.009018 0.011928 0.014372 0.021132 0.032945 0.044438 0.052831 0.063526 0.077096 0.094204 0.109975 99.468531
19 86 0.005396 0.007513 0.009720 0.014954 0.024805 0.036136 0.045521 0.056508 0.070399 0.089626 0.109108 99.530310
19 87 0.005961 0.008140 0.010456 0.016192 0.026600 0.037422 0.045983 0.057242 0.073016 0.094585 0.116727 99.507677
19 88 0.009676 0.011109 0.013898 0.023527 0.039868 0.052464 0.060805 0.074691 0.094794 0.118900 0.140559 99.359709
19 89 0.014620 0.014650 0.016904 0.028730 0.048543 0.062425 0.071262 0.087819 0.110806 0.135788 0.156709 99.251743
19 90 0.004623 0.006628 0.009546 0.016644 0.030326 0.045259 0.058308 0.075960 0.100843 0.132170 0.161682 99.358011
19 91 0.005989 0.008520 0.012102 0.019998 0.034794 0.053565 0.070283 0.087456 0.107605 0.138157 0.172046 99.289486
19 92 0.013505 0.023626 0.027521 0.033102 0.051757 0.081194 0.101657 0.114277 0.134500 0.170672 0.205900 99.042290
19 93 0.006558 0.009730 0.014085 0.022311 0.036319 0.054815 0.072077 0.088655 0.106636 0.135832 0.171235 99.281750
19 94 0.008936 0.011156 0.013163 0.019940 0.033062 0.047729 0.060276 0.077050 0.100787 0.130993 0.160491 99.336416
19 95 0.007002 0.009540 0.012586 0.019822 0.032894 0.048066 0.061752 0.078998 0.102343 0.133629 0.166157 99.327212
19 96 0.007277 0.010033 0.013362 0.021642 0.037182 0.054161 0.067931 0.085132 0.109089 0.140446 0.171760 99.281984
19 97 0.012693 0.014548 0.018082 0.029684 0.048614 0.064122 0.075579 0.093671 0.118586 0.147514 0.175051 99.201856
19 98 0.015318 0.016574 0.019393 0.032081 0.054033 0.071080 0.082116 0.100672 0.127495 0.156732 0.181320 99.143185
19 99 0.004999 0.007685 0.011207 0.018687 0.033167 0.051089 0.067646 0.088329 0.118054 0.157977 0.198986 99.242172
19 100 0.007400 0.010379 0.014056 0.023038 0.040788 0.063970 0.084167 0.106463 0.136641 0.180436 0.229317 99.103348
20 21 0.000000 0.000000 0.000000 0.000000 0.000000 0.000000 0.000000 0.000000 0.000000 0.000000 0.000000 0.000000
20 22 0.198807 2.242814 14.318000 66.538588 9.935836 1.839810 1.283810 1.010332 0.259510 0.108348 0.102080 2.162065
20 23 6.927176 57.253772 20.332894 6.785650 2.097694 1.818949 1.346323 0.804400 0.477863 0.422826 0.298967 1.433485
20 24 0.672750 22.116087 49.232429 18.506640 1.973706 0.982325 1.243115 1.410616 1.218956 1.139165 0.620870 0.883342
20 25 0.473065 1.859437 0.569471 1.088017 7.341246 52.462437 28.624792 4.190541 0.682888 0.461085 0.303562 1.943460
20 26 0.020767 0.040375 0.095787 0.166165 0.268047 3.583548 52.329329 35.302200 3.864380 0.832409 0.581896 2.915098
20 27 0.016664 0.043481 0.063869 0.097147 0.390278 7.022358 51.463364 25.444627 4.735208 2.191760 2.374191 6.157052
20 28 0.020182 0.016060 0.036707 0.174407 0.260040 0.361896 2.314030 11.215594 44.970246 25.802715 7.625486 7.202637
20 29 0.006652 0.049509 0.091237 0.055172 0.062291 0.082782 0.160276 0.174086 0.770350 4.759311 28.457624 65.330711
20 30 0.009264 0.019584 0.030244 0.038334 0.035197 0.064164 0.237561 0.326819 0.559199 1.225255 6.139750 91.314631
20 31 0.012145 0.018038 0.025606 0.043059 0.054128 0.100763 0.305783 0.340564 0.452995 0.717194 2.335537 95.594192
20 32 0.010553 0.014700 0.019472 0.032729 0.051244 0.078506 0.117982 0.181753 0.294576 0.511126 0.870509 97.816857
20 33 0.014580 0.020752 0.026483 0.039634 0.058065 0.089165 0.131660 0.185968 0.261214 0.398110 0.621123 98.153246
20 34 0.015779 0.026238 0.035617 0.051008 0.071309 0.101113 0.136412 0.176889 0.234571 0.333209 0.480439 98.337412
20 35 0.013707 0.022129 0.029774 0.043417 0.063151 0.090279 0.120460 0.154107 0.200945 0.276493 0.381110 98.604426
20 36 0.007589 0.012188 0.016540 0.025766 0.042790 0.068085 0.096097 0.126775 0.168355 0.233000 0.315355 98.887457
20 37 0.008577 0.014020 0.018969 0.028955 0.047700 0.074355 0.101362 0.127934 0.163185 0.218316 0.284622 98.912007
20 38 0.015074 0.033396 0.046831 0.055674 0.071554 0.104589 0.140215 0.163796 0.189587 0.242258 0.315763 98.621260
20 39 0.006171 0.010526 0.014622 0.022305 0.037047 0.059724 0.083616 0.104806 0.129510 0.169317 0.215911 99.146441
20 40 0.013230 0.020042 0.025039 0.036036 0.054688 0.076235 0.095943 0.115985 0.141391 0.176689 0.214334 99.030386
20 41 0.007326 0.011392 0.014986 0.022780 0.036597 0.053561 0.069576 0.085917 0.106859 0.137325 0.170648 99.283031
20 42 0.007085 0.010773 0.014161 0.021802 0.035207 0.051089 0.066732 0.084412 0.107110 0.138093 0.170911 99.292622
20 43 0.006911 0.009972 0.012867 0.020334 0.033455 0.047889 0.062088 0.079859 0.103463 0.135093 0.168626 99.319445
20 44 0.001390 0.002064 0.002960 0.005193 0.009835 0.015596 0.021271 0.029288 0.040929 0.057167 0.075191 99.739114
20 45 0.002308 0.003312 0.004620 0.007969 0.014859 0.023202 0.031098 0.042259 0.058377 0.079974 0.103342 99.628679
20 46 0.003275 0.004754 0.006708 0.011651 0.021882 0.034513 0.046231 0.062192 0.085567 0.117581 0.152737 99.452906
20 47 0.005566 0.007685 0.010424 0.018069 0.034207 0.054661 0.073049 0.098065 0.136139 0.189810 0.249971 99.122352
20 48 0.006172 0.010003 0.014565 0.024022 0.044186 0.075810 0.108305 0.147038 0.203399 0.289392 0.391058 98.686050
20 49 0.021596 0.032692 0.041308 0.060828 0.105023 0.172640 0.228761 0.280452 0.357331 0.491108 0.654635 97.553625
20 50 0.029756 0.075345 0.110045 0.122021 0.167610 0.299572 0.444101 0.515747 0.575718 0.749485 1.010340 95.900262
20 51 0.017964 0.029703 0.042906 0.067975 0.122717 0.219036 0.317309 0.405786 0.515446 0.704487 0.934264 96.622410
20 52 0.066987 0.080868 0.096252 0.159195 0.296951 0.460753 0.566804 0.671150 0.833489 1.087000 1.344248 94.336306
20 53 0.045992 0.097378 0.134026 0.165374 0.258495 0.468496 0.667457 0.772456 0.897946 1.191741 1.562508 93.738127
20 54 0.049288 0.096003 0.139739 0.190433 0.301127 0.526020 0.762858 0.923551 1.070443 1.350804 1.688072 92.901663
20 55 0.047887 0.097517 0.132942 0.165041 0.255811 0.468541 0.690914 0.814988 0.916111 1.150312 1.447225 93.812714
20 56 0.020887 0.035358 0.054615 0.095909 0.186540 0.327741 0.468332 0.611633 0.791674 1.040814 1.288134 95.078361
20 57 0.056394 0.074248 0.094283 0.160020 0.299667 0.456129 0.554011 0.655017 0.804855 1.007122 1.190557 94.647699
20 58 0.015731 0.023506 0.035105 0.068676 0.149877 0.258814 0.352209 0.469660 0.654401 0.888060 1.082979 96.000982
20 59 0.044587 0.061553 0.077280 0.126966 0.240793 0.388859 0.485082 0.573195 0.720901 0.956808 1.192198 95.131781
20 60 0.068755 0.163911 0.201717 0.211387 0.322341 0.585301 0.781579 0.804895 0.838986 1.016127 1.215418 93.789581
20 61 0.022800 0.051011 0.078342 0.105698 0.168378 0.298262 0.424516 0.492926 0.552512 0.699739 0.892915 96.212902
20 62 0.005789 0.009830 0.015936 0.030935 0.069782 0.140549 0.221363 0.309210 0.416661 0.563754 0.707151 97.509041
20 63 0.031678 0.048078 0.064698 0.108299 0.208509 0.327667 0.399699 0.470761 0.592407 0.757914 0.899634 96.090653
20 64 0.052821 0.094787 0.125914 0.172920 0.268162 0.385925 0.459751 0.516300 0.601714 0.730494 0.859643 95.731571
20 65 0.003929 0.007160 0.012049 0.023354 0.054551 0.114767 0.182713 0.249072 0.327152 0.441146 0.560184 98.023920
20 66 0.004311 0.007283 0.011587 0.022863 0.054710 0.110740 0.169844 0.236300 0.327639 0.447359 0.550826 98.056536
20 67 0.025142 0.052272 0.076220 0.106591 0.173205 0.261391 0.315704 0.345658 0.388467 0.466064 0.546334 97.242954
20 68 0.011124 0.023029 0.037196 0.054710 0.086578 0.134508 0.175758 0.209250 0.250769 0.318445 0.392697 98.305939
20 69 0.002311 0.003564 0.005271 0.009871 0.021757 0.042216 0.067158 0.100663 0.146106 0.205864 0.262196 99.133023
20 70 0.003544 0.005836 0.008771 0.015933 0.033589 0.058907 0.080950 0.105555 0.139551 0.185374 0.227460 99.134529
20 71 0.006593 0.011149 0.015942 0.025103 0.043041 0.062871 0.077193 0.094450 0.119815 0.154580 0.188460 99.200806
20 72 0.003512 0.005515 0.007630 0.012098 0.021269 0.033095 0.043950 0.057310 0.074781 0.098620 0.123121 99.519095
20 73 0.002632 0.003864 0.005232 0.008771 0.016156 0.024384 0.030874 0.039589 0.052431 0.070348 0.088337 99.657379
20 74 0.005461 0.007217 0.008544 0.012926 0.021375 0.029664 0.035671 0.043950 0.055675 0.071362 0.086446 99.621712
20 75 0.002585 0.004192 0.005731 0.008657 0.014279 0.021063 0.026833 0.033515 0.042188 0.055158 0.069425 99.716375
20 76 0.001955 0.003125 0.004389 0.006769 0.011124 0.016554 0.021782 0.028069 0.035624 0.046640 0.058773 99.765196
20 77 0.002776 0.003828 0.004761 0.007257 0.012008 0.017216 0.021683 0.027508 0.035026 0.045299 0.055729 99.766911
20 78 0.001661 0.002514 0.003463 0.005532 0.009522 0.014464 0.019023 0.024376 0.030862 0.040380 0.050742 99.797463
20 79 0.001650 0.002535 0.003459 0.005428 0.009373 0.014457 0.019243 0.024898 0.031858 0.041843 0.052380 99.792879
20 80 0.002117 0.003387 0.004671 0.007024 0.011501 0.017454 0.023120 0.029363 0.036541 0.047399 0.059346 99.758081
20 81 0.002952 0.004684 0.006109 0.008710 0.013845 0.020653 0.026723 0.033133 0.040898 0.052870 0.065855 99.723566
20 82 0.002245 0.003675 0.005191 0.007860 0.013144 0.020688 0.027837 0.034980 0.042793 0.055245 0.069248 99.717091
20 83 0.002954 0.004871 0.006577 0.009431 0.015142 0.023375 0.031267 0.039300 0.048472 0.062473 0.077757 99.678379
20 84 0.003402 0.005381 0.007282 0.010965 0.018364 0.028020 0.036135 0.044226 0.054089 0.069518 0.085765 99.636854
20 85 0.007601 0.011630 0.013999 0.018720 0.028522 0.040780 0.049875 0.058771 0.070596 0.088823 0.107047 99.503635
20 86 0.003601 0.005677 0.007805 0.012207 0.021626 0.034455 0.045077 0.054995 0.066749 0.085244 0.104339 99.558226
20 87 0.003639 0.005711 0.008035 0.012926 0.023045 0.036296 0.047420 0.058419 0.071486 0.090894 0.110801 99.531326
20 88 0.009324 0.012058 0.013975 0.021019 0.035696 0.049779 0.057402 0.067284 0.084531 0.109245 0.131865 99.407820
20 89 0.016214 0.018810 0.019148 0.026837 0.044229 0.060587 0.068960 0.080560 0.100888 0.128657 0.152416 99.282693
20 90 0.003994 0.006512 0.009534 0.015792 0.029498 0.048687 0.064895 0.079573 0.096931 0.123087 0.149145 99.372355
20 91 0.006450 0.009964 0.012694 0.019156 0.035043 0.057087 0.072649 0.083955 0.099343 0.126961 0.155948 99.320751
20 92 0.011834 0.027007 0.039207 0.043117 0.051267 0.073442 0.096969 0.110948 0.121539 0.148638 0.187815 99.088217
20 93 0.008691 0.013720 0.016807 0.022553 0.036427 0.057555 0.074416 0.086668 0.101762 0.130031 0.162106 99.289260
20 94 0.005710 0.008721 0.012042 0.018785 0.032062 0.049905 0.066353 0.083511 0.104289 0.133051 0.161355 99.324215
20 95 0.005690 0.008790 0.011841 0.018739 0.034012 0.053641 0.068403 0.082362 0.101598 0.130540 0.159563 99.324822
20 96 0.006622 0.010398 0.014259 0.021902 0.037096 0.056247 0.072027 0.087680 0.107381 0.135717 0.164936 99.285734
20 97 0.015254 0.018818 0.020825 0.029871 0.048373 0.066176 0.076351 0.089937 0.113299 0.144951 0.173829 99.202318
20 98 0.016670 0.020368 0.021974 0.031036 0.049946 0.068632 0.079724 0.094100 0.118177 0.150894 0.181027 99.167448
20 99 0.005367 0.008884 0.012542 0.019874 0.035932 0.057705 0.075712 0.093302 0.117349 0.152466 0.188504 99.232359
20 100 0.007400 0.011884 0.016571 0.025163 0.042493 0.068224 0.091666 0.113121 0.139215 0.180627 0.228751 99.074886
21 22 0.000000 0.000000 0.000000 0.000000 0.000000 0.000000 0.000000 0.000000 0.000000 0.000000 0.000000 0.000000
21 23 0.183256 2.015702 14.084775 68.049183 9.353719 1.672495 1.313845 1.087894 0.264710 0.105743 0.095440 1.773233
21 24 6.339289 58.505449 21.267162 6.609120 1.879930 1.678512 1.230088 0.691156 0.358872 0.288708 0.198894 0.952817
21 25 0.733984 23.304183 50.344194 18.611070 1.895649 0.826351 0.906369 0.950344 0.753637 0.623141 0.350981 0.700097
21 26 0.557832 2.171727 0.669831 1.446187 8.769517 53.259854 26.015062 3.616651 0.605541 0.417136 0.286455 2.184206
21 27 0.019819 0.041085 0.094138 0.159541 0.266608 3.734697 51.819922 34.581403 4.155222 0.975323 0.691437 3.460806
21 28 0.021483 0.070697 0.111700 0.147533 0.514876 8.663475 55.176196 23.936489 4.027249 1.687590 1.605959 4.036753
21 29 0.023454 0.024726 0.068654 0.295131 0.399936 0.562321 3.598765 15.042143 46.676365 22.013375 5.854290 5.440841
21 30 0.009716 0.069317 0.127381 0.078186 0.082253 0.113449 0.235908 0.265481 1.107940 6.060176 30.703306 61.146887
21 31 0.008734 0.019968 0.034125 0.046365 0.046710 0.089333 0.334168 0.458908 0.777492 1.590410 6.958766 89.635025
21 32 0.012605 0.018611 0.025415 0.043836 0.063994 0.126502 0.383476 0.445004 0.657011 1.081100 3.330488 93.811954
21 33 0.013543 0.021673 0.029363 0.046193 0.072981 0.119609 0.192286 0.314127 0.549707 1.022731 1.806212 95.811575
21 34 0.010605 0.019434 0.029531 0.045122 0.067286 0.110315 0.175949 0.261205 0.377897 0.583692 0.912835 97.406130
21 35 0.009694 0.017153 0.025357 0.039264 0.060702 0.096478 0.143661 0.200947 0.279877 0.410216 0.602360 98.114288
21 36 0.005625 0.009588 0.013971 0.022536 0.038195 0.065210 0.100435 0.143737 0.205391 0.307910 0.451399 98.636001
21 37 0.006621 0.011339 0.016155 0.025381 0.042729 0.070784 0.104258 0.142389 0.195474 0.281492 0.395500 98.707878
21 38 0.009764 0.022815 0.037148 0.050979 0.073714 0.121043 0.182101 0.233620 0.283461 0.367029 0.477030 98.141294
21 39 0.004325 0.007695 0.011638 0.018547 0.031200 0.053624 0.083166 0.115435 0.153603 0.214902 0.294605 99.011259
21 40 0.010306 0.016891 0.022610 0.034310 0.055790 0.084390 0.112896 0.142555 0.180431 0.232810 0.289540 98.817472
21 41 0.005470 0.009077 0.012766 0.019757 0.032098 0.049820 0.069862 0.091917 0.119607 0.160246 0.207319 99.222059
21 42 0.004882 0.007746 0.010460 0.016316 0.027590 0.043152 0.059780 0.078810 0.103875 0.140364 0.181220 99.325804
21 43 0.004360 0.006647 0.009155 0.015053 0.025924 0.039516 0.054111 0.072205 0.096037 0.129028 0.165576 99.382387
21 44 0.003743 0.005864 0.008327 0.014131 0.025187 0.040053 0.056548 0.076983 0.104362 0.143831 0.188839 99.332130
21 45 0.001639 0.002512 0.003661 0.006349 0.012125 0.019988 0.028070 0.039531 0.056836 0.081548 0.109578 99.638159
21 46 0.002331 0.003673 0.005446 0.009553 0.018722 0.031820 0.045313 0.063691 0.091493 0.131553 0.177069 99.419336
21 47 0.003824 0.005987 0.009080 0.016475 0.033078 0.057374 0.082445 0.116165 0.167958 0.244247 0.333553 98.929813
21 48 0.004683 0.007926 0.012117 0.021220 0.043137 0.082131 0.127050 0.181780 0.261924 0.386525 0.536210 98.335299
21 49 0.017750 0.031535 0.046998 0.072420 0.126478 0.220468 0.321441 0.425864 0.564634 0.784838 1.046543 96.341034
21 50 0.032194 0.101565 0.185165 0.222182 0.292278 0.482866 0.698307 0.813416 0.899845 1.128883 1.478244 93.665054
21 51 0.014331 0.027685 0.047357 0.080920 0.157409 0.311584 0.497638 0.663074 0.828372 1.090988 1.390485 94.890160
21 52 0.120667 0.171453 0.204635 0.297068 0.494017 0.734684 0.891661 1.033006 1.252724 1.572177 1.869976 91.357929
21 53 0.074165 0.189312 0.298987 0.354294 0.483442 0.802580 1.118451 1.265799 1.394196 1.707116 2.093559 90.218097
21 54 0.068800 0.157448 0.268483 0.373535 0.530462 0.842672 1.176885 1.370683 1.480373 1.710544 2.005109 90.015005
21 55 0.064986 0.166365 0.275081 0.340946 0.447251 0.690908 0.948910 1.102932 1.234793 1.498290 1.842232 91.387306
21 56 0.026083 0.051718 0.088715 0.150504 0.271646 0.470989 0.681935 0.868306 1.054446 1.309836 1.579377 93.446443
21 57 0.060164 0.093853 0.126759 0.200993 0.355713 0.546329 0.684861 0.816886 0.998812 1.232298 1.442138 93.441197
21 58 0.012099 0.019942 0.031747 0.063278 0.147392 0.282763 0.415323 0.561382 0.765580 1.028470 1.254108 95.417919
21 59 0.049301 0.085063 0.116876 0.174832 0.299991 0.479247 0.615331 0.728559 0.902513 1.182138 1.470368 93.895780
21 60 0.058936 0.177247 0.284510 0.317538 0.420399 0.691699 0.935878 0.995380 1.034116 1.216221 1.456441 92.411635
21 61 0.011675 0.030067 0.058128 0.088266 0.143779 0.275533 0.457926 0.607827 0.708890 0.871915 1.077726 95.668270
21 62 0.003736 0.007130 0.012429 0.024477 0.057312 0.125585 0.213551 0.313085 0.439332 0.626627 0.831212 97.345524
21 63 0.022415 0.044782 0.070537 0.112736 0.202618 0.337412 0.456510 0.567203 0.718557 0.928590 1.129983 95.408657
21 64 0.029333 0.064604 0.104961 0.155220 0.251068 0.400112 0.536830 0.644779 0.762080 0.914358 1.063810 95.072844
21 65 0.002105 0.004268 0.007671 0.014886 0.034823 0.078872 0.140278 0.213967 0.312307 0.465203 0.641979 98.083649
21 66 0.002627 0.005147 0.008903 0.017257 0.040404 0.086607 0.142972 0.208065 0.300537 0.445932 0.606417 98.135134
21 67 0.012358 0.031845 0.056762 0.082511 0.135238 0.238276 0.344197 0.412582 0.469650 0.562551 0.665600 96.988430
21 68 0.003609 0.007758 0.013706 0.023275 0.044892 0.087195 0.141056 0.197983 0.261332 0.349062 0.438656 98.431475
21 69 0.001007 0.001742 0.002784 0.005291 0.011780 0.024292 0.041043 0.065072 0.102205 0.162907 0.239016 99.342859
21 70 0.001614 0.002946 0.004892 0.009252 0.019929 0.037743 0.058206 0.084523 0.121404 0.173638 0.227828 99.258024
21 71 0.001994 0.003625 0.005973 0.010782 0.021661 0.039425 0.059564 0.082545 0.109414 0.146044 0.183963 99.335009
21 72 0.001244 0.002009 0.002960 0.005123 0.009978 0.017487 0.025877 0.037158 0.053230 0.077891 0.106920 99.660122
21 73 0.000974 0.001547 0.002317 0.004076 0.007800 0.013285 0.019502 0.027994 0.039756 0.057652 0.078922 99.746176
21 74 0.001855 0.002840 0.004032 0.006865 0.012702 0.020128 0.027109 0.035801 0.047190 0.063240 0.080444 99.697792
21 75 0.000945 0.001657 0.002589 0.004255 0.007454 0.012425 0.018235 0.025220 0.033606 0.046651 0.062816 99.784148
21 76 0.000974 0.001623 0.002375 0.003823 0.006696 0.010894 0.015582 0.021495 0.028973 0.040429 0.054040 99.813097
21 77 0.001285 0.001969 0.002794 0.004563 0.007954 0.012401 0.016981 0.022747 0.029976 0.040643 0.052849 99.805836
21 78 0.000864 0.001394 0.002047 0.003409 0.006158 0.010078 0.014278 0.019441 0.026008 0.036074 0.047837 99.832413
21 79 0.000834 0.001373 0.002038 0.003350 0.006040 0.010138 0.014736 0.020265 0.027069 0.037695 0.050293 99.826168
21 80 0.001115 0.001889 0.002802 0.004447 0.007723 0.012761 0.018415 0.024971 0.032662 0.044456 0.058174 99.790587
21 81 0.001366 0.002365 0.003577 0.005584 0.009365 0.015270 0.021909 0.029239 0.037449 0.050451 0.066058 99.757362
21 82 0.001308 0.002204 0.003165 0.004861 0.008358 0.014169 0.020918 0.028650 0.037826 0.052428 0.070084 99.756029
21 83 0.001449 0.002600 0.004029 0.006258 0.010400 0.017239 0.025236 0.033887 0.043350 0.058355 0.076894 99.720301
21 84 0.001615 0.002784 0.004174 0.006572 0.011391 0.019256 0.028079 0.037614 0.048484 0.065742 0.086388 99.687899
21 85 0.003570 0.006498 0.009445 0.013600 0.021552 0.032903 0.043616 0.054389 0.067207 0.086941 0.108623 99.551659
21 86 0.001724 0.003115 0.004785 0.007476 0.013034 0.022791 0.034108 0.045837 0.058969 0.080128 0.105490 99.622541
21 87 0.001697 0.002982 0.004519 0.007326 0.013323 0.023362 0.034799 0.047439 0.062604 0.085901 0.112270 99.603777
21 88 0.003665 0.006165 0.008709 0.013662 0.024677 0.039673 0.051838 0.064158 0.082323 0.111673 0.142743 99.450714
21 89 0.006533 0.010342 0.013503 0.020147 0.035185 0.054704 0.068689 0.081042 0.098850 0.128896 0.160626 99.321487
21 90 0.002135 0.003669 0.005464 0.009060 0.017468 0.031836 0.047427 0.064341 0.086488 0.120624 0.157582 99.453903
21 91 0.002392 0.004584 0.007608 0.012100 0.021263 0.039485 0.062126 0.083197 0.102821 0.135951 0.177316 99.351160
21 92 0.005505 0.014974 0.027444 0.036233 0.047714 0.070796 0.098258 0.119197 0.135654 0.165548 0.207286 99.071392
21 93 0.002383 0.004717 0.008231 0.013274 0.022227 0.039127 0.061255 0.082938 0.101982 0.132751 0.173049 99.358066
21 94 0.002415 0.004106 0.005975 0.009733 0.018625 0.033447 0.049523 0.067497 0.091408 0.126807 0.164748 99.425717
21 95 0.002063 0.003801 0.006172 0.010377 0.019488 0.035010 0.052261 0.070244 0.092185 0.127057 0.168678 99.412664
21 96 0.002749 0.005198 0.008131 0.012944 0.023437 0.040179 0.057136 0.074543 0.097620 0.133937 0.175706 99.368420
21 97 0.005400 0.008983 0.012681 0.019525 0.034385 0.055015 0.072387 0.089166 0.112329 0.148287 0.187110 99.254736
21 98 0.006671 0.010818 0.014921 0.023075 0.040342 0.062352 0.079314 0.095771 0.119449 0.155333 0.193333 99.198622
21 99 0.002405 0.004630 0.007431 0.011933 0.021855 0.039932 0.061414 0.084533 0.113720 0.158614 0.211411 99.282120
21 100 0.004031 0.007102 0.010731 0.017254 0.031825 0.057343 0.084370 0.110476 0.143084 0.195768 0.258718 99.079296
22 23 0.000000 0.000000 0.000000 0.000000 0.000000 0.000000 0.000000 0.000000 0.000000 0.000000 0.000000 0.000000
22 24 0.162743 1.781779 13.239780 68.184822 10.042850 1.852233 1.409266 1.123719 0.270989 0.108637 0.095744 1.727440
22 25 6.781360 57.372334 20.672067 6.983751 2.113947 1.871357 1.362052 0.794908 0.433539 0.344722 0.230778 1.039183
22 26 0.778016 23.167676 49.631159 17.984563 1.959777 0.918045 1.067489 1.171968 1.038006 0.940215 0.510613 0.832470
22 27 0.449050 1.663434 0.519791 1.176588 8.159999 53.153104 26.841815 3.870309 0.680462 0.474608 0.320358 2.690481
22 28 0.029996 0.056620 0.128358 0.255414 0.532251 6.237290 56.744868 28.463794 2.832187 0.661783 0.494226 3.563212
22 29 0.028961 0.108754 0.174506 0.210914 0.711112 10.710462 56.204066 21.063657 3.276027 1.368272 1.362932 4.780337
22 30 0.023959 0.020609 0.050033 0.227157 0.337210 0.520139 3.371485 14.037021 43.841893 22.665768 6.952465 7.952261
22 31 0.017389 0.079875 0.133538 0.120406 0.147241 0.175972 0.337136 0.387728 1.570365 7.154397 30.879203 58.996752
22 32 0.012324 0.020660 0.031990 0.052983 0.068833 0.125831 0.417194 0.573209 1.043948 2.033994 7.445158 88.173878
22 33 0.020873 0.031240 0.041251 0.070203 0.110909 0.223811 0.666192 0.776613 1.180897 1.825364 4.758736 90.293907
22 34 0.015264 0.024282 0.033698 0.054675 0.087715 0.143228 0.226335 0.359247 0.593326 1.025125 1.699434 95.737671
22 35 0.012810 0.020370 0.029158 0.047629 0.076424 0.123953 0.192114 0.287059 0.421844 0.639985 0.960914 97.187739
22 36 0.009153 0.014412 0.020426 0.034030 0.057309 0.092262 0.135931 0.195415 0.284560 0.427470 0.625714 98.103317
22 37 0.010667 0.016486 0.022794 0.037114 0.062505 0.099331 0.141357 0.191938 0.262250 0.371514 0.512708 98.271335
22 38 0.017848 0.036342 0.049339 0.063889 0.097182 0.164090 0.240524 0.301016 0.367687 0.481915 0.619049 97.561117
22 39 0.007021 0.011422 0.016425 0.026896 0.046501 0.076845 0.111760 0.150009 0.198976 0.276623 0.374541 98.702980
22 40 0.014760 0.021133 0.027566 0.044341 0.073882 0.108290 0.141862 0.180470 0.228550 0.290452 0.354833 98.513861
22 41 0.008996 0.013589 0.017799 0.027320 0.043936 0.064929 0.086828 0.112924 0.147949 0.197177 0.251915 99.026638
22 42 0.006825 0.010311 0.013660 0.021292 0.035045 0.052210 0.070098 0.091362 0.118727 0.156875 0.199100 99.224495
22 43 0.005949 0.008689 0.011451 0.018287 0.030578 0.045007 0.060303 0.080079 0.106120 0.140768 0.177695 99.315075
22 44 0.005026 0.007620 0.010349 0.016745 0.028414 0.043167 0.059013 0.078931 0.105971 0.144417 0.188079 99.312265
22 45 0.008251 0.012107 0.016100 0.025991 0.044027 0.066423 0.090298 0.120961 0.161994 0.216854 0.275966 98.961033
22 46 0.003167 0.004572 0.006452 0.011152 0.021028 0.034001 0.047096 0.065909 0.094176 0.133781 0.178769 99.399895
22 47 0.007007 0.009652 0.013380 0.023626 0.044639 0.070675 0.096197 0.135145 0.196456 0.280805 0.376333 98.746086
22 48 0.009049 0.013489 0.019822 0.035007 0.066094 0.109954 0.155054 0.215445 0.305834 0.440511 0.605771 98.023968
22 49 0.037001 0.049126 0.062330 0.101505 0.185584 0.299104 0.393678 0.504409 0.680188 0.960914 1.294034 95.432125
22 50 0.086345 0.181425 0.213684 0.218124 0.321775 0.620728 0.953193 1.137141 1.295335 1.637746 2.035933 91.298575
22 51 0.041654 0.065291 0.099752 0.170962 0.301161 0.478144 0.631688 0.779880 0.981581 1.328172 1.762278 93.359440
22 52 0.222432 0.211308 0.229254 0.382827 0.665375 0.928171 1.095158 1.314382 1.599954 1.930311 2.208118 89.212710
22 53 0.152305 0.266431 0.316536 0.391430 0.643138 1.147215 1.539964 1.663138 1.784793 2.138356 2.480168 87.476527
22 54 0.208117 0.339245 0.438401 0.574818 0.796375 1.150128 1.443468 1.604626 1.731326 1.987712 2.275847 87.449938
22 55 0.155681 0.264931 0.318927 0.386313 0.569835 0.939226 1.272983 1.437016 1.550053 1.808234 2.095407 89.201397
22 56 0.092108 0.150642 0.217567 0.336029 0.513730 0.702750 0.841173 0.980219 1.172596 1.444724 1.735907 91.812554
22 57 0.167849 0.197508 0.227930 0.343751 0.532056 0.697717 0.797318 0.928774 1.118739 1.350223 1.568784 92.069347
22 58 0.027214 0.037198 0.058718 0.128720 0.282066 0.446001 0.573055 0.746899 0.990882 1.242698 1.423791 94.042759
22 59 0.070864 0.089653 0.121294 0.227236 0.448050 0.681530 0.818386 0.950712 1.140443 1.399365 1.624964 92.427503
22 60 0.139890 0.310578 0.367743 0.382681 0.553297 0.931466 1.190541 1.213089 1.257172 1.470521 1.689391 90.493631
22 61 0.024850 0.049885 0.075796 0.116078 0.216889 0.408363 0.588282 0.704282 0.826535 1.058262 1.316647 94.614130
22 62 0.006459 0.010094 0.017091 0.036529 0.083676 0.165694 0.269667 0.412556 0.608649 0.862322 1.111808 96.415457
22 63 0.035931 0.057913 0.090756 0.167511 0.319512 0.490492 0.614861 0.748494 0.930302 1.147477 1.334143 94.062613
22 64 0.053227 0.092523 0.131292 0.205335 0.357647 0.531370 0.638061 0.731493 0.868054 1.043237 1.192890 94.154869
22 65 0.003485 0.005934 0.010170 0.021157 0.050690 0.107997 0.183530 0.282241 0.414202 0.587434 0.761592 97.571570
22 66 0.005352 0.009055 0.015031 0.030684 0.070819 0.132913 0.191585 0.260032 0.363057 0.513036 0.667947 97.740494
22 67 0.033767 0.071019 0.094847 0.118680 0.181522 0.280587 0.358681 0.413201 0.482167 0.590525 0.696096 96.678910
22 68 0.006912 0.012672 0.020820 0.037491 0.075925 0.134518 0.186187 0.231089 0.282885 0.357777 0.433516 98.220205
22 69 0.001834 0.002668 0.004071 0.008152 0.017933 0.033803 0.055008 0.088855 0.137253 0.197289 0.255940 99.197197
22 70 0.003289 0.005471 0.008906 0.016959 0.033611 0.054189 0.073607 0.099552 0.135442 0.182240 0.229889 99.156841
22 71 0.004154 0.007015 0.010989 0.019379 0.035547 0.053878 0.070043 0.091069 0.118618 0.152245 0.184574 99.252489
22 72 0.001745 0.002595 0.003824 0.006885 0.013276 0.021827 0.031123 0.044518 0.062925 0.087669 0.114085 99.609530
22 73 0.001462 0.002113 0.003037 0.005386 0.010140 0.016193 0.022698 0.032322 0.045758 0.064328 0.084848 99.711716
22 74 0.002231 0.003112 0.004351 0.007583 0.013771 0.020889 0.027772 0.037408 0.049902 0.065821 0.081931 99.685230
22 75 0.001167 0.001841 0.002687 0.004527 0.008276 0.013476 0.019073 0.026368 0.035716 0.049223 0.064411 99.773241
22 76 0.001052 0.001652 0.002439 0.004104 0.007310 0.011568 0.016210 0.022412 0.030227 0.041582 0.054565 99.806879
22 77 0.001527 0.002107 0.002863 0.004820 0.008534 0.012896 0.017206 0.023156 0.030800 0.041248 0.052534 99.802306
22 78 0.001053 0.001592 0.002263 0.003751 0.006569 0.010183 0.014007 0.019148 0.025860 0.035709 0.047090 99.832773
22 79 0.000911 0.001404 0.002049 0.003488 0.006325 0.010122 0.014172 0.019463 0.026200 0.036275 0.047955 99.831638
22 80 0.001106 0.001703 0.002490 0.004170 0.007469 0.012106 0.017215 0.023676 0.031393 0.042704 0.055398 99.800568
22 81 0.001436 0.002180 0.003105 0.005119 0.009074 0.014533 0.020341 0.027575 0.036414 0.049361 0.063763 99.767101
22 82 0.001322 0.002046 0.002980 0.004925 0.008694 0.014151 0.020206 0.027821 0.037141 0.051251 0.067732 99.761730
22 83 0.001658 0.002553 0.003578 0.005707 0.010062 0.016653 0.023881 0.032416 0.042635 0.058185 0.076145 99.726530
22 84 0.001615 0.002418 0.003519 0.006016 0.011044 0.018147 0.025720 0.035326 0.047660 0.066153 0.087173 99.695212
22 85 0.003133 0.004672 0.006543 0.010767 0.019579 0.031517 0.042743 0.054809 0.067853 0.085948 0.104318 99.568113
22 86 0.002133 0.003298 0.004712 0.007719 0.013758 0.022219 0.030787 0.041219 0.054946 0.075938 0.100139 99.643131
22 87 0.001920 0.003005 0.004482 0.007546 0.013504 0.021953 0.030900 0.042075 0.056669 0.079142 0.105644 99.633163
22 88 0.003989 0.005401 0.007470 0.012950 0.023767 0.036522 0.048301 0.063498 0.082837 0.107971 0.132431 99.474865
22 89 0.006012 0.007566 0.010114 0.018189 0.034177 0.049759 0.060767 0.075447 0.095811 0.122413 0.147375 99.372370
22 90 0.002462 0.003928 0.006096 0.010177 0.017422 0.028165 0.040597 0.056290 0.076347 0.106954 0.144485 99.507078
22 91 0.003295 0.004838 0.006534 0.010715 0.020039 0.033802 0.047242 0.063367 0.086995 0.125098 0.169183 99.428892
22 92 0.004671 0.009480 0.014225 0.019554 0.032646 0.061739 0.098387 0.127384 0.146892 0.176725 0.208375 99.099922
22 93 0.002641 0.003948 0.005779 0.010233 0.020050 0.035453 0.051602 0.069094 0.090001 0.123352 0.163971 99.423876
22 94 0.002085 0.003257 0.005067 0.008988 0.016571 0.027363 0.039384 0.054931 0.075653 0.106565 0.144256 99.515881
22 95 0.002352 0.003629 0.005234 0.008936 0.017222 0.029672 0.042763 0.059019 0.081821 0.116127 0.155371 99.477850
22 96 0.002332 0.003822 0.005894 0.010086 0.018901 0.032485 0.047456 0.065197 0.088050 0.121898 0.160911 99.442972
22 97 0.004875 0.006828 0.009406 0.016248 0.030940 0.048847 0.064192 0.082611 0.107592 0.140955 0.174102 99.313410
22 98 0.005419 0.007656 0.010791 0.018668 0.034411 0.053013 0.068762 0.087232 0.111410 0.144360 0.178606 99.279673
22 99 0.002845 0.004712 0.007060 0.011821 0.021899 0.036927 0.052739 0.072112 0.099858 0.140621 0.187574 99.361828
22 100 0.003681 0.005886 0.008966 0.015290 0.028168 0.048885 0.071480 0.096537 0.128241 0.177410 0.237536 99.177919
23 24 0.000000 0.000000 0.000000 0.000000 0.000000 0.000000 0.000000 0.000000 0.000000 0.000000 0.000000 0.000000
23 25 0.150446 1.738620 13.382279 68.675962 10.025920 1.715022 1.249058 0.971743 0.237579 0.098181 0.085232 1.669961
23 26 6.254301 56.759076 21.254489 6.815251 2.067974 1.912668 1.444537 0.858870 0.468024 0.375671 0.260814 1.528326
23 27 0.699294 21.286904 48.391797 19.199015 2.154974 1.031668 1.296643 1.522528 1.293771 1.163241 0.662782 1.297383
23 28 0.545226 2.112955 0.655037 1.347076 7.717424 49.692724 28.321009 4.634325 0.794021 0.554712 0.389283 3.236209
23 29 0.029532 0.064789 0.156190 0.252549 0.327503 3.494765 48.907431 35.847537 4.574807 1.077649 0.773515 4.493734
23 30 0.022731 0.078857 0.132640 0.167457 0.464620 6.932489 48.794466 23.938353 4.508500 2.103070 2.475948 10.380869
23 31 0.027202 0.031724 0.079370 0.290237 0.427156 0.666121 3.592311 11.647526 33.459997 21.641989 10.022032 18.114338
23 32 0.016770 0.073624 0.124630 0.118655 0.150461 0.222584 0.464369 0.513212 1.645576 6.083489 25.118219 65.468412
23 33 0.017463 0.030514 0.044812 0.073174 0.104034 0.199646 0.611316 0.771891 1.333232 2.334986 7.073435 87.405497
23 34 0.025557 0.038724 0.052328 0.087238 0.130426 0.253837 0.710230 0.768710 1.068089 1.506348 3.563037 91.795475
23 35 0.020305 0.034153 0.046796 0.070964 0.107634 0.172011 0.263544 0.397681 0.616313 0.995150 1.547353 95.728096
23 36 0.012067 0.020162 0.028785 0.047289 0.081682 0.140957 0.216113 0.307553 0.432970 0.634890 0.903142 97.174389
23 37 0.017029 0.028727 0.038302 0.057381 0.092853 0.148242 0.204773 0.258901 0.330507 0.452745 0.613399 97.757137
23 38 0.030703 0.073953 0.105030 0.118579 0.143075 0.205705 0.276753 0.324918 0.378298 0.486695 0.638971 97.217321
23 39 0.009616 0.017110 0.025557 0.041347 0.071456 0.119806 0.171550 0.214231 0.256757 0.327560 0.413788 98.331223
23 40 0.028620 0.043769 0.051206 0.068420 0.100060 0.137793 0.169102 0.199521 0.240968 0.301013 0.362864 98.296663
23 41 0.010158 0.016333 0.022161 0.034245 0.056234 0.084631 0.111151 0.136832 0.168563 0.215394 0.265385 98.878914
23 42 0.008147 0.012661 0.016629 0.025291 0.041060 0.061268 0.081582 0.104058 0.132056 0.170435 0.210334 99.136480
23 43 0.006904 0.010040 0.013014 0.020335 0.033163 0.047982 0.063317 0.082930 0.108593 0.142645 0.177921 99.293156
23 44 0.005233 0.007763 0.010371 0.016921 0.029285 0.044398 0.059930 0.079552 0.105663 0.142002 0.180773 99.318107
23 45 0.008530 0.012174 0.015881 0.025654 0.043140 0.063333 0.083908 0.111014 0.147322 0.195265 0.246159 99.047622
23 46 0.013306 0.019196 0.025284 0.041211 0.070858 0.106914 0.143072 0.188459 0.250284 0.333173 0.420038 98.388208
23 47 0.006965 0.009449 0.012741 0.021897 0.040886 0.065280 0.088681 0.122437 0.174247 0.246572 0.328335 98.882509
23 48 0.009485 0.014356 0.019987 0.033416 0.062878 0.106473 0.150121 0.205780 0.290034 0.413990 0.557959 98.135527
23 49 0.029102 0.045145 0.060013 0.092322 0.163688 0.272651 0.367570 0.462978 0.610190 0.858281 1.153086 95.884973
23 50 0.052860 0.141577 0.205384 0.218827 0.300779 0.547556 0.831114 0.996231 1.149071 1.479948 1.891104 92.185547
23 51 0.023723 0.042531 0.068016 0.112856 0.205353 0.371021 0.547199 0.700550 0.873196 1.175254 1.548350 94.331951
23 52 0.136881 0.160970 0.174940 0.264110 0.483709 0.785720 1.003413 1.184982 1.423358 1.763777 2.046170 90.571972
23 53 0.117149 0.260195 0.330879 0.351356 0.496326 0.888701 1.263897 1.408771 1.548007 1.923733 2.327420 89.083563
23 54 0.119915 0.260578 0.395492 0.475782 0.608666 0.969264 1.353927 1.515682 1.569315 1.822622 2.172040 88.736717
23 55 0.117734 0.254038 0.321096 0.347803 0.482739 0.833807 1.177040 1.332769 1.446278 1.723915 2.029911 89.932865
23 56 0.038369 0.073457 0.121121 0.200533 0.353159 0.594055 0.818310 0.992572 1.176937 1.455763 1.733568 92.442157
23 57 0.136685 0.184904 0.203925 0.281645 0.459692 0.664783 0.784035 0.897415 1.082202 1.327213 1.535929 92.441572
23 58 0.026888 0.041058 0.061494 0.116738 0.240830 0.386340 0.491243 0.615815 0.807306 1.041748 1.235031 94.935512
23 59 0.073112 0.102226 0.124189 0.191597 0.353013 0.573620 0.715495 0.818954 0.978879 1.228068 1.452419 93.388431
23 60 0.131057 0.331348 0.387897 0.351516 0.448207 0.746079 0.984961 1.026317 1.076993 1.283147 1.515540 91.716937
23 61 0.037955 0.091772 0.139546 0.171323 0.246330 0.410347 0.563243 0.635807 0.699926 0.874594 1.105561 95.023596
23 62 0.007529 0.012436 0.020205 0.041405 0.104211 0.228365 0.366279 0.490521 0.616094 0.780993 0.926377 96.405586
23 63 0.048198 0.078837 0.106259 0.169731 0.315640 0.486451 0.582587 0.667240 0.809955 1.004304 1.163570 94.567225
23 64 0.093556 0.168871 0.195916 0.231166 0.324947 0.458852 0.549586 0.617356 0.721380 0.879391 1.037187 94.721788
23 65 0.004715 0.009140 0.016177 0.032710 0.081947 0.172004 0.254610 0.322719 0.405822 0.530981 0.656124 97.513052
23 66 0.005114 0.008822 0.013846 0.027725 0.072395 0.154606 0.230784 0.295460 0.372091 0.479609 0.575993 97.763554
23 67 0.044266 0.098701 0.127573 0.140051 0.181023 0.258594 0.321232 0.357694 0.402566 0.487978 0.586064 96.994259
23 68 0.012911 0.027778 0.042887 0.060645 0.095430 0.144212 0.181434 0.209663 0.246078 0.307818 0.377603 98.293543
23 69 0.002021 0.003156 0.004849 0.009389 0.021793 0.045377 0.076002 0.113273 0.154406 0.203620 0.247661 99.118454
23 70 0.003501 0.005844 0.008922 0.016418 0.034499 0.058624 0.079032 0.102418 0.133542 0.174381 0.212217 99.170601
23 71 0.005570 0.009439 0.013731 0.021657 0.036111 0.052621 0.066983 0.085406 0.109618 0.140416 0.170812 99.287632
23 72 0.002744 0.004139 0.005692 0.009373 0.017036 0.026609 0.035692 0.047894 0.064018 0.085629 0.108093 99.593076
23 73 0.001967 0.002853 0.003923 0.006571 0.011936 0.018445 0.024736 0.033592 0.045667 0.062632 0.080665 99.707016
23 74 0.003268 0.004432 0.005539 0.008623 0.014763 0.021904 0.028439 0.037299 0.048725 0.063760 0.078707 99.684540
23 75 0.001553 0.002509 0.003629 0.005826 0.010110 0.015797 0.021567 0.028672 0.037194 0.049630 0.063574 99.759939
23 76 0.001272 0.002057 0.002965 0.004747 0.008198 0.012718 0.017298 0.023012 0.029954 0.040336 0.052226 99.805218
23 77 0.001763 0.002478 0.003254 0.005164 0.008846 0.013244 0.017561 0.023389 0.030705 0.040785 0.051489 99.801323
23 78 0.001136 0.001729 0.002441 0.004006 0.007089 0.011087 0.015158 0.020402 0.027061 0.036769 0.047499 99.825621
23 79 0.001137 0.001773 0.002527 0.004096 0.007243 0.011620 0.016307 0.022112 0.028964 0.038950 0.050023 99.815247
23 80 0.001452 0.002306 0.003256 0.005173 0.009015 0.014143 0.019263 0.025512 0.033031 0.044001 0.055957 99.786895
23 81 0.001811 0.002857 0.004053 0.006335 0.010641 0.016561 0.022703 0.029879 0.038002 0.050003 0.063452 99.753702
23 82 0.001912 0.003080 0.004246 0.006447 0.010995 0.017581 0.024212 0.031717 0.040644 0.054120 0.069055 99.735989
23 83 0.002254 0.003764 0.005454 0.008427 0.014214 0.022455 0.030959 0.040341 0.050463 0.064965 0.080672 99.676029
23 84 0.002406 0.003794 0.005471 0.009011 0.016415 0.026361 0.035306 0.044646 0.054925 0.070253 0.086298 99.645113
23 85 0.007136 0.010656 0.012724 0.017263 0.026042 0.035592 0.042716 0.051672 0.064297 0.081931 0.099398 99.550575
23 86 0.003412 0.005390 0.007413 0.011480 0.019945 0.031159 0.040619 0.050266 0.061791 0.079494 0.098295 99.590732
23 87 0.003490 0.005099 0.006977 0.011511 0.020762 0.032048 0.041678 0.052660 0.065790 0.083732 0.101551 99.574705
23 88 0.008320 0.010394 0.012871 0.020686 0.034628 0.046309 0.053076 0.063296 0.079056 0.100210 0.119964 99.451189
23 89 0.016715 0.017736 0.017581 0.024863 0.039887 0.053488 0.061531 0.073955 0.093076 0.117539 0.139088 99.344540
23 90 0.004668 0.006976 0.009366 0.015211 0.027936 0.043407 0.054895 0.067310 0.085482 0.111916 0.137342 99.435491
23 91 0.004332 0.007031 0.010459 0.017364 0.031786 0.052255 0.069974 0.084516 0.099279 0.124538 0.152644 99.345820
23 92 0.010997 0.025310 0.035355 0.040002 0.052810 0.078072 0.100912 0.114623 0.128650 0.156976 0.191250 99.065044
23 93 0.004833 0.008091 0.011616 0.017666 0.030059 0.049100 0.067222 0.082851 0.099059 0.126870 0.160152 99.342481
23 94 0.004097 0.006294 0.008589 0.013677 0.024875 0.040065 0.054284 0.070894 0.093078 0.123152 0.152774 99.408218
23 95 0.004182 0.006544 0.009320 0.015068 0.027045 0.043248 0.058018 0.073963 0.093929 0.122383 0.152152 99.394150
23 96 0.005598 0.008542 0.011549 0.017922 0.030877 0.046883 0.060098 0.074733 0.094558 0.122436 0.150823 99.375980
23 97 0.011262 0.014473 0.017365 0.026121 0.042712 0.059064 0.069478 0.082495 0.102790 0.132080 0.161419 99.280739
23 98 0.015955 0.018958 0.019699 0.027239 0.043329 0.059511 0.069640 0.083882 0.107752 0.139811 0.169466 99.244759
23 99 0.004642 0.007622 0.011173 0.018179 0.032335 0.051037 0.067318 0.084195 0.106665 0.140404 0.177106 99.299326
23 100 0.006361 0.009874 0.013752 0.021858 0.038365 0.062072 0.083611 0.105163 0.132520 0.174210 0.221354 99.130859
24 25 0.000000 0.000000 0.000000 0.000000 0.000000 0.000000 0.000000 0.000000 0.000000 0.000000 0.000000 0.000000
24 26 0.154721 1.816698 13.491304 68.398756 9.932996 1.589847 1.153301 0.927798 0.224903 0.091763 0.080029 2.137885
24 27 6.540892 55.815941 20.615125 7.097214 2.142379 1.957162 1.504352 0.931360 0.490590 0.370031 0.259287 2.275669
24 28 0.830819 21.485933 46.331761 19.979416 2.510749 1.198791 1.392603 1.539364 1.312290 1.192084 0.667999 1.558188
24 29 0.643087 2.443348 0.760926 1.601810 7.858972 46.419999 28.686981 5.492533 1.019074 0.694333 0.484637 3.894300
24 30 0.037145 0.088821 0.198705 0.306464 0.401147 3.488125 43.179372 35.463139 6.724994 1.990638 1.489670 6.631777
24 31 0.028066 0.086035 0.144959 0.205839 0.528736 5.989350 40.282844 23.026614 6.086873 3.352959 4.108582 16.159143
24 32 0.029201 0.033963 0.072072 0.253370 0.447527 0.791526 3.754761 9.961398 26.091100 19.557003 11.483338 27.524741
24 33 0.022162 0.085773 0.142405 0.154261 0.227739 0.386663 0.834070 0.897294 2.443993 7.030222 22.788113 64.987305
24 34 0.019410 0.035936 0.054516 0.093269 0.131367 0.242071 0.668777 0.775883 1.253467 2.041569 5.635599 89.048137
24 35 0.021886 0.035538 0.049574 0.087909 0.141651 0.285747 0.773072 0.823479 1.141701 1.533416 3.258208 91.847820
24 36 0.010419 0.018415 0.027012 0.044895 0.078478 0.144327 0.238897 0.375498 0.597103 0.977641 1.503715 95.983601
24 37 0.011707 0.021397 0.031130 0.049060 0.085057 0.156733 0.250825 0.353181 0.485233 0.707129 0.997974 96.850577
24 38 0.021313 0.058966 0.104928 0.134554 0.165247 0.248925 0.363266 0.450295 0.523830 0.663564 0.871179 96.393935
24 39 0.008213 0.015709 0.024754 0.040180 0.069126 0.123389 0.191793 0.253712 0.314388 0.414615 0.541726 98.002396
24 40 0.028387 0.048910 0.059720 0.077621 0.112471 0.162046 0.206143 0.244618 0.297833 0.381469 0.473371 97.907410
24 41 0.010795 0.018076 0.025003 0.038374 0.062287 0.095661 0.128817 0.161000 0.200652 0.260890 0.327219 98.671225
24 42 0.009128 0.014673 0.019382 0.029168 0.047391 0.072460 0.097699 0.124056 0.156651 0.203923 0.254602 98.970867
24 43 0.007269 0.010710 0.013835 0.021646 0.035882 0.053297 0.070879 0.092738 0.121883 0.162115 0.204282 99.205466
24 44 0.004929 0.007682 0.010646 0.017642 0.030937 0.048277 0.066709 0.089631 0.119358 0.161423 0.206909 99.235850
24 45 0.007899 0.012132 0.016341 0.026133 0.044062 0.067100 0.091055 0.120939 0.160696 0.215842 0.275053 98.962754
24 46 0.011211 0.017327 0.023362 0.037657 0.065638 0.104186 0.144329 0.191561 0.254752 0.344374 0.440915 98.364689
24 47 0.019824 0.030428 0.041421 0.069349 0.126616 0.208986 0.293180 0.388841 0.522504 0.714167 0.918629 96.666050
24 48 0.006463 0.011300 0.017127 0.029140 0.058946 0.113377 0.173464 0.240041 0.334954 0.483500 0.650444 97.881244
24 49 0.029076 0.052486 0.072649 0.106426 0.192125 0.349038 0.490400 0.589424 0.718157 0.959876 1.236884 95.203461
24 50 0.045291 0.151915 0.271251 0.299503 0.377892 0.678770 1.061916 1.239245 1.299678 1.527642 1.862228 91.184669
24 51 0.021622 0.042643 0.067900 0.105876 0.194824 0.391981 0.623250 0.797795 0.966863 1.300911 1.722040 93.764294
24 52 0.129855 0.190540 0.212738 0.292762 0.527297 0.907389 1.170257 1.327544 1.569071 1.969777 2.290816 89.411955
24 53 0.087127 0.241938 0.386840 0.421579 0.530782 0.944939 1.413484 1.548834 1.547942 1.839929 2.293456 88.743147
24 54 0.085669 0.197067 0.311032 0.388153 0.515885 0.869370 1.324741 1.608775 1.725591 1.972579 2.282287 88.718849
24 55 0.074363 0.190361 0.328702 0.399210 0.486021 0.784001 1.153834 1.353839 1.436250 1.685884 2.053438 90.054097
24 56 0.033546 0.062840 0.091011 0.138294 0.248818 0.456733 0.683553 0.888837 1.121077 1.462946 1.811467 93.000877
24 57 0.066328 0.100397 0.132166 0.207833 0.368024 0.580561 0.738557 0.878716 1.066384 1.324793 1.562163 92.974077
24 58 0.013620 0.022599 0.035665 0.070780 0.163210 0.305857 0.430556 0.562575 0.764616 1.049294 1.304464 95.276762
24 59 0.051587 0.084686 0.110303 0.161334 0.278105 0.460074 0.608065 0.731695 0.915999 1.222216 1.539746 93.836191
24 60 0.042187 0.134932 0.236996 0.279428 0.388310 0.692880 1.021047 1.127447 1.131175 1.262911 1.454189 92.228494
24 61 0.013934 0.038597 0.073051 0.102217 0.157807 0.299044 0.479055 0.598516 0.673615 0.843045 1.086480 95.634640
24 62 0.004473 0.008750 0.014840 0.027450 0.061742 0.136668 0.236116 0.344908 0.478982 0.684173 0.909082 97.092811
24 63 0.026841 0.052087 0.076866 0.118514 0.217483 0.375692 0.510142 0.622069 0.777632 1.007089 1.220959 94.994629
24 64 0.037071 0.083682 0.129370 0.178144 0.275245 0.429387 0.562250 0.653468 0.747163 0.886608 1.031756 94.985855
24 65 0.002624 0.005541 0.009871 0.018252 0.041275 0.092981 0.162969 0.239844 0.334667 0.481835 0.647564 97.962576
24 66 0.002824 0.005761 0.009862 0.018300 0.042100 0.091281 0.150105 0.211943 0.295987 0.431468 0.578361 98.162010
24 67 0.015571 0.041986 0.073107 0.095725 0.138378 0.225570 0.316198 0.374275 0.415961 0.486330 0.570516 97.246386
24 68 0.004311 0.010013 0.018078 0.029202 0.053038 0.099604 0.153620 0.198923 0.240118 0.306090 0.382015 98.504988
24 69 0.001465 0.002427 0.003600 0.006485 0.013995 0.027648 0.044743 0.068557 0.104358 0.158988 0.220237 99.347498
24 70 0.001944 0.003512 0.005534 0.009743 0.019488 0.034935 0.051588 0.072405 0.102246 0.147497 0.197051 99.354056
24 71 0.002395 0.004314 0.006669 0.011303 0.021341 0.035846 0.050218 0.067204 0.089520 0.121725 0.155713 99.433752
24 72 0.001292 0.002159 0.003193 0.005383 0.010150 0.017252 0.024926 0.035047 0.048785 0.069424 0.092907 99.689483
24 73 0.001145 0.001784 0.002507 0.004218 0.007924 0.013116 0.018298 0.025014 0.034250 0.048641 0.065368 99.777733
24 74 0.001891 0.002936 0.003979 0.006268 0.010810 0.016482 0.021821 0.028857 0.038636 0.053148 0.069047 99.746126
24 75 0.001020 0.001770 0.002639 0.004222 0.007450 0.012282 0.017517 0.023682 0.030914 0.042254 0.055697 99.800552
24 76 0.000951 0.001607 0.002367 0.003776 0.006526 0.010419 0.014698 0.020080 0.026571 0.036462 0.048126 99.828417
24 77 0.001373 0.002077 0.002822 0.004491 0.007844 0.012139 0.016312 0.021587 0.028215 0.037956 0.048619 99.816566
24 78 0.000904 0.001439 0.002097 0.003479 0.006295 0.010225 0.014384 0.019485 0.025542 0.034773 0.045315 99.836062
24 79 0.001021 0.001682 0.002412 0.003847 0.006723 0.010713 0.014840 0.019928 0.026347 0.036197 0.047421 99.828867
24 80 0.001254 0.002159 0.003192 0.004934 0.008191 0.012848 0.017884 0.023873 0.030819 0.041471 0.053751 99.799625
24 81 0.001442 0.002402 0.003478 0.005462 0.009436 0.015208 0.021223 0.027979 0.035571 0.047159 0.060197 99.770445
24 82 0.001354 0.002317 0.003454 0.005437 0.009388 0.015664 0.022684 0.030355 0.038619 0.051513 0.066461 99.752756
24 83 0.001780 0.003277 0.004929 0.007341 0.011898 0.019052 0.026900 0.035352 0.044895 0.059896 0.077416 99.707260
24 84 0.001850 0.003151 0.004601 0.007235 0.012891 0.021868 0.031344 0.041217 0.052019 0.069047 0.088041 99.666742
24 85 0.004381 0.007828 0.010903 0.015422 0.024236 0.036056 0.045946 0.055234 0.066159 0.083536 0.102237 99.548063
24 86 0.002120 0.003737 0.005439 0.008451 0.015233 0.026017 0.036647 0.047162 0.059268 0.078630 0.099685 99.617609
24 87 0.001916 0.003377 0.005096 0.008263 0.015150 0.025855 0.036667 0.047846 0.060838 0.081231 0.103631 99.610132
24 88 0.005764 0.008930 0.011344 0.016802 0.028886 0.043278 0.052846 0.062509 0.077319 0.100551 0.123184 99.468586
24 89 0.010736 0.015243 0.016805 0.022567 0.037119 0.054058 0.063398 0.072463 0.089029 0.116304 0.142439 99.359840
24 90 0.002806 0.004965 0.007309 0.011643 0.021920 0.038876 0.055123 0.069992 0.087905 0.116259 0.144692 99.438511
24 91 0.003312 0.006137 0.008897 0.013588 0.025849 0.048613 0.071239 0.086676 0.099273 0.124467 0.153390 99.358560
24 92 0.007321 0.021421 0.039638 0.048167 0.054665 0.073693 0.098395 0.116227 0.128081 0.152620 0.190404 99.069369
24 93 0.003447 0.006765 0.010490 0.015627 0.027016 0.048603 0.072669 0.091629 0.106560 0.133781 0.167439 99.315973
24 94 0.002856 0.005010 0.007240 0.011373 0.021348 0.037899 0.055522 0.074534 0.098343 0.132226 0.165650 99.388002
24 95 0.003464 0.006229 0.009099 0.014202 0.025956 0.044060 0.060519 0.075756 0.094949 0.125406 0.158554 99.381801
24 96 0.004328 0.007954 0.011758 0.017632 0.029705 0.047547 0.063867 0.079228 0.098385 0.128906 0.163071 99.347622
24 97 0.010738 0.015770 0.017924 0.023798 0.038610 0.058097 0.071520 0.084875 0.107046 0.141570 0.176047 99.254005
24 98 0.009948 0.015936 0.019687 0.026666 0.042280 0.063274 0.078490 0.092314 0.113651 0.149062 0.187502 99.201187
24 99 0.003918 0.007191 0.010278 0.015388 0.027592 0.048146 0.068718 0.088802 0.115089 0.155839 0.200273 99.258766
24 100 0.004856 0.008630 0.012915 0.020225 0.036136 0.063290 0.090506 0.115180 0.145073 0.194509 0.252850 99.055830
25 26 0.000000 0.000000 0.000000 0.000000 0.000000 0.000000 0.000000 0.000000 0.000000 0.000000 0.000000 0.000000
25 27 0.152014 1.857950 13.053634 66.273054 10.968715 1.719202 1.256075 0.991240 0.233635 0.097503 0.083422 3.313556
25 28 6.843117 54.411153 20.024605 7.754147 2.525672 2.323298 1.843155 1.144096 0.499988 0.298280 0.185390 2.147102
25 29 1.076066 22.937262 43.438190 20.085523 3.027016 1.434409 1.475292 1.576824 1.321676 1.125160 0.624826 1.877752
25 30 0.714281 2.661039 0.942400 2.105213 8.397892 42.229462 27.813716 6.610070 1.407063 0.937423 0.658360 5.523083
25 31 0.070835 0.151245 0.310482 0.524494 0.753862 4.713610 39.317965 31.061770 8.184647 3.037270 2.349683 9.524134
25 32 0.040801 0.099476 0.150455 0.238205 0.688814 5.857307 32.624586 20.420803 7.306876 4.732496 5.909376 21.930807
25 33 0.045569 0.056166 0.110664 0.346341 0.644274 1.187212 4.879372 10.450804 23.496952 17.782368 11.289610 29.710671
25 34 0.028281 0.103482 0.167205 0.186963 0.285656 0.529833 1.218179 1.277573 2.931874 6.963091 19.472642 66.835224
25 35 0.018055 0.031153 0.047638 0.091859 0.149109 0.286552 0.773011 0.899438 1.488404 2.313202 5.592741 88.308838
25 36 0.012137 0.019695 0.028176 0.053806 0.101853 0.234732 0.682443 0.758490 1.106926 1.506054 3.046760 92.448929
25 37 0.009841 0.017216 0.025342 0.042632 0.077556 0.149505 0.256395 0.405876 0.638869 1.041892 1.605017 95.729859
25 38 0.016160 0.042415 0.074963 0.105343 0.158933 0.296826 0.505768 0.699152 0.884237 1.189478 1.594803 94.431917
25 39 0.006343 0.011733 0.018414 0.031587 0.058828 0.112507 0.185684 0.269427 0.377260 0.556790 0.793905 97.577518
25 40 0.017839 0.030848 0.044017 0.069876 0.118150 0.189460 0.261787 0.329147 0.409818 0.531676 0.669799 97.327583
25 41 0.009229 0.016052 0.023371 0.037053 0.062014 0.100940 0.145662 0.195099 0.259309 0.356414 0.468191 98.326666
25 42 0.007805 0.013018 0.017942 0.027862 0.047080 0.076133 0.107349 0.141561 0.186537 0.255790 0.334993 98.783930
25 43 0.006461 0.009754 0.013364 0.022314 0.039086 0.060888 0.083800 0.112618 0.151295 0.205875 0.264780 99.029763
25 44 0.004801 0.007554 0.010672 0.018048 0.032236 0.052164 0.074452 0.103036 0.141777 0.198885 0.263601 99.092774
25 45 0.007381 0.011228 0.015312 0.025558 0.045390 0.071892 0.099546 0.135756 0.187234 0.260803 0.340652 98.799246
25 46 0.010446 0.016101 0.022079 0.037013 0.067937 0.113410 0.163125 0.223315 0.304232 0.419339 0.542064 98.080942
25 47 0.019228 0.029738 0.041880 0.074380 0.145346 0.249826 0.356850 0.476404 0.638448 0.865651 1.096935 96.005318
25 48 0.023416 0.040736 0.059075 0.099923 0.202656 0.402286 0.643217 0.880342 1.171011 1.585434 1.966204 92.925695
25 49 0.036293 0.065545 0.093972 0.143896 0.269417 0.493765 0.695644 0.818918 0.937326 1.156469 1.380703 93.908049
25 50 0.076146 0.277698 0.536431 0.595260 0.676432 1.031721 1.414055 1.506220 1.473090 1.616008 1.872694 88.924250
25 51 0.026612 0.055885 0.093829 0.153027 0.310513 0.671762 1.093505 1.359938 1.550704 1.910381 2.261654 90.512188
25 52 0.237764 0.362801 0.421774 0.569805 0.933536 1.467230 1.761014 1.813190 1.904819 2.190435 2.431229 85.906405
25 53 0.198321 0.497433 0.683123 0.708333 0.904679 1.483710 1.965952 2.007073 1.973155 2.213415 2.496523 84.868283
25 54 0.110982 0.273923 0.523766 0.701022 0.836119 1.280218 1.843850 2.079836 2.004224 2.108543 2.356727 85.880787
25 55 0.181042 0.355007 0.454113 0.492634 0.628142 1.022009 1.456495 1.659423 1.737942 1.983545 2.313225 87.716425
25 56 0.033871 0.070127 0.127468 0.217865 0.365573 0.617485 0.897546 1.135655 1.365933 1.715559 2.103827 91.349089
25 57 0.083267 0.133491 0.170413 0.250993 0.444836 0.722383 0.907872 1.031567 1.217760 1.520093 1.802214 91.715113
25 58 0.011679 0.019127 0.029898 0.060864 0.153113 0.316359 0.480058 0.656479 0.919318 1.284511 1.585875 94.482716
25 59 0.050032 0.084533 0.118931 0.193296 0.371129 0.643930 0.848463 0.980445 1.157686 1.472663 1.779736 92.299156
25 60 0.074066 0.222631 0.349455 0.387600 0.528500 0.912066 1.248090 1.287861 1.269746 1.419793 1.627702 90.672493
25 61 0.011429 0.030733 0.057290 0.085280 0.151289 0.317470 0.534597 0.691941 0.805479 1.018511 1.281350 95.014633
25 62 0.004027 0.007558 0.012664 0.024273 0.057170 0.130421 0.229827 0.348091 0.513303 0.778695 1.087871 96.806099
25 63 0.029094 0.055444 0.084990 0.139736 0.269814 0.476970 0.655638 0.797369 0.972925 1.221753 1.435789 93.860475
25 64 0.034491 0.073255 0.117383 0.180152 0.315773 0.525517 0.695986 0.803886 0.910944 1.063272 1.198025 94.081318
25 65 0.002089 0.004180 0.007315 0.013817 0.032136 0.074730 0.136641 0.213419 0.321394 0.499277 0.715607 97.979399
25 66 0.002665 0.005182 0.008869 0.017045 0.039600 0.085676 0.144102 0.214188 0.315182 0.473373 0.649626 98.044491
25 67 0.011785 0.030211 0.055773 0.085086 0.145562 0.259013 0.378348 0.456724 0.504109 0.577683 0.658325 96.837379
25 68 0.002810 0.005731 0.009849 0.017232 0.035272 0.072512 0.123441 0.182338 0.250785 0.343753 0.436839 98.519441
25 69 0.000744 0.001263 0.002012 0.003961 0.009135 0.019336 0.033183 0.053338 0.084966 0.138336 0.208573 99.445154
25 70 0.001198 0.002251 0.003635 0.006620 0.014184 0.027933 0.044463 0.065775 0.097170 0.146905 0.205348 99.384520
25 71 0.001225 0.002290 0.003873 0.007060 0.014040 0.025712 0.040421 0.060180 0.086457 0.123821 0.164887 99.470040
25 72 0.000684 0.001139 0.001734 0.003142 0.006460 0.012044 0.018780 0.028030 0.041138 0.062217 0.088311 99.736326
25 73 0.000594 0.000929 0.001403 0.002576 0.005172 0.009261 0.014155 0.020920 0.030169 0.045023 0.063685 99.806116
25 74 0.001041 0.001626 0.002376 0.004141 0.007866 0.013246 0.019076 0.026661 0.036740 0.051887 0.069368 99.765974
25 75 0.000624 0.001082 0.001677 0.002842 0.005241 0.009069 0.013629 0.019472 0.027067 0.039422 0.055002 99.824869
25 76 0.000584 0.000991 0.001520 0.002598 0.004811 0.008228 0.012341 0.017735 0.024528 0.035321 0.048764 99.842580
25 77 0.000913 0.001396 0.001997 0.003363 0.006100 0.009877 0.013948 0.019279 0.026157 0.036702 0.049190 99.831076
25 78 0.000608 0.000978 0.001440 0.002458 0.004568 0.007688 0.011198 0.015794 0.021939 0.031854 0.044113 99.857362
25 79 0.000641 0.001057 0.001591 0.002703 0.005009 0.008609 0.012784 0.017922 0.024143 0.034090 0.046361 99.845093
25 80 0.000857 0.001428 0.002110 0.003453 0.006191 0.010425 0.015247 0.021187 0.028506 0.040088 0.054019 99.816486
25 81 0.000920 0.001546 0.002338 0.003812 0.006712 0.011413 0.017032 0.023845 0.031985 0.045094 0.061204 99.794101
25 82 0.000921 0.001522 0.002259 0.003699 0.006675 0.011658 0.017634 0.024764 0.033162 0.046848 0.064055 99.786806
25 83 0.001058 0.001844 0.002831 0.004560 0.008042 0.013987 0.021059 0.029079 0.038479 0.054150 0.074154 99.750757
25 84 0.001115 0.001877 0.002790 0.004491 0.008089 0.014443 0.022184 0.031396 0.042792 0.061886 0.086076 99.722859
25 85 0.002444 0.004130 0.006075 0.009635 0.017122 0.028746 0.040858 0.053506 0.067220 0.087557 0.109342 99.573362
25 86 0.001133 0.001955 0.003010 0.004974 0.009202 0.016809 0.026135 0.036994 0.050228 0.072227 0.099493 99.677836
25 87 0.001180 0.001991 0.003001 0.004996 0.009225 0.016416 0.024789 0.034965 0.048640 0.071980 0.101592 99.681223
25 88 0.002678 0.004199 0.005907 0.009603 0.017817 0.030444 0.043040 0.056993 0.075109 0.103439 0.133961 99.516811
25 89 0.003995 0.006130 0.008615 0.014594 0.028153 0.046404 0.061121 0.075793 0.095111 0.125181 0.155555 99.379349
25 90 0.001303 0.002224 0.003483 0.006078 0.011896 0.022499 0.035459 0.050935 0.071161 0.104212 0.144365 99.546385
25 91 0.001642 0.002913 0.004493 0.007603 0.015111 0.029405 0.046358 0.064515 0.087104 0.125847 0.173359 99.441648
25 92 0.003711 0.010136 0.019654 0.028210 0.041110 0.068322 0.104452 0.133205 0.149783 0.177490 0.216442 99.047487
25 93 0.001547 0.002928 0.004813 0.008033 0.015458 0.031110 0.052752 0.075968 0.099190 0.136489 0.183653 99.388060
25 94 0.001439 0.002478 0.003751 0.006357 0.012588 0.023901 0.037479 0.054070 0.077009 0.113937 0.158389 99.508602
25 95 0.001632 0.002931 0.004611 0.007860 0.015556 0.029479 0.045718 0.063641 0.086141 0.122293 0.165529 99.454611
25 96 0.002058 0.003792 0.005903 0.009573 0.017798 0.032083 0.047846 0.064873 0.087230 0.124190 0.169323 99.435331
25 97 0.004207 0.006792 0.009508 0.015097 0.027943 0.047169 0.064420 0.081783 0.105630 0.143852 0.185982 99.307619
25 98 0.004036 0.006436 0.009065 0.015067 0.029380 0.050848 0.069913 0.088945 0.114746 0.155104 0.198487 99.257970
25 99 0.001481 0.002794 0.004620 0.007972 0.015555 0.029646 0.047240 0.068213 0.096714 0.143628 0.203687 99.378448
25 100 0.002737 0.004666 0.007055 0.011942 0.023304 0.044353 0.068321 0.094852 0.131505 0.192793 0.269615 99.148859
26 27 0.000000 0.000000 0.000000 0.000000 0.000000 0.000000 0.000000 0.000000 0.000000 0.000000 0.000000 0.000000
26 28 0.154641 2.147675 13.430343 63.655535 11.872380 1.728225 1.116754 0.855415 0.210726 0.085139 0.064256 4.678910
26 29 6.748451 48.334981 19.402059 9.389181 3.670599 3.534234 2.777911 1.585058 0.561577 0.273086 0.148094 3.574769
26 30 1.169002 21.140334 36.262957 20.902279 4.433386 2.473431 2.509910 2.687427 2.266342 1.919263 1.043598 3.192071
26 31 0.741895 2.601094 1.049317 2.488641 8.698984 36.170615 26.516162 8.387602 2.203145 1.503216 1.073932 8.565398
26 32 0.114370 0.212017 0.363941 0.652107 1.171851 5.601417 33.625490 27.006011 9.692960 4.379229 3.578297 13.602308
26 33 0.099860 0.226812 0.324929 0.516528 1.257076 6.901098 27.770981 16.779224 7.060771 4.938534 6.286024 27.838165
26 34 0.072480 0.102070 0.186830 0.477116 0.838810 1.524741 5.395098 9.378708 18.240522 14.489301 10.548130 38.746194
26 35 0.041516 0.115952 0.175755 0.228760 0.366689 0.660115 1.513379 1.615667 3.449384 6.887085 15.954677 68.991020
26 36 0.017920 0.029366 0.043875 0.086852 0.146029 0.276614 0.717728 0.815735 1.324870 1.940669 4.250301 90.350044
26 37 0.019975 0.030406 0.042435 0.081662 0.151578 0.310870 0.807802 0.835128 1.131991 1.387599 2.484067 92.716490
26 38 0.029670 0.066242 0.097364 0.130903 0.199766 0.349229 0.546419 0.751816 1.027923 1.477293 2.026878 93.296495
26 39 0.009191 0.016283 0.025495 0.044895 0.084844 0.158997 0.256525 0.368909 0.514028 0.749862 1.051671 96.719301
26 40 0.024991 0.038040 0.051618 0.084150 0.142073 0.217413 0.295386 0.382652 0.490063 0.632323 0.785305 96.855986
26 41 0.011296 0.018549 0.026406 0.042847 0.072994 0.117837 0.168643 0.226240 0.299826 0.407090 0.528494 98.079775
26 42 0.009997 0.015894 0.021497 0.034007 0.057564 0.090149 0.124260 0.164482 0.219240 0.299144 0.387839 98.575925
26 43 0.008201 0.012311 0.016802 0.027753 0.047117 0.071369 0.097383 0.130944 0.175627 0.237908 0.305937 98.868651
26 44 0.006287 0.009785 0.013535 0.022666 0.040319 0.063842 0.089054 0.122066 0.168054 0.233842 0.304842 98.925709
26 45 0.008758 0.013262 0.018186 0.030422 0.053440 0.083755 0.115995 0.158097 0.215521 0.295837 0.381998 98.624733
26 46 0.011866 0.017967 0.024871 0.042237 0.076292 0.122351 0.171951 0.235114 0.321097 0.442192 0.572461 97.961607
26 47 0.021965 0.032834 0.045863 0.080846 0.151886 0.248464 0.349296 0.472276 0.641247 0.873571 1.113383 95.968372
26 48 0.026188 0.043227 0.062904 0.108211 0.209353 0.379307 0.573898 0.780406 1.048185 1.433414 1.818944 93.515966
26 49 0.115537 0.182366 0.253423 0.416769 0.745795 1.240212 1.701501 2.011944 2.275353 2.702125 3.108993 85.245983
26 50 0.092578 0.243448 0.372349 0.434757 0.628189 1.108151 1.538442 1.594730 1.536008 1.651239 1.804983 88.995129
26 51 0.037343 0.071801 0.122810 0.202873 0.368340 0.706055 1.096147 1.373209 1.575785 1.946716 2.357286 90.141639
26 52 0.336364 0.386763 0.425347 0.653229 1.091582 1.514108 1.690646 1.822660 2.040386 2.310681 2.463270 85.264967
26 53 0.210107 0.433422 0.668546 0.849017 1.125634 1.734268 2.219692 2.235583 2.110561 2.252269 2.458581 83.702318
26 54 0.265149 0.474407 0.632954 0.805575 1.046791 1.425304 1.722754 1.849486 1.936830 2.145484 2.367109 85.328155
26 55 0.161225 0.329074 0.506911 0.678100 0.864857 1.225656 1.572858 1.724610 1.781678 1.971060 2.207556 86.976416
26 56 0.055906 0.101740 0.166516 0.283637 0.495477 0.799230 1.078337 1.299875 1.504999 1.783467 2.052274 90.378544
26 57 0.145422 0.199962 0.246271 0.362175 0.568729 0.787484 0.925173 1.070133 1.277176 1.532474 1.758406 91.126594
26 58 0.019880 0.029401 0.047611 0.106663 0.258047 0.453317 0.618874 0.827204 1.113918 1.399111 1.561402 93.564570
26 59 0.077533 0.106228 0.153444 0.291985 0.564875 0.831380 0.959531 1.068672 1.233332 1.451269 1.618848 91.642902
26 60 0.181251 0.418398 0.506451 0.527402 0.681072 0.949667 1.073241 1.064520 1.136216 1.337497 1.537764 90.586521
26 61 0.027958 0.059847 0.098744 0.157270 0.291146 0.511640 0.688274 0.775981 0.856520 1.029323 1.215044 94.288252
26 62 0.006583 0.010815 0.019443 0.043977 0.111618 0.239565 0.412098 0.628663 0.859459 1.076233 1.213115 95.378430
26 63 0.068175 0.114078 0.175690 0.305579 0.529665 0.720316 0.797027 0.872929 1.011783 1.183813 1.320470 92.900469
26 64 0.105727 0.188605 0.255676 0.353602 0.502239 0.624139 0.665590 0.712926 0.824907 0.979706 1.119190 93.667693
26 65 0.004130 0.007532 0.013203 0.028050 0.073386 0.163099 0.265911 0.370995 0.492395 0.644090 0.768187 97.169022
26 66 0.004606 0.008424 0.015312 0.033439 0.083553 0.168651 0.257481 0.348472 0.450402 0.573128 0.672564 97.383968
26 67 0.037518 0.087027 0.134645 0.175750 0.232536 0.297830 0.339657 0.372395 0.427815 0.516523 0.613536 96.764771
26 68 0.006562 0.013449 0.024040 0.044623 0.088494 0.148568 0.197802 0.239441 0.285667 0.350448 0.414697 98.186207
26 69 0.001302 0.002056 0.003316 0.006763 0.015852 0.032821 0.057824 0.096621 0.149550 0.215980 0.277885 99.140032
26 70 0.001902 0.003368 0.005639 0.010998 0.023769 0.043538 0.065809 0.095289 0.134694 0.186538 0.237456 99.191004
26 71 0.002273 0.004007 0.006605 0.012414 0.024519 0.040386 0.056759 0.079085 0.109293 0.147908 0.186060 99.330694
26 72 0.001166 0.001880 0.002891 0.005252 0.010313 0.017729 0.026377 0.038878 0.056309 0.081575 0.110127 99.647504
26 73 0.001020 0.001533 0.002227 0.003991 0.007687 0.012711 0.018273 0.026448 0.038043 0.055353 0.075268 99.757446
26 74 0.001526 0.002270 0.003291 0.005780 0.010679 0.016866 0.023369 0.032547 0.044876 0.061666 0.079194 99.717935
26 75 0.000933 0.001541 0.002308 0.003878 0.007001 0.011433 0.016418 0.023066 0.031708 0.044535 0.059356 99.797825
26 76 0.000779 0.001290 0.001968 0.003372 0.006159 0.009990 0.014283 0.020039 0.027448 0.038676 0.051733 99.824263
26 77 0.001206 0.001772 0.002481 0.004169 0.007336 0.011132 0.015061 0.020667 0.028101 0.038636 0.050350 99.819090
26 78 0.000750 0.001182 0.001768 0.003052 0.005547 0.009001 0.012926 0.018209 0.024868 0.034884 0.046640 99.841175
26 79 0.000842 0.001341 0.001976 0.003371 0.006185 0.010069 0.014325 0.019950 0.027016 0.037535 0.049484 99.827910
26 80 0.000993 0.001624 0.002450 0.004145 0.007483 0.012086 0.017068 0.023445 0.031141 0.042599 0.055516 99.801453
26 81 0.001231 0.001971 0.002892 0.004786 0.008473 0.013473 0.018781 0.025505 0.033828 0.046350 0.060693 99.782021
26 82 0.001201 0.001904 0.002775 0.004553 0.008030 0.013083 0.018699 0.025785 0.034417 0.047471 0.062589 99.779493
26 83 0.001353 0.002234 0.003325 0.005470 0.009804 0.016212 0.023250 0.031662 0.041525 0.056246 0.072953 99.735964
26 84 0.001475 0.002374 0.003502 0.005847 0.010680 0.017684 0.025084 0.034136 0.045485 0.062701 0.082029 99.709002
26 85 0.003880 0.006009 0.008188 0.012608 0.020763 0.030228 0.038711 0.049461 0.063198 0.082185 0.102035 99.582728
26 86 0.001821 0.002921 0.004274 0.007133 0.012971 0.021182 0.029604 0.039997 0.053423 0.073274 0.095078 99.658321
26 87 0.001628 0.002632 0.004007 0.006894 0.012700 0.021031 0.030089 0.041644 0.056184 0.077315 0.100904 99.644976
26 88 0.003761 0.005431 0.007575 0.012726 0.022600 0.033897 0.043958 0.057362 0.075396 0.099785 0.124408 99.513100
26 89 0.005997 0.007835 0.010527 0.018226 0.032416 0.046156 0.056731 0.071907 0.092940 0.120162 0.146390 99.390713
26 90 0.001967 0.003110 0.004717 0.008347 0.016057 0.027183 0.039145 0.054562 0.074984 0.103857 0.134865 99.531204
26 91 0.002418 0.003778 0.005667 0.010057 0.019863 0.034764 0.049974 0.067180 0.089012 0.122897 0.161410 99.432979
26 92 0.006030 0.012962 0.019326 0.025656 0.040022 0.066254 0.094102 0.117272 0.139765 0.173776 0.210234 99.094605
26 93 0.002517 0.004176 0.006491 0.011258 0.020983 0.035713 0.050916 0.067655 0.088174 0.120913 0.161206 99.429997
26 94 0.002367 0.003696 0.005422 0.009244 0.017307 0.029181 0.042056 0.058526 0.080477 0.112243 0.148469 99.491013
26 95 0.002836 0.004600 0.006877 0.011499 0.020904 0.034266 0.048030 0.064737 0.086642 0.118234 0.153735 99.447639
26 96 0.002733 0.004607 0.007097 0.011967 0.021893 0.035855 0.050081 0.067044 0.089414 0.122150 0.159287 99.427868
26 97 0.006252 0.008746 0.011732 0.019187 0.033399 0.048864 0.061853 0.079139 0.103533 0.136032 0.169310 99.321951
26 98 0.005730 0.008093 0.011369 0.019777 0.036084 0.053386 0.067128 0.085273 0.111386 0.146529 0.181888 99.273356
26 99 0.002181 0.003682 0.005724 0.010108 0.019777 0.034471 0.050378 0.070417 0.098874 0.140257 0.186463 99.377670
26 100 0.003223 0.005241 0.008018 0.013971 0.026358 0.045580 0.065975 0.090208 0.123195 0.173845 0.235659 99.208725
27 28 0.000000 0.000000 0.000000 0.000000 0.000000 0.000000 0.000000 0.000000 0.000000 0.000000 0.000000 0.000000
27 29 0.187947 2.588746 13.088437 58.724053 14.146132 1.947633 0.960034 0.706444 0.231821 0.084693 0.047128 7.286933
27 30 6.347251 39.991368 16.848743 10.913020 5.052436 5.602682 4.991252 2.957245 0.840206 0.291852 0.112140 6.051806
27 31 1.367669 19.482700 27.796724 20.357730 6.103890 3.768293 3.520186 3.798353 3.432139 2.836168 1.517275 6.018873
27 32 0.726341 2.415515 1.060799 2.616044 7.784324 28.356330 23.378402 10.165391 3.660401 2.829036 2.150330 14.857085
27 33 0.317289 0.544046 0.763887 1.230626 1.915769 6.547910 27.614136 20.598858 9.060062 4.868443 4.407513 22.131461
27 34 0.155858 0.316294 0.418051 0.647061 1.414245 6.053300 20.740473 13.026145 6.715809 5.051163 6.277945 39.183656
27 35 0.109942 0.141136 0.228243 0.544709 0.955941 1.648855 5.201369 8.049379 14.462825 11.634647 8.933485 48.089469
27 36 0.050326 0.115819 0.155465 0.208908 0.336246 0.594836 1.321569 1.379670 2.722404 4.877912 10.556309 77.680532
27 37 0.030953 0.044502 0.058557 0.110607 0.187341 0.331924 0.760445 0.778054 1.152987 1.524200 2.896018 92.124413
27 38 0.057954 0.102586 0.123347 0.178357 0.296713 0.596539 1.441127 1.312849 1.580830 1.753909 2.737770 89.818016
27 39 0.016749 0.026540 0.037681 0.064269 0.118315 0.205800 0.307901 0.432559 0.611999 0.884582 1.199530 96.094072
27 40 0.037557 0.049353 0.063057 0.105187 0.177445 0.261307 0.345330 0.450516 0.586568 0.756338 0.927674 96.239668
27 41 0.018584 0.027143 0.036261 0.060437 0.105822 0.162157 0.214878 0.276876 0.364239 0.484813 0.607222 97.641569
27 42 0.016283 0.023024 0.029696 0.047808 0.080535 0.120538 0.158743 0.204452 0.266093 0.351895 0.441478 98.259456
27 43 0.014876 0.019178 0.023895 0.039083 0.065042 0.093076 0.121055 0.160910 0.215658 0.285214 0.354309 98.607710
27 44 0.009857 0.014096 0.019036 0.032338 0.056206 0.084587 0.113680 0.152929 0.205856 0.277280 0.351309 98.682827
27 45 0.015074 0.020109 0.026181 0.044390 0.076026 0.111417 0.147826 0.199040 0.264808 0.344672 0.422971 98.327486
27 46 0.018917 0.025420 0.033560 0.057236 0.100056 0.149913 0.202418 0.273938 0.366702 0.482415 0.597283 97.692139
27 47 0.036453 0.044638 0.058180 0.104451 0.185709 0.272439 0.361379 0.488073 0.657239 0.856952 1.045283 95.889206
27 48 0.042702 0.061659 0.082914 0.139307 0.246363 0.389157 0.540507 0.724226 0.974955 1.296908 1.599496 93.901806
27 49 0.146648 0.180150 0.229872 0.414864 0.768429 1.136237 1.384997 1.623937 1.953983 2.377810 2.702650 87.080425
27 50 0.353669 0.639594 0.668158 0.740026 1.221875 2.374321 3.335783 3.434027 3.396810 3.669683 3.703292 76.462759
27 51 0.056880 0.081422 0.110765 0.191151 0.364560 0.596093 0.762206 0.911549 1.145905 1.538933 1.947455 92.293081
27 52 0.193730 0.193627 0.267520 0.512289 0.883790 1.166087 1.342454 1.584391 1.827967 2.050672 2.196222 87.781254
27 53 0.462900 0.553087 0.429003 0.461174 0.783379 1.364888 1.677851 1.723702 1.870975 2.187246 2.314022 86.171772
27 54 0.206699 0.308019 0.434378 0.660143 0.927334 1.264347 1.510541 1.629250 1.730355 1.989040 2.255819 87.084076
27 55 0.322338 0.452516 0.395546 0.421394 0.632057 1.016617 1.266392 1.350000 1.466991 1.730862 1.947098 88.998190
27 56 0.065294 0.096329 0.146875 0.262495 0.452053 0.657995 0.810565 0.963205 1.156685 1.423963 1.683860 92.280679
27 57 0.172609 0.162464 0.178582 0.297665 0.495646 0.645794 0.736486 0.896742 1.120390 1.341349 1.501832 92.450441
27 58 0.030380 0.036571 0.058090 0.137431 0.298260 0.425066 0.500712 0.637530 0.845885 1.065591 1.239937 94.724548
27 59 0.125320 0.110551 0.129119 0.254008 0.474093 0.618071 0.675208 0.805467 1.018438 1.243228 1.411460 93.135038
27 60 0.185291 0.269825 0.239610 0.273644 0.484049 0.820135 0.982674 1.016803 1.131136 1.340602 1.445622 91.810612
27 61 0.059197 0.082503 0.091675 0.129896 0.233015 0.381016 0.475809 0.547260 0.674133 0.899901 1.121786 95.303808
27 62 0.011115 0.014052 0.022967 0.054516 0.128996 0.223387 0.313968 0.434653 0.586545 0.767316 0.943209 96.499270
27 63 0.061163 0.071505 0.095362 0.182845 0.352935 0.511440 0.612417 0.752271 0.941401 1.120540 1.237229 94.060892
27 64 0.094059 0.113997 0.129497 0.196256 0.335079 0.485099 0.586005 0.701692 0.851199 0.999586 1.093379 94.414151
27 65 0.005743 0.008890 0.014006 0.028947 0.068246 0.128233 0.187705 0.261394 0.367487 0.517145 0.672042 97.740162
27 66 0.004608 0.006865 0.011373 0.025312 0.061167 0.113672 0.168733 0.243304 0.348377 0.483387 0.610048 97.923149
27 67 0.027354 0.044625 0.058249 0.085883 0.149992 0.243198 0.322184 0.388132 0.459891 0.551644 0.626630 97.042221
27 68 0.007016 0.011805 0.018312 0.032901 0.063647 0.103629 0.139132 0.181230 0.238169 0.315973 0.394898 98.493286
27 69 0.001520 0.002143 0.003271 0.006724 0.015045 0.028093 0.044564 0.070654 0.109147 0.163131 0.220919 99.334785
27 70 0.002293 0.003465 0.005181 0.009880 0.020622 0.035431 0.051259 0.074654 0.108456 0.154681 0.202046 99.332033
27 71 0.002785 0.004356 0.006457 0.011428 0.021390 0.034029 0.047206 0.066454 0.092513 0.126553 0.161038 99.425793
27 72 0.001810 0.002593 0.003601 0.006356 0.012077 0.019129 0.026027 0.036401 0.051173 0.072126 0.094868 99.673837
27 73 0.001416 0.001897 0.002642 0.004757 0.008843 0.013671 0.018639 0.026194 0.036414 0.050977 0.067187 99.767362
27 74 0.002285 0.002859 0.003701 0.006451 0.011770 0.017395 0.022556 0.030495 0.041217 0.055327 0.069411 99.736534
27 75 0.001265 0.001852 0.002611 0.004453 0.008090 0.012640 0.017266 0.023537 0.031401 0.042625 0.054942 99.799320
27 76 0.001066 0.001585 0.002245 0.003816 0.006951 0.010853 0.014813 0.020201 0.027009 0.036857 0.047815 99.826791
27 77 0.001542 0.002013 0.002657 0.004534 0.008076 0.011935 0.015731 0.021380 0.028555 0.038111 0.048105 99.817363
27 78 0.000981 0.001399 0.001972 0.003440 0.006364 0.009966 0.013652 0.018819 0.025469 0.035017 0.045427 99.837492
27 79 0.001156 0.001697 0.002378 0.004001 0.007173 0.011188 0.015330 0.020950 0.027995 0.038141 0.049291 99.820706
27 80 0.001411 0.002066 0.002860 0.004774 0.008604 0.013340 0.017978 0.024163 0.031800 0.042652 0.054095 99.796257
27 81 0.001528 0.002228 0.003141 0.005284 0.009489 0.014841 0.020199 0.027085 0.035272 0.046958 0.059500 99.774475
27 82 0.001669 0.002437 0.003360 0.005546 0.009912 0.015464 0.020827 0.027759 0.036450 0.049005 0.062442 99.765129
27 83 0.002133 0.003166 0.004301 0.006842 0.011897 0.018323 0.024454 0.032198 0.041853 0.055612 0.069915 99.729307
27 84 0.002101 0.003012 0.004212 0.007193 0.013140 0.020301 0.026671 0.034746 0.044925 0.059523 0.074735 99.709440
27 85 0.006138 0.007811 0.009424 0.014389 0.022951 0.031147 0.037971 0.048284 0.061561 0.077845 0.093356 99.589124
27 86 0.002790 0.004034 0.005532 0.009201 0.016591 0.025528 0.033189 0.042687 0.054938 0.072529 0.090626 99.642359
27 87 0.002728 0.003860 0.005392 0.009291 0.017043 0.026385 0.034869 0.045657 0.058898 0.076980 0.095413 99.623480
27 88 0.005384 0.006464 0.008491 0.015012 0.026750 0.037105 0.044766 0.056864 0.073420 0.093756 0.112575 99.519415
27 89 0.010687 0.010715 0.012353 0.020949 0.035590 0.046742 0.054935 0.070076 0.090287 0.112398 0.131574 99.403696
27 90 0.003621 0.005171 0.007427 0.012985 0.023588 0.035621 0.046181 0.060211 0.079013 0.103972 0.128659 99.493549
27 91 0.004133 0.005712 0.007883 0.013840 0.026781 0.042560 0.055200 0.069723 0.088872 0.116704 0.144854 99.423740
27 92 0.010321 0.018450 0.022772 0.028480 0.044534 0.070288 0.090793 0.105678 0.124725 0.157127 0.189429 99.137403
27 93 0.004566 0.006602 0.009127 0.015143 0.027582 0.044157 0.058900 0.075136 0.095478 0.125920 0.158805 99.378586
27 94 0.004195 0.005792 0.008059 0.013682 0.024331 0.036891 0.048838 0.065059 0.086343 0.114074 0.142365 99.450371
27 95 0.005718 0.007676 0.009854 0.015769 0.027268 0.040326 0.051365 0.066135 0.086818 0.114622 0.142761 99.431686
27 96 0.005376 0.007564 0.010362 0.017117 0.029777 0.043738 0.055501 0.070827 0.091698 0.119951 0.148950 99.399142
27 97 0.011216 0.012374 0.014719 0.024151 0.040512 0.054046 0.063884 0.080520 0.104697 0.133399 0.159910 99.300567
27 98 0.012866 0.013839 0.015587 0.025026 0.041888 0.055608 0.065393 0.083275 0.110192 0.141475 0.169947 99.264899
27 99 0.003779 0.005714 0.008215 0.014318 0.027279 0.043361 0.057527 0.075701 0.101949 0.138127 0.175341 99.348688
27 100 0.005015 0.007185 0.010199 0.017855 0.033683 0.054526 0.073598 0.096842 0.128500 0.173756 0.223970 99.174869
28 29 0.000000 0.000000 0.000000 0.000000 0.000000 0.000000 0.000000 0.000000 0.000000 0.000000 0.000000 0.000000
28 30 0.290417 3.981537 14.385710 52.241501 15.187901 2.134548 0.832265 0.596817 0.271647 0.112566 0.051324 9.913767
28 31 6.716343 33.242102 13.627854 11.342048 6.805722 7.813900 6.930668 3.865978 1.023326 0.312142 0.094966 8.224949
28 32 1.518378 15.353663 17.480350 16.406589 7.530166 5.508126 5.090505 5.743282 5.884566 5.160373 2.694793 11.629209
28 33 0.773400 2.540289 1.260073 3.149981 7.461127 23.318299 20.348974 10.970869 4.772239 3.785636 2.879003 18.740111
28 34 0.344764 0.646297 0.861111 1.313399 1.992728 6.074869 22.096600 16.600444 8.535095 5.108119 4.962171 31.464404
28 35 0.154000 0.304157 0.400907 0.647235 1.384574 5.116766 16.093311 10.637750 6.362791 5.054006 6.257042 47.587463
28 36 0.086504 0.114596 0.178988 0.407111 0.740184 1.319601 3.986498 5.688707 9.841708 8.719306 7.739662 61.177135
28 37 0.047332 0.102471 0.144767 0.213348 0.351267 0.632169 1.399916 1.377969 2.342659 3.646619 7.081015 82.660469
28 38 0.074207 0.135585 0.168015 0.244044 0.369489 0.654973 1.458921 1.332138 1.706983 1.977260 3.184339 88.694042
28 39 0.032146 0.050627 0.068210 0.124302 0.237822 0.473504 1.099293 0.997591 1.206828 1.319352 1.990129 92.400196
28 40 0.070564 0.087258 0.101866 0.155975 0.244917 0.347359 0.450528 0.585857 0.768383 0.995159 1.217488 94.974651
28 41 0.031873 0.047350 0.062453 0.098699 0.162916 0.247543 0.330425 0.420262 0.536976 0.701511 0.873832 96.486160
28 42 0.028451 0.037335 0.045416 0.072877 0.124116 0.183265 0.234740 0.296060 0.381495 0.497512 0.611933 97.486797
28 43 0.017998 0.024885 0.033088 0.055699 0.094306 0.138747 0.182290 0.237425 0.308154 0.400162 0.492854 98.014393
28 44 0.013489 0.019558 0.026552 0.045482 0.080685 0.123644 0.166795 0.223058 0.298644 0.395773 0.489648 98.116670
28 45 0.019428 0.027072 0.036395 0.062295 0.108284 0.160999 0.211446 0.276460 0.361236 0.468286 0.571463 97.696633
28 46 0.024922 0.035561 0.048196 0.083398 0.151139 0.232036 0.308056 0.399189 0.516846 0.660762 0.788704 96.751188
28 47 0.064008 0.075812 0.096272 0.174089 0.311721 0.449218 0.564611 0.702997 0.866233 1.048909 1.205157 94.440975
28 48 0.074499 0.111318 0.153658 0.264563 0.465797 0.692819 0.868920 1.028170 1.223829 1.472783 1.686412 91.957230
28 49 0.412478 0.433602 0.439814 0.648149 1.026886 1.416486 1.622250 1.733527 1.898712 2.199022 2.453112 85.715964
28 50 0.724293 1.362029 1.262348 1.154452 1.573074 2.664445 3.359457 3.119012 2.852429 3.015293 3.136681 75.776483
28 51 0.240874 0.385725 0.557924 0.878961 1.371109 2.064484 2.532785 2.679413 2.882232 3.494798 4.158609 78.753086
28 52 0.410764 0.317322 0.298382 0.503269 0.911399 1.246573 1.358402 1.484656 1.667670 1.873803 1.970038 87.957724
28 53 0.320777 0.515724 0.588606 0.725486 1.078218 1.665543 1.933058 1.817604 1.756721 1.992310 2.220519 85.385432
28 54 0.241931 0.375818 0.446494 0.555777 0.798532 1.266960 1.627056 1.724513 1.776687 2.066323 2.377047 86.742863
28 55 0.222272 0.354850 0.397513 0.457796 0.656856 1.087034 1.451381 1.555756 1.586347 1.816013 2.076408 88.337774
28 56 0.047322 0.073127 0.108223 0.185524 0.324631 0.514704 0.685376 0.860249 1.091956 1.441922 1.818471 92.848494
28 57 0.081540 0.096187 0.120176 0.212836 0.397024 0.582626 0.706125 0.865010 1.088755 1.343273 1.547949 92.958502
28 58 0.013677 0.019491 0.031339 0.070088 0.163088 0.279810 0.384066 0.536380 0.781787 1.078439 1.321076 95.320761
28 59 0.066343 0.075713 0.101196 0.197403 0.380572 0.543853 0.641239 0.784008 1.013304 1.300328 1.546540 93.349499
28 60 0.085731 0.159325 0.176522 0.215766 0.412144 0.828218 1.120687 1.153076 1.210697 1.417640 1.546694 91.673498
28 61 0.022358 0.037436 0.050012 0.078112 0.153897 0.292608 0.415458 0.509141 0.646238 0.902328 1.181513 95.710899
28 62 0.006649 0.009869 0.015540 0.031985 0.071686 0.137686 0.212951 0.314292 0.467069 0.699561 0.967285 97.065430
28 63 0.029958 0.042619 0.061290 0.115284 0.238085 0.402012 0.545723 0.709280 0.920999 1.157923 1.334516 94.442310
28 64 0.035463 0.050392 0.067833 0.120795 0.249584 0.425318 0.567648 0.708784 0.877649 1.054192 1.161428 94.680920
28 65 0.003283 0.005319 0.008402 0.016615 0.038100 0.077066 0.123590 0.186861 0.288334 0.452316 0.650122 98.149986
28 66 0.003810 0.006021 0.009756 0.020207 0.047272 0.092375 0.141663 0.204150 0.296852 0.439663 0.601683 98.136547
28 67 0.014118 0.025819 0.036991 0.057861 0.111917 0.206398 0.301897 0.387563 0.478987 0.591126 0.678671 97.108648
28 68 0.003643 0.006082 0.009301 0.016492 0.033808 0.064462 0.100900 0.146304 0.208964 0.302716 0.404197 98.703131
28 69 0.001349 0.001830 0.002614 0.005230 0.011435 0.020958 0.032075 0.049947 0.079637 0.127239 0.186972 99.480711
28 70 0.002020 0.003118 0.004666 0.008704 0.017626 0.030352 0.043745 0.062751 0.091327 0.134064 0.182355 99.419274
28 71 0.002263 0.003469 0.004980 0.008713 0.016868 0.028527 0.040942 0.058123 0.081927 0.115521 0.151145 99.487520
28 72 0.001453 0.002092 0.002908 0.005095 0.009682 0.015919 0.022360 0.031520 0.044344 0.063641 0.086006 99.714979
28 73 0.001211 0.001659 0.002275 0.004065 0.007665 0.012180 0.016755 0.023462 0.032865 0.046973 0.063299 99.787592
28 74 0.001999 0.002498 0.003199 0.005628 0.010496 0.015834 0.020553 0.027657 0.037723 0.051808 0.066526 99.756079
28 75 0.001097 0.001664 0.002368 0.004044 0.007456 0.012005 0.016588 0.022481 0.030023 0.041484 0.054535 99.806254
28 76 0.000969 0.001479 0.002107 0.003530 0.006399 0.010350 0.014572 0.020015 0.026718 0.036961 0.048907 99.827990
28 77 0.001444 0.001939 0.002529 0.004262 0.007746 0.011781 0.015518 0.020752 0.027637 0.037433 0.047836 99.821120
28 78 0.000943 0.001357 0.001898 0.003249 0.005933 0.009411 0.012985 0.017770 0.023920 0.033332 0.044169 99.845032
28 79 0.001081 0.001576 0.002161 0.003653 0.006739 0.010790 0.014716 0.019727 0.026139 0.036010 0.047232 99.830183
28 80 0.001290 0.001927 0.002709 0.004522 0.008136 0.012948 0.017832 0.024072 0.031697 0.043038 0.055512 99.796314
28 81 0.001460 0.002154 0.002992 0.004947 0.008851 0.014176 0.019598 0.026376 0.034534 0.046870 0.060779 99.777261
28 82 0.001501 0.002220 0.003061 0.005049 0.009147 0.014814 0.020428 0.027275 0.035712 0.048631 0.063095 99.769068
28 83 0.001693 0.002618 0.003652 0.005867 0.010372 0.016785 0.023137 0.030556 0.039544 0.053537 0.069423 99.742817
28 84 0.001829 0.002668 0.003693 0.006128 0.011047 0.017654 0.024204 0.032586 0.043443 0.059559 0.076893 99.720293
28 85 0.004087 0.005789 0.007614 0.012083 0.020544 0.030155 0.038206 0.048147 0.060331 0.077029 0.093729 99.602289
28 86 0.002372 0.003431 0.004672 0.007760 0.014246 0.022823 0.030675 0.040318 0.053180 0.072413 0.092706 99.655405
28 87 0.002563 0.003646 0.004998 0.008442 0.015294 0.024059 0.032043 0.042188 0.055609 0.075355 0.096721 99.639084
28 88 0.004724 0.005969 0.007820 0.013571 0.024654 0.035858 0.044319 0.056076 0.072314 0.093859 0.114312 99.526526
28 89 0.009633 0.010030 0.011752 0.020218 0.035700 0.048801 0.057403 0.071107 0.089865 0.112976 0.133573 99.398945
28 90 0.003742 0.005240 0.007274 0.012494 0.022849 0.035458 0.047126 0.062196 0.081826 0.107701 0.133023 99.481069
28 91 0.004135 0.005822 0.008162 0.014454 0.027753 0.044384 0.057374 0.071083 0.089450 0.119342 0.152382 99.405661
28 92 0.012075 0.022058 0.025864 0.029508 0.043766 0.071490 0.096288 0.112259 0.129776 0.162681 0.197884 99.096349
28 93 0.004505 0.006757 0.009501 0.015409 0.027458 0.045539 0.062651 0.079174 0.097615 0.129032 0.166828 99.355531
28 94 0.004344 0.005884 0.007810 0.013113 0.024049 0.038047 0.050978 0.067252 0.088895 0.118284 0.148206 99.433136
28 95 0.004374 0.006219 0.008501 0.014274 0.026057 0.041247 0.054285 0.069290 0.089411 0.119047 0.150985 99.416307
28 96 0.005182 0.007522 0.010272 0.016683 0.029287 0.044917 0.058582 0.075001 0.097505 0.129536 0.163089 99.362423
28 97 0.011003 0.012095 0.014354 0.023796 0.041079 0.056840 0.068302 0.086540 0.113815 0.147543 0.179013 99.245621
28 98 0.011232 0.012233 0.014421 0.024447 0.043441 0.060893 0.073351 0.093223 0.123646 0.162097 0.198307 99.182709
28 99 0.003349 0.005055 0.007355 0.013091 0.025546 0.042301 0.058486 0.079887 0.111751 0.156778 0.204912 99.291492
28 100 0.004623 0.006752 0.009612 0.016856 0.032314 0.054517 0.076401 0.103585 0.142085 0.199219 0.265339 99.088694
29 30 0.000000 0.000000 0.000000 0.000000 0.000000 0.000000 0.000000 0.000000 0.000000 0.000000 0.000000 0.000000
29 31 0.459119 5.973104 14.814250 43.539305 15.764716 2.545433 0.859871 0.551306 0.275781 0.125783 0.066663 15.024670
29 32 5.748549 22.504517 9.397782 11.057812 8.885752 11.052773 9.922294 5.249846 1.360059 0.393720 0.121564 14.305331
29 33 1.611360 14.596985 13.715148 13.953152 7.961999 6.597886 5.822719 6.142960 6.162106 5.303082 2.647311 15.485294
29 34 0.539716 1.898924 1.049578 2.762886 5.917730 17.019759 16.358245 10.897099 5.781759 5.139325 4.259294 28.375685
29 35 0.291448 0.568315 0.735687 1.130399 1.773778 5.017013 16.997018 13.895511 8.656944 5.561298 5.425936 39.946651
29 36 0.112968 0.227253 0.311190 0.497252 0.995832 3.256552 10.256490 7.648431 5.501424 4.798198 6.272789 60.121618
29 37 0.073094 0.116474 0.176818 0.348946 0.611425 1.088555 2.983438 3.742862 6.244625 6.272336 6.578695 71.762736
29 38 0.089277 0.235027 0.364396 0.460670 0.614149 1.042668 2.294973 2.036690 2.759928 3.534369 5.845294 80.722557
29 39 0.032517 0.058954 0.085099 0.145077 0.235386 0.427812 0.994951 0.934632 1.188994 1.352407 2.152180 92.391997
29 40 0.076583 0.123371 0.153969 0.238290 0.387374 0.681690 1.477973 1.281628 1.466907 1.481037 2.047101 90.584074
29 41 0.032357 0.055008 0.075301 0.112696 0.181542 0.286790 0.396950 0.508117 0.651890 0.859078 1.074607 95.765661
29 42 0.024654 0.040850 0.057177 0.090334 0.151479 0.241839 0.333969 0.423216 0.528917 0.682270 0.843115 96.582183
29 43 0.022103 0.033724 0.045987 0.075521 0.128885 0.195765 0.259642 0.330595 0.419221 0.535639 0.647906 97.305012
29 44 0.016740 0.025929 0.036348 0.060944 0.105410 0.164585 0.224761 0.293958 0.381376 0.499466 0.619069 97.571415
29 45 0.028605 0.042133 0.054271 0.085106 0.140975 0.212048 0.278877 0.354683 0.453085 0.581838 0.706799 97.061583
29 46 0.036070 0.057720 0.077897 0.124641 0.215390 0.333529 0.435921 0.531986 0.651859 0.813097 0.959553 95.762335
29 47 0.098610 0.145079 0.173607 0.253806 0.419322 0.639485 0.807907 0.930660 1.076829 1.279405 1.449974 92.725311
29 48 0.090523 0.162873 0.217047 0.324460 0.574732 0.984186 1.310646 1.467293 1.627296 1.885371 2.059237 89.296335
29 49 0.344058 0.638436 0.741873 0.866647 1.184742 1.775660 2.164178 2.142061 2.085351 2.271944 2.471132 83.313919
29 50 0.527979 1.645582 2.579775 2.327523 1.952679 2.382964 2.943145 2.840233 2.504258 2.520663 2.770566 75.004631
29 51 0.257561 0.545257 0.752779 0.949405 1.454728 2.670650 3.708890 3.598598 3.138511 3.226290 3.438940 76.258392
29 52 1.285303 2.042197 1.976403 1.954915 2.370458 3.417471 4.000912 3.732973 3.480871 3.666281 3.771010 68.301208
29 53 0.324669 0.777542 1.042580 1.000164 1.039639 1.463889 1.778431 1.674460 1.506338 1.616850 1.827715 85.947723
29 54 0.175978 0.420588 0.738400 0.886846 0.913692 1.269554 1.787494 1.995497 1.868619 1.897687 2.062380 85.983273
29 55 0.185917 0.442686 0.679682 0.719082 0.782690 1.162917 1.616519 1.765570 1.725031 1.855697 2.079117 86.985090
29 56 0.043284 0.089114 0.149597 0.231554 0.379434 0.658130 0.969206 1.184308 1.337386 1.612840 1.932219 91.412926
29 57 0.073788 0.127927 0.168852 0.242304 0.418028 0.683779 0.879583 1.006927 1.179929 1.446119 1.675114 92.097650
29 58 0.012987 0.023049 0.036258 0.070456 0.175826 0.372586 0.566494 0.748501 1.002298 1.340210 1.576893 94.074440
29 59 0.070657 0.122330 0.164368 0.249534 0.461862 0.782184 0.988869 1.063481 1.156025 1.370178 1.566140 92.004374
29 60 0.097660 0.321752 0.536331 0.556582 0.629615 0.909358 1.143403 1.157592 1.155262 1.308787 1.536484 90.647177
29 61 0.023063 0.063270 0.111423 0.144056 0.216387 0.411381 0.650551 0.779443 0.834273 0.996621 1.213815 94.555718
29 62 0.008346 0.017105 0.028175 0.048371 0.107133 0.240860 0.407748 0.556505 0.721427 0.964898 1.181217 95.718212
29 63 0.060140 0.129456 0.183385 0.249141 0.409981 0.648298 0.790439 0.844843 0.949455 1.153555 1.340532 93.240778
29 64 0.060550 0.135586 0.205733 0.274836 0.403806 0.590469 0.714261 0.769332 0.841223 0.981551 1.128490 93.894163
29 65 0.004205 0.009092 0.015821 0.027756 0.062635 0.146613 0.258577 0.360833 0.467968 0.637301 0.814474 97.194725
29 66 0.007697 0.016650 0.026984 0.042856 0.083763 0.163529 0.251515 0.332838 0.436675 0.596405 0.757092 97.283995
29 67 0.022005 0.058705 0.104368 0.141282 0.199674 0.303029 0.402281 0.465033 0.518417 0.611631 0.723644 96.449932
29 68 0.004673 0.010413 0.018179 0.029646 0.055789 0.106455 0.166124 0.221939 0.282330 0.376255 0.480280 98.247917
29 69 0.001338 0.002388 0.003635 0.006413 0.013836 0.029033 0.049573 0.076939 0.116126 0.178209 0.252102 99.270407
29 70 0.002112 0.004188 0.006811 0.011503 0.022290 0.040902 0.062217 0.087381 0.121631 0.173973 0.233069 99.233923
29 71 0.002008 0.003815 0.006214 0.010607 0.019832 0.034507 0.051361 0.072238 0.099300 0.138720 0.182403 99.378990
29 72 0.001280 0.002185 0.003270 0.005485 0.010254 0.017928 0.026752 0.038050 0.052735 0.075652 0.103427 99.662987
29 73 0.000959 0.001565 0.002306 0.003900 0.007229 0.012428 0.018402 0.026199 0.036483 0.053085 0.073788 99.763655
29 74 0.001628 0.002582 0.003614 0.005858 0.010418 0.016739 0.023171 0.031263 0.041985 0.058171 0.076417 99.728155
29 75 0.000971 0.001762 0.002738 0.004366 0.007428 0.012268 0.017870 0.024352 0.031756 0.043872 0.059458 99.793160
29 76 0.000971 0.001667 0.002456 0.003902 0.006785 0.011117 0.015930 0.021725 0.028579 0.039426 0.052715 99.814730
29 77 0.001296 0.002050 0.002899 0.004569 0.007742 0.012219 0.017019 0.022820 0.029548 0.040042 0.052563 99.807234
29 78 0.000948 0.001559 0.002261 0.003619 0.006304 0.010268 0.014561 0.019678 0.025811 0.035641 0.047575 99.831778
29 79 0.001030 0.001757 0.002578 0.004045 0.006909 0.011312 0.016154 0.021666 0.027996 0.038388 0.051227 99.816936
29 80 0.001297 0.002250 0.003296 0.005078 0.008562 0.013908 0.019623 0.026006 0.033213 0.044966 0.059143 99.782658
29 81 0.001500 0.002636 0.003887 0.005899 0.009744 0.015890 0.022661 0.030019 0.037957 0.051137 0.067395 99.751278
29 82 0.001535 0.002725 0.004026 0.006070 0.010042 0.016661 0.024057 0.031883 0.040082 0.053664 0.070401 99.738854
29 83 0.001702 0.003108 0.004698 0.007022 0.011211 0.018199 0.026103 0.034374 0.042955 0.057029 0.074660 99.718935
29 84 0.001816 0.003127 0.004570 0.006962 0.011585 0.019015 0.027166 0.036047 0.045949 0.062236 0.081953 99.699569
29 85 0.003482 0.006141 0.008774 0.012652 0.019903 0.030378 0.040480 0.050675 0.061663 0.078607 0.097355 99.589885
29 86 0.001901 0.003303 0.004873 0.007453 0.012590 0.021351 0.031145 0.041283 0.052042 0.069937 0.091735 99.662392
29 87 0.002118 0.003683 0.005371 0.008273 0.014207 0.023881 0.033871 0.044026 0.055553 0.074831 0.098034 99.636152
29 88 0.004138 0.006980 0.009327 0.013174 0.021551 0.034360 0.045885 0.056795 0.070711 0.094712 0.121699 99.520668
29 89 0.007343 0.011338 0.014181 0.019905 0.032401 0.049220 0.062164 0.074352 0.090934 0.118191 0.146770 99.373203
29 90 0.002486 0.004606 0.007213 0.011547 0.020783 0.036817 0.053441 0.068206 0.083996 0.111128 0.142210 99.457565
29 91 0.003101 0.005763 0.008560 0.012932 0.023119 0.042598 0.063670 0.081001 0.097770 0.128858 0.166428 99.366199
29 92 0.006099 0.017131 0.033044 0.043266 0.053368 0.076607 0.105696 0.126696 0.140186 0.168907 0.212575 99.016424
29 93 0.003455 0.006527 0.009929 0.014571 0.024456 0.044633 0.069232 0.091058 0.110217 0.143614 0.185745 99.296564
29 94 0.003273 0.005864 0.008613 0.012955 0.022270 0.038295 0.055509 0.072723 0.093230 0.125696 0.162853 99.398718
29 95 0.003444 0.006339 0.009204 0.013538 0.023225 0.040111 0.057178 0.072691 0.091188 0.122742 0.160459 99.399884
29 96 0.003958 0.007380 0.011054 0.016168 0.026389 0.043383 0.060971 0.077923 0.098196 0.131472 0.171381 99.351723
29 97 0.008167 0.012985 0.016622 0.023317 0.038047 0.058451 0.075013 0.091206 0.114779 0.152245 0.192244 99.216923
29 98 0.008200 0.013163 0.017053 0.024191 0.039980 0.062184 0.080388 0.098053 0.123741 0.164657 0.209176 99.159212
29 99 0.002576 0.004881 0.007801 0.012879 0.024188 0.043460 0.064168 0.085762 0.114458 0.160546 0.215792 99.263491
29 100 0.004283 0.007573 0.011277 0.017797 0.032297 0.058134 0.085636 0.112980 0.148495 0.207147 0.279716 99.034660
30 31 0.000000 0.000000 0.000000 0.000000 0.000000 0.000000 0.000000 0.000000 0.000000 0.000000 0.000000 0.000000
30 32 0.454755 6.303769 13.321484 37.166655 15.793342 2.652640 0.817362 0.553857 0.354983 0.197397 0.113954 22.269802
30 33 5.664711 19.105436 7.698839 9.997190 8.804301 11.659252 11.342291 5.857038 1.321642 0.331465 0.095438 18.122398
30 34 1.176355 10.030754 8.878794 10.852007 7.773304 7.659304 6.938989 7.252098 7.502032 6.741459 3.380594 21.814310
30 35 0.396513 1.385399 0.816450 2.320505 4.766713 13.166723 13.393812 10.194735 6.086899 5.754892 5.026438 36.690923
30 36 0.253082 0.488690 0.606322 0.915111 1.496853 3.929458 11.915269 9.950251 7.640906 5.725921 5.964414 51.113724
30 37 0.117933 0.211041 0.271790 0.436193 0.822197 2.190062 6.212794 5.121026 4.604647 4.470817 6.100389 69.441114
30 38 0.155001 0.296543 0.448015 0.722799 1.032166 1.651222 3.946818 4.046042 5.313211 4.801987 5.041950 72.544247
30 39 0.055024 0.110916 0.156969 0.226840 0.333631 0.579604 1.312763 1.248633 1.791495 2.323762 3.913534 87.946827
30 40 0.075609 0.115504 0.144542 0.232539 0.363547 0.599047 1.241553 1.079143 1.275279 1.332421 1.927779 91.613034
30 41 0.055901 0.086806 0.110003 0.178462 0.303955 0.551426 1.212686 1.052435 1.186854 1.182124 1.614916 92.464430
30 42 0.034366 0.054092 0.069665 0.101981 0.161939 0.252379 0.344595 0.434644 0.543671 0.705201 0.881074 96.416397
30 43 0.030654 0.044138 0.057569 0.090645 0.147575 0.221988 0.295663 0.374067 0.466058 0.593069 0.726839 96.951733
30 44 0.024028 0.034867 0.046727 0.076317 0.128317 0.194000 0.259615 0.335751 0.431200 0.557944 0.687685 97.223549
30 45 0.030843 0.044885 0.059693 0.097258 0.164136 0.248834 0.327075 0.408081 0.504429 0.635846 0.767302 96.711617
30 46 0.042054 0.065516 0.088197 0.136391 0.222715 0.342174 0.456816 0.566813 0.696681 0.873408 1.043330 95.465906
30 47 0.095271 0.129231 0.155739 0.242997 0.418574 0.649009 0.825416 0.951868 1.096394 1.319961 1.530300 92.585237
30 48 0.088577 0.154402 0.215472 0.317645 0.517915 0.878926 1.249838 1.489319 1.678999 1.971982 2.227491 89.209433
30 49 0.281411 0.463287 0.573744 0.766442 1.152638 1.781147 2.216046 2.255551 2.204382 2.397067 2.615887 83.292399
30 50 0.447559 1.239612 1.818458 1.745899 1.734046 2.521272 3.401931 3.303714 2.767219 2.652844 2.774777 75.592675
30 51 0.269060 0.523995 0.751111 0.981878 1.363153 2.212246 3.010136 3.112785 2.924224 3.154094 3.513569 78.183750
30 52 1.141904 1.641262 1.559451 1.611690 1.998869 2.948701 3.598341 3.471732 3.207641 3.390480 3.607469 71.822457
30 53 0.942527 1.901136 2.431358 2.373238 2.225541 2.963780 3.850040 3.788998 3.242588 3.201026 3.420134 69.659636
30 54 0.196907 0.435949 0.675006 0.771660 0.815570 1.120613 1.497736 1.614053 1.527596 1.614758 1.835526 87.894624
30 55 0.173885 0.454063 0.716921 0.724349 0.721108 1.008790 1.377054 1.509642 1.479114 1.592688 1.816328 88.426058
30 56 0.052837 0.107143 0.171855 0.255680 0.423968 0.743081 1.071606 1.259032 1.350527 1.544748 1.763983 91.255540
30 57 0.116090 0.181039 0.210862 0.275377 0.445688 0.709329 0.897525 1.004720 1.133417 1.352583 1.553138 92.120228
30 58 0.021948 0.036626 0.056104 0.109768 0.270043 0.524600 0.705417 0.831680 1.017305 1.282279 1.461092 93.683136
30 59 0.112102 0.194293 0.231958 0.295877 0.490150 0.814350 1.009636 1.044265 1.109764 1.320387 1.522789 91.854429
30 60 0.129379 0.399203 0.619978 0.605351 0.630709 0.870913 1.095010 1.119675 1.101171 1.224189 1.430231 90.774191
30 61 0.035328 0.094717 0.162633 0.202374 0.280046 0.484241 0.718254 0.824360 0.841912 0.951252 1.122119 94.282761
30 62 0.010278 0.019464 0.031390 0.057700 0.139411 0.318077 0.524082 0.686348 0.825717 1.011295 1.148660 95.227580
30 63 0.075767 0.151396 0.203202 0.273994 0.435056 0.661556 0.788265 0.826266 0.898874 1.059000 1.213633 93.412991
30 64 0.079985 0.173717 0.252831 0.316538 0.411766 0.556571 0.657873 0.708166 0.776846 0.911067 1.066698 94.087940
30 65 0.006568 0.013406 0.022233 0.038256 0.084344 0.188718 0.318822 0.429704 0.526428 0.669097 0.811589 96.890839
30 66 0.008231 0.015430 0.024996 0.046317 0.106007 0.214654 0.319446 0.402667 0.491556 0.622791 0.739460 97.008446
30 67 0.033823 0.081624 0.128978 0.166082 0.221310 0.319772 0.415218 0.475190 0.518514 0.597890 0.699019 96.342581
30 68 0.008760 0.018720 0.030546 0.047638 0.082859 0.142078 0.202116 0.252451 0.302268 0.380845 0.468712 98.063009
30 69 0.002106 0.003487 0.005211 0.009304 0.020303 0.041820 0.069763 0.105565 0.152286 0.220873 0.294555 99.074726
30 70 0.003983 0.007128 0.010634 0.017288 0.032377 0.056085 0.081081 0.109718 0.145105 0.195514 0.248660 99.092424
30 71 0.003650 0.006707 0.010536 0.017378 0.030346 0.048077 0.065961 0.087203 0.113329 0.150139 0.190149 99.276526
30 72 0.002325 0.003789 0.005343 0.008490 0.015114 0.024833 0.034781 0.046959 0.062423 0.086206 0.113943 99.595793
30 73 0.001432 0.002203 0.003129 0.005232 0.009666 0.016219 0.023228 0.032248 0.044025 0.062251 0.083447 99.716923
30 74 0.002314 0.003531 0.004786 0.007467 0.012798 0.020210 0.027700 0.036752 0.047710 0.063841 0.081713 99.691181
30 75 0.001361 0.002331 0.003407 0.005275 0.008929 0.014562 0.020673 0.027616 0.035546 0.048332 0.064143 99.767828
30 76 0.001294 0.002179 0.003226 0.005036 0.008358 0.013209 0.018576 0.024859 0.031728 0.042464 0.055623 99.793445
30 77 0.001818 0.002712 0.003578 0.005458 0.009178 0.014168 0.019011 0.024787 0.031627 0.042082 0.054043 99.791536
30 78 0.001257 0.001963 0.002809 0.004490 0.007640 0.012135 0.016959 0.022597 0.028698 0.038196 0.049671 99.813587
30 79 0.001442 0.002279 0.003192 0.004976 0.008452 0.013523 0.018836 0.024920 0.031623 0.042075 0.054337 99.794342
30 80 0.001749 0.002841 0.003998 0.006076 0.010063 0.015815 0.021728 0.028399 0.035728 0.047156 0.060330 99.766123
30 81 0.002046 0.003397 0.004779 0.007133 0.011650 0.018500 0.025434 0.032662 0.040147 0.052622 0.067621 99.734014
30 82 0.002313 0.003828 0.005267 0.007617 0.012130 0.019277 0.026784 0.034649 0.042833 0.056223 0.072292 99.716785
30 83 0.002517 0.004321 0.006118 0.008741 0.013630 0.021872 0.030932 0.039778 0.047846 0.061476 0.078611 99.684156
30 84 0.002656 0.004411 0.006195 0.009253 0.015299 0.024286 0.033011 0.041878 0.051354 0.066709 0.084290 99.660662
30 85 0.005230 0.008526 0.011307 0.015575 0.023239 0.033758 0.043322 0.052835 0.063085 0.079356 0.097539 99.566225
30 86 0.003122 0.005147 0.007098 0.010563 0.017639 0.028101 0.037749 0.047070 0.057195 0.073809 0.092501 99.620008
30 87 0.003130 0.005186 0.007394 0.011163 0.018635 0.030082 0.041314 0.051937 0.062101 0.078872 0.098371 99.591814
30 88 0.005714 0.008821 0.011306 0.016252 0.026371 0.039553 0.049745 0.059733 0.072996 0.094831 0.118090 99.496588
30 89 0.011175 0.015059 0.017070 0.023156 0.036428 0.053142 0.064771 0.075708 0.090716 0.115326 0.140748 99.356701
30 90 0.004795 0.008012 0.011001 0.015969 0.026331 0.043129 0.058858 0.072234 0.086461 0.111207 0.139487 99.422518
30 91 0.004900 0.008410 0.011793 0.017232 0.028970 0.049471 0.069243 0.084075 0.097848 0.125402 0.159505 99.343155
30 92 0.009161 0.022807 0.036871 0.043263 0.052079 0.076387 0.106218 0.126711 0.138710 0.165214 0.204398 99.018179
30 93 0.004691 0.008780 0.013649 0.020276 0.032399 0.054288 0.078315 0.097619 0.113001 0.142024 0.180205 99.254751
30 94 0.005889 0.009467 0.012410 0.017782 0.029869 0.048659 0.065925 0.081908 0.100972 0.130628 0.162465 99.334024
30 95 0.004678 0.008078 0.011492 0.016732 0.027634 0.045783 0.063670 0.079616 0.097390 0.127834 0.164147 99.352946
30 96 0.005615 0.009769 0.013839 0.019881 0.031939 0.050612 0.068245 0.084278 0.102865 0.133636 0.170095 99.309225
30 97 0.010433 0.015808 0.019466 0.026551 0.041760 0.062959 0.079884 0.095556 0.117245 0.152789 0.191825 99.185722
30 98 0.011094 0.016483 0.019991 0.027695 0.045110 0.069287 0.088013 0.105257 0.129708 0.169037 0.211374 99.106955
30 99 0.004107 0.007307 0.010817 0.016764 0.030120 0.052880 0.076158 0.098570 0.126706 0.172100 0.224832 99.179640
30 100 0.005812 0.010134 0.014844 0.022980 0.040847 0.071667 0.102137 0.129283 0.162764 0.219761 0.289435 98.930334
31 32 0.000000 0.000000 0.000000 0.000000 0.000000 0.000000 0.000000 0.000000 0.000000 0.000000 0.000000 0.000000
31 33 0.472925 7.230164 14.359607 35.986414 14.531336 2.293238 0.650974 0.431102 0.296638 0.177110 0.110544 23.459951
31 34 5.131572 15.214482 5.866119 8.554155 8.673824 12.591835 13.488338 7.030987 1.508397 0.379353 0.099027 21.461911
31 35 1.038363 7.820833 6.459815 8.886332 7.491560 7.868527 7.042903 7.452858 7.999809 7.468945 3.788743 26.681312
31 36 0.385611 1.304161 0.739717 1.981242 3.683452 9.223977 10.109839 9.215693 6.393280 6.446458 5.909222 44.607348
31 37 0.346767 0.631229 0.778202 1.217618 1.813611 3.715657 8.925681 7.247163 6.350619 5.232395 5.738245 58.002817
31 38 0.310637 0.630682 0.768419 1.012112 1.502304 3.092257 6.709168 4.770933 4.147635 3.876189 5.034644 68.145020
31 39 0.113482 0.185386 0.264810 0.451068 0.687718 1.110802 2.669395 2.895026 4.197650 4.145373 4.647819 78.631470
31 40 0.137165 0.232285 0.287413 0.405593 0.573045 0.870291 1.697944 1.480785 1.952930 2.276096 3.408897 86.677553
31 41 0.073483 0.110772 0.141169 0.234777 0.371191 0.580572 1.126659 0.950243 1.113084 1.153889 1.631269 92.512890
31 42 0.069282 0.105919 0.129059 0.198385 0.324894 0.560967 1.180122 1.002481 1.121603 1.102317 1.465719 92.739252
31 43 0.047204 0.067378 0.085376 0.126341 0.190636 0.268762 0.344864 0.427723 0.526725 0.655462 0.786669 96.472859
31 44 0.034945 0.052418 0.071038 0.111998 0.178378 0.259899 0.340218 0.427729 0.532614 0.669959 0.809512 96.511288
31 45 0.049568 0.071691 0.095013 0.149127 0.232978 0.327466 0.413050 0.502678 0.605098 0.732406 0.854666 95.966257
31 46 0.068326 0.099567 0.127683 0.195724 0.307654 0.435646 0.547972 0.663752 0.799413 0.956649 1.091286 94.706331
31 47 0.145474 0.192501 0.242797 0.380259 0.567003 0.731979 0.855745 0.989661 1.150784 1.331650 1.483564 91.928583
31 48 0.134786 0.220775 0.302015 0.462467 0.721838 1.034794 1.274325 1.433518 1.598728 1.818356 1.991290 89.007109
31 49 0.343639 0.488256 0.626103 0.949118 1.385875 1.762582 1.957232 2.036537 2.121364 2.289520 2.424647 83.615128
31 50 0.420523 0.931497 1.266386 1.422270 1.767028 2.566791 3.151266 3.042329 2.769258 2.766040 2.806914 77.089701
31 51 0.298306 0.488995 0.662774 0.917584 1.250794 1.778655 2.268659 2.505032 2.624632 2.927780 3.265277 81.011513
31 52 0.654541 0.857102 1.045805 1.430041 1.832329 2.316501 2.727211 2.932558 3.009643 3.202761 3.388583 76.602925
31 53 0.664354 1.129627 1.403537 1.645129 1.930579 2.605672 3.206921 3.232890 3.019887 3.093480 3.254818 74.813109
31 54 0.486458 0.801574 1.155279 1.544387 1.711282 2.118450 2.689676 2.981626 3.003476 3.219032 3.573113 76.715645
31 55 0.146020 0.290727 0.397077 0.449824 0.544807 0.794216 1.057043 1.182761 1.227863 1.373321 1.569553 90.966789
31 56 0.045103 0.081687 0.131103 0.204605 0.326962 0.520544 0.712729 0.857882 0.980292 1.182603 1.425712 93.530773
31 57 0.104797 0.151478 0.177295 0.239581 0.367484 0.526135 0.639403 0.749962 0.904286 1.106439 1.293018 93.740120
31 58 0.022851 0.035996 0.057857 0.113433 0.240266 0.401290 0.518827 0.633822 0.796315 1.007648 1.186906 94.984791
31 59 0.075968 0.109872 0.144950 0.224883 0.378086 0.573732 0.715767 0.822686 0.950907 1.142162 1.324217 93.536768
31 60 0.079783 0.175601 0.253757 0.311881 0.439792 0.687285 0.903573 0.994124 1.049943 1.183264 1.326330 92.594668
31 61 0.036904 0.072314 0.105056 0.141366 0.215368 0.355527 0.497857 0.596705 0.688760 0.853100 1.049946 95.387100
31 62 0.011100 0.018874 0.031279 0.058653 0.120330 0.222488 0.333155 0.449451 0.587890 0.782543 0.984584 96.399656
31 63 0.051758 0.086401 0.123349 0.191139 0.313150 0.466290 0.581821 0.685222 0.816656 0.993456 1.160949 94.529812
31 64 0.050875 0.086961 0.122445 0.184066 0.297517 0.448931 0.571058 0.670017 0.771098 0.899995 1.021891 94.875147
31 65 0.009078 0.015836 0.024665 0.042219 0.083353 0.157001 0.239752 0.325792 0.428529 0.575268 0.729619 97.368889
31 66 0.011123 0.019639 0.031891 0.056596 0.108922 0.188660 0.265184 0.336389 0.415552 0.531488 0.654186 97.380365
31 67 0.032730 0.069448 0.104820 0.140013 0.193790 0.271942 0.338718 0.392078 0.452862 0.541822 0.637010 96.824766
31 68 0.009490 0.017836 0.028881 0.047206 0.082192 0.135023 0.187240 0.235915 0.285024 0.354995 0.431868 98.184332
31 69 0.003063 0.004616 0.006803 0.012256 0.025231 0.047068 0.073930 0.109309 0.154267 0.214512 0.275828 99.073118
31 70 0.005581 0.009275 0.014040 0.023686 0.042389 0.066220 0.088305 0.113826 0.144337 0.185569 0.228840 99.077934
31 71 0.005919 0.009896 0.014772 0.024006 0.039993 0.058338 0.074455 0.093793 0.117170 0.148599 0.181725 99.231337
31 72 0.003998 0.006032 0.008214 0.012713 0.020868 0.030864 0.040479 0.053053 0.068975 0.091287 0.115839 99.547682
31 73 0.002322 0.003456 0.004916 0.008184 0.014319 0.022071 0.029757 0.039559 0.051442 0.068708 0.088232 99.667033
31 74 0.003660 0.005260 0.006947 0.010693 0.017209 0.024628 0.031501 0.040531 0.051609 0.066670 0.082567 99.658726
31 75 0.002424 0.003899 0.005456 0.008168 0.012901 0.019255 0.025603 0.032769 0.040493 0.052399 0.066591 99.730037
31 76 0.002292 0.003713 0.005117 0.007483 0.011489 0.016545 0.021507 0.027454 0.034398 0.044915 0.057219 99.767870
31 77 0.002471 0.003615 0.004881 0.007467 0.011824 0.017055 0.022117 0.028249 0.034881 0.044638 0.055747 99.767055
31 78 0.002065 0.003119 0.004229 0.006418 0.010323 0.015273 0.020095 0.025766 0.031986 0.041155 0.051431 99.788143
31 79 0.002175 0.003344 0.004657 0.007114 0.011287 0.016639 0.021954 0.028150 0.034751 0.044769 0.056386 99.768776
31 80 0.002624 0.004144 0.005715 0.008449 0.013095 0.019028 0.024755 0.031342 0.038418 0.049107 0.061293 99.742031
31 81 0.003054 0.004939 0.006853 0.009997 0.015350 0.022430 0.029149 0.036435 0.044139 0.056267 0.070178 99.701208
31 82 0.003184 0.005054 0.006953 0.010197 0.015823 0.023430 0.030649 0.038272 0.046101 0.058415 0.072544 99.689379
31 83 0.003537 0.005782 0.007997 0.011486 0.017392 0.025396 0.033019 0.041103 0.049711 0.063153 0.078572 99.662855
31 84 0.003688 0.005795 0.008101 0.012009 0.018539 0.027556 0.036502 0.045743 0.054463 0.068075 0.084034 99.635496
31 85 0.006393 0.009761 0.012655 0.017794 0.026245 0.035934 0.043990 0.052977 0.063214 0.078035 0.093715 99.559282
31 86 0.004087 0.006543 0.009281 0.013927 0.021762 0.031937 0.041218 0.050650 0.060140 0.074738 0.091079 99.594637
31 87 0.004677 0.007471 0.010056 0.014475 0.022398 0.032724 0.041982 0.051935 0.063130 0.079703 0.097713 99.573731
31 88 0.005676 0.008640 0.012124 0.018772 0.029793 0.042372 0.052930 0.064558 0.077380 0.095631 0.114709 99.477421
31 89 0.011886 0.015248 0.018323 0.026945 0.041456 0.055565 0.065328 0.077666 0.093426 0.114446 0.134775 99.344938
31 90 0.006235 0.009974 0.014071 0.021034 0.032559 0.047152 0.060382 0.074413 0.090263 0.113372 0.138392 99.392150
31 91 0.005670 0.008871 0.012790 0.020219 0.034263 0.054029 0.072175 0.088334 0.103597 0.128270 0.156089 99.315697
31 92 0.011152 0.022035 0.031977 0.040726 0.054546 0.078147 0.101446 0.118788 0.133455 0.159185 0.190648 99.057894
31 93 0.008159 0.013111 0.018201 0.026726 0.041924 0.062640 0.080747 0.097110 0.115024 0.143951 0.177113 99.215298
31 94 0.008473 0.012885 0.017485 0.025271 0.038118 0.054669 0.069964 0.086024 0.104111 0.130594 0.160550 99.291855
31 95 0.007020 0.011008 0.014864 0.021687 0.034788 0.052806 0.068756 0.084169 0.102072 0.129500 0.159749 99.313583
31 96 0.007710 0.012411 0.017637 0.025987 0.039454 0.056418 0.071914 0.088253 0.107433 0.135334 0.166494 99.270954
31 97 0.011797 0.016579 0.021395 0.031182 0.047544 0.066096 0.081676 0.099759 0.122925 0.154662 0.188224 99.158161
31 98 0.012168 0.016542 0.021302 0.032477 0.051608 0.072416 0.089152 0.109290 0.136116 0.172220 0.209368 99.077341
31 99 0.005625 0.009205 0.013536 0.021672 0.037586 0.059824 0.080985 0.103945 0.133388 0.175660 0.222220 99.136356
31 100 0.007588 0.012321 0.018322 0.029605 0.051247 0.082089 0.110994 0.140497 0.177533 0.233558 0.298491 98.837753
32 33 0.000000 0.000000 0.000000 0.000000 0.000000 0.000000 0.000000 0.000000 0.000000 0.000000 0.000000 0.000000
32 34 0.470753 7.699408 14.417394 33.823178 14.051896 2.157680 0.548643 0.352814 0.250272 0.158019 0.107160 25.962782
32 35 4.705007 12.337739 4.779751 7.703259 8.674258 12.876849 14.398749 7.869583 1.589398 0.320896 0.068114 24.676397
32 36 0.933351 5.966714 4.757878 7.475934 7.292484 7.816094 6.783569 7.342736 8.420832 8.228810 4.259765 30.721831
32 37 0.452985 1.385519 0.786033 2.135299 3.656621 7.962410 8.415210 8.184184 6.256846 6.595035 6.160022 48.009836
32 38 0.847291 1.419246 1.459623 2.012388 2.710719 4.564068 8.608738 6.221115 5.460357 4.563990 5.015015 57.117450
32 39 0.336990 0.551041 0.631350 0.937233 1.468440 2.684843 5.253999 3.811290 3.612250 3.483866 4.516909 72.711790
32 40 0.439233 0.488218 0.514228 0.797342 1.126321 1.558646 3.107668 2.977667 3.900137 3.628439 3.927777 77.534327
32 41 0.206429 0.275806 0.298806 0.427754 0.613212 0.889712 1.645766 1.414832 1.815804 1.992468 2.776229 87.643183
32 42 0.111739 0.148555 0.169476 0.267439 0.416070 0.633725 1.195127 0.989155 1.128343 1.123725 1.505108 92.311534
32 43 0.117087 0.141783 0.162043 0.266261 0.440447 0.691749 1.359113 1.140362 1.245496 1.151946 1.426926 91.856788
32 44 0.069610 0.090012 0.111958 0.175911 0.272648 0.367433 0.446962 0.542604 0.664841 0.808670 0.934745 95.514605
32 45 0.106866 0.126603 0.152307 0.239491 0.363210 0.478063 0.571562 0.673506 0.778436 0.894022 0.994802 94.621132
32 46 0.153540 0.183675 0.230108 0.383399 0.582861 0.708936 0.775288 0.865261 0.978230 1.086215 1.158162 92.894327
32 47 0.451058 0.378672 0.397333 0.626444 0.862999 0.949107 1.003173 1.131020 1.257156 1.337751 1.382788 90.222498
32 48 0.545193 0.598830 0.613463 0.854803 1.166612 1.340708 1.374251 1.427648 1.553581 1.696552 1.769289 87.059071
32 49 1.131264 0.950877 0.881170 1.219721 1.610517 1.786514 1.815170 1.875530 1.975120 2.087464 2.137307 82.529347
32 50 1.132653 1.489699 1.315937 1.417767 1.895195 2.563383 2.783429 2.598919 2.503466 2.598393 2.600615 77.100544
32 51 0.607219 0.761721 0.931923 1.358961 1.803090 2.114064 2.258342 2.329815 2.413022 2.584495 2.741583 80.095768
32 52 1.036512 0.841981 0.890621 1.441679 1.934756 2.064635 2.183053 2.462922 2.692104 2.818429 2.894688 78.738620
32 53 0.779913 0.979185 1.039990 1.365214 1.827271 2.323374 2.619065 2.700622 2.772783 2.940054 3.020242 77.632290
32 54 0.451690 0.622356 0.767319 1.076461 1.434584 1.895195 2.311023 2.548581 2.735584 3.075610 3.395800 79.685799
32 55 0.477594 0.687285 0.743459 0.911568 1.265785 1.852242 2.310063 2.454747 2.553150 2.874049 3.177087 80.692965
32 56 0.063633 0.086492 0.112954 0.177499 0.284871 0.404854 0.494373 0.598028 0.754752 0.977996 1.215710 94.828836
32 57 0.106711 0.104832 0.114951 0.185911 0.310420 0.417059 0.486813 0.594612 0.741991 0.899312 1.033175 95.004216
32 58 0.038148 0.045485 0.061471 0.116033 0.216382 0.301694 0.358916 0.460124 0.627571 0.817036 0.978926 95.978212
32 59 0.077813 0.084247 0.105446 0.188273 0.330450 0.452389 0.535199 0.663077 0.849526 1.055326 1.225504 94.432747
32 60 0.070309 0.101455 0.122815 0.185032 0.343261 0.564215 0.719418 0.833958 0.985953 1.175950 1.296563 93.601070
32 61 0.035304 0.048892 0.060894 0.094698 0.171790 0.284540 0.378503 0.468728 0.594255 0.780000 0.966211 96.116190
32 62 0.013797 0.019592 0.028983 0.054090 0.105120 0.174128 0.239254 0.323438 0.449241 0.630771 0.836248 97.125336
32 63 0.048549 0.062381 0.081221 0.136206 0.242474 0.367823 0.474208 0.605509 0.776322 0.965034 1.121035 95.119242
32 64 0.039698 0.056423 0.075847 0.127056 0.236150 0.372123 0.476462 0.583133 0.718045 0.872982 0.994162 95.447922
32 65 0.010029 0.015129 0.022063 0.038446 0.073829 0.129561 0.186239 0.251464 0.342051 0.479703 0.638800 97.812687
32 66 0.016297 0.023184 0.031129 0.051340 0.093520 0.151123 0.202422 0.263787 0.353100 0.480413 0.616785 97.716898
32 67 0.025094 0.039511 0.054226 0.083310 0.145747 0.242203 0.332174 0.408142 0.477867 0.563617 0.637290 96.990818
32 68 0.010342 0.015561 0.021457 0.034846 0.064429 0.108825 0.153198 0.202839 0.265733 0.350744 0.433756 98.338270
32 69 0.004000 0.005185 0.007091 0.013039 0.025621 0.042917 0.060683 0.086008 0.123397 0.178027 0.241526 99.212507
32 70 0.006449 0.009125 0.012459 0.020783 0.037435 0.058434 0.078226 0.103760 0.137794 0.182607 0.227471 99.125458
32 71 0.006048 0.008697 0.011844 0.019116 0.033095 0.050821 0.067827 0.088900 0.113999 0.146058 0.178071 99.275522
32 72 0.004561 0.005712 0.007118 0.011615 0.020178 0.029768 0.038016 0.049674 0.065516 0.087344 0.110779 99.569723
32 73 0.003415 0.004219 0.005392 0.009016 0.015363 0.022194 0.028387 0.037560 0.050128 0.067549 0.086679 99.670096
32 74 0.004246 0.005238 0.006467 0.010419 0.017542 0.025157 0.031773 0.040941 0.052460 0.067672 0.083460 99.654625
32 75 0.002837 0.004090 0.005411 0.008406 0.013962 0.020884 0.027114 0.034455 0.043220 0.056033 0.070172 99.713415
32 76 0.002765 0.004023 0.005351 0.008127 0.012974 0.018891 0.024369 0.030800 0.038019 0.048503 0.060194 99.745981
32 77 0.003413 0.004190 0.004990 0.007770 0.012962 0.018494 0.022903 0.028701 0.035844 0.045759 0.056025 99.758953
32 78 0.002764 0.003692 0.004673 0.007145 0.011447 0.016449 0.020934 0.026485 0.032970 0.042447 0.052938 99.778057
32 79 0.002991 0.004063 0.005113 0.007774 0.012551 0.018214 0.023016 0.028624 0.035165 0.045018 0.055924 99.761547
32 80 0.003340 0.004714 0.006023 0.008889 0.013826 0.019988 0.025589 0.031966 0.038887 0.049298 0.060956 99.736523
32 81 0.003735 0.005454 0.007021 0.010167 0.015734 0.023018 0.029720 0.036945 0.044413 0.056001 0.069206 99.698589
32 82 0.003508 0.004955 0.006338 0.009532 0.015487 0.022920 0.029277 0.036388 0.044520 0.056897 0.070407 99.699772
32 83 0.003384 0.005092 0.006877 0.010207 0.015892 0.023708 0.031117 0.038930 0.047036 0.059904 0.074947 99.682901
32 84 0.004014 0.005597 0.007053 0.010546 0.016971 0.024850 0.031487 0.039402 0.049384 0.064253 0.080491 99.665954
32 85 0.005385 0.007522 0.009787 0.014546 0.022679 0.032504 0.041249 0.050955 0.061209 0.076022 0.091813 99.586332
32 86 0.004405 0.006099 0.007636 0.011443 0.018942 0.028165 0.035727 0.044338 0.055116 0.070858 0.087193 99.630080
32 87 0.003967 0.005795 0.007922 0.012240 0.019612 0.028940 0.037350 0.046754 0.057463 0.073697 0.092166 99.614094
32 88 0.006037 0.007875 0.009965 0.015734 0.026287 0.037603 0.046547 0.057944 0.072316 0.091118 0.109148 99.519428
32 89 0.010664 0.012169 0.014380 0.022746 0.037061 0.049959 0.059048 0.071890 0.087606 0.106586 0.123926 99.403965
32 90 0.005908 0.008553 0.011415 0.017538 0.028803 0.042305 0.053615 0.066540 0.082914 0.106072 0.129769 99.446568
32 91 0.006716 0.009320 0.012087 0.018743 0.031783 0.048253 0.061358 0.074843 0.091779 0.117724 0.145209 99.382191
32 92 0.012337 0.019601 0.024032 0.031342 0.047900 0.072810 0.093319 0.109270 0.126375 0.153005 0.179178 99.130829
32 93 0.008648 0.012721 0.017315 0.026041 0.041082 0.060520 0.077067 0.092750 0.110038 0.137337 0.168079 99.248402
32 94 0.011756 0.014875 0.016914 0.023755 0.036520 0.050836 0.061909 0.075864 0.095623 0.122657 0.150359 99.338932
32 95 0.007008 0.009985 0.013566 0.021264 0.035082 0.051735 0.065609 0.080501 0.098695 0.124783 0.152378 99.339392
32 96 0.009052 0.012659 0.016358 0.024364 0.038780 0.056098 0.070791 0.086767 0.105635 0.130905 0.156634 99.291958
32 97 0.011270 0.014141 0.017693 0.027570 0.044992 0.063070 0.077318 0.095480 0.119324 0.149483 0.178413 99.201244
32 98 0.013219 0.015484 0.018369 0.028784 0.047874 0.067474 0.082733 0.103145 0.130408 0.163407 0.194086 99.135014
32 99 0.006756 0.009790 0.013440 0.021644 0.037664 0.058056 0.076610 0.098558 0.128039 0.168451 0.210981 99.170015
32 100 0.009566 0.013594 0.018447 0.029788 0.051919 0.081049 0.106683 0.135126 0.172992 0.227186 0.286533 98.867123
33 34 0.000000 0.000000 0.000000 0.000000 0.000000 0.000000 0.000000 0.000000 0.000000 0.000000 0.000000 0.000000
33 35 0.505511 8.174175 14.774023 33.013716 13.964377 2.165431 0.473049 0.216775 0.140525 0.088131 0.058187 26.426101
33 36 3.510368 9.348125 3.799241 6.544662 8.266948 13.680095 16.572062 9.362120 1.757293 0.290188 0.049008 26.819893
33 37 0.563231 3.683998 3.101778 5.347997 5.935980 7.241369 6.863797 8.017443 9.938450 10.144461 5.279002 33.882494
33 38 0.398754 1.346998 0.791258 1.994923 3.132102 7.427552 8.581016 8.671927 6.571109 7.015648 6.716646 47.352068
33 39 0.378792 0.676303 0.778027 1.196785 1.761774 3.164795 6.440134 5.159880 5.192720 4.808774 5.707603 64.734414
33 40 0.277995 0.466048 0.547685 0.831004 1.325356 2.392319 4.629947 3.437949 3.425037 3.362907 4.342157 74.961597
33 41 0.253559 0.338094 0.390898 0.605848 0.874924 1.240288 2.394982 2.185749 2.813754 2.768195 3.272359 82.861349
33 42 0.144123 0.221148 0.245638 0.339492 0.485243 0.731348 1.368931 1.157738 1.458152 1.599263 2.236696 90.012228
33 43 0.143947 0.170853 0.182717 0.278019 0.414100 0.596807 1.100545 0.911438 1.025607 0.994103 1.297062 92.884806
33 44 0.137922 0.170746 0.190933 0.298071 0.481508 0.757996 1.473715 1.209367 1.297762 1.194091 1.469889 91.318001
33 45 0.145984 0.171607 0.189548 0.273748 0.395418 0.503930 0.576429 0.651519 0.744409 0.861253 0.963945 94.522211
33 46 0.209336 0.274232 0.329911 0.459017 0.601539 0.716164 0.792794 0.874939 0.980124 1.102662 1.203134 92.456149
33 47 0.503158 0.481764 0.465934 0.653841 0.911581 1.069307 1.129487 1.218826 1.355063 1.484181 1.546081 89.180779
33 48 0.440506 0.598558 0.693226 0.957481 1.300700 1.555786 1.626930 1.639738 1.718367 1.836856 1.880272 85.751582
33 49 0.940936 1.029234 1.016893 1.329051 1.753629 2.041548 2.060185 1.983586 1.971505 2.043212 2.058542 81.771677
33 50 1.045393 1.630098 1.613203 1.656900 1.958764 2.490477 2.689129 2.496789 2.367862 2.444171 2.483507 77.123707
33 51 0.752389 0.920290 1.000617 1.344523 1.791913 2.165891 2.326337 2.353062 2.388203 2.506026 2.578905 79.871843
33 52 1.180073 0.913567 0.893370 1.407912 1.918994 2.078218 2.173789 2.410740 2.622046 2.722069 2.729949 78.949276
33 53 0.814808 1.075066 1.166716 1.509907 1.939893 2.299636 2.434872 2.438815 2.520285 2.693944 2.789986 78.316078
33 54 0.465191 0.622247 0.746080 1.049287 1.451350 1.887061 2.195415 2.358300 2.516744 2.791440 3.027706 80.889181
33 55 0.608250 0.831757 0.808088 0.919762 1.217030 1.686763 2.031534 2.189735 2.385973 2.718341 2.980494 81.622273
33 56 0.200647 0.299404 0.403048 0.624900 0.930645 1.226376 1.431495 1.594487 1.826944 2.181222 2.537030 86.743803
33 57 0.117878 0.109520 0.113889 0.180789 0.301188 0.401389 0.461518 0.554926 0.682868 0.813620 0.914325 95.348091
33 58 0.046509 0.052208 0.069634 0.134843 0.252734 0.340900 0.391149 0.484359 0.631874 0.781220 0.891132 95.923437
33 59 0.124572 0.118262 0.133305 0.229219 0.389590 0.501620 0.556656 0.660277 0.816980 0.977562 1.098950 94.393009
33 60 0.148238 0.188061 0.195317 0.260446 0.418121 0.594226 0.676972 0.743306 0.872870 1.051565 1.184513 93.666370
33 61 0.061448 0.080214 0.092007 0.134692 0.232287 0.362129 0.452925 0.527391 0.629566 0.780702 0.920324 95.726316
33 62 0.022972 0.029476 0.042016 0.081446 0.165842 0.268568 0.354845 0.457666 0.591541 0.751024 0.891821 96.342785
33 63 0.087634 0.104890 0.129665 0.214773 0.360956 0.483970 0.547781 0.634917 0.772057 0.932168 1.061467 94.669719
33 64 0.102343 0.128882 0.145396 0.208272 0.322845 0.436816 0.502547 0.578100 0.692649 0.832588 0.950329 95.099232
33 65 0.020356 0.028275 0.036989 0.061354 0.117526 0.195994 0.261149 0.329630 0.426876 0.564030 0.695788 97.262034
33 66 0.020722 0.029063 0.041449 0.072500 0.134959 0.215085 0.285832 0.363040 0.455427 0.567191 0.666091 97.148647
33 67 0.042963 0.062179 0.079245 0.119562 0.197742 0.287529 0.345900 0.397222 0.463763 0.550158 0.623270 96.830465
33 68 0.017429 0.026702 0.036026 0.055470 0.094583 0.146102 0.188904 0.231942 0.286441 0.362159 0.435955 98.118286
33 69 0.005546 0.007356 0.010066 0.018269 0.036807 0.063208 0.089887 0.124016 0.169689 0.232509 0.296840 98.945807
33 70 0.008190 0.012134 0.017225 0.028723 0.050951 0.078186 0.102949 0.132470 0.168964 0.214920 0.258373 98.926914
33 71 0.007492 0.011144 0.015189 0.024387 0.042315 0.063688 0.081795 0.103288 0.130497 0.166107 0.200647 99.153454
33 72 0.004704 0.006523 0.008616 0.013810 0.023639 0.035616 0.046456 0.059976 0.076974 0.101065 0.127196 99.495426
33 73 0.003835 0.004871 0.006194 0.010167 0.017670 0.026310 0.034041 0.044563 0.058513 0.077913 0.098668 99.617253
33 74 0.004339 0.005760 0.007488 0.012182 0.020681 0.029896 0.037575 0.047438 0.059890 0.076738 0.093962 99.604052
33 75 0.003002 0.004451 0.006015 0.009335 0.015560 0.023658 0.031152 0.039455 0.048797 0.062578 0.077817 99.678182
33 76 0.002909 0.004366 0.005792 0.008682 0.014131 0.021201 0.027683 0.034886 0.043085 0.055262 0.068477 99.713524
33 77 0.003415 0.004460 0.005583 0.008612 0.013991 0.020205 0.025598 0.032210 0.039978 0.051271 0.063605 99.731077
33 78 0.002635 0.003698 0.004824 0.007437 0.012090 0.017677 0.022528 0.028297 0.035399 0.046268 0.058546 99.760601
33 79 0.002724 0.003909 0.005237 0.008079 0.012959 0.019067 0.024649 0.030929 0.037880 0.048629 0.060956 99.744980
33 80 0.003338 0.004894 0.006363 0.009338 0.014676 0.021517 0.027686 0.034396 0.041731 0.053056 0.065679 99.717326
33 81 0.004074 0.006064 0.007927 0.011506 0.017715 0.025576 0.032576 0.040028 0.047911 0.059894 0.072991 99.673740
33 82 0.004183 0.005964 0.007531 0.010891 0.017022 0.024942 0.031789 0.038949 0.046762 0.059129 0.072883 99.679954
33 83 0.004136 0.005962 0.007462 0.010776 0.017131 0.025324 0.032271 0.039782 0.048582 0.061924 0.076218 99.670433
33 84 0.004030 0.005849 0.007977 0.012226 0.019259 0.027809 0.035443 0.043846 0.052727 0.066260 0.081405 99.643171
33 85 0.007384 0.009649 0.011145 0.015818 0.024560 0.034052 0.041176 0.049989 0.061378 0.076898 0.091908 99.576040
33 86 0.004080 0.006056 0.008247 0.012521 0.019948 0.029161 0.037218 0.045855 0.055556 0.070344 0.086565 99.624445
33 87 0.004261 0.006027 0.007662 0.011624 0.019500 0.029479 0.037823 0.046923 0.057873 0.073759 0.090249 99.614817
33 88 0.005677 0.007699 0.010193 0.016244 0.026720 0.037606 0.046092 0.056651 0.070131 0.088756 0.107462 99.526768
33 89 0.010229 0.011789 0.013600 0.021489 0.036188 0.049244 0.057179 0.068557 0.084424 0.104446 0.122192 99.420666
33 90 0.004422 0.006503 0.008990 0.014485 0.025301 0.039048 0.050936 0.063859 0.079665 0.102141 0.124743 99.479906
33 91 0.005919 0.008459 0.011122 0.017445 0.030270 0.046453 0.058815 0.071085 0.087299 0.112794 0.139806 99.410536
33 92 0.011636 0.019630 0.024851 0.031292 0.045236 0.067552 0.087011 0.101966 0.117975 0.145656 0.176209 99.170985
33 93 0.007718 0.011611 0.015186 0.022237 0.036618 0.057014 0.074424 0.089636 0.106580 0.134260 0.164688 99.280029
33 94 0.006891 0.009878 0.013271 0.020364 0.033244 0.049748 0.064160 0.079115 0.096608 0.122182 0.150166 99.354374
33 95 0.007045 0.010136 0.013334 0.020476 0.034408 0.051898 0.066117 0.080806 0.099457 0.126578 0.154848 99.334896
33 96 0.009197 0.013052 0.016908 0.025038 0.039695 0.057239 0.071690 0.087090 0.106004 0.132352 0.159620 99.282114
33 97 0.011170 0.014424 0.017902 0.027230 0.044292 0.062720 0.076971 0.094261 0.117471 0.147845 0.177325 99.208387
33 98 0.012917 0.015712 0.018862 0.029361 0.049150 0.069323 0.084102 0.103362 0.130179 0.163517 0.194252 99.129259
33 99 0.007040 0.010372 0.014200 0.022571 0.039356 0.061085 0.079970 0.101292 0.130565 0.171016 0.212947 99.149590
33 100 0.010772 0.015316 0.020393 0.032206 0.055198 0.084686 0.109254 0.135915 0.172110 0.223651 0.279438 98.861055
34 35 0.000000 0.000000 0.000000 0.000000 0.000000 0.000000 0.000000 0.000000 0.000000 0.000000 0.000000 0.000000
34 36 0.486237 7.736199 13.821264 31.147093 14.185135 2.325639 0.457726 0.163020 0.101069 0.061699 0.036085 29.478836
34 37 2.418193 6.510750 2.832852 5.348352 7.653323 14.305298 18.736693 10.910538 1.864145 0.242591 0.033714 29.143550
34 38 0.535683 3.539830 2.842698 4.856013 5.616820 7.039435 6.540352 7.576799 9.842614 10.784967 5.857825 34.966961
34 39 0.245574 0.842519 0.518524 1.409455 2.229496 5.265315 6.321460 6.971871 5.706220 6.541328 6.815112 57.133125
34 40 0.505418 0.865402 0.905528 1.279968 1.753491 2.860473 5.383606 4.252860 4.393986 4.058252 4.786129 68.954888
34 41 0.275714 0.436477 0.499110 0.734574 1.084477 1.809194 3.408341 2.611287 2.737965 2.736163 3.593880 80.072817
34 42 0.192934 0.282880 0.339409 0.512137 0.727689 1.036098 1.982103 1.769276 2.233509 2.233935 2.745449 85.944582
34 43 0.170395 0.231253 0.259578 0.363104 0.499854 0.715612 1.337190 1.128741 1.338894 1.357420 1.798732 90.799230
34 44 0.121765 0.169764 0.198612 0.308166 0.471539 0.692448 1.264400 1.011327 1.096283 1.037780 1.321775 92.306139
34 45 0.196515 0.267105 0.309507 0.445458 0.639852 0.959179 1.821012 1.447188 1.490476 1.332886 1.614561 89.476258
34 46 0.261958 0.323554 0.317072 0.394548 0.531635 0.667115 0.744829 0.817000 0.929928 1.074950 1.195748 92.741663
34 47 0.308654 0.420064 0.512502 0.722601 0.940928 1.114944 1.212419 1.277209 1.361701 1.494131 1.608145 89.026703
34 48 0.353032 0.543567 0.639697 0.836879 1.147174 1.512902 1.698698 1.707264 1.721309 1.821082 1.885254 86.133140
34 49 0.566678 0.863070 1.013285 1.237969 1.507230 1.842359 2.018044 1.998279 1.969969 2.049547 2.119303 82.814266
34 50 0.477919 1.084400 1.469206 1.539435 1.631379 2.097876 2.478733 2.420334 2.271450 2.345203 2.492775 79.691288
34 51 0.414799 0.630825 0.774845 1.014930 1.326943 1.732412 2.043931 2.163877 2.230970 2.382017 2.507616 82.776833
34 52 0.462450 0.616245 0.726696 1.020667 1.393071 1.740922 1.967120 2.109311 2.277939 2.508427 2.669940 82.507217
34 53 0.397411 0.677761 0.846379 1.046585 1.307729 1.685973 1.956425 2.029206 2.107906 2.319717 2.520676 83.104233
34 54 0.239461 0.393879 0.529430 0.724280 0.957317 1.299200 1.633671 1.840454 2.008795 2.287569 2.591327 85.494617
34 55 0.243665 0.455373 0.587524 0.708036 0.888205 1.222195 1.517288 1.630957 1.737175 2.013794 2.347208 86.648580
34 56 0.087397 0.152767 0.226506 0.353670 0.555421 0.833063 1.088666 1.263334 1.433592 1.693161 1.960986 90.351438
34 57 0.206975 0.300534 0.348266 0.458666 0.638560 0.860214 1.036627 1.168222 1.330707 1.559849 1.783023 90.308356
34 58 0.022063 0.033878 0.048243 0.081042 0.151823 0.245437 0.321998 0.398459 0.499154 0.624410 0.733567 96.839926
34 59 0.047444 0.073161 0.099044 0.153756 0.263980 0.400899 0.495988 0.572367 0.675573 0.818009 0.943532 95.456245
34 60 0.063179 0.130390 0.186661 0.238083 0.332154 0.471811 0.569812 0.625145 0.712998 0.869655 1.039000 94.761112
34 61 0.035863 0.073672 0.110124 0.145344 0.209488 0.318922 0.416859 0.481605 0.554020 0.681964 0.831518 96.140623
34 62 0.013358 0.023350 0.036997 0.063662 0.124492 0.231124 0.348670 0.459851 0.573197 0.711611 0.834516 96.579171
34 63 0.050011 0.084884 0.118475 0.178339 0.291631 0.430557 0.518110 0.579954 0.670430 0.804855 0.928522 95.344233
34 64 0.067601 0.120141 0.161028 0.215335 0.301654 0.400241 0.456909 0.497743 0.570462 0.687221 0.808314 95.713354
34 65 0.014864 0.026917 0.041677 0.067053 0.121882 0.214263 0.305962 0.380425 0.451051 0.550552 0.649995 97.175364
34 66 0.023804 0.040189 0.057562 0.088513 0.150546 0.235944 0.306077 0.365902 0.433815 0.521934 0.601043 97.174669
34 67 0.044458 0.079313 0.106748 0.141515 0.196936 0.266429 0.314644 0.349528 0.394375 0.465084 0.539233 97.101736
34 68 0.018482 0.035040 0.053422 0.078972 0.119710 0.170294 0.207555 0.235847 0.269716 0.323490 0.380488 98.106985
34 69 0.005969 0.009130 0.013317 0.022885 0.044678 0.080429 0.120999 0.164999 0.207998 0.258153 0.302878 98.768568
34 70 0.010233 0.016873 0.024307 0.038486 0.064463 0.094019 0.116553 0.140256 0.169634 0.207651 0.243483 98.874041
34 71 0.009877 0.016438 0.023560 0.035725 0.055134 0.076128 0.092753 0.111037 0.133164 0.163333 0.194529 99.088324
34 72 0.005574 0.008383 0.011243 0.017142 0.028294 0.042522 0.055399 0.069960 0.086780 0.109829 0.133609 99.431267
34 73 0.003604 0.005279 0.007269 0.011649 0.019743 0.029828 0.039317 0.050659 0.064017 0.082562 0.102278 99.583795
34 74 0.005112 0.007501 0.009870 0.014740 0.023446 0.033958 0.043261 0.053640 0.065248 0.081171 0.097475 99.564577
34 75 0.004100 0.006572 0.008942 0.012862 0.019616 0.028207 0.035835 0.043709 0.052376 0.065673 0.080576 99.641533
34 76 0.003734 0.006088 0.008441 0.012091 0.018077 0.025855 0.033107 0.040533 0.048063 0.059793 0.073227 99.670992
34 77 0.004196 0.006008 0.007579 0.010837 0.016432 0.023176 0.029170 0.036091 0.043942 0.055429 0.068022 99.699118
34 78 0.002744 0.004152 0.005751 0.008826 0.014028 0.020597 0.026830 0.033787 0.041121 0.051886 0.063779 99.726501
34 79 0.003207 0.004861 0.006528 0.009635 0.014952 0.021853 0.028404 0.035638 0.043238 0.054522 0.066987 99.710175
34 80 0.003479 0.005621 0.007702 0.010968 0.016340 0.023482 0.030148 0.037018 0.044058 0.055384 0.068485 99.697317
34 81 0.004123 0.006863 0.009378 0.012978 0.018907 0.027154 0.034772 0.042005 0.048836 0.060178 0.073412 99.661396
34 82 0.004139 0.006531 0.008539 0.011878 0.017986 0.026459 0.034027 0.041333 0.048819 0.060977 0.074550 99.664762
34 83 0.003625 0.005929 0.008238 0.011650 0.017330 0.025660 0.033908 0.041972 0.049635 0.062159 0.076992 99.662899
34 84 0.004368 0.006648 0.008616 0.012392 0.019327 0.028205 0.035685 0.043400 0.052133 0.065651 0.080365 99.643206
34 85 0.005575 0.008488 0.011268 0.015956 0.023566 0.033105 0.041527 0.050286 0.059637 0.074061 0.090042 99.586494
34 86 0.004456 0.007099 0.009424 0.013396 0.020784 0.030485 0.038821 0.047215 0.056941 0.071976 0.088337 99.611063
34 87 0.004037 0.006556 0.009226 0.013431 0.020485 0.030055 0.039342 0.048879 0.058701 0.073700 0.091000 99.604586
34 88 0.005791 0.008705 0.011372 0.016869 0.027104 0.038970 0.048071 0.057686 0.069584 0.087192 0.105274 99.523384
34 89 0.009959 0.013267 0.015798 0.022294 0.033839 0.046180 0.055526 0.066651 0.080444 0.099027 0.117336 99.439678
34 90 0.003956 0.006413 0.009135 0.014331 0.025049 0.040010 0.053300 0.065924 0.079697 0.100010 0.120618 99.481556
34 91 0.005499 0.008785 0.012047 0.017884 0.029628 0.046530 0.061497 0.074556 0.087917 0.109430 0.132886 99.413342
34 92 0.010609 0.021048 0.030258 0.038193 0.050186 0.068906 0.085364 0.097761 0.110878 0.134833 0.163694 99.188267
34 93 0.008168 0.014112 0.020252 0.028268 0.041443 0.061320 0.080171 0.095460 0.109050 0.131951 0.158999 99.250807
34 94 0.007520 0.011696 0.015395 0.021981 0.035362 0.054969 0.073233 0.090272 0.108075 0.133199 0.158485 99.289810
34 95 0.007842 0.012815 0.017728 0.025547 0.039557 0.058073 0.073711 0.088008 0.104311 0.129316 0.156404 99.286686
34 96 0.010583 0.017232 0.022799 0.030982 0.045106 0.063278 0.078049 0.091550 0.107846 0.133048 0.160743 99.238785
34 97 0.012058 0.018011 0.022885 0.032079 0.049028 0.069189 0.084503 0.099818 0.120063 0.149209 0.179071 99.164086
34 98 0.012907 0.018387 0.022908 0.032500 0.050367 0.071509 0.088071 0.105517 0.127984 0.158655 0.189823 99.121372
34 99 0.006476 0.010606 0.015122 0.023286 0.040224 0.064783 0.087514 0.109658 0.136412 0.174181 0.213741 99.117996
34 100 0.009990 0.016302 0.022991 0.034500 0.056806 0.089401 0.118186 0.143545 0.173349 0.219609 0.272558 98.842766
35 36 0.000000 0.000000 0.000000 0.000000 0.000000 0.000000 0.000000 0.000000 0.000000 0.000000 0.000000 0.000000
35 37 0.495880 8.013097 14.144869 30.094354 13.463619 2.221743 0.428005 0.133797 0.068800 0.032725 0.013740 30.889368
35 38 2.525641 6.864627 3.104435 5.465796 7.500025 13.040285 17.237105 10.617541 1.815959 0.197176 0.022709 31.608703
35 39 0.429855 2.770723 2.306047 3.968544 4.695665 6.135336 5.908252 7.092329 9.361671 10.422057 5.820971 41.088549
35 40 0.322268 1.061805 0.621048 1.566106 2.315904 5.078570 5.818594 6.300467 5.169275 5.855530 6.055841 59.834590
35 41 0.444845 0.703320 0.729412 1.085781 1.573520 2.522962 4.574945 3.583684 3.781176 3.551812 4.246907 73.201635
35 42 0.234052 0.381720 0.441785 0.635683 0.934832 1.524700 2.807958 2.153855 2.307926 2.349560 3.137619 83.090309
35 43 0.244870 0.326799 0.375830 0.550366 0.743196 1.002882 1.857964 1.628831 1.987789 1.939232 2.369112 86.973127
35 44 0.157696 0.232556 0.276776 0.395720 0.547101 0.783898 1.467025 1.225153 1.412782 1.391434 1.794632 90.315232
35 45 0.236162 0.292313 0.310844 0.450434 0.650005 0.917887 1.648078 1.311786 1.402154 1.281188 1.566342 89.932804
35 46 0.302198 0.390211 0.457106 0.706384 1.025115 1.439811 2.582513 2.013147 2.050684 1.774273 2.059877 85.198679
35 47 0.391405 0.445211 0.475768 0.662840 0.917596 1.128361 1.231849 1.300384 1.380420 1.495413 1.580650 88.990099
35 48 0.455426 0.621121 0.726287 0.948467 1.177746 1.421318 1.591447 1.677874 1.742863 1.849119 1.933106 85.855226
35 49 0.738364 0.941320 0.988972 1.199519 1.451005 1.750213 1.937819 1.991373 2.015061 2.117276 2.205707 82.663372
35 50 0.442014 0.895515 1.185088 1.302928 1.448713 1.902931 2.334747 2.420097 2.373721 2.478982 2.625654 80.589613
35 51 0.453069 0.618375 0.720638 0.942241 1.191866 1.494757 1.755096 1.922169 2.059975 2.266475 2.469094 84.106241
35 52 0.316756 0.407959 0.483991 0.690241 0.983079 1.335866 1.625291 1.830709 2.020553 2.280557 2.508022 85.516975
35 53 0.262982 0.417186 0.505285 0.650795 0.872311 1.213523 1.523323 1.713143 1.891705 2.161870 2.412116 86.375761
35 54 0.154707 0.251078 0.350143 0.494962 0.641877 0.864001 1.109123 1.305747 1.487938 1.769116 2.109481 89.461828
35 55 0.138493 0.244230 0.311825 0.394196 0.536696 0.802019 1.067421 1.221329 1.347010 1.585151 1.863418 90.488211
35 56 0.061201 0.100820 0.145501 0.226576 0.349747 0.520975 0.694422 0.847310 1.015478 1.250556 1.502542 93.284866
35 57 0.125434 0.173882 0.201338 0.276155 0.403820 0.567942 0.706995 0.821044 0.956052 1.147123 1.343692 93.276522
35 58 0.061530 0.090360 0.121620 0.197414 0.330517 0.494244 0.635403 0.767223 0.931265 1.147451 1.355950 93.867022
35 59 0.034818 0.049099 0.065215 0.102177 0.169365 0.251950 0.317819 0.386331 0.477124 0.601622 0.731258 96.813225
35 60 0.039829 0.069166 0.093337 0.127833 0.200258 0.315074 0.415112 0.491303 0.579577 0.716198 0.861004 96.091308
35 61 0.027444 0.044712 0.060924 0.087246 0.139718 0.224603 0.307922 0.380855 0.458932 0.574923 0.705384 96.987339
35 62 0.016634 0.025503 0.036840 0.061693 0.112099 0.184515 0.251962 0.323857 0.417271 0.546276 0.682314 97.341036
35 63 0.042778 0.067000 0.091073 0.134148 0.210314 0.308342 0.386755 0.459936 0.553294 0.682113 0.812899 96.251349
35 64 0.040956 0.069518 0.097535 0.139156 0.209199 0.303200 0.378866 0.440071 0.508268 0.606253 0.710957 96.496021
35 65 0.013992 0.022481 0.032024 0.051212 0.093902 0.162548 0.229121 0.290822 0.363110 0.466607 0.571044 97.703140
35 66 0.024892 0.041171 0.057956 0.084614 0.131311 0.195623 0.253131 0.306025 0.364754 0.445151 0.527871 97.567501
35 67 0.033374 0.059524 0.083331 0.113594 0.162538 0.230254 0.284869 0.325580 0.368249 0.434307 0.505294 97.399084
35 68 0.012948 0.022450 0.033339 0.050108 0.081298 0.128974 0.175868 0.217378 0.256584 0.310291 0.366119 98.344643
35 69 0.007019 0.009784 0.012904 0.021329 0.040472 0.068280 0.095160 0.126107 0.165398 0.218481 0.270888 98.964177
35 70 0.009923 0.015247 0.021547 0.034007 0.056416 0.083236 0.106389 0.131148 0.158528 0.193614 0.228745 98.961201
35 71 0.008250 0.012805 0.017754 0.027317 0.044682 0.065653 0.083428 0.102533 0.124233 0.152937 0.182061 99.178347
35 72 0.006195 0.008579 0.010682 0.015783 0.025604 0.037550 0.047844 0.060350 0.076338 0.098918 0.122785 99.489374
35 73 0.005037 0.006813 0.008648 0.013104 0.021189 0.030766 0.039193 0.049261 0.061180 0.077955 0.095845 99.591011
35 74 0.005530 0.007573 0.009622 0.014365 0.022776 0.032490 0.040731 0.050101 0.060571 0.075148 0.090235 99.590860
35 75 0.004900 0.007410 0.009651 0.013597 0.020300 0.028664 0.035870 0.043259 0.051232 0.063689 0.077597 99.643832
35 76 0.004357 0.006947 0.009262 0.012871 0.018795 0.026397 0.033144 0.040017 0.047192 0.058441 0.071101 99.671473
35 77 0.004207 0.005757 0.007246 0.010704 0.016838 0.024195 0.030570 0.037699 0.045312 0.056442 0.068316 99.692717
35 78 0.003166 0.004487 0.005971 0.009225 0.014874 0.021663 0.027884 0.035152 0.042978 0.054062 0.065913 99.714628
35 79 0.003523 0.005073 0.006714 0.010090 0.015791 0.022745 0.029070 0.036317 0.044015 0.055221 0.067392 99.704048
35 80 0.003914 0.005856 0.007598 0.010860 0.016585 0.024071 0.030896 0.038015 0.045003 0.055651 0.067370 99.694179
35 81 0.004633 0.007376 0.009822 0.013630 0.019687 0.027347 0.034115 0.041008 0.047825 0.058659 0.070922 99.664980
35 82 0.004320 0.006652 0.008670 0.012099 0.018080 0.025976 0.033006 0.040044 0.047154 0.058482 0.071209 99.674307
35 83 0.003945 0.006003 0.007890 0.011314 0.017230 0.024909 0.031912 0.039407 0.047304 0.059203 0.072464 99.678421
35 84 0.003919 0.006017 0.008348 0.012372 0.018607 0.026276 0.033498 0.041603 0.050112 0.062728 0.076947 99.659571
35 85 0.005454 0.007719 0.009693 0.014079 0.021896 0.030943 0.038447 0.046984 0.056668 0.070297 0.084278 99.613546
35 86 0.003457 0.005384 0.007540 0.011347 0.017843 0.026177 0.034047 0.042674 0.052071 0.066019 0.081591 99.651852
35 87 0.003329 0.005016 0.006726 0.010141 0.016661 0.025453 0.033672 0.042550 0.052466 0.067344 0.083927 99.652714
35 88 0.004371 0.006339 0.008640 0.013589 0.022498 0.032770 0.041475 0.051628 0.063751 0.080668 0.098100 99.576170
35 89 0.008011 0.010109 0.012027 0.017991 0.029021 0.040250 0.048347 0.058683 0.072197 0.090151 0.107438 99.505774
35 90 0.003474 0.005327 0.007640 0.012381 0.021429 0.033088 0.043813 0.055841 0.070050 0.090144 0.111225 99.545588
35 91 0.004429 0.006414 0.008767 0.014049 0.024518 0.038538 0.051400 0.064977 0.079982 0.101541 0.124100 99.481285
35 92 0.008763 0.015566 0.021244 0.027962 0.040413 0.059732 0.077295 0.090922 0.103360 0.124376 0.148472 99.281891
35 93 0.008175 0.012987 0.017709 0.025184 0.037525 0.053584 0.067624 0.081079 0.096071 0.119239 0.145476 99.335352
35 94 0.005781 0.008527 0.011626 0.017834 0.029722 0.046125 0.061749 0.077983 0.095684 0.120449 0.146431 99.378089
35 95 0.007234 0.011057 0.014827 0.021752 0.034583 0.051194 0.065573 0.079984 0.096616 0.120837 0.146624 99.349720
35 96 0.008853 0.013727 0.018468 0.026586 0.040693 0.058414 0.073291 0.087740 0.104316 0.128852 0.155777 99.283282
35 97 0.009949 0.014159 0.018380 0.027244 0.043608 0.062872 0.078224 0.094649 0.115326 0.143793 0.172558 99.219236
35 98 0.012335 0.016361 0.020259 0.030302 0.048733 0.069356 0.085507 0.103735 0.126860 0.156959 0.186801 99.142795
35 99 0.006774 0.010496 0.014939 0.023516 0.040218 0.063560 0.085510 0.108099 0.134927 0.172145 0.211653 99.128162
35 100 0.011287 0.017083 0.023153 0.034884 0.057172 0.087622 0.114090 0.140234 0.172756 0.219847 0.271128 98.850742
36 37 0.000000 0.000000 0.000000 0.000000 0.000000 0.000000 0.000000 0.000000 0.000000 0.000000 0.000000 0.000000
36 38 0.526874 8.240215 13.815941 28.019376 12.805272 2.269776 0.455797 0.133648 0.055392 0.023425 0.007491 33.646799
36 39 1.984836 5.521931 2.715826 4.862477 6.986545 12.664157 16.905825 10.634577 1.770265 0.179574 0.022197 35.751790
36 40 0.471309 2.951377 2.300617 3.794087 4.435716 5.734220 5.503155 6.629672 8.748418 9.712504 5.482762 44.236161
36 41 0.349996 1.133306 0.635321 1.530183 2.252190 4.818906 5.341257 5.718336 4.778924 5.496754 5.723896 62.220928
36 42 0.375549 0.588453 0.623089 0.932536 1.369612 2.202226 4.036319 3.211509 3.442215 3.236418 3.864315 76.117756
36 43 0.308071 0.413632 0.439832 0.651140 0.940370 1.403484 2.432435 1.863605 2.047109 2.089140 2.773783 84.637398
36 44 0.268312 0.352841 0.410137 0.616732 0.832142 1.100968 1.986862 1.708586 2.047205 1.977496 2.408575 86.290146
36 45 0.303492 0.360715 0.398271 0.594870 0.822497 1.114598 2.003964 1.635673 1.792690 1.649077 2.013039 87.311112
36 46 0.318441 0.402325 0.457429 0.697576 1.007617 1.388162 2.436513 1.885965 1.921728 1.670354 1.950122 85.863769
36 47 0.501271 0.603057 0.661434 0.986067 1.452495 2.079760 3.712784 2.839906 2.832204 2.403489 2.719251 79.208279
36 48 0.467441 0.652360 0.748582 0.947558 1.163267 1.396836 1.547016 1.609775 1.667137 1.780682 1.875733 86.143616
36 49 0.562799 0.725735 0.831988 1.118323 1.437334 1.765512 1.982680 2.057265 2.075182 2.161417 2.238984 83.042782
36 50 0.334283 0.611968 0.782201 0.961347 1.264843 1.792207 2.211418 2.321863 2.389337 2.595932 2.761669 81.972931
36 51 0.372251 0.501234 0.607994 0.826709 1.061832 1.343297 1.609456 1.813905 1.993127 2.239664 2.495892 85.134640
36 52 0.243664 0.299196 0.358540 0.544347 0.804877 1.085982 1.330829 1.563935 1.824627 2.136799 2.418465 87.388741
36 53 0.163573 0.268032 0.349220 0.472239 0.660597 0.956209 1.239272 1.433506 1.637341 1.943528 2.238289 88.638199
36 54 0.112287 0.168806 0.217786 0.308339 0.436593 0.640612 0.858408 1.039302 1.219745 1.492708 1.814237 91.691175
36 55 0.082199 0.133982 0.173185 0.241431 0.360299 0.556199 0.753066 0.903152 1.059396 1.297417 1.551597 92.888075
36 56 0.053747 0.082833 0.115857 0.177743 0.262628 0.374637 0.491660 0.607476 0.743144 0.933298 1.149467 95.007513
36 57 0.082265 0.111364 0.134079 0.192315 0.281170 0.389433 0.491268 0.592229 0.709722 0.859527 1.014054 95.142572
36 58 0.046316 0.067571 0.091608 0.146461 0.231532 0.330601 0.422015 0.519893 0.645799 0.808177 0.974399 95.715633
36 59 0.085350 0.118206 0.147582 0.220692 0.333499 0.474012 0.606405 0.738642 0.898928 1.109997 1.330348 93.936342
36 60 0.017954 0.029808 0.041878 0.063744 0.112064 0.189690 0.264585 0.334623 0.421637 0.545137 0.668732 97.310142
36 61 0.019050 0.029743 0.039403 0.057727 0.096556 0.157175 0.214634 0.272197 0.347799 0.457085 0.575152 97.733477
36 62 0.013188 0.020417 0.030285 0.050703 0.088634 0.141507 0.192196 0.249050 0.324039 0.428561 0.545011 97.916410
36 63 0.026734 0.042241 0.059879 0.091581 0.147999 0.222462 0.289111 0.359031 0.448601 0.566627 0.687621 97.058113
36 64 0.023255 0.037297 0.052769 0.081260 0.137022 0.217144 0.292324 0.365421 0.447473 0.548670 0.644179 97.153191
36 65 0.009731 0.015851 0.024089 0.040147 0.072361 0.123048 0.176415 0.231995 0.296889 0.388084 0.486923 98.134468
36 66 0.019893 0.035107 0.051565 0.074763 0.110866 0.156841 0.195271 0.233431 0.284805 0.360308 0.445397 98.031754
36 67 0.016712 0.030669 0.046922 0.069923 0.112698 0.181054 0.249002 0.303782 0.350588 0.412928 0.475362 97.750363
36 68 0.008647 0.014438 0.020962 0.032670 0.057217 0.096101 0.137012 0.179357 0.227653 0.291255 0.352698 98.581987
36 69 0.005116 0.007747 0.011056 0.018238 0.032430 0.053346 0.075274 0.101621 0.134707 0.181168 0.233067 99.146229
36 70 0.006896 0.011122 0.016327 0.026110 0.044293 0.067703 0.089427 0.113226 0.140849 0.177224 0.214292 99.092535
36 71 0.005309 0.008503 0.012299 0.019594 0.033453 0.051921 0.069778 0.089606 0.111766 0.140734 0.170038 99.286999
36 72 0.004551 0.006780 0.009122 0.013818 0.022374 0.033351 0.043481 0.055279 0.069644 0.090483 0.113479 99.537638
36 73 0.004639 0.006489 0.008194 0.012171 0.019360 0.027918 0.035391 0.044497 0.055923 0.072088 0.089280 99.624052
36 74 0.004849 0.006715 0.008643 0.013122 0.020914 0.029812 0.037252 0.045791 0.055588 0.069374 0.083755 99.624187
36 75 0.004404 0.006800 0.009044 0.012796 0.018964 0.026980 0.034368 0.041906 0.049470 0.060939 0.073915 99.660412
36 76 0.004110 0.006791 0.009398 0.013150 0.018888 0.026174 0.032811 0.039592 0.046519 0.057211 0.069330 99.676025
36 77 0.004100 0.005852 0.007371 0.010584 0.016236 0.023174 0.029348 0.036399 0.044234 0.055351 0.067111 99.700239
36 78 0.002917 0.004438 0.006102 0.009263 0.014593 0.021127 0.027157 0.034136 0.041968 0.053234 0.065423 99.719645
36 79 0.003122 0.004612 0.006177 0.009383 0.014981 0.021937 0.028224 0.035220 0.042649 0.053341 0.064908 99.715448
36 80 0.003183 0.004938 0.006724 0.009867 0.015225 0.022211 0.028770 0.035862 0.043217 0.054070 0.066033 99.709895
36 81 0.004095 0.006515 0.008808 0.012476 0.018475 0.026154 0.033208 0.040662 0.047987 0.058686 0.070524 99.672413
36 82 0.003711 0.005720 0.007632 0.011019 0.016730 0.023975 0.030471 0.037401 0.044725 0.055818 0.068249 99.694547
36 83 0.003231 0.005141 0.007057 0.010186 0.015413 0.022549 0.029461 0.036821 0.044503 0.056299 0.070055 99.699287
36 84 0.003527 0.005322 0.007084 0.010393 0.016226 0.023782 0.030954 0.039111 0.048173 0.061169 0.075394 99.678864
36 85 0.003658 0.005457 0.007548 0.011669 0.018925 0.027962 0.036374 0.045677 0.055151 0.068236 0.082054 99.637291
36 86 0.003183 0.004890 0.006588 0.009890 0.016115 0.024172 0.031500 0.039677 0.049285 0.063175 0.078076 99.673449
36 87 0.002766 0.004355 0.006147 0.009325 0.014873 0.022426 0.029970 0.038478 0.047990 0.062209 0.078809 99.682648
36 88 0.003854 0.005541 0.007361 0.011406 0.018947 0.028051 0.036351 0.046546 0.059005 0.075556 0.092318 99.615063
36 89 0.005985 0.007649 0.009528 0.014917 0.024986 0.035787 0.044463 0.055285 0.068065 0.084123 0.099538 99.549679
36 90 0.002884 0.004486 0.006513 0.010594 0.018081 0.027679 0.036819 0.047812 0.061681 0.081302 0.102603 99.599545
36 91 0.003310 0.004924 0.007003 0.011437 0.019821 0.031078 0.041869 0.054180 0.068915 0.090513 0.114510 99.552437
36 92 0.005541 0.009556 0.012903 0.017859 0.029435 0.048865 0.067508 0.082599 0.096910 0.118825 0.140738 99.369259
36 93 0.006150 0.009639 0.013552 0.020026 0.031001 0.046004 0.060209 0.074189 0.088609 0.109995 0.134198 99.406435
36 94 0.004710 0.007028 0.009675 0.015015 0.024782 0.037710 0.049860 0.063555 0.080153 0.103807 0.129994 99.473709
36 95 0.005702 0.008934 0.012313 0.018188 0.028685 0.042474 0.055097 0.068541 0.084430 0.106924 0.131211 99.437500
36 96 0.006409 0.009935 0.013611 0.020144 0.032276 0.048652 0.063565 0.078441 0.094925 0.118179 0.142914 99.370951
36 97 0.008483 0.011588 0.014806 0.022393 0.036633 0.053325 0.067252 0.083421 0.103941 0.130518 0.156594 99.311047
36 98 0.009877 0.013187 0.016775 0.025815 0.042737 0.062293 0.078358 0.096240 0.117430 0.144079 0.169946 99.223266
36 99 0.005634 0.008910 0.012821 0.020136 0.033980 0.053410 0.072073 0.092124 0.116924 0.152344 0.191567 99.240078
36 100 0.009166 0.014174 0.019876 0.030346 0.049011 0.074913 0.099140 0.123854 0.153054 0.195579 0.244016 98.986872
37 38 0.000000 0.000000 0.000000 0.000000 0.000000 0.000000 0.000000 0.000000 0.000000 0.000000 0.000000 0.000000
37 39 0.512683 7.732471 12.762650 25.333176 11.854318 2.284171 0.506216 0.162059 0.065709 0.029302 0.010021 38.747225
37 40 1.812956 5.135932 2.555531 4.477372 6.486568 11.542892 15.121258 9.637238 1.659168 0.198348 0.034516 41.338220
37 41 0.445230 2.660284 2.133586 3.621803 4.184907 5.374395 5.119231 6.147130 7.969008 8.778955 5.112611 48.452858
37 42 0.328503 1.046415 0.585821 1.385124 1.997763 4.113173 4.627281 5.146865 4.515105 5.257119 5.420273 65.576558
37 43 0.386346 0.575812 0.617061 0.933923 1.331800 2.028743 3.668791 2.971143 3.280198 3.116181 3.751697 77.338305
37 44 0.324035 0.485363 0.543137 0.779334 1.123532 1.644243 2.812578 2.143117 2.347965 2.328169 2.981168 82.487360
37 45 0.387084 0.514726 0.589094 0.852577 1.116988 1.458907 2.572293 2.103852 2.342850 2.158073 2.574191 83.329363
37 46 0.388407 0.493291 0.531363 0.745024 1.018155 1.408418 2.546118 2.039706 2.186787 1.974562 2.360138 84.308031
37 47 0.399729 0.534438 0.619174 0.896312 1.269059 1.797604 3.208955 2.440918 2.429723 2.112005 2.481888 81.810199
37 48 0.572535 0.831421 0.910147 1.175355 1.584735 2.346718 4.330088 3.207300 3.017584 2.509891 2.832372 76.681852
37 49 0.477769 0.653922 0.745189 0.948003 1.199641 1.491263 1.690013 1.776587 1.857812 2.012563 2.137306 85.009934
37 50 0.248976 0.492207 0.669212 0.800405 1.014158 1.515672 2.028321 2.195747 2.197424 2.378155 2.604428 83.855299
37 51 0.320094 0.442837 0.528601 0.724098 0.977371 1.265760 1.495748 1.660818 1.845636 2.117515 2.384506 86.237018
37 52 0.176170 0.241072 0.314882 0.477653 0.691687 0.949121 1.187513 1.393536 1.618428 1.936554 2.267085 88.746298
37 53 0.133300 0.229799 0.290430 0.377580 0.540891 0.824744 1.084339 1.228343 1.378627 1.657653 1.958013 90.296282
37 54 0.082401 0.133476 0.182230 0.261899 0.375323 0.550153 0.731571 0.880694 1.039694 1.285964 1.569802 92.906797
37 55 0.065753 0.111971 0.148321 0.201232 0.291187 0.453381 0.623149 0.742620 0.853866 1.049882 1.287903 94.170733
37 56 0.057764 0.086034 0.111988 0.164349 0.240746 0.335804 0.424371 0.509244 0.613370 0.760510 0.921268 95.774552
37 57 0.070020 0.098090 0.119581 0.165918 0.231206 0.312598 0.387473 0.457557 0.539806 0.659472 0.795375 96.162907
37 58 0.050488 0.070459 0.088151 0.131560 0.199098 0.275134 0.340492 0.408970 0.499872 0.620954 0.742977 96.571842
37 59 0.068230 0.096112 0.121557 0.178016 0.260583 0.364179 0.461750 0.553810 0.660640 0.813306 0.981914 95.439902
37 60 0.061241 0.103646 0.136456 0.191189 0.292243 0.452667 0.603291 0.708700 0.825652 1.023117 1.240642 94.361153
37 61 0.015686 0.025528 0.035425 0.051785 0.083302 0.132827 0.179925 0.222132 0.270151 0.345579 0.434245 98.203417
37 62 0.014367 0.021794 0.031302 0.050101 0.083867 0.128873 0.169990 0.215369 0.275419 0.360814 0.455037 98.193064
37 63 0.023059 0.036737 0.051894 0.077841 0.125059 0.189839 0.247428 0.303447 0.373000 0.470583 0.572308 97.528803
37 64 0.023190 0.037198 0.051923 0.077702 0.125981 0.193133 0.250349 0.300103 0.358146 0.443973 0.534975 97.603325
37 65 0.010471 0.016442 0.023782 0.038991 0.071307 0.120431 0.167270 0.212595 0.266287 0.345300 0.429005 98.298119
37 66 0.016562 0.027123 0.040000 0.060727 0.095937 0.145040 0.191433 0.234641 0.280207 0.344430 0.413204 98.150700
37 67 0.022454 0.037885 0.049905 0.067364 0.103180 0.157778 0.204129 0.239195 0.277983 0.340376 0.407013 98.092739
37 68 0.010605 0.017303 0.025414 0.039771 0.065820 0.101486 0.134258 0.165492 0.199407 0.248710 0.301268 98.690470
37 69 0.007756 0.011220 0.014981 0.023412 0.040387 0.063280 0.084470 0.108186 0.137382 0.178234 0.220731 99.109959
37 70 0.010602 0.016130 0.021879 0.032607 0.050697 0.070959 0.087465 0.106164 0.129699 0.161882 0.195043 99.116875
37 71 0.007634 0.011676 0.016204 0.024764 0.039530 0.057170 0.072398 0.088790 0.106970 0.131733 0.157320 99.285807
37 72 0.006152 0.008640 0.010881 0.016031 0.025615 0.037148 0.046913 0.058185 0.071684 0.090611 0.110321 99.517817
37 73 0.005096 0.007183 0.009343 0.013969 0.021825 0.030769 0.038455 0.047613 0.058449 0.073736 0.089887 99.603676
37 74 0.005680 0.007722 0.009785 0.014669 0.023024 0.032098 0.039274 0.047677 0.057609 0.071714 0.086218 99.604531
37 75 0.004110 0.006313 0.008428 0.012180 0.018766 0.027358 0.034924 0.042467 0.050299 0.062651 0.076433 99.656073
37 76 0.003814 0.005889 0.007926 0.011466 0.017632 0.025950 0.033682 0.041268 0.048218 0.058809 0.070527 99.674820
37 77 0.004291 0.005892 0.007319 0.010699 0.016739 0.024002 0.030025 0.036617 0.043936 0.055187 0.067642 99.697649
37 78 0.003714 0.005415 0.007020 0.010277 0.015765 0.022188 0.027639 0.033984 0.041549 0.052937 0.065518 99.713993
37 79 0.003642 0.005362 0.007095 0.010374 0.015654 0.022306 0.028440 0.035238 0.042454 0.053479 0.066110 99.709846
37 80 0.003575 0.005407 0.007049 0.010151 0.015806 0.023173 0.029600 0.036157 0.043104 0.054192 0.066619 99.705172
37 81 0.003747 0.005930 0.008112 0.011722 0.017882 0.026132 0.033919 0.041787 0.049062 0.060049 0.072155 99.669504
37 82 0.003612 0.005363 0.007102 0.010509 0.016536 0.024198 0.031081 0.038419 0.046100 0.057646 0.070342 99.689094
37 83 0.003318 0.005151 0.006948 0.010087 0.015572 0.023026 0.030060 0.037309 0.044727 0.056356 0.069885 99.697563
37 84 0.003621 0.005451 0.007453 0.011240 0.017740 0.025746 0.032934 0.040702 0.048963 0.061416 0.075262 99.669470
37 85 0.004933 0.007146 0.009162 0.013417 0.021341 0.031005 0.038978 0.047190 0.055851 0.068794 0.082492 99.619690
37 86 0.003862 0.005932 0.008033 0.011853 0.018639 0.027275 0.034985 0.043019 0.051750 0.064960 0.079545 99.650148
37 87 0.003410 0.005355 0.007310 0.010760 0.017095 0.025575 0.033308 0.041201 0.049896 0.063444 0.078939 99.663706
37 88 0.004975 0.007129 0.009440 0.014523 0.023515 0.033089 0.040517 0.049249 0.060039 0.075150 0.090571 99.591803
37 89 0.007532 0.009546 0.011356 0.016939 0.027571 0.038770 0.046678 0.055720 0.066950 0.083028 0.099034 99.536873
37 90 0.003967 0.006074 0.008428 0.012978 0.021400 0.031750 0.040820 0.051134 0.064265 0.083052 0.102741 99.573387
37 91 0.004150 0.006230 0.008679 0.013890 0.024175 0.037349 0.048263 0.059022 0.071859 0.092130 0.113997 99.520256
37 92 0.007378 0.013834 0.018508 0.023045 0.033358 0.051945 0.069403 0.080898 0.090262 0.109340 0.132348 99.369682
37 93 0.006914 0.010903 0.014797 0.021179 0.032729 0.048585 0.062463 0.074573 0.086806 0.106912 0.129860 99.404280
37 94 0.005546 0.008253 0.011315 0.017152 0.027586 0.041222 0.053765 0.066893 0.081744 0.103243 0.127004 99.456282
37 95 0.006797 0.010575 0.014252 0.020725 0.032715 0.047958 0.060633 0.072750 0.086671 0.107530 0.129744 99.409651
37 96 0.007238 0.011286 0.015357 0.022465 0.035414 0.051848 0.065584 0.078624 0.093423 0.115004 0.138071 99.365688
37 97 0.009317 0.013049 0.017102 0.026022 0.041945 0.059161 0.071681 0.084916 0.101705 0.125349 0.149169 99.300587
37 98 0.013161 0.017272 0.020808 0.030534 0.048487 0.067379 0.080536 0.094879 0.113486 0.138441 0.162310 99.212706
37 99 0.008340 0.013141 0.018307 0.027422 0.044040 0.065302 0.083351 0.101013 0.122373 0.153292 0.186323 99.177097
37 100 0.013879 0.021062 0.027846 0.039591 0.059908 0.086526 0.109239 0.131229 0.157470 0.195880 0.238067 98.919302
38 39 0.000000 0.000000 0.000000 0.000000 0.000000 0.000000 0.000000 0.000000 0.000000 0.000000 0.000000 0.000000
38 40 0.576909 7.970609 12.326587 23.194816 11.005943 2.297755 0.565279 0.200592 0.085926 0.043218 0.017956 41.714408
38 41 1.871730 5.217257 2.580517 4.432779 6.526915 11.048682 13.471265 8.438018 1.540953 0.224404 0.056025 44.591453
38 42 0.466742 2.706482 2.116133 3.356246 3.916094 5.205182 4.922721 5.799101 7.305209 7.963250 4.767238 51.475606
38 43 0.491966 1.500995 0.788701 1.681141 2.309578 4.450022 4.726933 5.031797 4.361806 4.990026 5.029050 64.637988
38 44 0.400734 0.629444 0.697393 1.064174 1.567104 2.342208 4.127697 3.263839 3.552922 3.314277 3.893201 75.147005
38 45 0.485357 0.715749 0.739639 0.989540 1.398969 2.044887 3.424530 2.526197 2.681973 2.571845 3.163938 79.257376
38 46 0.536404 0.750220 0.839686 1.117225 1.389293 1.830341 3.257284 2.604491 2.776338 2.464831 2.848529 79.585358
38 47 0.566161 0.748254 0.755633 0.993198 1.381536 2.001218 3.529213 2.631918 2.643845 2.342572 2.748462 79.657986
38 48 0.543542 0.884929 0.988805 1.184074 1.463299 2.083109 3.752991 2.756731 2.653770 2.286230 2.657154 78.745367
38 49 0.638924 1.039686 1.137998 1.330534 1.697426 2.629382 5.067637 3.704000 3.349223 2.754528 3.124533 73.526131
38 50 0.253644 0.645115 0.982071 1.060455 1.110876 1.451655 1.826867 1.919498 1.919458 2.086454 2.337620 84.406286
38 51 0.243706 0.424353 0.544434 0.664566 0.844870 1.212368 1.593928 1.777044 1.861005 2.057875 2.275447 86.500410
38 52 0.234170 0.356963 0.379590 0.454739 0.662276 1.028242 1.319730 1.450146 1.609683 1.913049 2.186530 88.404882
38 53 0.134393 0.307190 0.432478 0.481633 0.563472 0.801513 1.056707 1.178631 1.287000 1.536464 1.851377 90.369141
38 54 0.077919 0.162404 0.237705 0.291403 0.362277 0.542456 0.762471 0.893937 0.972554 1.151049 1.406280 93.139545
38 55 0.068338 0.144184 0.194326 0.224410 0.284777 0.430821 0.594280 0.696472 0.793068 0.974347 1.198206 94.396774
38 56 0.039884 0.073176 0.105271 0.145891 0.205682 0.306018 0.412337 0.490129 0.563142 0.688427 0.841727 96.128313
38 57 0.063847 0.101558 0.114648 0.137768 0.189639 0.274701 0.349963 0.403425 0.470792 0.583474 0.708394 96.601791
38 58 0.037015 0.058246 0.072660 0.100801 0.153010 0.226959 0.289074 0.335152 0.393504 0.489505 0.592099 97.251974
38 59 0.062734 0.100956 0.113460 0.138212 0.199720 0.306940 0.399872 0.454929 0.520786 0.644608 0.780276 96.277506
38 60 0.063392 0.138937 0.189495 0.214233 0.264775 0.387161 0.512637 0.577042 0.640747 0.790673 0.988373 95.232533
38 61 0.061099 0.131029 0.176321 0.195169 0.234154 0.344455 0.466503 0.529435 0.576979 0.695734 0.858172 95.730946
38 62 0.011118 0.020397 0.028064 0.037972 0.062636 0.110487 0.159470 0.195633 0.230649 0.290068 0.356127 98.497377
38 63 0.021368 0.042146 0.057797 0.073050 0.109584 0.175313 0.232309 0.268337 0.310663 0.388655 0.477161 97.843616
38 64 0.031243 0.063861 0.085711 0.097855 0.125411 0.179984 0.228701 0.261910 0.303471 0.380917 0.476702 97.764232
38 65 0.012029 0.023500 0.033220 0.044181 0.070584 0.121112 0.171037 0.205974 0.240655 0.301873 0.370876 98.404960
38 66 0.015281 0.029521 0.041008 0.053317 0.081526 0.133106 0.182783 0.217696 0.250435 0.304580 0.363461 98.327286
38 67 0.018199 0.040605 0.062121 0.076844 0.099199 0.141625 0.183178 0.212101 0.239902 0.292007 0.358489 98.275724
38 68 0.011523 0.022225 0.031697 0.042193 0.062667 0.097091 0.128971 0.152696 0.176666 0.218272 0.266743 98.789261
38 69 0.006517 0.010688 0.014336 0.020751 0.035643 0.060330 0.084975 0.107969 0.132588 0.168784 0.205841 99.151579
38 70 0.008303 0.014109 0.019424 0.027699 0.043698 0.066118 0.085389 0.102568 0.121590 0.150813 0.181913 99.178377
38 71 0.008288 0.014016 0.018646 0.025499 0.038490 0.055739 0.069824 0.083268 0.099684 0.124953 0.152282 99.309313
38 72 0.005353 0.008490 0.011127 0.015699 0.024852 0.037740 0.049000 0.059861 0.071957 0.090982 0.111807 99.513132
38 73 0.004493 0.006978 0.008966 0.012573 0.020003 0.030543 0.039876 0.048977 0.058906 0.074506 0.091470 99.602707
38 74 0.006156 0.009142 0.010897 0.014505 0.022175 0.032384 0.040500 0.048414 0.057740 0.072456 0.087804 99.597826
38 75 0.004089 0.007148 0.009734 0.013053 0.019213 0.028275 0.036300 0.043154 0.049893 0.062165 0.076707 99.650267
38 76 0.004150 0.007435 0.010058 0.012969 0.018170 0.026044 0.033407 0.040067 0.046439 0.057277 0.069903 99.674082
38 77 0.004183 0.006488 0.008038 0.010783 0.016540 0.024746 0.031791 0.038233 0.044653 0.055359 0.067270 99.691921
38 78 0.003136 0.005193 0.007006 0.009764 0.014969 0.022442 0.029258 0.035606 0.041922 0.052382 0.064214 99.714109
38 79 0.003787 0.006225 0.007830 0.010205 0.015196 0.022726 0.029482 0.035640 0.042105 0.053111 0.065658 99.708034
38 80 0.003697 0.006485 0.008639 0.011134 0.015892 0.023405 0.030445 0.036527 0.042276 0.052802 0.065485 99.703211
38 81 0.004341 0.007854 0.010485 0.013264 0.018483 0.026638 0.034249 0.040901 0.047191 0.058189 0.071132 99.667275
38 82 0.003581 0.006293 0.008428 0.011016 0.016243 0.024769 0.033083 0.040111 0.046164 0.057007 0.069901 99.683400
38 83 0.003131 0.005859 0.008258 0.010859 0.015854 0.024215 0.032656 0.039806 0.046031 0.057234 0.070973 99.685122
38 84 0.003576 0.006331 0.008618 0.011561 0.017450 0.026698 0.035328 0.042427 0.048760 0.060256 0.073890 99.665104
38 85 0.005703 0.009776 0.012124 0.014935 0.021418 0.031566 0.040223 0.047141 0.054446 0.067765 0.082921 99.611984
38 86 0.004227 0.007759 0.010218 0.012867 0.018832 0.028803 0.037778 0.044343 0.050534 0.062930 0.077889 99.643824
38 87 0.003468 0.006268 0.008371 0.010999 0.017292 0.027935 0.037716 0.044730 0.051011 0.063552 0.078648 99.650013
38 88 0.006053 0.010462 0.012981 0.016241 0.024167 0.035761 0.044575 0.051119 0.059261 0.074649 0.091680 99.573048
38 89 0.010441 0.015428 0.016001 0.018439 0.027695 0.041994 0.051814 0.058067 0.066482 0.083180 0.100848 99.509613
38 90 0.003995 0.007526 0.010038 0.013230 0.021629 0.036091 0.048438 0.056122 0.064011 0.080395 0.098505 99.560018
38 91 0.004912 0.009342 0.012237 0.015243 0.023840 0.040903 0.057254 0.066185 0.071586 0.086531 0.105728 99.506241
38 92 0.007508 0.019880 0.032196 0.034816 0.037819 0.051130 0.067281 0.077729 0.084944 0.103125 0.130418 99.353151
38 93 0.006592 0.013404 0.019184 0.022927 0.030371 0.046942 0.065280 0.077045 0.082998 0.097924 0.119321 99.418013
38 94 0.006090 0.010916 0.013839 0.017337 0.027182 0.044605 0.060167 0.070732 0.081365 0.100806 0.121780 99.445179
38 95 0.007586 0.013974 0.018059 0.022025 0.031909 0.048877 0.063531 0.073084 0.082740 0.101611 0.123559 99.413040
38 96 0.007617 0.014299 0.019263 0.024076 0.034902 0.052986 0.068425 0.077969 0.087407 0.107331 0.131682 99.374046
38 97 0.012690 0.019289 0.020973 0.025193 0.038498 0.058307 0.071621 0.080298 0.093212 0.117093 0.141528 99.321299
38 98 0.015881 0.023883 0.025607 0.029896 0.044285 0.066509 0.081903 0.091699 0.105390 0.130919 0.157419 99.226610
38 99 0.008037 0.014782 0.019921 0.026421 0.042076 0.068206 0.089889 0.103062 0.117165 0.144628 0.175001 99.190808
38 100 0.012508 0.022462 0.029764 0.037771 0.055605 0.086987 0.115333 0.133692 0.150796 0.183123 0.221293 98.950663
39 40 0.000000 0.000000 0.000000 0.000000 0.000000 0.000000 0.000000 0.000000 0.000000 0.000000 0.000000 0.000000
39 41 0.578749 7.331734 10.695918 19.625490 9.877393 2.287468 0.611277 0.236211 0.111733 0.065469 0.031898 48.546661
39 42 1.429320 4.146258 2.205475 3.885745 6.018208 10.301096 12.638529 8.063316 1.542756 0.271271 0.087512 49.410512
39 43 0.419181 2.245121 1.768105 2.988334 3.693200 5.039126 4.768235 5.608408 6.963577 7.497937 4.615919 54.392854
39 44 0.518627 1.728778 0.951755 1.909079 2.536983 4.660981 4.899112 5.176766 4.563951 5.181961 5.066748 62.805258
39 45 0.491098 0.770573 0.862599 1.266339 1.771445 2.566239 4.486855 3.556177 3.865752 3.557481 4.116922 72.688518
39 46 0.588690 0.817906 0.846283 1.163789 1.625490 2.344358 3.978476 2.950028 3.052980 2.816074 3.368214 76.447708
39 47 0.560157 0.793082 0.961662 1.340431 1.664756 2.152628 3.789794 3.011122 3.185327 2.816288 3.251505 76.473250
39 48 0.554029 0.838826 0.939595 1.170643 1.436694 2.027620 3.748785 2.866297 2.847904 2.505021 2.978632 78.085955
39 49 0.440457 0.622618 0.737842 1.076829 1.496143 2.102895 3.727021 2.776673 2.723656 2.367233 2.785195 79.143436
39 50 0.181068 0.352510 0.508316 0.722041 1.054304 1.908538 4.354081 3.527961 3.393433 2.920112 3.497856 77.579780
39 51 0.157496 0.228834 0.291224 0.422183 0.614940 0.860088 1.080170 1.258291 1.453144 1.716943 1.975115 89.941574
39 52 0.105522 0.146488 0.196551 0.309605 0.472321 0.675807 0.871909 1.054262 1.262887 1.554543 1.864306 91.485796
39 53 0.068096 0.119554 0.162695 0.227514 0.344519 0.546106 0.743133 0.871078 1.005813 1.247832 1.522327 93.141336
39 54 0.047364 0.077151 0.106593 0.156048 0.232030 0.353512 0.483961 0.595030 0.714266 0.902666 1.128163 95.203218
39 55 0.032239 0.057272 0.081576 0.115200 0.169198 0.265637 0.375747 0.464494 0.550582 0.695145 0.875148 96.317761
39 56 0.030593 0.047128 0.062755 0.093183 0.141719 0.208155 0.274586 0.337902 0.413213 0.522586 0.643959 97.224220
39 57 0.033563 0.052035 0.068582 0.097522 0.140761 0.197385 0.251031 0.296651 0.345970 0.421574 0.507506 97.587421
39 58 0.026483 0.038430 0.049050 0.073303 0.113255 0.161180 0.203206 0.244619 0.298000 0.373421 0.451058 97.967998
39 59 0.028566 0.043092 0.056750 0.083854 0.126322 0.183319 0.237032 0.285164 0.341914 0.429890 0.529456 97.654642
39 60 0.028710 0.048813 0.065792 0.092311 0.137931 0.211931 0.287562 0.345353 0.403856 0.502549 0.618325 97.256865
39 61 0.029975 0.050498 0.069056 0.096039 0.136174 0.200778 0.268717 0.320489 0.367603 0.448838 0.549162 97.462669
39 62 0.026478 0.041793 0.057218 0.085333 0.128567 0.191604 0.256540 0.315966 0.382513 0.486741 0.609931 97.417312
39 63 0.009742 0.015850 0.023131 0.035726 0.058720 0.092621 0.125690 0.159380 0.199876 0.259541 0.327346 98.692377
39 64 0.011771 0.019810 0.029334 0.044678 0.072529 0.113270 0.151504 0.185369 0.220976 0.274726 0.335986 98.540047
39 65 0.008540 0.013396 0.018960 0.029124 0.048200 0.076935 0.105648 0.134859 0.168813 0.219858 0.278895 98.896774
39 66 0.010797 0.018129 0.026711 0.039514 0.059873 0.087351 0.112876 0.138993 0.171098 0.219900 0.277143 98.837619
39 67 0.009611 0.017334 0.025393 0.036151 0.056566 0.090333 0.124671 0.153735 0.181680 0.226189 0.277994 98.800341
39 68 0.006416 0.010613 0.015738 0.024282 0.039754 0.062502 0.085766 0.109151 0.133549 0.168865 0.208614 99.134750
39 69 0.005378 0.008006 0.010861 0.016697 0.027653 0.042520 0.056743 0.073103 0.093428 0.122865 0.155739 99.387005
39 70 0.005673 0.009060 0.012883 0.019803 0.032276 0.047966 0.061862 0.076776 0.094113 0.118989 0.145927 99.374672
39 71 0.004713 0.007667 0.011052 0.016906 0.027095 0.040158 0.052182 0.065141 0.079574 0.100410 0.123129 99.471976
39 72 0.004680 0.006938 0.009041 0.013285 0.021078 0.030781 0.039190 0.048624 0.059801 0.076282 0.094283 99.596020
39 73 0.004119 0.006025 0.007884 0.011715 0.018525 0.026579 0.033418 0.041347 0.050838 0.064646 0.079443 99.655460
39 74 0.004727 0.006643 0.008580 0.012782 0.019929 0.028002 0.034582 0.041983 0.050199 0.062267 0.075160 99.655151
39 75 0.003814 0.005985 0.008003 0.011325 0.016957 0.024263 0.030721 0.037110 0.043578 0.054015 0.065915 99.698320
39 76 0.003815 0.006393 0.008925 0.012503 0.017698 0.023773 0.029096 0.034819 0.040723 0.049975 0.060516 99.711765
39 77 0.003804 0.005556 0.007248 0.010523 0.016030 0.022532 0.028224 0.034532 0.040874 0.050147 0.060124 99.720404
39 78 0.002751 0.004155 0.005626 0.008497 0.013603 0.019897 0.025575 0.031853 0.038398 0.047735 0.057605 99.744307
39 79 0.002871 0.004368 0.005997 0.008967 0.013918 0.020202 0.026071 0.032258 0.038227 0.047364 0.057764 99.741991
39 80 0.003222 0.004950 0.006614 0.009631 0.014879 0.021442 0.027167 0.033057 0.038956 0.048193 0.058557 99.733336
39 81 0.003525 0.005727 0.007999 0.011436 0.016792 0.023690 0.030147 0.036643 0.042513 0.051817 0.062644 99.707067
39 82 0.003306 0.005082 0.006800 0.009889 0.015203 0.021803 0.027733 0.034104 0.040719 0.050603 0.061476 99.723282
39 83 0.002734 0.004473 0.006287 0.009007 0.013513 0.019920 0.026502 0.033246 0.039577 0.049505 0.061226 99.734007
39 84 0.003210 0.005009 0.006846 0.010040 0.015348 0.021892 0.027885 0.034540 0.041663 0.052248 0.063995 99.717321
39 85 0.003864 0.005946 0.008065 0.011889 0.018438 0.026444 0.033238 0.039975 0.046589 0.057092 0.068972 99.679489
39 86 0.003012 0.004847 0.006755 0.009917 0.015568 0.023224 0.030321 0.037227 0.043997 0.054693 0.066950 99.703487
39 87 0.002498 0.004019 0.005744 0.008672 0.013854 0.020990 0.027965 0.035207 0.042788 0.054643 0.068546 99.715075
39 88 0.003999 0.005996 0.008095 0.012205 0.019620 0.028285 0.035409 0.043183 0.052312 0.065601 0.079637 99.645661
39 89 0.005926 0.008099 0.010395 0.015893 0.025322 0.034378 0.040197 0.047047 0.056121 0.069869 0.084179 99.602573
39 90 0.002669 0.004294 0.006333 0.010070 0.017114 0.026671 0.035721 0.044978 0.055009 0.070113 0.086653 99.640377
39 91 0.003150 0.004808 0.006893 0.011078 0.018918 0.029588 0.039480 0.049204 0.059415 0.075654 0.094093 99.607718
39 92 0.004664 0.009117 0.013450 0.017641 0.025635 0.040661 0.056347 0.066605 0.072179 0.085507 0.103764 99.504427
39 93 0.005361 0.008625 0.012046 0.017268 0.025372 0.035949 0.045607 0.055016 0.064936 0.081123 0.100999 99.547701
39 94 0.003907 0.006040 0.008661 0.013329 0.021379 0.032228 0.042897 0.053892 0.065179 0.082046 0.101538 99.568901
39 95 0.005205 0.008317 0.011274 0.015937 0.024223 0.035429 0.045626 0.055541 0.066448 0.083492 0.103051 99.545454
39 96 0.004590 0.007418 0.010423 0.015456 0.024824 0.037545 0.048954 0.059654 0.071211 0.089248 0.109796 99.520880
39 97 0.006623 0.009670 0.013044 0.019769 0.031419 0.044163 0.053708 0.063727 0.076366 0.095334 0.115817 99.470356
39 98 0.009032 0.012535 0.015808 0.023339 0.036836 0.051383 0.061760 0.072797 0.086996 0.107443 0.128601 99.393467
39 99 0.004810 0.007890 0.011705 0.018124 0.029363 0.044747 0.059430 0.074202 0.090899 0.115758 0.143761 99.399311
39 100 0.007711 0.011958 0.016665 0.024977 0.039605 0.060162 0.079410 0.097725 0.116949 0.146245 0.180165 99.218426
40 41 0.000000 0.000000 0.000000 0.000000 0.000000 0.000000 0.000000 0.000000 0.000000 0.000000 0.000000 0.000000
40 42 0.576774 6.844040 9.781686 17.956817 9.417652 2.339189 0.657482 0.275402 0.142592 0.091597 0.049434 51.867336
40 43 1.482150 4.264093 2.227717 3.875062 5.906605 9.757991 11.619675 7.529821 1.597361 0.342087 0.127595 51.269843
40 44 0.507691 2.719711 2.073987 3.343150 4.037938 5.562529 5.178230 5.778397 6.685441 6.932704 4.344275 52.835947
40 45 0.800396 2.588741 1.364980 2.604241 3.250881 5.584759 5.543140 5.527152 4.717535 5.180005 4.878183 57.959991
40 46 0.749401 1.123638 1.205410 1.676622 2.202427 2.991356 4.969062 3.844654 4.173020 3.789521 4.296260 68.978626
40 47 0.842539 1.127995 1.084832 1.461738 2.096808 2.994596 4.839206 3.451474 3.485583 3.155610 3.685046 71.774576
40 48 0.740672 1.068802 1.266310 1.682863 1.920955 2.333360 4.006090 3.166446 3.356075 2.928158 3.319698 74.210568
40 49 0.856855 1.042148 0.987039 1.216476 1.495403 1.985419 3.503429 2.722846 2.848787 2.564015 3.059345 77.718241
40 50 0.332934 0.527990 0.604161 0.814250 1.160549 1.759856 3.269954 2.490447 2.556090 2.331106 2.856134 81.296528
40 51 0.282281 0.364098 0.426768 0.666546 1.019695 1.546353 3.005579 2.449976 2.569844 2.259551 2.670395 82.738917
40 52 0.156631 0.182861 0.207507 0.316542 0.489826 0.670281 0.816222 0.968293 1.149916 1.359709 1.546703 92.135509
40 53 0.100484 0.155029 0.190485 0.261700 0.387210 0.561886 0.715929 0.842942 1.005288 1.228547 1.438037 93.112463
40 54 0.065682 0.097837 0.125184 0.180213 0.263160 0.375497 0.484104 0.583974 0.703198 0.876423 1.067578 95.177149
40 55 0.052489 0.079963 0.094860 0.127472 0.190297 0.285067 0.372932 0.446535 0.538276 0.678140 0.827652 96.306322
40 56 0.036277 0.053362 0.070789 0.106928 0.159344 0.218978 0.274302 0.330625 0.399002 0.492023 0.591375 97.266993
40 57 0.049846 0.065809 0.073399 0.099539 0.144569 0.196209 0.238383 0.278241 0.327679 0.396202 0.465301 97.664826
40 58 0.030605 0.041052 0.050368 0.075495 0.114515 0.155157 0.189973 0.226780 0.270657 0.326118 0.380134 98.139150
40 59 0.039698 0.051190 0.058744 0.085255 0.129356 0.177951 0.216549 0.254963 0.304508 0.372555 0.440567 97.868663
40 60 0.044083 0.066132 0.077417 0.101310 0.142936 0.197770 0.244610 0.285184 0.339433 0.422808 0.510722 97.567597
40 61 0.041550 0.058576 0.067321 0.089883 0.127687 0.175027 0.214199 0.247060 0.287510 0.350514 0.417867 97.922810
40 62 0.027330 0.039185 0.049570 0.073299 0.110684 0.159032 0.205447 0.249022 0.297029 0.365194 0.438027 97.986179
40 63 0.046618 0.066364 0.082102 0.118419 0.173857 0.238162 0.296005 0.353242 0.422262 0.514821 0.609555 97.078592
40 64 0.018128 0.024820 0.029702 0.041628 0.064319 0.091054 0.112357 0.137137 0.170783 0.214978 0.258844 98.836249
40 65 0.010093 0.014179 0.018359 0.028097 0.047208 0.071177 0.090855 0.111953 0.139231 0.177249 0.216330 99.075269
40 66 0.012637 0.017529 0.022434 0.033383 0.053283 0.077757 0.098692 0.121585 0.150029 0.188784 0.229057 98.994833
40 67 0.013778 0.020175 0.025071 0.035432 0.056482 0.083468 0.105384 0.128118 0.157763 0.198266 0.237677 98.938387
40 68 0.009534 0.013484 0.017364 0.025900 0.041664 0.060276 0.075963 0.093872 0.116025 0.145594 0.175666 99.224659
40 69 0.006890 0.008727 0.010927 0.017480 0.029525 0.042529 0.053115 0.066802 0.084458 0.107857 0.131782 99.439909
40 70 0.007351 0.010117 0.013013 0.019764 0.031762 0.044804 0.055390 0.068234 0.083897 0.104699 0.125792 99.435179
40 71 0.006856 0.009321 0.011652 0.017480 0.028167 0.039762 0.048966 0.060420 0.074414 0.092699 0.110741 99.499522
40 72 0.006001 0.007755 0.009580 0.014686 0.023485 0.032107 0.038590 0.047341 0.058296 0.072946 0.087737 99.601479
40 73 0.005506 0.007105 0.008730 0.013226 0.020559 0.027472 0.032671 0.039892 0.048884 0.060891 0.073092 99.661974
40 74 0.006708 0.007650 0.008819 0.013553 0.021496 0.028435 0.033397 0.040796 0.049659 0.060660 0.071113 99.657711
40 75 0.004267 0.005973 0.007484 0.010944 0.017021 0.023692 0.028891 0.034862 0.041653 0.051655 0.062051 99.711508
40 76 0.003990 0.005903 0.007511 0.010589 0.015993 0.022466 0.027987 0.033852 0.039553 0.047920 0.056796 99.727440
40 77 0.004686 0.005842 0.006814 0.010174 0.016215 0.021933 0.025924 0.031383 0.038018 0.046807 0.055297 99.736908
40 78 0.003133 0.004479 0.005902 0.008897 0.013803 0.019095 0.023565 0.028984 0.034965 0.043473 0.052538 99.761167
40 79 0.003546 0.004876 0.005992 0.008724 0.013583 0.018977 0.023511 0.029053 0.035338 0.044014 0.052977 99.759409
40 80 0.003453 0.005006 0.006400 0.009267 0.014260 0.020110 0.025148 0.030834 0.036686 0.045071 0.053986 99.749779
40 81 0.003739 0.005519 0.007044 0.010075 0.015510 0.021988 0.027563 0.033836 0.040306 0.049239 0.058426 99.726755
40 82 0.003364 0.004800 0.006126 0.009023 0.014197 0.020271 0.025479 0.031283 0.037332 0.046074 0.055372 99.746681
40 83 0.003056 0.004475 0.005698 0.008299 0.013266 0.019472 0.024807 0.030519 0.036703 0.045970 0.055977 99.751759
40 84 0.003514 0.005006 0.006444 0.009591 0.014985 0.020949 0.025979 0.032109 0.039076 0.048772 0.058911 99.734665
40 85 0.005204 0.006891 0.008252 0.012013 0.018719 0.025627 0.030893 0.037463 0.044964 0.054941 0.064834 99.690201
40 86 0.004187 0.006061 0.007624 0.010922 0.016812 0.023566 0.029048 0.035125 0.041924 0.051748 0.062108 99.710878
40 87 0.003687 0.005168 0.006624 0.010030 0.016188 0.022928 0.028208 0.034217 0.041056 0.050965 0.061583 99.719345
40 88 0.005743 0.007349 0.009184 0.014191 0.022349 0.029508 0.034752 0.042199 0.051232 0.062365 0.072974 99.648151
40 89 0.009652 0.009638 0.010169 0.015598 0.024888 0.032197 0.037484 0.046418 0.057087 0.068499 0.078484 99.609886
40 90 0.004426 0.006224 0.008120 0.012528 0.020325 0.028108 0.033745 0.040728 0.049728 0.062075 0.074468 99.659526
40 91 0.004896 0.006617 0.008431 0.012934 0.021108 0.030189 0.037230 0.044722 0.052941 0.065216 0.078700 99.637014
40 92 0.007516 0.012322 0.014522 0.017627 0.025587 0.037560 0.047350 0.055767 0.065959 0.081953 0.098217 99.535623
40 93 0.005964 0.008710 0.011273 0.016039 0.024204 0.034271 0.043018 0.051949 0.061261 0.075211 0.090946 99.577156
40 94 0.005620 0.007635 0.009425 0.013913 0.022278 0.031711 0.039271 0.047779 0.057890 0.071993 0.086786 99.605700
40 95 0.006505 0.009020 0.010980 0.015558 0.024097 0.033944 0.041898 0.050717 0.061170 0.075523 0.090324 99.580267
40 96 0.006127 0.008718 0.011237 0.016575 0.026031 0.036583 0.045006 0.054286 0.065307 0.080639 0.096721 99.552771
40 97 0.010283 0.011882 0.013576 0.020653 0.033130 0.043786 0.050605 0.060693 0.074174 0.090136 0.104595 99.486487
40 98 0.012101 0.013747 0.015746 0.023875 0.037613 0.049638 0.058333 0.070498 0.084853 0.101001 0.115535 99.417057
40 99 0.007782 0.010906 0.013806 0.020567 0.033503 0.048007 0.059071 0.071411 0.086988 0.107470 0.127149 99.413341
40 100 0.010792 0.014532 0.018292 0.027228 0.042716 0.059486 0.072520 0.087237 0.104833 0.128364 0.152731 99.281273
41 42 0.000000 0.000000 0.000000 0.000000 0.000000 0.000000 0.000000 0.000000 0.000000 0.000000 0.000000 0.000000
41 43 0.644746 7.018866 9.372679 16.663106 9.047446 2.438404 0.719338 0.326987 0.190015 0.131181 0.075167 53.372069
41 44 1.753625 4.737705 2.354981 4.111887 6.244523 9.867179 10.911929 6.798570 1.577137 0.383000 0.152731 51.106731
41 45 0.736990 3.724912 2.755923 4.449779 5.162576 6.516322 5.535035 5.641950 6.011330 5.965918 3.796517 49.702749
41 46 1.242064 3.792289 1.877349 3.301918 3.895559 6.278597 6.093934 5.917978 4.818190 4.986566 4.481610 53.313946
41 47 0.915343 1.342401 1.414121 1.970155 2.544598 3.352689 5.341030 3.982531 4.181531 3.742296 4.246824 66.966483
41 48 0.847980 1.182671 1.146102 1.470263 1.997395 2.830782 4.635056 3.342981 3.449759 3.195452 3.801988 72.099566
41 49 0.769397 0.999845 1.062302 1.418588 1.711939 2.109541 3.578998 2.829539 3.088168 2.807029 3.310946 76.313710
41 50 0.246644 0.380462 0.461068 0.657750 0.936142 1.450474 2.860680 2.323554 2.535688 2.428251 3.083774 82.635511
41 51 0.195099 0.263919 0.309414 0.477565 0.721528 1.064348 2.002591 1.642513 1.834906 1.735997 2.185184 87.566933
41 52 0.132633 0.170148 0.199038 0.325750 0.557026 0.926513 1.890904 1.612051 1.840564 1.766389 2.235529 88.343458
41 53 0.058105 0.091968 0.120430 0.176193 0.272532 0.406319 0.528688 0.639076 0.786765 0.998332 1.212085 94.709509
41 54 0.044176 0.068099 0.090910 0.135620 0.207532 0.310672 0.413909 0.508715 0.620360 0.783125 0.962988 95.853892
41 55 0.038173 0.059984 0.077278 0.110307 0.166834 0.247403 0.324635 0.393561 0.476772 0.601831 0.740101 96.763123
41 56 0.034769 0.052564 0.068689 0.101081 0.150247 0.208473 0.258974 0.305894 0.364555 0.449908 0.540936 97.463912
41 57 0.045124 0.062314 0.072560 0.098207 0.138129 0.181327 0.216472 0.251063 0.294814 0.355256 0.415836 97.868896
41 58 0.032088 0.043942 0.052665 0.076505 0.114304 0.150461 0.176873 0.203938 0.240023 0.287697 0.332139 98.289362
41 59 0.031989 0.044698 0.054405 0.077563 0.112733 0.151986 0.185799 0.218357 0.256433 0.308397 0.361499 98.196144
41 60 0.035756 0.053636 0.063141 0.084265 0.121103 0.165623 0.199977 0.228237 0.267333 0.328773 0.392305 98.059853
41 61 0.033062 0.047254 0.056148 0.076125 0.105916 0.139833 0.168417 0.194283 0.225329 0.271659 0.319696 98.362282
41 62 0.020532 0.031170 0.040097 0.058292 0.087428 0.123345 0.155484 0.184284 0.217403 0.265836 0.316242 98.499883
41 63 0.029441 0.044391 0.056819 0.081853 0.120098 0.164431 0.203457 0.240657 0.286369 0.350835 0.417268 98.004378
41 64 0.046677 0.067440 0.080278 0.108632 0.151888 0.199958 0.239567 0.276992 0.325495 0.394949 0.464971 97.643152
41 65 0.007916 0.011845 0.015651 0.023206 0.037711 0.055760 0.070035 0.084509 0.103173 0.130529 0.159226 99.300440
41 66 0.007935 0.012058 0.016382 0.024760 0.040761 0.061130 0.078369 0.096196 0.118336 0.149030 0.180007 99.215036
41 67 0.008838 0.014372 0.019922 0.029257 0.046513 0.068499 0.086814 0.105001 0.127457 0.159556 0.192862 99.140909
41 68 0.008513 0.012930 0.017140 0.025035 0.039156 0.055422 0.068274 0.082354 0.100355 0.125410 0.151088 99.314322
41 69 0.006176 0.008584 0.011011 0.016669 0.027086 0.039436 0.050033 0.062378 0.077415 0.097839 0.118722 99.484654
41 70 0.006014 0.009091 0.012022 0.017750 0.028119 0.040155 0.049797 0.060374 0.073405 0.091964 0.111384 99.499924
41 71 0.005733 0.008514 0.011197 0.016648 0.026259 0.036882 0.045231 0.054941 0.066820 0.083471 0.100626 99.543682
41 72 0.005441 0.007500 0.009363 0.013822 0.021786 0.030565 0.037514 0.045724 0.055366 0.068704 0.082399 99.621819
41 73 0.005168 0.007126 0.008812 0.012964 0.020079 0.027136 0.032253 0.038786 0.047053 0.058547 0.070174 99.671907
41 74 0.005869 0.007575 0.009288 0.013907 0.021036 0.027413 0.032283 0.039205 0.047381 0.057710 0.067820 99.670512
41 75 0.003628 0.005462 0.007236 0.010700 0.016638 0.023273 0.028576 0.034320 0.040515 0.049665 0.059326 99.720661
41 76 0.003518 0.005398 0.007006 0.010043 0.015501 0.021775 0.026756 0.032182 0.038111 0.046760 0.055691 99.737257
41 77 0.004264 0.005677 0.006980 0.010349 0.015923 0.021262 0.025309 0.030607 0.036655 0.044790 0.052927 99.745253
41 78 0.003536 0.005078 0.006375 0.009264 0.014344 0.019715 0.023857 0.028782 0.034597 0.042678 0.050780 99.760996
41 79 0.003247 0.004718 0.006152 0.009062 0.013903 0.019389 0.024154 0.029529 0.034961 0.042694 0.050986 99.761202
41 80 0.003562 0.005345 0.006839 0.009768 0.014801 0.020367 0.024850 0.030003 0.035739 0.043922 0.052375 99.752430
41 81 0.003699 0.005673 0.007406 0.010552 0.015895 0.022068 0.027202 0.032778 0.038459 0.046699 0.055355 99.734213
41 82 0.003292 0.004958 0.006321 0.008968 0.013657 0.019041 0.023593 0.028873 0.034902 0.043365 0.052100 99.760933
41 83 0.002610 0.004045 0.005456 0.008099 0.012806 0.018521 0.023576 0.029022 0.034745 0.043205 0.052379 99.765535
41 84 0.003144 0.004728 0.006241 0.009238 0.014424 0.020271 0.025189 0.030861 0.037093 0.045832 0.054936 99.748043
41 85 0.004481 0.006373 0.007988 0.011587 0.017730 0.024078 0.029043 0.035207 0.042334 0.051898 0.061363 99.707918
41 86 0.003468 0.005400 0.007101 0.010101 0.015357 0.021523 0.026632 0.032073 0.038086 0.047078 0.056809 99.736372
41 87 0.003243 0.004971 0.006576 0.009543 0.014735 0.020836 0.025973 0.031473 0.037533 0.046523 0.056447 99.742148
41 88 0.004818 0.006825 0.008670 0.012846 0.020129 0.027353 0.032572 0.039025 0.046987 0.057584 0.067873 99.675318
41 89 0.006308 0.008206 0.009969 0.014953 0.023325 0.030364 0.034810 0.041270 0.049940 0.061327 0.072261 99.647263
41 90 0.003725 0.005713 0.007552 0.011077 0.017488 0.024840 0.030612 0.037009 0.045000 0.056565 0.068658 99.691759
41 91 0.004211 0.006094 0.007821 0.011543 0.018482 0.026526 0.032834 0.039625 0.047716 0.059684 0.072366 99.673099
41 92 0.005000 0.008681 0.011668 0.015434 0.022438 0.032380 0.040934 0.048204 0.055820 0.069014 0.084301 99.606131
41 93 0.004781 0.007247 0.009373 0.013299 0.020551 0.029627 0.037266 0.044992 0.053650 0.066800 0.081243 99.631174
41 94 0.004605 0.006725 0.008674 0.012537 0.019241 0.026994 0.033685 0.041436 0.050776 0.063791 0.077651 99.653883
41 95 0.004764 0.007174 0.009432 0.013693 0.021256 0.030081 0.037295 0.044854 0.053391 0.065550 0.078537 99.633974
41 96 0.004996 0.007610 0.009918 0.014263 0.022149 0.031416 0.038876 0.046746 0.056304 0.069839 0.084190 99.613691
41 97 0.007622 0.010038 0.012367 0.018443 0.028793 0.038308 0.044873 0.053612 0.065182 0.079858 0.093784 99.547123
41 98 0.008900 0.011659 0.014010 0.020678 0.032397 0.043060 0.050208 0.059956 0.073137 0.089074 0.103319 99.493599
41 99 0.005987 0.009190 0.012350 0.018190 0.028606 0.040479 0.050076 0.060607 0.073663 0.091115 0.108641 99.501097
41 100 0.008188 0.012112 0.015775 0.022889 0.035358 0.050115 0.062048 0.074430 0.088762 0.108827 0.130318 99.391178
42 43 0.000000 0.000000 0.000000 0.000000 0.000000 0.000000 0.000000 0.000000 0.000000 0.000000 0.000000 0.000000
42 44 0.663414 7.256213 9.596480 16.686330 8.781314 2.373883 0.720642 0.340838 0.206630 0.145774 0.086608 53.141873
42 45 1.892601 5.149956 2.466840 4.258463 6.363481 9.970359 10.802617 6.471517 1.512833 0.379645 0.155051 50.576640
42 46 0.742563 3.830900 2.856619 4.661803 5.493669 6.980561 5.811508 5.750601 5.984063 5.814040 3.638745 48.434927
42 47 1.213532 3.723522 1.839656 3.254669 3.778348 6.141429 5.933348 5.720572 4.739847 5.078476 4.711902 53.864699
42 48 0.604387 0.970100 1.090064 1.583315 2.127821 2.948081 4.892001 3.769469 4.112030 3.822602 4.472830 69.607300
42 49 0.631349 0.902528 0.899863 1.201983 1.687485 2.447849 4.093688 3.021399 3.234680 3.128462 3.880434 74.870281
42 50 0.208001 0.320171 0.402800 0.604904 0.862823 1.278714 2.529799 2.205284 2.641551 2.618256 3.306066 83.021627
42 51 0.147662 0.215419 0.263356 0.397854 0.579861 0.867494 1.711560 1.481364 1.763908 1.762514 2.304270 88.504736
42 52 0.078751 0.103785 0.122610 0.200759 0.332420 0.532412 1.069232 0.932797 1.125328 1.151274 1.565231 92.785399
42 53 0.063679 0.094776 0.115736 0.182355 0.313572 0.556131 1.196389 1.038465 1.203566 1.196688 1.583407 92.455235
42 54 0.033371 0.050680 0.067217 0.101591 0.157155 0.232477 0.308930 0.389578 0.492723 0.638202 0.797217 96.730860
42 55 0.034601 0.051442 0.065135 0.095210 0.146142 0.214631 0.279256 0.342363 0.422598 0.540028 0.668782 97.139808
42 56 0.034361 0.051105 0.065883 0.096911 0.143438 0.194206 0.237154 0.280828 0.338085 0.417474 0.498182 97.642374
42 57 0.046776 0.062025 0.070440 0.096098 0.135027 0.172220 0.200371 0.231513 0.273940 0.330753 0.385932 97.994907
42 58 0.032524 0.043242 0.051167 0.074035 0.108297 0.139044 0.162038 0.187999 0.222254 0.266280 0.306765 98.406359
42 59 0.030054 0.039494 0.046283 0.067808 0.103226 0.138803 0.165702 0.192957 0.227472 0.273897 0.318283 98.396022
42 60 0.025899 0.037871 0.047505 0.069158 0.102903 0.138383 0.166930 0.195027 0.231401 0.282735 0.334073 98.368115
42 61 0.035462 0.044790 0.048205 0.065045 0.092340 0.119571 0.139620 0.160584 0.189083 0.229264 0.268257 98.607776
42 62 0.017371 0.025580 0.032240 0.047089 0.070798 0.097991 0.121378 0.143017 0.167973 0.205628 0.245143 98.825790
42 63 0.018995 0.027840 0.035458 0.052451 0.080576 0.113819 0.143491 0.171891 0.204473 0.250437 0.297648 98.602919
42 64 0.032889 0.043507 0.050293 0.070621 0.102871 0.136214 0.163651 0.192722 0.229027 0.277855 0.325770 98.374581
42 65 0.025962 0.037345 0.045471 0.063591 0.091756 0.123258 0.149909 0.175376 0.205687 0.250218 0.296582 98.534845
42 66 0.005680 0.008278 0.011033 0.016940 0.028345 0.042327 0.054126 0.067233 0.083325 0.105301 0.127631 99.449782
42 67 0.006612 0.009797 0.013098 0.019943 0.033356 0.049800 0.063365 0.078217 0.096672 0.121799 0.147044 99.360298
42 68 0.007726 0.011209 0.014467 0.021084 0.032646 0.045260 0.055247 0.067097 0.081957 0.101720 0.121834 99.439752
42 69 0.005786 0.007589 0.009424 0.014503 0.024108 0.034767 0.043227 0.053462 0.066069 0.082904 0.099847 99.558313
42 70 0.005435 0.007829 0.010284 0.015588 0.024936 0.034936 0.042848 0.052498 0.064465 0.080397 0.096429 99.564358
42 71 0.005388 0.007633 0.009788 0.014539 0.022828 0.031853 0.039085 0.047869 0.058342 0.072693 0.087606 99.602375
42 72 0.005139 0.006481 0.008016 0.012701 0.020763 0.028099 0.033323 0.040739 0.049884 0.061538 0.072893 99.660419
42 73 0.004551 0.005800 0.007380 0.011619 0.018218 0.024097 0.028762 0.035507 0.043545 0.053692 0.063830 99.702999
42 74 0.005763 0.006484 0.007549 0.011985 0.019290 0.025086 0.029141 0.035690 0.043502 0.052529 0.060801 99.702177
42 75 0.003687 0.005182 0.006702 0.010079 0.015535 0.021001 0.025388 0.030985 0.037290 0.045827 0.054577 99.743750
42 76 0.003376 0.004925 0.006370 0.009445 0.014644 0.019991 0.024095 0.029065 0.034637 0.042464 0.050546 99.760441
42 77 0.004511 0.005489 0.006486 0.009865 0.015398 0.020062 0.023441 0.028662 0.034915 0.042497 0.049576 99.759098
42 78 0.003044 0.004125 0.005346 0.008329 0.013136 0.017759 0.021533 0.026620 0.032427 0.039868 0.047240 99.780577
42 79 0.003081 0.004110 0.005177 0.007928 0.012626 0.017453 0.021437 0.026508 0.032081 0.039402 0.046816 99.783381
42 80 0.003235 0.004605 0.005874 0.008611 0.013086 0.017899 0.021991 0.026958 0.032201 0.039404 0.047004 99.779135
42 81 0.003370 0.004976 0.006429 0.009434 0.014529 0.019920 0.024216 0.029387 0.035025 0.042762 0.050628 99.759325
42 82 0.002744 0.003959 0.005130 0.007671 0.012121 0.017092 0.021337 0.026453 0.032126 0.039942 0.048091 99.783334
42 83 0.002637 0.003849 0.004951 0.007313 0.011616 0.016671 0.021097 0.026278 0.032061 0.040257 0.049001 99.784265
42 84 0.003150 0.004430 0.005722 0.008684 0.013689 0.018920 0.023285 0.028802 0.034905 0.042951 0.051141 99.764322
42 85 0.004590 0.005995 0.007305 0.010975 0.017194 0.023018 0.027303 0.033175 0.040011 0.048678 0.056988 99.724769
42 86 0.003697 0.005262 0.006602 0.009639 0.014997 0.020692 0.025121 0.030405 0.036570 0.045119 0.053870 99.748030
42 87 0.003751 0.005173 0.006528 0.009740 0.015138 0.020538 0.024724 0.029935 0.036018 0.044275 0.052836 99.751343
42 88 0.005737 0.007003 0.008383 0.012921 0.020337 0.026114 0.029899 0.036059 0.044058 0.053614 0.062384 99.693491
42 89 0.006719 0.007426 0.008547 0.013478 0.021673 0.027922 0.032157 0.039147 0.047367 0.056390 0.064516 99.674660
42 90 0.003946 0.005318 0.006817 0.010611 0.017161 0.023371 0.027953 0.034097 0.041777 0.051582 0.061124 99.716248
42 91 0.004434 0.005943 0.007518 0.011389 0.017954 0.024467 0.029416 0.035637 0.043089 0.053250 0.063815 99.703091
42 92 0.005312 0.007917 0.009689 0.013178 0.020012 0.028422 0.035152 0.042090 0.050068 0.061666 0.073600 99.652901
42 93 0.004276 0.006143 0.008094 0.012040 0.018682 0.026228 0.032671 0.039771 0.047203 0.057760 0.069237 99.677895
42 94 0.004487 0.006174 0.007647 0.011186 0.017614 0.024556 0.030077 0.036751 0.044886 0.056013 0.067427 99.693180
42 95 0.004658 0.006584 0.008321 0.012162 0.018984 0.026271 0.031992 0.038728 0.046892 0.058068 0.069612 99.677731
42 96 0.004795 0.006960 0.009036 0.013310 0.020626 0.028316 0.034320 0.041353 0.049979 0.061922 0.074401 99.654984
42 97 0.008106 0.009305 0.010683 0.016300 0.026081 0.034059 0.039425 0.048189 0.059953 0.073455 0.085492 99.588953
42 98 0.007701 0.009280 0.011166 0.017525 0.028415 0.037176 0.042838 0.051764 0.063555 0.077307 0.089758 99.563518
42 99 0.005635 0.007946 0.010286 0.015574 0.025062 0.034942 0.042625 0.052146 0.064329 0.079774 0.094729 99.566954
42 100 0.006924 0.009777 0.012637 0.018950 0.030121 0.042650 0.052557 0.063705 0.076924 0.094925 0.113780 99.477047
43 44 0.000000 0.000000 0.000000 0.000000 0.000000 0.000000 0.000000 0.000000 0.000000 0.000000 0.000000 0.000000
43 45 0.669124 7.343878 9.712068 17.158582 8.881787 2.390563 0.711374 0.333412 0.202372 0.148528 0.091311 52.356998
43 46 2.076763 5.447985 2.447472 4.286116 6.566453 10.544456 11.126846 6.511880 1.496312 0.356594 0.140495 48.998630
43 47 0.879246 4.375761 3.107930 4.997550 5.794599 7.287139 6.033168 5.965978 6.228084 6.027966 3.701239 45.601341
43 48 0.730347 2.439114 1.291631 2.449911 3.039916 5.689993 6.213311 6.412087 5.232096 5.553782 5.217189 55.730621
43 49 0.548225 0.857416 0.921049 1.360612 2.005981 3.019684 5.149297 3.970463 4.300560 4.034719 4.782691 69.049299
43 50 0.216674 0.342467 0.385437 0.560592 0.879530 1.459304 2.731583 2.201192 2.635281 2.891501 4.016590 81.679850
43 51 0.152533 0.206285 0.253869 0.409587 0.602112 0.853453 1.691500 1.586738 2.068679 2.104660 2.672111 87.398476
43 52 0.072990 0.101148 0.121112 0.189433 0.295979 0.466726 0.966154 0.894162 1.180245 1.296965 1.829622 92.585465
43 53 0.048940 0.068726 0.082789 0.133822 0.218832 0.353064 0.717195 0.630712 0.768613 0.805587 1.132998 95.038725
43 54 0.049234 0.068567 0.081679 0.129814 0.215918 0.365820 0.777859 0.686075 0.801394 0.798793 1.071524 94.953323
43 55 0.033494 0.047146 0.057324 0.082420 0.124179 0.180305 0.236060 0.295497 0.371328 0.480700 0.601324 97.490225
43 56 0.033515 0.048440 0.062408 0.093010 0.138533 0.190001 0.237126 0.286820 0.347411 0.428322 0.511448 97.622967
43 57 0.045318 0.059573 0.069612 0.098935 0.142032 0.181542 0.211976 0.245911 0.288489 0.342523 0.393561 97.920528
43 58 0.033255 0.043392 0.051513 0.075762 0.110719 0.139959 0.162470 0.190958 0.228516 0.273454 0.313284 98.376717
43 59 0.031137 0.039627 0.046690 0.068645 0.099298 0.127017 0.151780 0.183891 0.224805 0.274139 0.320994 98.431978
43 60 0.022547 0.031773 0.039647 0.059993 0.093163 0.125982 0.152305 0.181876 0.221503 0.272989 0.321595 98.476629
43 61 0.027366 0.033750 0.038972 0.057188 0.083052 0.105748 0.125007 0.149231 0.178764 0.214042 0.246478 98.740400
43 62 0.015152 0.021560 0.026820 0.039809 0.060782 0.083410 0.103448 0.125037 0.150922 0.185707 0.220251 98.967102
43 63 0.014009 0.020313 0.026288 0.040351 0.063617 0.089720 0.113728 0.139507 0.169844 0.209970 0.250134 98.862521
43 64 0.022736 0.029980 0.035744 0.052301 0.077881 0.102883 0.124757 0.151032 0.183652 0.224084 0.262168 98.732784
43 65 0.019872 0.026998 0.032498 0.047146 0.070211 0.093689 0.113407 0.134919 0.160834 0.195913 0.230547 98.873966
43 66 0.018778 0.026505 0.033350 0.049852 0.076313 0.104216 0.128274 0.153343 0.181791 0.219699 0.256519 98.751362
43 67 0.005288 0.007577 0.009967 0.015367 0.025943 0.038446 0.048786 0.061205 0.077090 0.098144 0.118816 99.493372
43 68 0.006687 0.009198 0.011767 0.017695 0.028019 0.038685 0.046983 0.057390 0.070197 0.086673 0.103138 99.523567
43 69 0.005126 0.006812 0.008761 0.013741 0.022630 0.031779 0.038998 0.048483 0.060298 0.075552 0.090740 99.597080
43 70 0.005325 0.007547 0.009784 0.014656 0.023228 0.032542 0.040252 0.049829 0.061252 0.076008 0.090709 99.588871
43 71 0.004989 0.007026 0.009019 0.013646 0.021815 0.030037 0.036345 0.044910 0.055996 0.070415 0.084557 99.621246
43 72 0.004466 0.006031 0.007823 0.012081 0.018944 0.025559 0.030920 0.038206 0.046703 0.057670 0.068865 99.682732
43 73 0.003951 0.005216 0.006583 0.010276 0.016532 0.022316 0.026890 0.033599 0.041831 0.051739 0.061081 99.719984
43 74 0.004193 0.005378 0.006909 0.010925 0.016884 0.021827 0.026012 0.032638 0.040374 0.049333 0.058020 99.727505
43 75 0.003046 0.004325 0.005653 0.008713 0.013939 0.019027 0.023010 0.028388 0.034782 0.043164 0.051565 99.764391
43 76 0.002880 0.004144 0.005491 0.008418 0.013241 0.018010 0.022013 0.027387 0.033349 0.041000 0.048774 99.775297
43 77 0.003901 0.004818 0.005868 0.009139 0.014365 0.018643 0.022027 0.027617 0.034261 0.041904 0.048987 99.768470
43 78 0.002645 0.003616 0.004771 0.007660 0.012364 0.016483 0.019723 0.024655 0.030727 0.038202 0.045397 99.793755
43 79 0.002561 0.003462 0.004559 0.007284 0.011762 0.016080 0.019851 0.025133 0.030894 0.037864 0.044731 99.795820
43 80 0.003065 0.004237 0.005381 0.008159 0.012749 0.017202 0.020926 0.026085 0.031805 0.038804 0.045633 99.785955
43 81 0.003350 0.004764 0.006168 0.009273 0.014226 0.018903 0.022775 0.028173 0.034144 0.041438 0.048509 99.768276
43 82 0.002614 0.003663 0.004745 0.007338 0.011867 0.016495 0.020380 0.025501 0.031192 0.038299 0.045262 99.792642
43 83 0.002466 0.003479 0.004541 0.007031 0.011363 0.015838 0.019740 0.025001 0.031080 0.038767 0.046423 99.794268
43 84 0.003009 0.004225 0.005542 0.008639 0.013713 0.018468 0.022289 0.027616 0.033796 0.041548 0.049189 99.771969
43 85 0.004681 0.005912 0.007083 0.010785 0.016908 0.022073 0.025983 0.032176 0.039528 0.047822 0.055206 99.731842
43 86 0.003004 0.004335 0.005701 0.008759 0.014101 0.019546 0.023830 0.029208 0.035333 0.043347 0.051296 99.761542
43 87 0.003255 0.004552 0.005854 0.008970 0.014288 0.019398 0.023318 0.028465 0.034525 0.042253 0.049931 99.765194
43 88 0.005203 0.006551 0.007988 0.012338 0.019250 0.024562 0.028263 0.034500 0.042482 0.051460 0.059389 99.708014
43 89 0.005340 0.006611 0.008098 0.012870 0.020713 0.026493 0.030148 0.036646 0.045161 0.054652 0.062859 99.690411
43 90 0.003218 0.004514 0.006009 0.009493 0.015501 0.021303 0.025856 0.032069 0.039663 0.049034 0.058116 99.735229
43 91 0.003677 0.004951 0.006377 0.010124 0.016817 0.023202 0.027954 0.034407 0.042339 0.052182 0.061566 99.716404
43 92 0.004703 0.006854 0.008792 0.012887 0.020155 0.027832 0.033742 0.040819 0.049146 0.060086 0.070722 99.664261
43 93 0.004309 0.006095 0.007753 0.011453 0.017878 0.024415 0.029492 0.035944 0.043868 0.054283 0.064775 99.699736
43 94 0.003594 0.004920 0.006432 0.009951 0.016014 0.022304 0.027776 0.034908 0.043071 0.053163 0.063171 99.714689
43 95 0.003979 0.005565 0.007146 0.010849 0.017497 0.024300 0.029646 0.036409 0.044639 0.055242 0.065710 99.699017
43 96 0.004520 0.006409 0.008284 0.012447 0.019625 0.026733 0.032200 0.039197 0.047985 0.059293 0.070552 99.672753
43 97 0.006346 0.007828 0.009704 0.015254 0.024181 0.031266 0.036339 0.044607 0.055294 0.067406 0.078546 99.623230
43 98 0.006902 0.008411 0.010327 0.016250 0.025887 0.033562 0.039220 0.048673 0.060789 0.073669 0.084852 99.591455
43 99 0.004974 0.006932 0.009073 0.014140 0.023151 0.032007 0.038856 0.048068 0.059806 0.073727 0.086543 99.602726
43 100 0.006529 0.008981 0.011549 0.017567 0.027933 0.038733 0.047231 0.057776 0.070518 0.086958 0.103951 99.522276
44 45 0.000000 0.000000 0.000000 0.000000 0.000000 0.000000 0.000000 0.000000 0.000000 0.000000 0.000000 0.000000
44 46 0.660296 7.637156 10.416238 19.195468 9.629818 2.459797 0.695575 0.312030 0.188398 0.140239 0.083187 48.581798
44 47 2.172877 5.578210 2.435106 4.407748 6.840013 11.465676 12.958005 7.816693 1.603195 0.329748 0.121591 44.271136
44 48 0.523326 2.961337 2.336177 4.154525 5.242649 7.435799 6.630228 6.768280 7.185985 7.090552 4.282002 45.389140
44 49 0.484967 1.673291 0.916438 1.863299 2.578080 5.290451 6.234750 6.904483 5.859849 6.484100 6.295314 55.414978
44 50 0.207033 0.372078 0.436206 0.674055 1.085258 1.925964 3.836722 3.295199 3.965008 4.151769 5.397768 74.652943
44 51 0.135805 0.218825 0.260450 0.402948 0.632488 1.030573 1.968334 1.668547 2.118234 2.450485 3.615207 85.498102
44 52 0.068392 0.096984 0.124183 0.213624 0.343132 0.535123 1.152330 1.161627 1.658029 1.823923 2.439327 90.383331
44 53 0.042894 0.066225 0.083328 0.132439 0.211949 0.348520 0.742768 0.693634 0.924957 1.046049 1.526514 94.180722
44 54 0.032322 0.047151 0.059570 0.099197 0.161212 0.253287 0.510346 0.453512 0.560375 0.594089 0.849741 96.379198
44 55 0.035232 0.050079 0.059521 0.094201 0.159023 0.274367 0.586957 0.518350 0.608063 0.613440 0.833144 96.167626
44 56 0.029813 0.043618 0.056685 0.085106 0.126017 0.170079 0.212478 0.261960 0.324638 0.405722 0.488035 97.795851
44 57 0.042116 0.056896 0.068189 0.098416 0.142570 0.185331 0.220548 0.259392 0.307788 0.369041 0.428802 97.820911
44 58 0.034244 0.044477 0.053239 0.080319 0.119063 0.149646 0.172853 0.205267 0.250961 0.304697 0.351492 98.233738
44 59 0.029533 0.038172 0.045415 0.068748 0.103906 0.135739 0.162294 0.197420 0.245802 0.305175 0.360734 98.307063
44 60 0.016605 0.024117 0.032237 0.052141 0.084988 0.119289 0.150506 0.187991 0.236849 0.297833 0.355418 98.442026
44 61 0.021037 0.026950 0.032832 0.051325 0.079982 0.105350 0.125849 0.150870 0.181721 0.220283 0.257448 98.746355
44 62 0.012868 0.019041 0.024585 0.037148 0.056867 0.078085 0.097974 0.120778 0.149149 0.187112 0.225173 98.991221
44 63 0.012222 0.017994 0.023505 0.036288 0.057529 0.081697 0.104746 0.130659 0.162432 0.204598 0.246765 98.921566
44 64 0.014217 0.020062 0.025322 0.038306 0.060119 0.084297 0.106461 0.131195 0.160905 0.200296 0.239102 98.919716
44 65 0.013218 0.019336 0.024628 0.036676 0.056220 0.076982 0.095296 0.115463 0.140025 0.173438 0.205898 99.042822
44 66 0.014202 0.021071 0.027283 0.040843 0.062045 0.084169 0.103412 0.123457 0.147051 0.180258 0.213202 98.983005
44 67 0.015876 0.023387 0.030212 0.045234 0.070099 0.098607 0.124777 0.150990 0.179070 0.217103 0.254394 98.790253
44 68 0.005475 0.007720 0.009872 0.014697 0.023349 0.032455 0.039537 0.048623 0.060492 0.076151 0.091519 99.590109
44 69 0.005071 0.006692 0.008367 0.012917 0.021306 0.030035 0.036794 0.045434 0.056212 0.070131 0.083510 99.623530
44 70 0.005721 0.007926 0.010057 0.015201 0.024217 0.033005 0.039474 0.048093 0.059043 0.072725 0.085652 99.598885
44 71 0.004948 0.007122 0.009555 0.014772 0.023513 0.032201 0.038908 0.047579 0.057779 0.070912 0.083793 99.608921
44 72 0.005395 0.007097 0.008578 0.012850 0.020123 0.026539 0.031068 0.037947 0.046923 0.057990 0.068371 99.677120
44 73 0.003771 0.005155 0.006864 0.010866 0.017233 0.023207 0.028106 0.034889 0.042668 0.052337 0.061798 99.713106
44 74 0.004134 0.005353 0.006766 0.010760 0.017391 0.023156 0.027449 0.033795 0.041156 0.049739 0.057712 99.722585
44 75 0.002869 0.004195 0.005683 0.008796 0.013867 0.018936 0.023218 0.028907 0.035284 0.043498 0.051793 99.762955
44 76 0.002787 0.004049 0.005381 0.008332 0.013300 0.018061 0.021839 0.027064 0.033153 0.040880 0.048503 99.776653
44 77 0.003435 0.004278 0.005360 0.008672 0.014146 0.018633 0.022017 0.027557 0.034190 0.041804 0.048704 99.771204
44 78 0.002518 0.003500 0.004614 0.007319 0.011852 0.016129 0.019698 0.024938 0.031251 0.038920 0.046168 99.793091
44 79 0.002372 0.003238 0.004288 0.006943 0.011412 0.015638 0.019162 0.024272 0.030407 0.038065 0.045543 99.798656
44 80 0.002501 0.003613 0.004857 0.007584 0.012202 0.017056 0.021291 0.026804 0.032676 0.039987 0.047230 99.784199
44 81 0.002963 0.004241 0.005526 0.008482 0.013603 0.018750 0.022941 0.028580 0.034898 0.042630 0.049984 99.767405
44 82 0.002229 0.003257 0.004403 0.006873 0.011105 0.015571 0.019459 0.024535 0.030429 0.038248 0.046237 99.797653
44 83 0.002191 0.003144 0.004147 0.006431 0.010502 0.014918 0.018803 0.023842 0.029822 0.037862 0.046187 99.802151
44 84 0.002644 0.003762 0.004975 0.007789 0.012750 0.018004 0.022459 0.028162 0.034490 0.042516 0.050370 99.772081
44 85 0.003649 0.004902 0.006400 0.010286 0.016726 0.022378 0.026575 0.032739 0.039755 0.047993 0.055557 99.733040
44 86 0.002930 0.004249 0.005645 0.008783 0.014271 0.019768 0.024074 0.029650 0.036133 0.044443 0.052478 99.757574
44 87 0.003180 0.004527 0.005955 0.009159 0.014420 0.019508 0.023568 0.028880 0.035048 0.042984 0.050958 99.761812
44 88 0.005857 0.007016 0.008244 0.012852 0.020383 0.025861 0.029263 0.035461 0.043618 0.052588 0.060134 99.698721
44 89 0.005116 0.006518 0.008169 0.012927 0.020628 0.026786 0.031050 0.037843 0.046164 0.055537 0.063830 99.685434
44 90 0.003313 0.004644 0.006131 0.009702 0.015946 0.022028 0.026702 0.032948 0.040576 0.050131 0.059415 99.728466
44 91 0.003476 0.004773 0.006364 0.010217 0.016780 0.023218 0.028427 0.035364 0.043479 0.053475 0.063265 99.711159
44 92 0.004348 0.006341 0.008193 0.012262 0.019793 0.027991 0.034350 0.041835 0.050642 0.061990 0.072752 99.659500
44 93 0.003764 0.005511 0.007389 0.011244 0.017746 0.024599 0.030229 0.037110 0.045038 0.055425 0.065963 99.695980
44 94 0.003220 0.004461 0.005916 0.009374 0.015526 0.021937 0.027291 0.034240 0.042640 0.053155 0.063438 99.718805
44 95 0.003650 0.005272 0.007014 0.010794 0.017377 0.024273 0.029968 0.036990 0.045391 0.056172 0.066902 99.696195
44 96 0.004114 0.006025 0.007956 0.012057 0.019381 0.027318 0.033711 0.041217 0.050124 0.061771 0.073384 99.662941
44 97 0.005196 0.006672 0.008530 0.013749 0.022828 0.031005 0.036959 0.045424 0.056060 0.068468 0.079868 99.625239
44 98 0.005741 0.007316 0.009381 0.015192 0.024824 0.032753 0.038432 0.047342 0.058861 0.071651 0.083038 99.605465
44 99 0.004684 0.006737 0.009095 0.014261 0.023135 0.031950 0.038999 0.048269 0.059907 0.073835 0.087015 99.602114
44 100 0.006206 0.008774 0.011339 0.017022 0.026749 0.037325 0.046074 0.056839 0.069874 0.086748 0.104221 99.528833
45 46 0.000000 0.000000 0.000000 0.000000 0.000000 0.000000 0.000000 0.000000 0.000000 0.000000 0.000000 0.000000
45 47 0.604664 7.493333 10.933571 22.123294 10.990581 2.556506 0.654398 0.271185 0.158646 0.114390 0.063098 44.036334
45 48 1.744029 4.791872 2.133686 4.159709 6.675012 12.438707 16.522176 10.414723 1.737184 0.302540 0.098226 38.982136
45 49 0.420505 2.562666 2.019573 3.529786 4.551069 6.927067 6.782413 7.751662 9.176947 9.475313 5.469318 41.333681
45 50 0.150577 0.565902 0.351695 0.866266 1.452383 3.530142 4.551606 5.533440 5.345791 6.902217 7.675235 63.074749
45 51 0.165091 0.285401 0.335524 0.560775 0.930445 1.662364 3.385001 2.992490 3.630831 3.847962 5.115219 77.088896
45 52 0.086880 0.138448 0.162816 0.269110 0.473556 0.850564 1.698468 1.460188 1.888486 2.268752 3.444140 87.258595
45 53 0.076893 0.110311 0.135299 0.217966 0.331528 0.496487 1.038772 1.039192 1.508313 1.699499 2.312351 91.033386
45 54 0.049393 0.074860 0.089628 0.135109 0.203238 0.313728 0.636644 0.579504 0.757900 0.844288 1.224751 95.090958
45 55 0.034001 0.048053 0.056549 0.087895 0.136704 0.213788 0.427850 0.374880 0.454171 0.481021 0.695507 96.989578
45 56 0.043661 0.062197 0.074069 0.115298 0.180224 0.278549 0.549859 0.467854 0.531076 0.517512 0.683355 96.496348
45 57 0.041652 0.053812 0.062579 0.089429 0.127624 0.165731 0.200921 0.243987 0.297062 0.364932 0.435183 97.917088
45 58 0.037371 0.046128 0.053737 0.081610 0.122457 0.156977 0.184549 0.222903 0.275536 0.339805 0.400690 98.078239
45 59 0.034644 0.044419 0.054916 0.087148 0.133156 0.172409 0.204453 0.248413 0.308725 0.384881 0.461087 97.865749
45 60 0.022846 0.031698 0.040954 0.065395 0.105857 0.148174 0.186375 0.233994 0.298178 0.380234 0.460757 98.025537
45 61 0.026534 0.032150 0.037754 0.058666 0.091448 0.121372 0.146453 0.179535 0.221972 0.273899 0.323475 98.486744
45 62 0.015043 0.021368 0.027494 0.042666 0.066429 0.091743 0.115515 0.143636 0.177754 0.223136 0.270033 98.805182
45 63 0.016912 0.024027 0.030352 0.045997 0.071123 0.098735 0.125038 0.156787 0.196863 0.249214 0.302123 98.682831
45 64 0.017563 0.023839 0.029284 0.044902 0.071373 0.099228 0.123544 0.152119 0.187468 0.232388 0.275122 98.743174
45 65 0.013803 0.019423 0.024456 0.036905 0.057465 0.080624 0.101629 0.123568 0.147522 0.180897 0.214433 98.999277
45 66 0.018847 0.025614 0.030086 0.042572 0.061631 0.081195 0.099305 0.120967 0.147112 0.180737 0.213035 98.978899
45 67 0.018826 0.026691 0.033013 0.048551 0.073067 0.097935 0.117877 0.138908 0.164997 0.202559 0.240220 98.837355
45 68 0.020579 0.028633 0.034569 0.049146 0.071322 0.094629 0.115186 0.137115 0.161673 0.194439 0.225881 98.866827
45 69 0.004487 0.005899 0.007468 0.011827 0.019900 0.028205 0.034565 0.042998 0.053843 0.068010 0.081700 99.641100
45 70 0.005082 0.007116 0.009438 0.014724 0.023823 0.032916 0.040022 0.049250 0.060465 0.074606 0.088316 99.594244
45 71 0.005404 0.007350 0.009395 0.014552 0.023481 0.031973 0.038523 0.047933 0.059987 0.074551 0.088173 99.598677
45 72 0.005003 0.006577 0.008436 0.013141 0.020645 0.027394 0.032796 0.040808 0.050679 0.062771 0.074547 99.657202
45 73 0.004658 0.005899 0.007259 0.011438 0.018465 0.024498 0.029052 0.036309 0.045721 0.056802 0.067069 99.692829
45 74 0.004389 0.005636 0.007284 0.011702 0.018440 0.023950 0.028527 0.035957 0.044904 0.054972 0.064369 99.699867
45 75 0.003315 0.004649 0.006075 0.009469 0.015200 0.020652 0.024987 0.031125 0.038543 0.047788 0.056738 99.741457
45 76 0.003167 0.004550 0.005934 0.008986 0.013977 0.018729 0.022672 0.028394 0.035305 0.043846 0.052230 99.762209
45 77 0.003782 0.004713 0.005835 0.009391 0.015261 0.019947 0.023376 0.029130 0.036228 0.044414 0.051863 99.756058
45 78 0.002532 0.003502 0.004711 0.007707 0.012736 0.017329 0.021119 0.026905 0.033942 0.042296 0.050117 99.777101
45 79 0.002611 0.003555 0.004646 0.007458 0.012261 0.016885 0.020843 0.026703 0.033703 0.042094 0.050062 99.779180
45 80 0.002835 0.004000 0.005228 0.008181 0.013202 0.018045 0.021975 0.027568 0.034307 0.042675 0.050716 99.771269
45 81 0.003298 0.004671 0.006115 0.009509 0.015149 0.020467 0.024704 0.030651 0.037441 0.045669 0.053418 99.748909
45 82 0.002540 0.003624 0.004753 0.007388 0.012016 0.016900 0.021131 0.026797 0.033407 0.041744 0.049901 99.779796
45 83 0.002417 0.003400 0.004474 0.007036 0.011495 0.016094 0.020178 0.025864 0.032688 0.041206 0.049633 99.785516
45 84 0.002980 0.004233 0.005615 0.008807 0.014073 0.019102 0.023287 0.029193 0.036245 0.044834 0.053096 99.758535
45 85 0.004639 0.005924 0.007272 0.011341 0.017983 0.023473 0.027565 0.034177 0.042177 0.051162 0.059154 99.715132
45 86 0.003229 0.004679 0.006141 0.009358 0.014936 0.020683 0.025357 0.031427 0.038545 0.047671 0.056632 99.741343
45 87 0.003174 0.004437 0.005775 0.009083 0.014981 0.020792 0.025258 0.031115 0.038086 0.046858 0.055309 99.745136
45 88 0.005589 0.006812 0.008502 0.013749 0.021951 0.027973 0.032059 0.039112 0.047856 0.057483 0.065891 99.673019
45 89 0.005884 0.007044 0.008493 0.013569 0.022045 0.028524 0.032908 0.040695 0.051002 0.062176 0.071621 99.656036
45 90 0.003292 0.004564 0.006128 0.009960 0.016656 0.023235 0.028565 0.035930 0.044989 0.056073 0.066697 99.703911
45 91 0.004098 0.005360 0.006949 0.011391 0.019226 0.026500 0.031941 0.039562 0.048931 0.060092 0.070440 99.675508
45 92 0.005262 0.007291 0.009298 0.014262 0.023205 0.032206 0.038851 0.047269 0.057426 0.069757 0.081016 99.614160
45 93 0.004696 0.006568 0.008347 0.012394 0.019329 0.026525 0.032418 0.040099 0.049498 0.061359 0.073054 99.665714
45 94 0.004058 0.005371 0.006849 0.010698 0.017463 0.024289 0.029947 0.037728 0.047480 0.059394 0.070810 99.685917
45 95 0.004616 0.006332 0.008147 0.012522 0.020109 0.027623 0.033580 0.041464 0.051241 0.063089 0.074345 99.656933
45 96 0.005220 0.007230 0.009307 0.014139 0.022415 0.030652 0.037180 0.045688 0.056246 0.069250 0.081849 99.620825
45 97 0.006769 0.008083 0.009943 0.015950 0.025836 0.033961 0.039996 0.049742 0.062334 0.076130 0.088314 99.582943
45 98 0.007461 0.008724 0.010686 0.017335 0.028148 0.036459 0.042339 0.052350 0.065381 0.079303 0.091341 99.560476
45 99 0.005565 0.007546 0.009838 0.015503 0.025446 0.035195 0.042848 0.053105 0.065834 0.080572 0.094155 99.564396
45 100 0.007063 0.009550 0.012258 0.018900 0.030248 0.041779 0.050791 0.062384 0.077006 0.095681 0.114677 99.479666
46 47 0.000000 0.000000 0.000000 0.000000 0.000000 0.000000 0.000000 0.000000 0.000000 0.000000 0.000000 0.000000
46 48 0.551555 7.725248 12.368326 26.596416 12.796663 2.754764 0.648287 0.248779 0.137607 0.092030 0.043896 36.036430
46 49 1.619566 4.415289 1.923812 4.131266 7.191805 14.849708 21.267953 13.217840 1.818186 0.286895 0.078462 29.199218
46 50 0.304915 1.936478 1.498520 2.697393 3.614223 5.847339 6.270222 8.142085 11.217803 12.763518 7.343585 38.363918
46 51 0.129684 0.455371 0.276007 0.721648 1.272385 3.150252 4.157229 5.250335 5.256527 7.035619 8.122096 64.172847
46 52 0.147510 0.259644 0.314377 0.541263 0.874825 1.524252 3.090530 2.747965 3.362164 3.662887 5.073013 78.401573
46 53 0.097208 0.170894 0.199704 0.299420 0.478121 0.829831 1.622556 1.377356 1.795747 2.217900 3.472394 87.438873
46 54 0.076468 0.113605 0.141924 0.227501 0.327208 0.473061 0.982351 0.965408 1.344118 1.470558 1.996309 91.881490
46 55 0.043480 0.069162 0.081086 0.116356 0.169701 0.261078 0.523320 0.473332 0.636724 0.742695 1.122718 95.760349
46 56 0.031871 0.048615 0.061844 0.096854 0.138546 0.196743 0.377460 0.328279 0.395500 0.415110 0.597398 97.311777
46 57 0.049365 0.065678 0.072476 0.110187 0.171265 0.261003 0.506149 0.428276 0.486950 0.477284 0.635489 96.735878
46 58 0.026197 0.034815 0.043888 0.069825 0.109205 0.144344 0.175085 0.217551 0.275222 0.346882 0.417778 98.139204
46 59 0.034280 0.045810 0.056829 0.088840 0.140710 0.195481 0.246298 0.311714 0.400266 0.512833 0.626022 97.340914
46 60 0.025396 0.036454 0.046827 0.074785 0.123488 0.178523 0.227542 0.288821 0.379851 0.502399 0.627478 97.488430
46 61 0.026342 0.034119 0.042784 0.067518 0.104113 0.139370 0.171852 0.214676 0.270306 0.340362 0.412366 98.176193
46 62 0.015707 0.023002 0.030295 0.047325 0.075168 0.106596 0.136626 0.173289 0.221459 0.286250 0.352720 98.531569
[truncated: 169,574 more chars]
