# Supplementary material for: Force-Generation by the Trans-Envelope Tol-Pal System
Source: Front Microbiol. 2022 Mar 3;13:852176. doi: 10.3389/fmicb.2022.852176 (PMC8928145; doi:10.3389/fmicb.2022.852176)
Supplement: Supplementary file 2 [file Data_Sheet_2.ZIP › Supplementary-RaptorX/TolQ(A)-TolA100(B).all_in_one/690377A_690377B.epad_prob_genomic]

0 1 0.000000 0.000000 0.000000 0.000000 0.000000 0.000000 0.000000 0.000000 0.000000 0.000000 0.000000 0.000000
0 2 0.199295 3.487138 6.817791 18.966806 10.249477 6.394703 3.009565 1.657482 1.535742 0.660212 0.068253 46.953537
0 3 0.285051 3.635073 4.432438 8.619845 3.881343 5.696824 12.025309 13.076279 4.974050 1.306285 0.236581 41.830925
0 4 0.255430 3.608735 2.268531 7.361725 4.597080 8.862042 8.712008 13.904871 7.993592 5.391190 2.397858 34.646942
0 5 0.185951 2.431421 1.264989 2.942485 3.613257 11.145955 10.167788 9.625339 6.930472 6.885741 4.445268 40.361336
0 6 0.055067 0.271803 0.510190 1.046499 1.851342 4.530216 10.476898 7.858373 4.840794 3.183301 3.055075 62.320442
0 7 0.139076 0.385734 0.528889 0.962635 1.613998 3.984393 9.139660 6.868846 5.848479 4.746170 4.490392 61.291725
0 8 0.143049 0.403872 0.582021 1.024834 1.492488 2.987510 6.729458 5.633116 5.492550 4.601394 4.991306 65.918404
0 9 0.088472 0.223545 0.357319 0.626368 0.700259 1.224133 2.906960 2.694240 3.119684 3.343467 4.647301 80.068253
0 10 0.101088 0.224058 0.354080 0.578049 0.681200 1.094097 2.493536 2.371504 2.917477 3.188073 4.724524 81.272316
0 11 0.153867 0.285782 0.405822 0.636812 0.900151 1.528391 3.437278 3.105075 3.580160 3.587727 4.906972 77.471962
0 12 0.065118 0.111434 0.163640 0.263077 0.400704 0.613219 0.862938 1.145314 1.487335 1.982337 2.550887 90.354004
0 13 0.064574 0.108212 0.152505 0.231656 0.341596 0.515024 0.719335 0.949269 1.236757 1.661588 2.162221 91.857262
0 14 0.066082 0.128312 0.193284 0.280250 0.395872 0.598798 0.828228 1.036264 1.270824 1.650600 2.130213 91.421272
0 15 0.103876 0.207458 0.299868 0.394217 0.498077 0.702426 0.939178 1.137072 1.347180 1.695832 2.155870 90.518944
0 16 0.058395 0.107333 0.159014 0.233306 0.345087 0.551393 0.797847 1.020426 1.253956 1.620521 2.072714 91.780006
0 17 0.066056 0.109829 0.148684 0.210166 0.300946 0.461302 0.645699 0.818207 1.009410 1.300057 1.646244 93.283394
0 18 0.057141 0.109266 0.160845 0.223663 0.306621 0.463319 0.646387 0.802197 0.962902 1.227897 1.570499 93.469261
0 19 0.054804 0.110039 0.163291 0.220887 0.297078 0.450261 0.633973 0.790345 0.951848 1.220140 1.574076 93.533257
0 20 0.035071 0.064335 0.093715 0.135256 0.197412 0.313308 0.452996 0.583127 0.730056 0.967157 1.271170 95.156395
0 21 0.033142 0.061202 0.088517 0.124611 0.173916 0.264881 0.374154 0.472578 0.576959 0.745337 0.965484 96.119217
0 22 0.038622 0.069747 0.100085 0.141344 0.196476 0.291372 0.399622 0.492701 0.590901 0.748395 0.950884 95.979851
0 23 0.041268 0.075670 0.108051 0.150218 0.208468 0.311307 0.427266 0.526017 0.636484 0.818375 1.054692 95.642181
0 24 0.010392 0.018678 0.028056 0.041079 0.062271 0.097479 0.135467 0.174864 0.224827 0.302638 0.401889 98.502357
0 25 0.011710 0.018036 0.024583 0.036171 0.055951 0.085191 0.114426 0.146517 0.188590 0.251340 0.328292 98.739189
0 26 0.010834 0.018957 0.028453 0.041636 0.061711 0.092154 0.123602 0.156526 0.198709 0.263740 0.347008 98.656670
0 27 0.013117 0.020185 0.027409 0.040503 0.063312 0.096092 0.126737 0.159146 0.203374 0.270058 0.350264 98.629799
0 28 0.009192 0.016845 0.025537 0.036506 0.054242 0.084807 0.117753 0.149872 0.188407 0.249550 0.327994 98.739296
0 29 0.010772 0.016456 0.022606 0.033321 0.050737 0.076111 0.101293 0.128032 0.161773 0.212976 0.276423 98.909500
0 30 0.008613 0.013753 0.019458 0.029073 0.045594 0.070147 0.094405 0.119871 0.152930 0.203316 0.265426 98.977417
0 31 0.007909 0.013441 0.019951 0.029781 0.045523 0.069185 0.093362 0.118171 0.149273 0.197717 0.259347 98.996338
0 32 0.010809 0.016096 0.020953 0.029813 0.045056 0.066678 0.086336 0.106087 0.132032 0.173289 0.224372 99.088486
0 33 0.008707 0.015819 0.022939 0.030781 0.042708 0.063785 0.086351 0.106880 0.130271 0.170566 0.225259 99.095932
0 34 0.007336 0.013032 0.018890 0.026403 0.039462 0.062643 0.087202 0.108445 0.131638 0.172074 0.225997 99.106880
0 35 0.008893 0.015616 0.022868 0.031714 0.044900 0.067290 0.090855 0.111241 0.132282 0.168049 0.216165 99.090126
0 36 0.009793 0.015802 0.021924 0.030951 0.045311 0.067207 0.088250 0.106732 0.126880 0.159561 0.200891 99.126694
0 37 0.007911 0.013173 0.018806 0.026912 0.040191 0.061069 0.082109 0.101817 0.124572 0.160580 0.205214 99.157646
0 38 0.010915 0.017318 0.022921 0.030802 0.043535 0.063482 0.082899 0.100807 0.121708 0.156195 0.200782 99.148636
0 39 0.009675 0.016463 0.023372 0.032219 0.045693 0.066530 0.086650 0.103677 0.121828 0.153040 0.193445 99.147408
0 40 0.007600 0.013636 0.019776 0.026876 0.038425 0.059220 0.081310 0.099519 0.117402 0.149364 0.192360 99.194511
0 41 0.007367 0.013193 0.019463 0.026627 0.037004 0.055568 0.076521 0.095237 0.113127 0.143488 0.185199 99.227211
0 42 0.009662 0.014992 0.019787 0.027319 0.039540 0.056698 0.071980 0.086264 0.103842 0.132910 0.169297 99.267708
0 43 0.008033 0.012479 0.017011 0.024502 0.037001 0.054632 0.070419 0.084563 0.100912 0.127581 0.159884 99.302986
0 44 0.006040 0.009527 0.013092 0.019310 0.030347 0.046845 0.062987 0.079079 0.098791 0.129439 0.166233 99.338310
0 45 0.008209 0.012817 0.017051 0.023862 0.035066 0.051461 0.066685 0.080808 0.097143 0.123696 0.156936 99.326271
0 46 0.007439 0.012828 0.018228 0.025367 0.036959 0.055436 0.073278 0.088247 0.104466 0.132377 0.167942 99.277435
0 47 0.008546 0.014626 0.020315 0.027825 0.039714 0.057774 0.074500 0.089245 0.106458 0.135472 0.171893 99.253632
0 48 0.006075 0.009941 0.014296 0.021520 0.034410 0.055134 0.076068 0.094729 0.113529 0.143872 0.181488 99.248932
0 49 0.006412 0.010659 0.015417 0.023214 0.036777 0.057661 0.077849 0.096206 0.116198 0.147621 0.185054 99.226929
0 50 0.015648 0.024031 0.030726 0.041970 0.060545 0.084629 0.103138 0.119773 0.141586 0.177828 0.220207 98.979919
0 51 0.011688 0.020725 0.030657 0.043800 0.064147 0.094479 0.121651 0.143143 0.165780 0.205729 0.254377 98.843826
0 52 0.010469 0.017489 0.024569 0.035758 0.055967 0.088952 0.120606 0.146054 0.168910 0.204716 0.245540 98.880974
0 53 0.015433 0.025826 0.038427 0.056154 0.081330 0.115320 0.143742 0.163882 0.179439 0.210002 0.248685 98.721764
0 54 0.047344 0.076534 0.091711 0.111393 0.142881 0.180116 0.197852 0.204740 0.212596 0.232812 0.253023 98.248993
0 55 0.015403 0.028556 0.044128 0.061152 0.083695 0.120901 0.156535 0.180521 0.196297 0.228018 0.270201 98.614594
0 56 0.014396 0.024143 0.032732 0.044272 0.063369 0.092526 0.120559 0.146361 0.173121 0.211679 0.254727 98.822113
0 57 0.010314 0.015963 0.022541 0.033619 0.050373 0.072250 0.092449 0.113793 0.138517 0.175417 0.218470 99.056290
0 58 0.009300 0.013517 0.017910 0.026939 0.043125 0.063919 0.081833 0.101336 0.126111 0.162249 0.202725 99.151039
0 59 0.006075 0.010617 0.015607 0.022558 0.033931 0.052230 0.071505 0.090503 0.111299 0.144164 0.185260 99.256248
0 60 0.006680 0.010755 0.015059 0.021951 0.033069 0.049933 0.067399 0.086172 0.108192 0.142876 0.187455 99.270462
0 61 0.004088 0.007312 0.011208 0.016895 0.026519 0.042666 0.060927 0.079888 0.101067 0.134966 0.178989 99.335472
0 62 0.005900 0.008910 0.012087 0.018054 0.028547 0.043671 0.058534 0.074491 0.093343 0.122570 0.158753 99.375137
0 63 0.005072 0.008538 0.012295 0.017923 0.027341 0.041881 0.056858 0.071784 0.088643 0.115679 0.150283 99.403702
0 64 0.003904 0.006987 0.010419 0.015166 0.023226 0.036893 0.052035 0.067296 0.084759 0.113697 0.152102 99.433517
0 65 0.004592 0.007557 0.010568 0.015083 0.022445 0.033980 0.046303 0.059208 0.073754 0.096994 0.127353 99.502167
0 66 0.003581 0.005866 0.008352 0.012297 0.018891 0.028808 0.039059 0.049879 0.062569 0.082733 0.108167 99.579796
0 67 0.003945 0.006316 0.008761 0.012641 0.019057 0.028562 0.038310 0.048598 0.060509 0.079159 0.102313 99.591835
0 68 0.004310 0.006610 0.008822 0.012693 0.019303 0.028720 0.037852 0.047481 0.058906 0.076916 0.098921 99.599464
0 69 0.004090 0.006559 0.009039 0.012909 0.019292 0.028412 0.037229 0.046051 0.055928 0.071756 0.090845 99.617889
0 70 0.004915 0.007329 0.009590 0.013723 0.020619 0.029499 0.037358 0.045729 0.055888 0.071856 0.090717 99.612778
0 71 0.004239 0.006828 0.009488 0.013628 0.020499 0.030270 0.039705 0.049222 0.060178 0.077587 0.098375 99.589981
0 72 0.004626 0.007334 0.010144 0.014580 0.021736 0.031922 0.042013 0.052252 0.063377 0.080575 0.100948 99.570496
0 73 0.003996 0.006252 0.008728 0.012865 0.019767 0.029766 0.039863 0.050176 0.061296 0.078424 0.098699 99.590164
0 74 0.005021 0.007935 0.011036 0.015873 0.023416 0.033952 0.044202 0.054310 0.065182 0.082449 0.103504 99.553123
0 75 0.005616 0.009584 0.013471 0.018178 0.025192 0.036246 0.047631 0.058126 0.068749 0.086570 0.109337 99.521301
0 76 0.005831 0.008933 0.011973 0.016912 0.024486 0.034663 0.044453 0.054654 0.066221 0.084135 0.105938 99.541801
0 77 0.004641 0.006971 0.009575 0.014369 0.022296 0.032686 0.042588 0.053568 0.066968 0.087185 0.111130 99.548027
0 78 0.005666 0.008465 0.011160 0.016172 0.024461 0.035234 0.045377 0.056880 0.071598 0.093494 0.119481 99.512009
0 79 0.003604 0.005957 0.008722 0.013117 0.020501 0.031672 0.043547 0.056023 0.070718 0.094118 0.123712 99.528305
0 80 0.003477 0.005729 0.008204 0.012216 0.019167 0.029925 0.041713 0.054573 0.069973 0.093966 0.124489 99.536568
0 81 0.002547 0.004449 0.006721 0.010375 0.017060 0.028342 0.041518 0.055927 0.073152 0.101134 0.138309 99.520470
0 82 0.002864 0.004791 0.007122 0.011139 0.018245 0.029395 0.042182 0.057246 0.076519 0.106732 0.146187 99.497581
0 83 0.003454 0.005689 0.008168 0.012321 0.019479 0.030431 0.042611 0.056969 0.075633 0.104929 0.143330 99.496986
0 84 0.003325 0.005156 0.007173 0.010990 0.017909 0.028258 0.039417 0.052687 0.070087 0.097361 0.132440 99.535194
0 85 0.002390 0.003696 0.005372 0.008946 0.015863 0.026477 0.038406 0.053122 0.072581 0.102650 0.140951 99.529549
0 86 0.002923 0.004968 0.007543 0.011996 0.020010 0.033025 0.048179 0.066025 0.089257 0.126210 0.174516 99.415344
0 87 0.004597 0.007504 0.010720 0.016301 0.026225 0.041600 0.058166 0.076814 0.100523 0.137540 0.184644 99.335365
0 88 0.003534 0.006048 0.009260 0.014794 0.024908 0.041936 0.061775 0.083367 0.108724 0.148174 0.198435 99.299042
0 89 0.004538 0.007933 0.011903 0.018574 0.031358 0.052357 0.075067 0.099240 0.130066 0.178203 0.237757 99.153000
0 90 0.008935 0.015087 0.021592 0.031254 0.047723 0.074124 0.101016 0.126208 0.154663 0.201627 0.262078 98.955696
0 91 0.010667 0.018061 0.025647 0.036831 0.056384 0.087208 0.117124 0.143512 0.172798 0.219289 0.275419 98.837059
0 92 0.009718 0.017935 0.027582 0.039862 0.060443 0.096975 0.135835 0.167126 0.195959 0.244968 0.306874 98.696724
0 93 0.021177 0.034699 0.046052 0.060714 0.084524 0.121482 0.154868 0.180824 0.206168 0.248054 0.298598 98.542839
0 94 0.025527 0.045350 0.063802 0.080878 0.102261 0.137296 0.168427 0.189295 0.207730 0.243359 0.288454 98.447624
0 95 0.031238 0.048922 0.061513 0.078326 0.105293 0.143957 0.173420 0.194009 0.216015 0.254502 0.297776 98.395035
0 96 0.037594 0.060753 0.079365 0.100411 0.125864 0.159476 0.184269 0.202089 0.221357 0.256277 0.297423 98.275116
0 97 0.031069 0.047718 0.062424 0.084740 0.117994 0.157183 0.183307 0.202514 0.224534 0.260674 0.299252 98.328598
0 98 0.020410 0.032579 0.045637 0.065223 0.095325 0.135104 0.168478 0.196877 0.226968 0.270772 0.318334 98.424294
0 99 0.014285 0.023262 0.033741 0.050354 0.077252 0.115544 0.151215 0.184578 0.222276 0.277943 0.341486 98.508064
0 100 0.015876 0.025631 0.035560 0.050320 0.072870 0.104454 0.134108 0.164211 0.201439 0.256865 0.323293 98.615372
0 101 0.008720 0.014781 0.021810 0.032281 0.049171 0.074901 0.101659 0.129356 0.162817 0.213205 0.275087 98.916206
0 102 0.008346 0.013032 0.018431 0.027904 0.044450 0.069467 0.095524 0.124168 0.160179 0.214153 0.280000 98.944351
0 103 0.008258 0.014491 0.021434 0.031740 0.049835 0.078774 0.108604 0.138529 0.175975 0.235260 0.309396 98.827705
0 104 0.007533 0.013309 0.019522 0.027865 0.041300 0.063385 0.087177 0.111496 0.141556 0.190722 0.256091 99.040047
0 105 0.004807 0.007920 0.011621 0.017733 0.028163 0.044667 0.063041 0.083614 0.109311 0.149284 0.201107 99.278732
0 106 0.004703 0.007114 0.010060 0.015871 0.026345 0.041437 0.057251 0.076382 0.102621 0.142640 0.192626 99.322952
0 107 0.006339 0.009779 0.013260 0.019495 0.030234 0.045711 0.061595 0.080136 0.105366 0.144299 0.193692 99.290092
0 108 0.006708 0.010289 0.013958 0.020144 0.030364 0.045633 0.061581 0.079139 0.101186 0.135733 0.180280 99.314987
0 109 0.005643 0.009220 0.013137 0.019422 0.030182 0.046632 0.063701 0.081569 0.103215 0.136893 0.179192 99.311188
0 110 0.006288 0.009645 0.013116 0.019368 0.030458 0.047002 0.063735 0.081822 0.104906 0.140462 0.184376 99.298820
0 111 0.006118 0.010462 0.015564 0.022721 0.033691 0.051587 0.071820 0.092783 0.116209 0.153148 0.202156 99.223740
0 112 0.009116 0.014489 0.019328 0.026724 0.039129 0.057811 0.075875 0.093634 0.115549 0.150728 0.194948 99.202667
0 113 0.008191 0.014883 0.022362 0.030647 0.042588 0.064614 0.089589 0.111970 0.133946 0.171696 0.223324 99.086189
0 114 0.009720 0.014684 0.019289 0.027597 0.043003 0.066843 0.089639 0.111236 0.136783 0.177340 0.226272 99.077591
0 115 0.009624 0.016350 0.023447 0.032474 0.045861 0.068558 0.093233 0.116936 0.142876 0.185364 0.241110 99.024170
0 116 0.011811 0.018506 0.024304 0.033263 0.048647 0.072193 0.094201 0.114912 0.140532 0.182300 0.234181 99.025154
0 117 0.010785 0.018656 0.027466 0.039109 0.056903 0.085130 0.113286 0.137971 0.164145 0.207223 0.261615 98.877708
0 118 0.009528 0.016703 0.024164 0.034457 0.052493 0.081403 0.109373 0.134000 0.162733 0.209881 0.267542 98.897728
0 119 0.006637 0.012686 0.020193 0.029862 0.046172 0.076498 0.112934 0.147496 0.181632 0.233810 0.298247 98.833832
0 120 0.010123 0.017459 0.025851 0.038582 0.061425 0.098680 0.135249 0.165880 0.197647 0.248878 0.309792 98.690430
0 121 0.024933 0.042743 0.056738 0.073563 0.101160 0.141476 0.173710 0.197738 0.227542 0.281065 0.345372 98.333961
0 122 0.010253 0.021217 0.035325 0.051617 0.078540 0.128394 0.182455 0.224329 0.260471 0.322104 0.399334 98.285965
0 123 0.015413 0.026351 0.038174 0.055522 0.087109 0.140765 0.194806 0.238008 0.275828 0.333500 0.398055 98.196472
0 124 0.034361 0.056295 0.076404 0.101921 0.137868 0.183643 0.216545 0.240058 0.267418 0.316971 0.374864 97.993645
0 125 0.045215 0.078149 0.102949 0.127326 0.166022 0.224180 0.266518 0.290053 0.314401 0.364297 0.423969 97.596916
0 126 0.022420 0.046181 0.075072 0.099945 0.134202 0.204797 0.280482 0.326585 0.352599 0.411075 0.492517 97.554131
0 127 0.052837 0.082957 0.102813 0.127875 0.169268 0.231816 0.279607 0.311228 0.345023 0.406931 0.478353 97.411293
0 128 0.029978 0.054180 0.079175 0.103970 0.137128 0.193967 0.247801 0.286844 0.325130 0.396085 0.486597 97.659142
0 129 0.023165 0.041657 0.061129 0.081685 0.111816 0.164630 0.219018 0.263739 0.307187 0.379709 0.472102 97.874161
0 130 0.037244 0.048698 0.059273 0.083358 0.120464 0.163739 0.198755 0.236681 0.283231 0.347135 0.415653 98.005768
0 131 0.022789 0.036976 0.051450 0.070824 0.098994 0.138827 0.173074 0.202665 0.237762 0.296070 0.366186 98.304382
0 132 0.018266 0.031245 0.042876 0.055454 0.075683 0.110319 0.144826 0.175569 0.211119 0.270745 0.345595 98.518303
0 133 0.019524 0.027227 0.034832 0.048546 0.068757 0.095828 0.121690 0.150213 0.184533 0.235273 0.296277 98.717300
0 134 0.013958 0.021731 0.029822 0.042646 0.063108 0.091104 0.115684 0.139006 0.168281 0.215923 0.274161 98.824570
0 135 0.009298 0.017027 0.026541 0.037484 0.053255 0.082705 0.117497 0.149267 0.179542 0.229955 0.297489 98.799934
0 136 0.011557 0.017726 0.024098 0.034640 0.052179 0.078479 0.104918 0.132119 0.164532 0.214144 0.275590 98.890015
0 137 0.012369 0.020330 0.029482 0.042102 0.060748 0.089900 0.120162 0.148807 0.180349 0.232275 0.300905 98.762566
0 138 0.014946 0.025643 0.036057 0.048566 0.068604 0.101790 0.135648 0.166903 0.203584 0.263594 0.340582 98.594078
0 139 0.011805 0.022100 0.033708 0.046202 0.064265 0.097679 0.135479 0.169220 0.203238 0.261400 0.341066 98.613831
0 140 0.011437 0.017154 0.023651 0.035833 0.057269 0.090063 0.123581 0.158079 0.198801 0.261293 0.337673 98.685165
0 141 0.010550 0.019551 0.030006 0.043171 0.064588 0.101901 0.143019 0.182558 0.228344 0.301440 0.395158 98.479721
0 142 0.012666 0.021764 0.032477 0.047627 0.071173 0.108782 0.149315 0.190414 0.237750 0.310729 0.404571 98.412727
0 143 0.013374 0.019561 0.027035 0.042198 0.069176 0.107608 0.145074 0.185500 0.236082 0.308871 0.392025 98.453499
0 144 0.014859 0.024305 0.034442 0.050695 0.078413 0.120463 0.161022 0.200817 0.250631 0.327287 0.419371 98.317696
0 145 0.011053 0.020069 0.031034 0.046686 0.074972 0.125337 0.180655 0.232710 0.291017 0.382903 0.497334 98.106232
0 146 0.021001 0.033865 0.048751 0.072858 0.111168 0.164812 0.214892 0.264318 0.323494 0.412160 0.518537 97.814140
0 147 0.037980 0.051395 0.063996 0.092848 0.139509 0.193530 0.234759 0.279330 0.341962 0.434800 0.538918 97.590973
0 148 0.017268 0.034906 0.054497 0.077725 0.118888 0.191849 0.265689 0.326171 0.392565 0.501330 0.635213 97.383896
0 149 0.015011 0.027875 0.044881 0.070880 0.119116 0.200196 0.282011 0.349873 0.416835 0.519193 0.640794 97.313332
0 150 0.054799 0.086372 0.113616 0.150976 0.201349 0.263347 0.312661 0.359777 0.420533 0.513241 0.622823 96.900505
0 151 0.055712 0.089650 0.116753 0.155411 0.219146 0.307705 0.377168 0.435158 0.510408 0.628254 0.757863 96.346771
0 152 0.022369 0.042154 0.066501 0.100774 0.163779 0.273059 0.384197 0.472514 0.556985 0.688096 0.841790 96.387787
0 153 0.034685 0.065420 0.101063 0.143056 0.205750 0.304954 0.398445 0.472286 0.547377 0.666010 0.806193 96.254761
0 154 0.070847 0.104000 0.129323 0.171957 0.239901 0.329853 0.397632 0.453388 0.521442 0.628129 0.745772 96.207756
0 155 0.040323 0.077839 0.118926 0.161637 0.220526 0.314469 0.398501 0.458964 0.523454 0.636719 0.778889 96.269760
0 156 0.069576 0.094358 0.116488 0.160790 0.226747 0.304094 0.362969 0.421999 0.496705 0.599579 0.706389 96.440308
0 157 0.062100 0.092214 0.118228 0.158639 0.217490 0.289898 0.342740 0.390292 0.455344 0.552770 0.657284 96.663002
0 158 0.036571 0.063378 0.090373 0.123959 0.178467 0.267455 0.347903 0.405593 0.462827 0.556961 0.665084 96.801430
0 159 0.039400 0.065683 0.094369 0.132641 0.190200 0.275462 0.347838 0.400518 0.454667 0.543652 0.645065 96.810509
0 160 0.068857 0.114454 0.145180 0.173194 0.211310 0.270736 0.316453 0.350601 0.395408 0.473112 0.567056 96.913635
0 161 0.040523 0.067091 0.095851 0.135037 0.193075 0.273770 0.338725 0.387831 0.444632 0.540891 0.653311 96.829262
0 162 0.025497 0.042694 0.060427 0.088568 0.142508 0.231846 0.317341 0.386946 0.459296 0.565071 0.675643 97.004166
0 163 0.025072 0.048441 0.078121 0.112368 0.161550 0.248393 0.338532 0.407249 0.468556 0.574514 0.709798 96.827400
0 164 0.041524 0.069517 0.094581 0.126253 0.175841 0.251489 0.317965 0.372058 0.433054 0.528812 0.639377 96.949532
0 165 0.037981 0.069428 0.103064 0.136790 0.178832 0.248651 0.317765 0.375533 0.434442 0.530217 0.652447 96.914848
0 166 0.023605 0.042914 0.062762 0.087356 0.130521 0.208194 0.289208 0.358609 0.432414 0.550626 0.694409 97.119377
0 167 0.029378 0.047870 0.068601 0.098811 0.144266 0.209955 0.274099 0.338934 0.415460 0.526486 0.655809 97.190331
0 168 0.027165 0.043630 0.060068 0.085404 0.124689 0.178152 0.225511 0.273824 0.336114 0.428883 0.537544 97.679016
0 169 0.016676 0.025923 0.037235 0.056971 0.089102 0.134221 0.177788 0.226102 0.287361 0.377028 0.482988 98.088608
0 170 0.011355 0.021133 0.032897 0.049761 0.079006 0.128162 0.181466 0.237537 0.308788 0.420083 0.559596 97.970215
0 171 0.013517 0.021965 0.032143 0.049869 0.080130 0.125829 0.173750 0.229013 0.301691 0.408626 0.536861 98.026611
0 172 0.007377 0.013170 0.020282 0.031627 0.051859 0.085452 0.122478 0.163298 0.216535 0.299760 0.405852 98.582306
0 173 0.006219 0.010430 0.015539 0.024439 0.041218 0.069909 0.101989 0.137710 0.184940 0.260623 0.358709 98.788277
0 174 0.006796 0.013090 0.020820 0.031347 0.049855 0.084008 0.124473 0.167586 0.222010 0.311049 0.431247 98.537720
0 175 0.007765 0.015217 0.024056 0.034947 0.052920 0.086084 0.125522 0.166715 0.217203 0.299531 0.411526 98.558517
0 176 0.005621 0.009517 0.014228 0.022045 0.036310 0.061049 0.090056 0.122055 0.162579 0.227284 0.312792 98.936462
0 177 0.006365 0.010559 0.015562 0.024170 0.039770 0.064791 0.092002 0.122716 0.165088 0.232200 0.318589 98.908195
0 178 0.007557 0.012729 0.018772 0.028714 0.047484 0.079671 0.115857 0.155876 0.209084 0.292989 0.399374 98.631897
0 179 0.008606 0.016814 0.026307 0.037643 0.055910 0.088330 0.124994 0.161971 0.208103 0.284015 0.387182 98.600128
0 180 0.007286 0.011503 0.016556 0.025946 0.043295 0.071548 0.102606 0.136850 0.180848 0.249924 0.338133 98.815498
0 181 0.007095 0.013554 0.021974 0.033404 0.052746 0.088076 0.129612 0.172070 0.223511 0.307798 0.421126 98.529037
0 182 0.010423 0.018471 0.028022 0.041656 0.064526 0.103154 0.146402 0.192645 0.251252 0.343430 0.462877 98.337135
0 183 0.013689 0.021946 0.031256 0.046673 0.072140 0.109906 0.147599 0.188470 0.242806 0.327274 0.433854 98.364388
0 184 0.010558 0.017810 0.025804 0.038756 0.062899 0.104894 0.150507 0.197188 0.255819 0.349287 0.468585 98.317894
0 185 0.011052 0.021943 0.035816 0.053436 0.083060 0.137924 0.200779 0.261739 0.333741 0.452801 0.611841 97.795868
0 186 0.024471 0.040254 0.055915 0.078734 0.115879 0.173953 0.231402 0.289525 0.363147 0.477847 0.621851 97.527023
0 187 0.020338 0.034424 0.049848 0.072405 0.110975 0.176395 0.243610 0.306857 0.381750 0.502565 0.654563 97.446274
0 188 0.021989 0.040604 0.059730 0.082581 0.122007 0.196007 0.274566 0.343398 0.421034 0.550798 0.718025 97.169266
0 189 0.036222 0.064719 0.094276 0.128766 0.179974 0.267699 0.356028 0.433771 0.521169 0.664642 0.848396 96.404335
0 190 0.054935 0.084811 0.108839 0.144758 0.204519 0.299031 0.383926 0.458477 0.548947 0.692986 0.865925 96.152847
0 191 0.035690 0.066166 0.097867 0.134180 0.193317 0.296423 0.396751 0.481440 0.582616 0.749595 0.955239 96.010719
0 192 0.049745 0.083864 0.117306 0.159781 0.227040 0.340566 0.448187 0.532610 0.619042 0.764679 0.945702 95.711479
0 193 0.058583 0.104854 0.145954 0.193143 0.273318 0.409214 0.530105 0.617747 0.713799 0.869640 1.043648 95.039993
0 194 0.040229 0.084893 0.135772 0.176187 0.229417 0.351210 0.488623 0.588801 0.674706 0.833958 1.050103 95.346107
0 195 0.063366 0.107152 0.140881 0.182834 0.259789 0.392039 0.508118 0.592178 0.687338 0.847913 1.031566 95.186829
0 196 0.062053 0.115638 0.172138 0.223467 0.285567 0.406740 0.527600 0.608321 0.673792 0.804345 0.981060 95.139275
0 197 0.076921 0.127475 0.166774 0.221036 0.323768 0.489131 0.621225 0.697381 0.766651 0.883332 1.000063 94.626244
0 198 0.059220 0.119226 0.185882 0.235962 0.299086 0.444301 0.599345 0.687923 0.737631 0.860055 1.029244 94.742126
0 199 0.124064 0.199013 0.235901 0.272468 0.336180 0.447661 0.533406 0.587520 0.649353 0.764690 0.901208 94.948540
0 200 0.080728 0.145308 0.213877 0.278141 0.351050 0.472131 0.580368 0.649234 0.702379 0.800649 0.920675 94.805458
0 201 0.052088 0.107497 0.161856 0.206582 0.281432 0.434134 0.581139 0.665430 0.727396 0.845787 0.984596 94.952065
0 202 0.061420 0.111575 0.155005 0.197151 0.263056 0.378205 0.480937 0.549622 0.614325 0.725819 0.856554 95.606323
0 203 0.047683 0.095950 0.148564 0.193873 0.248495 0.344473 0.433631 0.492129 0.542293 0.634293 0.753281 96.065338
0 204 0.045616 0.077317 0.106444 0.141197 0.195960 0.288537 0.374146 0.435720 0.492182 0.586124 0.696430 96.560326
0 205 0.029216 0.053809 0.079623 0.109742 0.158590 0.238946 0.315564 0.378684 0.448885 0.558978 0.685765 96.942192
0 206 0.041723 0.067556 0.091030 0.121200 0.164452 0.221886 0.268550 0.309766 0.359974 0.438205 0.529015 97.386642
0 207 0.019113 0.032442 0.047247 0.069793 0.107271 0.162034 0.212699 0.260177 0.316696 0.400551 0.494959 97.877014
0 208 0.009155 0.016577 0.025999 0.040974 0.068408 0.114632 0.165359 0.217493 0.278863 0.368856 0.473401 98.220284
0 209 0.012683 0.021486 0.031962 0.048214 0.074673 0.114927 0.156996 0.202701 0.259061 0.342005 0.440586 98.294708
0 210 0.012454 0.021337 0.030976 0.045078 0.067923 0.101729 0.134835 0.168758 0.210734 0.275361 0.353922 98.576889
0 211 0.007233 0.012494 0.018643 0.028488 0.045653 0.073363 0.103276 0.135172 0.173629 0.232277 0.304720 98.865051
0 212 0.004786 0.008505 0.013275 0.021068 0.035364 0.059868 0.088212 0.119342 0.157216 0.216186 0.290998 98.985176
0 213 0.010488 0.016659 0.023535 0.034786 0.052415 0.076197 0.098760 0.123359 0.154875 0.203563 0.263462 98.941902
0 214 0.011090 0.017408 0.023370 0.032907 0.048576 0.069983 0.089137 0.108561 0.133433 0.173318 0.222083 99.070129
0 215 0.005545 0.010000 0.015063 0.021981 0.033758 0.053911 0.075936 0.096863 0.119360 0.156552 0.205014 99.206009
0 216 0.005496 0.009610 0.014559 0.021559 0.032700 0.051179 0.071661 0.091876 0.113200 0.147874 0.193637 99.246651
0 217 0.010403 0.016371 0.021545 0.029145 0.041280 0.058359 0.073737 0.088380 0.105638 0.133753 0.168184 99.253204
0 218 0.006986 0.011774 0.016783 0.023413 0.033724 0.049350 0.064436 0.078064 0.092673 0.117536 0.149154 99.356110
0 219 0.005132 0.008420 0.011989 0.017530 0.027022 0.041453 0.055805 0.069825 0.085793 0.111622 0.143683 99.421722
0 220 0.006307 0.009716 0.013138 0.018806 0.028118 0.041465 0.054227 0.067249 0.082687 0.107807 0.139331 99.431152
0 221 0.006268 0.010402 0.014266 0.019503 0.027810 0.040145 0.052035 0.063607 0.077176 0.100054 0.129220 99.459511
0 222 0.005550 0.008768 0.011877 0.016577 0.024098 0.035177 0.045838 0.056168 0.067780 0.087348 0.112108 99.528709
0 223 0.004187 0.006909 0.009741 0.013972 0.021135 0.032030 0.042828 0.053247 0.064897 0.084211 0.108087 99.558754
0 224 0.004128 0.006410 0.008768 0.012812 0.019769 0.029764 0.039523 0.049522 0.060927 0.079056 0.100829 99.588486
0 225 0.004072 0.006572 0.009165 0.013131 0.019487 0.028565 0.037530 0.046572 0.056572 0.072653 0.092158 99.613525
0 226 0.004534 0.007014 0.009394 0.013384 0.020170 0.029630 0.038350 0.046853 0.056388 0.072076 0.090757 99.611450
0 227 0.005082 0.008063 0.010921 0.015257 0.022116 0.031889 0.041264 0.050285 0.059793 0.075351 0.094041 99.585938
0 228 0.005335 0.008488 0.011518 0.016030 0.023240 0.033641 0.043602 0.053070 0.063011 0.079201 0.098422 99.564438
0 229 0.006499 0.009417 0.012210 0.017545 0.026356 0.037816 0.048036 0.058359 0.069949 0.087968 0.108680 99.517159
0 230 0.006552 0.010725 0.015005 0.020953 0.030057 0.043422 0.056386 0.068376 0.080934 0.101384 0.125916 99.440292
0 231 0.006898 0.010505 0.013807 0.019326 0.028657 0.042421 0.055188 0.066918 0.079781 0.101062 0.126568 99.448868
0 232 0.006776 0.011153 0.015873 0.022523 0.033156 0.049433 0.065334 0.079138 0.092529 0.114526 0.140956 99.368599
0 233 0.007081 0.011082 0.014871 0.020922 0.031602 0.047637 0.062252 0.075062 0.089453 0.113645 0.142396 99.383995
0 234 0.007052 0.011586 0.016143 0.022674 0.033656 0.050592 0.066904 0.081238 0.096355 0.121206 0.150945 99.341652
0 235 0.007445 0.012364 0.017637 0.025052 0.037349 0.056269 0.074330 0.089007 0.103220 0.127760 0.157641 99.291924
0 236 0.010380 0.017149 0.023420 0.031591 0.044919 0.065544 0.084690 0.100362 0.116555 0.144043 0.177004 99.184341
0 237 0.012779 0.020516 0.027802 0.037937 0.054329 0.078416 0.099780 0.116719 0.133710 0.162375 0.196338 99.059296
0 238 0.014601 0.023863 0.033968 0.046545 0.065218 0.094686 0.122950 0.143840 0.161302 0.192773 0.231441 98.868813
0 239 0.021613 0.035357 0.046381 0.059941 0.082377 0.116863 0.145282 0.163971 0.181884 0.215452 0.254784 98.676094
0 240 0.021549 0.040159 0.059931 0.075877 0.092356 0.124977 0.159167 0.181787 0.196694 0.230040 0.277600 98.539864
0 241 0.026299 0.044426 0.059014 0.074128 0.096955 0.134028 0.165859 0.186824 0.206120 0.243703 0.291072 98.471573
0 242 0.022585 0.040354 0.060018 0.081039 0.107565 0.148663 0.187606 0.215780 0.237711 0.276511 0.325875 98.296295
0 243 0.016703 0.026999 0.036563 0.051607 0.079718 0.123851 0.163649 0.196146 0.232381 0.289416 0.353292 98.429672
0 244 0.012687 0.023915 0.037311 0.053613 0.078870 0.121161 0.163610 0.197612 0.231532 0.288562 0.360193 98.430931
0 245 0.017500 0.033265 0.049001 0.064643 0.089007 0.132131 0.173338 0.202170 0.229891 0.282251 0.351044 98.375755
0 246 0.012236 0.023514 0.036217 0.050160 0.071972 0.112376 0.156949 0.196268 0.237272 0.304231 0.390708 98.408096
0 247 0.009056 0.014572 0.020705 0.031443 0.052331 0.087239 0.123840 0.160467 0.205000 0.273413 0.355033 98.666901
0 248 0.011196 0.018179 0.025687 0.038019 0.059472 0.092975 0.126823 0.161238 0.205042 0.272597 0.355160 98.633614
0 249 0.012399 0.022112 0.032098 0.045188 0.067442 0.104857 0.142882 0.178206 0.221146 0.290366 0.378348 98.504951
0 250 0.009983 0.019803 0.031750 0.045326 0.065783 0.104152 0.149685 0.194388 0.244116 0.323087 0.428571 98.383354
0 251 0.009810 0.017266 0.025366 0.037168 0.058880 0.097130 0.138495 0.178896 0.227428 0.304299 0.401011 98.504250
0 252 0.011422 0.021520 0.032691 0.045576 0.065870 0.103195 0.144310 0.183383 0.229336 0.305605 0.407724 98.449371
0 253 0.012402 0.024589 0.038244 0.053427 0.077248 0.121983 0.172569 0.221738 0.280116 0.375735 0.503357 98.118591
0 254 0.007911 0.016092 0.026830 0.040316 0.063131 0.108723 0.166229 0.225498 0.293030 0.399151 0.538104 98.114983
0 255 0.008973 0.016836 0.026327 0.039621 0.062608 0.102730 0.147963 0.197213 0.262241 0.365671 0.500539 98.269279
0 256 0.011588 0.019297 0.028120 0.042775 0.069652 0.114407 0.162915 0.217636 0.291963 0.406942 0.549716 98.084984
0 257 0.011286 0.020201 0.030846 0.047891 0.080453 0.139449 0.207141 0.281839 0.382360 0.536131 0.719268 97.543137
0 258 0.013315 0.026813 0.043114 0.062769 0.096235 0.161459 0.236783 0.310914 0.399022 0.538431 0.717200 97.393944
0 259 0.018770 0.036198 0.056018 0.078890 0.114675 0.180935 0.253050 0.318703 0.392267 0.510539 0.661721 97.378235
0 260 0.026356 0.047423 0.069620 0.096257 0.137321 0.207988 0.279912 0.344401 0.417198 0.532881 0.677230 97.163406
0 261 0.042020 0.066146 0.086652 0.117715 0.170933 0.250544 0.318656 0.380373 0.460093 0.581107 0.716531 96.809227
0 262 0.045335 0.075418 0.103130 0.136210 0.185924 0.268256 0.344939 0.405611 0.466288 0.565052 0.683789 96.720047
0 263 0.039782 0.074163 0.106191 0.135867 0.180220 0.259339 0.332959 0.385222 0.437699 0.530068 0.644182 96.874306
0 264 0.046724 0.082074 0.114090 0.147286 0.193154 0.266160 0.331301 0.381008 0.431250 0.515344 0.618414 96.873192
0 265 0.033190 0.060631 0.089893 0.121210 0.165720 0.239356 0.307089 0.355381 0.400902 0.482161 0.582890 97.161575
0 266 0.043163 0.072813 0.094428 0.119648 0.162690 0.231189 0.288088 0.328445 0.371186 0.442089 0.521423 97.324837
0 267 0.028755 0.056347 0.087223 0.114131 0.145325 0.203843 0.263917 0.304838 0.333531 0.389336 0.465520 97.607239
0 268 0.025364 0.043721 0.060529 0.081437 0.114813 0.165108 0.207977 0.239799 0.271843 0.326322 0.390228 98.072853
0 269 0.026065 0.041954 0.055820 0.075046 0.104210 0.144218 0.176639 0.203706 0.233949 0.282481 0.337700 98.318214
0 270 0.019849 0.031028 0.041212 0.057772 0.084292 0.117553 0.142377 0.163421 0.188032 0.227371 0.271043 98.656052
0 271 0.013606 0.021497 0.029079 0.041552 0.062330 0.089790 0.112331 0.133379 0.158299 0.196055 0.237829 98.904251
0 272 0.012480 0.018200 0.024085 0.035767 0.055139 0.078215 0.096956 0.117387 0.142453 0.177007 0.213625 99.028687
0 273 0.010076 0.014967 0.020423 0.031183 0.049476 0.071198 0.089102 0.109007 0.133910 0.168215 0.204406 99.098038
0 274 0.012201 0.017743 0.023674 0.035003 0.053049 0.074359 0.092450 0.112696 0.137123 0.171061 0.208063 99.062576
0 275 0.014198 0.020854 0.027598 0.039998 0.059856 0.082924 0.101596 0.122638 0.149963 0.188350 0.230189 98.961838
0 276 0.017761 0.025694 0.032959 0.047297 0.071347 0.099810 0.121802 0.145629 0.177462 0.222949 0.272002 98.765289
0 277 0.015449 0.025463 0.038067 0.056042 0.080290 0.114025 0.145689 0.173845 0.202517 0.249917 0.308791 98.589912
0 278 0.020707 0.032996 0.044039 0.060780 0.089429 0.132380 0.170381 0.203084 0.241454 0.304049 0.379247 98.321457
0 279 0.018295 0.034062 0.051922 0.071155 0.097577 0.146830 0.201514 0.247973 0.291443 0.368015 0.473438 97.997772
0 280 0.023878 0.037555 0.050419 0.069650 0.100098 0.148722 0.195981 0.239385 0.288082 0.366789 0.466027 98.013412
0 281 0.020176 0.033036 0.046735 0.066792 0.099862 0.153067 0.204335 0.249988 0.303163 0.391610 0.500517 97.930717
0 282 0.030212 0.051864 0.071094 0.091948 0.123938 0.180827 0.233598 0.271015 0.308558 0.383783 0.484903 97.768257
0 283 0.024784 0.041476 0.058199 0.079391 0.111064 0.163957 0.215914 0.261153 0.311818 0.399257 0.512121 97.820869
0 284 0.023634 0.042506 0.062546 0.083568 0.112565 0.166429 0.222498 0.266749 0.307770 0.383799 0.487511 97.840424
0 285 0.030200 0.045978 0.062504 0.089120 0.128604 0.179639 0.222027 0.260998 0.307552 0.378946 0.459901 97.834526
0 286 0.026623 0.042049 0.058595 0.082883 0.118942 0.169594 0.214804 0.254642 0.297580 0.364781 0.443819 97.925690
0 287 0.032152 0.045436 0.061522 0.093309 0.140675 0.187276 0.218412 0.251574 0.297592 0.362738 0.429581 97.879730
0 288 0.034058 0.053884 0.072731 0.101346 0.146458 0.204764 0.248294 0.283714 0.327582 0.396319 0.470023 97.660820
0 289 0.021850 0.040690 0.059620 0.081728 0.119060 0.183283 0.242065 0.283468 0.326244 0.404505 0.500048 97.737442
0 290 0.025530 0.046514 0.068301 0.091110 0.120425 0.170541 0.219342 0.256236 0.290082 0.350991 0.431205 97.929726
0 291 0.017058 0.028842 0.041667 0.059836 0.089552 0.137220 0.182498 0.219600 0.258374 0.321560 0.397303 98.246490
0 292 0.018678 0.031777 0.045295 0.063447 0.092355 0.138091 0.181643 0.219257 0.259865 0.321689 0.392830 98.235069
0 293 0.020215 0.034476 0.048668 0.066152 0.092213 0.133493 0.172711 0.205565 0.239595 0.294582 0.362056 98.330269
0 294 0.013963 0.023561 0.033380 0.046554 0.067880 0.101647 0.132997 0.158849 0.186944 0.233037 0.287975 98.713211
0 295 0.011926 0.020012 0.028313 0.039836 0.059018 0.089388 0.117902 0.141773 0.167470 0.209227 0.259073 98.856064
0 296 0.014804 0.024828 0.033719 0.044468 0.061078 0.086777 0.110563 0.130858 0.152932 0.188519 0.231485 98.919968
0 297 0.009622 0.016077 0.022689 0.031714 0.045896 0.066810 0.086370 0.103454 0.121317 0.149721 0.183711 99.162621
0 298 0.006586 0.010458 0.014720 0.021611 0.033122 0.049759 0.065612 0.080626 0.096879 0.121633 0.150393 99.348602
0 299 0.007244 0.011822 0.016170 0.022455 0.032400 0.046017 0.058500 0.070750 0.085104 0.107014 0.132584 99.409935
0 300 0.006024 0.009986 0.014207 0.020022 0.028282 0.039589 0.050618 0.061505 0.073217 0.091606 0.114080 99.490860
0 301 0.005120 0.008078 0.010963 0.015538 0.022906 0.032784 0.041965 0.051256 0.062070 0.078765 0.098161 99.572388
0 302 0.003655 0.005727 0.008057 0.012064 0.018836 0.028144 0.037104 0.046241 0.056508 0.072316 0.090759 99.620590
0 303 0.003816 0.006016 0.008424 0.012392 0.018848 0.027796 0.036539 0.045470 0.055390 0.070794 0.089030 99.625488
0 304 0.003850 0.006209 0.008719 0.012596 0.018781 0.027307 0.035687 0.044326 0.054120 0.069366 0.087404 99.631638
0 305 0.003467 0.005582 0.007916 0.011547 0.017448 0.025795 0.034231 0.042859 0.052260 0.066872 0.084167 99.647858
0 306 0.003041 0.004757 0.006669 0.009947 0.015643 0.023848 0.032195 0.040939 0.050731 0.065900 0.084014 99.662315
0 307 0.002976 0.004710 0.006691 0.010025 0.015592 0.023465 0.031481 0.039983 0.049555 0.064416 0.082314 99.668793
0 308 0.003206 0.005120 0.007174 0.010468 0.015898 0.023636 0.031399 0.039396 0.048428 0.062967 0.080845 99.671463
0 309 0.003163 0.005086 0.007196 0.010555 0.016129 0.024250 0.032515 0.040877 0.050043 0.064639 0.082351 99.663193
0 310 0.003147 0.005057 0.007175 0.010618 0.016484 0.025174 0.033924 0.042570 0.051972 0.067209 0.085893 99.650780
0 311 0.003273 0.005161 0.007108 0.010344 0.015909 0.024018 0.032111 0.040460 0.050037 0.065385 0.084122 99.662071
0 312 0.002807 0.004518 0.006394 0.009431 0.014690 0.022689 0.030977 0.039375 0.048615 0.063819 0.082868 99.673820
0 313 0.002982 0.004703 0.006494 0.009543 0.015053 0.023314 0.031470 0.039482 0.048466 0.063347 0.081600 99.673546
0 314 0.003449 0.005522 0.007640 0.010991 0.016682 0.025072 0.033322 0.041466 0.050623 0.065722 0.084281 99.655228
0 315 0.002949 0.004744 0.006612 0.009609 0.014891 0.022817 0.030713 0.038583 0.047561 0.062480 0.080912 99.678123
0 316 0.002821 0.004510 0.006343 0.009409 0.014861 0.022941 0.030949 0.038948 0.047973 0.062917 0.081382 99.676941
0 317 0.003413 0.005338 0.007362 0.010840 0.017013 0.025862 0.034207 0.042466 0.052203 0.068529 0.088569 99.644196
0 318 0.004605 0.007091 0.009290 0.013019 0.019594 0.028904 0.037410 0.045768 0.055700 0.072064 0.091602 99.614952
0 319 0.003395 0.005545 0.007947 0.011676 0.017976 0.027277 0.036432 0.045249 0.054928 0.071167 0.091156 99.627258
0 320 0.003534 0.005682 0.007956 0.011606 0.018221 0.028574 0.038903 0.048690 0.059456 0.077608 0.100024 99.599747
0 321 0.004531 0.007705 0.010898 0.015251 0.022627 0.034343 0.045923 0.056150 0.066731 0.085030 0.107916 99.542900
0 322 0.004374 0.007225 0.010250 0.014575 0.021551 0.032116 0.042425 0.051594 0.060937 0.077196 0.097572 99.580185
0 323 0.004556 0.007285 0.009877 0.013715 0.019940 0.029159 0.038163 0.046813 0.056251 0.071687 0.090347 99.612206
0 324 0.004524 0.007253 0.009899 0.013906 0.020599 0.030199 0.039308 0.048094 0.057933 0.073713 0.092393 99.602180
0 325 0.004689 0.007540 0.010622 0.015300 0.022625 0.032555 0.041956 0.051000 0.060513 0.075622 0.093464 99.584114
0 326 0.004102 0.006328 0.008648 0.012670 0.019779 0.029685 0.038965 0.048227 0.058718 0.075056 0.094015 99.603806
0 327 0.004399 0.006866 0.009464 0.013967 0.021518 0.031516 0.040377 0.049251 0.059656 0.076206 0.095751 99.591026
0 328 0.004957 0.008433 0.011980 0.016562 0.023449 0.033508 0.043324 0.052610 0.062749 0.079950 0.101462 99.561020
0 329 0.013442 0.020935 0.027820 0.037558 0.051135 0.073593 0.094875 0.113751 0.133841 0.168187 0.209738 99.055130
1 2 0.000000 0.000000 0.000000 0.000000 0.000000 0.000000 0.000000 0.000000 0.000000 0.000000 0.000000 0.000000
1 3 0.234549 5.646419 8.817971 19.609034 4.916553 2.266533 2.359863 2.161381 3.319638 2.060196 0.464360 48.143501
1 4 0.578923 7.160199 4.248816 10.886804 3.410823 6.000785 10.362371 16.505606 6.384317 2.338761 0.793886 31.328711
1 5 0.352709 5.791070 3.476064 10.949862 4.679196 7.280162 7.578048 10.367313 10.512063 7.953204 3.044614 28.015694
1 6 0.561083 8.591180 6.166266 10.734957 4.507113 10.170312 9.760597 7.333016 4.563174 3.627393 2.836055 31.148851
1 7 0.166660 0.707674 1.023506 2.268849 2.632087 5.431219 11.669140 8.745708 6.903963 5.371064 4.572208 50.507919
1 8 0.273045 0.842672 0.979915 1.995445 2.829279 5.831179 12.965618 9.860459 7.658099 5.294529 4.516383 46.953377
1 9 0.178501 0.467897 0.642400 1.223284 1.156036 1.886038 4.205344 3.708133 4.278857 4.833419 6.350842 71.069244
1 10 0.152756 0.379238 0.554156 0.864249 1.030742 1.593150 3.464482 3.237450 4.338699 5.078161 7.271366 72.035553
1 11 0.214888 0.406290 0.544574 0.841515 1.149012 1.883506 4.037097 3.489164 3.900523 3.994706 5.723419 73.815308
1 12 0.145807 0.231862 0.279975 0.462165 0.783787 1.366667 2.888947 2.539149 3.064729 3.279295 4.737780 80.219841
1 13 0.070840 0.107027 0.134792 0.200468 0.298328 0.435091 0.589384 0.779820 1.053015 1.483092 2.003235 92.844910
1 14 0.060630 0.116661 0.169088 0.248578 0.377134 0.575326 0.792873 1.013339 1.312318 1.784437 2.334321 91.215294
1 15 0.080630 0.166150 0.250838 0.349745 0.490357 0.722544 0.990666 1.217899 1.455324 1.833341 2.296718 90.145782
1 16 0.062175 0.106488 0.146237 0.219798 0.356796 0.566536 0.787907 0.997468 1.260988 1.670396 2.140749 91.684464
1 17 0.067549 0.109011 0.142512 0.201419 0.295988 0.429860 0.572967 0.720522 0.902304 1.170108 1.485282 93.902481
1 18 0.047461 0.091842 0.134674 0.196193 0.297402 0.448315 0.605672 0.749767 0.928904 1.214194 1.553054 93.732521
1 19 0.053394 0.111448 0.164663 0.224680 0.322032 0.486291 0.678150 0.851356 1.043458 1.328039 1.661601 93.074890
1 20 0.030239 0.054512 0.077259 0.114546 0.183231 0.300968 0.444500 0.591265 0.761682 1.015915 1.320802 95.105072
1 21 0.028290 0.052540 0.074688 0.104770 0.152018 0.228083 0.318838 0.413415 0.528487 0.695605 0.894677 96.508583
1 22 0.031839 0.057902 0.082156 0.118284 0.174909 0.259487 0.356288 0.451402 0.562853 0.723249 0.913985 96.267647
1 23 0.033441 0.062886 0.089554 0.126741 0.189967 0.290972 0.405436 0.509761 0.628502 0.803461 1.014086 95.845192
1 24 0.040883 0.077315 0.106960 0.142550 0.199325 0.286382 0.380098 0.468250 0.584297 0.761335 0.971929 95.980675
1 25 0.010915 0.015128 0.019729 0.030634 0.051893 0.078789 0.104917 0.137687 0.182504 0.241117 0.304662 98.822021
1 26 0.010756 0.017434 0.024466 0.037710 0.062813 0.094867 0.125229 0.161450 0.212270 0.278044 0.349006 98.625954
1 27 0.016664 0.023688 0.030076 0.044112 0.070883 0.104739 0.136046 0.174023 0.228616 0.303303 0.384753 98.483101
1 28 0.013058 0.024779 0.034781 0.046272 0.070170 0.106695 0.139992 0.171960 0.217808 0.286891 0.364348 98.523247
1 29 0.016756 0.023669 0.029252 0.041545 0.064692 0.093995 0.121034 0.152204 0.193272 0.244924 0.297668 98.720993
1 30 0.011351 0.016682 0.021977 0.033672 0.057180 0.087207 0.114020 0.144545 0.186981 0.243858 0.302997 98.779533
1 31 0.009984 0.016636 0.023951 0.036626 0.059352 0.086572 0.111132 0.140810 0.184358 0.241474 0.301354 98.787750
1 32 0.016129 0.021555 0.025580 0.035984 0.055730 0.079507 0.100840 0.126334 0.161130 0.206758 0.253669 98.916786
1 33 0.010214 0.019480 0.026922 0.034885 0.051539 0.078217 0.103140 0.124278 0.151391 0.193787 0.241600 98.964546
1 34 0.007983 0.015596 0.023091 0.030996 0.046586 0.075677 0.107193 0.131033 0.153740 0.194406 0.246485 98.967209
1 35 0.013305 0.023726 0.030584 0.037876 0.053512 0.078985 0.103121 0.123414 0.148287 0.187278 0.231940 98.967972
1 36 0.014052 0.022445 0.029033 0.037811 0.053077 0.075534 0.096783 0.114957 0.134217 0.164084 0.199390 99.058617
1 37 0.010314 0.017438 0.023774 0.032786 0.049781 0.073193 0.094008 0.112765 0.135773 0.169400 0.206187 99.074585
1 38 0.014584 0.022097 0.026675 0.035239 0.053011 0.075193 0.092451 0.108948 0.132315 0.166335 0.201872 99.071281
1 39 0.014086 0.023969 0.031597 0.039696 0.051812 0.069114 0.086943 0.104628 0.124891 0.153708 0.187402 99.112160
1 40 0.009971 0.019010 0.025921 0.031769 0.044275 0.067217 0.089899 0.105441 0.120260 0.149031 0.186095 99.151108
1 41 0.008878 0.016602 0.022690 0.029138 0.042257 0.062560 0.081511 0.097099 0.115039 0.143321 0.175832 99.205078
1 42 0.012454 0.018168 0.021567 0.028184 0.041252 0.058437 0.073277 0.087458 0.104791 0.130389 0.158164 99.265862
1 43 0.011512 0.016018 0.018983 0.026141 0.039839 0.054944 0.066805 0.080269 0.098923 0.123532 0.147908 99.315132
1 44 0.007455 0.010557 0.013639 0.021150 0.035923 0.052012 0.065157 0.081262 0.103937 0.131916 0.157320 99.319672
1 45 0.011919 0.016035 0.018490 0.025383 0.038455 0.052801 0.064553 0.078460 0.097512 0.122048 0.146157 99.328194
1 46 0.008595 0.014058 0.018682 0.025749 0.037983 0.053248 0.066928 0.080954 0.098650 0.123737 0.151417 99.320000
1 47 0.009625 0.015136 0.019551 0.027074 0.040782 0.057450 0.072171 0.088164 0.108881 0.136874 0.165273 99.259018
1 48 0.007901 0.010435 0.012071 0.018152 0.032466 0.049858 0.063830 0.080849 0.106415 0.141008 0.173621 99.303398
1 49 0.006241 0.009851 0.013816 0.021845 0.036654 0.053049 0.068050 0.086658 0.110859 0.140110 0.167429 99.285439
1 50 0.016622 0.022325 0.026586 0.038263 0.059021 0.080496 0.097423 0.116375 0.138679 0.164870 0.187963 99.051376
1 51 0.010892 0.018076 0.024354 0.036387 0.061498 0.091700 0.113498 0.132852 0.157432 0.188727 0.214665 98.949921
1 52 0.006797 0.012572 0.019011 0.028605 0.047818 0.076975 0.105815 0.131063 0.153781 0.184954 0.215501 99.017113
1 53 0.023092 0.032080 0.034003 0.045548 0.075280 0.106783 0.121523 0.135215 0.160373 0.194410 0.217022 98.854675
1 54 0.046653 0.079571 0.099899 0.118866 0.143001 0.170911 0.185664 0.186513 0.179517 0.179608 0.182678 98.427116
1 55 0.017324 0.029363 0.037699 0.052325 0.085621 0.128843 0.155027 0.167008 0.179066 0.201267 0.220038 98.726425
1 56 0.012285 0.021402 0.031034 0.043036 0.061515 0.087123 0.114171 0.141808 0.168021 0.198316 0.226396 98.894897
1 57 0.015037 0.020956 0.024033 0.032802 0.051320 0.072575 0.089044 0.108200 0.133757 0.166184 0.195842 99.090256
1 58 0.010867 0.014628 0.018497 0.028091 0.045389 0.062961 0.077164 0.095762 0.119535 0.147875 0.174115 99.205116
1 59 0.007599 0.014454 0.019885 0.026425 0.039376 0.056433 0.071046 0.086332 0.107594 0.138419 0.170917 99.261513
1 60 0.006236 0.009997 0.013754 0.020412 0.033557 0.052122 0.070298 0.088814 0.109233 0.138844 0.170976 99.285759
1 61 0.004517 0.008321 0.012168 0.018079 0.030346 0.047236 0.063301 0.081174 0.104464 0.136567 0.169743 99.324081
1 62 0.008808 0.011775 0.013866 0.019895 0.031785 0.045587 0.058120 0.074486 0.095366 0.122302 0.149842 99.368164
1 63 0.006714 0.010964 0.014501 0.020274 0.031090 0.044352 0.056405 0.070487 0.089269 0.115031 0.142578 99.398331
1 64 0.003944 0.007296 0.010720 0.015549 0.025546 0.040748 0.056672 0.073528 0.093978 0.123395 0.155827 99.392799
1 65 0.005305 0.008540 0.011541 0.016717 0.026509 0.038842 0.050897 0.065397 0.083450 0.106890 0.130894 99.455017
1 66 0.003793 0.006179 0.008516 0.012560 0.020294 0.030068 0.039597 0.051052 0.065754 0.085504 0.106385 99.570297
1 67 0.004266 0.006788 0.009178 0.013356 0.021120 0.030295 0.038896 0.049497 0.063377 0.081334 0.099335 99.582558
1 68 0.004983 0.007144 0.008996 0.013298 0.022049 0.031843 0.039782 0.049078 0.061130 0.076916 0.092010 99.592773
1 69 0.004961 0.007831 0.010324 0.014358 0.021469 0.029442 0.036682 0.045530 0.056879 0.071226 0.085134 99.616158
1 70 0.006270 0.008414 0.010311 0.015062 0.023436 0.031152 0.037372 0.046310 0.058255 0.072193 0.084502 99.606720
1 71 0.005082 0.007983 0.010507 0.014893 0.023123 0.032467 0.040490 0.049565 0.060923 0.075260 0.088463 99.591240
1 72 0.005809 0.008950 0.011509 0.016089 0.024354 0.033130 0.040520 0.049370 0.060693 0.074933 0.088412 99.586227
1 73 0.004291 0.006759 0.009141 0.013252 0.020929 0.029822 0.037763 0.046815 0.058043 0.072580 0.086685 99.613922
1 74 0.006334 0.009695 0.012322 0.016925 0.025487 0.035114 0.043424 0.053053 0.065161 0.080488 0.094936 99.557068
1 75 0.005721 0.010130 0.013847 0.018432 0.026711 0.036911 0.045944 0.055116 0.066768 0.083282 0.100450 99.536690
1 76 0.005916 0.008762 0.011281 0.016010 0.024256 0.033501 0.042198 0.052944 0.066284 0.082801 0.098976 99.557068
1 77 0.004692 0.006364 0.008218 0.013091 0.022427 0.031897 0.040109 0.051847 0.068202 0.087202 0.103976 99.561981
1 78 0.004975 0.007270 0.009673 0.014796 0.024009 0.033917 0.043046 0.055339 0.071933 0.092183 0.111594 99.531265
1 79 0.003230 0.005265 0.007294 0.011203 0.019273 0.029805 0.040209 0.052980 0.070690 0.094269 0.118185 99.547600
1 80 0.003326 0.005531 0.007660 0.011321 0.018503 0.028168 0.038517 0.051556 0.069315 0.093526 0.119483 99.553093
1 81 0.002057 0.003843 0.005768 0.008894 0.015794 0.026624 0.038779 0.053339 0.073591 0.103157 0.135710 99.532440
1 82 0.002119 0.003587 0.005369 0.008906 0.016494 0.027611 0.040228 0.056473 0.078729 0.108862 0.141247 99.510368
1 83 0.002659 0.004508 0.006569 0.010513 0.018511 0.029086 0.040202 0.055005 0.076782 0.106781 0.139374 99.510010
1 84 0.002734 0.004112 0.005560 0.008929 0.016037 0.025161 0.034659 0.048140 0.068293 0.095715 0.125095 99.565559
1 85 0.001678 0.002540 0.003711 0.006602 0.013141 0.022378 0.032998 0.048717 0.072627 0.105275 0.139463 99.550865
1 86 0.002187 0.003680 0.005500 0.009414 0.018301 0.030990 0.044754 0.063641 0.092298 0.131609 0.172572 99.425056
1 87 0.003987 0.006700 0.009617 0.014895 0.025382 0.039866 0.055401 0.074959 0.101799 0.138623 0.178289 99.350479
1 88 0.002725 0.004633 0.006745 0.011080 0.021067 0.036174 0.052125 0.071430 0.099017 0.139117 0.183406 99.372482
1 89 0.002983 0.005330 0.008536 0.014785 0.028656 0.049772 0.072571 0.099082 0.134693 0.184377 0.236943 99.162270
1 90 0.011841 0.018833 0.023260 0.031814 0.051676 0.079159 0.103033 0.127813 0.162730 0.211951 0.261750 98.916138
1 91 0.009884 0.017386 0.025171 0.035851 0.055287 0.084731 0.114957 0.142574 0.171140 0.212281 0.258424 98.872314
1 92 0.009466 0.017560 0.025005 0.035911 0.061639 0.103552 0.142520 0.173351 0.208247 0.260114 0.311564 98.651070
1 93 0.022701 0.036566 0.048697 0.066618 0.098745 0.139600 0.172569 0.198052 0.223385 0.258754 0.293780 98.440529
1 94 0.032472 0.053037 0.065961 0.080966 0.108623 0.144584 0.172404 0.192855 0.214016 0.243664 0.272631 98.418785
1 95 0.034846 0.051849 0.065374 0.086716 0.121347 0.157574 0.181386 0.199485 0.218886 0.246370 0.272055 98.364105
1 96 0.061183 0.083962 0.089470 0.105557 0.139062 0.172615 0.191889 0.210796 0.237595 0.268538 0.291643 98.147690
1 97 0.048510 0.068389 0.079038 0.100184 0.136181 0.169710 0.188843 0.206898 0.230605 0.259019 0.281569 98.231056
1 98 0.027762 0.042981 0.056504 0.078953 0.117917 0.158689 0.186404 0.210895 0.239419 0.272894 0.300958 98.306625
1 99 0.018193 0.028152 0.037849 0.056022 0.091671 0.134528 0.169532 0.204716 0.247937 0.297464 0.338087 98.375854
1 100 0.021613 0.032500 0.040745 0.056420 0.087232 0.123420 0.152657 0.184562 0.227216 0.279514 0.327896 98.466225
1 101 0.008295 0.013972 0.020093 0.030292 0.050355 0.077772 0.104239 0.132840 0.169301 0.217572 0.267794 98.907478
1 102 0.012349 0.016775 0.020206 0.029697 0.050234 0.076487 0.101669 0.134502 0.180695 0.237461 0.290644 98.849281
1 103 0.011030 0.020080 0.028208 0.038793 0.060427 0.092245 0.123874 0.158228 0.205806 0.272148 0.342040 98.647118
1 104 0.008582 0.015138 0.020620 0.028105 0.044028 0.068386 0.092955 0.119339 0.156103 0.210978 0.273523 98.962242
1 105 0.003821 0.006317 0.009277 0.014721 0.025483 0.041133 0.058821 0.081091 0.111242 0.152914 0.199790 99.295387
1 106 0.004371 0.005969 0.007968 0.013585 0.025634 0.040742 0.056073 0.078474 0.112774 0.157480 0.202974 99.293953
1 107 0.005029 0.007693 0.010781 0.017439 0.030994 0.047984 0.064572 0.086784 0.119666 0.163245 0.208475 99.237343
1 108 0.006433 0.009103 0.011695 0.018052 0.030944 0.046552 0.060935 0.079857 0.108208 0.147076 0.188431 99.292717
1 109 0.005480 0.009078 0.012837 0.019130 0.030912 0.046943 0.063342 0.082417 0.107492 0.141878 0.179838 99.300652
1 110 0.006917 0.009660 0.012292 0.018557 0.031642 0.049244 0.066546 0.087529 0.116262 0.155899 0.197586 99.247864
1 111 0.006612 0.011106 0.015169 0.022075 0.036835 0.057445 0.076713 0.098041 0.128367 0.171412 0.217048 99.159180
1 112 0.008868 0.014746 0.021333 0.030097 0.043684 0.064255 0.086621 0.107946 0.128839 0.161321 0.202256 99.130035
1 113 0.010761 0.019588 0.025461 0.032516 0.049721 0.077205 0.101700 0.122048 0.148390 0.189797 0.234598 98.988220
1 114 0.009967 0.015095 0.021306 0.031671 0.048404 0.071490 0.095668 0.121226 0.148961 0.189548 0.237596 99.009064
1 115 0.010916 0.017481 0.022491 0.031096 0.049507 0.075327 0.098563 0.122298 0.154293 0.200652 0.249871 98.967506
1 116 0.010835 0.016666 0.022774 0.033130 0.051458 0.075409 0.097756 0.120938 0.149435 0.190898 0.236626 98.994080
1 117 0.013183 0.021506 0.028855 0.040701 0.062591 0.090615 0.114978 0.139561 0.171442 0.216284 0.263938 98.836342
1 118 0.009665 0.015948 0.022225 0.032498 0.052522 0.081238 0.109079 0.137596 0.173497 0.225393 0.281725 98.858612
1 119 0.006626 0.011839 0.017136 0.025716 0.044813 0.075475 0.108014 0.142155 0.185172 0.244845 0.305981 98.832230
1 120 0.009180 0.014653 0.021202 0.035121 0.064177 0.099431 0.126615 0.154107 0.192565 0.246698 0.300594 98.735657
1 121 0.035395 0.047330 0.053693 0.070581 0.102003 0.137569 0.166177 0.196460 0.234001 0.283847 0.334259 98.338684
1 122 0.011370 0.022396 0.034098 0.051053 0.087137 0.139816 0.184335 0.218789 0.260217 0.321477 0.381191 98.288116
1 123 0.015143 0.025244 0.037133 0.057942 0.098782 0.156060 0.207893 0.248251 0.282115 0.328851 0.375241 98.167351
1 124 0.055033 0.079973 0.088415 0.107909 0.150380 0.194501 0.217878 0.237967 0.269839 0.313370 0.350539 97.934189
1 125 0.062643 0.102766 0.129028 0.151755 0.189688 0.243348 0.282234 0.300306 0.311660 0.343169 0.383035 97.500374
1 126 0.032591 0.069216 0.097674 0.118429 0.166178 0.247796 0.313816 0.345025 0.374054 0.429352 0.485098 97.320770
1 127 0.075144 0.110414 0.130708 0.153318 0.192153 0.252191 0.308162 0.351289 0.383015 0.428084 0.476226 97.139297
1 128 0.033746 0.058416 0.077260 0.100836 0.149871 0.223120 0.280775 0.314298 0.346891 0.406858 0.472570 97.535362
1 129 0.025435 0.047688 0.068570 0.089767 0.128162 0.191364 0.254811 0.304855 0.351785 0.419066 0.489212 97.629288
1 130 0.050137 0.058427 0.065928 0.094778 0.144970 0.188398 0.216095 0.252910 0.302611 0.359096 0.406626 97.860023
1 131 0.029730 0.046887 0.059351 0.075729 0.105642 0.146454 0.181560 0.213501 0.252058 0.308680 0.369184 98.211227
1 132 0.020068 0.033474 0.044136 0.059021 0.089107 0.130000 0.163682 0.193105 0.231761 0.290289 0.351310 98.394051
1 133 0.021963 0.028964 0.035549 0.051891 0.080952 0.109979 0.132267 0.160567 0.200140 0.251535 0.301562 98.624626
1 134 0.017261 0.025108 0.033015 0.046649 0.068479 0.095536 0.121513 0.150267 0.184924 0.232482 0.284020 98.740753
1 135 0.013145 0.023598 0.031568 0.041660 0.064017 0.097065 0.126857 0.154872 0.194009 0.253575 0.318349 98.681290
1 136 0.012981 0.019362 0.027208 0.040193 0.061046 0.088348 0.116638 0.147178 0.180926 0.228085 0.281655 98.796379
1 137 0.019473 0.028337 0.034014 0.046257 0.073375 0.108245 0.137165 0.167649 0.209568 0.266872 0.324215 98.584831
1 138 0.018466 0.030989 0.042977 0.058898 0.086582 0.124483 0.160594 0.195547 0.236683 0.296972 0.365805 98.382011
1 139 0.016859 0.032707 0.045549 0.057432 0.082037 0.122655 0.163108 0.199538 0.244919 0.314412 0.393296 98.327484
1 140 0.013547 0.018816 0.024966 0.039437 0.068481 0.107041 0.144154 0.185054 0.233032 0.295849 0.359553 98.510071
1 141 0.012345 0.023469 0.034045 0.047959 0.077366 0.122164 0.165314 0.206966 0.262750 0.344606 0.432928 98.270088
1 142 0.014835 0.024941 0.036128 0.054491 0.088737 0.134301 0.178675 0.226175 0.285467 0.363680 0.444364 98.148209
1 143 0.016074 0.020356 0.026363 0.044407 0.079567 0.117124 0.149583 0.193706 0.254490 0.327450 0.397048 98.373833
1 144 0.019103 0.028887 0.037502 0.053910 0.085902 0.127052 0.164771 0.207747 0.267479 0.349389 0.436731 98.221527
1 145 0.012627 0.021944 0.031532 0.049056 0.089398 0.149151 0.203006 0.255343 0.327791 0.434127 0.545834 97.880188
1 146 0.022026 0.035490 0.051713 0.081025 0.130439 0.184359 0.233134 0.292887 0.373464 0.471942 0.570394 97.553131
1 147 0.051542 0.055353 0.062122 0.098036 0.163110 0.218057 0.255598 0.312813 0.396467 0.493278 0.580773 97.312851
1 148 0.017788 0.036178 0.054185 0.077986 0.132124 0.219012 0.299665 0.367193 0.456527 0.591192 0.730116 97.018036
1 149 0.013260 0.022929 0.035270 0.060593 0.119752 0.207930 0.289872 0.366878 0.461314 0.594521 0.730374 97.097305
1 150 0.063766 0.089524 0.113112 0.163235 0.243428 0.315379 0.363936 0.420308 0.499677 0.598033 0.691497 96.438103
1 151 0.081854 0.104699 0.118733 0.168362 0.269530 0.377669 0.447283 0.516917 0.610555 0.722049 0.813736 95.768616
1 152 0.021965 0.039157 0.061553 0.103672 0.194059 0.322623 0.439077 0.541801 0.655516 0.803540 0.942865 95.874176
1 153 0.039555 0.074091 0.108565 0.155089 0.242450 0.359452 0.453864 0.526005 0.611653 0.734839 0.858784 95.835655
1 154 0.108727 0.126241 0.135865 0.182492 0.274848 0.377845 0.448201 0.512571 0.587259 0.690515 0.792955 95.762482
1 155 0.053149 0.100949 0.138292 0.179279 0.263939 0.387819 0.488048 0.561172 0.653305 0.787867 0.922972 95.463211
1 156 0.087445 0.102376 0.122517 0.186485 0.293923 0.389894 0.452247 0.524442 0.611767 0.707862 0.789189 95.731857
1 157 0.078139 0.106332 0.129030 0.180445 0.269089 0.358090 0.415242 0.471606 0.547808 0.642497 0.725220 96.076508
1 158 0.047348 0.078442 0.103237 0.136947 0.205203 0.307467 0.396356 0.466843 0.547187 0.662062 0.775726 96.273186
1 159 0.054630 0.082582 0.104250 0.144468 0.224005 0.324003 0.395931 0.449911 0.516283 0.614079 0.710046 96.379814
1 160 0.082489 0.128735 0.160135 0.195255 0.251362 0.326393 0.383749 0.424395 0.469811 0.544463 0.627570 96.405640
1 161 0.079838 0.100044 0.110065 0.151165 0.240657 0.340917 0.404415 0.462891 0.545937 0.652710 0.741326 96.170036
1 162 0.036585 0.057910 0.081494 0.121178 0.192883 0.290460 0.376336 0.450967 0.532615 0.648890 0.768145 96.442535
1 163 0.044858 0.080286 0.106731 0.139842 0.212798 0.324024 0.417550 0.488015 0.576930 0.711256 0.844921 96.052780
1 164 0.053158 0.084277 0.116398 0.158202 0.219181 0.307383 0.395294 0.467663 0.522042 0.600290 0.693484 96.382629
1 165 0.066046 0.106830 0.130195 0.164109 0.236280 0.334142 0.408349 0.466074 0.535149 0.632395 0.729142 96.191284
1 166 0.030950 0.058100 0.085716 0.117988 0.178770 0.276619 0.372645 0.451344 0.530548 0.648937 0.782145 96.466240
1 167 0.060566 0.079967 0.092621 0.130734 0.206952 0.289440 0.347218 0.411049 0.498135 0.605584 0.702460 96.575272
1 168 0.040791 0.059200 0.073177 0.100284 0.148567 0.203282 0.248781 0.302448 0.373287 0.462510 0.553743 97.433929
1 169 0.028590 0.035628 0.042682 0.066997 0.115898 0.167542 0.206405 0.257758 0.330656 0.420561 0.506781 97.820496
1 170 0.015119 0.029419 0.045684 0.068737 0.114138 0.179112 0.241793 0.309378 0.402555 0.528847 0.657167 97.408058
1 171 0.024337 0.033062 0.040758 0.063485 0.112687 0.171018 0.219736 0.281605 0.372574 0.490679 0.604802 97.585258
1 172 0.008992 0.015206 0.022335 0.035626 0.062695 0.099345 0.134998 0.178484 0.242100 0.332451 0.432124 98.435646
1 173 0.008063 0.011982 0.016133 0.025917 0.048154 0.080860 0.115278 0.160796 0.229108 0.324707 0.427398 98.551605
1 174 0.008511 0.017358 0.027072 0.039702 0.065967 0.109958 0.159115 0.214356 0.293565 0.413565 0.553771 98.097054
1 175 0.009089 0.019172 0.029796 0.041901 0.066968 0.110406 0.158537 0.207977 0.275113 0.377498 0.497535 98.206017
1 176 0.006749 0.010475 0.014446 0.022937 0.041311 0.068446 0.097150 0.132283 0.182679 0.255384 0.338803 98.829338
1 177 0.008031 0.012761 0.017755 0.027320 0.046136 0.072352 0.100349 0.136895 0.191721 0.268878 0.356365 98.761436
1 178 0.010662 0.016021 0.021313 0.033488 0.061237 0.100482 0.138485 0.185721 0.259369 0.364910 0.478033 98.330284
1 179 0.010574 0.022153 0.033342 0.044516 0.066593 0.103531 0.143901 0.188182 0.252041 0.346517 0.455849 98.332802
1 180 0.008841 0.012549 0.016697 0.026848 0.048537 0.079143 0.110207 0.148471 0.202310 0.279790 0.368760 98.697845
1 181 0.008459 0.016268 0.024554 0.036571 0.062460 0.104924 0.150766 0.201217 0.272831 0.379015 0.500543 98.242393
1 182 0.011095 0.019455 0.029692 0.046741 0.079429 0.125870 0.173896 0.230654 0.310983 0.425618 0.556482 97.990089
1 183 0.021911 0.030386 0.036836 0.053310 0.086694 0.126783 0.162003 0.208850 0.280475 0.375796 0.476408 98.140541
1 184 0.013176 0.020087 0.027244 0.042684 0.077001 0.126578 0.173810 0.227946 0.306036 0.417684 0.537918 98.029831
1 185 0.014836 0.028739 0.043136 0.064531 0.112297 0.188094 0.261805 0.335438 0.439512 0.592995 0.760734 97.157883
1 186 0.035841 0.054243 0.069783 0.098116 0.152259 0.225074 0.290669 0.362770 0.460419 0.595449 0.741553 96.913818
1 187 0.033502 0.047610 0.058023 0.085447 0.149888 0.236931 0.307376 0.382701 0.494567 0.646319 0.790642 96.766998
1 188 0.026289 0.048840 0.070870 0.100881 0.167016 0.276292 0.378125 0.459357 0.555602 0.706886 0.872579 96.337257
1 189 0.055452 0.094280 0.127475 0.175403 0.263666 0.379837 0.474024 0.557919 0.667209 0.822547 0.987958 95.394226
1 190 0.096268 0.124567 0.140346 0.189013 0.287249 0.404366 0.490494 0.577466 0.694402 0.847904 0.994585 95.153343
1 191 0.051053 0.087920 0.125589 0.181051 0.279099 0.407654 0.514637 0.608035 0.724271 0.889261 1.064854 95.066574
1 192 0.094051 0.134846 0.153360 0.198508 0.297527 0.429563 0.526071 0.607079 0.713892 0.868245 1.021403 94.955460
1 193 0.094092 0.158993 0.212084 0.267875 0.358150 0.503356 0.634820 0.723882 0.799591 0.925374 1.070848 94.250938
1 194 0.058884 0.121205 0.164436 0.200141 0.298677 0.481360 0.632219 0.710785 0.800725 0.970645 1.149588 94.411331
1 195 0.080857 0.131363 0.182035 0.247756 0.353613 0.519754 0.675253 0.776388 0.839501 0.955992 1.096171 94.141319
1 196 0.124387 0.201356 0.219971 0.251372 0.365443 0.537377 0.635825 0.678644 0.764100 0.924232 1.070054 94.227242
1 197 0.103833 0.188238 0.269686 0.330121 0.408989 0.567259 0.710857 0.766000 0.774949 0.858717 0.983654 94.037697
1 198 0.112944 0.190656 0.208919 0.240723 0.367807 0.581542 0.712073 0.742601 0.793726 0.923957 1.041287 94.083771
1 199 0.114257 0.190358 0.263527 0.331789 0.400384 0.503304 0.591397 0.651144 0.702721 0.800123 0.914762 94.536232
1 200 0.142749 0.212241 0.237722 0.278626 0.368048 0.503068 0.603105 0.657583 0.701442 0.785884 0.876375 94.633156
1 201 0.059776 0.120329 0.173768 0.221567 0.312099 0.467689 0.605834 0.684736 0.746829 0.850858 0.956688 94.799820
1 202 0.067025 0.113186 0.149607 0.197013 0.285473 0.421539 0.533412 0.597265 0.647329 0.739191 0.836895 95.412064
1 203 0.048874 0.102473 0.151781 0.189539 0.251674 0.357040 0.451693 0.509588 0.559985 0.645396 0.742840 95.989120
1 204 0.061897 0.091836 0.109079 0.139418 0.206125 0.308015 0.396462 0.463248 0.526635 0.616266 0.707310 96.373711
1 205 0.028365 0.050739 0.075456 0.112983 0.183381 0.272671 0.342631 0.400510 0.470543 0.567152 0.660530 96.835037
1 206 0.067138 0.095979 0.105738 0.126462 0.170789 0.223474 0.261919 0.301793 0.357605 0.432155 0.507090 97.349861
1 207 0.022735 0.036804 0.048503 0.069665 0.112861 0.166714 0.207548 0.245730 0.297653 0.372747 0.449591 97.969452
1 208 0.008020 0.013913 0.021253 0.035781 0.069722 0.121468 0.172856 0.225984 0.290196 0.374312 0.455735 98.210754
1 209 0.015810 0.025704 0.035454 0.053486 0.089793 0.136111 0.176230 0.220210 0.277872 0.353512 0.428160 98.187653
1 210 0.015525 0.025421 0.033404 0.046611 0.072055 0.104435 0.132674 0.163938 0.206272 0.265468 0.328548 98.605652
1 211 0.008049 0.013677 0.018831 0.027829 0.047801 0.076394 0.103064 0.132960 0.175061 0.235772 0.300044 98.860519
1 212 0.004161 0.007471 0.011964 0.020792 0.040815 0.069963 0.098954 0.131673 0.175264 0.236076 0.298818 98.904053
1 213 0.017627 0.025283 0.030737 0.042117 0.063786 0.087822 0.108436 0.135389 0.173726 0.221842 0.267997 98.825241
1 214 0.014573 0.020882 0.024942 0.034599 0.054238 0.076406 0.093016 0.111212 0.136480 0.171754 0.207815 99.054085
1 215 0.005649 0.011065 0.016477 0.023184 0.037048 0.059169 0.081350 0.102198 0.127822 0.167974 0.213581 99.154488
1 216 0.006848 0.012164 0.017314 0.025014 0.040890 0.063411 0.084863 0.106783 0.134083 0.173005 0.213951 99.121674
1 217 0.014430 0.020968 0.025542 0.034246 0.049879 0.067639 0.082372 0.098642 0.118791 0.145812 0.173515 99.168167
1 218 0.008714 0.014087 0.018397 0.025289 0.038188 0.053849 0.066917 0.080398 0.097687 0.123155 0.151064 99.322258
1 219 0.005880 0.009544 0.013213 0.019321 0.030832 0.045794 0.060332 0.076784 0.096813 0.123989 0.152831 99.364670
1 220 0.009121 0.012536 0.015121 0.021589 0.034693 0.049622 0.062370 0.078475 0.100923 0.130247 0.158580 99.326729
1 221 0.006889 0.011371 0.015631 0.022064 0.033309 0.046707 0.059012 0.072946 0.090614 0.114511 0.139822 99.387131
1 222 0.006937 0.010351 0.012946 0.017857 0.027172 0.038317 0.048454 0.060193 0.075284 0.095876 0.117139 99.489471
1 223 0.004831 0.007995 0.010751 0.015016 0.023328 0.033953 0.043929 0.055152 0.069832 0.089848 0.110155 99.535210
1 224 0.004419 0.006647 0.008857 0.013109 0.021089 0.030531 0.039408 0.050030 0.063241 0.080289 0.097194 99.585190
1 225 0.004304 0.006812 0.009126 0.013047 0.020186 0.028391 0.036052 0.045446 0.057613 0.073108 0.088206 99.617706
1 226 0.004868 0.007135 0.009260 0.013579 0.021482 0.030142 0.037861 0.047385 0.059414 0.074293 0.088105 99.606476
1 227 0.006097 0.009107 0.011329 0.015705 0.023989 0.033072 0.040581 0.049589 0.061566 0.076653 0.090293 99.582024
1 228 0.005744 0.009205 0.012334 0.017188 0.025582 0.035147 0.043639 0.053117 0.064569 0.079249 0.093465 99.560760
1 229 0.007585 0.010168 0.012474 0.018381 0.029164 0.039938 0.048473 0.059167 0.072617 0.088129 0.101366 99.512535
1 230 0.007416 0.011958 0.015807 0.022058 0.033668 0.046855 0.057669 0.069005 0.082786 0.099296 0.113533 99.439949
1 231 0.007640 0.011316 0.014745 0.020957 0.032137 0.045498 0.057234 0.069237 0.082488 0.099858 0.116942 99.441948
1 232 0.009937 0.015999 0.020508 0.027369 0.040037 0.054154 0.065123 0.076466 0.090840 0.108372 0.123790 99.367401
1 233 0.008589 0.012610 0.016319 0.023409 0.036548 0.052086 0.065188 0.078293 0.092807 0.111163 0.128109 99.374878
1 234 0.009033 0.014204 0.018456 0.025389 0.038656 0.055020 0.069090 0.083102 0.099418 0.119935 0.138812 99.328880
1 235 0.011572 0.017942 0.022806 0.030494 0.044745 0.061760 0.076353 0.091254 0.109010 0.131213 0.151796 99.251053
1 236 0.013111 0.021136 0.027467 0.036590 0.053475 0.073662 0.089758 0.104406 0.121485 0.144277 0.165816 99.148819
1 237 0.017710 0.027221 0.034402 0.045219 0.065122 0.089027 0.107900 0.124179 0.141504 0.164632 0.186204 98.996880
1 238 0.021973 0.034021 0.042031 0.055485 0.082090 0.112618 0.133648 0.150421 0.169987 0.196185 0.218733 98.782814
1 239 0.028238 0.046857 0.062492 0.076150 0.095965 0.126425 0.155785 0.176167 0.189590 0.214032 0.242337 98.585960
1 240 0.031710 0.058904 0.073040 0.083550 0.110696 0.152468 0.183546 0.200706 0.218568 0.248694 0.278109 98.360008
1 241 0.034030 0.056722 0.079977 0.101167 0.124434 0.160991 0.196790 0.218145 0.225235 0.245628 0.274737 98.282150
1 242 0.045830 0.074885 0.088735 0.104296 0.132989 0.165765 0.187984 0.207371 0.235429 0.273879 0.310627 98.172211
1 243 0.022365 0.031316 0.040080 0.060038 0.100860 0.154115 0.198938 0.235184 0.267219 0.305483 0.336372 98.248032
1 244 0.018543 0.034918 0.049474 0.066978 0.102520 0.155839 0.202998 0.237134 0.269992 0.315729 0.360453 98.185417
1 245 0.027389 0.056431 0.079560 0.092327 0.112949 0.151847 0.189320 0.215719 0.243800 0.293890 0.356519 98.180244
1 246 0.015246 0.031044 0.046481 0.063392 0.098041 0.154227 0.205463 0.241173 0.277421 0.335351 0.398484 98.133675
1 247 0.010067 0.014920 0.020508 0.032858 0.059629 0.099662 0.142429 0.191452 0.252013 0.327861 0.398559 98.450043
1 248 0.013769 0.020971 0.028021 0.042987 0.073899 0.113272 0.146765 0.183782 0.236246 0.306924 0.378375 98.454987
1 249 0.014344 0.025103 0.035860 0.051461 0.081083 0.124496 0.166691 0.207977 0.258908 0.331600 0.413198 98.289284
1 250 0.009605 0.019170 0.029591 0.043103 0.070611 0.116715 0.166449 0.216057 0.278387 0.371756 0.481095 98.197464
1 251 0.009160 0.015193 0.022181 0.034321 0.058453 0.096373 0.138795 0.187916 0.251294 0.341383 0.442621 98.402313
1 252 0.013288 0.023568 0.033113 0.046564 0.073077 0.112971 0.152156 0.192757 0.246684 0.327320 0.421969 98.356537
1 253 0.013204 0.026965 0.041000 0.056006 0.084625 0.135008 0.191654 0.248986 0.321382 0.433948 0.571875 97.875351
1 254 0.007530 0.014899 0.023565 0.036509 0.065298 0.118024 0.181363 0.250277 0.338926 0.473131 0.629459 97.861023
1 255 0.008200 0.014303 0.022462 0.037763 0.068443 0.112962 0.160635 0.218927 0.300319 0.414804 0.543774 98.097404
1 256 0.015550 0.021801 0.028998 0.046685 0.081482 0.125166 0.169682 0.233690 0.329139 0.452950 0.584059 97.910797
1 257 0.013726 0.022055 0.031430 0.051199 0.095843 0.164045 0.236437 0.326783 0.459857 0.644432 0.835671 97.118530
1 258 0.015041 0.029600 0.045625 0.067928 0.115088 0.196844 0.284719 0.372606 0.485289 0.651431 0.840257 96.895576
1 259 0.024927 0.045720 0.065481 0.090907 0.140283 0.220216 0.299734 0.373045 0.460197 0.590651 0.741693 96.947144
1 260 0.037090 0.060380 0.083115 0.119082 0.181332 0.260952 0.333915 0.411440 0.510133 0.641119 0.782150 96.579292
1 261 0.060179 0.084027 0.105604 0.151396 0.231359 0.324251 0.401598 0.487072 0.596908 0.735314 0.866273 95.956017
1 262 0.078407 0.108888 0.124883 0.166388 0.253786 0.357742 0.429462 0.498112 0.595047 0.721407 0.831637 95.834244
1 263 0.048713 0.083513 0.118549 0.165438 0.242359 0.342646 0.427885 0.496741 0.567889 0.665494 0.764579 96.076195
1 264 0.085732 0.124324 0.148395 0.191628 0.267136 0.355821 0.424744 0.486337 0.553198 0.634442 0.708325 96.019920
1 265 0.053029 0.085875 0.110281 0.147586 0.221089 0.315348 0.385609 0.438570 0.500366 0.584592 0.659355 96.498299
1 266 0.054380 0.089557 0.119944 0.155663 0.212853 0.293505 0.361896 0.406345 0.438543 0.492213 0.551588 96.823509
1 267 0.051409 0.094671 0.117034 0.133506 0.177710 0.249104 0.305928 0.341842 0.382321 0.445177 0.506562 97.194733
1 268 0.034016 0.056493 0.078179 0.104893 0.145684 0.198862 0.247065 0.285846 0.317595 0.359977 0.404501 97.766891
1 269 0.043932 0.059640 0.066113 0.086864 0.132110 0.178756 0.207517 0.236308 0.273027 0.311763 0.336636 98.067337
1 270 0.031631 0.043279 0.050319 0.067118 0.097405 0.126435 0.147536 0.173403 0.206363 0.240872 0.266508 98.549126
1 271 0.017760 0.025066 0.031485 0.046673 0.075693 0.103728 0.122094 0.142933 0.169593 0.198694 0.220834 98.845444
1 272 0.016344 0.020479 0.025142 0.039168 0.063757 0.083692 0.098470 0.121919 0.151717 0.177606 0.194407 99.007301
1 273 0.012757 0.016996 0.022226 0.035703 0.059499 0.079388 0.093843 0.116098 0.145500 0.173319 0.192626 99.052048
1 274 0.017854 0.021463 0.025525 0.039343 0.063881 0.083294 0.096856 0.119678 0.150506 0.178676 0.197383 99.005539
1 275 0.019734 0.024954 0.031652 0.049119 0.077680 0.099431 0.114543 0.138825 0.169863 0.198234 0.218404 98.857567
1 276 0.029038 0.035183 0.042487 0.063608 0.097528 0.123000 0.139618 0.167217 0.204437 0.241558 0.269754 98.586571
1 277 0.036640 0.052008 0.055982 0.068692 0.098985 0.133722 0.157295 0.184283 0.226280 0.279537 0.326512 98.380058
1 278 0.028854 0.044041 0.061849 0.084493 0.116354 0.161297 0.204075 0.241347 0.276149 0.329511 0.389430 98.062599
1 279 0.029427 0.054732 0.070325 0.086833 0.128255 0.193616 0.247446 0.288296 0.342700 0.426484 0.514055 97.617828
1 280 0.029297 0.045484 0.062520 0.085662 0.121057 0.175141 0.231569 0.283268 0.328471 0.392437 0.465537 97.779556
1 281 0.027614 0.042621 0.054566 0.076067 0.123051 0.189514 0.240092 0.276821 0.325340 0.411100 0.507676 97.725540
1 282 0.052850 0.088396 0.099750 0.105989 0.134220 0.190597 0.241867 0.280595 0.330064 0.416007 0.514585 97.545074
1 283 0.030947 0.052725 0.072480 0.098490 0.145590 0.217877 0.278188 0.313606 0.345740 0.419366 0.514304 97.510681
1 284 0.040962 0.073254 0.090848 0.104690 0.142817 0.213029 0.277722 0.322824 0.369118 0.444988 0.528842 97.390907
1 285 0.054387 0.078194 0.095237 0.127273 0.179889 0.236257 0.272618 0.303335 0.343699 0.405536 0.467164 97.436417
1 286 0.045891 0.063277 0.075600 0.104942 0.164310 0.228089 0.268255 0.303251 0.349216 0.408516 0.456858 97.531799
1 287 0.072073 0.075889 0.083625 0.120203 0.179018 0.222137 0.248287 0.289081 0.343350 0.390505 0.418363 97.557465
1 288 0.069048 0.094037 0.104461 0.133985 0.193487 0.251331 0.281057 0.308861 0.351090 0.400372 0.434156 97.378120
1 289 0.032848 0.061393 0.083601 0.108460 0.159739 0.233355 0.286011 0.314136 0.348464 0.413586 0.483257 97.475151
1 290 0.049377 0.088282 0.106863 0.117548 0.146680 0.199525 0.245371 0.278708 0.318121 0.380367 0.447420 97.621742
1 291 0.021547 0.035759 0.049793 0.072823 0.118441 0.181897 0.233113 0.267486 0.299242 0.348610 0.398827 97.972466
1 292 0.023943 0.040736 0.056727 0.079029 0.120780 0.178320 0.228110 0.270242 0.314877 0.369962 0.418499 97.898773
1 293 0.031883 0.051955 0.066854 0.087550 0.125701 0.173384 0.210998 0.245010 0.286204 0.339516 0.390234 97.990715
1 294 0.020859 0.034029 0.045164 0.060670 0.088825 0.127394 0.162018 0.193578 0.228781 0.274963 0.319957 98.443764
1 295 0.015341 0.026446 0.036892 0.050864 0.077243 0.114095 0.146840 0.175825 0.208872 0.252667 0.294692 98.600220
1 296 0.019168 0.032603 0.043019 0.056556 0.082215 0.114709 0.140245 0.162702 0.190387 0.226155 0.258901 98.673340
1 297 0.012868 0.021134 0.028998 0.040103 0.059099 0.082291 0.103081 0.123668 0.146394 0.174362 0.201036 99.006966
1 298 0.008110 0.011732 0.015067 0.022250 0.036653 0.053801 0.068979 0.086427 0.108306 0.134479 0.157569 99.296631
1 299 0.007015 0.011188 0.015613 0.023040 0.036017 0.050828 0.064207 0.079455 0.097727 0.119133 0.138437 99.357346
1 300 0.006799 0.010401 0.013653 0.019575 0.030693 0.043276 0.054129 0.066453 0.081404 0.099050 0.114751 99.459816
1 301 0.005347 0.007736 0.010139 0.015016 0.023769 0.033030 0.041205 0.051279 0.063586 0.077990 0.090965 99.579933
1 302 0.004312 0.006283 0.008123 0.011949 0.019101 0.026897 0.033946 0.042936 0.054699 0.069002 0.082023 99.640724
1 303 0.004826 0.006961 0.008774 0.012665 0.020105 0.028029 0.034766 0.043250 0.054380 0.067727 0.079551 99.638962
1 304 0.004364 0.006787 0.009051 0.012920 0.019761 0.027323 0.034109 0.042081 0.051964 0.064357 0.076174 99.651108
1 305 0.004150 0.006475 0.008514 0.012008 0.018387 0.025489 0.031826 0.039318 0.048721 0.060550 0.071857 99.672707
1 306 0.003442 0.005126 0.006738 0.010057 0.016644 0.024238 0.030981 0.038999 0.049103 0.061633 0.073053 99.679985
1 307 0.003471 0.005332 0.007054 0.010325 0.016668 0.023922 0.030423 0.038386 0.048828 0.061850 0.073930 99.679817
1 308 0.003648 0.005738 0.007670 0.011077 0.017538 0.025006 0.031726 0.039616 0.049771 0.062793 0.075309 99.670113
1 309 0.003963 0.006368 0.008501 0.012030 0.018750 0.026771 0.033939 0.041852 0.051698 0.064560 0.077037 99.654526
1 310 0.004187 0.006781 0.009136 0.012970 0.020064 0.028397 0.035840 0.044046 0.054300 0.067780 0.081103 99.635399
1 311 0.003505 0.005724 0.007871 0.011342 0.018019 0.026329 0.034040 0.042501 0.052986 0.066933 0.080770 99.649979
1 312 0.003127 0.005007 0.006842 0.010150 0.016827 0.025191 0.032970 0.041805 0.053065 0.067624 0.081535 99.655861
1 313 0.003319 0.005372 0.007426 0.010873 0.017297 0.025079 0.032363 0.040775 0.051431 0.065475 0.079455 99.661133
1 314 0.004770 0.007451 0.009542 0.013193 0.020165 0.028009 0.034732 0.042893 0.054253 0.069123 0.083486 99.632385
1 315 0.003296 0.005278 0.007188 0.010495 0.016988 0.025134 0.032791 0.041362 0.051897 0.065719 0.079410 99.660439
1 316 0.003219 0.005125 0.007006 0.010377 0.016956 0.025058 0.032751 0.041847 0.053439 0.068358 0.082920 99.652939
1 317 0.004240 0.006375 0.008392 0.012616 0.020968 0.030234 0.037843 0.047035 0.059533 0.075379 0.089945 99.607437
1 318 0.006259 0.008927 0.011030 0.015727 0.024680 0.033944 0.041107 0.050097 0.062665 0.078720 0.093589 99.573257
1 319 0.004769 0.007533 0.009779 0.013692 0.021444 0.030703 0.038823 0.048116 0.060401 0.076452 0.091782 99.596504
1 320 0.004418 0.007117 0.009789 0.014330 0.023227 0.034556 0.044857 0.055536 0.067978 0.084646 0.101174 99.552368
1 321 0.006225 0.011234 0.015116 0.019733 0.029209 0.042061 0.052888 0.062621 0.075120 0.093631 0.112232 99.479935
1 322 0.006509 0.010506 0.013778 0.018330 0.026589 0.037221 0.046965 0.056615 0.067434 0.082573 0.098336 99.535141
1 323 0.005744 0.009055 0.011671 0.015894 0.023953 0.033477 0.041649 0.050550 0.061626 0.075894 0.089362 99.581123
1 324 0.005442 0.008708 0.011670 0.016505 0.025206 0.034947 0.042937 0.051149 0.060897 0.073825 0.086385 99.582329
1 325 0.006946 0.010721 0.013161 0.017298 0.025229 0.034059 0.041476 0.050079 0.061392 0.075240 0.087349 99.577042
1 326 0.004952 0.007425 0.009651 0.013992 0.022527 0.032117 0.039997 0.048743 0.059480 0.072818 0.084663 99.603638
1 327 0.005432 0.007960 0.009850 0.013662 0.021379 0.030195 0.037795 0.046886 0.058292 0.072147 0.084067 99.612335
1 328 0.003974 0.006509 0.008542 0.011696 0.017872 0.025073 0.031044 0.037664 0.046428 0.058460 0.070011 99.682724
1 329 0.006676 0.010291 0.013790 0.019382 0.027946 0.039221 0.049139 0.058260 0.068031 0.084953 0.105795 99.516518
2 3 0.000000 0.000000 0.000000 0.000000 0.000000 0.000000 0.000000 0.000000 0.000000 0.000000 0.000000 0.000000
2 4 0.229034 10.651443 9.953865 21.299252 5.771492 9.711003 9.822598 3.350775 3.458001 1.033944 0.267647 24.450947
2 5 0.721208 9.480460 6.683129 12.876595 4.919966 12.287910 13.762630 10.515869 4.021739 1.148425 0.531281 23.050789
2 6 0.827780 10.885528 6.228097 9.373218 4.739848 11.577063 11.645244 9.996154 7.476513 5.768157 2.790752 18.691645
2 7 0.566592 5.516730 3.514747 8.085876 8.299036 18.705151 13.258735 7.894900 4.562334 3.614716 2.187578 23.793606
2 8 0.206769 0.842401 1.085106 2.600678 4.194894 9.029529 16.826942 10.268903 6.547275 4.076427 3.385044 40.936031
2 9 0.157385 0.455627 0.535793 1.249109 1.910308 3.933038 9.081088 7.485713 6.949095 6.762205 8.449781 53.030853
2 10 0.126565 0.280005 0.487401 1.043130 1.444509 2.475969 6.664637 7.368620 9.894307 9.746872 10.095029 50.372959
2 11 0.251291 0.533493 0.734165 1.157004 1.519212 2.463559 5.469168 5.166244 6.980190 8.090353 11.238633 56.396687
2 12 0.156588 0.258692 0.324876 0.554466 0.819728 1.351473 2.912564 2.746252 3.635421 4.468344 7.679624 75.091972
2 13 0.102484 0.148858 0.179444 0.306475 0.504971 0.908519 2.009588 1.826666 2.224021 2.503063 4.046231 85.239677
2 14 0.035707 0.068865 0.105420 0.170369 0.289403 0.523955 0.822822 1.136352 1.534324 2.230323 3.124127 89.958336
2 15 0.049818 0.092101 0.130270 0.199002 0.350926 0.678011 1.112028 1.530592 1.969421 2.650504 3.422250 87.815079
2 16 0.035947 0.062788 0.094939 0.161264 0.290869 0.522926 0.804816 1.106525 1.495494 2.141105 2.970954 90.312370
2 17 0.060312 0.094564 0.127763 0.199960 0.311850 0.463154 0.609525 0.761045 0.964811 1.310420 1.793021 93.303574
2 18 0.023050 0.042131 0.064475 0.108855 0.202350 0.379302 0.597786 0.815062 1.068414 1.471731 1.960240 93.266609
2 19 0.027391 0.052666 0.078234 0.125311 0.230725 0.452126 0.734144 0.984497 1.233043 1.633383 2.118167 92.330315
2 20 0.018856 0.032628 0.048650 0.082371 0.151990 0.282119 0.448155 0.632049 0.874388 1.270979 1.785395 94.372414
2 21 0.013873 0.025680 0.038493 0.062952 0.113876 0.211123 0.328458 0.441152 0.580392 0.819211 1.136867 96.227921
2 22 0.014242 0.024671 0.036155 0.061450 0.114995 0.211082 0.328741 0.453632 0.612813 0.860728 1.160368 96.121124
2 23 0.014598 0.027069 0.041017 0.068440 0.128307 0.243880 0.390645 0.537013 0.709838 0.971804 1.275822 95.591568
2 24 0.018243 0.035678 0.053263 0.080601 0.136647 0.245854 0.378802 0.494515 0.622202 0.840308 1.124274 95.969620
2 25 0.023206 0.032421 0.041395 0.067435 0.118634 0.190592 0.264608 0.346939 0.465210 0.648690 0.875454 96.925415
2 26 0.004373 0.007465 0.011959 0.020808 0.038803 0.067399 0.101556 0.145753 0.208582 0.300140 0.412209 98.680954
2 27 0.010808 0.015117 0.019577 0.031168 0.056527 0.093852 0.130224 0.173990 0.240606 0.344811 0.474308 98.409012
2 28 0.006954 0.014259 0.021856 0.031850 0.054998 0.099487 0.148620 0.193771 0.249826 0.341266 0.453357 98.383751
2 29 0.010091 0.015557 0.022302 0.036174 0.062721 0.099445 0.132996 0.166988 0.210666 0.278696 0.362947 98.601418
2 30 0.007805 0.011592 0.015878 0.025670 0.046501 0.077090 0.107815 0.144931 0.199217 0.280021 0.377216 98.706261
2 31 0.006310 0.010657 0.016573 0.027316 0.047396 0.078518 0.114452 0.157643 0.214038 0.294905 0.392641 98.639549
2 32 0.013179 0.017324 0.021730 0.034141 0.058600 0.087913 0.110910 0.137991 0.180233 0.243490 0.314441 98.780045
2 33 0.006716 0.012732 0.019455 0.028587 0.047098 0.081039 0.118648 0.150474 0.182183 0.234603 0.299596 98.818871
2 34 0.007845 0.013133 0.017169 0.024250 0.041751 0.074308 0.107606 0.136633 0.173209 0.237277 0.315884 98.850937
2 35 0.010858 0.019223 0.029159 0.041285 0.059417 0.091402 0.128396 0.160797 0.190165 0.240169 0.306925 98.722198
2 36 0.023433 0.032311 0.038625 0.052370 0.075246 0.102693 0.123949 0.144361 0.170275 0.210447 0.257961 98.768326
2 37 0.016868 0.025152 0.033658 0.047949 0.068126 0.093132 0.117534 0.145208 0.178231 0.223692 0.277762 98.772690
2 38 0.018077 0.025012 0.032457 0.047757 0.071820 0.099936 0.124195 0.150081 0.180665 0.222933 0.271003 98.756065
2 39 0.016486 0.026726 0.037095 0.052401 0.074783 0.101877 0.123778 0.143550 0.167817 0.207055 0.254582 98.793846
2 40 0.011773 0.018860 0.023889 0.032021 0.049549 0.080009 0.110536 0.136736 0.165139 0.211643 0.266761 98.893089
2 41 0.007549 0.013773 0.021327 0.031247 0.047470 0.075754 0.107754 0.136052 0.161855 0.203762 0.256909 98.936546
2 42 0.014621 0.021209 0.026746 0.037986 0.056641 0.078490 0.096051 0.115055 0.140680 0.178625 0.223121 99.010780
2 43 0.011482 0.016045 0.021030 0.032242 0.051120 0.072272 0.089499 0.109394 0.135591 0.171565 0.210555 99.079208
2 44 0.006151 0.009170 0.012965 0.021404 0.037865 0.060884 0.084012 0.110668 0.143987 0.188803 0.236028 99.088066
2 45 0.010759 0.015415 0.020448 0.031087 0.048421 0.067169 0.082466 0.101230 0.127344 0.163030 0.202990 99.129639
2 46 0.007577 0.013134 0.019702 0.029834 0.045487 0.066652 0.087847 0.110482 0.137429 0.175422 0.220116 99.086319
2 47 0.008055 0.012646 0.017790 0.027771 0.045712 0.069718 0.093089 0.119669 0.151540 0.192526 0.236018 99.025467
2 48 0.004213 0.006226 0.008974 0.015597 0.028519 0.046871 0.067061 0.094711 0.133559 0.188643 0.252094 99.153534
2 49 0.003542 0.006091 0.009588 0.016769 0.031176 0.051726 0.073505 0.101354 0.140958 0.194421 0.249209 99.121658
2 50 0.011081 0.016543 0.023529 0.040661 0.071784 0.102587 0.123429 0.146410 0.175238 0.209342 0.240736 98.838654
2 51 0.005858 0.010563 0.017702 0.032104 0.061499 0.104773 0.147526 0.184561 0.212041 0.242527 0.270161 98.710686
2 52 0.004255 0.006919 0.010370 0.018382 0.037714 0.071819 0.115412 0.169316 0.227447 0.282234 0.315168 98.740959
2 53 0.009445 0.016511 0.028496 0.053215 0.099568 0.158936 0.205859 0.236468 0.250685 0.263709 0.269493 98.407616
2 54 0.070989 0.130360 0.159963 0.189747 0.217711 0.221417 0.199538 0.182555 0.183044 0.196727 0.209733 98.038216
2 55 0.013771 0.027031 0.046817 0.074459 0.114237 0.170514 0.222110 0.252094 0.258823 0.271119 0.285926 98.263100
2 56 0.012141 0.020322 0.027318 0.039759 0.067215 0.110362 0.151811 0.189967 0.229775 0.278917 0.320808 98.551605
2 57 0.009628 0.014330 0.020675 0.033600 0.054986 0.081106 0.107006 0.138641 0.176604 0.225427 0.276273 98.861725
2 58 0.008839 0.011660 0.015254 0.025340 0.045115 0.068519 0.088436 0.113906 0.149005 0.198234 0.251887 99.023804
2 59 0.004965 0.009471 0.014452 0.021336 0.034782 0.057923 0.082942 0.107106 0.134445 0.178036 0.230937 99.123604
2 60 0.006426 0.009429 0.012642 0.020159 0.035300 0.057120 0.077835 0.101566 0.132799 0.181795 0.241736 99.123192
2 61 0.003371 0.005947 0.009383 0.015493 0.027497 0.047977 0.072653 0.100978 0.134106 0.183972 0.244062 99.154556
2 62 0.009507 0.012635 0.016049 0.025310 0.042148 0.060526 0.074601 0.093384 0.121390 0.162581 0.209379 99.172493
2 63 0.006881 0.011263 0.015973 0.024047 0.037840 0.056150 0.072901 0.090442 0.112179 0.145645 0.186278 99.240402
2 64 0.003230 0.005666 0.008279 0.012904 0.023646 0.043957 0.068183 0.092754 0.119143 0.161238 0.212517 99.248489
2 65 0.004727 0.007580 0.011044 0.017819 0.030716 0.048959 0.067166 0.087146 0.110340 0.144351 0.184271 99.285881
2 66 0.003679 0.005899 0.008467 0.013445 0.023143 0.037086 0.051007 0.066724 0.086273 0.114995 0.148432 99.440849
2 67 0.004496 0.006907 0.009587 0.014864 0.024870 0.038274 0.050982 0.065590 0.084132 0.110664 0.140592 99.449043
2 68 0.006045 0.008510 0.010905 0.016208 0.026099 0.038361 0.049258 0.062297 0.079505 0.104708 0.133314 99.464790
2 69 0.005544 0.008572 0.011409 0.016478 0.025785 0.037718 0.048249 0.059724 0.074134 0.095158 0.118237 99.498993
2 70 0.006938 0.009403 0.011914 0.017719 0.028032 0.039559 0.049156 0.060592 0.074617 0.093621 0.113449 99.495003
2 71 0.006601 0.010286 0.013765 0.019605 0.029434 0.041143 0.051465 0.062990 0.077325 0.097536 0.119951 99.469902
2 72 0.007463 0.011550 0.015304 0.021249 0.030466 0.041035 0.050389 0.061247 0.074836 0.094197 0.116170 99.476089
2 73 0.004626 0.006957 0.009509 0.014423 0.023276 0.034331 0.044476 0.055782 0.069229 0.087855 0.107881 99.541656
2 74 0.006785 0.009724 0.012399 0.017936 0.027826 0.039398 0.049455 0.061050 0.075403 0.095170 0.116549 99.488304
2 75 0.006150 0.010350 0.014115 0.019149 0.027851 0.040465 0.053003 0.065550 0.079754 0.101470 0.127384 99.454758
2 76 0.005496 0.007968 0.010478 0.015742 0.025319 0.037298 0.048300 0.060872 0.076368 0.097935 0.121883 99.492340
2 77 0.003881 0.005462 0.007576 0.012400 0.021087 0.031817 0.042698 0.057123 0.075996 0.101358 0.129196 99.511406
2 78 0.005047 0.007285 0.009492 0.014572 0.024440 0.036955 0.048671 0.063404 0.083764 0.111863 0.142616 99.451889
2 79 0.002235 0.003708 0.005708 0.009669 0.017583 0.029649 0.042981 0.058762 0.079367 0.110293 0.147151 99.492897
2 80 0.002299 0.003784 0.005514 0.009144 0.017015 0.028827 0.041146 0.055942 0.076780 0.108649 0.146660 99.504242
2 81 0.001237 0.002219 0.003449 0.005904 0.011935 0.023411 0.038043 0.055784 0.079624 0.118302 0.166829 99.493263
2 82 0.001425 0.002329 0.003585 0.006479 0.013151 0.024598 0.038856 0.057906 0.085140 0.127147 0.178457 99.460930
2 83 0.001801 0.003116 0.004883 0.008545 0.016578 0.029615 0.044763 0.063342 0.088253 0.125876 0.171800 99.441429
2 84 0.002094 0.003326 0.004816 0.008161 0.015384 0.026212 0.037774 0.052836 0.075282 0.110449 0.153849 99.509819
2 85 0.001589 0.002282 0.003206 0.005848 0.012171 0.021956 0.033232 0.049999 0.076959 0.119066 0.171048 99.502640
2 86 0.001454 0.002523 0.004125 0.007660 0.015719 0.029163 0.045723 0.067865 0.099845 0.149698 0.211359 99.364868
2 87 0.004032 0.006931 0.010340 0.016717 0.029196 0.046608 0.064117 0.085185 0.114911 0.159669 0.213958 99.248337
2 88 0.002088 0.003442 0.005323 0.009488 0.018896 0.034721 0.053803 0.078487 0.113338 0.166332 0.231094 99.282990
2 89 0.002396 0.003929 0.006073 0.011175 0.023699 0.045307 0.071580 0.106204 0.156609 0.230134 0.311560 99.031326
2 90 0.006408 0.010752 0.016293 0.027336 0.051106 0.086564 0.120066 0.152252 0.191335 0.251500 0.320434 98.765961
2 91 0.009922 0.016167 0.023162 0.036182 0.060906 0.093529 0.122030 0.152131 0.194656 0.259425 0.334758 98.697128
2 92 0.006231 0.011361 0.017905 0.028662 0.051694 0.093623 0.142933 0.193142 0.251264 0.336616 0.429598 98.436966
2 93 0.021634 0.033147 0.044637 0.066854 0.110710 0.168548 0.213822 0.249460 0.289570 0.347592 0.405570 98.048454
2 94 0.022873 0.037225 0.052629 0.075745 0.113791 0.164421 0.208732 0.244817 0.279602 0.327684 0.378112 98.094368
2 95 0.034501 0.046196 0.057650 0.084754 0.132134 0.183551 0.220284 0.255510 0.295625 0.345187 0.390437 97.954170
2 96 0.042338 0.061886 0.081214 0.113975 0.160799 0.205805 0.235830 0.264464 0.298385 0.342322 0.384634 97.808350
2 97 0.059039 0.081064 0.096046 0.125146 0.167095 0.205524 0.228290 0.253735 0.289904 0.337750 0.385394 97.771011
2 98 0.033858 0.050828 0.068288 0.097282 0.141717 0.191851 0.230397 0.266084 0.305681 0.356710 0.407926 97.849380
2 99 0.015202 0.024035 0.035633 0.057306 0.097132 0.152298 0.205399 0.256382 0.308873 0.377318 0.447426 98.022995
2 100 0.020584 0.030557 0.042027 0.065179 0.108132 0.162511 0.209563 0.255966 0.307626 0.374192 0.442771 97.980896
2 101 0.005945 0.009911 0.015151 0.025279 0.045519 0.077188 0.112263 0.153952 0.209151 0.287333 0.376938 98.681374
2 102 0.007336 0.010680 0.015192 0.025709 0.047275 0.077449 0.107333 0.144162 0.196473 0.275095 0.369105 98.724190
2 103 0.008054 0.013907 0.020016 0.031368 0.057774 0.102289 0.149597 0.198639 0.261215 0.353847 0.455990 98.347298
2 104 0.005751 0.010184 0.015001 0.023128 0.040355 0.069730 0.101781 0.136404 0.183103 0.259439 0.356445 98.798683
2 105 0.003080 0.005038 0.007759 0.013535 0.025088 0.042429 0.062150 0.088087 0.125306 0.180258 0.249026 99.198242
2 106 0.003876 0.005540 0.007925 0.013918 0.026138 0.043140 0.061632 0.087540 0.126140 0.182322 0.250759 99.191071
2 107 0.005624 0.008269 0.011274 0.018466 0.033265 0.053410 0.073515 0.100374 0.141197 0.199748 0.267213 99.087646
2 108 0.006631 0.009734 0.013252 0.021058 0.036312 0.057068 0.077402 0.101857 0.135303 0.183837 0.241023 99.116524
2 109 0.007460 0.012984 0.019216 0.028554 0.043375 0.062312 0.080493 0.101616 0.130967 0.175020 0.230218 99.107780
2 110 0.007532 0.010402 0.013575 0.021837 0.039163 0.063012 0.085907 0.113499 0.151622 0.205603 0.265099 99.022751
2 111 0.005422 0.009507 0.014968 0.023890 0.040332 0.067871 0.100003 0.133955 0.171955 0.228514 0.297683 98.905907
2 112 0.015432 0.023293 0.029039 0.040028 0.060497 0.086346 0.107210 0.129548 0.163133 0.216160 0.280765 98.848549
2 113 0.009167 0.018109 0.029255 0.041985 0.061221 0.095423 0.133609 0.164233 0.189751 0.235060 0.295486 98.726700
2 114 0.018634 0.023388 0.025679 0.035965 0.059046 0.091976 0.119728 0.148954 0.189270 0.251316 0.322404 98.713638
2 115 0.010066 0.016719 0.025603 0.038921 0.058270 0.087313 0.120697 0.156966 0.195845 0.252954 0.325867 98.710777
2 116 0.018407 0.024720 0.029189 0.041166 0.064951 0.095689 0.120691 0.147203 0.183586 0.238764 0.303735 98.731903
2 117 0.013540 0.022838 0.034080 0.050341 0.073829 0.104984 0.135926 0.168765 0.207725 0.264552 0.333929 98.589493
2 118 0.009214 0.013707 0.018638 0.029945 0.053870 0.089722 0.124281 0.161456 0.209907 0.280984 0.361980 98.646301
2 119 0.004349 0.007854 0.011997 0.019178 0.035108 0.064761 0.101801 0.145617 0.202548 0.292032 0.404350 98.710403
2 120 0.005055 0.008227 0.012979 0.023415 0.045278 0.078430 0.114773 0.160701 0.225265 0.315957 0.413919 98.596001
2 121 0.018369 0.027080 0.037399 0.063372 0.114090 0.165672 0.197897 0.232359 0.284440 0.355513 0.425427 98.078384
2 122 0.004904 0.009335 0.015864 0.028419 0.058671 0.117872 0.190958 0.260706 0.326810 0.415047 0.505132 98.066284
2 123 0.008816 0.014079 0.021148 0.036869 0.072424 0.129104 0.188449 0.250949 0.323876 0.419628 0.515337 98.019318
2 124 0.029265 0.045640 0.067379 0.107585 0.170951 0.235055 0.277364 0.314935 0.358100 0.416976 0.474894 97.501854
2 125 0.077920 0.110285 0.123509 0.157437 0.225963 0.299593 0.333913 0.354043 0.389542 0.453129 0.517282 96.957382
2 126 0.016704 0.036772 0.067296 0.100912 0.150523 0.249479 0.367056 0.441686 0.471409 0.537072 0.624588 96.936508
2 127 0.072498 0.100971 0.118760 0.162202 0.246099 0.343018 0.399226 0.434104 0.478024 0.554538 0.634735 96.455826
2 128 0.025142 0.041046 0.060681 0.092663 0.149169 0.235494 0.319058 0.385456 0.447649 0.549540 0.664895 97.029205
2 129 0.025696 0.045186 0.063266 0.086270 0.132525 0.213536 0.296086 0.360843 0.423817 0.527260 0.649023 97.176491
2 130 0.055978 0.064431 0.075089 0.109409 0.163338 0.213828 0.247544 0.289437 0.346597 0.426613 0.513123 97.494614
2 131 0.034178 0.050010 0.061898 0.084378 0.125791 0.177976 0.217194 0.254362 0.307348 0.389457 0.480274 97.817139
2 132 0.018140 0.032071 0.046155 0.063645 0.095156 0.147935 0.201017 0.244194 0.287571 0.361206 0.451351 98.051559
2 133 0.022566 0.029480 0.036963 0.053665 0.082421 0.120263 0.155358 0.193574 0.239799 0.308676 0.389692 98.367538
2 134 0.022026 0.029637 0.035007 0.049415 0.077787 0.113482 0.141348 0.171925 0.217779 0.287966 0.368996 98.484634
2 135 0.008488 0.016711 0.027866 0.040889 0.061377 0.101583 0.150517 0.194694 0.237572 0.312932 0.415141 98.432228
2 136 0.016095 0.022447 0.027583 0.039981 0.065644 0.100586 0.130224 0.161808 0.206833 0.277641 0.362923 98.588242
2 137 0.013877 0.021268 0.030991 0.048047 0.076812 0.116373 0.155227 0.196509 0.246951 0.322985 0.414278 98.356682
2 138 0.017199 0.027039 0.036584 0.054029 0.088653 0.139292 0.185394 0.228608 0.283763 0.369738 0.470318 98.099380
2 139 0.007311 0.014753 0.024012 0.036471 0.061889 0.111925 0.171334 0.223584 0.275273 0.362527 0.474206 98.236717
2 140 0.009010 0.011957 0.016007 0.027785 0.053949 0.091648 0.128209 0.173554 0.240289 0.342948 0.464609 98.440033
2 141 0.006067 0.011832 0.018737 0.029812 0.056809 0.111775 0.177707 0.239877 0.310978 0.424690 0.557302 98.054413
2 142 0.007119 0.012458 0.019827 0.034155 0.065632 0.120364 0.184124 0.252269 0.331411 0.446042 0.577160 97.949440
2 143 0.007184 0.010475 0.015592 0.028576 0.056790 0.097352 0.138959 0.192292 0.269640 0.381574 0.509880 98.291687
2 144 0.012054 0.019589 0.027792 0.044203 0.078902 0.129189 0.174069 0.222866 0.297834 0.415753 0.555357 98.022392
2 145 0.006233 0.011405 0.017876 0.030067 0.059562 0.117656 0.188336 0.265035 0.364933 0.522992 0.708923 97.706978
2 146 0.009838 0.016970 0.027210 0.048023 0.090911 0.155825 0.224421 0.303913 0.409625 0.557801 0.725033 97.430428
2 147 0.017357 0.024500 0.036406 0.068801 0.135837 0.217961 0.284705 0.359967 0.465293 0.610356 0.764316 97.014503
2 148 0.007713 0.016000 0.025525 0.040783 0.082581 0.177741 0.300078 0.416267 0.546561 0.741541 0.949525 96.695686
2 149 0.005801 0.010372 0.017418 0.032163 0.066768 0.133890 0.218766 0.320779 0.462635 0.689737 0.966515 97.075157
2 150 0.023390 0.037173 0.057119 0.102464 0.194573 0.312425 0.412872 0.517075 0.645673 0.802385 0.948442 95.946411
2 151 0.032195 0.048303 0.071841 0.134414 0.270754 0.424930 0.517449 0.600171 0.726195 0.898670 1.049003 95.226074
2 152 0.011195 0.019800 0.032014 0.057556 0.120656 0.240398 0.387448 0.555548 0.770828 1.064537 1.353283 95.386734
2 153 0.015222 0.031110 0.052049 0.085701 0.164680 0.314652 0.479215 0.619913 0.770106 0.991113 1.220860 95.255379
2 154 0.059217 0.080375 0.105905 0.177626 0.323876 0.482951 0.569638 0.644004 0.764528 0.950042 1.131745 94.710091
2 155 0.031756 0.067021 0.107167 0.155351 0.255347 0.438830 0.632493 0.774194 0.897554 1.081110 1.277097 94.282082
2 156 0.079799 0.098413 0.123378 0.192719 0.311573 0.434722 0.524836 0.629930 0.769200 0.943086 1.115906 94.776443
2 157 0.069227 0.092407 0.117688 0.179060 0.289226 0.413250 0.505171 0.599109 0.718391 0.865873 1.002970 95.147629
2 158 0.044983 0.075396 0.102359 0.142638 0.224967 0.355630 0.471124 0.562793 0.673823 0.845280 1.030382 95.470627
2 159 0.058905 0.092838 0.130627 0.186633 0.266280 0.369623 0.459280 0.542525 0.641455 0.786857 0.957302 95.507675
2 160 0.074530 0.113006 0.142493 0.192612 0.280382 0.386813 0.464631 0.532633 0.622911 0.749304 0.879815 95.560875
2 161 0.053172 0.075604 0.107760 0.169635 0.264584 0.376804 0.471062 0.565469 0.675889 0.828877 0.989833 95.421310
2 162 0.044040 0.063307 0.077720 0.113516 0.195119 0.317404 0.422050 0.520256 0.656115 0.857210 1.063407 95.669853
2 163 0.019237 0.039317 0.071238 0.112643 0.179636 0.310355 0.468871 0.599510 0.708974 0.889581 1.117801 95.482841
2 164 0.050690 0.075621 0.096667 0.141536 0.233376 0.359769 0.458068 0.540112 0.648461 0.812372 0.985057 95.598267
2 165 0.035124 0.063155 0.099555 0.153682 0.246786 0.390766 0.530521 0.636452 0.725213 0.857320 1.003277 95.258148
2 166 0.021571 0.038745 0.054525 0.078994 0.137268 0.251176 0.377249 0.489522 0.615984 0.816248 1.051079 96.067635
2 167 0.028026 0.043034 0.063616 0.105010 0.180220 0.279322 0.372214 0.470133 0.588579 0.750025 0.926994 96.192825
2 168 0.024661 0.038640 0.054223 0.084942 0.143790 0.220517 0.286500 0.355610 0.447735 0.578611 0.724259 97.040512
2 169 0.014605 0.021774 0.030939 0.051465 0.092683 0.149098 0.202130 0.266657 0.360430 0.498634 0.662134 97.649452
2 170 0.007307 0.014944 0.024135 0.038523 0.074082 0.147877 0.243245 0.346390 0.472435 0.661141 0.875689 97.094231
2 171 0.010069 0.015748 0.023809 0.043017 0.086428 0.152513 0.219970 0.299568 0.410816 0.577270 0.772208 97.388580
2 172 0.003627 0.006263 0.010224 0.018844 0.038415 0.071857 0.112587 0.166234 0.246035 0.368444 0.520828 98.436646
2 173 0.003666 0.005646 0.008474 0.015479 0.032026 0.059310 0.090156 0.132324 0.201252 0.315549 0.465417 98.670700
2 174 0.003728 0.007283 0.011774 0.019954 0.041132 0.085875 0.146074 0.218553 0.318961 0.478217 0.675203 97.993240
2 175 0.003460 0.006951 0.011503 0.019474 0.039786 0.084020 0.144496 0.210685 0.290651 0.415809 0.570610 98.202553
2 176 0.002834 0.004474 0.006939 0.012769 0.025972 0.048174 0.074584 0.109496 0.162794 0.251800 0.372174 98.927986
2 177 0.004840 0.007737 0.011545 0.019940 0.037867 0.064977 0.094354 0.132896 0.193140 0.287463 0.408850 98.736397
2 178 0.006154 0.009371 0.014075 0.025362 0.050338 0.089606 0.133459 0.190379 0.276816 0.412181 0.578580 98.213684
2 179 0.004445 0.009469 0.015775 0.024924 0.046045 0.090413 0.147953 0.206927 0.276856 0.389298 0.531015 98.256874
2 180 0.004638 0.006658 0.009763 0.018043 0.036738 0.065544 0.096922 0.139113 0.205691 0.313865 0.453538 98.649483
2 181 0.003500 0.007038 0.011917 0.020297 0.040393 0.082552 0.139232 0.205256 0.295006 0.443805 0.638205 98.112801
2 182 0.005785 0.009991 0.015724 0.027699 0.056057 0.108096 0.171792 0.248345 0.354764 0.520512 0.722822 97.758415
2 183 0.007896 0.012143 0.018542 0.034173 0.068298 0.116882 0.164226 0.221838 0.307151 0.436149 0.589270 98.023430
2 184 0.006417 0.009936 0.014841 0.026883 0.055527 0.102363 0.153284 0.218340 0.320873 0.483793 0.682924 97.924820
2 185 0.005724 0.012065 0.021002 0.036057 0.073720 0.155655 0.264411 0.380295 0.525009 0.753689 1.026163 96.746208
2 186 0.021062 0.032796 0.047575 0.080349 0.149671 0.248513 0.337239 0.429166 0.557133 0.748962 0.966535 96.380997
2 187 0.014780 0.022065 0.033126 0.060126 0.120023 0.211968 0.305122 0.413665 0.568699 0.797312 1.050984 96.402130
2 188 0.014080 0.026280 0.040834 0.066721 0.130596 0.251068 0.381931 0.505577 0.666333 0.922298 1.208631 95.785652
2 189 0.027055 0.051724 0.084490 0.136625 0.239281 0.409370 0.580733 0.720799 0.865025 1.081586 1.322344 94.480965
2 190 0.066233 0.087759 0.109852 0.172881 0.304221 0.475351 0.605972 0.721884 0.872322 1.091919 1.317567 94.174042
2 191 0.032516 0.057453 0.090100 0.146623 0.255364 0.420201 0.585320 0.750274 0.951934 1.213913 1.470332 94.025970
2 192 0.062378 0.095658 0.139259 0.216356 0.338546 0.499421 0.639497 0.767797 0.916352 1.135116 1.376940 93.812683
2 193 0.119498 0.183690 0.238208 0.329899 0.477519 0.649009 0.759144 0.847625 0.979507 1.178135 1.383537 92.854225
2 194 0.040411 0.083376 0.136852 0.199301 0.316870 0.565786 0.853879 1.038861 1.138973 1.320079 1.530056 92.775551
2 195 0.094396 0.128423 0.158384 0.238612 0.399445 0.614171 0.783117 0.927664 1.091077 1.298097 1.473787 92.792824
2 196 0.074182 0.128599 0.208213 0.313961 0.448413 0.664209 0.867729 0.976000 1.016063 1.136948 1.304943 92.860741
2 197 0.233466 0.320735 0.330047 0.383510 0.496195 0.649108 0.755758 0.845595 0.963973 1.139907 1.323079 92.558632
2 198 0.054914 0.114441 0.214350 0.317124 0.411643 0.579500 0.771736 0.914047 1.010966 1.186206 1.407603 93.017464
2 199 0.124412 0.177308 0.194248 0.246837 0.375953 0.560918 0.692429 0.782173 0.887050 1.051639 1.207413 93.699615
2 200 0.091657 0.150917 0.226331 0.338634 0.461644 0.571049 0.653281 0.744179 0.862819 1.016237 1.170993 93.712257
2 201 0.033838 0.065228 0.103684 0.160194 0.270406 0.470300 0.681179 0.829528 0.933216 1.098261 1.279535 94.074623
2 202 0.044308 0.068888 0.097441 0.153587 0.262042 0.421486 0.565106 0.687057 0.816133 0.994221 1.173088 94.716644
2 203 0.030357 0.057051 0.088136 0.131468 0.211253 0.341768 0.471785 0.577987 0.684618 0.836145 0.998176 95.571259
2 204 0.036373 0.053713 0.072274 0.110481 0.181871 0.282850 0.376739 0.473519 0.593286 0.760918 0.943633 96.114342
2 205 0.018276 0.031106 0.048448 0.079786 0.138711 0.226076 0.317917 0.418056 0.540258 0.706987 0.887907 96.586472
2 206 0.028305 0.046187 0.066198 0.101116 0.162515 0.236266 0.291387 0.343072 0.413618 0.519375 0.636732 97.155228
2 207 0.009919 0.016327 0.024698 0.042003 0.078113 0.132287 0.185922 0.244328 0.321364 0.433094 0.558476 97.953468
2 208 0.004213 0.006999 0.010915 0.019640 0.040125 0.077074 0.123675 0.185182 0.273094 0.404383 0.558532 98.296173
2 209 0.007595 0.012821 0.019905 0.034332 0.064457 0.110579 0.159594 0.214977 0.284393 0.384174 0.498585 98.208580
2 210 0.007642 0.013100 0.019860 0.032445 0.057855 0.094187 0.129054 0.167290 0.218169 0.293309 0.379169 98.587921
2 211 0.004573 0.007402 0.011159 0.019382 0.036924 0.064660 0.095025 0.132037 0.181957 0.256474 0.345888 98.844513
2 212 0.002110 0.003619 0.005947 0.011242 0.023875 0.046991 0.077340 0.118748 0.177662 0.265910 0.369594 98.896965
2 213 0.009362 0.014711 0.021369 0.035734 0.064126 0.097372 0.122902 0.150450 0.189210 0.246512 0.309837 98.738411
2 214 0.009435 0.014123 0.020162 0.033891 0.059888 0.088043 0.107440 0.128470 0.159399 0.204895 0.252515 98.921738
2 215 0.003638 0.006494 0.009509 0.014926 0.028171 0.053354 0.082317 0.111285 0.145014 0.198647 0.262096 99.084541
2 216 0.003988 0.007141 0.011529 0.019287 0.035388 0.062907 0.094391 0.126921 0.162208 0.214473 0.274386 98.987381
2 217 0.014103 0.021609 0.028428 0.041299 0.064053 0.088983 0.106106 0.123345 0.147341 0.184253 0.225333 98.955139
2 218 0.009407 0.015699 0.022398 0.032799 0.049608 0.070240 0.087636 0.105511 0.128503 0.163885 0.204688 99.109627
2 219 0.005399 0.008765 0.012558 0.019646 0.033551 0.053160 0.072581 0.094058 0.119923 0.156808 0.198431 99.225113
2 220 0.006790 0.009584 0.013092 0.021442 0.037809 0.058119 0.076489 0.098122 0.125472 0.162897 0.202732 99.187454
2 221 0.005433 0.008929 0.012958 0.020278 0.034707 0.054899 0.074500 0.095087 0.119020 0.152194 0.188144 99.233849
2 222 0.006110 0.009126 0.012267 0.018532 0.030490 0.046454 0.061287 0.077437 0.097103 0.125945 0.159029 99.356224
2 223 0.005212 0.008368 0.011434 0.016522 0.026306 0.040473 0.054456 0.069197 0.087015 0.113722 0.144766 99.422523
2 224 0.005575 0.007786 0.010058 0.015256 0.025061 0.037014 0.047738 0.060599 0.077043 0.099698 0.124425 99.489746
2 225 0.004205 0.006506 0.009153 0.013968 0.022425 0.033100 0.043527 0.055656 0.070129 0.089821 0.111313 99.540199
2 226 0.006147 0.008340 0.010327 0.015238 0.024572 0.035549 0.045140 0.056796 0.071372 0.090509 0.110074 99.525932
2 227 0.006354 0.009440 0.012412 0.017948 0.027649 0.039133 0.048911 0.059498 0.071926 0.089540 0.108474 99.508713
2 228 0.006998 0.010646 0.014053 0.020030 0.029971 0.041463 0.051521 0.062866 0.076307 0.093992 0.112344 99.479813
2 229 0.008725 0.011539 0.014395 0.021530 0.034017 0.046831 0.056688 0.068823 0.084192 0.103825 0.122749 99.426689
2 230 0.008744 0.014209 0.019325 0.026476 0.038212 0.053869 0.068388 0.081822 0.095125 0.114155 0.134971 99.344704
2 231 0.009486 0.013120 0.016065 0.022847 0.036103 0.052320 0.065292 0.078584 0.095087 0.118623 0.142770 99.349701
2 232 0.009256 0.015450 0.022243 0.031367 0.044986 0.062412 0.078510 0.092698 0.105325 0.123438 0.143803 99.270508
2 233 0.010123 0.013589 0.016787 0.024586 0.039498 0.057608 0.072470 0.087677 0.105316 0.129639 0.154356 99.288353
2 234 0.008614 0.013420 0.018325 0.026427 0.040764 0.059406 0.076201 0.092928 0.111728 0.137666 0.164933 99.249588
2 235 0.009839 0.014496 0.019651 0.029250 0.046261 0.068026 0.087654 0.106633 0.126434 0.153390 0.181461 99.156914
2 236 0.013922 0.021330 0.028498 0.039959 0.058979 0.082791 0.102898 0.121735 0.142431 0.172143 0.204084 99.011238
2 237 0.021304 0.029520 0.035984 0.049686 0.073539 0.100516 0.121292 0.143048 0.169964 0.205485 0.240585 98.809082
2 238 0.017455 0.026959 0.039802 0.059290 0.087178 0.123253 0.156002 0.182324 0.202913 0.236209 0.275687 98.592934
2 239 0.034430 0.047096 0.054072 0.071680 0.106367 0.147955 0.175851 0.198771 0.228028 0.272969 0.317304 98.345482
2 240 0.020613 0.039173 0.063680 0.087971 0.113900 0.162113 0.219442 0.259832 0.275807 0.308448 0.355210 98.093811
2 241 0.046059 0.065708 0.073668 0.090427 0.123130 0.168995 0.203443 0.229296 0.260906 0.316531 0.383363 98.038475
2 242 0.027051 0.046442 0.071543 0.105695 0.147851 0.198635 0.244219 0.279599 0.306525 0.350307 0.405264 97.816872
2 243 0.015409 0.020835 0.027670 0.045952 0.084457 0.138010 0.186532 0.234657 0.291078 0.371183 0.454961 98.129257
2 244 0.010255 0.018741 0.029507 0.046213 0.079647 0.138653 0.202691 0.255615 0.304750 0.379490 0.463627 98.070816
2 245 0.016053 0.029201 0.040803 0.058416 0.101170 0.176281 0.242655 0.283106 0.322547 0.395703 0.475676 97.858391
2 246 0.008418 0.016929 0.028363 0.044704 0.076761 0.138605 0.213134 0.279196 0.337906 0.427373 0.534671 97.893936
2 247 0.007930 0.011418 0.015680 0.026518 0.050418 0.086773 0.124390 0.170869 0.239332 0.344791 0.475390 98.446495
2 248 0.008336 0.012931 0.019954 0.035625 0.067493 0.112789 0.157352 0.206454 0.270649 0.362120 0.464648 98.281647
2 249 0.011882 0.020114 0.028352 0.044379 0.082064 0.141395 0.195975 0.247310 0.316320 0.420847 0.534694 97.956673
2 250 0.005390 0.010091 0.016647 0.028182 0.054031 0.105129 0.172557 0.248624 0.337920 0.468615 0.624913 97.927902
2 251 0.008061 0.012070 0.017256 0.029677 0.056309 0.097590 0.141754 0.195547 0.272640 0.390481 0.537530 98.241081
2 252 0.007972 0.014061 0.021428 0.035356 0.067170 0.121556 0.177255 0.230610 0.299142 0.409871 0.542633 98.072945
2 253 0.007989 0.014953 0.022463 0.035747 0.070131 0.138618 0.218402 0.297481 0.396894 0.553524 0.733093 97.510704
2 254 0.004612 0.008400 0.013349 0.023508 0.049670 0.104155 0.175583 0.259798 0.374365 0.558025 0.785168 97.643372
2 255 0.005610 0.009784 0.016485 0.031103 0.063810 0.120099 0.186916 0.264226 0.363059 0.509876 0.687839 97.741196
2 256 0.011257 0.016252 0.023501 0.043413 0.087702 0.148174 0.204195 0.275377 0.384994 0.546057 0.734225 97.524849
2 257 0.009225 0.014682 0.022318 0.041013 0.087001 0.164782 0.251390 0.359634 0.523766 0.773974 1.058289 96.693924
2 258 0.011450 0.022375 0.034407 0.054393 0.104342 0.204713 0.319913 0.429233 0.566141 0.791089 1.069527 96.392418
2 259 0.018058 0.032868 0.048047 0.073148 0.131287 0.238876 0.350261 0.443207 0.549124 0.726895 0.943085 96.445145
2 260 0.027609 0.045355 0.065860 0.102140 0.170141 0.274331 0.378694 0.483445 0.610774 0.799137 1.021260 96.021255
2 261 0.054197 0.070330 0.087127 0.136342 0.231577 0.343661 0.429458 0.532706 0.689813 0.902236 1.118886 95.403664
2 262 0.059266 0.082698 0.107563 0.161996 0.259544 0.380159 0.473832 0.567081 0.694589 0.881520 1.082616 95.249138
2 263 0.044103 0.072283 0.097371 0.138233 0.220170 0.345348 0.456323 0.550874 0.668007 0.840843 1.022697 95.543747
2 264 0.057993 0.087259 0.117791 0.174816 0.276635 0.407796 0.510082 0.592348 0.681685 0.803625 0.925477 95.364494
2 265 0.039448 0.063777 0.093111 0.139557 0.216860 0.326804 0.426028 0.508060 0.592399 0.717700 0.857145 96.019104
2 266 0.065852 0.096555 0.115291 0.151754 0.219900 0.306682 0.370904 0.427349 0.498799 0.601417 0.707983 96.437515
2 267 0.032191 0.062322 0.097395 0.133682 0.185074 0.273471 0.362119 0.420460 0.460656 0.536193 0.632592 96.803848
2 268 0.037302 0.055997 0.069571 0.096549 0.147531 0.213001 0.263614 0.309689 0.366738 0.446574 0.527778 97.465652
2 269 0.034003 0.050490 0.070419 0.105118 0.152186 0.195360 0.227686 0.263953 0.307129 0.360602 0.414487 97.818565
2 270 0.028091 0.039558 0.048070 0.066870 0.101789 0.141213 0.168925 0.196157 0.230761 0.278121 0.326055 98.374390
2 271 0.016802 0.024337 0.032164 0.047954 0.075141 0.104547 0.127906 0.154732 0.187746 0.228020 0.267419 98.733231
2 272 0.015554 0.020666 0.026543 0.040374 0.063645 0.086934 0.105755 0.130290 0.160244 0.194967 0.229028 98.926003
2 273 0.013215 0.017707 0.022600 0.034495 0.055705 0.077016 0.094043 0.117787 0.149534 0.186195 0.220825 99.010880
2 274 0.014125 0.019623 0.026100 0.040000 0.063005 0.085731 0.103474 0.127105 0.157747 0.194498 0.230415 98.938171
2 275 0.019315 0.026105 0.033249 0.049838 0.078994 0.108219 0.130002 0.158005 0.194157 0.236060 0.274993 98.691063
2 276 0.024836 0.031827 0.041379 0.065253 0.103377 0.138383 0.164011 0.198294 0.242615 0.294744 0.343320 98.351959
2 277 0.023830 0.040323 0.059942 0.082993 0.114993 0.162157 0.203650 0.237691 0.275286 0.340799 0.420844 98.037491
2 278 0.045337 0.056155 0.058077 0.077589 0.122519 0.183584 0.229182 0.270525 0.328274 0.419096 0.518321 97.691345
2 279 0.017557 0.035790 0.063536 0.095188 0.132689 0.212706 0.315123 0.396145 0.451120 0.557328 0.703637 97.019180
2 280 0.036721 0.052233 0.064923 0.092960 0.145232 0.217933 0.279029 0.332278 0.395399 0.498627 0.622134 97.262535
2 281 0.021316 0.032788 0.048255 0.075550 0.121011 0.191319 0.263589 0.332551 0.410802 0.541299 0.702054 97.259460
2 282 0.034971 0.060230 0.076867 0.096843 0.143502 0.232647 0.311637 0.356738 0.403466 0.515905 0.668635 97.098557
2 283 0.029288 0.044071 0.061035 0.090112 0.136031 0.208465 0.281821 0.350936 0.428259 0.559011 0.725960 97.085014
2 284 0.026327 0.051095 0.076369 0.099747 0.139826 0.222755 0.310220 0.368954 0.417562 0.520768 0.660857 97.105522
2 285 0.047513 0.067242 0.085360 0.121351 0.181008 0.248921 0.299349 0.350658 0.420066 0.518831 0.623673 97.036026
2 286 0.033990 0.051106 0.070693 0.106316 0.165347 0.237014 0.296379 0.355464 0.425281 0.519508 0.617245 97.121658
2 287 0.047255 0.062028 0.079597 0.124961 0.199209 0.263718 0.303830 0.357564 0.435464 0.522077 0.591232 97.013069
2 288 0.054436 0.076887 0.098974 0.147269 0.229762 0.308385 0.347254 0.377974 0.423377 0.491599 0.556773 96.887306
2 289 0.019516 0.033988 0.049999 0.076484 0.131859 0.223250 0.312586 0.388026 0.468262 0.581629 0.689413 97.024986
2 290 0.027791 0.045904 0.063970 0.092580 0.145208 0.223691 0.293350 0.346891 0.399457 0.482222 0.574984 97.303955
2 291 0.021784 0.032313 0.046025 0.073801 0.122354 0.184345 0.238587 0.293604 0.360469 0.450403 0.543199 97.633118
2 292 0.030385 0.046582 0.061656 0.087812 0.135604 0.198086 0.251079 0.304966 0.374646 0.466574 0.559644 97.482971
2 293 0.027598 0.043195 0.060788 0.091079 0.142852 0.209974 0.267617 0.317869 0.368537 0.435908 0.505053 97.529533
2 294 0.022885 0.035195 0.046844 0.066193 0.099279 0.144580 0.186014 0.226752 0.274913 0.343906 0.421528 98.131905
2 295 0.022699 0.034396 0.045840 0.066288 0.100401 0.142915 0.179580 0.218586 0.267926 0.332836 0.399331 98.189201
2 296 0.023820 0.037698 0.050732 0.070220 0.103375 0.148947 0.189321 0.223017 0.254553 0.298074 0.344221 98.256020
2 297 0.016961 0.026199 0.034744 0.049654 0.075938 0.108145 0.134551 0.160264 0.190964 0.232008 0.273669 98.696907
2 298 0.008793 0.012279 0.016413 0.025618 0.042033 0.062267 0.081834 0.105683 0.134683 0.171017 0.208139 99.131241
2 299 0.008074 0.012075 0.016201 0.024617 0.040615 0.060076 0.077058 0.096338 0.120710 0.151351 0.180782 99.212105
2 300 0.007327 0.011047 0.015244 0.023229 0.036990 0.052625 0.066557 0.082740 0.101761 0.125195 0.148484 99.328796
2 301 0.006564 0.009074 0.011405 0.016719 0.026423 0.037235 0.046589 0.058339 0.073523 0.092921 0.112318 99.508888
2 302 0.004727 0.006602 0.008481 0.012807 0.020957 0.030186 0.038222 0.048338 0.061672 0.079177 0.096980 99.591850
2 303 0.005019 0.007118 0.009334 0.014014 0.022236 0.031443 0.039542 0.049141 0.060707 0.076064 0.092257 99.593124
2 304 0.005262 0.007864 0.010317 0.014961 0.023131 0.032324 0.040215 0.049178 0.060090 0.074712 0.089978 99.591972
2 305 0.004966 0.007542 0.010077 0.014489 0.021823 0.030019 0.037337 0.045707 0.055472 0.068528 0.082417 99.621620
2 306 0.004340 0.006091 0.007794 0.011660 0.019161 0.027898 0.035416 0.044113 0.054744 0.068955 0.083423 99.636406
2 307 0.003448 0.005088 0.006884 0.010606 0.017606 0.025828 0.033328 0.042310 0.053377 0.067625 0.081830 99.652077
2 308 0.003841 0.005712 0.007671 0.011554 0.018891 0.027830 0.036025 0.045229 0.056066 0.070415 0.085302 99.631462
2 309 0.004785 0.007254 0.009584 0.013882 0.021838 0.031450 0.039925 0.049096 0.059902 0.074892 0.090762 99.596626
2 310 0.005207 0.008022 0.010755 0.015458 0.023712 0.033677 0.042567 0.052029 0.062945 0.078624 0.096159 99.570847
2 311 0.004507 0.006835 0.009129 0.013556 0.021963 0.032283 0.041413 0.051457 0.063861 0.081204 0.099651 99.574142
2 312 0.003697 0.005776 0.008054 0.012121 0.019781 0.030180 0.040593 0.051866 0.064445 0.081881 0.100910 99.580696
2 313 0.004099 0.006264 0.008429 0.012563 0.020521 0.030733 0.039995 0.050075 0.062350 0.079950 0.099137 99.585884
2 314 0.004727 0.007152 0.009672 0.014404 0.023106 0.033940 0.043892 0.054799 0.067533 0.085181 0.104290 99.551300
2 315 0.003843 0.005983 0.008290 0.012569 0.020644 0.031117 0.041067 0.052048 0.065084 0.083118 0.102600 99.573639
2 316 0.003462 0.005477 0.007819 0.012043 0.019851 0.030239 0.040553 0.052066 0.065420 0.083841 0.103977 99.575249
2 317 0.004912 0.007182 0.009718 0.014939 0.024698 0.036702 0.047538 0.059724 0.074330 0.094217 0.115200 99.510841
2 318 0.006825 0.009518 0.012189 0.018206 0.029326 0.041623 0.051533 0.063388 0.078970 0.099963 0.121235 99.467224
2 319 0.004252 0.006636 0.009391 0.014349 0.023454 0.035370 0.046810 0.059351 0.074102 0.095183 0.118646 99.512459
2 320 0.005343 0.007897 0.010613 0.016307 0.027644 0.042258 0.054998 0.068369 0.084785 0.108258 0.132762 99.440765
2 321 0.007033 0.012322 0.017150 0.022955 0.033973 0.051623 0.068895 0.082965 0.096124 0.118210 0.144441 99.344307
2 322 0.007625 0.011490 0.015091 0.021500 0.032802 0.046497 0.057944 0.069250 0.082405 0.102065 0.123971 99.429359
2 323 0.006069 0.008947 0.012171 0.018086 0.027791 0.039271 0.049996 0.061897 0.075008 0.092552 0.111387 99.496826
2 324 0.006294 0.009471 0.012637 0.018194 0.027760 0.039258 0.049496 0.060261 0.072133 0.088467 0.105945 99.510078
2 325 0.006242 0.009446 0.012637 0.018323 0.028062 0.038965 0.048113 0.058018 0.069521 0.085321 0.101914 99.523445
2 326 0.005589 0.007860 0.010146 0.014895 0.023696 0.034202 0.043769 0.054949 0.068293 0.085652 0.103011 99.547943
2 327 0.005142 0.007221 0.009181 0.013594 0.021990 0.031779 0.039983 0.049799 0.062228 0.078899 0.095600 99.584587
2 328 0.003185 0.005296 0.007666 0.011541 0.018586 0.027535 0.035987 0.044995 0.054708 0.067535 0.080190 99.642769
2 329 0.005875 0.008695 0.011264 0.016000 0.023663 0.034111 0.043622 0.053288 0.064021 0.081697 0.103885 99.553879
3 4 0.000000 0.000000 0.000000 0.000000 0.000000 0.000000 0.000000 0.000000 0.000000 0.000000 0.000000 0.000000
3 5 0.409598 13.901302 13.423540 22.725176 5.519650 8.218433 4.443364 4.476195 2.730254 0.801508 0.359345 22.991634
3 6 3.139812 18.179113 8.745774 12.214942 6.160364 12.674347 10.915884 7.053305 3.271357 1.400713 0.506475 15.737913
3 7 3.148822 17.821650 10.396698 13.504306 6.940337 10.936487 7.584315 5.209499 3.809915 3.028207 1.676530 15.943233
3 8 3.157016 16.449362 7.757136 11.847366 9.484686 13.733850 9.851958 6.026806 3.094109 2.034487 1.201833 15.361393
3 9 0.245870 0.776042 0.925174 1.834517 3.382858 10.129281 22.426241 12.612293 6.519894 3.708360 3.127470 34.312000
3 10 0.484706 1.190615 1.580107 2.600854 4.945255 11.641791 20.687559 11.495404 6.841293 4.608904 4.360162 29.563349
3 11 0.554353 1.339521 2.639926 4.609418 4.694533 5.192368 11.032408 10.780522 11.890539 8.588216 7.287674 31.390524
3 12 0.403633 0.925884 1.156147 1.489992 2.201016 3.881182 8.058487 7.147068 10.275069 11.912958 14.513985 38.034576
3 13 0.180262 0.345080 0.444921 0.659718 0.950075 1.767657 4.482814 4.648323 6.409468 7.335419 10.856623 61.919640
3 14 0.153017 0.365750 0.561149 0.842322 1.267290 2.509721 6.313030 5.602407 5.929308 5.746313 7.975733 62.733959
3 15 0.154265 0.446177 0.815875 1.105849 1.351986 1.881794 2.585598 3.173368 3.756188 4.559003 5.504098 74.665794
3 16 0.141204 0.323741 0.506415 0.716736 1.066386 1.687755 2.391341 2.996050 3.718880 4.829260 6.053120 75.569115
3 17 0.132634 0.248471 0.321038 0.414288 0.592324 0.950316 1.389728 1.818968 2.338758 3.083756 3.921637 84.788086
3 18 0.079051 0.192008 0.321522 0.476327 0.723305 1.154302 1.615614 1.935838 2.236754 2.753457 3.392278 85.119545
3 19 0.137778 0.385958 0.654386 0.824357 0.995538 1.343466 1.753662 2.059992 2.389878 2.905869 3.552419 82.996696
3 20 0.077878 0.174297 0.283895 0.431130 0.662831 1.060331 1.512520 1.892132 2.284858 2.848089 3.471398 85.300644
3 21 0.051901 0.113637 0.177210 0.244820 0.342375 0.543723 0.821191 1.113406 1.441459 1.887000 2.391795 90.871483
3 22 0.052119 0.113782 0.177849 0.259169 0.391657 0.625678 0.895516 1.121470 1.348376 1.677169 2.066388 91.270828
3 23 0.057646 0.139604 0.236209 0.341630 0.483185 0.701431 0.932916 1.116758 1.322022 1.636035 2.028442 91.004128
3 24 0.054576 0.134494 0.217609 0.285691 0.373313 0.542662 0.740187 0.903704 1.093544 1.387697 1.743294 92.523232
3 25 0.037856 0.062996 0.087187 0.131110 0.206246 0.325804 0.467149 0.613158 0.784754 1.029358 1.317379 94.937012
3 26 0.040750 0.078055 0.115400 0.173153 0.265254 0.396296 0.535965 0.679193 0.875076 1.153476 1.482191 94.205185
3 27 0.013670 0.021784 0.031052 0.049715 0.086918 0.144157 0.205911 0.277721 0.372499 0.506906 0.664056 97.625610
3 28 0.014638 0.035829 0.062097 0.084954 0.116849 0.172466 0.231779 0.284670 0.348754 0.454795 0.600119 97.593048
3 29 0.027246 0.046889 0.060158 0.075793 0.103733 0.148809 0.191286 0.233597 0.293855 0.392373 0.521857 97.904411
3 30 0.010347 0.017705 0.026911 0.044576 0.080345 0.135078 0.189593 0.246644 0.322215 0.437484 0.576343 97.912758
3 31 0.013465 0.025123 0.039677 0.062368 0.100174 0.150884 0.200274 0.256546 0.334981 0.445195 0.573798 97.797516
3 32 0.024114 0.034655 0.043916 0.062569 0.094964 0.140712 0.184962 0.229342 0.279054 0.349987 0.434074 98.121658
3 33 0.016356 0.036751 0.057273 0.072309 0.093724 0.134483 0.176497 0.211379 0.252726 0.323985 0.418040 98.206482
3 34 0.011055 0.024798 0.042823 0.058081 0.077934 0.124291 0.182056 0.224950 0.256244 0.323393 0.427885 98.246490
3 35 0.019927 0.038467 0.051638 0.062792 0.085113 0.127359 0.168186 0.200358 0.239224 0.307094 0.392716 98.307129
3 36 0.015691 0.028150 0.044149 0.061892 0.082180 0.117760 0.158707 0.193379 0.220978 0.270163 0.339976 98.466972
3 37 0.014532 0.024666 0.034387 0.048783 0.074575 0.113508 0.149417 0.181857 0.221059 0.282051 0.354207 98.500961
3 38 0.018171 0.027006 0.032901 0.044499 0.068548 0.106211 0.141008 0.173136 0.211508 0.270479 0.339440 98.567093
3 39 0.010637 0.019227 0.029236 0.042468 0.063395 0.098478 0.136667 0.170724 0.204131 0.256630 0.321588 98.646820
3 40 0.014421 0.029751 0.044383 0.056000 0.073780 0.111920 0.154389 0.186912 0.216461 0.270945 0.343067 98.497978
3 41 0.016388 0.031727 0.044848 0.055282 0.070800 0.101965 0.135968 0.164750 0.193411 0.242110 0.307543 98.635208
3 42 0.008347 0.014472 0.021614 0.032108 0.048868 0.074906 0.101697 0.127077 0.154904 0.199137 0.253666 98.963203
3 43 0.011215 0.016669 0.020730 0.028974 0.045949 0.071974 0.096717 0.121204 0.151039 0.196611 0.249217 98.989700
3 44 0.011193 0.017628 0.022967 0.033339 0.054406 0.083428 0.107588 0.131471 0.164559 0.214984 0.271226 98.887215
3 45 0.011321 0.017326 0.021802 0.029770 0.044997 0.067736 0.089263 0.110490 0.135782 0.174335 0.220837 99.076340
3 46 0.005633 0.010325 0.014964 0.021445 0.033832 0.055158 0.077616 0.099269 0.125426 0.168538 0.222642 99.165154
3 47 0.006997 0.012043 0.017305 0.025738 0.041556 0.065726 0.090026 0.115018 0.145252 0.191849 0.247634 99.040855
3 48 0.006539 0.009534 0.012339 0.019375 0.035217 0.058068 0.079402 0.103679 0.136657 0.186204 0.243903 99.109085
3 49 0.002610 0.004849 0.007695 0.012584 0.022600 0.040019 0.060558 0.083757 0.112822 0.158298 0.214316 99.279892
3 50 0.009880 0.014863 0.019039 0.028462 0.048128 0.076116 0.101574 0.127735 0.157903 0.198038 0.239721 98.978546
3 51 0.009627 0.019476 0.029839 0.044307 0.070002 0.102343 0.127769 0.151601 0.184198 0.231224 0.281158 98.748459
3 52 0.002627 0.004936 0.008127 0.013948 0.027880 0.056755 0.094415 0.131503 0.164074 0.211270 0.263604 99.020859
3 53 0.005646 0.009255 0.013246 0.023306 0.049538 0.090336 0.123923 0.151211 0.182525 0.229294 0.271257 98.850464
3 54 0.039684 0.068676 0.089508 0.114934 0.150384 0.192854 0.217777 0.227415 0.230003 0.242326 0.256204 98.170235
3 55 0.032432 0.053898 0.067339 0.085680 0.116462 0.156337 0.183034 0.201439 0.223845 0.263680 0.308227 98.307625
3 56 0.015816 0.027929 0.040303 0.057024 0.082996 0.120996 0.157057 0.188136 0.217179 0.261847 0.314571 98.516151
3 57 0.010717 0.017085 0.023600 0.036162 0.061038 0.095645 0.125438 0.154109 0.188673 0.241141 0.298925 98.747467
3 58 0.009821 0.014043 0.018207 0.028435 0.050850 0.083080 0.112732 0.143901 0.180604 0.232271 0.287308 98.838745
3 59 0.006330 0.013738 0.021129 0.028772 0.042930 0.067825 0.094196 0.119991 0.152442 0.205113 0.271414 98.976120
3 60 0.004843 0.008606 0.013066 0.020154 0.034199 0.061093 0.093266 0.125629 0.159015 0.214841 0.288450 98.976837
3 61 0.007064 0.014620 0.023392 0.034024 0.052425 0.081021 0.110221 0.139914 0.175789 0.229398 0.293958 98.838173
3 62 0.011508 0.016922 0.020958 0.028956 0.045078 0.069319 0.091725 0.113298 0.136926 0.175344 0.222892 99.067078
3 63 0.009327 0.017160 0.023433 0.030410 0.042411 0.061464 0.080381 0.099434 0.123280 0.161930 0.211727 99.139038
3 64 0.006954 0.015407 0.025874 0.036787 0.052794 0.078081 0.104480 0.128221 0.153238 0.194281 0.248810 98.955078
3 65 0.010562 0.019691 0.027388 0.035352 0.048360 0.068562 0.088707 0.109084 0.133695 0.172031 0.220245 99.066322
3 66 0.004452 0.007702 0.011061 0.016823 0.028628 0.047117 0.065437 0.083611 0.105069 0.137949 0.176532 99.315620
3 67 0.005952 0.010044 0.013753 0.019623 0.031130 0.048154 0.064500 0.081836 0.104279 0.137646 0.176348 99.306740
3 68 0.009732 0.014955 0.018213 0.024091 0.036733 0.054577 0.069424 0.084324 0.104651 0.136567 0.173124 99.273613
3 69 0.006172 0.010723 0.014927 0.020459 0.030410 0.044806 0.057977 0.070779 0.086539 0.111626 0.141064 99.404510
3 70 0.007551 0.010651 0.013220 0.018965 0.030022 0.043709 0.054772 0.067140 0.083410 0.107210 0.133239 99.430115
3 71 0.004267 0.007469 0.010735 0.015211 0.023361 0.036016 0.048981 0.062201 0.078143 0.103326 0.133636 99.476654
3 72 0.004178 0.007008 0.009766 0.014072 0.022311 0.034350 0.046130 0.058663 0.074348 0.098166 0.125969 99.505035
3 73 0.002383 0.003837 0.005505 0.008606 0.014799 0.024167 0.034201 0.045992 0.061128 0.083694 0.110011 99.605682
3 74 0.002806 0.004596 0.006677 0.010391 0.017781 0.028807 0.039996 0.051953 0.066494 0.088805 0.115229 99.566467
3 75 0.004116 0.007798 0.011292 0.015372 0.022981 0.035515 0.048453 0.061436 0.077839 0.104184 0.136782 99.474228
3 76 0.003302 0.005471 0.007922 0.011953 0.019352 0.030825 0.043277 0.057157 0.074130 0.100143 0.132001 99.514465
3 77 0.003518 0.005200 0.007022 0.011255 0.020273 0.032343 0.043482 0.057625 0.078912 0.110432 0.145919 99.484024
3 78 0.004392 0.007020 0.009898 0.015322 0.025949 0.040870 0.055190 0.071585 0.094128 0.128077 0.168259 99.379311
3 79 0.002922 0.004964 0.007233 0.011601 0.020977 0.035920 0.051758 0.069933 0.095114 0.133874 0.180750 99.384949
3 80 0.002847 0.004961 0.007618 0.012423 0.021936 0.037679 0.056132 0.077547 0.104612 0.146252 0.198503 99.329491
3 81 0.003711 0.007834 0.012744 0.019228 0.031621 0.052233 0.075187 0.100230 0.133589 0.186820 0.254564 99.122238
3 82 0.004251 0.008217 0.013325 0.021383 0.036822 0.060869 0.086602 0.114119 0.149349 0.204074 0.272833 99.028160
3 83 0.004992 0.009192 0.013910 0.021504 0.036286 0.057972 0.080012 0.104799 0.139276 0.191564 0.254130 99.086365
3 84 0.004247 0.006807 0.009370 0.014851 0.026702 0.044565 0.063103 0.086546 0.121654 0.175512 0.240730 99.205910
3 85 0.002655 0.004201 0.006319 0.011506 0.023723 0.043368 0.065406 0.094105 0.136159 0.200518 0.277556 99.134483
3 86 0.005486 0.010255 0.015841 0.025572 0.045245 0.073467 0.101917 0.136183 0.186844 0.262062 0.351180 98.785942
3 87 0.005646 0.010604 0.016075 0.024154 0.039229 0.062990 0.088776 0.118187 0.159135 0.224302 0.307709 98.943192
3 88 0.003421 0.005854 0.008750 0.014990 0.030017 0.056799 0.088568 0.125912 0.175099 0.246661 0.328236 98.915695
3 89 0.007525 0.014838 0.024483 0.040036 0.069148 0.108746 0.143685 0.179027 0.229277 0.306346 0.398232 98.478661
3 90 0.019982 0.035196 0.043381 0.053630 0.080253 0.125361 0.165844 0.200046 0.245194 0.319965 0.410373 98.300781
3 91 0.011104 0.020187 0.030080 0.044033 0.070761 0.117621 0.168782 0.213056 0.254556 0.317182 0.390170 98.362465
3 92 0.016155 0.035130 0.056091 0.078594 0.118010 0.181788 0.240059 0.279834 0.319406 0.386416 0.468499 97.820015
3 93 0.041416 0.076793 0.099669 0.115368 0.141928 0.186972 0.225137 0.253217 0.287650 0.348432 0.426516 97.796898
3 94 0.022922 0.044176 0.063766 0.084006 0.120355 0.178966 0.230571 0.265335 0.301325 0.361145 0.428980 97.898453
3 95 0.026444 0.041433 0.054320 0.074718 0.113741 0.172099 0.226490 0.274005 0.323415 0.389118 0.453655 97.850571
3 96 0.032237 0.054518 0.073410 0.100805 0.151243 0.217519 0.264911 0.299185 0.341674 0.405831 0.471113 97.587555
3 97 0.031738 0.052275 0.070809 0.096074 0.138141 0.194749 0.239145 0.274155 0.314854 0.376100 0.442105 97.769859
3 98 0.033450 0.055791 0.073721 0.094861 0.131129 0.185632 0.232988 0.272857 0.319855 0.393161 0.478394 97.728165
3 99 0.021899 0.038966 0.055012 0.077657 0.122237 0.187095 0.239637 0.282822 0.340479 0.428934 0.522409 97.682854
3 100 0.032506 0.053786 0.071038 0.095754 0.142076 0.207074 0.261361 0.307850 0.362521 0.440209 0.521923 97.503899
3 101 0.005842 0.010800 0.016854 0.027534 0.051957 0.095504 0.143349 0.191704 0.252401 0.345244 0.452514 98.406296
3 102 0.011060 0.016903 0.023182 0.036924 0.066588 0.113244 0.163600 0.221885 0.295433 0.395473 0.504123 98.151588
3 103 0.015329 0.033390 0.052319 0.071952 0.109030 0.172649 0.239837 0.302464 0.375787 0.474924 0.576912 97.575401
3 104 0.007794 0.016370 0.025691 0.037730 0.062720 0.109264 0.160874 0.211178 0.276704 0.383602 0.515225 98.192848
3 105 0.002031 0.003694 0.006185 0.011206 0.022209 0.042574 0.069969 0.106365 0.157850 0.237883 0.340782 98.999252
3 106 0.003583 0.005328 0.007569 0.013569 0.027995 0.050966 0.076479 0.111926 0.169034 0.257204 0.364604 98.911743
3 107 0.006800 0.010899 0.015340 0.024480 0.043923 0.073137 0.103147 0.140636 0.197813 0.284318 0.388930 98.710579
3 108 0.006204 0.009884 0.013773 0.021633 0.038601 0.065411 0.092808 0.123755 0.167187 0.235305 0.320324 98.905113
3 109 0.005672 0.010254 0.015448 0.023700 0.039609 0.064687 0.091214 0.120000 0.158065 0.216220 0.288531 98.966599
3 110 0.011740 0.017687 0.022485 0.031844 0.051321 0.082271 0.113676 0.146706 0.189288 0.257501 0.344789 98.730690
3 111 0.011170 0.021374 0.031391 0.044323 0.068359 0.105642 0.142432 0.179094 0.227413 0.301170 0.391838 98.475792
3 112 0.010020 0.018587 0.028806 0.040736 0.059092 0.094306 0.136977 0.173342 0.201756 0.252013 0.324015 98.660347
3 113 0.019735 0.043440 0.061865 0.071815 0.088416 0.120692 0.152793 0.180085 0.215188 0.275074 0.354115 98.416779
3 114 0.015505 0.026155 0.038585 0.054184 0.075675 0.113484 0.157584 0.198345 0.235255 0.297958 0.385448 98.401817
3 115 0.016818 0.030972 0.042647 0.056325 0.081931 0.121814 0.159007 0.193753 0.240929 0.315225 0.404639 98.335938
3 116 0.010621 0.018232 0.027197 0.039551 0.059709 0.092925 0.129780 0.165444 0.204014 0.266634 0.348609 98.637283
3 117 0.013436 0.023439 0.032154 0.045650 0.072988 0.115195 0.152722 0.188100 0.237825 0.316680 0.410011 98.391800
3 118 0.010809 0.019862 0.029832 0.043363 0.067866 0.110006 0.156527 0.205509 0.268658 0.368759 0.493928 98.224876
3 119 0.006900 0.015375 0.025162 0.036274 0.058019 0.099826 0.151524 0.208672 0.284415 0.400930 0.541753 98.171150
3 120 0.003577 0.006583 0.010799 0.019239 0.039178 0.076329 0.123364 0.182138 0.265500 0.384348 0.509084 98.379860
3 121 0.017458 0.029144 0.040823 0.063610 0.111395 0.177073 0.231224 0.278482 0.336634 0.423652 0.519778 97.770729
3 122 0.012050 0.031197 0.058727 0.092370 0.152012 0.232476 0.291399 0.330133 0.389815 0.496515 0.622477 97.290825
3 123 0.008996 0.016216 0.024948 0.039432 0.073966 0.151401 0.262683 0.368648 0.437548 0.518488 0.606073 97.491608
3 124 0.027891 0.048544 0.067359 0.102334 0.184344 0.298819 0.366786 0.394472 0.431703 0.501161 0.564762 97.011826
3 125 0.109158 0.196025 0.229608 0.241729 0.275357 0.352429 0.417941 0.455088 0.486610 0.554267 0.641721 96.040062
3 126 0.054813 0.143004 0.237303 0.276901 0.318768 0.422057 0.511436 0.535463 0.551262 0.628690 0.744969 95.575333
3 127 0.122855 0.203427 0.247906 0.278963 0.330402 0.441257 0.548865 0.609101 0.631287 0.685327 0.759436 95.141174
3 128 0.066353 0.131207 0.183101 0.221236 0.288587 0.412573 0.519945 0.572913 0.617759 0.715041 0.831700 95.439583
3 129 0.046610 0.108701 0.182044 0.227319 0.276184 0.390516 0.520703 0.597167 0.632735 0.711393 0.825776 95.480850
3 130 0.100088 0.117529 0.120712 0.156789 0.228454 0.311817 0.371509 0.434906 0.517382 0.624313 0.727109 96.289398
3 131 0.031284 0.058424 0.089978 0.123264 0.168595 0.245447 0.319159 0.372606 0.425366 0.529471 0.667542 96.968857
3 132 0.034908 0.068854 0.095032 0.114072 0.150166 0.220648 0.292032 0.349049 0.413448 0.521995 0.657009 97.082787
3 133 0.024415 0.036500 0.048452 0.070591 0.110875 0.166662 0.216831 0.267765 0.332173 0.431181 0.547183 97.747375
3 134 0.014095 0.024612 0.038454 0.056821 0.083529 0.129666 0.182398 0.234023 0.289121 0.380394 0.502433 98.064453
3 135 0.018670 0.039483 0.057057 0.072195 0.102134 0.160326 0.223699 0.281649 0.353622 0.470015 0.617476 97.603676
3 136 0.011265 0.020068 0.032414 0.049757 0.076847 0.123671 0.178885 0.234090 0.292043 0.387192 0.516764 98.077003
3 137 0.025768 0.041987 0.052494 0.070727 0.112302 0.174931 0.228818 0.280101 0.352835 0.463952 0.590818 97.605270
3 138 0.028602 0.057055 0.086169 0.113833 0.154913 0.222566 0.291357 0.349990 0.412752 0.516187 0.654269 97.112305
3 139 0.020779 0.052758 0.086906 0.108035 0.143160 0.219031 0.304350 0.370723 0.440316 0.560268 0.718555 96.975121
3 140 0.015126 0.024115 0.034172 0.054426 0.099563 0.179493 0.269058 0.358149 0.453950 0.589580 0.738768 97.183594
3 141 0.020024 0.053529 0.094765 0.129069 0.186398 0.286617 0.386542 0.464638 0.558730 0.710283 0.896493 96.212914
3 142 0.024789 0.056320 0.094674 0.134959 0.196404 0.287542 0.376856 0.455326 0.548210 0.692238 0.871541 96.261139
3 143 0.015684 0.023066 0.032097 0.056006 0.111425 0.193911 0.275640 0.371698 0.502868 0.674568 0.844877 96.898163
3 144 0.025368 0.043446 0.060244 0.088019 0.144888 0.235239 0.327328 0.424006 0.551126 0.732340 0.937831 96.430168
3 145 0.026021 0.058070 0.090848 0.129344 0.212098 0.350014 0.476780 0.579710 0.720373 0.946427 1.205327 95.204994
3 146 0.031060 0.060348 0.092214 0.135389 0.211433 0.323593 0.431496 0.540431 0.686618 0.900121 1.147683 95.439613
3 147 0.056676 0.074548 0.089697 0.141099 0.250584 0.382913 0.484494 0.594545 0.745856 0.936787 1.113667 95.129135
3 148 0.036568 0.105699 0.191985 0.250922 0.339739 0.502727 0.663962 0.775296 0.902063 1.120270 1.398841 93.711922
3 149 0.024422 0.051324 0.083328 0.131569 0.241594 0.444371 0.654118 0.807745 0.950381 1.180172 1.445832 93.985138
3 150 0.069069 0.113993 0.156359 0.233406 0.371205 0.522085 0.627073 0.732462 0.886191 1.090298 1.290273 93.907585
3 151 0.233210 0.303831 0.305414 0.370693 0.518843 0.689458 0.799544 0.907551 1.052529 1.218253 1.353267 92.247406
3 152 0.051615 0.122384 0.218778 0.342079 0.560565 0.867483 1.092087 1.185509 1.269126 1.449170 1.664639 91.176567
3 153 0.059422 0.150404 0.244007 0.307646 0.426793 0.660057 0.888295 1.023937 1.141548 1.338066 1.562571 92.197258
3 154 0.188015 0.262262 0.283621 0.345432 0.493494 0.723193 0.909112 1.031365 1.135343 1.296715 1.461188 91.870262
3 155 0.083865 0.238096 0.422154 0.518497 0.635805 0.877101 1.108292 1.222479 1.310972 1.476464 1.687937 90.418335
3 156 0.112144 0.154718 0.192375 0.277411 0.436667 0.641483 0.812336 0.965554 1.124258 1.320051 1.506030 92.456970
3 157 0.092149 0.136708 0.173087 0.242719 0.375255 0.548768 0.683276 0.796161 0.932298 1.118396 1.300910 93.600273
3 158 0.062860 0.121231 0.168601 0.216892 0.321489 0.515303 0.693926 0.814339 0.952800 1.188532 1.450696 93.493332
3 159 0.058591 0.103552 0.142024 0.190281 0.284752 0.448021 0.604954 0.730248 0.872749 1.101164 1.375149 94.088516
3 160 0.047338 0.086838 0.132562 0.191360 0.286016 0.431517 0.565766 0.671294 0.786953 0.972321 1.194170 94.633865
3 161 0.109134 0.145796 0.158203 0.206925 0.321263 0.477163 0.593784 0.698842 0.843105 1.044666 1.244005 94.157112
3 162 0.054963 0.107639 0.165983 0.225707 0.319394 0.490713 0.665810 0.798849 0.933430 1.168226 1.462551 93.606743
3 163 0.064750 0.139284 0.205918 0.263540 0.375585 0.584743 0.786855 0.924306 1.070176 1.300850 1.555624 92.728363
3 164 0.059292 0.102102 0.152950 0.218876 0.311293 0.464457 0.634651 0.775751 0.882602 1.046362 1.256055 94.095612
3 165 0.112709 0.230194 0.319440 0.378522 0.462087 0.602016 0.721606 0.810570 0.924367 1.104190 1.318914 93.015381
3 166 0.047958 0.112614 0.189333 0.258502 0.375771 0.594612 0.822836 0.979720 1.113227 1.317822 1.547617 92.639992
3 167 0.074845 0.120234 0.156652 0.220232 0.343333 0.509198 0.642586 0.759998 0.910201 1.120788 1.332547 93.809387
3 168 0.048150 0.080699 0.106092 0.144173 0.216585 0.321153 0.421265 0.527587 0.666264 0.851087 1.049602 95.567345
3 169 0.025567 0.039955 0.054444 0.087020 0.161103 0.273614 0.379473 0.486226 0.620331 0.811391 1.017794 96.043083
3 170 0.022988 0.065262 0.128955 0.190034 0.277266 0.417254 0.561692 0.690544 0.853409 1.094501 1.381148 94.316948
3 171 0.042457 0.067982 0.089767 0.133355 0.222129 0.346922 0.461913 0.583048 0.739353 0.958349 1.202452 95.152275
3 172 0.008006 0.015602 0.025334 0.043201 0.082834 0.151674 0.231029 0.324258 0.456150 0.649808 0.874022 97.138084
3 173 0.011431 0.019277 0.027470 0.045200 0.088515 0.165424 0.254037 0.360167 0.507697 0.722582 0.965592 96.832603
3 174 0.015381 0.042458 0.082386 0.125837 0.198709 0.319818 0.446237 0.563362 0.715798 0.954114 1.250675 95.285225
3 175 0.014488 0.041300 0.081597 0.117473 0.169950 0.265521 0.370799 0.460476 0.571172 0.756305 1.005276 96.145645
3 176 0.007671 0.013450 0.020385 0.033823 0.064250 0.120334 0.189593 0.270633 0.376864 0.533505 0.722412 97.647079
3 177 0.011417 0.020796 0.030963 0.048086 0.083951 0.143093 0.210149 0.293389 0.418869 0.606653 0.833634 97.298996
3 178 0.026375 0.044641 0.061248 0.093469 0.163144 0.267874 0.366903 0.470486 0.615138 0.827257 1.068361 95.995110
3 179 0.014790 0.042018 0.080769 0.112278 0.154906 0.236155 0.330220 0.417406 0.525258 0.696777 0.925031 96.464394
3 180 0.011934 0.019237 0.027788 0.046103 0.087375 0.161861 0.252526 0.357531 0.486818 0.670327 0.886922 96.991577
3 181 0.015161 0.040401 0.074071 0.109089 0.174038 0.291243 0.421144 0.550720 0.727853 0.994941 1.316971 95.284370
3 182 0.022804 0.052139 0.089249 0.132818 0.208685 0.330917 0.456767 0.583238 0.753327 1.010156 1.325502 95.034393
3 183 0.035492 0.056362 0.072188 0.103799 0.169428 0.262103 0.349603 0.452392 0.599781 0.798902 1.018596 96.081360
3 184 0.022975 0.040561 0.057679 0.088490 0.160397 0.285862 0.417335 0.550441 0.721704 0.971205 1.255926 95.427422
3 185 0.028372 0.080399 0.150863 0.217213 0.330827 0.525399 0.717636 0.868575 1.056118 1.350774 1.702069 92.971756
3 186 0.071110 0.124477 0.167707 0.222791 0.325151 0.493086 0.659395 0.815843 0.998631 1.261385 1.572502 93.287918
3 187 0.072898 0.115060 0.141394 0.200888 0.343059 0.545846 0.707536 0.860118 1.069979 1.340841 1.593016 93.009361
3 188 0.051103 0.118802 0.188631 0.253853 0.387145 0.634569 0.867812 1.006746 1.142534 1.385542 1.669139 92.294128
3 189 0.079996 0.181230 0.290244 0.384281 0.518113 0.732358 0.931903 1.078288 1.233215 1.461840 1.724513 91.384026
3 190 0.160650 0.234659 0.266908 0.338945 0.505809 0.752705 0.949389 1.105144 1.281525 1.513713 1.727733 91.162819
3 191 0.084766 0.176469 0.266412 0.362656 0.530060 0.782902 0.986081 1.115146 1.271278 1.521891 1.793076 91.109261
3 192 0.104468 0.164805 0.194849 0.255828 0.414455 0.676293 0.890057 1.040956 1.223212 1.488027 1.731665 91.815392
3 193 0.103475 0.194882 0.283424 0.377484 0.525724 0.783363 1.026986 1.179075 1.294707 1.487921 1.706031 91.036934
3 194 0.096855 0.254152 0.420704 0.511778 0.633809 0.891140 1.124750 1.230967 1.327572 1.534959 1.796097 90.177216
3 195 0.124637 0.239519 0.327689 0.381597 0.482640 0.750301 1.048997 1.214587 1.287854 1.468271 1.704063 90.969841
3 196 0.108813 0.202206 0.242436 0.301187 0.491011 0.824902 1.017670 1.046995 1.136695 1.365998 1.580010 91.682076
3 197 0.121288 0.254260 0.432029 0.535361 0.574708 0.742644 0.963482 1.118850 1.193381 1.352890 1.593082 91.118027
3 198 0.220928 0.388989 0.425117 0.431185 0.521667 0.734792 0.909988 1.007026 1.121438 1.329329 1.550825 91.358719
3 199 0.070628 0.121902 0.192035 0.293030 0.415893 0.588536 0.761417 0.902168 1.017411 1.183850 1.368466 93.084663
3 200 0.072473 0.125241 0.172796 0.245280 0.375488 0.566576 0.722169 0.831083 0.949934 1.135733 1.326280 93.476952
3 201 0.063142 0.160048 0.262321 0.330631 0.429828 0.610850 0.771486 0.871008 0.991723 1.199326 1.436365 92.873268
3 202 0.050321 0.088756 0.123186 0.171224 0.273117 0.461405 0.654803 0.797394 0.920488 1.108359 1.311408 94.039536
3 203 0.020297 0.042563 0.068472 0.102651 0.172685 0.299203 0.436878 0.564549 0.714012 0.922642 1.138694 95.517349
3 204 0.034322 0.055211 0.075925 0.112124 0.183818 0.298918 0.415198 0.529807 0.665746 0.864118 1.090696 95.674118
3 205 0.040483 0.074379 0.107947 0.153708 0.232237 0.337344 0.427558 0.519489 0.650311 0.837924 1.047883 95.570740
3 206 0.043625 0.073116 0.095362 0.128117 0.186379 0.263594 0.325880 0.386379 0.470698 0.597154 0.744905 96.684792
3 207 0.010149 0.017159 0.025994 0.043877 0.083558 0.150781 0.223544 0.298839 0.387830 0.515387 0.654372 97.588509
3 208 0.012336 0.023095 0.036637 0.060088 0.106868 0.176808 0.245760 0.321574 0.426725 0.580860 0.754506 97.254738
3 209 0.024436 0.046521 0.067686 0.092554 0.133923 0.194432 0.251244 0.309435 0.388817 0.511941 0.666515 97.312492
3 210 0.011525 0.020163 0.028856 0.044030 0.075445 0.123087 0.167959 0.212291 0.268764 0.355793 0.458395 98.233696
3 211 0.008625 0.014218 0.019807 0.030671 0.054176 0.093732 0.138304 0.190064 0.255624 0.350109 0.461296 98.383369
3 212 0.007542 0.015205 0.025680 0.043130 0.077377 0.125920 0.170740 0.217285 0.280447 0.376854 0.492516 98.167297
3 213 0.026233 0.041442 0.051250 0.066887 0.095960 0.133606 0.165198 0.198915 0.244728 0.312894 0.393530 98.269356
3 214 0.022646 0.032203 0.037320 0.050360 0.075956 0.106672 0.129296 0.152194 0.182935 0.228570 0.279981 98.701874
3 215 0.008424 0.018530 0.029503 0.041143 0.064165 0.106025 0.148739 0.181396 0.214559 0.273330 0.347806 98.566383
3 216 0.013010 0.025942 0.039435 0.054461 0.079560 0.120137 0.160171 0.194344 0.230318 0.289265 0.365662 98.427696
3 217 0.020009 0.033755 0.043173 0.054531 0.075657 0.107405 0.134451 0.158222 0.187936 0.237396 0.298002 98.649460
3 218 0.010233 0.017673 0.023908 0.033355 0.052322 0.081812 0.108516 0.131610 0.158874 0.204426 0.259671 98.917595
3 219 0.007244 0.012271 0.017610 0.026502 0.044627 0.072883 0.102137 0.132506 0.167684 0.218098 0.275072 98.923370
3 220 0.013224 0.019550 0.025408 0.037385 0.060039 0.089337 0.114749 0.140770 0.171279 0.214003 0.260962 98.853294
3 221 0.010030 0.018597 0.027280 0.037597 0.054561 0.078785 0.102064 0.125328 0.153522 0.195730 0.246500 98.950005
3 222 0.007281 0.011950 0.016283 0.022904 0.035297 0.054720 0.074402 0.094092 0.117253 0.154006 0.199669 99.212143
3 223 0.006720 0.011899 0.016023 0.021425 0.032981 0.051946 0.070476 0.088034 0.109703 0.144015 0.185053 99.261726
3 224 0.005322 0.008368 0.011564 0.017168 0.027765 0.042828 0.057374 0.072923 0.092099 0.121062 0.155169 99.388351
3 225 0.003977 0.006697 0.009463 0.013952 0.022914 0.036209 0.049222 0.062932 0.079974 0.105182 0.133659 99.475822
3 226 0.004881 0.007617 0.010417 0.015315 0.024620 0.037498 0.049924 0.063544 0.080263 0.104401 0.131260 99.470261
3 227 0.006173 0.010004 0.013126 0.018102 0.028071 0.041980 0.054351 0.066860 0.082561 0.105599 0.130683 99.442490
3 228 0.005643 0.009770 0.014131 0.020182 0.030278 0.044092 0.057453 0.070953 0.086078 0.107016 0.129453 99.424950
3 229 0.008222 0.012100 0.015402 0.022158 0.036081 0.054369 0.069114 0.082450 0.097237 0.118409 0.139816 99.344643
3 230 0.010843 0.019916 0.027287 0.034231 0.045426 0.061139 0.075224 0.088529 0.104439 0.127103 0.151660 99.254196
3 231 0.009675 0.015491 0.021294 0.029652 0.044209 0.065536 0.085697 0.101327 0.112605 0.130866 0.153141 99.230507
3 232 0.012967 0.024227 0.032585 0.039316 0.050233 0.065732 0.078859 0.091106 0.107248 0.131856 0.159692 99.206177
3 233 0.012434 0.018584 0.023487 0.031533 0.046762 0.068097 0.087269 0.104560 0.122447 0.148290 0.176640 99.159897
3 234 0.008840 0.015071 0.020504 0.027873 0.042538 0.065053 0.086296 0.105413 0.126934 0.158398 0.192335 99.150742
3 235 0.008147 0.013706 0.019248 0.027384 0.043287 0.067765 0.091037 0.111543 0.133990 0.168353 0.207043 99.108498
3 236 0.011111 0.019612 0.027434 0.036999 0.054548 0.080635 0.104191 0.125058 0.149774 0.187618 0.230548 98.972473
3 237 0.011631 0.020345 0.029393 0.040619 0.060572 0.093025 0.125714 0.153902 0.182169 0.225609 0.276469 98.780548
3 238 0.015527 0.025629 0.032886 0.044740 0.072385 0.115564 0.152461 0.182639 0.219952 0.275169 0.330260 98.532791
3 239 0.022917 0.041146 0.060230 0.079500 0.106284 0.153405 0.203615 0.240356 0.264491 0.307796 0.364472 98.155785
3 240 0.036379 0.079919 0.116172 0.129828 0.145409 0.187775 0.232582 0.266347 0.301144 0.358794 0.433528 97.712120
3 241 0.018742 0.036093 0.061418 0.090865 0.125472 0.184339 0.249678 0.295695 0.321340 0.373122 0.446934 97.796303
3 242 0.039710 0.071171 0.093099 0.116172 0.158411 0.224232 0.283796 0.333070 0.387389 0.460450 0.537487 97.295013
3 243 0.030064 0.046281 0.059821 0.083696 0.133129 0.212845 0.288585 0.350217 0.410493 0.499254 0.595434 97.290184
3 244 0.026385 0.058875 0.089818 0.112703 0.150955 0.225649 0.302144 0.357646 0.413436 0.504591 0.616768 97.141029
3 245 0.030221 0.069766 0.117162 0.156492 0.207935 0.300187 0.387864 0.436610 0.469801 0.542305 0.642110 96.639549
3 246 0.032610 0.078103 0.121213 0.148707 0.193973 0.280296 0.363865 0.424056 0.493525 0.609153 0.750538 96.503960
3 247 0.012013 0.020419 0.032257 0.054486 0.099379 0.179720 0.277787 0.378227 0.478905 0.615060 0.766561 97.085182
3 248 0.030485 0.050375 0.067508 0.099231 0.158977 0.232468 0.291191 0.353116 0.444460 0.567378 0.696430 97.008377
3 249 0.030057 0.065704 0.101767 0.136109 0.192867 0.282642 0.365418 0.432870 0.517673 0.650786 0.810262 96.413841
3 250 0.015589 0.039089 0.073876 0.115538 0.185286 0.301428 0.427673 0.539501 0.656746 0.818273 1.007376 95.819626
3 251 0.015686 0.028580 0.044147 0.069642 0.119486 0.204020 0.303065 0.411681 0.540465 0.715229 0.915321 96.632683
3 252 0.029059 0.059815 0.088540 0.120227 0.176777 0.266737 0.354149 0.434575 0.537023 0.690082 0.874006 96.369019
3 253 0.027900 0.073242 0.129152 0.175997 0.249045 0.380078 0.518286 0.632251 0.762671 0.965684 1.220186 94.865509
3 254 0.019292 0.049564 0.093044 0.141418 0.224467 0.377735 0.553525 0.706186 0.866437 1.110891 1.416880 94.440559
3 255 0.029204 0.062776 0.101145 0.147659 0.221515 0.328024 0.432073 0.537385 0.676373 0.874482 1.119661 95.469704
3 256 0.041877 0.069148 0.093819 0.137462 0.222320 0.346625 0.473360 0.618543 0.806053 1.046107 1.304978 94.839706
3 257 0.047255 0.089563 0.130965 0.197437 0.336305 0.550990 0.755763 0.949517 1.194012 1.509187 1.811072 92.427933
3 258 0.038656 0.109523 0.206245 0.281807 0.384727 0.584472 0.798391 0.960010 1.130289 1.410186 1.784102 92.311592
3 259 0.048094 0.127844 0.224227 0.279299 0.341730 0.497941 0.681483 0.815081 0.933325 1.142681 1.449334 93.458954
3 260 0.068491 0.137950 0.201389 0.264536 0.374850 0.561763 0.747922 0.908942 1.095027 1.352087 1.636531 92.650513
3 261 0.084653 0.133925 0.179186 0.262734 0.422657 0.633086 0.797977 0.949919 1.154197 1.416338 1.651303 92.314026
3 262 0.104209 0.164166 0.206284 0.278815 0.422257 0.613205 0.750775 0.863028 1.017758 1.229778 1.429030 92.920692
3 263 0.067019 0.138124 0.208756 0.271020 0.372487 0.546359 0.707206 0.817412 0.927270 1.093708 1.280481 93.570160
3 264 0.104961 0.188480 0.247055 0.301335 0.391680 0.534329 0.651642 0.735429 0.831036 0.973807 1.129891 93.910355
3 265 0.057323 0.101401 0.137740 0.187846 0.290885 0.448251 0.572119 0.655569 0.758491 0.911867 1.058918 94.819588
3 266 0.053166 0.099280 0.144195 0.187624 0.255037 0.374589 0.488239 0.564743 0.630365 0.744732 0.881981 95.576057
3 267 0.058565 0.122203 0.159303 0.174880 0.224210 0.331792 0.425289 0.473700 0.524041 0.622624 0.739648 96.143745
3 268 0.024786 0.047555 0.079086 0.117612 0.169971 0.249878 0.328419 0.384147 0.426891 0.500709 0.594682 97.076263
3 269 0.057040 0.082035 0.090088 0.108210 0.150509 0.206863 0.247548 0.283999 0.333317 0.401357 0.468834 97.570206
3 270 0.022837 0.039095 0.054952 0.074114 0.103980 0.146324 0.185784 0.221295 0.258929 0.311733 0.371006 98.209953
3 271 0.015270 0.025010 0.032952 0.045455 0.071107 0.106647 0.135926 0.162541 0.195513 0.243033 0.293379 98.673164
3 272 0.012238 0.018322 0.023649 0.034324 0.055608 0.081559 0.101796 0.123822 0.154199 0.196054 0.239702 98.958733
3 273 0.009103 0.013547 0.017941 0.027188 0.045995 0.069250 0.088255 0.109918 0.139818 0.180822 0.223431 99.074730
3 274 0.010625 0.015850 0.020634 0.030915 0.052684 0.079909 0.101240 0.124382 0.156110 0.199516 0.243391 98.964745
3 275 0.015457 0.023546 0.031255 0.045652 0.073152 0.105955 0.131314 0.159687 0.199580 0.253102 0.307122 98.654175
3 276 0.024864 0.034437 0.042271 0.061049 0.099527 0.147957 0.185230 0.222407 0.271260 0.339790 0.409705 98.161499
3 277 0.023712 0.041428 0.055380 0.075212 0.119625 0.187524 0.241425 0.283328 0.339514 0.427440 0.517196 97.688217
3 278 0.031926 0.055317 0.086671 0.121269 0.154976 0.218140 0.291892 0.355694 0.408566 0.505623 0.642492 97.127441
3 279 0.060427 0.124031 0.163798 0.183187 0.227592 0.327527 0.422734 0.492693 0.581089 0.735583 0.923722 95.757614
3 280 0.035816 0.062009 0.096623 0.134428 0.177092 0.263095 0.370295 0.460355 0.522874 0.636830 0.799938 96.440643
3 281 0.053119 0.077867 0.092356 0.128483 0.213841 0.338795 0.426790 0.495234 0.603830 0.788351 0.982663 95.798668
3 282 0.046621 0.095504 0.143228 0.171218 0.209061 0.307919 0.420667 0.507721 0.594581 0.758689 0.979149 95.765648
3 283 0.055759 0.085708 0.118901 0.161850 0.219129 0.322372 0.437946 0.540290 0.631407 0.785548 0.986670 95.654419
3 284 0.048423 0.093448 0.126458 0.152869 0.202195 0.303909 0.406911 0.479409 0.550725 0.681223 0.845569 96.108856
3 285 0.040406 0.069037 0.104903 0.153468 0.219407 0.307647 0.385400 0.450351 0.520703 0.639116 0.783855 96.325706
3 286 0.045234 0.069013 0.086134 0.119977 0.191619 0.293505 0.376884 0.445341 0.518580 0.613707 0.702099 96.537903
3 287 0.035594 0.054050 0.077010 0.126385 0.218492 0.320925 0.387382 0.443946 0.515165 0.604889 0.677927 96.538231
3 288 0.099884 0.158260 0.178227 0.200420 0.244936 0.305149 0.345502 0.385636 0.451792 0.552275 0.664047 96.413872
3 289 0.038341 0.083822 0.130379 0.175849 0.261582 0.397948 0.500838 0.545782 0.588454 0.675322 0.764801 95.836884
3 290 0.035379 0.066974 0.093009 0.120043 0.178752 0.293386 0.412521 0.491244 0.546179 0.626095 0.703672 96.432747
3 291 0.020609 0.033165 0.047292 0.073702 0.127982 0.214017 0.295236 0.361424 0.426055 0.517170 0.613174 97.270172
3 292 0.034564 0.063847 0.090462 0.121177 0.179378 0.266660 0.337436 0.387992 0.445472 0.537332 0.640473 96.895203
3 293 0.054408 0.093999 0.119868 0.146893 0.196897 0.266530 0.320055 0.367351 0.431905 0.520603 0.612413 96.869072
3 294 0.015742 0.027944 0.041055 0.060682 0.099571 0.165057 0.231584 0.287779 0.344893 0.426880 0.514459 97.784355
3 295 0.013604 0.024459 0.037383 0.057065 0.096284 0.162197 0.228531 0.282039 0.331650 0.402332 0.477101 97.887352
3 296 0.032416 0.063828 0.088047 0.107376 0.140221 0.189520 0.228009 0.257774 0.298150 0.359755 0.427441 97.807465
3 297 0.013973 0.025933 0.039296 0.055823 0.083584 0.125438 0.165615 0.199209 0.233009 0.282002 0.336352 98.439766
3 298 0.006547 0.010117 0.013660 0.020783 0.036561 0.061638 0.088080 0.117532 0.154864 0.205218 0.255952 99.029045
3 299 0.006466 0.011129 0.016265 0.024597 0.041309 0.066172 0.090149 0.113609 0.141042 0.179437 0.220712 99.089111
3 300 0.007547 0.012933 0.018191 0.025712 0.039575 0.058493 0.075818 0.093370 0.114615 0.144252 0.176364 99.233124
3 301 0.005107 0.008152 0.011075 0.015932 0.025178 0.037910 0.049973 0.063113 0.079935 0.104529 0.132137 99.466965
3 302 0.003442 0.005515 0.007688 0.011308 0.018249 0.028215 0.038042 0.048524 0.061625 0.082139 0.106589 99.588661
3 303 0.004851 0.007417 0.009336 0.012873 0.020276 0.030369 0.039434 0.049224 0.062402 0.081898 0.103325 99.578598
3 304 0.003449 0.005841 0.008429 0.012266 0.019212 0.029057 0.038853 0.048697 0.059821 0.076709 0.096345 99.601326
3 305 0.003292 0.005537 0.007788 0.011178 0.017654 0.026705 0.035422 0.044156 0.054352 0.069649 0.086969 99.637299
3 306 0.003513 0.005413 0.007128 0.010239 0.016577 0.025297 0.033570 0.042549 0.054013 0.070881 0.089579 99.641243
3 307 0.002586 0.004242 0.005929 0.008742 0.014531 0.022886 0.031073 0.039801 0.050926 0.067752 0.086903 99.664635
3 308 0.002730 0.004492 0.006348 0.009475 0.015965 0.025557 0.035204 0.045134 0.056805 0.073965 0.092995 99.631332
3 309 0.003437 0.005845 0.008305 0.011994 0.019254 0.029702 0.039824 0.049797 0.061338 0.078691 0.098253 99.593559
3 310 0.004516 0.007567 0.010327 0.014409 0.022266 0.033272 0.043790 0.054648 0.068206 0.088555 0.111678 99.540764
3 311 0.003665 0.006111 0.008680 0.012754 0.020921 0.033031 0.045336 0.057829 0.072057 0.092482 0.114859 99.532280
3 312 0.003633 0.006117 0.008452 0.012118 0.019763 0.031379 0.043117 0.055338 0.070567 0.093288 0.118660 99.537567
3 313 0.003588 0.006001 0.008581 0.012683 0.020655 0.032357 0.044312 0.056996 0.072403 0.095607 0.122559 99.524261
3 314 0.006033 0.009721 0.012920 0.018246 0.028985 0.043679 0.056953 0.070259 0.086389 0.108959 0.132594 99.425262
3 315 0.003638 0.006167 0.008886 0.013228 0.022120 0.035655 0.049555 0.063555 0.079570 0.102465 0.127283 99.487885
3 316 0.003391 0.005755 0.008205 0.012289 0.020848 0.033848 0.046761 0.059984 0.076232 0.101017 0.129364 99.502304
3 317 0.006154 0.009881 0.013193 0.019018 0.031016 0.047099 0.060956 0.074920 0.093075 0.119545 0.147468 99.377670
3 318 0.009264 0.013807 0.017268 0.024230 0.038583 0.056666 0.070733 0.083896 0.100324 0.123972 0.148232 99.313026
3 319 0.004584 0.007760 0.010908 0.016136 0.027218 0.043921 0.059799 0.075024 0.093426 0.121427 0.152198 99.387596
3 320 0.005462 0.009495 0.013780 0.019662 0.030666 0.049097 0.068644 0.086160 0.103599 0.132105 0.166892 99.314438
3 321 0.010443 0.020441 0.027953 0.034118 0.047044 0.069340 0.090532 0.107610 0.126474 0.156130 0.189095 99.120819
3 322 0.006163 0.010939 0.016173 0.022487 0.032981 0.050407 0.069297 0.085984 0.101226 0.126188 0.157377 99.320778
3 323 0.004855 0.007917 0.010842 0.015727 0.025993 0.041626 0.056725 0.071130 0.087369 0.111264 0.136907 99.429642
3 324 0.006073 0.010069 0.013343 0.018338 0.028602 0.043365 0.056247 0.068077 0.082671 0.104998 0.129260 99.438957
3 325 0.005884 0.010039 0.014109 0.019498 0.028954 0.042061 0.054263 0.065777 0.078658 0.098251 0.120452 99.462059
3 326 0.006622 0.010110 0.012677 0.017228 0.026661 0.039094 0.049670 0.060302 0.073522 0.092233 0.111728 99.500153
3 327 0.005630 0.008606 0.011211 0.015774 0.024527 0.036087 0.046315 0.056894 0.069477 0.087552 0.106736 99.531189
3 328 0.003599 0.006256 0.008470 0.011515 0.017781 0.026894 0.035757 0.044955 0.055926 0.071497 0.087465 99.629883
3 329 0.004827 0.007602 0.010584 0.015386 0.022830 0.033643 0.044329 0.054814 0.065508 0.083480 0.106697 99.550301
4 5 0.000000 0.000000 0.000000 0.000000 0.000000 0.000000 0.000000 0.000000 0.000000 0.000000 0.000000 0.000000
4 6 1.457137 21.064989 15.037855 24.169004 7.889512 7.059792 4.298281 2.741191 1.301563 0.447548 0.125619 14.407510
4 7 5.490699 26.590740 10.047774 12.969891 5.520451 7.161452 5.449869 4.295560 2.173627 1.040134 0.433854 18.825949
4 8 1.928376 19.034883 15.803419 17.093735 6.867193 6.231088 5.567669 5.218987 3.765874 2.560114 1.292027 14.636636
4 9 1.301688 8.060537 4.034077 7.216939 8.701189 22.295607 15.641980 7.151266 3.332588 2.668840 1.766333 17.828955
4 10 0.344020 0.745830 0.924965 1.620815 3.690596 13.929359 28.308245 12.239716 5.559069 3.639682 3.464423 25.533283
4 11 0.226172 0.445027 0.596661 1.177045 2.931897 11.213070 26.253635 12.686555 6.398407 4.597061 4.892773 28.581697
4 12 0.203145 0.250368 0.433113 1.061558 1.605801 2.555024 7.923578 12.431385 22.418785 16.047039 10.086499 24.983704
4 13 0.159923 0.298615 0.385329 0.555079 0.875825 1.465229 3.160579 3.158705 6.125422 11.126265 20.941433 51.747589
4 14 0.045445 0.093546 0.150847 0.287391 0.499022 1.107288 3.089718 3.271630 4.652781 6.136665 11.278709 69.386963
4 15 0.044343 0.083127 0.122276 0.232529 0.475871 1.253053 3.744051 3.652851 4.178699 4.680444 7.742932 73.789825
4 16 0.037262 0.061359 0.091527 0.176940 0.385586 0.806859 1.369077 2.043648 2.978747 4.475502 6.137660 81.435837
4 17 0.046158 0.071056 0.100859 0.178468 0.313387 0.522181 0.737902 0.975244 1.338837 2.040688 3.068643 90.606575
4 18 0.018436 0.034287 0.055338 0.101699 0.206335 0.429177 0.737034 1.066486 1.462814 2.138799 2.995540 90.754059
4 19 0.023011 0.046842 0.078650 0.143177 0.305118 0.699104 1.257935 1.725912 2.098026 2.705973 3.367235 87.549019
4 20 0.022203 0.039910 0.064967 0.126270 0.280581 0.609748 1.046608 1.480936 1.953737 2.642440 3.311259 88.421341
4 21 0.013890 0.026185 0.041347 0.072639 0.142954 0.291066 0.487187 0.684538 0.920231 1.339322 1.886573 94.094070
4 22 0.013330 0.024069 0.037329 0.065589 0.131030 0.272137 0.468553 0.674338 0.916284 1.322724 1.827031 94.247589
4 23 0.013681 0.027781 0.044984 0.078539 0.168275 0.388334 0.692338 0.937436 1.142094 1.485961 1.860797 93.159775
4 24 0.012338 0.026392 0.043555 0.072242 0.145664 0.337661 0.642420 0.912381 1.081021 1.304132 1.521268 93.900925
4 25 0.012755 0.018063 0.024483 0.043971 0.086739 0.156976 0.238275 0.336495 0.484914 0.739733 1.073225 96.784370
4 26 0.011826 0.020786 0.032933 0.057838 0.105651 0.190409 0.305104 0.438877 0.605820 0.856187 1.164235 96.210335
4 27 0.021264 0.032036 0.045659 0.082330 0.159038 0.273798 0.387200 0.504732 0.684200 0.995759 1.389177 95.424805
4 28 0.004283 0.009145 0.015213 0.024835 0.051291 0.114299 0.200068 0.277497 0.349666 0.455651 0.566537 97.931519
4 29 0.007662 0.012083 0.018553 0.032992 0.063790 0.112447 0.160689 0.206950 0.263287 0.361183 0.489025 98.271339
4 30 0.006249 0.009305 0.013331 0.023427 0.045946 0.081795 0.120938 0.173244 0.258425 0.396076 0.568312 98.302948
4 31 0.005482 0.009601 0.016856 0.032213 0.063991 0.115672 0.175362 0.243528 0.328044 0.447173 0.581121 97.980957
4 32 0.013392 0.018578 0.026053 0.047309 0.092531 0.146035 0.179917 0.211064 0.262109 0.348191 0.444040 98.210785
4 33 0.006665 0.014087 0.022805 0.033685 0.058772 0.116551 0.189013 0.242388 0.280882 0.353337 0.442414 98.239395
4 34 0.006343 0.011415 0.017008 0.026455 0.048686 0.097145 0.157273 0.208933 0.258278 0.344477 0.449227 98.374763
4 35 0.008060 0.015499 0.026919 0.044022 0.073267 0.125033 0.185035 0.233076 0.267032 0.323774 0.395084 98.303200
4 36 0.024406 0.034573 0.041467 0.056810 0.083482 0.117348 0.143471 0.169568 0.206741 0.267879 0.342395 98.511864
4 37 0.012322 0.020552 0.032250 0.052955 0.086799 0.130522 0.169842 0.206967 0.248812 0.310349 0.380122 98.348503
4 38 0.013418 0.020776 0.029887 0.047872 0.079276 0.118899 0.151052 0.181336 0.220636 0.282415 0.356032 98.498405
4 39 0.010230 0.017467 0.026350 0.041959 0.070829 0.111451 0.147720 0.181588 0.225190 0.292003 0.366116 98.509094
4 40 0.009959 0.019092 0.026892 0.037440 0.065990 0.128496 0.194499 0.230951 0.253863 0.306254 0.364585 98.361984
4 41 0.007172 0.014366 0.024386 0.039688 0.068936 0.122005 0.178081 0.215184 0.238369 0.282465 0.334553 98.474792
4 42 0.009115 0.013967 0.019658 0.030878 0.050589 0.078870 0.106415 0.134331 0.167482 0.219433 0.283767 98.885498
4 43 0.011046 0.016265 0.022555 0.036551 0.061097 0.086626 0.106565 0.133007 0.173026 0.226338 0.280415 98.846504
4 44 0.007688 0.011378 0.017285 0.032608 0.064452 0.100759 0.127414 0.155588 0.192032 0.237149 0.276566 98.777077
4 45 0.010809 0.016345 0.023038 0.037676 0.063371 0.090470 0.109253 0.129460 0.157992 0.197905 0.239724 98.923958
4 46 0.005569 0.010399 0.016244 0.024919 0.040220 0.063443 0.087334 0.112460 0.144359 0.192903 0.250339 99.051811
4 47 0.009453 0.015216 0.020774 0.031229 0.050993 0.076278 0.098193 0.123391 0.158534 0.208498 0.262687 98.944756
4 48 0.005030 0.007525 0.011330 0.021203 0.041775 0.067339 0.088623 0.113727 0.149677 0.200597 0.253046 99.040131
4 49 0.002684 0.004712 0.007367 0.012694 0.024030 0.042138 0.061336 0.083777 0.116013 0.166783 0.227088 99.251381
4 50 0.007506 0.011023 0.015384 0.026811 0.050135 0.076209 0.094356 0.116682 0.152109 0.202321 0.252575 98.994888
4 51 0.005099 0.009275 0.015496 0.028618 0.057810 0.102886 0.146812 0.183474 0.212819 0.248364 0.280164 98.709183
4 52 0.003624 0.006181 0.009236 0.015799 0.030256 0.053256 0.077646 0.107245 0.149795 0.213940 0.284956 99.048065
4 53 0.004718 0.008383 0.013872 0.023803 0.041938 0.068167 0.094859 0.125230 0.165560 0.225910 0.292068 98.935493
4 54 0.027140 0.046361 0.058850 0.080642 0.128149 0.185662 0.213955 0.224251 0.238308 0.266039 0.286785 98.243866
4 55 0.012752 0.024741 0.040571 0.064373 0.104683 0.162675 0.211432 0.238862 0.251170 0.277510 0.307545 98.303688
4 56 0.012949 0.022513 0.032722 0.049408 0.080136 0.124486 0.162284 0.192047 0.222671 0.273797 0.332098 98.494888
4 57 0.011817 0.016967 0.022548 0.035079 0.058306 0.088589 0.116315 0.148912 0.190340 0.246276 0.304074 98.760780
4 58 0.010619 0.014686 0.019961 0.032826 0.055752 0.081193 0.101357 0.127696 0.165827 0.219989 0.280076 98.890022
4 59 0.006107 0.012512 0.019577 0.027711 0.043112 0.071941 0.103492 0.130082 0.155463 0.199273 0.254933 98.975792
4 60 0.005781 0.009202 0.013003 0.021337 0.038837 0.065935 0.090558 0.116397 0.153147 0.217311 0.297667 98.970825
4 61 0.003877 0.007318 0.012065 0.020266 0.038224 0.072832 0.115043 0.153433 0.185074 0.232786 0.285968 98.873116
4 62 0.007650 0.011112 0.015566 0.026407 0.045767 0.067714 0.082672 0.099863 0.126506 0.173787 0.232950 99.110008
4 63 0.004810 0.008716 0.013581 0.021411 0.036143 0.059934 0.084177 0.107242 0.133776 0.178480 0.232851 99.118874
4 64 0.002798 0.005591 0.009115 0.014957 0.029974 0.063026 0.105601 0.141542 0.168081 0.210432 0.256792 98.992088
4 65 0.004223 0.007388 0.011960 0.020969 0.039517 0.067902 0.095872 0.121502 0.146075 0.183212 0.225301 99.076080
4 66 0.002716 0.004615 0.006957 0.011458 0.020549 0.034928 0.050364 0.069027 0.094661 0.135021 0.184895 99.384811
4 67 0.003408 0.005682 0.008627 0.014291 0.025514 0.041776 0.057944 0.076539 0.101429 0.138595 0.181217 99.344978
4 68 0.004293 0.006584 0.009551 0.016085 0.029729 0.047685 0.063245 0.080422 0.103333 0.136098 0.169325 99.333649
4 69 0.004350 0.007472 0.011071 0.016990 0.027958 0.042965 0.056749 0.070987 0.088456 0.114198 0.142408 99.416389
4 70 0.004886 0.007132 0.009925 0.015651 0.025890 0.038408 0.049570 0.062925 0.079933 0.103972 0.130412 99.471298
4 71 0.003814 0.006079 0.008326 0.012514 0.021085 0.033532 0.045352 0.058122 0.074542 0.098836 0.126048 99.511749
4 72 0.003772 0.005955 0.008465 0.013002 0.021144 0.032115 0.042900 0.055397 0.070945 0.093325 0.118758 99.534218
4 73 0.003357 0.004950 0.006720 0.010401 0.017181 0.025871 0.034061 0.044299 0.058063 0.077901 0.100812 99.616386
4 74 0.004125 0.006170 0.008250 0.012277 0.019636 0.029073 0.037834 0.048481 0.063003 0.084517 0.109740 99.576897
4 75 0.004134 0.007237 0.010250 0.014417 0.022314 0.034971 0.047802 0.060012 0.073766 0.096365 0.124354 99.504379
4 76 0.004246 0.006368 0.008560 0.013041 0.021456 0.032675 0.043156 0.055347 0.071409 0.095456 0.124093 99.524193
4 77 0.003976 0.005483 0.007646 0.012854 0.022305 0.033653 0.044777 0.059977 0.080759 0.109307 0.141628 99.477638
4 78 0.005418 0.007720 0.010282 0.016618 0.029253 0.044290 0.056561 0.071901 0.095145 0.128719 0.165721 99.368378
4 79 0.003150 0.005380 0.008308 0.013605 0.023859 0.039989 0.056740 0.074204 0.096400 0.132554 0.178393 99.367424
4 80 0.002396 0.004054 0.006003 0.010027 0.019222 0.034415 0.050025 0.067521 0.093591 0.138662 0.195949 99.378136
4 81 0.001458 0.002923 0.004840 0.008454 0.018902 0.042501 0.072580 0.100521 0.130308 0.181708 0.240856 99.194946
4 82 0.001639 0.002882 0.004749 0.009132 0.021238 0.045872 0.076248 0.107375 0.142182 0.196364 0.257875 99.134445
4 83 0.002141 0.004037 0.006999 0.013156 0.027927 0.054260 0.083925 0.112122 0.141542 0.186714 0.239493 99.127686
4 84 0.002304 0.003791 0.005859 0.010553 0.021478 0.039088 0.057908 0.080409 0.112956 0.166509 0.233589 99.265556
4 85 0.001914 0.002906 0.004318 0.008218 0.018224 0.034441 0.052160 0.077517 0.121766 0.194873 0.284217 99.199448
4 86 0.002162 0.003961 0.006934 0.013754 0.031644 0.065125 0.105799 0.150556 0.203664 0.277572 0.355374 98.783455
4 87 0.003636 0.006488 0.010236 0.017605 0.033834 0.059590 0.086560 0.116710 0.159190 0.227363 0.310646 98.968140
4 88 0.002448 0.004254 0.006945 0.012904 0.026609 0.049367 0.074620 0.105678 0.153200 0.230994 0.328831 99.004150
4 89 0.003440 0.005894 0.009853 0.019401 0.044272 0.088907 0.140966 0.197672 0.264765 0.352330 0.435702 98.436798
4 90 0.007118 0.013033 0.020526 0.034336 0.066533 0.119841 0.169282 0.209964 0.260229 0.345881 0.443728 98.309532
4 91 0.006208 0.010570 0.016280 0.027343 0.050471 0.086895 0.122185 0.160413 0.219106 0.320220 0.445588 98.534721
4 92 0.005603 0.010874 0.018186 0.031727 0.066313 0.137632 0.222976 0.292169 0.349108 0.430490 0.507847 97.927071
4 93 0.014103 0.024263 0.038339 0.065267 0.119483 0.195673 0.256805 0.297232 0.335376 0.401246 0.475278 97.776939
4 94 0.011382 0.020288 0.031947 0.050671 0.085160 0.139644 0.195753 0.247834 0.304016 0.384043 0.471996 98.057266
4 95 0.022008 0.029633 0.038845 0.061753 0.103590 0.153334 0.193929 0.241555 0.307560 0.395043 0.485972 97.966782
4 96 0.021867 0.035054 0.051981 0.082221 0.136039 0.203850 0.260509 0.313439 0.373829 0.449534 0.520031 97.551643
4 97 0.026739 0.041185 0.057773 0.086914 0.136284 0.195817 0.242119 0.285651 0.339266 0.411347 0.483605 97.693298
4 98 0.039492 0.057613 0.073559 0.102620 0.151800 0.208250 0.249549 0.288373 0.336418 0.400828 0.467014 97.624489
4 99 0.023333 0.038131 0.058529 0.093470 0.151939 0.220862 0.274156 0.320270 0.372218 0.443051 0.512244 97.491798
4 100 0.056456 0.076001 0.089890 0.129157 0.206765 0.282583 0.321923 0.358690 0.410158 0.469958 0.513468 97.084953
4 101 0.006481 0.011833 0.020258 0.036538 0.070024 0.121088 0.171965 0.225606 0.298253 0.408348 0.532492 98.097115
4 102 0.011339 0.016736 0.025269 0.046521 0.092229 0.151654 0.203384 0.266334 0.361289 0.492099 0.617937 97.715202
4 103 0.009560 0.019452 0.031519 0.054698 0.122955 0.259183 0.383881 0.432102 0.446930 0.500820 0.552439 97.186462
4 104 0.005299 0.010252 0.016627 0.028484 0.059645 0.127241 0.215074 0.299847 0.384814 0.501810 0.613390 97.737518
4 105 0.002417 0.004243 0.007224 0.013759 0.027548 0.049823 0.076210 0.111257 0.164605 0.254235 0.378021 98.910660
4 106 0.003661 0.005288 0.008136 0.015924 0.033258 0.057844 0.084905 0.125125 0.189653 0.283677 0.391437 98.801086
4 107 0.005516 0.008621 0.013203 0.024640 0.050953 0.088766 0.125439 0.169387 0.232758 0.321601 0.414668 98.544449
4 108 0.006512 0.010110 0.014104 0.023093 0.043162 0.072020 0.097924 0.128010 0.176179 0.253446 0.346112 98.829323
4 109 0.003887 0.007022 0.011584 0.020078 0.037341 0.064666 0.094384 0.127847 0.172887 0.242174 0.324719 98.893410
4 110 0.006310 0.009089 0.012991 0.023926 0.049955 0.084721 0.112890 0.144963 0.196554 0.277774 0.367437 98.713394
4 111 0.004125 0.007979 0.013871 0.024522 0.049181 0.097474 0.156930 0.213170 0.268374 0.347109 0.430558 98.386703
4 112 0.006409 0.010735 0.015760 0.025399 0.046691 0.081870 0.114854 0.145906 0.191444 0.274778 0.382261 98.703888
4 113 0.005892 0.012503 0.021453 0.033426 0.058567 0.110181 0.172149 0.218412 0.249862 0.304036 0.368773 98.444748
4 114 0.012483 0.016799 0.021694 0.035403 0.065024 0.106808 0.142217 0.178094 0.228207 0.311734 0.410913 98.470627
4 115 0.009085 0.016214 0.025593 0.040110 0.066365 0.110224 0.160241 0.209105 0.259702 0.333362 0.417325 98.352669
4 116 0.014756 0.020012 0.023944 0.034726 0.057675 0.090295 0.118290 0.148216 0.192587 0.266189 0.358040 98.675270
4 117 0.011450 0.019367 0.029601 0.045701 0.070399 0.103769 0.136889 0.172511 0.217446 0.286917 0.374578 98.531372
4 118 0.012831 0.020140 0.026813 0.041129 0.072522 0.118239 0.157474 0.196828 0.254541 0.348132 0.457927 98.293427
4 119 0.005132 0.010008 0.015939 0.026169 0.051343 0.101362 0.158861 0.209903 0.264087 0.355088 0.465228 98.336884
4 120 0.003914 0.006726 0.011194 0.020399 0.039668 0.071407 0.107274 0.150707 0.211564 0.310561 0.438139 98.628448
4 121 0.012738 0.019985 0.028675 0.047808 0.086630 0.137790 0.181531 0.229473 0.298343 0.401405 0.516936 98.038689
4 122 0.004652 0.009560 0.016667 0.029807 0.065178 0.145476 0.255543 0.361053 0.452940 0.565869 0.665341 97.427910
4 123 0.006717 0.011105 0.017253 0.029813 0.056019 0.100606 0.150826 0.209418 0.293233 0.435287 0.620758 98.068962
4 124 0.015322 0.025446 0.039032 0.062837 0.105019 0.166920 0.230824 0.300237 0.386938 0.511699 0.650151 97.505577
4 125 0.040879 0.068597 0.094441 0.138919 0.233668 0.372691 0.464173 0.494524 0.523267 0.612151 0.716006 96.240685
4 126 0.014854 0.034143 0.063575 0.097315 0.155664 0.291768 0.475544 0.602933 0.652592 0.738524 0.839228 96.033852
4 127 0.066795 0.099896 0.130040 0.185737 0.284594 0.423175 0.525472 0.580786 0.627741 0.736255 0.870762 95.468742
4 128 0.025486 0.047212 0.072626 0.106467 0.171423 0.291819 0.415660 0.504143 0.585995 0.739663 0.922156 96.117355
4 129 0.022901 0.045871 0.069337 0.098829 0.171154 0.330270 0.503737 0.597643 0.641816 0.736949 0.835075 95.946419
4 130 0.043615 0.061078 0.083052 0.124299 0.189110 0.271216 0.331911 0.379302 0.436065 0.550958 0.700576 96.828819
4 131 0.031306 0.051561 0.066363 0.087667 0.131882 0.206526 0.273580 0.327569 0.395877 0.516739 0.659153 97.251778
4 132 0.020659 0.039358 0.058124 0.079848 0.122527 0.205425 0.294033 0.353378 0.396566 0.483320 0.593263 97.353500
4 133 0.021067 0.028390 0.039040 0.061732 0.098877 0.146484 0.191126 0.240658 0.301810 0.399403 0.521892 97.949516
4 134 0.016833 0.025614 0.033352 0.048408 0.079139 0.127049 0.170037 0.211885 0.271766 0.375450 0.504665 98.135803
4 135 0.008407 0.017183 0.028649 0.043881 0.076973 0.150393 0.243553 0.316326 0.368484 0.460456 0.572557 97.713142
4 136 0.012731 0.017753 0.023264 0.036557 0.063867 0.105909 0.147072 0.194733 0.265085 0.384673 0.539309 98.209045
4 137 0.013775 0.021549 0.032987 0.056063 0.100146 0.161022 0.215448 0.269206 0.338992 0.452761 0.587896 97.750160
4 138 0.014292 0.025382 0.038943 0.064436 0.124251 0.226402 0.316869 0.375090 0.435638 0.552850 0.685609 97.140244
4 139 0.005693 0.012730 0.022250 0.035362 0.069730 0.160965 0.294200 0.403690 0.478712 0.604712 0.745155 97.166801
4 140 0.007512 0.010265 0.014686 0.027564 0.058102 0.106226 0.152482 0.210544 0.310971 0.495615 0.737158 97.868881
4 141 0.005187 0.011548 0.019759 0.032740 0.072352 0.180943 0.338340 0.466522 0.565322 0.729282 0.901293 96.676712
4 142 0.006494 0.012707 0.022606 0.043175 0.096918 0.211014 0.354382 0.481989 0.591394 0.747505 0.907114 96.524704
4 143 0.005756 0.008491 0.013030 0.025054 0.053037 0.099365 0.151982 0.223397 0.337096 0.526184 0.770305 97.786301
4 144 0.009741 0.017442 0.026918 0.046032 0.092792 0.175083 0.255099 0.331651 0.446984 0.651937 0.903746 97.042572
4 145 0.005772 0.011868 0.020226 0.037351 0.092737 0.231175 0.402814 0.532124 0.653622 0.875981 1.117308 96.019020
4 146 0.008484 0.015619 0.027618 0.052813 0.110494 0.214091 0.332154 0.455774 0.611657 0.858731 1.155174 96.157394
4 147 0.015799 0.021899 0.031935 0.060559 0.125555 0.222765 0.315985 0.428580 0.605845 0.893991 1.232446 96.044632
4 148 0.008696 0.021377 0.037548 0.060842 0.137602 0.358131 0.675489 0.908559 1.068352 1.333578 1.580614 93.809212
4 149 0.005713 0.011010 0.019918 0.040411 0.099624 0.236740 0.416954 0.597680 0.818023 1.194204 1.631019 94.928703
4 150 0.018546 0.030572 0.050907 0.098046 0.196545 0.336384 0.470325 0.623191 0.845638 1.172660 1.524214 94.632980
4 151 0.044737 0.069932 0.105846 0.203801 0.437243 0.706536 0.828414 0.898890 1.054945 1.334008 1.592310 92.723335
4 152 0.012208 0.025109 0.046284 0.092595 0.233794 0.560235 0.953297 1.250707 1.515232 1.904209 2.197901 91.208427
4 153 0.012567 0.028587 0.053283 0.094979 0.204486 0.457168 0.768861 0.990855 1.166345 1.470450 1.788703 92.963715
4 154 0.059420 0.087779 0.125308 0.218100 0.410660 0.643329 0.770216 0.847430 0.993316 1.307441 1.682979 92.854019
4 155 0.026842 0.066777 0.120152 0.184683 0.351722 0.771539 1.313264 1.614821 1.677924 1.802446 1.903389 90.166443
4 156 0.048337 0.071088 0.107456 0.192944 0.361054 0.574305 0.737509 0.881389 1.067355 1.360043 1.673719 92.924797
4 157 0.052497 0.084069 0.125326 0.210377 0.373520 0.575623 0.711398 0.806774 0.935660 1.149552 1.374695 93.600510
4 158 0.039785 0.076874 0.117639 0.177276 0.321619 0.592876 0.849805 1.002816 1.147630 1.401265 1.647980 92.624435
4 159 0.041187 0.071045 0.110093 0.175835 0.300816 0.500977 0.696095 0.857662 1.031409 1.305108 1.615567 93.294212
4 160 0.040022 0.067167 0.101141 0.162171 0.282074 0.455341 0.614140 0.762503 0.951025 1.213049 1.472299 93.879066
4 161 0.063085 0.087477 0.130656 0.231189 0.399634 0.565887 0.676300 0.790216 0.949190 1.176244 1.406576 93.523544
4 162 0.057276 0.094837 0.123056 0.181253 0.337190 0.596069 0.789221 0.905937 1.081511 1.392609 1.684049 92.756996
4 163 0.024165 0.053615 0.099315 0.160391 0.285873 0.570216 0.924812 1.158544 1.288895 1.528904 1.785519 92.119751
4 164 0.055292 0.084013 0.107507 0.153792 0.244764 0.385971 0.504775 0.611037 0.776693 1.089219 1.490796 94.496140
4 165 0.038668 0.076895 0.130039 0.207946 0.364141 0.654494 0.954453 1.136581 1.246304 1.438015 1.628375 92.124092
4 166 0.020469 0.041942 0.068307 0.111613 0.234201 0.526152 0.869660 1.076149 1.195156 1.422216 1.640041 92.794090
4 167 0.033520 0.052467 0.081280 0.146906 0.283112 0.477351 0.643189 0.782712 0.945148 1.191329 1.440292 93.922699
4 168 0.021147 0.035459 0.054030 0.090352 0.163170 0.271999 0.373352 0.473437 0.603848 0.808920 1.053537 96.050751
4 169 0.012692 0.019615 0.029277 0.052293 0.105039 0.188817 0.273240 0.376425 0.543879 0.814572 1.129805 96.454346
4 170 0.007093 0.016860 0.031244 0.054757 0.125277 0.317075 0.605081 0.855591 1.042430 1.277048 1.462404 94.205139
4 171 0.013946 0.020596 0.032464 0.067270 0.155784 0.294507 0.416141 0.530901 0.685684 0.930142 1.191415 95.661148
4 172 0.003715 0.006795 0.011821 0.023039 0.049033 0.095813 0.151922 0.224368 0.337622 0.532256 0.791335 97.772285
4 173 0.004163 0.006771 0.011112 0.022935 0.053944 0.106864 0.161333 0.230786 0.355277 0.582347 0.877142 97.587326
4 174 0.003950 0.008850 0.016562 0.031452 0.078368 0.209255 0.412046 0.604762 0.778682 1.034425 1.282138 95.539513
4 175 0.003386 0.007524 0.013700 0.024740 0.057639 0.152655 0.309098 0.462593 0.591010 0.784207 0.993716 96.599731
4 176 0.002876 0.004562 0.007480 0.015342 0.035019 0.070231 0.110764 0.162387 0.246124 0.403130 0.629388 98.312698
4 177 0.004869 0.008477 0.014021 0.026518 0.056242 0.106871 0.162465 0.229233 0.335684 0.517463 0.752480 97.785683
4 178 0.008943 0.014252 0.023478 0.049865 0.122209 0.237142 0.333513 0.421833 0.558466 0.791710 1.045256 96.393333
4 179 0.004601 0.010910 0.019451 0.031755 0.066773 0.164745 0.318697 0.460758 0.579127 0.757134 0.949766 96.636284
4 180 0.005175 0.007611 0.011578 0.022705 0.050738 0.098892 0.150291 0.217103 0.337508 0.568776 0.894821 97.634804
4 181 0.003816 0.008775 0.016121 0.029634 0.071778 0.186023 0.358722 0.533770 0.727301 1.030977 1.359918 95.673164
4 182 0.006160 0.011805 0.021571 0.045045 0.113192 0.259696 0.441896 0.618865 0.813797 1.098424 1.384434 95.185112
4 183 0.009223 0.015106 0.025001 0.049820 0.109099 0.201108 0.286925 0.374854 0.503144 0.716011 0.974385 96.735321
4 184 0.006676 0.011417 0.018901 0.038137 0.089454 0.178022 0.264724 0.362687 0.536230 0.851331 1.248845 96.393578
4 185 0.005291 0.013076 0.025734 0.048881 0.125410 0.345078 0.679672 0.963934 1.185307 1.511418 1.810092 93.286102
4 186 0.020700 0.035128 0.057518 0.111184 0.243768 0.451233 0.624078 0.768481 0.971896 1.304006 1.650858 93.761147
4 187 0.017022 0.027603 0.045281 0.092963 0.219831 0.420075 0.577272 0.709112 0.919031 1.270933 1.642787 94.058083
4 188 0.011936 0.024963 0.043606 0.079985 0.186096 0.421277 0.690404 0.894381 1.108903 1.475812 1.846170 93.216461
4 189 0.022732 0.047051 0.081946 0.147543 0.318710 0.658080 1.010467 1.228643 1.384683 1.632619 1.854866 91.612663
4 190 0.068321 0.091573 0.126113 0.221961 0.432352 0.698101 0.875543 1.009452 1.195525 1.494664 1.785726 92.000671
4 191 0.038022 0.069028 0.113340 0.194946 0.370212 0.666682 0.977251 1.238001 1.481093 1.773095 2.006437 91.071892
4 192 0.049231 0.079546 0.123857 0.214483 0.385381 0.615822 0.802744 0.964484 1.174133 1.507227 1.872681 92.210411
4 193 0.084525 0.140953 0.202832 0.315963 0.542620 0.861385 1.079772 1.194010 1.339089 1.620233 1.911150 90.707466
4 194 0.054107 0.127135 0.211263 0.286995 0.452611 0.870643 1.388019 1.659382 1.695442 1.821152 1.963005 89.470245
4 195 0.104115 0.152496 0.197513 0.288921 0.459798 0.718168 0.937149 1.092715 1.247704 1.533245 1.874363 91.393814
4 196 0.054116 0.108099 0.200289 0.300366 0.392389 0.561164 0.767824 0.958273 1.134587 1.411425 1.753808 92.357658
4 197 0.123000 0.240172 0.290978 0.342952 0.514859 0.828231 1.053876 1.131342 1.240628 1.524132 1.831152 90.878677
4 198 0.041111 0.091835 0.179277 0.308326 0.496192 0.809875 1.128895 1.303574 1.374290 1.520338 1.666897 91.079391
4 199 0.044910 0.070808 0.098945 0.156607 0.269215 0.459280 0.651411 0.797608 0.938048 1.205811 1.529582 93.777771
4 200 0.026646 0.046259 0.075070 0.134469 0.258803 0.451244 0.629965 0.781585 0.953378 1.198819 1.433039 94.010719
4 201 0.018118 0.038549 0.066073 0.114417 0.246057 0.529107 0.838952 1.026327 1.139701 1.330371 1.501467 93.150864
4 202 0.039995 0.064815 0.090743 0.138827 0.228935 0.361587 0.485363 0.609595 0.775185 1.037121 1.343813 94.824020
4 203 0.017297 0.035489 0.057456 0.085760 0.133393 0.214424 0.301406 0.391098 0.515235 0.720666 0.986331 96.541443
4 204 0.022701 0.036725 0.052424 0.083374 0.147154 0.249548 0.352463 0.459613 0.599440 0.809230 1.050080 96.137253
4 205 0.015177 0.027287 0.046207 0.083485 0.161183 0.285859 0.417047 0.543537 0.676525 0.848691 1.022070 95.872932
4 206 0.021020 0.033995 0.048670 0.077410 0.133858 0.216853 0.291693 0.358852 0.437761 0.561706 0.705619 97.112564
4 207 0.007772 0.012890 0.019032 0.032450 0.062509 0.108854 0.152119 0.201838 0.283358 0.420709 0.590795 98.107681
4 208 0.004592 0.008567 0.014602 0.027034 0.057774 0.119174 0.195870 0.278510 0.378919 0.534425 0.711330 97.669205
4 209 0.008982 0.016280 0.025468 0.043670 0.086956 0.161967 0.238868 0.307283 0.381675 0.492209 0.609304 97.627335
4 210 0.006918 0.012558 0.020125 0.033729 0.060252 0.100279 0.138953 0.177848 0.229294 0.315183 0.424190 98.480675
4 211 0.004521 0.008047 0.012662 0.021709 0.041525 0.073755 0.106864 0.145417 0.204393 0.302198 0.424456 98.654457
4 212 0.002273 0.004249 0.007758 0.015751 0.036167 0.077142 0.132350 0.197747 0.275349 0.384145 0.500469 98.366600
4 213 0.009570 0.016055 0.024574 0.042489 0.080884 0.131889 0.170982 0.203891 0.246477 0.314162 0.387047 98.371979
4 214 0.007688 0.012780 0.019914 0.035256 0.066252 0.103167 0.127279 0.148584 0.183312 0.245897 0.318086 98.731789
4 215 0.002878 0.005853 0.009616 0.016056 0.033909 0.074815 0.125295 0.166417 0.205152 0.276772 0.360694 98.722542
4 216 0.004311 0.008159 0.013863 0.024674 0.050425 0.100703 0.160567 0.214818 0.264318 0.335145 0.406801 98.416214
4 217 0.009702 0.015799 0.023576 0.038560 0.067508 0.107732 0.142923 0.173375 0.205549 0.256467 0.315021 98.643784
4 218 0.005618 0.010229 0.016250 0.026479 0.046277 0.075149 0.102787 0.131205 0.168561 0.226884 0.293187 98.897377
4 219 0.005849 0.009736 0.014654 0.024382 0.043494 0.068729 0.091385 0.118162 0.158195 0.218010 0.283233 98.964172
4 220 0.009316 0.013084 0.018202 0.032173 0.061673 0.094050 0.114555 0.135291 0.165628 0.210481 0.254633 98.890915
4 221 0.005924 0.010632 0.016331 0.026086 0.047351 0.081746 0.116299 0.147038 0.176997 0.216778 0.254802 98.900017
4 222 0.005432 0.008656 0.012253 0.018972 0.032793 0.053751 0.074450 0.096044 0.122844 0.165140 0.214740 99.194923
4 223 0.005972 0.010636 0.015599 0.022815 0.036952 0.058718 0.079705 0.098309 0.118273 0.149699 0.185392 99.217926
4 224 0.006871 0.009767 0.012975 0.019971 0.032998 0.048871 0.062452 0.077984 0.098116 0.126841 0.157952 99.345200
4 225 0.004374 0.006912 0.010012 0.015701 0.025945 0.039137 0.051737 0.066230 0.084045 0.108455 0.134484 99.452972
4 226 0.005726 0.008048 0.010477 0.016041 0.026365 0.038757 0.049513 0.062582 0.079748 0.103298 0.127931 99.471512
4 227 0.005927 0.009104 0.012302 0.017954 0.027983 0.040961 0.052598 0.065169 0.080357 0.102255 0.125853 99.459541
4 228 0.005121 0.008256 0.011554 0.016912 0.026775 0.040660 0.054071 0.067481 0.081830 0.102189 0.124016 99.461136
4 229 0.006127 0.008311 0.010874 0.017091 0.028783 0.042481 0.054190 0.068714 0.087960 0.113571 0.138829 99.423065
4 230 0.005070 0.009130 0.014158 0.021467 0.035096 0.055832 0.076051 0.092043 0.104836 0.124690 0.146281 99.315346
4 231 0.008082 0.011274 0.014438 0.021594 0.035448 0.053188 0.068085 0.083008 0.100765 0.127053 0.155107 99.321953
4 232 0.006051 0.010638 0.016452 0.025235 0.040966 0.063314 0.084362 0.102079 0.118108 0.141243 0.165014 99.226532
4 233 0.009877 0.013700 0.017972 0.027254 0.043444 0.061718 0.076061 0.091674 0.111798 0.141026 0.172478 99.232994
4 234 0.008333 0.013272 0.018259 0.026346 0.041134 0.061499 0.080099 0.098682 0.121223 0.154394 0.190349 99.186409
4 235 0.008505 0.013102 0.018199 0.026999 0.042481 0.063557 0.083364 0.104021 0.128833 0.165206 0.206151 99.139580
4 236 0.010353 0.016435 0.022822 0.033372 0.052133 0.077944 0.101428 0.124189 0.150030 0.187324 0.227557 98.996414
4 237 0.011838 0.018021 0.024029 0.035388 0.056869 0.085785 0.111377 0.137971 0.171340 0.219218 0.270498 98.857666
4 238 0.009454 0.015721 0.025359 0.040976 0.064709 0.096742 0.129646 0.164504 0.203532 0.261102 0.328278 98.659973
4 239 0.024074 0.035903 0.044440 0.060766 0.091682 0.133997 0.168436 0.199821 0.241009 0.309764 0.390448 98.299667
4 240 0.012850 0.025991 0.043592 0.065499 0.103955 0.181403 0.275392 0.340110 0.367526 0.413841 0.468221 97.701614
4 241 0.013120 0.020799 0.029693 0.046816 0.084003 0.150738 0.221335 0.281066 0.340503 0.438806 0.548811 97.824310
4 242 0.017266 0.030603 0.049905 0.081684 0.135046 0.211447 0.283731 0.343545 0.399710 0.485511 0.582142 97.379410
4 243 0.016950 0.023280 0.031738 0.055161 0.104413 0.167593 0.217060 0.269548 0.351546 0.492816 0.660125 97.609772
4 244 0.008755 0.018403 0.031041 0.047447 0.083555 0.167091 0.270117 0.348386 0.418795 0.549716 0.705313 97.351387
4 245 0.011237 0.022389 0.034484 0.054510 0.111376 0.246631 0.404435 0.495994 0.545138 0.656762 0.778087 96.638962
4 246 0.006889 0.015757 0.030037 0.051937 0.103576 0.229351 0.400935 0.527243 0.592417 0.708307 0.839527 96.494026
4 247 0.006030 0.009177 0.013946 0.026109 0.055608 0.108433 0.167560 0.239448 0.354212 0.560030 0.829834 97.629616
4 248 0.009627 0.015562 0.025773 0.050377 0.104905 0.184599 0.256278 0.322719 0.409906 0.552197 0.716852 97.351204
4 249 0.011179 0.022061 0.034218 0.056996 0.125565 0.270707 0.416088 0.503492 0.587640 0.748070 0.906950 96.317032
4 250 0.004412 0.009256 0.017012 0.031751 0.074769 0.191632 0.381966 0.575498 0.731154 0.936870 1.140537 95.905144
4 251 0.005561 0.008962 0.014906 0.030205 0.067524 0.130645 0.196158 0.271067 0.390512 0.612117 0.918161 97.354179
4 252 0.007909 0.015403 0.026222 0.047311 0.100779 0.206613 0.321888 0.415321 0.522923 0.718420 0.955853 96.661362
4 253 0.007229 0.015973 0.027757 0.048155 0.112534 0.285591 0.524877 0.709033 0.853463 1.103799 1.365545 94.946045
4 254 0.004791 0.010088 0.018037 0.034295 0.085465 0.223678 0.432356 0.639913 0.851037 1.189460 1.574583 94.936295
4 255 0.005982 0.011767 0.022629 0.047239 0.109586 0.232197 0.378043 0.514863 0.660523 0.895110 1.178218 95.943848
4 256 0.013238 0.020519 0.032304 0.064563 0.144187 0.264905 0.373364 0.489563 0.669747 0.960824 1.292412 95.674377
4 257 0.010112 0.018147 0.031942 0.068193 0.172665 0.366474 0.559894 0.734589 0.970903 1.362531 1.776118 93.928436
4 258 0.007670 0.017103 0.032095 0.058977 0.134990 0.337390 0.640581 0.910145 1.131162 1.474997 1.857540 93.397354
4 259 0.012351 0.025746 0.042357 0.069594 0.142415 0.320493 0.555169 0.741844 0.895096 1.167851 1.503729 94.523354
4 260 0.018937 0.034098 0.057891 0.104557 0.204768 0.387529 0.600228 0.807103 1.031797 1.370996 1.761224 93.620872
4 261 0.038615 0.056107 0.080705 0.143796 0.280160 0.481937 0.667588 0.856881 1.107403 1.453784 1.792251 93.040779
4 262 0.036551 0.057453 0.088453 0.153716 0.286356 0.490813 0.685989 0.850090 1.030843 1.299387 1.578110 93.442238
4 263 0.031896 0.058369 0.088113 0.135198 0.236662 0.420255 0.606413 0.752012 0.905344 1.146016 1.403526 94.216194
4 264 0.054676 0.085648 0.121336 0.191018 0.327511 0.527108 0.695345 0.823920 0.957939 1.143800 1.320143 93.751556
4 265 0.040759 0.066810 0.100245 0.155407 0.246519 0.382157 0.517210 0.647398 0.789693 0.982496 1.187186 94.884125
4 266 0.055723 0.084510 0.107822 0.151240 0.233012 0.347411 0.438959 0.518460 0.622377 0.781306 0.953074 95.706108
4 267 0.035144 0.070532 0.106663 0.143453 0.211454 0.341592 0.473767 0.553206 0.604187 0.699361 0.808982 95.951660
4 268 0.031726 0.045812 0.060841 0.092834 0.152930 0.237767 0.312757 0.379889 0.452913 0.556797 0.665455 97.010277
4 269 0.034690 0.049072 0.068108 0.106490 0.166218 0.228369 0.274538 0.320076 0.369665 0.430428 0.488892 97.463455
4 270 0.026683 0.036978 0.047000 0.068811 0.108315 0.155413 0.191108 0.225514 0.268078 0.327264 0.388173 98.156670
4 271 0.020795 0.029469 0.037626 0.054003 0.080936 0.110765 0.135232 0.164319 0.201688 0.248628 0.296845 98.619690
4 272 0.017397 0.021042 0.026097 0.040863 0.065314 0.088034 0.106292 0.133061 0.167674 0.206531 0.243726 98.883972
4 273 0.013021 0.016271 0.021394 0.035291 0.058879 0.081178 0.099304 0.125313 0.158494 0.194777 0.228144 98.967934
4 274 0.015518 0.019619 0.025523 0.041182 0.067412 0.092194 0.111564 0.138862 0.173866 0.212976 0.249396 98.851891
4 275 0.023678 0.028207 0.034988 0.055492 0.089352 0.119401 0.142665 0.178357 0.224890 0.274322 0.319138 98.509514
4 276 0.035187 0.040062 0.048992 0.078298 0.125142 0.167882 0.201665 0.250494 0.312273 0.381874 0.448225 97.909912
4 277 0.030080 0.049417 0.071253 0.101141 0.145292 0.208317 0.266619 0.318634 0.375273 0.466994 0.577778 97.389206
4 278 0.045975 0.062308 0.073789 0.102260 0.162313 0.254576 0.334356 0.400718 0.477648 0.604928 0.748601 96.732529
4 279 0.029098 0.062255 0.105512 0.152439 0.234526 0.404965 0.591071 0.687523 0.721791 0.832554 0.978981 95.199280
4 280 0.063471 0.089340 0.101283 0.129951 0.185556 0.280329 0.362319 0.425203 0.500112 0.650602 0.855023 96.356812
4 281 0.037025 0.060751 0.097892 0.150728 0.216545 0.315187 0.415018 0.508379 0.612527 0.795027 1.026423 95.764503
4 282 0.034606 0.069618 0.090339 0.109257 0.169968 0.315576 0.469417 0.559027 0.643132 0.827835 1.043996 95.667229
4 283 0.035836 0.057342 0.083980 0.133245 0.217108 0.353550 0.492262 0.602091 0.704103 0.872013 1.056492 95.391975
4 284 0.025099 0.052712 0.086157 0.119703 0.177403 0.310959 0.469211 0.567052 0.615512 0.736445 0.900748 95.938995
4 285 0.039970 0.060827 0.082392 0.124741 0.200632 0.304567 0.395575 0.483508 0.591194 0.742855 0.894287 96.079453
4 286 0.039452 0.060633 0.086829 0.137863 0.218217 0.299866 0.352043 0.402989 0.475220 0.585936 0.708276 96.632675
4 287 0.027027 0.039299 0.057156 0.099710 0.178290 0.265636 0.333001 0.411615 0.518819 0.645564 0.754110 96.669777
4 288 0.036610 0.059807 0.085281 0.135199 0.233988 0.352630 0.424451 0.470358 0.535047 0.643403 0.744527 96.278702
4 289 0.013963 0.028389 0.046498 0.077957 0.163097 0.336595 0.508414 0.591697 0.631013 0.718399 0.790612 96.093361
4 290 0.018174 0.036356 0.057329 0.086404 0.145707 0.251051 0.350152 0.413797 0.473338 0.586651 0.716983 96.864059
4 291 0.012238 0.020729 0.034086 0.059280 0.103700 0.165589 0.225096 0.289122 0.375134 0.505258 0.653601 97.556168
4 292 0.017170 0.030488 0.046758 0.074012 0.131782 0.223209 0.306807 0.373895 0.450544 0.564394 0.676232 97.104706
4 293 0.018321 0.032987 0.053377 0.090766 0.165913 0.271767 0.359600 0.417963 0.464093 0.526193 0.581224 97.017792
4 294 0.008209 0.014248 0.022773 0.038181 0.068289 0.118218 0.172677 0.230228 0.301955 0.410408 0.535190 98.079620
4 295 0.009683 0.016112 0.023516 0.037370 0.066492 0.113674 0.162200 0.215971 0.291972 0.404178 0.523248 98.135582
4 296 0.011274 0.021871 0.036209 0.059189 0.109413 0.195347 0.277788 0.326277 0.353040 0.397449 0.440899 97.771248
4 297 0.011016 0.018946 0.027807 0.042489 0.071700 0.116054 0.159005 0.197880 0.240113 0.299033 0.358646 98.457306
4 298 0.004947 0.007769 0.011420 0.018714 0.032564 0.052613 0.073617 0.099179 0.134009 0.185967 0.247646 99.131554
4 299 0.005435 0.008932 0.013122 0.021041 0.037106 0.059760 0.081800 0.106275 0.137831 0.180528 0.223722 99.124451
4 300 0.006088 0.009916 0.014657 0.023060 0.038312 0.058431 0.077223 0.095930 0.115630 0.141346 0.167942 99.251465
4 301 0.005112 0.007607 0.010290 0.015548 0.025319 0.037766 0.049140 0.061843 0.077465 0.099463 0.123362 99.487091
4 302 0.004291 0.006169 0.007997 0.011991 0.019461 0.028472 0.036621 0.046971 0.061340 0.081706 0.104187 99.590790
4 303 0.004485 0.006588 0.009275 0.014684 0.023917 0.034259 0.043512 0.054222 0.066765 0.083512 0.101193 99.557587
4 304 0.004050 0.006394 0.008911 0.013405 0.021824 0.032728 0.042556 0.052360 0.063433 0.078855 0.094876 99.580612
4 305 0.003927 0.006278 0.008883 0.013171 0.020590 0.029806 0.038292 0.047113 0.057060 0.070734 0.085072 99.619072
4 306 0.004424 0.006280 0.008381 0.012875 0.020823 0.029628 0.037201 0.046009 0.056651 0.070722 0.085182 99.621826
4 307 0.003647 0.005493 0.007564 0.011581 0.018821 0.027663 0.035872 0.045278 0.056816 0.072114 0.087811 99.627342
4 308 0.003918 0.006110 0.008547 0.012921 0.020812 0.030519 0.039191 0.048513 0.059855 0.075562 0.092050 99.602005
4 309 0.004748 0.007497 0.010325 0.015086 0.023593 0.034312 0.043914 0.053745 0.065222 0.081695 0.099316 99.560547
4 310 0.005077 0.008069 0.011363 0.016902 0.026643 0.039279 0.050884 0.062217 0.074489 0.092105 0.111268 99.501709
4 311 0.004728 0.007422 0.010456 0.016109 0.027033 0.041673 0.054980 0.067823 0.081852 0.101121 0.120581 99.466225
4 312 0.003953 0.006471 0.009577 0.014938 0.024931 0.038869 0.052663 0.066458 0.081369 0.102455 0.125293 99.473022
4 313 0.004450 0.007017 0.010085 0.015826 0.026454 0.040915 0.054833 0.069570 0.086900 0.111126 0.136904 99.435921
4 314 0.006501 0.010135 0.014249 0.022296 0.038041 0.057633 0.073158 0.087010 0.102392 0.123538 0.143550 99.321495
4 315 0.005394 0.008505 0.011849 0.018010 0.030027 0.046743 0.062379 0.077745 0.094968 0.118548 0.142688 99.383148
4 316 0.004157 0.006994 0.010398 0.016021 0.026022 0.039548 0.052798 0.067834 0.087772 0.116916 0.149329 99.422211
4 317 0.007525 0.010966 0.014979 0.023832 0.040116 0.058158 0.072483 0.088711 0.110250 0.138194 0.164623 99.270157
4 318 0.008716 0.012089 0.016479 0.027821 0.050065 0.071805 0.085132 0.099193 0.118382 0.142603 0.162773 99.204941
4 319 0.004213 0.007065 0.010972 0.017726 0.030055 0.047726 0.065867 0.085296 0.108788 0.142551 0.179461 99.300278
4 320 0.007389 0.011544 0.015325 0.022233 0.035806 0.053633 0.068795 0.085465 0.110186 0.147526 0.187456 99.254646
4 321 0.007753 0.015004 0.023023 0.032791 0.052413 0.087652 0.122543 0.141786 0.148765 0.166245 0.187444 99.014580
4 322 0.008098 0.012327 0.016489 0.023714 0.036855 0.055665 0.073428 0.090194 0.108715 0.136503 0.167594 99.270424
4 323 0.005449 0.008219 0.011695 0.018418 0.030211 0.044780 0.058230 0.073482 0.092470 0.118738 0.146670 99.391640
4 324 0.005803 0.009165 0.013174 0.020053 0.032275 0.048130 0.062214 0.075659 0.090340 0.111772 0.134999 99.396416
4 325 0.006016 0.009349 0.012906 0.019246 0.030797 0.045281 0.058094 0.071311 0.086718 0.107048 0.126830 99.426399
4 326 0.006216 0.009131 0.012513 0.019123 0.030781 0.043294 0.052901 0.063235 0.076454 0.094698 0.112585 99.479065
4 327 0.006100 0.008637 0.011099 0.016465 0.026726 0.038888 0.048595 0.058400 0.069533 0.084952 0.100541 99.530067
4 328 0.003472 0.005826 0.008352 0.012308 0.019418 0.028551 0.037175 0.046569 0.057749 0.073347 0.089392 99.617844
4 329 0.005158 0.007788 0.010702 0.015966 0.024346 0.035821 0.046551 0.057052 0.067864 0.085883 0.108691 99.534180
5 6 0.000000 0.000000 0.000000 0.000000 0.000000 0.000000 0.000000 0.000000 0.000000 0.000000 0.000000 0.000000
5 7 1.506310 16.113308 15.048960 29.217995 8.527848 4.465024 2.863975 1.811442 0.894997 0.606320 0.253442 18.690378
5 8 5.896244 29.154783 11.936704 14.302238 6.081548 5.978000 5.354237 3.943502 1.681722 0.741808 0.293544 14.635670
5 9 2.267308 22.930817 21.264038 18.077908 6.323734 5.049721 4.429203 3.808902 2.689489 2.145432 1.228140 9.785307
5 10 2.120668 11.246499 5.620368 7.739175 8.510546 22.719296 17.627584 6.636234 2.303283 1.754332 1.272655 12.449360
5 11 0.186212 0.380076 0.565926 0.911406 1.547364 6.078581 32.488209 23.703468 7.830849 3.772891 3.354453 19.180567
5 12 0.305062 0.626797 0.673451 0.926045 2.294463 10.700594 33.731277 17.302334 6.919159 4.461267 4.651846 17.407707
5 13 0.200942 0.328662 0.493709 0.950558 1.373339 2.303342 7.403031 11.049903 19.557417 15.951451 12.092565 28.295082
5 14 0.163651 0.700021 1.175027 1.151691 1.207033 1.843991 3.801487 3.362118 5.252666 8.761183 19.076433 53.504692
5 15 0.143759 0.400687 0.636537 0.831178 0.851522 1.417106 3.550905 3.420124 4.199172 5.109239 9.886454 69.553314
5 16 0.199129 0.471544 0.661866 0.876184 1.226174 2.563002 6.733188 5.906656 6.060452 6.095216 9.293835 59.912754
5 17 0.164812 0.288900 0.326572 0.400836 0.621099 1.150858 1.814652 2.395274 3.046300 4.068659 5.130608 80.591431
5 18 0.119267 0.294195 0.448375 0.577118 0.822398 1.415766 2.125720 2.532835 2.805695 3.393944 4.150240 81.314453
5 19 0.226852 0.709972 1.120719 1.211579 1.393336 2.020971 2.676620 2.857750 2.926496 3.320316 3.893157 77.642235
5 20 0.275436 0.774688 1.193133 1.355919 1.591237 2.223848 2.798430 2.831915 2.732701 2.941369 3.321103 77.960220
5 21 0.114148 0.304812 0.465803 0.557367 0.740205 1.231544 1.824157 2.118333 2.228046 2.493499 2.821529 85.100563
5 22 0.098989 0.247444 0.378272 0.487333 0.700797 1.182737 1.733856 2.015889 2.131803 2.375648 2.629060 86.018173
5 23 0.159281 0.502007 0.838271 0.937715 1.055424 1.471999 1.917113 2.014087 1.985548 2.160006 2.466647 84.491905
5 24 0.109721 0.389891 0.778690 0.923860 0.898808 1.104018 1.427798 1.544653 1.509977 1.602724 1.859414 87.850449
5 25 0.051810 0.089028 0.118617 0.178342 0.319288 0.603666 0.967310 1.252533 1.430492 1.625110 1.758540 91.605263
5 26 0.052125 0.106198 0.158013 0.234012 0.373158 0.585403 0.798144 0.984724 1.239411 1.581102 1.884084 92.003624
5 27 0.099162 0.158978 0.187605 0.261121 0.431905 0.714406 0.976097 1.148698 1.329816 1.611645 1.886114 91.194450
5 28 0.084792 0.251974 0.421882 0.487287 0.552789 0.751940 0.966125 1.053063 1.130660 1.354305 1.692593 91.252594
5 29 0.036371 0.059345 0.068935 0.083788 0.126863 0.206955 0.283974 0.346470 0.424638 0.557747 0.716931 97.087982
5 30 0.021501 0.035468 0.047430 0.073487 0.139983 0.248275 0.343642 0.424857 0.533495 0.698676 0.869205 96.563980
5 31 0.038578 0.073085 0.100979 0.138172 0.211233 0.303815 0.363047 0.410221 0.497886 0.643136 0.805092 96.414757
5 32 0.077634 0.107242 0.100055 0.110297 0.165512 0.258797 0.320722 0.352595 0.404633 0.509186 0.619520 96.973808
5 33 0.029979 0.085955 0.137406 0.149967 0.178600 0.265714 0.349582 0.379955 0.403453 0.485826 0.607494 96.926071
5 34 0.026564 0.072013 0.117803 0.132654 0.159797 0.256059 0.372011 0.420409 0.422760 0.482401 0.591655 96.945877
5 35 0.035480 0.085627 0.125528 0.138060 0.162684 0.230726 0.300139 0.333323 0.351680 0.406658 0.489599 97.340500
5 36 0.036347 0.061994 0.077658 0.096749 0.138293 0.210015 0.269104 0.299035 0.322641 0.378989 0.447032 97.662140
5 37 0.039024 0.065100 0.078655 0.098888 0.146150 0.214198 0.257856 0.282314 0.322111 0.397246 0.477767 97.620697
5 38 0.039270 0.059683 0.064603 0.076793 0.114993 0.177408 0.224148 0.255701 0.300370 0.378148 0.458844 97.850044
5 39 0.016553 0.029948 0.042885 0.063373 0.110117 0.189567 0.256243 0.287514 0.308166 0.357800 0.411054 97.926781
5 40 0.039239 0.107030 0.152543 0.150256 0.165339 0.235694 0.294982 0.295798 0.286368 0.328487 0.401923 97.542343
5 41 0.033276 0.092309 0.149763 0.157413 0.155020 0.196812 0.246238 0.264284 0.265159 0.301384 0.371870 97.766472
5 42 0.013296 0.023086 0.032796 0.048529 0.082000 0.139796 0.194655 0.228657 0.249855 0.287109 0.326231 98.373993
5 43 0.021094 0.027752 0.033478 0.053610 0.099667 0.148986 0.173818 0.194894 0.229872 0.279850 0.321140 98.415840
5 44 0.051170 0.059949 0.058072 0.076859 0.121602 0.161230 0.172111 0.185353 0.222405 0.282312 0.338704 98.270233
5 45 0.032770 0.046059 0.047662 0.057776 0.085608 0.122177 0.143062 0.157793 0.184878 0.234982 0.290398 98.596832
5 46 0.007985 0.014228 0.020534 0.031641 0.056334 0.094831 0.127182 0.149887 0.175540 0.220926 0.272042 98.828873
5 47 0.018417 0.027468 0.033645 0.048666 0.081142 0.119668 0.142436 0.160948 0.190692 0.240781 0.294203 98.641937
5 48 0.033009 0.044338 0.042609 0.051133 0.081188 0.122536 0.146519 0.164367 0.197751 0.258706 0.325108 98.532738
5 49 0.005217 0.009773 0.014879 0.024018 0.045088 0.078203 0.107389 0.132396 0.165169 0.219062 0.277541 98.921265
5 50 0.019292 0.025945 0.028773 0.041293 0.072686 0.112960 0.138841 0.161042 0.192834 0.241691 0.288193 98.676453
5 51 0.030422 0.062941 0.083562 0.101145 0.130903 0.161907 0.173520 0.181433 0.207745 0.258153 0.316569 98.291702
5 52 0.006479 0.013398 0.020531 0.031849 0.060263 0.113550 0.165104 0.195362 0.214942 0.254548 0.298614 98.625359
5 53 0.006265 0.010216 0.014112 0.024095 0.052664 0.103101 0.149399 0.186181 0.223294 0.271503 0.307725 98.651443
5 54 0.038021 0.066085 0.079895 0.099866 0.139033 0.183274 0.204041 0.214509 0.231426 0.266850 0.303347 98.173653
5 55 0.055823 0.108313 0.134918 0.147370 0.166647 0.196373 0.211056 0.217510 0.236377 0.281140 0.336793 97.907677
5 56 0.031099 0.060352 0.082667 0.102584 0.135786 0.188197 0.227403 0.244709 0.256298 0.292893 0.343223 98.034790
5 57 0.018539 0.028654 0.037179 0.056110 0.095171 0.143134 0.175880 0.202307 0.235215 0.282855 0.326019 98.398933
5 58 0.029225 0.035536 0.038621 0.054679 0.089606 0.130307 0.157570 0.186332 0.226423 0.282969 0.337785 98.430946
5 59 0.014419 0.033496 0.048520 0.056966 0.074329 0.108638 0.141199 0.164953 0.194486 0.248532 0.316104 98.598358
5 60 0.011936 0.020544 0.027198 0.039655 0.070906 0.125471 0.171968 0.197724 0.218837 0.268905 0.327993 98.518867
5 61 0.019306 0.049122 0.076818 0.089162 0.103841 0.134420 0.161131 0.178212 0.201980 0.253108 0.323831 98.409065
5 62 0.022075 0.030979 0.032105 0.039322 0.062273 0.101475 0.133576 0.155520 0.178815 0.222486 0.269170 98.752197
5 63 0.011943 0.023158 0.030877 0.040664 0.065190 0.105303 0.135957 0.152106 0.169492 0.208869 0.253653 98.802788
5 64 0.017340 0.045863 0.071814 0.081799 0.096767 0.130989 0.162106 0.176174 0.187860 0.223796 0.277539 98.527954
5 65 0.019414 0.038462 0.052566 0.063153 0.080920 0.111706 0.138968 0.156725 0.173201 0.207899 0.254057 98.702927
5 66 0.004733 0.008339 0.012369 0.019997 0.037601 0.066203 0.093728 0.117438 0.141816 0.178462 0.217309 99.102005
5 67 0.008228 0.013036 0.016982 0.024729 0.041248 0.063649 0.082772 0.102592 0.129113 0.167899 0.209747 99.139999
5 68 0.015072 0.019902 0.022551 0.031414 0.050177 0.071997 0.087133 0.103656 0.127459 0.163802 0.203858 99.102982
5 69 0.008495 0.014780 0.019588 0.025399 0.036357 0.052074 0.065841 0.079783 0.098984 0.129617 0.166255 99.302826
5 70 0.008563 0.011724 0.014141 0.020372 0.032775 0.047736 0.059308 0.072757 0.091573 0.119216 0.149836 99.372002
5 71 0.004786 0.008241 0.011643 0.016651 0.026096 0.040137 0.053850 0.067871 0.085326 0.112667 0.145704 99.427025
5 72 0.004802 0.008182 0.010933 0.014912 0.022908 0.035283 0.047447 0.060628 0.078199 0.106057 0.140489 99.470154
5 73 0.002401 0.003923 0.005606 0.008821 0.015558 0.025791 0.036336 0.048516 0.064733 0.089483 0.118650 99.580177
5 74 0.002541 0.004235 0.006072 0.009506 0.016892 0.028562 0.040705 0.054005 0.071038 0.097422 0.128993 99.540031
5 75 0.004891 0.010572 0.016096 0.020756 0.028694 0.043028 0.058888 0.074540 0.093745 0.125959 0.169402 99.353424
5 76 0.003799 0.006800 0.010024 0.014862 0.024155 0.039261 0.055626 0.072989 0.094365 0.127382 0.168056 99.382683
5 77 0.005713 0.008248 0.010662 0.016865 0.030889 0.049699 0.066139 0.085872 0.115254 0.156785 0.199568 99.254311
5 78 0.011206 0.016697 0.020103 0.028101 0.046499 0.070222 0.087820 0.107181 0.139482 0.190745 0.248456 99.033485
5 79 0.009898 0.017010 0.020845 0.027549 0.045555 0.074546 0.099010 0.120345 0.152604 0.208891 0.274236 98.949509
5 80 0.007518 0.013985 0.019225 0.027437 0.048466 0.086573 0.122718 0.148482 0.176125 0.228168 0.289504 98.831802
5 81 0.013732 0.035289 0.056149 0.068098 0.088103 0.127424 0.167532 0.195524 0.225839 0.283086 0.358823 98.380402
5 82 0.017835 0.040188 0.060867 0.078601 0.110248 0.161540 0.205907 0.231194 0.253893 0.303557 0.370661 98.165504
5 83 0.018866 0.044077 0.066831 0.080869 0.103139 0.137321 0.165845 0.187995 0.220771 0.279673 0.355263 98.339348
5 84 0.014296 0.024359 0.031672 0.044554 0.076261 0.128392 0.177097 0.218284 0.266009 0.336649 0.410426 98.271996
5 85 0.011733 0.018200 0.024987 0.042981 0.089214 0.154813 0.204972 0.248999 0.308342 0.390966 0.466244 98.038551
5 86 0.024927 0.051399 0.074245 0.098097 0.140466 0.195007 0.233163 0.263852 0.314762 0.400425 0.502757 97.700897
5 87 0.014088 0.026666 0.037220 0.052271 0.087577 0.146757 0.201727 0.245542 0.298154 0.381473 0.473216 98.035309
5 88 0.013510 0.023563 0.030878 0.045612 0.086914 0.156854 0.216095 0.260508 0.320692 0.417158 0.511986 97.916237
5 89 0.033057 0.067298 0.093816 0.120685 0.173141 0.239068 0.275410 0.296374 0.343391 0.434927 0.543329 97.379509
5 90 0.035068 0.070951 0.087528 0.097603 0.139375 0.224916 0.297973 0.332814 0.370145 0.453641 0.552001 97.337982
5 91 0.018127 0.033196 0.044149 0.061010 0.110018 0.203329 0.283585 0.323167 0.358926 0.438584 0.522917 97.602997
5 92 0.041615 0.104591 0.153672 0.165434 0.195524 0.272019 0.333748 0.353424 0.376417 0.452798 0.560677 96.990082
5 93 0.055267 0.103353 0.126390 0.139776 0.182593 0.264658 0.328369 0.357475 0.390703 0.467264 0.558941 97.025215
5 94 0.023366 0.047180 0.067811 0.087800 0.128278 0.197997 0.260105 0.301601 0.349582 0.432151 0.524754 97.579376
5 95 0.034536 0.048635 0.058055 0.083253 0.139515 0.213950 0.266898 0.308972 0.364736 0.448528 0.529178 97.503746
5 96 0.029091 0.050370 0.069926 0.098730 0.155210 0.235611 0.300139 0.349330 0.407466 0.494038 0.583483 97.226601
5 97 0.023756 0.037217 0.049185 0.071037 0.117494 0.187117 0.247520 0.301546 0.370248 0.468614 0.568563 97.557709
5 98 0.035961 0.057476 0.076991 0.106872 0.161589 0.232269 0.285328 0.328055 0.381728 0.459649 0.537344 97.336739
5 99 0.056872 0.086149 0.100468 0.132979 0.211558 0.301933 0.340421 0.358897 0.405936 0.486238 0.553333 96.965218
5 100 0.098099 0.145427 0.162693 0.198914 0.280138 0.357593 0.372198 0.365438 0.385406 0.444329 0.503478 96.686287
5 101 0.016765 0.029482 0.042686 0.069086 0.135202 0.242387 0.335267 0.401399 0.469949 0.555633 0.612595 97.089546
5 102 0.044544 0.061924 0.071063 0.106798 0.206282 0.342728 0.415022 0.436845 0.466827 0.536916 0.593047 96.718010
5 103 0.079546 0.226349 0.298259 0.261217 0.273729 0.362184 0.413112 0.397158 0.400536 0.477444 0.588455 96.222015
5 104 0.026251 0.079124 0.140072 0.167947 0.214700 0.332552 0.443638 0.461794 0.440926 0.483909 0.571775 96.637314
5 105 0.006713 0.012721 0.019884 0.033110 0.067974 0.140604 0.234367 0.325698 0.410532 0.507810 0.585807 97.654778
5 106 0.014660 0.020520 0.027306 0.049826 0.108826 0.186348 0.241719 0.297509 0.382787 0.495243 0.588393 97.586861
5 107 0.040685 0.056920 0.063747 0.088200 0.146553 0.212512 0.250890 0.290851 0.366016 0.476384 0.581615 97.425629
5 108 0.024599 0.036128 0.042029 0.058272 0.101090 0.162251 0.205655 0.242179 0.302692 0.406832 0.523236 97.895035
5 109 0.013770 0.024648 0.034542 0.050108 0.084815 0.137766 0.184527 0.227538 0.289303 0.385946 0.493605 98.073425
5 110 0.036797 0.047475 0.050568 0.069717 0.120922 0.192838 0.242574 0.280295 0.335430 0.428974 0.524355 97.670052
5 111 0.029295 0.066335 0.097826 0.119217 0.155611 0.214823 0.264104 0.296874 0.340208 0.418603 0.514033 97.483070
5 112 0.017457 0.034193 0.047073 0.060799 0.095602 0.168579 0.242350 0.281967 0.308000 0.376620 0.468584 97.898773
5 113 0.024398 0.063400 0.099098 0.111238 0.134553 0.194115 0.253617 0.287794 0.320449 0.390914 0.485387 97.635040
5 114 0.027565 0.041216 0.050664 0.070157 0.116334 0.192640 0.260629 0.307553 0.349768 0.427198 0.515653 97.640625
5 115 0.028197 0.062698 0.091473 0.111901 0.148602 0.208179 0.256272 0.287895 0.331680 0.412616 0.512164 97.548325
5 116 0.014114 0.024095 0.032978 0.047278 0.079477 0.135037 0.188401 0.230449 0.276763 0.358546 0.457203 98.155663
5 117 0.014232 0.024035 0.031474 0.044562 0.077245 0.132760 0.183882 0.226838 0.282598 0.372293 0.470843 98.139236
5 118 0.024037 0.041989 0.053037 0.070066 0.112305 0.180334 0.235281 0.273950 0.327538 0.428501 0.547710 97.705254
5 119 0.020328 0.057204 0.096333 0.109639 0.127349 0.177235 0.232859 0.273394 0.320244 0.416968 0.562660 97.605782
5 120 0.004811 0.009397 0.015113 0.025459 0.052945 0.109933 0.176907 0.236590 0.300506 0.403001 0.516573 98.148766
5 121 0.020887 0.035022 0.043641 0.061348 0.110222 0.188527 0.250155 0.299094 0.374200 0.499383 0.630654 97.486862
5 122 0.027150 0.079766 0.140243 0.171921 0.213752 0.295264 0.369662 0.415336 0.475131 0.594047 0.754610 96.463120
5 123 0.013949 0.026386 0.037437 0.052913 0.093139 0.182190 0.288657 0.371585 0.440126 0.558859 0.702639 97.232124
5 124 0.019856 0.034797 0.047539 0.070065 0.122269 0.204750 0.278506 0.347547 0.446423 0.588809 0.724294 97.115143
5 125 0.064472 0.110463 0.135927 0.169108 0.250803 0.394871 0.514923 0.577785 0.628861 0.734927 0.851626 95.566231
5 126 0.053232 0.166848 0.293870 0.321731 0.349061 0.475617 0.611872 0.663835 0.691074 0.799329 0.975082 94.598450
5 127 0.117744 0.201763 0.241134 0.278257 0.371583 0.554228 0.714310 0.783908 0.805177 0.879322 0.967880 94.084694
5 128 0.089701 0.188878 0.252309 0.292308 0.395650 0.606108 0.770491 0.805841 0.807869 0.888979 0.992859 93.909004
5 129 0.092354 0.287309 0.491469 0.501234 0.476440 0.581570 0.698225 0.724200 0.719797 0.795926 0.939486 93.691994
5 130 0.164219 0.229384 0.210250 0.222311 0.321202 0.498785 0.609493 0.645753 0.692166 0.804775 0.910295 94.691368
5 131 0.045866 0.097938 0.148493 0.193102 0.273181 0.418194 0.537206 0.581612 0.612435 0.715938 0.850004 95.526031
5 132 0.065369 0.171859 0.248858 0.249119 0.269721 0.371120 0.472074 0.517423 0.557481 0.673983 0.851092 95.551903
5 133 0.051496 0.077692 0.090102 0.115299 0.179978 0.284823 0.372031 0.437007 0.514290 0.641076 0.770624 96.465584
5 134 0.028498 0.052262 0.071283 0.097643 0.160168 0.268590 0.361893 0.421273 0.490061 0.621725 0.770528 96.656075
5 135 0.039893 0.124791 0.214484 0.225877 0.235133 0.314043 0.407875 0.460672 0.508516 0.627633 0.818811 96.022270
5 136 0.022479 0.043208 0.064518 0.093610 0.160940 0.287027 0.410200 0.483423 0.537142 0.648383 0.778368 96.470703
5 137 0.069819 0.114445 0.122412 0.142708 0.222892 0.351746 0.436417 0.485002 0.569406 0.714100 0.844243 95.926811
5 138 0.085105 0.191595 0.247584 0.255757 0.316411 0.460865 0.568629 0.592494 0.618740 0.735515 0.895647 95.031662
5 139 0.040871 0.150625 0.286241 0.302841 0.320810 0.458516 0.621549 0.679955 0.689398 0.784599 0.954531 94.710068
5 140 0.033659 0.059268 0.077839 0.113227 0.224208 0.458805 0.685222 0.785642 0.823963 0.936696 1.041433 94.760040
5 141 0.060183 0.209699 0.361773 0.377461 0.425994 0.609675 0.773235 0.802818 0.816828 0.939900 1.128736 93.493690
5 142 0.062671 0.182847 0.319946 0.373291 0.429220 0.578732 0.722871 0.778832 0.808313 0.925486 1.116342 93.701447
5 143 0.025986 0.044407 0.059713 0.096611 0.213801 0.438715 0.649574 0.798630 0.956737 1.173510 1.328356 94.213959
5 144 0.062870 0.126777 0.160136 0.195567 0.320839 0.557910 0.745659 0.835421 0.958345 1.205648 1.464039 93.366791
5 145 0.100636 0.295700 0.424405 0.414426 0.494467 0.757472 0.980652 1.035296 1.107726 1.369597 1.737518 91.282104
5 146 0.060138 0.141319 0.222174 0.287798 0.418447 0.683398 0.950592 1.109892 1.241189 1.488625 1.788626 91.607803
5 147 0.071213 0.110574 0.130804 0.196848 0.416441 0.799596 1.075652 1.207717 1.379947 1.679490 1.899261 91.032455
5 148 0.128471 0.455647 0.753104 0.738340 0.810330 1.197314 1.538218 1.554988 1.542343 1.759544 2.091976 87.429726
5 149 0.096779 0.259998 0.410319 0.488256 0.684589 1.173383 1.650603 1.764616 1.720380 1.876242 2.127180 87.747650
5 150 0.093104 0.163687 0.214379 0.324195 0.627027 1.095428 1.402754 1.538727 1.723379 2.006722 2.161874 88.648727
5 151 0.541313 0.646619 0.503080 0.544210 0.906868 1.459990 1.676682 1.659091 1.749637 1.979143 2.061429 86.271942
5 152 0.266612 0.754192 1.091047 1.140905 1.374980 1.919739 2.174648 1.969080 1.800817 1.905284 2.082744 83.519951
5 153 0.134350 0.470638 0.798554 0.797097 0.891031 1.333805 1.750612 1.776220 1.689060 1.796106 1.990204 86.572319
5 154 0.398081 0.577972 0.483184 0.484400 0.789911 1.460465 1.884174 1.834067 1.727821 1.839781 1.902169 86.617973
5 155 0.228809 0.851506 1.401945 1.255315 1.184793 1.522841 1.803615 1.712898 1.580389 1.648220 1.816551 84.993118
5 156 0.298324 0.444966 0.456556 0.553890 0.884903 1.362607 1.582498 1.564336 1.562073 1.703328 1.821648 87.764870
5 157 0.282121 0.470320 0.459651 0.468492 0.667148 1.009119 1.176655 1.190706 1.290733 1.528254 1.721091 89.735703
5 158 0.200501 0.499611 0.641669 0.635065 0.801250 1.247913 1.547239 1.505715 1.466641 1.648243 1.879305 87.926849
5 159 0.171520 0.323001 0.411613 0.493413 0.719756 1.141878 1.474289 1.572457 1.617427 1.798490 2.000008 88.276146
5 160 0.112418 0.206705 0.280822 0.386227 0.613967 0.938860 1.151354 1.251712 1.392418 1.641594 1.866103 90.157822
5 161 0.366026 0.399706 0.343849 0.415564 0.662675 0.968447 1.111741 1.194855 1.353799 1.583972 1.729005 89.870361
5 162 0.231249 0.462057 0.544081 0.590792 0.818968 1.247701 1.482607 1.449021 1.443783 1.634993 1.846553 88.248192
5 163 0.171201 0.523332 0.843897 0.855233 0.908876 1.231270 1.527190 1.574247 1.571514 1.724683 1.965039 87.103523
5 164 0.086799 0.158783 0.212015 0.290388 0.503948 0.960836 1.416370 1.601580 1.621435 1.750261 1.865369 89.532211
5 165 0.201050 0.438805 0.579576 0.660585 0.857049 1.213707 1.444692 1.454266 1.440907 1.535612 1.640307 88.533447
5 166 0.184266 0.530955 0.808545 0.826156 0.890136 1.180435 1.401859 1.388585 1.355221 1.483874 1.692139 88.257828
5 167 0.206887 0.367181 0.424867 0.488687 0.689634 1.016602 1.212185 1.252794 1.306792 1.477755 1.646751 89.909866
5 168 0.085259 0.154016 0.187384 0.237208 0.383278 0.632935 0.841649 0.986374 1.163967 1.405685 1.593670 92.328575
5 169 0.052558 0.083196 0.106748 0.172941 0.367605 0.689663 0.919439 1.025731 1.135832 1.339194 1.499660 92.607437
5 170 0.086770 0.305673 0.575621 0.652466 0.726198 0.951432 1.133693 1.157138 1.183356 1.334307 1.557473 90.335876
5 171 0.174329 0.267590 0.270445 0.311289 0.494600 0.793423 0.975668 1.042790 1.159143 1.410290 1.644482 91.455948
5 172 0.019885 0.037816 0.055123 0.091404 0.200105 0.390973 0.552501 0.679617 0.875361 1.171942 1.419377 94.505898
5 173 0.057902 0.089887 0.101533 0.141312 0.281406 0.540125 0.747424 0.871136 1.035106 1.318274 1.558267 93.257629
5 174 0.071827 0.239726 0.415244 0.470631 0.575323 0.837643 1.052267 1.097026 1.151499 1.363914 1.665514 91.059387
5 175 0.042193 0.151731 0.296751 0.338865 0.392639 0.595352 0.832184 0.922777 0.954497 1.121433 1.411587 92.939987
5 176 0.025103 0.046883 0.062968 0.087946 0.165065 0.338810 0.536876 0.678943 0.806283 1.024410 1.260058 94.966660
5 177 0.041918 0.081182 0.106649 0.146462 0.267203 0.467806 0.617270 0.721958 0.908290 1.212651 1.495431 93.933174
5 178 0.167780 0.259966 0.247745 0.278184 0.450230 0.730415 0.881473 0.925459 1.052195 1.342878 1.638444 92.025230
5 179 0.038600 0.145045 0.289507 0.332223 0.378719 0.549627 0.743252 0.835587 0.905645 1.100432 1.407776 93.273582
5 180 0.032864 0.056438 0.074265 0.111128 0.229661 0.497812 0.790534 0.967537 1.089311 1.323337 1.562995 93.264122
5 181 0.070126 0.229434 0.380752 0.420398 0.549512 0.875772 1.160807 1.233453 1.294434 1.519846 1.813495 90.451965
5 182 0.098224 0.244422 0.372449 0.447628 0.614665 0.930267 1.169774 1.221974 1.269639 1.471225 1.734028 90.425705
5 183 0.096046 0.157830 0.171843 0.209758 0.358053 0.626792 0.841447 0.970924 1.146061 1.412808 1.620282 92.388153
5 184 0.106081 0.173337 0.186030 0.238475 0.457816 0.873370 1.163410 1.246851 1.360760 1.635022 1.865874 90.692970
5 185 0.130788 0.448255 0.745821 0.775202 0.900336 1.277684 1.550994 1.523609 1.508641 1.700451 1.979986 87.458229
5 186 0.199790 0.349308 0.391071 0.462217 0.735121 1.206631 1.469249 1.465030 1.505193 1.745338 1.973687 88.497368
5 187 0.257123 0.354600 0.317198 0.378156 0.697774 1.224995 1.492771 1.531717 1.662474 1.945336 2.091749 88.046112
5 188 0.180696 0.450112 0.601212 0.631952 0.868317 1.397982 1.720154 1.647260 1.611276 1.840863 2.110257 86.939919
5 189 0.196623 0.512546 0.760699 0.831219 1.017996 1.431931 1.716039 1.696096 1.654265 1.790795 1.977498 86.414291
5 190 0.428735 0.561923 0.495188 0.554125 0.890189 1.403556 1.620575 1.611293 1.678638 1.887867 2.006026 86.861885
5 191 0.159294 0.329384 0.462590 0.599091 0.910308 1.418760 1.763075 1.830371 1.864457 2.010088 2.126537 86.526047
5 192 0.147595 0.226977 0.262300 0.365059 0.664935 1.134460 1.444404 1.582375 1.759910 2.060416 2.272454 88.079117
5 193 0.234042 0.437682 0.497549 0.561838 0.825759 1.297188 1.568547 1.583465 1.658026 1.938299 2.201840 87.195763
5 194 0.197615 0.610142 0.972259 0.966180 1.010471 1.378568 1.699202 1.693465 1.621309 1.737430 1.945171 86.168190
5 195 0.104272 0.194873 0.270565 0.367061 0.590825 1.037129 1.447489 1.594090 1.612553 1.782435 1.977288 89.021423
5 196 0.128706 0.186336 0.208351 0.280372 0.491326 0.845233 1.104273 1.247411 1.427291 1.708168 1.901333 90.471199
5 197 0.225890 0.436213 0.533523 0.610593 0.795554 1.132925 1.343046 1.378183 1.447704 1.683878 1.935957 88.476532
5 198 0.225819 0.694582 0.908653 0.743918 0.740909 1.047467 1.309183 1.316475 1.319396 1.529667 1.826411 88.337517
5 199 0.033455 0.065435 0.092981 0.137559 0.274574 0.582151 0.892967 1.036803 1.116613 1.330312 1.544392 92.892761
5 200 0.033620 0.058324 0.081636 0.137495 0.301471 0.612951 0.881757 1.019462 1.141299 1.356584 1.519046 92.856354
5 201 0.102449 0.310735 0.496854 0.519930 0.588839 0.807757 0.974184 1.007403 1.070598 1.281482 1.566090 91.273682
5 202 0.073448 0.146505 0.180750 0.209247 0.311793 0.529025 0.721772 0.808877 0.886302 1.088566 1.342710 93.701004
5 203 0.015096 0.032349 0.052334 0.079569 0.143237 0.273531 0.426261 0.561212 0.712143 0.936934 1.170949 95.596382
5 204 0.035934 0.061744 0.084341 0.125262 0.219615 0.375315 0.517229 0.632812 0.770791 0.982699 1.204228 94.990028
5 205 0.079606 0.162449 0.219108 0.262160 0.348186 0.480917 0.575857 0.639777 0.742586 0.922886 1.134699 94.431770
5 206 0.043413 0.085600 0.111490 0.134865 0.192525 0.295332 0.380025 0.434074 0.506337 0.646249 0.818492 96.351601
5 207 0.010685 0.018928 0.028268 0.047726 0.098484 0.192386 0.287634 0.365800 0.449474 0.577343 0.705523 97.217751
5 208 0.035535 0.079468 0.117387 0.152446 0.223768 0.333973 0.415134 0.465088 0.544748 0.692266 0.865940 96.074249
5 209 0.044514 0.105733 0.150012 0.165925 0.203715 0.290946 0.372459 0.420339 0.472305 0.584664 0.740883 96.448509
5 210 0.020074 0.039327 0.050821 0.063328 0.100460 0.169641 0.230049 0.270021 0.321753 0.421725 0.541056 97.771744
5 211 0.018856 0.032446 0.040246 0.055580 0.100390 0.181356 0.250622 0.297692 0.359177 0.467285 0.579110 97.617241
5 212 0.026057 0.058796 0.086469 0.113084 0.171272 0.257344 0.314118 0.341254 0.386585 0.482030 0.596155 97.166840
5 213 0.038266 0.073201 0.085552 0.093461 0.129398 0.198386 0.248499 0.267677 0.294469 0.365859 0.456109 97.749123
5 214 0.037800 0.062619 0.061099 0.063519 0.097775 0.166680 0.216024 0.235481 0.264407 0.329769 0.392897 98.071930
5 215 0.024499 0.071809 0.112674 0.118992 0.140734 0.209627 0.272187 0.288753 0.301084 0.367848 0.471254 97.620544
5 216 0.028966 0.078395 0.127530 0.143839 0.163973 0.227177 0.293084 0.320194 0.328087 0.375389 0.456931 97.456436
5 217 0.025467 0.045677 0.057574 0.072318 0.110915 0.178694 0.233447 0.260067 0.281549 0.330145 0.384003 98.020142
5 218 0.016628 0.030402 0.039750 0.052549 0.085551 0.142515 0.191536 0.223238 0.256435 0.314338 0.376074 98.270981
5 219 0.020255 0.032360 0.040594 0.057548 0.096725 0.144633 0.172448 0.193017 0.228892 0.290498 0.354229 98.368797
5 220 0.050467 0.062854 0.059084 0.069460 0.103066 0.144727 0.167187 0.185420 0.219069 0.274448 0.328713 98.335510
5 221 0.020570 0.043469 0.063434 0.078565 0.101804 0.134731 0.158277 0.173449 0.195482 0.238491 0.292599 98.499130
5 222 0.010664 0.020105 0.028330 0.038027 0.059445 0.097926 0.135188 0.159290 0.177818 0.214128 0.258585 98.800484
5 223 0.013180 0.026576 0.036163 0.042576 0.057424 0.085316 0.111820 0.130413 0.149752 0.186152 0.232434 98.928192
5 224 0.009712 0.015128 0.019476 0.026762 0.042099 0.064677 0.084700 0.102326 0.122371 0.154519 0.190861 99.167374
5 225 0.005836 0.010053 0.014095 0.020193 0.032065 0.049180 0.065190 0.081078 0.100442 0.129283 0.161494 99.331093
5 226 0.006638 0.010295 0.013391 0.019017 0.030628 0.046834 0.061312 0.076166 0.094681 0.121754 0.150886 99.368401
5 227 0.007296 0.012418 0.016388 0.021836 0.032821 0.048462 0.061928 0.074580 0.090577 0.115493 0.143430 99.374771
5 228 0.005954 0.011001 0.015821 0.021400 0.031501 0.046720 0.061694 0.075862 0.091465 0.114506 0.140273 99.383804
5 229 0.008759 0.012579 0.015442 0.022150 0.037026 0.056231 0.070921 0.084247 0.099993 0.122882 0.145398 99.324371
5 230 0.010644 0.021585 0.030221 0.036411 0.047682 0.065086 0.079875 0.091578 0.106465 0.131768 0.161201 99.217484
5 231 0.014113 0.021494 0.025387 0.031589 0.046301 0.068484 0.086702 0.100221 0.114359 0.138775 0.165558 99.187019
5 232 0.010852 0.021042 0.029666 0.037388 0.051662 0.072872 0.090172 0.102517 0.117108 0.142995 0.173099 99.150627
5 233 0.018281 0.025805 0.028348 0.034392 0.050231 0.073887 0.092874 0.108520 0.128035 0.159772 0.193996 99.085861
5 234 0.011109 0.020678 0.028346 0.036004 0.051472 0.076168 0.097261 0.113253 0.133492 0.170010 0.214196 99.048012
5 235 0.009689 0.016701 0.022528 0.030219 0.046246 0.072462 0.097170 0.118566 0.143928 0.185348 0.234150 99.022987
5 236 0.011858 0.020956 0.027916 0.036407 0.054616 0.084114 0.110804 0.133126 0.160318 0.205477 0.258753 98.895653
5 237 0.010248 0.017844 0.024731 0.034626 0.055122 0.089070 0.122324 0.152752 0.188479 0.244617 0.309927 98.750259
5 238 0.011154 0.018596 0.024856 0.036300 0.063632 0.107235 0.146837 0.183284 0.231514 0.303237 0.376858 98.496498
5 239 0.024188 0.043676 0.057456 0.074124 0.112540 0.175825 0.229501 0.265792 0.306379 0.378498 0.458538 97.873482
5 240 0.033498 0.092034 0.141657 0.149248 0.171005 0.247833 0.328327 0.364011 0.383043 0.443669 0.533958 97.111717
5 241 0.021913 0.044934 0.064571 0.086145 0.143998 0.262626 0.367311 0.403229 0.419637 0.492871 0.583774 97.108994
5 242 0.055017 0.115031 0.146203 0.163620 0.222494 0.327797 0.398224 0.422798 0.465690 0.559812 0.655964 96.467354
5 243 0.068347 0.101807 0.104214 0.126821 0.217968 0.377281 0.486703 0.526032 0.576066 0.692370 0.791103 95.931282
5 244 0.045187 0.126035 0.183904 0.193211 0.247732 0.407276 0.554538 0.584194 0.592544 0.683005 0.798150 95.584221
5 245 0.066965 0.208046 0.330613 0.324555 0.341587 0.497017 0.651608 0.663724 0.624522 0.686312 0.811705 94.793343
5 246 0.059767 0.214401 0.384984 0.395806 0.415189 0.576985 0.746620 0.781012 0.761551 0.837489 0.987633 93.838562
5 247 0.033256 0.063846 0.087706 0.128601 0.264423 0.548408 0.803820 0.904570 0.960336 1.102993 1.215938 93.886108
5 248 0.099800 0.163290 0.165626 0.186431 0.297932 0.489790 0.607296 0.657220 0.763919 0.948793 1.082706 94.537201
5 249 0.088183 0.225529 0.296268 0.304651 0.404379 0.640972 0.805469 0.802257 0.799034 0.925977 1.093018 93.614265
5 250 0.054610 0.191066 0.361339 0.417509 0.490851 0.718486 0.945477 1.011120 1.036067 1.193387 1.447498 92.132584
5 251 0.058180 0.111080 0.140916 0.177741 0.310876 0.617944 0.935062 1.093767 1.192354 1.402925 1.607319 92.351837
5 252 0.079754 0.194968 0.252246 0.268460 0.385971 0.662464 0.897727 0.979385 1.064033 1.272515 1.479914 92.462563
5 253 0.100940 0.321719 0.506809 0.515057 0.617179 0.979572 1.319745 1.377480 1.371602 1.553631 1.826562 89.509705
5 254 0.093581 0.301952 0.537521 0.620961 0.758590 1.178545 1.630798 1.767944 1.752919 1.929696 2.250327 87.177170
5 255 0.110342 0.259391 0.370422 0.429988 0.583443 0.908633 1.204414 1.332591 1.420271 1.625662 1.876536 89.878311
5 256 0.139047 0.212314 0.228892 0.300672 0.541618 0.921697 1.163153 1.274532 1.440559 1.722438 1.937338 90.117737
5 257 0.235002 0.403384 0.415844 0.457742 0.706321 1.168740 1.475029 1.575693 1.747558 2.104950 2.413655 87.296082
5 258 0.110662 0.336742 0.574531 0.656739 0.809570 1.213908 1.587717 1.696317 1.760468 2.029340 2.420583 86.803421
5 259 0.086041 0.246164 0.411576 0.468496 0.584080 0.945919 1.353930 1.523757 1.571832 1.786975 2.113293 88.907936
5 260 0.132394 0.257433 0.360031 0.470379 0.679192 1.023942 1.336793 1.554028 1.774459 2.082676 2.382405 87.946274
5 261 0.183159 0.238381 0.270711 0.396390 0.688363 1.046175 1.257450 1.421974 1.663381 1.974523 2.205302 88.654190
5 262 0.178261 0.257695 0.300794 0.411789 0.665754 1.000028 1.198887 1.315622 1.497494 1.776070 2.009391 89.388214
5 263 0.108477 0.218234 0.310454 0.397201 0.565606 0.840477 1.054764 1.163557 1.293405 1.525035 1.760947 90.761841
5 264 0.147420 0.247302 0.310158 0.390688 0.546692 0.777814 0.950383 1.063985 1.199825 1.406957 1.616599 91.342178
5 265 0.090362 0.152554 0.191924 0.249477 0.380388 0.581664 0.736743 0.847994 1.001631 1.229122 1.441537 93.096603
5 266 0.057958 0.108664 0.152711 0.202664 0.298790 0.467232 0.618840 0.711185 0.797676 0.961555 1.152838 94.469887
5 267 0.060088 0.165269 0.244455 0.247071 0.285403 0.432961 0.587846 0.650372 0.687032 0.800888 0.958933 94.879684
5 268 0.028039 0.052545 0.078923 0.112612 0.174560 0.280480 0.383621 0.454987 0.516204 0.621436 0.741553 96.555038
5 269 0.058145 0.086531 0.094908 0.116384 0.172449 0.249066 0.300504 0.338624 0.390172 0.464515 0.531722 97.196983
5 270 0.024014 0.040377 0.054469 0.075442 0.114371 0.166383 0.206575 0.240251 0.284309 0.350391 0.419969 98.023453
5 271 0.018591 0.029605 0.037509 0.050870 0.078055 0.115135 0.145428 0.173655 0.209151 0.259397 0.312298 98.570305
5 272 0.013576 0.018291 0.023597 0.036623 0.060050 0.085239 0.105576 0.131669 0.166500 0.209040 0.250843 98.898994
5 273 0.010489 0.014413 0.019002 0.030119 0.050846 0.073932 0.093566 0.119450 0.154074 0.196313 0.238069 98.999725
5 274 0.012936 0.017599 0.022526 0.034920 0.058577 0.084624 0.105110 0.131605 0.168541 0.214936 0.260944 98.887688
5 275 0.019000 0.025258 0.032831 0.051821 0.084577 0.116934 0.141513 0.174952 0.221996 0.280554 0.338635 98.511925
5 276 0.032662 0.039591 0.046983 0.071870 0.119627 0.170419 0.206670 0.252968 0.322198 0.414830 0.507801 97.814384
5 277 0.033343 0.051086 0.063710 0.088017 0.140711 0.218879 0.283837 0.342486 0.421147 0.539019 0.659760 97.158012
5 278 0.042995 0.069902 0.093097 0.129873 0.200929 0.315481 0.415688 0.486007 0.559459 0.695796 0.852517 96.138260
5 279 0.081202 0.224107 0.332146 0.336279 0.378811 0.556401 0.730600 0.781464 0.805577 0.933076 1.118445 93.721893
5 280 0.046465 0.085354 0.127536 0.180398 0.271005 0.428020 0.571108 0.653127 0.724226 0.885330 1.082805 94.944618
5 281 0.185762 0.200691 0.184016 0.235576 0.382553 0.582755 0.701052 0.772005 0.867116 1.028823 1.166331 93.693321
5 282 0.078131 0.186916 0.287649 0.342066 0.430071 0.636871 0.831223 0.894257 0.908812 1.018612 1.169929 93.215462
5 283 0.107821 0.227080 0.334387 0.401585 0.476468 0.646439 0.802364 0.856068 0.860190 0.947594 1.083540 93.256462
5 284 0.088445 0.228692 0.332308 0.341207 0.377056 0.541674 0.726622 0.814927 0.855947 0.962522 1.107200 93.623398
5 285 0.047616 0.094189 0.149291 0.224978 0.356703 0.543860 0.674939 0.726970 0.771348 0.881596 1.002770 94.525742
5 286 0.151593 0.222066 0.203199 0.205206 0.281775 0.409458 0.485673 0.530625 0.609534 0.740458 0.861394 95.299019
5 287 0.041421 0.064004 0.086613 0.147465 0.293281 0.460991 0.529522 0.557286 0.620354 0.717519 0.777623 95.703918
5 288 0.118588 0.188381 0.190537 0.214696 0.331733 0.530245 0.632417 0.622142 0.621594 0.687952 0.743353 95.118362
5 289 0.115747 0.338323 0.450007 0.393221 0.400557 0.515726 0.577225 0.548839 0.552053 0.653708 0.796813 94.657776
5 290 0.064281 0.186410 0.270338 0.248028 0.264692 0.402708 0.542481 0.560139 0.529482 0.577164 0.672519 95.681755
5 291 0.038788 0.072864 0.088804 0.110167 0.193579 0.370674 0.524905 0.568872 0.578771 0.634588 0.675331 96.142662
5 292 0.072162 0.138741 0.167697 0.196774 0.297998 0.457483 0.538863 0.538034 0.554787 0.626815 0.691210 95.719437
5 293 0.087328 0.190877 0.246748 0.254800 0.287241 0.362101 0.410198 0.423536 0.450853 0.522226 0.609568 96.154526
5 294 0.017775 0.034374 0.050444 0.074407 0.137483 0.256026 0.365761 0.422032 0.458969 0.523384 0.577631 97.081718
5 295 0.019645 0.036679 0.052029 0.076020 0.138417 0.248476 0.344580 0.397383 0.440755 0.511274 0.571331 97.163414
5 296 0.048272 0.116229 0.164790 0.176203 0.204641 0.267663 0.312141 0.326978 0.352443 0.416485 0.496517 97.117638
5 297 0.021068 0.043667 0.064425 0.083091 0.118250 0.180196 0.237362 0.268002 0.288212 0.331822 0.385278 97.978630
5 298 0.008767 0.013835 0.018335 0.027780 0.051366 0.091507 0.134733 0.179229 0.229727 0.288392 0.333331 98.622993
5 299 0.011104 0.019192 0.026916 0.039380 0.064971 0.100085 0.129132 0.153627 0.182243 0.221786 0.260593 98.790970
5 300 0.013159 0.022148 0.028897 0.038193 0.055330 0.076678 0.093187 0.108954 0.130391 0.161290 0.193713 99.078056
5 301 0.007424 0.011507 0.014884 0.020938 0.033063 0.049088 0.062995 0.077087 0.094495 0.118862 0.144421 99.365234
5 302 0.005201 0.007923 0.010425 0.015394 0.025418 0.038377 0.049719 0.062040 0.077905 0.099540 0.121199 99.486862
5 303 0.008759 0.012945 0.015187 0.020221 0.030781 0.043601 0.053226 0.063282 0.077351 0.097035 0.116172 99.461433
5 304 0.005752 0.010146 0.013848 0.018404 0.027015 0.039069 0.049619 0.058767 0.069386 0.086121 0.104754 99.517120
5 305 0.005551 0.009602 0.012664 0.016498 0.024167 0.035282 0.045272 0.053738 0.063058 0.077598 0.093534 99.563042
5 306 0.006463 0.009361 0.011459 0.016000 0.025020 0.035910 0.044626 0.053480 0.064533 0.079893 0.095126 99.558128
5 307 0.004074 0.006400 0.008703 0.012904 0.021248 0.032008 0.041320 0.050552 0.061624 0.077179 0.093069 99.590919
5 308 0.005199 0.008301 0.010711 0.014747 0.023316 0.035034 0.045049 0.054236 0.065443 0.082364 0.100156 99.555443
5 309 0.005892 0.010099 0.013525 0.017931 0.026587 0.038924 0.049963 0.059769 0.071291 0.089391 0.109426 99.507202
5 310 0.006613 0.011331 0.015104 0.020094 0.030418 0.046141 0.060328 0.071411 0.082929 0.101568 0.121973 99.432091
5 311 0.007263 0.012670 0.016926 0.022249 0.033278 0.049565 0.063313 0.073330 0.084304 0.103257 0.124560 99.409286
5 312 0.006257 0.011334 0.015912 0.021431 0.032528 0.049913 0.066169 0.078814 0.091527 0.112210 0.135335 99.378571
5 313 0.006030 0.010356 0.014616 0.021462 0.035870 0.056051 0.072589 0.085372 0.099924 0.122778 0.146405 99.328545
5 314 0.015621 0.025717 0.030663 0.037285 0.052084 0.071908 0.085505 0.095138 0.108662 0.132329 0.157734 99.187355
5 315 0.008231 0.014680 0.019967 0.027028 0.041771 0.062318 0.078004 0.088594 0.100893 0.122955 0.147600 99.287956
5 316 0.005364 0.008639 0.012201 0.019484 0.036098 0.059936 0.080085 0.096223 0.113161 0.137842 0.161593 99.269371
5 317 0.017767 0.024181 0.027113 0.037406 0.059984 0.082685 0.092849 0.101750 0.120136 0.148970 0.174388 99.112770
5 318 0.026083 0.035679 0.036875 0.044472 0.065138 0.089114 0.100653 0.108365 0.123994 0.152427 0.180712 99.036484
5 319 0.006436 0.010555 0.014194 0.021781 0.041503 0.071155 0.094419 0.110869 0.130131 0.159522 0.185424 99.154007
5 320 0.008755 0.014919 0.020614 0.030187 0.051863 0.085624 0.112565 0.126335 0.136180 0.159260 0.185119 99.068581
5 321 0.020373 0.051509 0.074743 0.076723 0.081474 0.103887 0.125258 0.134459 0.142933 0.170033 0.209582 98.809029
5 322 0.009541 0.017813 0.025892 0.035191 0.053023 0.082691 0.109051 0.122550 0.130020 0.150061 0.175620 99.088547
5 323 0.008729 0.013922 0.017321 0.022885 0.036181 0.057121 0.076556 0.093680 0.113673 0.141767 0.167391 99.250778
5 324 0.009871 0.015833 0.019773 0.026137 0.040807 0.061983 0.078357 0.089831 0.102752 0.124165 0.146272 99.284218
5 325 0.008905 0.014673 0.019575 0.026787 0.040018 0.056347 0.068577 0.078737 0.091355 0.110958 0.131286 99.352776
5 326 0.013040 0.018142 0.019533 0.024429 0.036368 0.050824 0.059837 0.068119 0.081534 0.102358 0.122501 99.403313
5 327 0.009607 0.014272 0.017091 0.022382 0.032992 0.045813 0.054896 0.062900 0.073065 0.089132 0.105685 99.472168
5 328 0.004197 0.007328 0.010140 0.014158 0.022179 0.033389 0.043350 0.051852 0.060557 0.073981 0.088289 99.590584
5 329 0.006322 0.009929 0.013196 0.018349 0.026588 0.038540 0.049785 0.060424 0.071802 0.091249 0.115957 99.497864
6 7 0.000000 0.000000 0.000000 0.000000 0.000000 0.000000 0.000000 0.000000 0.000000 0.000000 0.000000 0.000000
6 8 1.377625 14.328805 16.594210 35.097797 9.976897 3.181602 1.747695 1.070096 0.412980 0.235463 0.126894 15.849936
6 9 6.116314 32.331921 14.137634 13.689770 6.800119 6.422117 5.287283 3.369738 1.223724 0.524526 0.216624 9.880231
6 10 2.224192 24.147356 28.069719 19.894609 5.968143 4.327750 3.572393 2.844321 1.836973 1.340886 0.709787 5.063872
6 11 1.336331 6.155013 3.075793 4.520431 7.730424 27.653419 21.464113 8.228304 3.084344 2.412267 1.750946 12.588614
6 12 0.353248 0.621707 0.788686 1.199033 2.024300 7.927624 34.250187 23.720793 8.551551 3.965552 3.148358 13.448961
6 13 0.178216 0.364266 0.420120 0.588427 1.401815 7.319871 28.654140 18.422344 8.705523 6.179791 7.144103 20.621386
6 14 0.146959 0.292795 0.686300 1.545061 1.783622 2.519920 8.110460 11.988436 19.335970 14.606446 11.227119 27.756908
6 15 0.112085 0.480685 0.776621 0.729280 0.820698 1.415804 3.262316 3.074343 5.402070 9.975272 21.876171 52.074657
6 16 0.112308 0.269560 0.436850 0.704469 0.942868 1.821057 4.960569 5.018411 6.330337 7.396653 13.020163 58.986759
6 17 0.117457 0.204852 0.254184 0.394504 0.633727 1.415128 3.849310 3.585885 3.960180 4.402657 7.610651 73.571465
6 18 0.087250 0.217860 0.351716 0.466118 0.601071 0.966744 1.502889 1.996038 2.493841 3.343253 4.491246 83.481972
6 19 0.080635 0.243266 0.456765 0.605522 0.792489 1.356929 2.203147 2.747273 2.900816 3.268843 3.865265 81.479050
6 20 0.127356 0.381131 0.681539 0.839457 1.019283 1.570958 2.263241 2.558589 2.560721 2.777180 3.199408 82.021133
6 21 0.064238 0.193122 0.382013 0.488430 0.564270 0.883544 1.392922 1.742332 1.850981 2.117548 2.588498 87.732101
6 22 0.058852 0.162526 0.283056 0.362879 0.453686 0.732807 1.168803 1.476168 1.614313 1.897864 2.329653 89.459396
6 23 0.061187 0.198101 0.392725 0.517075 0.665888 1.117274 1.728488 1.994273 1.958042 2.092985 2.384094 86.889870
6 24 0.053965 0.200894 0.469579 0.637423 0.674056 0.914401 1.331850 1.558688 1.523832 1.590001 1.842381 89.202927
6 25 0.033916 0.063887 0.090589 0.132932 0.226358 0.428777 0.706745 0.943916 1.113647 1.341114 1.587992 93.330132
6 26 0.022240 0.051662 0.087456 0.135536 0.219869 0.368137 0.544203 0.712655 0.932325 1.250481 1.573695 94.101738
6 27 0.034520 0.064452 0.088964 0.132431 0.235468 0.436074 0.656532 0.818625 0.983882 1.255172 1.541932 93.751945
6 28 0.038997 0.128258 0.256955 0.323473 0.347754 0.457722 0.625309 0.734236 0.799829 0.945503 1.194136 94.147835
6 29 0.058084 0.119269 0.166780 0.210484 0.284750 0.434879 0.594221 0.684056 0.761002 0.936653 1.181384 94.568443
6 30 0.008387 0.015388 0.022262 0.034941 0.068857 0.133881 0.203873 0.269207 0.352351 0.480440 0.618841 97.791573
6 31 0.015295 0.034835 0.058257 0.086167 0.136840 0.211589 0.272448 0.315822 0.375834 0.480988 0.608569 97.403351
6 32 0.043054 0.072287 0.080426 0.092563 0.137129 0.218776 0.280870 0.309099 0.344771 0.426381 0.521037 97.473610
6 33 0.014969 0.047325 0.094806 0.120245 0.141327 0.205174 0.285983 0.332486 0.351391 0.408350 0.508148 97.489799
6 34 0.013084 0.038550 0.072985 0.091433 0.114500 0.187938 0.287367 0.341474 0.348206 0.395756 0.490133 97.618576
6 35 0.016185 0.048413 0.093982 0.117597 0.134046 0.184401 0.247573 0.283423 0.297672 0.338825 0.410461 97.827423
6 36 0.022196 0.043977 0.060926 0.076685 0.108995 0.168741 0.224665 0.255756 0.278091 0.326139 0.387029 98.046799
6 37 0.021383 0.043412 0.060923 0.077951 0.113725 0.174228 0.225042 0.255841 0.292062 0.356375 0.427773 97.951286
6 38 0.019938 0.036401 0.047964 0.062090 0.097592 0.162476 0.217944 0.248342 0.277653 0.334917 0.396910 98.097778
6 39 0.016130 0.034428 0.050629 0.065710 0.095594 0.154970 0.213278 0.242738 0.258619 0.302765 0.364013 98.201126
6 40 0.020724 0.068911 0.130724 0.139306 0.132973 0.177601 0.241613 0.266460 0.257951 0.283844 0.348790 97.931107
6 41 0.014885 0.048099 0.098283 0.119166 0.125162 0.171366 0.241669 0.276942 0.263914 0.270564 0.309403 98.060547
6 42 0.008294 0.016263 0.024682 0.036674 0.064010 0.114824 0.166299 0.199112 0.219510 0.255197 0.293431 98.601707
6 43 0.020434 0.033002 0.039019 0.050347 0.079858 0.122414 0.152572 0.174745 0.206720 0.255762 0.300745 98.564377
6 44 0.031392 0.049192 0.053695 0.064525 0.098114 0.141843 0.161708 0.169006 0.191172 0.239604 0.290379 98.509369
6 45 0.017538 0.032321 0.040857 0.050239 0.074311 0.111918 0.136634 0.148656 0.167611 0.209806 0.259507 98.750603
6 46 0.005188 0.010715 0.017777 0.027869 0.048384 0.082529 0.114791 0.138049 0.159895 0.198404 0.245203 98.951195
6 47 0.015396 0.023418 0.029538 0.040364 0.063939 0.098494 0.125744 0.146888 0.173227 0.217069 0.265426 98.800499
6 48 0.016320 0.028698 0.035381 0.043993 0.066485 0.101444 0.127509 0.145941 0.172267 0.221026 0.277304 98.763626
6 49 0.002417 0.005227 0.009530 0.016562 0.031783 0.058349 0.085863 0.108587 0.132448 0.173793 0.224389 99.151054
6 50 0.008699 0.014618 0.019522 0.028782 0.050079 0.081421 0.106698 0.128745 0.157449 0.204111 0.255677 98.944199
6 51 0.012274 0.027738 0.043227 0.057797 0.081381 0.117836 0.151806 0.178608 0.206234 0.249441 0.301964 98.571693
6 52 0.002827 0.005986 0.009712 0.015559 0.029714 0.058219 0.092369 0.124866 0.160871 0.220028 0.290864 98.988983
6 53 0.002334 0.004259 0.006879 0.012631 0.027338 0.053509 0.082192 0.113862 0.157408 0.225025 0.297592 99.016968
6 54 0.012083 0.023658 0.033678 0.048813 0.085213 0.143205 0.187604 0.212235 0.240105 0.292897 0.346777 98.373726
6 55 0.016506 0.036099 0.058229 0.082268 0.120162 0.180982 0.234098 0.259619 0.270409 0.302327 0.347018 98.092285
6 56 0.013220 0.027052 0.041696 0.059321 0.090460 0.139623 0.184154 0.215704 0.244410 0.295221 0.358319 98.330818
6 57 0.013212 0.021191 0.027911 0.040827 0.066686 0.101469 0.128923 0.155325 0.190718 0.245317 0.304530 98.703888
6 58 0.018747 0.026768 0.030603 0.042570 0.069761 0.105041 0.129697 0.152610 0.184573 0.235578 0.290843 98.713211
6 59 0.008228 0.022903 0.042785 0.055588 0.067836 0.094416 0.125581 0.149226 0.170213 0.210960 0.269527 98.782738
6 60 0.006583 0.013037 0.019459 0.028348 0.049086 0.091593 0.136852 0.165639 0.184032 0.228367 0.288468 98.788536
6 61 0.008573 0.024542 0.047558 0.064536 0.080923 0.113135 0.150138 0.175068 0.191287 0.225228 0.276487 98.642525
6 62 0.009609 0.015739 0.020508 0.029316 0.050707 0.088663 0.124294 0.149796 0.171661 0.212819 0.258307 98.868576
6 63 0.006721 0.015205 0.023525 0.031904 0.049257 0.083035 0.117411 0.140009 0.158143 0.195949 0.244023 98.934814
6 64 0.008640 0.027433 0.055626 0.070853 0.081046 0.110799 0.148263 0.169587 0.177222 0.202824 0.248647 98.699059
6 65 0.011151 0.026046 0.039819 0.048665 0.063190 0.093059 0.124711 0.145551 0.159648 0.188485 0.228302 98.871368
6 66 0.002307 0.004838 0.008044 0.013250 0.025445 0.047690 0.072782 0.096588 0.121269 0.157457 0.196034 99.254295
6 67 0.004060 0.007484 0.011244 0.017760 0.031925 0.053269 0.073049 0.092031 0.115309 0.150384 0.188469 99.255020
6 68 0.007964 0.013123 0.016956 0.023643 0.038011 0.057100 0.071806 0.086546 0.108391 0.143145 0.181792 99.251518
6 69 0.003684 0.006959 0.010515 0.015797 0.026144 0.042010 0.057035 0.071144 0.088117 0.115229 0.146677 99.416687
6 70 0.003638 0.005598 0.007812 0.012513 0.022166 0.035594 0.048446 0.063170 0.081646 0.107724 0.135913 99.475784
6 71 0.002748 0.005036 0.007488 0.011151 0.018172 0.028974 0.040033 0.051925 0.067239 0.091527 0.121800 99.553909
6 72 0.002341 0.004111 0.006107 0.009448 0.016114 0.026398 0.037186 0.049007 0.063594 0.086043 0.113381 99.586273
6 73 0.001478 0.002447 0.003591 0.005879 0.010783 0.018412 0.026865 0.037396 0.051598 0.073028 0.098662 99.669861
6 74 0.001496 0.002524 0.003812 0.006382 0.012170 0.021587 0.031804 0.043123 0.057116 0.079132 0.106113 99.634735
6 75 0.002980 0.006413 0.010222 0.014138 0.020827 0.032517 0.045850 0.059090 0.074002 0.098389 0.130823 99.504753
6 76 0.002532 0.004569 0.006931 0.010555 0.017672 0.029527 0.042877 0.057120 0.073677 0.099275 0.131480 99.523788
6 77 0.003151 0.004880 0.006806 0.011391 0.022099 0.036967 0.049914 0.064907 0.087201 0.120319 0.155714 99.436653
6 78 0.006861 0.011464 0.015064 0.021210 0.033912 0.052030 0.067955 0.084440 0.108908 0.148243 0.195259 99.254646
6 79 0.004125 0.008101 0.012363 0.018628 0.032185 0.054553 0.076178 0.095650 0.121438 0.165672 0.219750 99.191353
6 80 0.003368 0.006754 0.010710 0.016643 0.029308 0.053553 0.082220 0.109093 0.137262 0.183997 0.243034 99.124054
6 81 0.005693 0.015537 0.029211 0.040341 0.056329 0.088712 0.127852 0.158107 0.183393 0.231678 0.302193 98.760956
6 82 0.007284 0.016745 0.029436 0.044243 0.070128 0.114607 0.160082 0.191210 0.217286 0.267623 0.335675 98.545685
6 83 0.006063 0.013321 0.022966 0.036536 0.062448 0.105227 0.149220 0.183565 0.216296 0.269359 0.334183 98.600807
6 84 0.005474 0.009813 0.014905 0.024394 0.045190 0.078755 0.114595 0.154885 0.208875 0.288892 0.379805 98.674408
6 85 0.004765 0.008092 0.012439 0.022672 0.048767 0.091672 0.133971 0.179039 0.241819 0.334236 0.431066 98.491463
6 86 0.009666 0.021135 0.035642 0.055507 0.092951 0.148514 0.198422 0.237491 0.282035 0.352032 0.434778 98.131828
6 87 0.005073 0.010203 0.016881 0.027727 0.051865 0.096846 0.149947 0.202414 0.259513 0.340168 0.428439 98.410919
6 88 0.004596 0.008769 0.013849 0.024133 0.052124 0.104893 0.159617 0.207241 0.263207 0.349203 0.440231 98.372139
6 89 0.017749 0.039643 0.063199 0.087295 0.128555 0.189160 0.236863 0.265882 0.302267 0.375549 0.469635 97.824203
6 90 0.019096 0.045771 0.068567 0.082246 0.114900 0.182331 0.243964 0.276222 0.311353 0.389647 0.487194 97.778717
6 91 0.008008 0.016071 0.025372 0.039324 0.074575 0.151307 0.237162 0.289553 0.322313 0.390097 0.469136 97.977081
6 92 0.023921 0.066734 0.115696 0.140551 0.172304 0.241211 0.304222 0.329759 0.347124 0.402418 0.484174 97.371887
6 93 0.043246 0.080657 0.103625 0.121458 0.159252 0.233725 0.301258 0.335453 0.357667 0.413435 0.488332 97.361893
6 94 0.014751 0.032233 0.052880 0.076089 0.117326 0.182487 0.242401 0.284263 0.327967 0.396138 0.470530 97.802933
6 95 0.032731 0.050779 0.060746 0.079380 0.125349 0.191574 0.239102 0.273803 0.320983 0.394865 0.469705 97.760986
6 96 0.030028 0.058155 0.083212 0.110184 0.157871 0.219724 0.263500 0.297009 0.347646 0.425879 0.509730 97.497063
6 97 0.018776 0.031939 0.046961 0.073005 0.128092 0.206209 0.269133 0.316220 0.366470 0.435334 0.499147 97.608719
6 98 0.042596 0.067894 0.085841 0.112413 0.167391 0.235010 0.278284 0.307821 0.345536 0.398833 0.448368 97.510017
6 99 0.050781 0.094540 0.122602 0.151324 0.215258 0.288349 0.312946 0.313257 0.336742 0.397280 0.460535 97.256386
6 100 0.124709 0.220631 0.221548 0.206177 0.234848 0.289120 0.307184 0.307304 0.333321 0.394348 0.459008 96.901802
6 101 0.010712 0.024251 0.040792 0.066697 0.138517 0.274914 0.382646 0.406959 0.410931 0.456357 0.501653 97.285568
6 102 0.034884 0.060697 0.073854 0.100620 0.187675 0.342933 0.445682 0.463364 0.471508 0.519331 0.551410 96.748039
6 103 0.048106 0.157800 0.262352 0.265534 0.271126 0.351476 0.414723 0.398416 0.368991 0.401583 0.475010 96.584877
6 104 0.018903 0.068376 0.150597 0.186096 0.204505 0.285373 0.385845 0.423518 0.415166 0.450730 0.532092 96.878799
6 105 0.003874 0.008160 0.014363 0.025161 0.053572 0.121090 0.223938 0.328604 0.411032 0.498391 0.570890 97.740921
6 106 0.007943 0.013039 0.019897 0.038536 0.089725 0.166751 0.230693 0.291987 0.376996 0.483879 0.566974 97.713577
6 107 0.024226 0.041429 0.054678 0.078764 0.132185 0.198170 0.238514 0.271685 0.332317 0.430101 0.530775 97.667160
6 108 0.015432 0.027465 0.036742 0.051248 0.086570 0.144166 0.193671 0.233860 0.289006 0.382809 0.491010 98.048027
6 109 0.007609 0.016533 0.027806 0.043241 0.073161 0.120185 0.164158 0.202905 0.255370 0.342329 0.446348 98.300354
6 110 0.029897 0.047640 0.051507 0.062328 0.100854 0.170659 0.229119 0.268440 0.319448 0.411951 0.511333 97.796822
6 111 0.015728 0.044493 0.085470 0.118342 0.155804 0.215499 0.268088 0.294390 0.319840 0.378924 0.462605 97.640816
6 112 0.008556 0.018381 0.029852 0.042983 0.072747 0.143189 0.232260 0.289567 0.312253 0.365051 0.438531 98.046631
6 113 0.014691 0.042520 0.080222 0.103090 0.123090 0.165439 0.214392 0.250043 0.281702 0.338874 0.419080 97.966858
6 114 0.024471 0.040508 0.050230 0.064872 0.100872 0.169674 0.240343 0.291065 0.333070 0.411063 0.505401 97.768425
6 115 0.015404 0.041380 0.074751 0.099629 0.130875 0.185466 0.239177 0.274339 0.308904 0.371972 0.455285 97.802818
6 116 0.008042 0.014855 0.022373 0.034630 0.064549 0.120579 0.180573 0.227931 0.271652 0.342902 0.422997 98.288918
6 117 0.010755 0.020458 0.030190 0.044173 0.072447 0.118630 0.163589 0.204536 0.257412 0.343209 0.443972 98.290627
6 118 0.017531 0.033748 0.045935 0.061541 0.098552 0.162145 0.216278 0.254342 0.304831 0.402696 0.523064 97.879333
6 119 0.010130 0.027878 0.051896 0.070063 0.097313 0.155872 0.225586 0.275103 0.311169 0.383276 0.489324 97.902390
6 120 0.003491 0.006849 0.011710 0.021061 0.044265 0.088468 0.139119 0.187882 0.243005 0.333116 0.441390 98.479637
6 121 0.017269 0.030928 0.041486 0.058535 0.097867 0.163499 0.224808 0.279301 0.348751 0.460103 0.587204 97.690247
6 122 0.016289 0.050357 0.098321 0.127325 0.159316 0.232864 0.318914 0.381688 0.437273 0.534180 0.666285 96.977188
6 123 0.007533 0.014838 0.023429 0.036060 0.066641 0.134286 0.219252 0.289119 0.346542 0.450061 0.585721 97.826515
6 124 0.015900 0.028926 0.041586 0.060837 0.101050 0.165120 0.223909 0.276982 0.348445 0.460842 0.585453 97.690948
6 125 0.049037 0.082726 0.104296 0.133324 0.199561 0.312498 0.411399 0.478192 0.545276 0.660986 0.789389 96.233315
6 126 0.025277 0.079875 0.163596 0.205923 0.244873 0.372678 0.542551 0.642705 0.678312 0.770582 0.915411 95.358223
6 127 0.080766 0.133248 0.164632 0.202976 0.285829 0.439311 0.580741 0.665122 0.722731 0.829010 0.947067 94.948563
6 128 0.042897 0.095744 0.147811 0.186616 0.256023 0.407618 0.563446 0.652052 0.715064 0.855215 1.034622 95.042892
6 129 0.039430 0.123506 0.239515 0.289033 0.332327 0.493647 0.685818 0.763442 0.757499 0.814386 0.927567 94.533829
6 130 0.038985 0.061453 0.082574 0.124454 0.218027 0.366851 0.490482 0.568688 0.639690 0.770133 0.909871 95.728798
6 131 0.020937 0.042644 0.065679 0.092113 0.141365 0.231270 0.326493 0.406753 0.496279 0.641330 0.808869 96.726265
6 132 0.022219 0.056720 0.097541 0.123025 0.161648 0.256217 0.366306 0.432898 0.470166 0.560643 0.696066 96.756546
6 133 0.019338 0.029883 0.039905 0.060442 0.105245 0.174342 0.236783 0.295156 0.370434 0.491624 0.629208 97.547646
6 134 0.010473 0.019398 0.029447 0.045788 0.081274 0.145751 0.215036 0.278197 0.352052 0.476539 0.628859 97.717194
6 135 0.012901 0.040982 0.082896 0.107000 0.135315 0.210638 0.308619 0.374188 0.412674 0.497184 0.629321 97.188278
6 136 0.008527 0.016410 0.027308 0.044488 0.081739 0.154621 0.243912 0.325663 0.398862 0.514370 0.659009 97.525093
6 137 0.025624 0.044786 0.059651 0.084705 0.145267 0.238653 0.312621 0.368039 0.443674 0.568912 0.700454 97.007614
6 138 0.029295 0.066104 0.104223 0.138013 0.199861 0.318569 0.433951 0.497039 0.539904 0.641439 0.776697 96.254906
6 139 0.014620 0.052297 0.116841 0.151552 0.183897 0.295868 0.458615 0.562101 0.592501 0.677161 0.828226 96.066322
6 140 0.012985 0.023893 0.036286 0.059150 0.121330 0.251017 0.399064 0.516555 0.617724 0.784883 0.965324 96.211784
6 141 0.018599 0.065579 0.144480 0.196895 0.258824 0.410384 0.596655 0.705022 0.754877 0.872625 1.053207 94.922852
6 142 0.023505 0.060763 0.112519 0.160824 0.237877 0.406903 0.620976 0.771108 0.841112 0.958174 1.122945 94.683289
6 143 0.009120 0.015802 0.025097 0.046229 0.101027 0.204751 0.330682 0.478453 0.673684 0.943827 1.214356 95.956978
6 144 0.019199 0.041234 0.065340 0.098626 0.175076 0.315418 0.454245 0.567701 0.712259 0.959392 1.253025 95.338478
6 145 0.030134 0.091521 0.166237 0.211809 0.301917 0.516654 0.742632 0.854487 0.932598 1.142465 1.442340 93.567207
6 146 0.024090 0.057807 0.103395 0.152450 0.244227 0.434756 0.665844 0.858336 1.032419 1.300399 1.614072 93.512199
6 147 0.031301 0.051812 0.070648 0.114853 0.238016 0.465417 0.685462 0.866979 1.087594 1.425371 1.745896 93.216652
6 148 0.040045 0.156532 0.340569 0.423966 0.524060 0.841994 1.230054 1.398232 1.428069 1.602434 1.890581 90.123459
6 149 0.034096 0.099724 0.195584 0.274390 0.417599 0.769635 1.205672 1.433853 1.480428 1.660378 1.949466 90.479179
6 150 0.040647 0.084399 0.132236 0.199104 0.344794 0.598716 0.840776 1.026342 1.245659 1.592577 1.956058 91.938690
6 151 0.192356 0.307442 0.313062 0.368594 0.606870 0.963147 1.124329 1.173654 1.366348 1.742275 2.046603 89.795319
6 152 0.069463 0.196303 0.359707 0.501068 0.777616 1.351109 1.859984 1.918769 1.790886 1.864782 2.023306 87.287010
6 153 0.039908 0.139017 0.291213 0.384459 0.528215 0.917279 1.367393 1.538082 1.535815 1.692420 1.951006 89.615196
6 154 0.159861 0.269742 0.287628 0.325271 0.501418 0.861594 1.147517 1.252361 1.360524 1.642897 1.938215 90.252975
6 155 0.065759 0.274536 0.638399 0.770038 0.832402 1.192667 1.634719 1.724454 1.585693 1.603439 1.774425 87.903473
6 156 0.060294 0.107282 0.160052 0.257086 0.496661 0.920159 1.284373 1.447729 1.536592 1.739683 1.925717 90.064369
6 157 0.078675 0.148033 0.197365 0.271143 0.471013 0.791808 1.002493 1.074053 1.192138 1.438098 1.656640 91.678535
6 158 0.088413 0.262670 0.436005 0.474027 0.567913 0.869170 1.155594 1.222673 1.247614 1.440107 1.721578 90.514236
6 159 0.060307 0.144850 0.234591 0.304818 0.453429 0.767100 1.080385 1.219121 1.294670 1.516040 1.804262 91.120430
6 160 0.027901 0.064122 0.110082 0.172312 0.323378 0.619707 0.913577 1.090127 1.248792 1.512735 1.775090 92.142181
6 161 0.150028 0.244673 0.279709 0.357346 0.582295 0.884318 1.014159 1.040469 1.157138 1.403450 1.609895 91.276520
6 162 0.120947 0.283772 0.390078 0.438167 0.608059 1.004542 1.324033 1.358630 1.351027 1.550857 1.819747 89.750137
6 163 0.047582 0.169747 0.367190 0.461110 0.562926 0.914087 1.360798 1.526370 1.469818 1.550236 1.747493 89.822647
6 164 0.042160 0.081390 0.120067 0.174634 0.312115 0.627127 1.003217 1.237247 1.339413 1.535278 1.744546 91.782799
6 165 0.098917 0.286129 0.516130 0.619897 0.699488 0.916098 1.128991 1.199188 1.218046 1.339118 1.535109 90.442886
6 166 0.057547 0.201522 0.406668 0.487502 0.594023 0.948388 1.341843 1.431532 1.336952 1.385072 1.541627 90.267326
6 167 0.060320 0.122403 0.182921 0.259350 0.431313 0.743227 1.034281 1.190568 1.292720 1.475244 1.651886 91.555771
6 168 0.028966 0.057225 0.085328 0.125447 0.219886 0.392380 0.567760 0.719007 0.903228 1.178852 1.457574 94.264343
6 169 0.020052 0.036581 0.054792 0.091131 0.190914 0.384213 0.586389 0.755566 0.948463 1.248345 1.549052 94.134506
6 170 0.024803 0.093239 0.229339 0.333001 0.440820 0.703953 1.050082 1.243693 1.278276 1.377861 1.564531 91.660400
6 171 0.052069 0.097577 0.133351 0.184359 0.311476 0.547107 0.766333 0.898568 1.016460 1.236670 1.481999 93.274033
6 172 0.006115 0.013203 0.023400 0.042379 0.091040 0.187999 0.304446 0.433773 0.618232 0.906202 1.223177 96.150032
6 173 0.020219 0.038444 0.054225 0.082874 0.168814 0.351979 0.547653 0.694409 0.858248 1.141748 1.436904 94.604477
6 174 0.026447 0.100395 0.233530 0.314501 0.385084 0.607256 0.916466 1.082034 1.112056 1.238162 1.478668 92.505402
6 175 0.017773 0.065652 0.152794 0.204898 0.255239 0.414141 0.649625 0.803132 0.856466 0.988879 1.231889 94.359512
6 176 0.011138 0.022072 0.034167 0.053697 0.103080 0.211046 0.352395 0.490019 0.632021 0.844898 1.094753 96.150711
6 177 0.016625 0.036591 0.060895 0.096789 0.182276 0.336083 0.481752 0.593802 0.750107 1.017401 1.312576 95.115105
6 178 0.083877 0.150073 0.176753 0.218714 0.354602 0.585938 0.741305 0.804191 0.920267 1.188414 1.495310 93.280563
6 179 0.017736 0.065961 0.152463 0.208681 0.264800 0.416549 0.622213 0.754919 0.822332 0.972347 1.222937 94.479057
6 180 0.015062 0.026602 0.040322 0.068251 0.144394 0.308782 0.513207 0.698714 0.879863 1.157898 1.463613 94.683289
6 181 0.022500 0.077814 0.170300 0.251010 0.377920 0.635020 0.919592 1.084329 1.197012 1.402301 1.667666 92.194534
6 182 0.047983 0.119452 0.212877 0.307697 0.464472 0.753079 1.043631 1.195682 1.269748 1.439325 1.677595 91.468452
6 183 0.041292 0.076040 0.105181 0.149487 0.255286 0.441630 0.626651 0.787023 0.986261 1.272938 1.556216 93.701996
6 184 0.039868 0.079648 0.110945 0.158175 0.292914 0.560207 0.817199 0.992894 1.202612 1.553621 1.899115 92.292801
6 185 0.040858 0.168218 0.406724 0.555749 0.702704 1.041357 1.388073 1.475124 1.444956 1.546802 1.761871 89.467560
6 186 0.103765 0.218650 0.300437 0.370218 0.561101 0.976952 1.378236 1.532932 1.579221 1.753588 1.951341 89.273560
6 187 0.113036 0.209950 0.259073 0.334734 0.572035 0.982638 1.290379 1.433602 1.606820 1.883782 2.064798 89.249161
6 188 0.061981 0.192447 0.334205 0.405036 0.580450 1.067139 1.584081 1.700905 1.618377 1.730834 1.937136 88.787415
6 189 0.078468 0.273934 0.572178 0.704705 0.782639 1.059701 1.397125 1.544138 1.554716 1.654682 1.845489 88.532219
6 190 0.182706 0.347160 0.411291 0.473588 0.711768 1.167616 1.510512 1.573625 1.574018 1.694554 1.796875 88.556290
6 191 0.111685 0.311521 0.505867 0.579785 0.690722 0.959623 1.223568 1.358436 1.466941 1.660018 1.878832 89.253006
6 192 0.057861 0.102404 0.143544 0.223338 0.442960 0.873099 1.272291 1.472096 1.595714 1.814267 1.984318 90.018105
6 193 0.090242 0.188440 0.256786 0.331380 0.564346 1.061341 1.479241 1.568836 1.582895 1.772103 1.962336 89.142052
6 194 0.120823 0.416567 0.787365 0.835853 0.814471 1.058939 1.352599 1.421288 1.371376 1.454397 1.646955 88.719368
6 195 0.117439 0.248886 0.311121 0.339855 0.462631 0.777086 1.090289 1.223871 1.275880 1.464201 1.721327 90.967415
6 196 0.041160 0.078917 0.115331 0.177006 0.338934 0.640154 0.896920 1.037049 1.206386 1.498452 1.734905 92.234787
6 197 0.077806 0.155544 0.214226 0.294252 0.523994 0.994938 1.344989 1.360708 1.323877 1.506251 1.728399 90.475014
6 198 0.083901 0.254480 0.438552 0.496783 0.607129 0.977018 1.351262 1.389707 1.285801 1.366631 1.549170 90.199570
6 199 0.025934 0.052415 0.076520 0.113451 0.213012 0.421248 0.625888 0.758415 0.912638 1.237485 1.634465 93.928528
6 200 0.022869 0.045626 0.069551 0.107529 0.203073 0.397720 0.607028 0.775149 0.975194 1.308183 1.666151 93.821930
6 201 0.049784 0.151248 0.276237 0.336258 0.427295 0.692384 1.002613 1.139799 1.176296 1.328255 1.552933 91.866898
6 202 0.030746 0.063224 0.096771 0.139791 0.235267 0.418775 0.608284 0.739895 0.859391 1.074466 1.327365 94.406029
6 203 0.007716 0.017272 0.030704 0.051407 0.096488 0.182243 0.283095 0.386514 0.521559 0.731608 0.984107 96.707283
6 204 0.020658 0.035866 0.050647 0.076590 0.136759 0.244542 0.354076 0.457154 0.591760 0.807533 1.060309 96.164108
6 205 0.033786 0.070906 0.111179 0.155798 0.232729 0.362727 0.493270 0.596924 0.701918 0.861911 1.049969 95.328880
6 206 0.019183 0.039966 0.061331 0.084729 0.127564 0.203632 0.280326 0.344958 0.422061 0.555788 0.728819 97.131645
6 207 0.004945 0.008942 0.014358 0.025847 0.054602 0.110727 0.178244 0.250567 0.340721 0.478754 0.638783 97.893509
6 208 0.013907 0.031040 0.052355 0.079297 0.131682 0.227370 0.330230 0.415154 0.503062 0.643684 0.809900 96.762321
6 209 0.021466 0.054440 0.093777 0.123109 0.161276 0.231826 0.306668 0.364540 0.422633 0.522883 0.660122 97.037254
6 210 0.006292 0.012871 0.021742 0.035628 0.064480 0.116694 0.174056 0.225061 0.278955 0.367388 0.478439 98.218391
6 211 0.006503 0.011839 0.018192 0.030075 0.058199 0.109310 0.167196 0.228380 0.304989 0.417319 0.538356 98.109642
6 212 0.011395 0.024494 0.041596 0.066285 0.114464 0.189490 0.258073 0.310867 0.368522 0.464012 0.577025 97.573776
6 213 0.024401 0.045147 0.061815 0.079329 0.110946 0.160213 0.202431 0.235535 0.277488 0.352074 0.444692 98.005928
6 214 0.011751 0.019960 0.027293 0.041352 0.075529 0.134485 0.186480 0.219530 0.250598 0.312370 0.382615 98.338036
6 215 0.009497 0.026766 0.050244 0.066360 0.090741 0.154775 0.235726 0.281208 0.294050 0.341292 0.419604 98.029732
6 216 0.018428 0.051311 0.095075 0.120048 0.141541 0.194432 0.255678 0.289601 0.301427 0.342431 0.415528 97.774498
6 217 0.020506 0.039963 0.053619 0.064805 0.089644 0.135467 0.179044 0.211499 0.246448 0.307277 0.379521 98.272202
6 218 0.006587 0.013830 0.022317 0.034456 0.062269 0.112527 0.162425 0.198493 0.233291 0.291317 0.354461 98.508026
6 219 0.008690 0.017194 0.027115 0.042585 0.076190 0.126752 0.168090 0.196916 0.229473 0.283303 0.338229 98.485466
6 220 0.029061 0.046961 0.055301 0.069634 0.103140 0.145744 0.170648 0.186840 0.213739 0.262689 0.313938 98.402306
6 221 0.011727 0.027335 0.046604 0.064194 0.086640 0.117545 0.144332 0.163361 0.182379 0.216421 0.259873 98.679588
6 222 0.005472 0.011222 0.018176 0.026535 0.042628 0.073824 0.111179 0.141275 0.161244 0.192982 0.232638 98.982826
6 223 0.007890 0.018019 0.028397 0.036083 0.048768 0.071364 0.094669 0.113289 0.132315 0.164732 0.205676 99.078796
6 224 0.006519 0.010941 0.015328 0.022187 0.035686 0.055513 0.074386 0.092093 0.111596 0.141126 0.174565 99.260063
6 225 0.003490 0.006437 0.009855 0.015156 0.025508 0.040718 0.055861 0.071611 0.090687 0.118124 0.147964 99.414589
6 226 0.003952 0.006444 0.009084 0.013885 0.023529 0.037006 0.049938 0.064218 0.082160 0.107809 0.135359 99.466614
6 227 0.004267 0.007415 0.010519 0.015281 0.024668 0.038156 0.050761 0.063480 0.078930 0.102086 0.127584 99.476852
6 228 0.003537 0.006570 0.009974 0.014492 0.022425 0.034432 0.047076 0.060153 0.074808 0.096253 0.120775 99.509499
6 229 0.004740 0.007140 0.009469 0.014354 0.024931 0.039425 0.052300 0.065623 0.081541 0.104492 0.128356 99.467628
6 230 0.004835 0.010362 0.016675 0.022937 0.033033 0.048771 0.064642 0.078330 0.092594 0.115701 0.142964 99.369156
6 231 0.007478 0.012031 0.015734 0.021415 0.033021 0.050253 0.066138 0.080517 0.096085 0.120409 0.147791 99.349129
6 232 0.005062 0.010149 0.016049 0.022903 0.034749 0.052988 0.071078 0.086788 0.103223 0.128939 0.158497 99.309570
6 233 0.009547 0.015220 0.019317 0.025796 0.039776 0.059903 0.076458 0.090525 0.108063 0.136764 0.168650 99.249977
6 234 0.006902 0.013619 0.020224 0.027145 0.039475 0.059154 0.078383 0.095607 0.116094 0.149253 0.189197 99.204948
6 235 0.005694 0.010378 0.015770 0.023810 0.039585 0.063759 0.086840 0.107033 0.129206 0.164234 0.204625 99.149063
6 236 0.010998 0.020310 0.028362 0.037233 0.052953 0.075598 0.095991 0.115946 0.142661 0.184328 0.233494 99.002121
6 237 0.007928 0.014202 0.021043 0.031599 0.052885 0.086028 0.118247 0.148051 0.181695 0.232193 0.289214 98.816917
6 238 0.006599 0.011880 0.018462 0.030464 0.057847 0.103931 0.149977 0.191051 0.235462 0.298538 0.360891 98.534897
6 239 0.022435 0.041005 0.052675 0.067728 0.105360 0.168412 0.217860 0.243487 0.271203 0.331238 0.401081 98.077515
6 240 0.022356 0.070444 0.134467 0.154180 0.159567 0.209004 0.275100 0.313479 0.331463 0.380154 0.462266 97.487518
6 241 0.015143 0.034176 0.054215 0.072737 0.115411 0.211993 0.316601 0.365481 0.377817 0.438394 0.525955 97.472076
6 242 0.028105 0.070731 0.113637 0.145785 0.204701 0.306980 0.384479 0.410144 0.436562 0.512486 0.603169 96.783218
6 243 0.055914 0.092832 0.096806 0.106568 0.165503 0.296963 0.418212 0.473855 0.519605 0.627746 0.737160 96.408836
6 244 0.022162 0.070325 0.139164 0.173711 0.218696 0.344398 0.484969 0.538269 0.541796 0.610437 0.723592 96.132484
6 245 0.035930 0.120793 0.242589 0.283943 0.305941 0.443928 0.619268 0.669564 0.619168 0.646142 0.752668 95.260071
6 246 0.030125 0.114069 0.248372 0.304417 0.335801 0.491287 0.703240 0.793045 0.763588 0.798458 0.911284 94.506310
6 247 0.016359 0.033162 0.050610 0.078531 0.162888 0.370711 0.635170 0.824863 0.944272 1.113950 1.249882 94.519600
6 248 0.051958 0.111758 0.151924 0.185425 0.274462 0.438919 0.566729 0.616380 0.671767 0.802454 0.938932 95.189293
6 249 0.057249 0.185989 0.325036 0.356629 0.396517 0.560689 0.720650 0.749084 0.734730 0.818395 0.971844 94.123184
6 250 0.025737 0.100275 0.244578 0.336181 0.401997 0.611255 0.890228 1.014599 0.999322 1.075466 1.261056 93.039307
6 251 0.023443 0.048085 0.071774 0.104884 0.202396 0.446320 0.773394 1.028975 1.199305 1.431929 1.631489 93.038002
6 252 0.047993 0.140627 0.247120 0.298485 0.381838 0.596695 0.827102 0.936616 0.994400 1.150219 1.366124 93.012787
6 253 0.060060 0.229472 0.474128 0.541456 0.574656 0.825816 1.149190 1.269143 1.257605 1.382191 1.647609 90.588676
6 254 0.034139 0.118109 0.264117 0.375784 0.520771 0.901187 1.414124 1.693321 1.720938 1.846956 2.097173 89.013382
6 255 0.044241 0.110831 0.191900 0.267224 0.405787 0.689958 1.003535 1.200323 1.330042 1.551667 1.811697 91.392799
6 256 0.099722 0.180700 0.228030 0.295468 0.462231 0.742220 0.973110 1.113697 1.278692 1.566370 1.864684 91.195068
6 257 0.113517 0.250005 0.344385 0.430285 0.653741 1.068985 1.403367 1.539364 1.685055 2.002856 2.331564 88.176880
6 258 0.048058 0.155925 0.316861 0.413675 0.539834 0.897455 1.378584 1.677873 1.788314 2.000633 2.315707 88.467079
6 259 0.055201 0.171376 0.327095 0.391345 0.453671 0.701995 1.050092 1.263385 1.335843 1.529104 1.875823 90.845070
6 260 0.077752 0.176042 0.287606 0.391941 0.550910 0.837289 1.147212 1.383826 1.584562 1.863080 2.183291 89.516487
6 261 0.098237 0.159848 0.203963 0.290281 0.498557 0.840924 1.147074 1.386736 1.654202 1.998522 2.262192 89.459457
6 262 0.083587 0.146585 0.194460 0.264910 0.427828 0.717680 0.997916 1.206581 1.416933 1.711132 1.979332 90.853058
6 263 0.065079 0.154841 0.250942 0.321094 0.428815 0.644753 0.866762 1.012997 1.145510 1.377126 1.659938 92.072144
6 264 0.082707 0.162391 0.237987 0.319737 0.457451 0.680726 0.887304 1.038082 1.182828 1.374011 1.555356 92.021416
6 265 0.042914 0.083618 0.125356 0.180275 0.293378 0.492606 0.692611 0.847678 1.002556 1.208685 1.394617 93.635712
6 266 0.042004 0.082720 0.119486 0.161266 0.245102 0.397155 0.541983 0.637210 0.726749 0.885752 1.068109 95.092461
6 267 0.041444 0.124435 0.216314 0.233482 0.254623 0.368008 0.513612 0.596558 0.638306 0.735366 0.881298 95.396553
6 268 0.021870 0.042214 0.066401 0.097481 0.152350 0.248523 0.348936 0.421931 0.479160 0.574991 0.688534 96.857613
6 269 0.036777 0.064453 0.082744 0.104953 0.151654 0.215101 0.261604 0.300000 0.354907 0.433074 0.506090 97.488640
6 270 0.018022 0.031224 0.043898 0.062451 0.097043 0.144767 0.183659 0.215189 0.252755 0.310555 0.373297 98.267136
6 271 0.015420 0.025611 0.033882 0.046927 0.071840 0.103958 0.129928 0.155704 0.189811 0.237805 0.288627 98.700485
6 272 0.011567 0.016437 0.021686 0.033943 0.057168 0.082691 0.102458 0.126666 0.159359 0.200399 0.240832 98.946793
6 273 0.009090 0.013027 0.017601 0.028256 0.048677 0.071407 0.090246 0.115070 0.149443 0.191842 0.233819 99.031525
6 274 0.012620 0.017895 0.023577 0.037086 0.062574 0.089915 0.111071 0.139114 0.178515 0.227505 0.276267 98.823860
6 275 0.021302 0.028357 0.036167 0.056389 0.092310 0.127812 0.153673 0.189462 0.240777 0.303546 0.364784 98.385422
6 276 0.029325 0.040041 0.052285 0.081618 0.133746 0.192140 0.237645 0.291330 0.364201 0.457733 0.551000 97.568932
6 277 0.030446 0.051127 0.068242 0.096839 0.156791 0.243459 0.315559 0.380495 0.467643 0.590197 0.708075 96.891129
6 278 0.040569 0.071423 0.098844 0.138439 0.219978 0.362164 0.489933 0.561750 0.615116 0.733549 0.876547 95.791687
6 279 0.053973 0.190053 0.373122 0.409658 0.412888 0.548964 0.723744 0.787997 0.789269 0.864965 1.009554 93.835815
6 280 0.036862 0.069014 0.098388 0.135894 0.223493 0.411413 0.617857 0.737930 0.793723 0.917887 1.067566 94.889977
6 281 0.082020 0.137952 0.176839 0.244288 0.397423 0.627141 0.780055 0.839797 0.903817 1.041613 1.162614 93.606445
6 282 0.048150 0.133435 0.230535 0.273147 0.339300 0.544609 0.773780 0.859385 0.865913 0.975599 1.147470 93.808678
6 283 0.059732 0.136124 0.231710 0.301596 0.377179 0.555816 0.762940 0.874982 0.895085 0.973994 1.104722 93.726120
6 284 0.036541 0.101926 0.186095 0.229651 0.278908 0.431368 0.620206 0.730782 0.779159 0.895164 1.064678 94.645523
6 285 0.021607 0.042286 0.069187 0.112320 0.197508 0.338653 0.480895 0.600080 0.721134 0.891025 1.059831 95.465469
6 286 0.042347 0.070110 0.090817 0.129298 0.213389 0.331836 0.415326 0.473599 0.550932 0.673869 0.797673 96.210800
6 287 0.016509 0.026513 0.039548 0.071224 0.146754 0.253358 0.338194 0.422464 0.545676 0.711866 0.852463 96.575432
6 288 0.047436 0.083792 0.107997 0.144908 0.229914 0.359168 0.450874 0.508315 0.590553 0.733388 0.878205 95.865456
6 289 0.026395 0.081445 0.154898 0.199241 0.272563 0.444458 0.607973 0.639240 0.616844 0.675861 0.782681 95.498398
6 290 0.018553 0.048643 0.082311 0.104222 0.151726 0.283495 0.450328 0.531998 0.543356 0.613046 0.722133 96.450188
6 291 0.011955 0.023614 0.036992 0.058149 0.108149 0.197816 0.284254 0.349831 0.425509 0.552688 0.687269 97.263779
6 292 0.032242 0.066938 0.092781 0.118833 0.184887 0.299943 0.390711 0.438742 0.498551 0.613913 0.734856 96.527603
6 293 0.034240 0.079922 0.124932 0.156547 0.212003 0.316672 0.411646 0.456330 0.482608 0.544320 0.623281 96.557495
6 294 0.007174 0.014677 0.024479 0.038929 0.073179 0.144370 0.231198 0.304457 0.368117 0.462799 0.564551 97.766068
6 295 0.010613 0.020192 0.029586 0.044948 0.084951 0.158309 0.227581 0.278768 0.337261 0.431876 0.527180 97.848732
6 296 0.023921 0.064646 0.109811 0.131133 0.157504 0.221119 0.287363 0.322018 0.342718 0.391592 0.461115 97.487061
6 297 0.011670 0.026885 0.044907 0.061055 0.088231 0.139083 0.194341 0.233471 0.262714 0.309829 0.365977 98.261833
6 298 0.004021 0.007114 0.010895 0.017983 0.034916 0.065798 0.103132 0.142764 0.185311 0.237993 0.286266 98.903809
6 299 0.007928 0.015066 0.022277 0.032364 0.052410 0.080004 0.103190 0.123700 0.150017 0.188459 0.228352 98.996231
6 300 0.008849 0.016252 0.024199 0.034762 0.052192 0.073442 0.091073 0.107163 0.125382 0.150333 0.176823 99.139526
6 301 0.005233 0.008752 0.012172 0.017643 0.028198 0.042535 0.055801 0.069413 0.085920 0.108523 0.132072 99.433739
6 302 0.003761 0.005919 0.008173 0.012539 0.021318 0.033190 0.044243 0.055958 0.070117 0.089290 0.108828 99.546661
6 303 0.005778 0.009137 0.012005 0.016910 0.026171 0.037969 0.048078 0.058090 0.070018 0.086495 0.103297 99.526054
6 304 0.004267 0.007800 0.011502 0.016174 0.024107 0.035190 0.045735 0.055090 0.064652 0.078886 0.095014 99.561584
6 305 0.003917 0.007248 0.010753 0.014885 0.021597 0.031161 0.040677 0.049132 0.057412 0.069772 0.083919 99.609528
6 306 0.005080 0.008185 0.010518 0.014024 0.020815 0.030025 0.038433 0.046727 0.056565 0.070546 0.085254 99.613831
6 307 0.003263 0.005605 0.008090 0.011947 0.019377 0.029725 0.039416 0.048368 0.058036 0.071818 0.086149 99.618202
6 308 0.003937 0.007036 0.010101 0.014118 0.021504 0.032052 0.042068 0.051066 0.060695 0.074723 0.089834 99.592865
6 309 0.004121 0.007625 0.011142 0.015574 0.023997 0.036870 0.049226 0.059035 0.067883 0.081493 0.096518 99.546516
6 310 0.005366 0.010098 0.014682 0.019670 0.028375 0.041918 0.055484 0.066421 0.076154 0.091273 0.108742 99.481812
6 311 0.006652 0.013244 0.019170 0.024017 0.032237 0.045802 0.059133 0.069397 0.079251 0.096033 0.116561 99.438507
6 312 0.005034 0.010365 0.015933 0.021310 0.030872 0.047409 0.064793 0.078302 0.090069 0.108180 0.128944 99.398788
6 313 0.004776 0.009131 0.013758 0.019833 0.032241 0.053647 0.075644 0.091386 0.102883 0.120859 0.139874 99.335968
6 314 0.012055 0.022970 0.031341 0.038783 0.051788 0.069640 0.083756 0.093812 0.105398 0.124540 0.145418 99.220497
6 315 0.006708 0.013755 0.020713 0.027149 0.038984 0.058766 0.077854 0.091454 0.103830 0.124965 0.149622 99.286201
6 316 0.004101 0.007793 0.011910 0.018091 0.031983 0.055637 0.079843 0.099425 0.117626 0.142679 0.166199 99.264717
6 317 0.011095 0.019122 0.025516 0.035941 0.058005 0.084793 0.100493 0.109811 0.124193 0.149182 0.172365 99.109482
6 318 0.019353 0.031573 0.036394 0.043233 0.061517 0.086068 0.101104 0.110267 0.125630 0.153028 0.179642 99.052193
6 319 0.004451 0.008552 0.013294 0.020510 0.037102 0.065276 0.092204 0.111659 0.130251 0.160104 0.190372 99.166229
6 320 0.007156 0.013417 0.019242 0.027147 0.045099 0.075628 0.104103 0.122280 0.136328 0.161283 0.188379 99.099937
6 321 0.012657 0.033779 0.056954 0.066036 0.074997 0.100140 0.127945 0.141965 0.147219 0.165575 0.194466 98.878273
6 322 0.007766 0.015054 0.022562 0.029754 0.042513 0.067668 0.096005 0.115392 0.125996 0.146893 0.174867 99.155525
6 323 0.005547 0.009700 0.013439 0.019251 0.032242 0.052172 0.070691 0.087334 0.107186 0.134916 0.161114 99.306404
6 324 0.007225 0.012681 0.017515 0.023675 0.035699 0.053925 0.070361 0.083712 0.098024 0.120075 0.143755 99.333359
6 325 0.006986 0.011975 0.016647 0.023107 0.034732 0.050639 0.064284 0.075321 0.086627 0.104009 0.122685 99.402985
6 326 0.009032 0.013940 0.017506 0.023200 0.034026 0.047247 0.057261 0.066211 0.077538 0.095088 0.113420 99.445534
6 327 0.008645 0.013142 0.015818 0.020603 0.029724 0.040671 0.048869 0.057077 0.067880 0.084010 0.100847 99.512711
6 328 0.003199 0.005876 0.008864 0.012952 0.020187 0.030293 0.039888 0.048849 0.058094 0.071676 0.086181 99.613937
6 329 0.005804 0.009090 0.012077 0.016937 0.025042 0.036909 0.048026 0.058326 0.069006 0.086924 0.109190 99.522667
7 8 0.000000 0.000000 0.000000 0.000000 0.000000 0.000000 0.000000 0.000000 0.000000 0.000000 0.000000 0.000000
7 9 1.299548 11.337006 16.450899 40.113659 12.488878 3.597662 1.825939 0.981238 0.329509 0.168184 0.089520 11.317958
7 10 8.195642 39.651215 14.271958 10.746409 5.626053 6.145829 4.651278 2.424885 0.737763 0.307073 0.146198 7.095695
7 11 2.116029 21.223078 24.620308 20.002022 6.515564 4.774017 4.199656 3.775352 2.764820 2.176530 1.212281 6.620341
7 12 1.934701 5.787193 2.149693 4.329439 11.388826 33.069973 19.910007 6.432578 2.288124 1.835774 1.377032 9.496655
7 13 0.363115 0.618633 0.774868 1.334199 2.728498 9.594922 32.905926 21.632183 8.466198 4.186103 3.634233 13.761124
7 14 0.155407 0.331340 0.406733 0.649514 1.852579 9.508838 30.625645 17.712120 8.523874 6.049959 6.757463 17.426527
7 15 0.184397 0.222734 0.401900 1.035944 1.568460 2.610791 8.631178 13.759172 24.515459 17.563299 10.837474 18.669193
7 16 0.102565 0.278558 0.381459 0.469492 0.903825 2.005131 5.095263 5.225049 9.803510 16.378181 26.984669 32.372295
7 17 0.067793 0.102149 0.143523 0.299602 0.474462 0.836024 1.914753 1.986961 3.076682 4.691927 10.856462 75.549660
7 18 0.028169 0.049649 0.076303 0.150757 0.283579 0.692243 2.022687 2.063936 2.604508 3.391785 6.840796 81.795586
7 19 0.031096 0.054517 0.080885 0.150154 0.335474 0.782003 1.397842 1.974003 2.626699 3.711360 4.868748 83.987221
7 20 0.017711 0.031367 0.053881 0.112806 0.264400 0.640717 1.245484 1.868407 2.368539 3.031777 3.697098 86.667809
7 21 0.012282 0.022644 0.035164 0.062949 0.128570 0.281905 0.508876 0.749013 1.019723 1.506011 2.163942 93.508919
7 22 0.011245 0.020314 0.032707 0.060229 0.120686 0.251356 0.437656 0.632691 0.850985 1.246762 1.796512 94.538864
7 23 0.010599 0.020593 0.032644 0.058629 0.132612 0.337136 0.671752 1.010627 1.338671 1.832791 2.342247 92.211700
7 24 0.008466 0.018043 0.029591 0.049907 0.105748 0.270999 0.577685 0.919028 1.217003 1.587537 1.906365 93.309631
7 25 0.007263 0.010415 0.015015 0.029107 0.060348 0.114199 0.182010 0.270675 0.409039 0.662006 1.029406 97.210518
7 26 0.004619 0.008112 0.013634 0.026531 0.054084 0.109092 0.192773 0.299297 0.436121 0.653757 0.939875 97.262108
7 27 0.006474 0.009850 0.014310 0.027404 0.059174 0.117822 0.191582 0.282889 0.425251 0.675779 1.006667 97.182793
7 28 0.006580 0.014195 0.023385 0.038864 0.077823 0.178245 0.337419 0.478533 0.577692 0.718715 0.866093 96.682449
7 29 0.010403 0.016293 0.023981 0.043855 0.087860 0.165135 0.257054 0.343056 0.431949 0.574809 0.749162 97.296448
7 30 0.007237 0.011163 0.016235 0.029922 0.060222 0.110934 0.170597 0.243314 0.359966 0.565443 0.844764 97.580200
7 31 0.001705 0.002975 0.005576 0.012222 0.029283 0.063464 0.112035 0.171155 0.237824 0.326859 0.423662 98.613235
7 32 0.004503 0.006426 0.010315 0.023115 0.056793 0.105611 0.144937 0.180567 0.226924 0.302151 0.385560 98.553101
7 33 0.002425 0.005192 0.009050 0.015733 0.035276 0.086264 0.162714 0.234587 0.295259 0.382806 0.469085 98.301613
7 34 0.002110 0.003944 0.006507 0.012172 0.029366 0.071590 0.127540 0.176225 0.224409 0.313464 0.423769 98.608902
7 35 0.002652 0.005090 0.008653 0.016068 0.037690 0.091636 0.169614 0.237079 0.281262 0.343731 0.405725 98.400795
7 36 0.004558 0.007032 0.010798 0.020723 0.044924 0.084124 0.122757 0.160834 0.207305 0.280965 0.366516 98.689461
7 37 0.004731 0.008109 0.013629 0.025675 0.051364 0.091311 0.133469 0.177810 0.229394 0.301469 0.381337 98.581703
7 38 0.004447 0.006569 0.010029 0.019444 0.041755 0.077173 0.112486 0.149987 0.198025 0.270314 0.350707 98.759064
7 39 0.003928 0.007054 0.012003 0.021902 0.041674 0.072471 0.104118 0.138280 0.184864 0.263455 0.361615 98.788635
7 40 0.005375 0.010247 0.014674 0.022732 0.050205 0.121778 0.212299 0.267790 0.291349 0.340446 0.384427 98.278679
7 41 0.004132 0.008066 0.013008 0.021896 0.046881 0.110863 0.202587 0.271285 0.295360 0.330210 0.363087 98.332626
7 42 0.003140 0.005078 0.008118 0.015343 0.030423 0.053139 0.076062 0.103544 0.144605 0.214155 0.304616 99.041771
7 43 0.008078 0.012133 0.016699 0.027629 0.050321 0.077952 0.099139 0.125040 0.166827 0.230968 0.300759 98.884460
7 44 0.006428 0.008332 0.012242 0.026501 0.063438 0.110215 0.140702 0.166745 0.199347 0.244305 0.281097 98.740646
7 45 0.004289 0.006564 0.010214 0.019569 0.040092 0.070301 0.099758 0.130191 0.164872 0.212359 0.261953 98.979836
7 46 0.002122 0.004105 0.007033 0.012710 0.024519 0.043364 0.064113 0.089668 0.128116 0.188846 0.260551 99.174850
7 47 0.004396 0.006905 0.010631 0.020376 0.043310 0.076218 0.106461 0.136330 0.169909 0.216079 0.260984 98.948410
7 48 0.003160 0.004562 0.007130 0.015475 0.037925 0.071527 0.100572 0.130009 0.166433 0.215733 0.260916 98.986557
7 49 0.000862 0.001512 0.002641 0.005430 0.012286 0.024928 0.041629 0.065290 0.100984 0.157006 0.224713 99.362717
7 50 0.002568 0.004092 0.006660 0.013609 0.030598 0.055332 0.077745 0.103791 0.141664 0.197764 0.256389 99.109795
7 51 0.002854 0.005123 0.008490 0.017033 0.042940 0.092960 0.146698 0.192549 0.232045 0.279739 0.315107 98.664459
7 52 0.000875 0.001560 0.002679 0.005558 0.013251 0.028122 0.047569 0.075487 0.121053 0.198930 0.299063 99.205856
7 53 0.000861 0.001494 0.002739 0.006286 0.015450 0.031577 0.051950 0.082424 0.131070 0.206678 0.296628 99.172836
7 54 0.004413 0.008097 0.014179 0.029382 0.068141 0.126196 0.176317 0.221551 0.274780 0.340096 0.390547 98.346298
7 55 0.004053 0.006906 0.011569 0.024012 0.059394 0.124634 0.195180 0.256553 0.304698 0.354239 0.382843 98.275917
7 56 0.004201 0.006751 0.010313 0.019221 0.041884 0.082470 0.128530 0.177321 0.228935 0.296313 0.363034 98.641029
7 57 0.006698 0.008541 0.010906 0.018752 0.034919 0.055979 0.075991 0.104679 0.148410 0.213418 0.287740 99.033966
7 58 0.005279 0.006104 0.008891 0.018755 0.038800 0.060793 0.079726 0.108025 0.148302 0.203620 0.263673 99.058029
7 59 0.002639 0.005440 0.008869 0.014368 0.028431 0.058153 0.094606 0.125754 0.151193 0.191758 0.237849 99.080940
7 60 0.001765 0.002752 0.004307 0.008819 0.020374 0.040732 0.062102 0.087300 0.124281 0.189535 0.271958 99.186073
7 61 0.001822 0.003413 0.005635 0.010479 0.024920 0.059560 0.108978 0.155347 0.188859 0.232728 0.270196 98.938065
7 62 0.002861 0.003740 0.005518 0.011727 0.026160 0.045800 0.062737 0.084368 0.115728 0.167793 0.230992 99.242577
7 63 0.002046 0.003631 0.006023 0.011167 0.022077 0.040620 0.061194 0.084842 0.116532 0.169317 0.235013 99.247536
7 64 0.001776 0.003597 0.005831 0.010371 0.026080 0.068284 0.126579 0.168804 0.187883 0.219596 0.246473 98.934731
7 65 0.002595 0.004450 0.007490 0.014973 0.032905 0.062180 0.092544 0.121542 0.148781 0.186335 0.224992 99.101219
7 66 0.000790 0.001395 0.002371 0.004744 0.010639 0.021726 0.035557 0.053004 0.076483 0.116681 0.169886 99.506721
7 67 0.001462 0.002340 0.003730 0.007409 0.016588 0.031094 0.046501 0.065688 0.091947 0.130185 0.171159 99.431900
7 68 0.003385 0.004376 0.005914 0.010975 0.023014 0.039690 0.054956 0.073334 0.096612 0.127722 0.158339 99.401680
7 69 0.002784 0.004415 0.006270 0.009992 0.017615 0.028674 0.039995 0.053842 0.072332 0.099149 0.129250 99.535683
7 70 0.002607 0.003514 0.004902 0.008751 0.016651 0.027064 0.037345 0.050902 0.068479 0.092740 0.119206 99.567841
7 71 0.002365 0.003767 0.005320 0.008457 0.014666 0.023558 0.033055 0.044962 0.060842 0.083543 0.109329 99.610138
7 72 0.002118 0.003398 0.004982 0.008219 0.014466 0.022881 0.031384 0.041885 0.055738 0.075879 0.099423 99.639626
7 73 0.001076 0.001665 0.002551 0.004672 0.009200 0.015692 0.022807 0.032386 0.045385 0.064308 0.086743 99.713509
7 74 0.001078 0.001638 0.002427 0.004481 0.009393 0.016650 0.024266 0.034489 0.049525 0.072326 0.098730 99.684998
7 75 0.001716 0.003033 0.004438 0.007001 0.013347 0.025014 0.038744 0.052813 0.067876 0.090077 0.114706 99.581238
7 76 0.001729 0.002671 0.003863 0.006709 0.013048 0.022481 0.032144 0.044201 0.061182 0.086887 0.117283 99.607811
7 77 0.001497 0.002093 0.003210 0.006373 0.013256 0.022539 0.032566 0.047284 0.068527 0.098609 0.132771 99.571274
7 78 0.002221 0.003255 0.004851 0.009372 0.020070 0.034815 0.048349 0.065140 0.089072 0.123539 0.160974 99.438339
7 79 0.000982 0.001682 0.002903 0.006007 0.013872 0.027920 0.044402 0.063787 0.089413 0.129461 0.178121 99.441452
7 80 0.000803 0.001401 0.002386 0.004963 0.012292 0.026226 0.042266 0.061379 0.089437 0.138636 0.200565 99.419647
7 81 0.000868 0.001707 0.002893 0.005662 0.015295 0.040078 0.075609 0.110164 0.142521 0.193287 0.244642 99.167274
7 82 0.001132 0.001900 0.003212 0.006910 0.018716 0.045538 0.082808 0.124919 0.169856 0.232927 0.297770 99.014305
7 83 0.001286 0.002283 0.003989 0.008347 0.020591 0.045923 0.079586 0.118212 0.162554 0.225074 0.293223 99.038933
7 84 0.001629 0.002634 0.004286 0.008648 0.019822 0.039431 0.062154 0.090807 0.131777 0.197359 0.278469 99.162987
7 85 0.001533 0.002221 0.003442 0.007329 0.018037 0.036358 0.057862 0.090095 0.145597 0.235179 0.342276 99.060074
7 86 0.002017 0.003527 0.006126 0.012731 0.031951 0.073234 0.130949 0.196257 0.262314 0.341143 0.411164 98.528587
7 87 0.002105 0.003809 0.006309 0.011896 0.025293 0.048052 0.073640 0.105788 0.155695 0.238749 0.343454 98.985207
7 88 0.000919 0.001579 0.002835 0.006265 0.015862 0.035528 0.062647 0.099838 0.155535 0.248593 0.368095 99.002304
7 89 0.002880 0.004859 0.008413 0.018723 0.049832 0.108373 0.173813 0.239786 0.312394 0.401187 0.471400 98.208336
7 90 0.003561 0.006719 0.011067 0.020408 0.047809 0.106566 0.173724 0.225600 0.271841 0.354126 0.445496 98.333084
7 91 0.003180 0.005454 0.008932 0.017028 0.036071 0.067903 0.100557 0.139319 0.203287 0.318163 0.462499 98.637604
7 92 0.003633 0.007168 0.012192 0.022493 0.054110 0.132227 0.236705 0.314379 0.357602 0.421194 0.474829 97.963470
7 93 0.013013 0.021279 0.030772 0.050269 0.092794 0.155620 0.207475 0.249735 0.303964 0.393443 0.491131 97.990509
7 94 0.004946 0.008857 0.014825 0.026710 0.052934 0.100063 0.156715 0.214899 0.275250 0.358644 0.449218 98.336937
7 95 0.009771 0.012974 0.017715 0.033049 0.069369 0.117859 0.158054 0.204898 0.273075 0.366070 0.456544 98.280624
7 96 0.008867 0.014169 0.022427 0.041435 0.083048 0.143644 0.202128 0.262975 0.333875 0.421155 0.502762 97.963516
7 97 0.009799 0.015024 0.022558 0.040336 0.077629 0.127858 0.173181 0.225560 0.298297 0.393224 0.488094 98.128441
7 98 0.014683 0.023380 0.034511 0.057350 0.102272 0.157737 0.201301 0.246140 0.307775 0.391539 0.475746 97.987564
7 99 0.008561 0.014242 0.023063 0.044150 0.096691 0.178388 0.249468 0.309136 0.377945 0.468170 0.541971 97.688217
7 100 0.018542 0.028794 0.044377 0.087511 0.196014 0.325337 0.386401 0.408528 0.433988 0.483149 0.517328 97.070030
7 101 0.002106 0.003883 0.007105 0.014769 0.034433 0.072637 0.122766 0.190763 0.295871 0.455844 0.628678 98.171143
7 102 0.005284 0.007606 0.012255 0.026304 0.061729 0.114411 0.164321 0.228773 0.332618 0.494349 0.663851 97.888496
7 103 0.005477 0.011132 0.018380 0.034788 0.096392 0.254607 0.433858 0.510584 0.515313 0.549242 0.556778 97.013451
7 104 0.002371 0.005121 0.009121 0.017428 0.045398 0.125810 0.251870 0.357509 0.423093 0.518882 0.607249 97.636147
7 105 0.001008 0.001874 0.003329 0.006849 0.015951 0.034050 0.058488 0.093198 0.152071 0.262331 0.423812 98.947037
7 106 0.002121 0.002995 0.004778 0.010439 0.025553 0.051270 0.082925 0.131137 0.210583 0.332891 0.474918 98.670395
7 107 0.004250 0.006335 0.010022 0.021667 0.054587 0.109226 0.164278 0.223707 0.296979 0.389907 0.472972 98.246071
7 108 0.003264 0.005110 0.007777 0.015019 0.033892 0.065779 0.098835 0.138135 0.198690 0.295723 0.408633 98.729141
7 109 0.002087 0.003919 0.006846 0.012905 0.027318 0.054152 0.086847 0.125140 0.176519 0.259076 0.361415 98.883774
7 110 0.005483 0.007420 0.010933 0.023684 0.056833 0.098565 0.127764 0.162995 0.224623 0.323175 0.430144 98.528381
7 111 0.002796 0.005470 0.009696 0.018201 0.042085 0.102849 0.197894 0.290685 0.353717 0.426939 0.489640 98.060028
7 112 0.002896 0.004770 0.007443 0.014114 0.030753 0.059886 0.090307 0.124826 0.178691 0.277058 0.408641 98.800621
7 113 0.003156 0.006406 0.011105 0.019485 0.041485 0.092687 0.163440 0.223786 0.263153 0.321330 0.383882 98.470085
7 114 0.008511 0.010326 0.012938 0.023871 0.050820 0.088534 0.119754 0.157135 0.217782 0.320328 0.445154 98.544846
7 115 0.003696 0.006767 0.011286 0.020512 0.044477 0.098346 0.174870 0.251808 0.316644 0.398719 0.476961 98.195915
7 116 0.003174 0.004754 0.007361 0.014741 0.032970 0.062367 0.093094 0.130560 0.186723 0.278273 0.391846 98.794136
7 117 0.003798 0.006963 0.012108 0.022716 0.044434 0.076919 0.110070 0.148897 0.204528 0.291638 0.400649 98.677277
7 118 0.004840 0.007836 0.012432 0.024444 0.055809 0.108539 0.160290 0.211821 0.280320 0.387521 0.503783 98.242363
7 119 0.002487 0.004824 0.007857 0.014667 0.036044 0.086081 0.153138 0.220223 0.295184 0.409421 0.524254 98.245827
7 120 0.001273 0.002187 0.004022 0.009028 0.022140 0.045864 0.074887 0.116004 0.184268 0.300955 0.449783 98.789589
7 121 0.006306 0.010549 0.017717 0.037070 0.083683 0.145723 0.192475 0.243441 0.326404 0.456193 0.595573 97.884865
7 122 0.004510 0.009775 0.016531 0.029616 0.072986 0.187204 0.343282 0.465593 0.549661 0.663915 0.754126 96.902802
7 123 0.002517 0.004053 0.006846 0.014885 0.036813 0.077709 0.125728 0.189162 0.293524 0.475530 0.702663 98.070564
7 124 0.006372 0.010346 0.017538 0.036151 0.079358 0.143109 0.204199 0.275088 0.375537 0.518455 0.667530 97.666321
7 125 0.035231 0.051836 0.075532 0.137130 0.260158 0.381935 0.435891 0.477063 0.553289 0.684305 0.817686 96.089943
7 126 0.010970 0.024215 0.039014 0.061563 0.132611 0.313805 0.538922 0.673847 0.744487 0.870604 0.975232 95.614731
7 127 0.039330 0.051391 0.074589 0.143778 0.281365 0.430884 0.523791 0.597852 0.682536 0.822459 0.970529 95.381500
7 128 0.015677 0.025881 0.039032 0.069420 0.146044 0.288079 0.431267 0.552163 0.696587 0.938671 1.191147 95.606033
7 129 0.011505 0.023856 0.036867 0.060893 0.147704 0.389117 0.703975 0.875369 0.913239 1.006101 1.060442 94.770935
7 130 0.013692 0.016601 0.025413 0.057133 0.132132 0.234638 0.329407 0.446634 0.601320 0.813379 1.024491 96.305161
7 131 0.009861 0.016469 0.025355 0.044149 0.085013 0.154956 0.231194 0.310154 0.409332 0.572220 0.766464 97.374832
7 132 0.007469 0.013565 0.020356 0.035919 0.085541 0.195820 0.317342 0.399548 0.467887 0.587193 0.694862 97.174500
7 133 0.006604 0.008368 0.012780 0.026852 0.057778 0.101901 0.149446 0.213944 0.299134 0.419486 0.557843 98.145859
7 134 0.004519 0.006871 0.010643 0.020713 0.044132 0.082292 0.123609 0.176242 0.255862 0.387854 0.554757 98.332504
7 135 0.003670 0.007716 0.012324 0.020455 0.048692 0.128657 0.246755 0.344436 0.414315 0.521887 0.619725 97.631363
7 136 0.003622 0.005437 0.008461 0.017021 0.038105 0.074748 0.116783 0.172855 0.261283 0.411972 0.607708 98.282005
7 137 0.006036 0.008583 0.013842 0.029974 0.069988 0.130237 0.191322 0.262431 0.350946 0.477608 0.614947 97.844086
7 138 0.006145 0.010540 0.018005 0.037761 0.094892 0.206767 0.329909 0.435427 0.536111 0.679935 0.813604 96.830902
7 139 0.003034 0.006624 0.011371 0.020363 0.051718 0.145869 0.300522 0.445292 0.556162 0.711197 0.844447 96.903404
7 140 0.003121 0.004303 0.007105 0.016876 0.043104 0.087808 0.136701 0.205435 0.323497 0.544648 0.852268 97.775131
7 141 0.003417 0.007701 0.012995 0.023178 0.063196 0.193143 0.410533 0.605775 0.753627 0.965470 1.138363 95.822601
7 142 0.004307 0.007894 0.014072 0.030869 0.086355 0.222034 0.411829 0.594615 0.750336 0.957358 1.143591 95.776741
7 143 0.002492 0.003577 0.006091 0.014444 0.036883 0.076912 0.127687 0.207243 0.345896 0.590913 0.932253 97.655609
7 144 0.004057 0.007127 0.012441 0.026044 0.063374 0.139727 0.236848 0.354257 0.520196 0.794275 1.129284 96.712372
7 145 0.004759 0.009127 0.014916 0.030380 0.092790 0.271318 0.519399 0.727780 0.919781 1.212517 1.446753 94.750473
7 146 0.004878 0.008762 0.016333 0.036025 0.090801 0.206392 0.363029 0.544494 0.759053 1.074764 1.423212 95.472252
7 147 0.006158 0.008413 0.014131 0.034291 0.087400 0.173555 0.265766 0.394636 0.609135 0.978904 1.453684 95.973930
7 148 0.006612 0.015671 0.026820 0.047683 0.135758 0.438000 0.922090 1.260435 1.422525 1.691955 1.880748 92.151703
7 149 0.005329 0.009531 0.016618 0.036457 0.103999 0.282548 0.555942 0.858046 1.184392 1.666929 2.130068 93.150146
7 150 0.010266 0.016360 0.028716 0.063108 0.140667 0.257734 0.377135 0.526646 0.749242 1.111533 1.569258 95.149338
7 151 0.036349 0.040348 0.057484 0.134381 0.330416 0.564297 0.721905 0.889179 1.115197 1.426177 1.718275 92.965988
7 152 0.010055 0.017211 0.029858 0.069510 0.214185 0.578043 1.075480 1.543560 1.949862 2.380047 2.547292 89.584900
7 153 0.006719 0.014172 0.025368 0.049319 0.129515 0.357584 0.716174 1.052019 1.340900 1.765993 2.146372 92.395866
7 154 0.022869 0.027627 0.042837 0.106746 0.278481 0.499834 0.634839 0.768591 0.998160 1.423444 1.908438 93.288132
7 155 0.012783 0.031887 0.058478 0.103770 0.264332 0.764150 1.544491 2.029333 2.080809 2.152755 2.128394 88.828819
7 156 0.016236 0.019664 0.031007 0.076441 0.205357 0.409496 0.614576 0.867669 1.214522 1.687682 2.140375 92.716972
7 157 0.017802 0.024706 0.040136 0.089638 0.216885 0.418456 0.620165 0.826416 1.062128 1.374064 1.669442 93.640160
7 158 0.016613 0.032597 0.051198 0.090826 0.230900 0.575156 0.956821 1.160085 1.290229 1.547819 1.760022 92.287735
7 159 0.015031 0.027056 0.046274 0.088131 0.189554 0.381757 0.603614 0.818103 1.064019 1.450056 1.892666 93.423737
7 160 0.008308 0.014015 0.024648 0.054168 0.135135 0.283951 0.455552 0.653508 0.925449 1.328169 1.761432 94.355667
7 161 0.022817 0.029542 0.048239 0.116885 0.301197 0.548989 0.732155 0.895474 1.088994 1.361462 1.611283 93.242958
7 162 0.018423 0.031497 0.050241 0.102644 0.268535 0.583574 0.870506 1.071483 1.311668 1.704792 2.038699 91.947937
7 163 0.007624 0.017214 0.031792 0.060539 0.160857 0.473146 0.972437 1.359918 1.559928 1.851539 2.060591 91.444412
7 164 0.012956 0.019930 0.032820 0.069829 0.158744 0.297545 0.422140 0.553677 0.762632 1.161779 1.705413 94.802536
7 165 0.027649 0.051472 0.083990 0.148561 0.307407 0.618368 0.964593 1.203535 1.354615 1.584099 1.779420 91.876289
7 166 0.012003 0.023993 0.039460 0.071851 0.189491 0.530572 1.022244 1.362999 1.503409 1.687204 1.762710 91.794060
7 167 0.018117 0.026274 0.043335 0.099875 0.253359 0.489886 0.696262 0.874065 1.070356 1.356531 1.613368 93.458572
7 168 0.011860 0.019131 0.031507 0.063579 0.142469 0.271089 0.400168 0.529532 0.685504 0.928401 1.207781 95.708977
7 169 0.008414 0.011916 0.018870 0.041769 0.102765 0.199516 0.294839 0.425127 0.656804 1.043626 1.493936 95.702415
7 170 0.006520 0.015612 0.026816 0.046258 0.123001 0.386737 0.866619 1.297353 1.506600 1.691290 1.738289 92.294899
7 171 0.009674 0.013512 0.023345 0.062944 0.190827 0.388713 0.533894 0.659772 0.842524 1.150379 1.474319 94.650101
7 172 0.001557 0.002723 0.005287 0.012616 0.033101 0.075603 0.136815 0.227803 0.376720 0.634898 0.982025 97.510849
7 173 0.003205 0.004590 0.008140 0.021011 0.060201 0.129370 0.205317 0.308473 0.485103 0.801335 1.201174 96.772087
7 174 0.003313 0.007630 0.014250 0.028175 0.083291 0.277225 0.638832 0.984463 1.205964 1.473386 1.645564 93.637909
7 175 0.003096 0.006723 0.012093 0.023230 0.063546 0.193151 0.415211 0.623566 0.789175 1.047319 1.311409 95.511482
7 176 0.002151 0.003252 0.005559 0.012952 0.033716 0.072620 0.119459 0.182484 0.288327 0.494504 0.807137 97.977844
7 177 0.002999 0.005084 0.009086 0.020304 0.051788 0.115092 0.201153 0.317854 0.492029 0.766954 1.094743 96.922913
7 178 0.007444 0.010467 0.018216 0.048450 0.147555 0.315563 0.464688 0.604273 0.787507 1.070971 1.345806 95.179062
7 179 0.002682 0.006406 0.012103 0.022472 0.058038 0.170120 0.373539 0.588927 0.772205 1.007884 1.216403 95.769218
7 180 0.002675 0.003792 0.006618 0.016199 0.042674 0.089814 0.145878 0.229398 0.382013 0.681658 1.129990 97.269287
7 181 0.002600 0.005750 0.010448 0.021130 0.064727 0.214297 0.480939 0.751309 0.993762 1.331366 1.621712 94.501961
7 182 0.004554 0.008206 0.015595 0.037618 0.112091 0.292821 0.557211 0.860708 1.186053 1.567213 1.853203 93.504730
7 183 0.005152 0.008217 0.014535 0.033521 0.087532 0.186952 0.296068 0.410527 0.558192 0.806800 1.123547 96.468956
7 184 0.005023 0.007812 0.013548 0.031739 0.086057 0.187544 0.298004 0.427448 0.632637 0.999004 1.470135 95.841042
7 185 0.004554 0.010523 0.019017 0.036861 0.111493 0.378995 0.881111 1.361456 1.662340 1.966184 2.083407 91.484055
7 186 0.013661 0.021263 0.036637 0.085089 0.229553 0.483974 0.723041 0.936004 1.196611 1.594791 1.971268 92.708107
7 187 0.017230 0.023587 0.038866 0.095588 0.269341 0.534990 0.724211 0.872855 1.075291 1.426933 1.794945 93.126167
7 188 0.009965 0.020785 0.035140 0.065155 0.175364 0.475826 0.863785 1.147279 1.398670 1.838324 2.234059 91.735649
7 189 0.012154 0.025101 0.044540 0.087479 0.231072 0.615945 1.162371 1.582005 1.814031 2.092220 2.260359 90.072723
7 190 0.035393 0.045002 0.066573 0.147867 0.388634 0.773865 1.056353 1.227036 1.405125 1.720401 1.999476 91.134277
7 191 0.042029 0.088528 0.147548 0.229104 0.396854 0.701070 1.003813 1.219851 1.430341 1.737581 2.026937 90.976349
7 192 0.029033 0.043473 0.067698 0.130780 0.277270 0.524590 0.768921 0.987509 1.233856 1.624089 2.049803 92.262978
7 193 0.036642 0.061955 0.096769 0.174272 0.362938 0.682875 0.975144 1.206965 1.490246 1.922658 2.308600 90.680931
7 194 0.028438 0.062763 0.101462 0.156863 0.336360 0.857020 1.536234 1.825222 1.769994 1.844642 1.889234 89.591766
7 195 0.052674 0.086107 0.129069 0.225224 0.403740 0.614203 0.749454 0.866080 1.060233 1.407433 1.808329 92.597450
7 196 0.020678 0.034689 0.061140 0.122657 0.239111 0.416794 0.601437 0.785804 0.994583 1.313495 1.682165 93.727448
7 197 0.042129 0.071908 0.103833 0.175831 0.361339 0.655203 0.868247 1.009696 1.228689 1.603428 1.936640 91.943054
7 198 0.028085 0.056165 0.085452 0.141945 0.326772 0.770953 1.229225 1.400311 1.433275 1.583611 1.659619 91.284592
7 199 0.016167 0.025008 0.040946 0.082692 0.176567 0.323716 0.473419 0.640698 0.868782 1.226714 1.633671 94.491623
7 200 0.016108 0.028348 0.050370 0.099109 0.187399 0.296972 0.391728 0.507911 0.704230 1.035209 1.449712 95.232903
7 201 0.018943 0.039705 0.060527 0.094625 0.207904 0.520206 0.931396 1.185590 1.299305 1.488966 1.620173 92.532661
7 202 0.011868 0.019198 0.031452 0.064587 0.150023 0.299202 0.458793 0.620580 0.813198 1.090323 1.377562 95.063217
7 203 0.004138 0.008432 0.015421 0.029587 0.063028 0.127570 0.207358 0.299708 0.426908 0.633311 0.896407 97.288132
7 204 0.009232 0.014439 0.022047 0.041782 0.088793 0.163323 0.239022 0.332173 0.478792 0.709905 0.979788 96.920708
7 205 0.011377 0.020335 0.033654 0.063848 0.141623 0.282449 0.434748 0.574714 0.715797 0.892416 1.047117 95.781921
7 206 0.006535 0.011520 0.019684 0.039145 0.087344 0.171687 0.264237 0.358291 0.464997 0.613580 0.770275 97.192703
7 207 0.002188 0.003739 0.006411 0.013224 0.030965 0.064459 0.105910 0.162132 0.253591 0.409909 0.611576 98.335899
7 208 0.003657 0.006388 0.010638 0.021485 0.053376 0.119840 0.204934 0.303855 0.430743 0.610493 0.787413 97.447174
7 209 0.004739 0.009421 0.015935 0.030049 0.072233 0.166562 0.282696 0.379030 0.459385 0.575093 0.686103 97.318756
7 210 0.001801 0.003368 0.006205 0.013060 0.030588 0.063153 0.102835 0.151485 0.219853 0.329444 0.464380 98.613831
7 211 0.001656 0.002784 0.004785 0.010210 0.024750 0.051458 0.083526 0.126019 0.192349 0.302880 0.442078 98.757507
7 212 0.002155 0.003657 0.006347 0.013967 0.037455 0.087001 0.153031 0.232628 0.327738 0.450806 0.560364 98.124847
7 213 0.006113 0.010627 0.016917 0.030839 0.064348 0.118098 0.166977 0.207253 0.251089 0.322019 0.399904 98.405823
7 214 0.003766 0.005719 0.009085 0.017660 0.036578 0.065310 0.095737 0.132323 0.181289 0.256595 0.344415 98.851524
7 215 0.002283 0.004424 0.006879 0.011844 0.028625 0.071559 0.129175 0.180674 0.231898 0.316321 0.400771 98.615555
7 216 0.003377 0.006509 0.010869 0.019596 0.045209 0.107038 0.191299 0.261749 0.306268 0.367666 0.420714 98.259705
7 217 0.006439 0.010460 0.015535 0.026225 0.049491 0.085247 0.118739 0.150617 0.189729 0.255569 0.335596 98.756348
7 218 0.002443 0.004474 0.007570 0.013765 0.027297 0.050463 0.077141 0.108676 0.152460 0.224482 0.315973 99.015251
7 219 0.002194 0.003564 0.005898 0.011887 0.027607 0.055511 0.088803 0.129944 0.183842 0.259366 0.335398 98.895988
7 220 0.005528 0.007309 0.010639 0.022961 0.057502 0.104328 0.138395 0.168489 0.204392 0.253412 0.292037 98.735008
7 221 0.003026 0.005397 0.008739 0.015849 0.035201 0.074411 0.122772 0.167616 0.204356 0.249138 0.287067 98.826431
7 222 0.002394 0.003715 0.005296 0.009223 0.019016 0.036266 0.054702 0.075872 0.105847 0.157216 0.220887 99.309563
7 223 0.003411 0.005878 0.008391 0.013077 0.024857 0.046803 0.071200 0.093449 0.115611 0.150056 0.187760 99.279503
7 224 0.003706 0.005152 0.006988 0.011844 0.022027 0.035467 0.048249 0.064791 0.087600 0.119973 0.155614 99.438591
7 225 0.001982 0.003108 0.004670 0.008082 0.015134 0.025512 0.036997 0.051614 0.070235 0.096607 0.126882 99.559174
7 226 0.002578 0.003635 0.004910 0.008258 0.015494 0.025299 0.034861 0.047402 0.064630 0.088812 0.114719 99.589401
7 227 0.002719 0.004089 0.005695 0.009317 0.017042 0.027667 0.037865 0.050092 0.065755 0.087939 0.111437 99.580383
7 228 0.002549 0.004080 0.005764 0.009061 0.015927 0.026208 0.036852 0.049163 0.064107 0.085265 0.108276 99.592751
7 229 0.002743 0.003690 0.005157 0.009140 0.017184 0.027261 0.036891 0.049999 0.067583 0.091982 0.118264 99.570107
7 230 0.002734 0.004739 0.006933 0.010814 0.020074 0.036227 0.054062 0.070994 0.086725 0.108590 0.130509 99.467598
7 231 0.004011 0.005403 0.007261 0.012305 0.022616 0.036057 0.048180 0.062598 0.080740 0.106931 0.135135 99.478760
7 232 0.003336 0.005511 0.008138 0.013067 0.023123 0.038479 0.054514 0.071490 0.090470 0.117149 0.145048 99.429672
7 233 0.004987 0.006487 0.008641 0.014789 0.027261 0.042541 0.055599 0.070878 0.089984 0.117037 0.145574 99.416222
7 234 0.004091 0.006704 0.009579 0.014930 0.025951 0.042318 0.058638 0.076165 0.097647 0.129182 0.164014 99.370781
7 235 0.003931 0.006010 0.008804 0.015069 0.027952 0.046044 0.063982 0.085093 0.111878 0.148672 0.187585 99.294975
7 236 0.007036 0.011086 0.015150 0.022919 0.038386 0.059372 0.078658 0.099372 0.125361 0.162049 0.201602 99.179008
7 237 0.006580 0.010248 0.014433 0.023150 0.040325 0.062639 0.083017 0.107668 0.142759 0.193393 0.249808 99.065987
7 238 0.004393 0.007105 0.011465 0.021095 0.040964 0.069297 0.098303 0.132900 0.178403 0.243241 0.315010 98.877831
7 239 0.013089 0.019479 0.027301 0.045031 0.079144 0.119731 0.150602 0.181808 0.225623 0.294248 0.369461 98.474480
7 240 0.009654 0.020572 0.031198 0.043879 0.078117 0.158450 0.254435 0.313003 0.339358 0.389589 0.440648 97.921097
7 241 0.005388 0.008762 0.013873 0.025796 0.053767 0.103735 0.159214 0.216299 0.286448 0.403634 0.547608 98.175476
7 242 0.006872 0.012236 0.021749 0.043629 0.095594 0.187354 0.290325 0.384205 0.462560 0.559309 0.647989 97.288177
7 243 0.008945 0.011328 0.017043 0.037982 0.089602 0.153761 0.198615 0.249465 0.332152 0.476571 0.647589 97.776947
7 244 0.004482 0.009155 0.015740 0.027638 0.060543 0.143591 0.261961 0.364257 0.447943 0.583932 0.732597 97.348167
7 245 0.005319 0.010777 0.018714 0.035120 0.086262 0.221360 0.404552 0.529191 0.594729 0.721076 0.848437 96.524467
7 246 0.004791 0.010421 0.018616 0.033304 0.079152 0.217625 0.449329 0.654931 0.774269 0.932959 1.067554 95.757050
7 247 0.003553 0.005144 0.008154 0.017732 0.043296 0.088125 0.137269 0.204056 0.325689 0.568177 0.928468 97.670334
7 248 0.005434 0.008238 0.014202 0.032370 0.082201 0.171116 0.266402 0.357294 0.458958 0.621567 0.809305 97.172913
7 249 0.008184 0.016454 0.027875 0.052360 0.133657 0.335805 0.570553 0.696545 0.753697 0.895311 1.036911 95.472649
7 250 0.003388 0.007198 0.013136 0.025154 0.066394 0.199127 0.446243 0.712161 0.918407 1.194905 1.452787 94.961098
7 251 0.004021 0.005839 0.009556 0.021564 0.055314 0.118124 0.189764 0.280795 0.434276 0.734889 1.187677 96.958176
7 252 0.006423 0.011872 0.020962 0.043161 0.108498 0.257343 0.442672 0.591285 0.725916 0.970033 1.260340 95.561493
7 253 0.007491 0.017060 0.030584 0.056610 0.151287 0.443583 0.883315 1.181922 1.308932 1.553692 1.790833 92.574692
7 254 0.004790 0.009475 0.016113 0.030599 0.082558 0.251091 0.554799 0.885136 1.199857 1.692673 2.221134 93.051773
7 255 0.006611 0.011210 0.019101 0.040778 0.106342 0.248848 0.423509 0.600843 0.826045 1.212945 1.703328 94.800446
7 256 0.016929 0.023616 0.037738 0.084164 0.207312 0.401901 0.579914 0.761824 1.020632 1.442864 1.906284 93.516823
7 257 0.021379 0.032930 0.053418 0.121240 0.345563 0.774680 1.161263 1.415181 1.667405 2.077201 2.409556 89.920181
7 258 0.011383 0.023733 0.039212 0.069319 0.174439 0.494592 0.980793 1.353104 1.610155 2.061679 2.506893 90.674698
7 259 0.022432 0.043265 0.062150 0.094579 0.193332 0.443058 0.744497 0.945455 1.122817 1.514008 2.010236 92.804169
7 260 0.035757 0.054078 0.084073 0.158979 0.334802 0.642391 0.983139 1.294760 1.572762 1.933074 2.270079 90.636108
7 261 0.078404 0.085501 0.112374 0.228918 0.502525 0.819898 1.035055 1.267753 1.583270 1.934992 2.169506 90.181801
7 262 0.056214 0.069061 0.093384 0.179271 0.383960 0.649857 0.836780 1.010638 1.264910 1.635749 1.976890 91.843292
7 263 0.034728 0.059334 0.088536 0.147251 0.292387 0.559783 0.829544 1.035489 1.239892 1.539523 1.808029 92.365501
7 264 0.052872 0.077002 0.114137 0.215138 0.438398 0.726710 0.940863 1.100208 1.239683 1.412319 1.559302 92.123375
7 265 0.033108 0.052698 0.083508 0.153439 0.301076 0.501813 0.671149 0.817297 0.968645 1.156430 1.324423 93.936417
7 266 0.036112 0.053499 0.076665 0.129562 0.237399 0.386909 0.509751 0.612519 0.730698 0.903911 1.078662 95.244308
7 267 0.038757 0.080110 0.106499 0.129350 0.206822 0.384332 0.563006 0.639556 0.667917 0.759419 0.864869 95.559364
7 268 0.020817 0.031101 0.046554 0.082308 0.151949 0.242233 0.316887 0.385000 0.462321 0.573071 0.691198 96.996567
7 269 0.033241 0.041389 0.052330 0.084308 0.143301 0.204547 0.249809 0.301805 0.361956 0.430567 0.491976 97.604767
7 270 0.018961 0.023948 0.030066 0.048108 0.084162 0.126407 0.160492 0.200428 0.252579 0.318051 0.378638 98.358162
7 271 0.012271 0.016938 0.022234 0.035157 0.059717 0.088221 0.111548 0.138810 0.174463 0.220751 0.268690 98.851196
7 272 0.008931 0.010818 0.014397 0.025130 0.044914 0.064996 0.082667 0.108929 0.143565 0.183439 0.222333 99.089882
7 273 0.006754 0.008739 0.012192 0.021487 0.038510 0.056780 0.073427 0.097858 0.131294 0.171714 0.212402 99.168846
7 274 0.008818 0.011529 0.015722 0.027073 0.048144 0.070701 0.090535 0.119452 0.159532 0.208358 0.257065 98.983070
7 275 0.016208 0.019363 0.025411 0.043851 0.076310 0.107784 0.134281 0.174705 0.228879 0.290870 0.349900 98.532440
7 276 0.022856 0.025684 0.033226 0.061045 0.113430 0.163497 0.201897 0.261669 0.346603 0.444364 0.533210 97.792519
7 277 0.023430 0.033150 0.046931 0.079276 0.137816 0.208492 0.267710 0.335324 0.424163 0.545408 0.674629 97.223679
7 278 0.035112 0.044234 0.055902 0.094148 0.176442 0.285829 0.369849 0.450515 0.561183 0.737567 0.925077 96.264145
7 279 0.041547 0.086862 0.110785 0.130129 0.225811 0.503785 0.839665 0.972269 0.960282 1.033714 1.103361 93.991791
7 280 0.023260 0.034657 0.051968 0.093436 0.177135 0.297147 0.401907 0.503411 0.640886 0.870384 1.140155 95.765656
7 281 0.028381 0.034903 0.053335 0.113803 0.244860 0.414187 0.561016 0.702283 0.838504 1.013185 1.167659 94.827881
7 282 0.021621 0.041645 0.051739 0.070795 0.149315 0.352700 0.581460 0.712990 0.820006 1.028052 1.212113 94.957565
7 283 0.019589 0.031901 0.049457 0.086137 0.173813 0.359801 0.588273 0.767609 0.884846 1.052991 1.202527 94.783058
7 284 0.017119 0.031051 0.043346 0.067215 0.138235 0.297641 0.477385 0.599385 0.695904 0.874744 1.060566 95.697411
7 285 0.015754 0.022730 0.033638 0.062770 0.121739 0.206055 0.291311 0.398339 0.552737 0.778279 1.026437 96.490211
7 286 0.019029 0.024124 0.034876 0.070681 0.150979 0.252731 0.338344 0.431519 0.537462 0.666925 0.786506 96.686829
7 287 0.008028 0.011107 0.018271 0.040841 0.092030 0.156591 0.215964 0.302284 0.440139 0.624891 0.804166 97.285690
7 288 0.019735 0.026868 0.039059 0.076015 0.159477 0.264891 0.341154 0.418063 0.528534 0.689510 0.848266 96.588425
7 289 0.007650 0.014175 0.021985 0.041562 0.114790 0.304605 0.541042 0.698966 0.793639 0.907095 0.944279 95.610214
7 290 0.006610 0.012477 0.020242 0.036372 0.080023 0.172558 0.283339 0.381539 0.485426 0.647385 0.809885 97.064140
7 291 0.003357 0.005539 0.009986 0.021998 0.051307 0.099619 0.151819 0.216586 0.313768 0.470260 0.657778 97.997986
7 292 0.008935 0.014370 0.022524 0.043690 0.098938 0.189315 0.276214 0.361852 0.467452 0.609059 0.737357 97.170296
7 293 0.010417 0.018333 0.030185 0.058072 0.132814 0.264896 0.393971 0.486370 0.551659 0.623919 0.671281 96.758080
7 294 0.003028 0.005257 0.008690 0.016387 0.035182 0.070077 0.112528 0.165607 0.243869 0.370626 0.525113 98.443642
7 295 0.003863 0.006336 0.010054 0.018861 0.039914 0.076182 0.115950 0.164785 0.239719 0.360425 0.502250 98.461662
7 296 0.007283 0.013706 0.021096 0.035596 0.079899 0.175520 0.281314 0.348009 0.381422 0.427755 0.459154 97.769249
7 297 0.005149 0.008917 0.013884 0.023404 0.045095 0.083678 0.129133 0.175670 0.224039 0.289949 0.358432 98.642654
7 298 0.002193 0.003248 0.004746 0.008611 0.017275 0.030773 0.046065 0.067717 0.101522 0.155426 0.222260 99.340157
7 299 0.002715 0.004410 0.006868 0.012409 0.025190 0.045489 0.067782 0.093553 0.124615 0.165237 0.205811 99.245926
7 300 0.003859 0.006292 0.009457 0.016000 0.029622 0.048747 0.067797 0.088278 0.110353 0.136705 0.161573 99.321320
7 301 0.002629 0.003949 0.005533 0.008985 0.016112 0.026131 0.036539 0.049097 0.064738 0.086489 0.110436 99.589363
7 302 0.002194 0.003186 0.004404 0.007271 0.012982 0.020244 0.027541 0.037535 0.051712 0.071408 0.092738 99.668793
7 303 0.002992 0.004241 0.005798 0.009580 0.017129 0.026579 0.035550 0.046147 0.058524 0.074042 0.089420 99.629997
7 304 0.002709 0.004395 0.006220 0.009362 0.015281 0.023482 0.031865 0.040951 0.051332 0.066003 0.082175 99.666229
7 305 0.002340 0.003752 0.005297 0.008094 0.013556 0.021239 0.029139 0.037576 0.046847 0.059711 0.073562 99.698891
7 306 0.002620 0.003709 0.005019 0.008093 0.014127 0.021476 0.028339 0.036359 0.045804 0.058308 0.071199 99.704948
7 307 0.001864 0.002841 0.004084 0.006698 0.011824 0.018453 0.025170 0.033428 0.044040 0.058681 0.074302 99.718620
7 308 0.002072 0.003145 0.004446 0.007218 0.013052 0.021220 0.029593 0.038939 0.049680 0.064156 0.078872 99.687607
7 309 0.002416 0.003745 0.005309 0.008463 0.014979 0.024450 0.034138 0.044090 0.054553 0.069029 0.084184 99.654648
7 310 0.003537 0.005818 0.008453 0.012756 0.020174 0.029702 0.038835 0.048335 0.059277 0.075312 0.093420 99.604378
7 311 0.003086 0.004975 0.007223 0.011436 0.020086 0.032733 0.045269 0.056790 0.067893 0.083353 0.099466 99.567696
7 312 0.002639 0.004395 0.006617 0.010427 0.017881 0.029678 0.042915 0.056363 0.070213 0.089980 0.111994 99.556900
7 313 0.003324 0.005153 0.007231 0.011447 0.020278 0.032943 0.045244 0.058463 0.075313 0.100268 0.127029 99.513313
7 314 0.004495 0.006947 0.010261 0.017368 0.032410 0.053712 0.073048 0.088616 0.101009 0.117856 0.133720 99.360565
7 315 0.003018 0.004995 0.007351 0.011880 0.022094 0.038551 0.055454 0.071671 0.089811 0.116443 0.144386 99.434349
7 316 0.002558 0.004234 0.006344 0.010264 0.017948 0.029437 0.041841 0.057248 0.079494 0.114050 0.155147 99.481430
7 317 0.004557 0.006668 0.009576 0.016852 0.033491 0.056520 0.077463 0.098627 0.122371 0.151596 0.176351 99.245926
7 318 0.005847 0.008513 0.012307 0.022118 0.044508 0.073130 0.094439 0.111471 0.128411 0.151465 0.170810 99.176979
7 319 0.002179 0.003623 0.005679 0.010031 0.019833 0.035286 0.052049 0.072336 0.100898 0.143676 0.190629 99.363777
7 320 0.003100 0.004908 0.007450 0.013290 0.026728 0.047006 0.066282 0.086518 0.113893 0.156040 0.200998 99.273788
7 321 0.005182 0.010310 0.015116 0.021469 0.040458 0.084076 0.135169 0.164583 0.171886 0.187401 0.200800 98.963547
7 322 0.004583 0.007090 0.010058 0.016289 0.029007 0.047466 0.064614 0.081366 0.101732 0.133804 0.170920 99.333069
7 323 0.002556 0.004041 0.006230 0.010664 0.019551 0.033251 0.048344 0.064765 0.083403 0.111334 0.143868 99.471992
7 324 0.004872 0.007793 0.010646 0.015952 0.026656 0.040645 0.052456 0.064336 0.080236 0.104146 0.130027 99.462227
7 325 0.003607 0.005780 0.008578 0.013729 0.023727 0.037761 0.051925 0.066480 0.081843 0.101699 0.121269 99.483604
7 326 0.004487 0.006405 0.008537 0.013705 0.024796 0.038662 0.049865 0.060813 0.073822 0.091378 0.107557 99.519974
7 327 0.004035 0.005970 0.008313 0.013290 0.022714 0.034316 0.044150 0.053780 0.063800 0.077795 0.092235 99.579605
7 328 0.002436 0.004070 0.005736 0.008746 0.015021 0.023586 0.031627 0.040612 0.052364 0.068814 0.084763 99.662224
7 329 0.003834 0.005710 0.007930 0.012276 0.019539 0.029865 0.040032 0.050359 0.061027 0.078256 0.099866 99.591301
8 9 0.000000 0.000000 0.000000 0.000000 0.000000 0.000000 0.000000 0.000000 0.000000 0.000000 0.000000 0.000000
8 10 0.898872 8.967858 18.324116 48.462570 12.577477 2.561252 0.954851 0.463506 0.157630 0.074167 0.039468 6.518234
8 11 7.968204 38.366825 14.960289 11.945884 6.405392 6.635864 4.813507 2.282299 0.593048 0.211653 0.095242 5.721794
8 12 3.052404 25.239790 25.422159 20.182055 6.672978 4.488474 3.657458 3.176590 2.274276 1.621885 0.730967 3.480962
8 13 1.676027 5.913167 2.107214 3.854483 10.118654 33.746468 22.270826 7.513720 2.567107 1.970828 1.419683 6.841824
8 14 0.443578 0.977258 1.444878 1.968378 2.586225 8.463572 35.088818 24.262968 8.766465 3.728738 2.864263 9.404858
8 15 0.249414 0.731030 1.027493 1.340058 2.961022 13.158685 36.724098 17.348368 6.600972 4.116524 4.354021 11.388313
8 16 0.498395 0.829150 1.375902 2.707784 3.456333 4.849394 12.051672 15.949443 24.896132 14.768269 7.399803 11.217725
8 17 0.111651 0.367507 0.531039 0.591766 0.941056 1.736232 3.654720 3.526946 6.917459 13.041991 26.846527 41.733105
8 18 0.059392 0.126818 0.184806 0.310603 0.475753 1.021087 2.949334 3.299575 4.887909 6.536512 12.689477 67.458740
8 19 0.165355 0.424314 0.652999 0.889470 1.154671 2.104394 5.032096 4.393869 4.728120 5.010485 8.397888 67.046341
8 20 0.140248 0.333342 0.527511 0.742384 1.058646 1.634335 2.226074 2.660645 3.155072 3.939199 4.861622 78.720924
8 21 0.041332 0.096630 0.158482 0.227284 0.339211 0.629823 1.071195 1.489038 1.882259 2.464987 3.123843 88.475914
8 22 0.047593 0.115616 0.187602 0.252793 0.351627 0.594342 0.934831 1.235952 1.515848 1.959410 2.518553 90.285835
8 23 0.075614 0.222385 0.418748 0.579678 0.737463 1.035236 1.382008 1.612062 1.826340 2.207757 2.715839 87.186867
8 24 0.037035 0.114264 0.220185 0.311832 0.440555 0.722759 1.068269 1.305831 1.518103 1.861900 2.260804 90.138466
8 25 0.019017 0.031984 0.045746 0.075804 0.138978 0.257900 0.420326 0.617221 0.876633 1.256890 1.681347 94.578156
8 26 0.023583 0.048425 0.075863 0.115763 0.181233 0.293551 0.440363 0.612957 0.846346 1.180639 1.564642 94.616631
8 27 0.022991 0.038844 0.056513 0.097198 0.179465 0.313400 0.470225 0.641003 0.859273 1.180457 1.548348 94.592285
8 28 0.028173 0.072336 0.116442 0.152455 0.211874 0.330544 0.461762 0.552376 0.652698 0.843260 1.093740 95.484337
8 29 0.036953 0.062077 0.082041 0.115947 0.170163 0.252847 0.341850 0.427866 0.537509 0.715873 0.941152 96.315720
8 30 0.022139 0.036153 0.049519 0.078182 0.135471 0.230622 0.340208 0.450109 0.583723 0.782155 1.006575 96.285149
8 31 0.042558 0.080689 0.119111 0.176506 0.264789 0.380231 0.486563 0.570798 0.677440 0.843829 1.040811 95.316673
8 32 0.022757 0.032752 0.039424 0.055396 0.088457 0.133802 0.172680 0.206957 0.246776 0.308626 0.380785 98.311592
8 33 0.012737 0.034000 0.057894 0.075017 0.106265 0.168286 0.229532 0.265200 0.299506 0.367952 0.455876 97.927734
8 34 0.012053 0.028835 0.048497 0.065309 0.093674 0.155524 0.228031 0.277089 0.311416 0.380541 0.476247 97.922783
8 35 0.012805 0.031021 0.053600 0.074744 0.109014 0.167130 0.223608 0.262345 0.298925 0.361747 0.439597 97.965462
8 36 0.009676 0.017898 0.026664 0.040286 0.069916 0.122659 0.179655 0.228888 0.277996 0.352027 0.435764 98.238571
8 37 0.012034 0.023341 0.034141 0.049909 0.084233 0.138092 0.189254 0.235169 0.290207 0.367932 0.450770 98.124916
8 38 0.009088 0.016617 0.023781 0.035360 0.062527 0.109789 0.158086 0.202687 0.257648 0.340272 0.428101 98.356041
8 39 0.005280 0.010701 0.016935 0.026710 0.049812 0.094149 0.146315 0.196160 0.251544 0.329441 0.406707 98.466248
8 40 0.016121 0.040870 0.063743 0.080084 0.116434 0.189250 0.251961 0.275269 0.293688 0.345625 0.405076 97.921875
8 41 0.013070 0.038475 0.071827 0.090979 0.113542 0.165375 0.219368 0.247780 0.265425 0.312752 0.383080 98.078323
8 42 0.003297 0.006200 0.010004 0.017094 0.034860 0.072269 0.120338 0.165881 0.207976 0.269797 0.336062 98.756218
8 43 0.012136 0.019694 0.025903 0.039361 0.071030 0.114164 0.146553 0.175759 0.216858 0.272814 0.321770 98.583954
8 44 0.034818 0.049905 0.055007 0.071484 0.110547 0.151756 0.171411 0.189421 0.225869 0.284045 0.341322 98.314415
8 45 0.009096 0.016428 0.023055 0.035001 0.062251 0.102744 0.135433 0.159977 0.190543 0.239368 0.289504 98.736603
8 46 0.002959 0.006207 0.010444 0.017682 0.035027 0.068305 0.105137 0.134771 0.163414 0.210237 0.264114 98.981705
8 47 0.014504 0.029252 0.041535 0.055166 0.080222 0.112999 0.134913 0.151307 0.178014 0.225348 0.280111 98.696632
8 48 0.019454 0.034497 0.042198 0.054031 0.083448 0.123046 0.147989 0.166116 0.197652 0.252026 0.308793 98.570747
8 49 0.001760 0.003701 0.006592 0.012247 0.026935 0.056154 0.089234 0.117589 0.147479 0.194440 0.245839 99.098030
8 50 0.008866 0.015092 0.019775 0.030062 0.055977 0.093946 0.122544 0.146098 0.179438 0.232709 0.286636 98.808861
8 51 0.018437 0.042020 0.064158 0.084065 0.110273 0.141804 0.165388 0.186864 0.219430 0.272139 0.335254 98.360168
8 52 0.002233 0.004918 0.008427 0.014649 0.031952 0.069540 0.114843 0.153296 0.193356 0.261066 0.337353 98.808365
8 53 0.001671 0.003191 0.005351 0.010389 0.025453 0.057890 0.101257 0.148969 0.202488 0.274017 0.342058 98.827263
8 54 0.009708 0.021369 0.035709 0.059000 0.106871 0.171819 0.220074 0.252724 0.292475 0.351508 0.406559 98.072182
8 55 0.024857 0.050711 0.075938 0.106882 0.150814 0.197954 0.226035 0.244696 0.271446 0.318776 0.373974 97.957916
8 56 0.012490 0.026190 0.043430 0.066459 0.101516 0.151568 0.196504 0.232133 0.268538 0.325630 0.393156 98.182388
8 57 0.007079 0.012430 0.018271 0.029177 0.052614 0.089296 0.125864 0.163581 0.209776 0.275089 0.342858 98.673973
8 58 0.008112 0.011921 0.016353 0.028245 0.054824 0.089531 0.118855 0.151922 0.194853 0.251618 0.306305 98.767456
8 59 0.004720 0.012247 0.021221 0.029415 0.045036 0.074860 0.107118 0.134227 0.165787 0.219031 0.282607 98.903725
8 60 0.003765 0.007075 0.010367 0.016152 0.031707 0.065409 0.106807 0.142578 0.175140 0.230851 0.295397 98.914757
8 61 0.007548 0.022568 0.043604 0.058388 0.075406 0.105389 0.136383 0.159786 0.184356 0.226344 0.280226 98.700005
8 62 0.004753 0.008219 0.011934 0.018462 0.034007 0.063794 0.098338 0.130379 0.160495 0.208801 0.263404 98.997414
8 63 0.003681 0.007189 0.010773 0.016918 0.032667 0.063688 0.098884 0.130145 0.161284 0.208446 0.255326 99.011002
8 64 0.009207 0.026737 0.046107 0.057089 0.076352 0.111637 0.141531 0.157066 0.174633 0.212018 0.258667 98.728958
8 65 0.007429 0.016073 0.025739 0.036648 0.056502 0.090772 0.125267 0.149861 0.168656 0.203780 0.247771 98.871506
8 66 0.001265 0.002576 0.004312 0.007523 0.015992 0.032822 0.053837 0.076871 0.104906 0.147664 0.194620 99.357620
8 67 0.002475 0.004494 0.007127 0.012199 0.023494 0.041127 0.060070 0.081711 0.109276 0.147478 0.187060 99.323486
8 68 0.006196 0.010078 0.013629 0.020994 0.037015 0.057098 0.072091 0.087924 0.111775 0.147636 0.185233 99.250336
8 69 0.002361 0.004496 0.007266 0.011716 0.020318 0.033984 0.048539 0.064102 0.083448 0.113644 0.149480 99.460648
8 70 0.003065 0.004685 0.006424 0.010307 0.018717 0.030745 0.042476 0.056907 0.077059 0.106248 0.137913 99.505455
8 71 0.002083 0.004016 0.006349 0.009888 0.016916 0.028256 0.040491 0.053727 0.070798 0.097463 0.129601 99.540413
8 72 0.002398 0.004714 0.007221 0.010493 0.016591 0.026319 0.037141 0.049845 0.066864 0.093196 0.125864 99.559357
8 73 0.001091 0.001958 0.003077 0.005259 0.010065 0.017903 0.027209 0.039058 0.054835 0.077845 0.104481 99.657219
8 74 0.000939 0.001730 0.002811 0.005011 0.010413 0.020133 0.031835 0.045079 0.061356 0.086332 0.115583 99.618782
8 75 0.002656 0.006395 0.010895 0.015148 0.022502 0.034738 0.048034 0.061849 0.080237 0.109359 0.145863 99.462326
8 76 0.002006 0.003905 0.006285 0.009872 0.017077 0.029585 0.044620 0.061541 0.082025 0.113224 0.151909 99.477951
8 77 0.002956 0.004591 0.006383 0.010736 0.020939 0.035613 0.050072 0.068610 0.096456 0.136453 0.179382 99.387810
8 78 0.004896 0.008439 0.011973 0.018508 0.032893 0.054384 0.074887 0.096337 0.124898 0.168061 0.217478 99.187248
8 79 0.004349 0.008997 0.013048 0.018298 0.031360 0.054314 0.077823 0.100857 0.132504 0.183553 0.243243 99.131653
8 80 0.003655 0.007739 0.012589 0.019488 0.035293 0.063907 0.095689 0.125041 0.157636 0.208779 0.266055 99.004128
8 81 0.009134 0.022642 0.037975 0.052003 0.076461 0.116009 0.152132 0.178015 0.208354 0.262243 0.328086 98.556946
8 82 0.012263 0.025119 0.040443 0.060816 0.094913 0.141290 0.180143 0.209096 0.240707 0.294101 0.358958 98.342155
8 83 0.011085 0.021212 0.031820 0.048005 0.080121 0.125640 0.163735 0.195394 0.234735 0.298001 0.369461 98.420792
8 84 0.010941 0.018476 0.025684 0.038909 0.066028 0.104420 0.140567 0.181129 0.238126 0.317643 0.401363 98.456711
8 85 0.008678 0.013485 0.020290 0.037250 0.075531 0.126650 0.169652 0.216484 0.282182 0.371956 0.461361 98.216484
8 86 0.016715 0.034921 0.054571 0.080361 0.126026 0.184490 0.228685 0.266692 0.323097 0.408202 0.502155 97.774086
8 87 0.007895 0.015886 0.024861 0.037563 0.063355 0.108276 0.157725 0.206219 0.265560 0.358901 0.469797 98.283958
8 88 0.005563 0.010738 0.016747 0.028169 0.057304 0.108022 0.160266 0.212138 0.280955 0.382043 0.486589 98.251465
8 89 0.015651 0.032279 0.051588 0.078390 0.129154 0.201137 0.262234 0.309518 0.363123 0.444348 0.531890 97.580681
8 90 0.018155 0.040136 0.054643 0.066783 0.103960 0.177330 0.245130 0.289231 0.346996 0.451470 0.567049 97.639114
8 91 0.007911 0.017405 0.028729 0.041755 0.068781 0.125862 0.194428 0.251000 0.305792 0.404566 0.529722 98.024055
8 92 0.016803 0.045764 0.078357 0.102002 0.142709 0.216830 0.284583 0.322963 0.364698 0.447417 0.548372 97.429504
8 93 0.015621 0.030506 0.046723 0.068960 0.115215 0.200100 0.291294 0.360958 0.417837 0.503168 0.592037 97.357582
8 94 0.008886 0.019012 0.030605 0.045528 0.074842 0.123711 0.174293 0.223659 0.289705 0.390042 0.504209 98.115509
8 95 0.011495 0.018559 0.025937 0.040918 0.073317 0.121811 0.170160 0.224890 0.298031 0.398127 0.504167 98.112587
8 96 0.008290 0.015576 0.024421 0.040269 0.075761 0.132311 0.190883 0.254554 0.338667 0.449196 0.558936 97.911133
8 97 0.005670 0.009880 0.015542 0.027180 0.053205 0.096355 0.144812 0.203788 0.287385 0.405119 0.533101 98.217964
8 98 0.010263 0.017700 0.026764 0.043824 0.079315 0.132936 0.187736 0.248580 0.327191 0.428639 0.531567 97.965485
8 99 0.012117 0.021201 0.031704 0.053429 0.106130 0.186635 0.258104 0.323825 0.407667 0.517511 0.612336 97.469345
8 100 0.027267 0.043521 0.060070 0.099129 0.189771 0.304933 0.389193 0.458846 0.529933 0.599600 0.638617 96.659119
8 101 0.004086 0.008182 0.013632 0.023738 0.049315 0.097188 0.154731 0.225528 0.334699 0.496849 0.662318 97.929733
8 102 0.016884 0.025447 0.035332 0.060860 0.119240 0.196341 0.260635 0.334124 0.438372 0.571849 0.685254 97.255661
8 103 0.021770 0.053390 0.084014 0.117349 0.203308 0.347211 0.438664 0.451916 0.471392 0.543333 0.608710 96.658943
8 104 0.013333 0.035335 0.060957 0.083777 0.133293 0.234133 0.340877 0.410575 0.476218 0.590404 0.711184 96.909920
8 105 0.002698 0.005384 0.009612 0.018115 0.038851 0.079352 0.133349 0.198937 0.286133 0.418954 0.572173 98.236443
8 106 0.007200 0.010528 0.016091 0.033061 0.075405 0.131778 0.181995 0.249282 0.355445 0.489481 0.605445 97.844284
8 107 0.019568 0.030022 0.041636 0.070751 0.132676 0.199751 0.243561 0.295586 0.383614 0.498411 0.600981 97.483444
8 108 0.008844 0.014971 0.021740 0.036088 0.070196 0.123321 0.173021 0.225054 0.301484 0.416178 0.538851 98.070251
8 109 0.005469 0.010997 0.018522 0.031465 0.058100 0.099431 0.143558 0.194592 0.266990 0.369805 0.481304 98.319763
8 110 0.017447 0.025381 0.032725 0.051916 0.097236 0.160349 0.214206 0.267622 0.337825 0.437992 0.537915 97.819382
8 111 0.012957 0.033522 0.059010 0.084854 0.132653 0.207321 0.271925 0.313096 0.361745 0.441329 0.528052 97.553543
8 112 0.004950 0.010320 0.017360 0.027363 0.050631 0.103923 0.175521 0.238970 0.295944 0.391005 0.508300 98.175720
8 113 0.010685 0.028428 0.049322 0.066644 0.097365 0.149478 0.199081 0.237443 0.286897 0.368115 0.463545 98.042999
8 114 0.010859 0.018760 0.027847 0.044252 0.080301 0.142022 0.207929 0.267233 0.329618 0.426591 0.533561 97.911026
8 115 0.011663 0.030237 0.053749 0.076005 0.114800 0.177306 0.235526 0.279090 0.332544 0.418776 0.517712 97.752586
8 116 0.004431 0.008772 0.014218 0.022806 0.042722 0.083656 0.135296 0.187136 0.247025 0.344139 0.465367 98.444435
8 117 0.004519 0.009285 0.015044 0.024334 0.046944 0.089394 0.138319 0.189031 0.255458 0.354445 0.464054 98.409172
8 118 0.010115 0.021312 0.032598 0.047992 0.085641 0.151957 0.216874 0.271851 0.340010 0.447379 0.563632 97.810638
8 119 0.010786 0.031920 0.059406 0.078375 0.109031 0.168544 0.231712 0.280772 0.341863 0.453228 0.603691 97.630676
8 120 0.002120 0.004437 0.007710 0.014055 0.032102 0.074997 0.136811 0.204314 0.286342 0.414351 0.556587 98.266182
8 121 0.009214 0.018060 0.027176 0.044215 0.091964 0.183834 0.277919 0.353012 0.436718 0.563879 0.691506 97.302505
8 122 0.022397 0.077204 0.158524 0.204976 0.248851 0.337174 0.425841 0.486298 0.563250 0.703167 0.890675 95.881638
8 123 0.006987 0.016375 0.028408 0.044789 0.089764 0.203487 0.353990 0.460162 0.530415 0.664240 0.827796 96.773590
8 124 0.011589 0.024991 0.039480 0.060037 0.112563 0.212521 0.317401 0.404315 0.511335 0.667582 0.816914 96.821274
8 125 0.060995 0.123429 0.157526 0.183625 0.265634 0.422599 0.554646 0.619272 0.682351 0.810450 0.953729 95.165749
8 126 0.047220 0.158829 0.294785 0.331440 0.373045 0.517495 0.659765 0.713137 0.762074 0.899211 1.091059 94.151947
8 127 0.120618 0.207191 0.251867 0.296807 0.399291 0.585057 0.753955 0.856536 0.927082 1.038176 1.154423 93.409004
8 128 0.065171 0.142811 0.213645 0.279218 0.421086 0.679141 0.886384 0.959612 1.009750 1.144227 1.288479 92.910477
8 129 0.083094 0.263573 0.471977 0.518398 0.542695 0.701982 0.852193 0.884522 0.899835 1.007547 1.176512 92.597672
8 130 0.064588 0.107341 0.144234 0.213119 0.363817 0.578954 0.736405 0.829069 0.917247 1.060673 1.193139 93.791412
8 131 0.031752 0.072224 0.110709 0.145484 0.223425 0.373948 0.520606 0.614386 0.707986 0.864096 1.033384 95.301994
8 132 0.044109 0.118409 0.196347 0.230097 0.276087 0.385494 0.493786 0.564346 0.644809 0.799150 1.008627 95.238739
8 133 0.022110 0.036909 0.052151 0.082841 0.153036 0.257447 0.347374 0.428929 0.533822 0.688127 0.843911 96.553345
8 134 0.013100 0.025010 0.037983 0.060504 0.117781 0.223539 0.331976 0.423264 0.529614 0.698047 0.872763 96.666420
8 135 0.025033 0.080457 0.150148 0.184099 0.230232 0.332680 0.431984 0.490045 0.556807 0.697075 0.894336 95.927101
8 136 0.012691 0.025956 0.044097 0.072779 0.135384 0.248435 0.371820 0.477227 0.582859 0.745783 0.923746 96.359222
8 137 0.041554 0.067776 0.084667 0.118879 0.203285 0.322156 0.414691 0.499732 0.623728 0.791610 0.941524 95.890396
8 138 0.046370 0.103054 0.156792 0.206829 0.301601 0.445858 0.553081 0.607491 0.672511 0.804207 0.962240 95.139969
8 139 0.029663 0.102427 0.201610 0.251676 0.316290 0.462282 0.606437 0.673333 0.726835 0.856874 1.039881 94.732697
8 140 0.021129 0.038949 0.058602 0.094965 0.193239 0.398034 0.637737 0.828536 0.977169 1.174190 1.339424 94.238022
8 141 0.046783 0.160777 0.304320 0.378961 0.500069 0.739836 0.933030 0.988009 1.044375 1.208217 1.417396 92.278229
8 142 0.061247 0.169061 0.306322 0.402993 0.508282 0.685773 0.847874 0.940722 1.027488 1.202341 1.442731 92.405167
8 143 0.021230 0.036669 0.055504 0.100318 0.224691 0.454407 0.699664 0.925669 1.172273 1.467739 1.695395 93.146439
8 144 0.038696 0.085317 0.131912 0.192656 0.346171 0.633685 0.911069 1.102433 1.312663 1.634390 1.941751 91.669258
8 145 0.097456 0.283193 0.436260 0.495429 0.664781 1.013321 1.259098 1.308072 1.407790 1.702452 2.060191 89.271957
8 146 0.055596 0.139711 0.246832 0.361268 0.553978 0.869950 1.170076 1.377888 1.577509 1.875225 2.197004 89.574966
8 147 0.049624 0.082177 0.114647 0.198115 0.438304 0.868216 1.247618 1.512468 1.799580 2.181084 2.436454 89.071716
8 148 0.125098 0.460521 0.832242 0.910092 1.047634 1.462513 1.772859 1.782381 1.830033 2.101005 2.451221 85.224403
8 149 0.077240 0.214305 0.386748 0.545423 0.849206 1.442561 1.968956 2.106952 2.100169 2.295195 2.554988 85.458252
8 150 0.053162 0.099436 0.150456 0.243686 0.469655 0.864249 1.272681 1.636254 2.021771 2.447051 2.733297 88.008301
8 151 0.342702 0.441587 0.451465 0.618446 1.033445 1.486932 1.689630 1.831751 2.089072 2.370433 2.487107 85.157433
8 152 0.197411 0.518004 0.827602 1.051935 1.416144 1.935291 2.168981 2.078398 2.049004 2.224801 2.428738 83.103683
8 153 0.071355 0.219612 0.389444 0.501186 0.747742 1.292938 1.792265 1.950234 2.030512 2.282914 2.533150 86.188652
8 154 0.124014 0.211145 0.270635 0.373973 0.642282 1.167885 1.672972 1.938901 2.060339 2.278199 2.450305 86.809349
8 155 0.161359 0.577244 1.071107 1.156653 1.236603 1.593582 1.880505 1.881131 1.866453 2.010853 2.236782 84.327728
8 156 0.101952 0.177410 0.265823 0.433578 0.794630 1.291594 1.635624 1.806200 1.959340 2.202401 2.398900 86.932549
8 157 0.107682 0.184339 0.232756 0.322291 0.543391 0.871622 1.113123 1.283974 1.523846 1.851000 2.108749 89.857224
8 158 0.103825 0.265709 0.386710 0.444517 0.630346 1.006356 1.290739 1.385067 1.530005 1.845244 2.165355 88.946121
8 159 0.059462 0.129068 0.204298 0.299477 0.511632 0.893401 1.244956 1.439202 1.609334 1.910110 2.220935 89.478127
8 160 0.039367 0.087003 0.145326 0.224835 0.398117 0.691520 0.974425 1.195700 1.452596 1.824411 2.196786 90.769913
8 161 0.168437 0.236979 0.263414 0.359952 0.593002 0.873094 1.046057 1.208624 1.478241 1.805452 2.042161 89.924583
8 162 0.095521 0.207187 0.304399 0.429996 0.747094 1.255530 1.592840 1.673663 1.763093 2.002964 2.201514 87.726196
8 163 0.093807 0.353402 0.689712 0.782704 0.893835 1.263152 1.595239 1.658999 1.690356 1.894459 2.187479 86.896858
8 164 0.047720 0.103062 0.160637 0.226116 0.392449 0.790891 1.271465 1.567158 1.718549 1.992069 2.263420 89.466461
8 165 0.132065 0.269196 0.382011 0.510230 0.784119 1.206964 1.509019 1.629879 1.735805 1.876557 1.932197 88.031952
8 166 0.164369 0.448758 0.685982 0.796295 1.038659 1.468487 1.673814 1.568435 1.496318 1.606498 1.751418 87.300964
8 167 0.263875 0.440634 0.521158 0.631001 0.868269 1.176182 1.318377 1.338840 1.407658 1.588663 1.758016 88.687332
8 168 0.103806 0.195803 0.259537 0.332877 0.489085 0.734083 0.948111 1.112901 1.299665 1.539193 1.748213 91.236725
8 169 0.074543 0.128128 0.170237 0.266654 0.527572 0.942021 1.231623 1.350632 1.460568 1.655080 1.787236 90.405708
8 170 0.114088 0.410729 0.776160 0.898643 1.024920 1.304500 1.468024 1.423346 1.412266 1.548558 1.747455 87.871307
8 171 0.204926 0.333495 0.342470 0.397577 0.628845 1.010083 1.263590 1.360016 1.475284 1.729444 1.968422 89.285843
8 172 0.017186 0.040070 0.069202 0.117191 0.248059 0.495043 0.744699 0.950738 1.211129 1.559946 1.829956 92.716774
8 173 0.069053 0.117376 0.146578 0.219055 0.436139 0.808430 1.105415 1.279991 1.481106 1.791531 2.021045 90.524277
8 174 0.069667 0.259791 0.521879 0.647693 0.817451 1.176234 1.459947 1.503613 1.538019 1.755811 2.075189 88.174706
8 175 0.045644 0.159425 0.316903 0.389089 0.493820 0.781986 1.100889 1.255887 1.361180 1.626421 2.001009 90.467751
8 176 0.026885 0.049560 0.071640 0.109695 0.208646 0.408823 0.652275 0.894469 1.167771 1.534202 1.884723 92.991310
8 177 0.035552 0.073616 0.116762 0.186662 0.349765 0.599365 0.819531 1.018728 1.302680 1.677234 1.997667 91.822441
8 178 0.154149 0.232543 0.262182 0.360788 0.627736 0.989461 1.197523 1.294860 1.457714 1.753430 2.027181 89.642433
8 179 0.037178 0.131858 0.274231 0.362427 0.480173 0.721379 0.965739 1.107382 1.257185 1.525164 1.850538 91.286743
8 180 0.031793 0.055520 0.080989 0.135968 0.292815 0.619283 0.986847 1.269991 1.510608 1.847749 2.136238 91.032196
8 181 0.068234 0.239807 0.451013 0.559123 0.760885 1.144256 1.436747 1.517099 1.625202 1.883488 2.176588 88.137558
8 182 0.098625 0.239837 0.401065 0.563980 0.841713 1.271423 1.583428 1.675820 1.738903 1.932248 2.157127 87.495834
8 183 0.088361 0.163413 0.206985 0.268537 0.435606 0.713639 0.959571 1.170907 1.447038 1.782122 2.039559 90.724258
8 184 0.089712 0.162509 0.212835 0.305130 0.566156 1.016618 1.367492 1.551127 1.759557 2.086821 2.337760 88.544289
8 185 0.097474 0.340176 0.632783 0.776821 1.030822 1.519774 1.857574 1.822614 1.764079 1.884550 2.057968 86.215363
8 186 0.165391 0.299542 0.380883 0.505717 0.833166 1.339625 1.633529 1.687838 1.766014 1.994047 2.185976 87.208275
8 187 0.268386 0.393915 0.391251 0.479868 0.791324 1.228072 1.463412 1.593692 1.833318 2.144521 2.307488 87.104759
8 188 0.138510 0.366758 0.564448 0.667045 0.925818 1.446964 1.803899 1.813928 1.835162 2.067592 2.315358 86.054520
8 189 0.119995 0.321215 0.552246 0.738656 1.058034 1.579230 1.935686 1.953134 1.912023 2.008140 2.124425 85.697212
8 190 0.307310 0.465775 0.488737 0.603312 0.970828 1.479550 1.746337 1.842653 2.010373 2.259355 2.392451 85.433319
8 191 0.121936 0.299202 0.463502 0.595361 0.890590 1.397738 1.767573 1.904084 2.044782 2.274291 2.424808 85.816132
8 192 0.110779 0.216231 0.282818 0.369583 0.615471 1.046941 1.389102 1.584778 1.844191 2.248935 2.586617 87.704552
8 193 0.123714 0.289859 0.403949 0.487782 0.737718 1.230429 1.593801 1.672479 1.778298 2.128946 2.507081 87.045944
8 194 0.113713 0.364379 0.598888 0.642910 0.805966 1.291263 1.705631 1.745343 1.742060 1.915539 2.092077 86.982231
8 195 0.043370 0.091457 0.144330 0.219123 0.412830 0.844926 1.331537 1.598854 1.707026 1.922874 2.117440 89.566238
8 196 0.045647 0.103504 0.159524 0.228636 0.399912 0.731090 1.038978 1.214927 1.398051 1.701849 1.977277 91.000603
8 197 0.078197 0.192985 0.289944 0.373222 0.586484 0.979577 1.273328 1.351634 1.428231 1.678741 1.954310 89.813347
8 198 0.116457 0.390537 0.573418 0.527021 0.600006 0.914913 1.193644 1.262761 1.344172 1.597727 1.881123 89.598221
8 199 0.016087 0.034950 0.059175 0.098829 0.211936 0.491672 0.831893 1.038123 1.171349 1.438977 1.719984 92.887024
8 200 0.022941 0.051215 0.079160 0.121777 0.242038 0.493842 0.772859 0.977996 1.163193 1.430505 1.659481 92.984993
8 201 0.083422 0.267947 0.457189 0.515633 0.628311 0.873943 1.059165 1.116537 1.208999 1.424340 1.679688 90.684822
8 202 0.041276 0.092657 0.144868 0.195231 0.297456 0.504606 0.720764 0.853122 0.965448 1.189148 1.458791 93.536636
8 203 0.006715 0.016041 0.029681 0.051174 0.103745 0.212149 0.348922 0.482162 0.632916 0.850780 1.083675 96.182045
8 204 0.019562 0.037221 0.057583 0.094238 0.181361 0.324719 0.461864 0.581102 0.722648 0.922530 1.121316 95.475861
8 205 0.067427 0.136984 0.189578 0.242255 0.337802 0.465833 0.555970 0.626830 0.740175 0.911516 1.093104 94.632523
8 206 0.021037 0.045325 0.073337 0.110434 0.181760 0.290978 0.387005 0.461242 0.550419 0.691262 0.849077 96.338120
8 207 0.005409 0.009900 0.016421 0.030971 0.069204 0.143663 0.237259 0.341916 0.462148 0.615150 0.759058 97.308899
8 208 0.027702 0.059019 0.092446 0.136398 0.218814 0.331992 0.418151 0.483692 0.576138 0.722017 0.881605 96.052025
8 209 0.027930 0.068862 0.110507 0.141442 0.192055 0.280903 0.364543 0.425963 0.499104 0.623628 0.778602 96.486458
8 210 0.006171 0.012510 0.020367 0.034144 0.068340 0.133642 0.206216 0.271279 0.343166 0.455964 0.581555 97.866646
8 211 0.009224 0.017060 0.025539 0.041243 0.078776 0.141961 0.206608 0.271244 0.353866 0.475412 0.604210 97.774857
8 212 0.020523 0.044846 0.072717 0.108924 0.170015 0.246467 0.302074 0.347201 0.416096 0.529564 0.659918 97.081657
8 213 0.023644 0.046152 0.062212 0.078259 0.115774 0.183936 0.248541 0.297221 0.350564 0.439157 0.538736 97.615807
8 214 0.012306 0.021453 0.029048 0.043163 0.078396 0.136969 0.190070 0.233624 0.284736 0.364846 0.446210 98.159180
8 215 0.014382 0.038019 0.064095 0.081096 0.110061 0.169603 0.227343 0.260784 0.292799 0.364539 0.460949 97.916336
8 216 0.017325 0.044565 0.077338 0.103665 0.141142 0.206661 0.268581 0.304582 0.333695 0.394535 0.472906 97.635010
8 217 0.011547 0.021488 0.030897 0.044790 0.076227 0.130990 0.186909 0.233984 0.282529 0.353015 0.422495 98.205124
8 218 0.005897 0.011654 0.018154 0.028496 0.052590 0.095063 0.140367 0.183723 0.235761 0.313634 0.396425 98.518234
8 219 0.007901 0.014756 0.023323 0.039312 0.072353 0.115052 0.149412 0.183313 0.230279 0.297629 0.364488 98.502182
8 220 0.027637 0.036980 0.043760 0.063352 0.102817 0.143237 0.167114 0.192930 0.233201 0.287801 0.338245 98.362930
8 221 0.011713 0.024751 0.038929 0.056102 0.084781 0.121397 0.150685 0.176819 0.211665 0.262008 0.314308 98.546844
8 222 0.004125 0.007995 0.012906 0.020480 0.036450 0.065054 0.098411 0.130514 0.162296 0.210716 0.266833 98.984222
8 223 0.004671 0.009987 0.015900 0.023144 0.038211 0.063599 0.090047 0.114509 0.143121 0.185905 0.231461 99.079445
8 224 0.003359 0.005781 0.008704 0.013945 0.024836 0.042023 0.060648 0.081605 0.107116 0.144122 0.185719 99.322144
8 225 0.002142 0.003998 0.006284 0.010175 0.017852 0.029496 0.041948 0.057145 0.078058 0.109123 0.145008 99.498772
8 226 0.002520 0.004257 0.006191 0.009744 0.017069 0.027977 0.039286 0.052985 0.071060 0.097533 0.127258 99.544121
8 227 0.002885 0.005256 0.007674 0.011379 0.018884 0.030053 0.041095 0.053624 0.070189 0.094898 0.122455 99.541603
8 228 0.002474 0.004747 0.007384 0.011045 0.017789 0.028051 0.038944 0.051369 0.066956 0.089946 0.116144 99.565147
8 229 0.003486 0.005361 0.007307 0.011537 0.020780 0.033509 0.045356 0.058868 0.075624 0.098851 0.122699 99.516624
8 230 0.004059 0.008623 0.013716 0.019207 0.028389 0.042463 0.056384 0.069874 0.086045 0.111147 0.139792 99.420303
8 231 0.005429 0.008840 0.011850 0.016735 0.026658 0.041476 0.056123 0.071397 0.088703 0.114165 0.142533 99.416092
8 232 0.003850 0.007646 0.012140 0.017844 0.027321 0.041080 0.055156 0.070286 0.089274 0.117602 0.149923 99.407883
8 233 0.005482 0.008586 0.011282 0.016256 0.026975 0.042796 0.058192 0.074979 0.095876 0.126376 0.159577 99.373627
8 234 0.003230 0.006220 0.009682 0.014891 0.025708 0.043098 0.061070 0.079448 0.102176 0.137171 0.177036 99.340271
8 235 0.002534 0.004487 0.006952 0.011467 0.021252 0.037639 0.055916 0.076699 0.103450 0.144207 0.192516 99.342880
8 236 0.003484 0.006443 0.009801 0.015568 0.028555 0.049700 0.071647 0.095077 0.125502 0.170662 0.221503 99.202057
8 237 0.002761 0.005052 0.008000 0.013502 0.026173 0.048698 0.074896 0.104745 0.143571 0.202892 0.272832 99.096878
8 238 0.003001 0.005357 0.008452 0.014879 0.030898 0.059286 0.091640 0.129501 0.182535 0.260971 0.346974 98.866501
8 239 0.008757 0.016048 0.024296 0.038108 0.069198 0.121144 0.173824 0.221432 0.274858 0.354251 0.439025 98.259056
8 240 0.014473 0.039438 0.069136 0.088340 0.118699 0.179200 0.242417 0.288426 0.338246 0.420510 0.519464 97.681656
8 241 0.005951 0.012287 0.020450 0.032820 0.062922 0.127471 0.204832 0.265853 0.321232 0.419084 0.539445 97.987656
8 242 0.017374 0.036395 0.057730 0.085856 0.142337 0.226681 0.302595 0.368017 0.450280 0.563742 0.673125 97.075867
8 243 0.029019 0.042959 0.053660 0.079632 0.144047 0.249781 0.352834 0.441987 0.534273 0.662417 0.783351 96.626038
8 244 0.019990 0.053638 0.092653 0.120877 0.174066 0.280250 0.385172 0.448585 0.517468 0.645181 0.796335 96.465782
8 245 0.029710 0.077201 0.131981 0.168223 0.224912 0.349379 0.476318 0.543801 0.596233 0.714396 0.864400 95.823448
8 246 0.031706 0.092616 0.170617 0.223582 0.302795 0.462380 0.621347 0.706250 0.767496 0.896497 1.064173 94.660545
8 247 0.016385 0.028303 0.043172 0.073857 0.152736 0.307946 0.492606 0.671690 0.860356 1.109014 1.334924 94.909012
8 248 0.039624 0.067024 0.090268 0.135079 0.232250 0.362468 0.464215 0.556314 0.691871 0.883172 1.063861 95.413849
8 249 0.052890 0.135904 0.211247 0.253879 0.345523 0.531042 0.692794 0.770261 0.857428 1.036406 1.240998 93.871620
8 250 0.037201 0.113035 0.221001 0.309497 0.445190 0.711223 0.983489 1.132420 1.240422 1.444402 1.702056 91.660065
8 251 0.023048 0.043153 0.068709 0.116366 0.234473 0.476539 0.782412 1.080410 1.378837 1.767079 2.129570 91.899406
8 252 0.050623 0.113988 0.170795 0.231682 0.377768 0.640842 0.882208 1.047986 1.240108 1.528901 1.799211 91.915886
8 253 0.088861 0.275045 0.472716 0.561063 0.730690 1.110770 1.424990 1.517178 1.617112 1.892094 2.218577 88.090904
8 254 0.071993 0.225948 0.433953 0.576437 0.803699 1.291035 1.768380 1.965898 2.083969 2.398237 2.803907 85.576546
8 255 0.063732 0.137687 0.224788 0.328418 0.540001 0.955291 1.413992 1.738089 1.968335 2.281489 2.574754 87.773422
8 256 0.152960 0.235414 0.278632 0.396087 0.711396 1.184609 1.539224 1.779247 2.057625 2.385542 2.565464 86.713806
8 257 0.404669 0.750964 0.818736 0.902255 1.274671 1.888827 2.237723 2.265982 2.354213 2.628061 2.841254 81.632645
8 258 0.126730 0.453234 0.874954 1.002488 1.181487 1.708500 2.170212 2.261206 2.316322 2.617436 3.026266 82.261162
8 259 0.096917 0.273813 0.459014 0.521868 0.683877 1.243172 1.969956 2.319631 2.349387 2.548423 2.824259 84.709686
8 260 0.175270 0.360214 0.527024 0.726936 1.111055 1.659106 2.042749 2.193710 2.312890 2.500109 2.624943 83.765991
8 261 0.339116 0.491361 0.552080 0.753267 1.201954 1.665187 1.820259 1.894353 2.076716 2.304504 2.419688 84.481522
8 262 0.264866 0.439363 0.507203 0.627246 0.935420 1.354553 1.577090 1.683733 1.881918 2.167920 2.376912 86.183777
8 263 0.127146 0.282194 0.418024 0.533365 0.766457 1.161863 1.451552 1.551501 1.645628 1.834651 2.015260 88.212357
8 264 0.164965 0.305382 0.409620 0.520895 0.716595 1.001294 1.214005 1.336453 1.453982 1.615581 1.764795 89.496437
8 265 0.083628 0.163175 0.233997 0.315309 0.473637 0.707013 0.879681 0.983038 1.111251 1.294898 1.463506 92.290863
8 266 0.054941 0.114051 0.163348 0.211564 0.319426 0.514372 0.690210 0.794441 0.893415 1.052538 1.213241 93.978455
8 267 0.047317 0.136540 0.224485 0.247809 0.297494 0.446987 0.601718 0.675678 0.733988 0.852367 0.994056 94.741562
8 268 0.020040 0.041101 0.068068 0.102134 0.162707 0.269512 0.387455 0.480487 0.553950 0.660947 0.780909 96.472687
8 269 0.036752 0.064348 0.081694 0.105046 0.154756 0.220729 0.271086 0.317973 0.385648 0.474023 0.554084 97.333870
8 270 0.014493 0.026999 0.040260 0.059043 0.093384 0.140777 0.182418 0.221297 0.271291 0.342311 0.416622 98.191109
8 271 0.009588 0.016479 0.023175 0.034412 0.057710 0.090203 0.120136 0.152322 0.195355 0.251902 0.306702 98.742020
8 272 0.007293 0.010665 0.014771 0.024246 0.042632 0.065003 0.085792 0.113086 0.149678 0.194947 0.240166 99.051720
8 273 0.004965 0.007663 0.011244 0.019371 0.035602 0.056128 0.076130 0.102834 0.139571 0.186225 0.233459 99.126801
8 274 0.007535 0.010739 0.014852 0.024900 0.044521 0.068259 0.090626 0.122023 0.167280 0.225239 0.284326 98.939697
8 275 0.010885 0.015152 0.021436 0.037456 0.068330 0.104260 0.137119 0.181458 0.242317 0.316075 0.387921 98.477592
8 276 0.019627 0.026392 0.035748 0.060820 0.108915 0.166062 0.215936 0.279843 0.369325 0.483901 0.599526 97.633911
8 277 0.016744 0.029227 0.042568 0.068431 0.126134 0.214088 0.294510 0.375247 0.488589 0.644562 0.791458 96.908447
8 278 0.028070 0.048906 0.072266 0.112181 0.195606 0.338427 0.476192 0.581214 0.692949 0.876593 1.069271 95.508324
8 279 0.063114 0.185338 0.294411 0.328411 0.437753 0.710247 0.947016 1.002327 1.027291 1.144647 1.262838 92.596611
8 280 0.036863 0.072135 0.114407 0.169858 0.277191 0.478739 0.691087 0.833225 0.939349 1.122395 1.309095 93.955650
8 281 0.167376 0.230268 0.252651 0.338163 0.528328 0.729813 0.815314 0.861378 0.950812 1.087130 1.180633 92.858139
8 282 0.065507 0.177983 0.294285 0.348335 0.448144 0.679820 0.880328 0.927850 0.934418 1.032280 1.152425 93.058624
8 283 0.099796 0.219545 0.336469 0.415774 0.494388 0.653119 0.800814 0.866924 0.890629 0.969160 1.078781 93.174599
8 284 0.060210 0.149081 0.249756 0.306303 0.376594 0.551518 0.743042 0.855282 0.918094 1.035040 1.179199 93.575882
8 285 0.026095 0.053754 0.088318 0.139303 0.242625 0.415196 0.582587 0.707554 0.826078 0.992534 1.148682 94.777275
8 286 0.048977 0.085009 0.111012 0.155279 0.252046 0.385482 0.483266 0.560044 0.663660 0.810577 0.948009 95.496643
8 287 0.011864 0.021316 0.033865 0.062603 0.138989 0.264685 0.379438 0.487919 0.631414 0.806194 0.930298 96.231422
8 288 0.049889 0.087096 0.112741 0.154776 0.258632 0.414735 0.524256 0.589409 0.675586 0.808771 0.924325 95.399788
8 289 0.049534 0.146437 0.244765 0.292690 0.380340 0.536566 0.633236 0.641554 0.675185 0.793829 0.940775 94.665092
8 290 0.023383 0.062900 0.105981 0.134001 0.190962 0.324491 0.465288 0.534291 0.573228 0.676504 0.812552 96.096420
8 291 0.006743 0.013182 0.021930 0.039179 0.086560 0.183849 0.301926 0.412819 0.521733 0.652844 0.756718 97.002510
8 292 0.028968 0.055001 0.079897 0.120800 0.211624 0.335943 0.424405 0.484624 0.563772 0.674290 0.770412 96.250259
8 293 0.041853 0.094134 0.142931 0.186697 0.255232 0.339080 0.390708 0.423703 0.484047 0.582820 0.687444 96.371353
8 294 0.005215 0.011081 0.018952 0.032132 0.065705 0.134107 0.215404 0.286762 0.358646 0.459161 0.556529 97.856308
8 295 0.006591 0.013033 0.020834 0.034200 0.067902 0.131972 0.204620 0.271331 0.341215 0.433912 0.519025 97.955360
8 296 0.019814 0.051193 0.085581 0.112158 0.155862 0.220215 0.267499 0.292618 0.326827 0.387841 0.455368 97.625031
8 297 0.007082 0.015969 0.027678 0.042489 0.070191 0.115807 0.162159 0.198793 0.234779 0.288979 0.346932 98.489143
8 298 0.002368 0.004089 0.006275 0.010729 0.021661 0.041367 0.066670 0.098668 0.139371 0.193457 0.247478 99.167862
8 299 0.003471 0.006410 0.010021 0.016846 0.032566 0.056273 0.079423 0.103655 0.134330 0.174500 0.211961 99.170547
8 300 0.004317 0.007866 0.012180 0.019479 0.033428 0.052141 0.070509 0.090900 0.115170 0.144601 0.172202 99.277206
8 301 0.002676 0.004435 0.006428 0.010203 0.017957 0.028729 0.039656 0.052681 0.069540 0.092856 0.117854 99.556992
8 302 0.001829 0.002965 0.004368 0.007106 0.012606 0.020450 0.028978 0.039550 0.053144 0.072400 0.093928 99.662682
8 303 0.003065 0.004782 0.006577 0.010293 0.017793 0.027378 0.035987 0.045669 0.058082 0.074937 0.092187 99.623253
8 304 0.002025 0.003469 0.005091 0.007866 0.013543 0.022018 0.030997 0.040580 0.051384 0.066597 0.082864 99.673561
8 305 0.001764 0.002977 0.004399 0.006869 0.011755 0.018796 0.026373 0.034949 0.044890 0.058829 0.074052 99.714348
8 306 0.002360 0.003601 0.004976 0.007762 0.013206 0.020221 0.027132 0.035267 0.045010 0.058165 0.072106 99.710197
8 307 0.001549 0.002511 0.003651 0.005839 0.010398 0.016932 0.023886 0.032077 0.042226 0.056643 0.072312 99.731979
8 308 0.001781 0.002906 0.004199 0.006642 0.011812 0.019225 0.026844 0.035414 0.045722 0.060239 0.075667 99.709549
8 309 0.002326 0.003958 0.005651 0.008480 0.014287 0.022610 0.030805 0.039482 0.050096 0.065672 0.082721 99.673912
8 310 0.002598 0.004539 0.006720 0.010172 0.016944 0.027044 0.037501 0.047987 0.059283 0.075322 0.092653 99.619240
8 311 0.002652 0.004601 0.006803 0.010293 0.017294 0.028095 0.039683 0.051250 0.063056 0.079307 0.096656 99.600311
8 312 0.002670 0.004658 0.006737 0.010156 0.017546 0.029036 0.040835 0.052687 0.066407 0.085979 0.106627 99.576660
8 313 0.003073 0.005496 0.008209 0.012375 0.020740 0.033663 0.046848 0.059548 0.073692 0.095629 0.120779 99.519951
8 314 0.007314 0.012549 0.016998 0.023694 0.036359 0.053014 0.067043 0.079516 0.093805 0.113908 0.134032 99.361763
8 315 0.003076 0.005762 0.008891 0.013718 0.024113 0.041281 0.059058 0.074885 0.091042 0.115080 0.140737 99.422363
8 316 0.002549 0.004501 0.006757 0.010821 0.020167 0.035720 0.052527 0.069797 0.089904 0.118815 0.149242 99.439201
8 317 0.007761 0.012580 0.017251 0.026264 0.044302 0.065893 0.081623 0.095945 0.114751 0.140761 0.164630 99.228241
8 318 0.012038 0.018638 0.023239 0.032354 0.051515 0.074511 0.090814 0.105406 0.123599 0.147639 0.168508 99.151741
8 319 0.002759 0.005167 0.007959 0.012768 0.024574 0.045159 0.066698 0.086694 0.109154 0.142060 0.174637 99.322372
8 320 0.004618 0.008507 0.012353 0.018316 0.032701 0.058326 0.084730 0.105624 0.125072 0.155160 0.185736 99.208855
8 321 0.009610 0.024485 0.039887 0.049818 0.066336 0.094929 0.119181 0.131696 0.144358 0.170704 0.201760 98.947235
8 322 0.004188 0.008115 0.012796 0.018823 0.030797 0.053023 0.078220 0.097683 0.112093 0.136888 0.166938 99.280434
8 323 0.003149 0.005388 0.007626 0.011758 0.021675 0.038012 0.054765 0.071222 0.090751 0.118490 0.145835 99.431328
8 324 0.004491 0.008371 0.012318 0.017484 0.027506 0.042860 0.057966 0.071559 0.086534 0.108223 0.131205 99.431488
8 325 0.004653 0.008405 0.012055 0.017430 0.027938 0.042286 0.054606 0.065558 0.078554 0.097547 0.117065 99.473907
8 326 0.006702 0.010650 0.013433 0.017984 0.027275 0.039601 0.049626 0.059100 0.071469 0.089695 0.107985 99.506477
8 327 0.006262 0.010093 0.012568 0.016459 0.024553 0.035631 0.044928 0.053463 0.063657 0.078951 0.095028 99.558403
8 328 0.002744 0.005117 0.007477 0.010671 0.016879 0.026135 0.035459 0.044513 0.054316 0.068395 0.083113 99.645187
8 329 0.004430 0.007080 0.009703 0.014105 0.021655 0.032783 0.043447 0.053391 0.063544 0.080781 0.102596 99.566483
9 10 0.000000 0.000000 0.000000 0.000000 0.000000 0.000000 0.000000 0.000000 0.000000 0.000000 0.000000 0.000000
9 11 0.656684 7.380438 18.200525 50.597538 13.777189 2.367665 0.872797 0.466377 0.128010 0.054184 0.038970 5.459623
9 12 10.400275 42.633446 14.577477 10.826725 5.707701 5.619143 4.252312 2.045020 0.481104 0.147312 0.057337 3.252152
9 13 2.650647 22.611515 25.274042 20.724731 7.028545 4.875833 4.160948 3.872766 2.952394 2.209419 1.038852 2.600309
9 14 1.516740 5.358581 2.141657 3.848945 9.785548 33.149715 24.142889 8.788829 2.829022 1.958362 1.325389 5.154323
9 15 0.441899 0.766729 1.186537 1.902704 2.770241 9.410018 37.168903 24.549046 8.313798 3.599041 2.681397 7.209692
9 16 0.701213 1.537441 1.628256 1.903324 3.754946 14.868040 38.400417 16.847580 5.874214 3.485879 3.403445 7.595244
9 17 0.327042 0.375879 0.554444 1.296946 1.939455 2.880958 8.474037 14.183360 26.715586 17.651520 9.989654 15.611119
9 18 0.064739 0.239702 0.350417 0.394266 0.657098 1.312892 3.131204 3.247804 6.304711 11.762798 26.066938 46.467434
9 19 0.155289 0.327486 0.478491 0.782100 1.125195 2.020413 4.871283 4.477169 5.179330 6.066301 11.928567 62.588375
9 20 0.240798 0.485642 0.733118 1.203991 1.650172 2.450533 4.873841 4.031468 4.180075 4.420437 7.929194 67.800728
9 21 0.052556 0.102071 0.155534 0.247729 0.395546 0.692124 1.084541 1.520777 2.062649 2.894873 3.915366 86.876228
9 22 0.037886 0.065552 0.093990 0.149919 0.250301 0.474660 0.813075 1.186728 1.576241 2.131938 2.764224 90.455482
9 23 0.070036 0.160979 0.260515 0.383049 0.565523 0.926995 1.373398 1.694972 1.895797 2.228804 2.710742 87.729187
9 24 0.063680 0.157381 0.265494 0.365848 0.482663 0.756805 1.133088 1.411245 1.568565 1.819948 2.203597 89.771690
9 25 0.029489 0.042224 0.055073 0.092599 0.167099 0.289303 0.439534 0.619904 0.865352 1.241620 1.667199 94.490601
9 26 0.030398 0.055424 0.081260 0.124346 0.191766 0.300321 0.437860 0.602764 0.832226 1.189646 1.626951 94.527039
9 27 0.044590 0.068335 0.089563 0.141969 0.239671 0.386433 0.544071 0.705161 0.908847 1.229422 1.608406 94.033531
9 28 0.056447 0.137587 0.199504 0.227917 0.262379 0.366605 0.496138 0.589627 0.685651 0.875739 1.154143 94.948265
9 29 0.049058 0.074102 0.091522 0.129951 0.195475 0.292642 0.387967 0.466278 0.554604 0.708938 0.906997 96.142464
9 30 0.033157 0.049684 0.062627 0.097063 0.164824 0.264911 0.364990 0.457420 0.568132 0.734240 0.923032 96.279922
9 31 0.056453 0.103048 0.144635 0.199215 0.266626 0.351926 0.432457 0.503466 0.602871 0.760077 0.953801 95.625427
9 32 0.108708 0.137740 0.141576 0.183463 0.262630 0.373091 0.468170 0.532835 0.599225 0.719561 0.863478 95.609528
9 33 0.016469 0.037749 0.059877 0.076166 0.100609 0.150889 0.206584 0.246391 0.279841 0.341835 0.427592 98.056000
9 34 0.018618 0.037675 0.055705 0.074088 0.106123 0.168240 0.233043 0.273704 0.302024 0.365268 0.456145 97.909370
9 35 0.020438 0.043721 0.069203 0.092199 0.122726 0.174170 0.228318 0.268731 0.300995 0.356121 0.430832 97.892548
9 36 0.015431 0.024277 0.033612 0.052671 0.092401 0.152143 0.205599 0.248589 0.293250 0.361722 0.436269 98.084030
9 37 0.020412 0.033885 0.046620 0.068777 0.109287 0.159512 0.198343 0.235852 0.287551 0.360768 0.438119 98.040871
9 38 0.016437 0.024850 0.032738 0.050426 0.087128 0.135870 0.173548 0.209010 0.256322 0.326987 0.403778 98.282913
9 39 0.006630 0.011124 0.017542 0.031589 0.064209 0.117472 0.169264 0.213575 0.260285 0.328866 0.396603 98.382843
9 40 0.032675 0.066577 0.085229 0.099374 0.137207 0.204998 0.252011 0.263208 0.274560 0.323323 0.387968 97.872871
9 41 0.024506 0.057891 0.090075 0.106603 0.126386 0.176106 0.227876 0.252331 0.261051 0.300901 0.367245 98.009026
9 42 0.005094 0.007920 0.012287 0.022918 0.047765 0.090995 0.138432 0.180071 0.213801 0.262738 0.315180 98.702797
9 43 0.014349 0.018473 0.024660 0.045537 0.090038 0.132806 0.154672 0.181466 0.227896 0.286566 0.333364 98.490173
9 44 0.051041 0.057124 0.058102 0.081452 0.126215 0.162671 0.175551 0.195021 0.235640 0.294493 0.348966 98.213722
9 45 0.011781 0.019226 0.027366 0.043690 0.074988 0.111407 0.135179 0.155782 0.187629 0.240913 0.300239 98.691795
9 46 0.003008 0.005215 0.008461 0.015465 0.031474 0.059911 0.093581 0.129292 0.169380 0.223933 0.279460 98.980820
9 47 0.011785 0.018625 0.027084 0.047597 0.089760 0.132995 0.154402 0.172160 0.201584 0.246044 0.289010 98.608955
9 48 0.023749 0.036737 0.045185 0.062004 0.096868 0.139117 0.162768 0.179011 0.207685 0.261068 0.320200 98.465607
9 49 0.002189 0.003893 0.006373 0.011944 0.025398 0.048782 0.075590 0.106836 0.147407 0.204806 0.264336 99.102440
9 50 0.005013 0.007715 0.011755 0.022434 0.046662 0.079964 0.109755 0.142434 0.184525 0.240197 0.291816 98.857727
9 51 0.016154 0.034606 0.057851 0.087315 0.123148 0.156745 0.178676 0.198031 0.225582 0.271342 0.329760 98.320786
9 52 0.002813 0.005347 0.008888 0.016232 0.034863 0.071624 0.117972 0.164988 0.210975 0.272002 0.334137 98.760155
9 53 0.001723 0.002922 0.004791 0.009636 0.023074 0.048675 0.081886 0.125731 0.185558 0.266097 0.342159 98.907753
9 54 0.007152 0.012506 0.019621 0.036215 0.075777 0.134059 0.184260 0.229074 0.281395 0.349568 0.409492 98.260880
9 55 0.030019 0.053050 0.075570 0.109978 0.158393 0.203945 0.228553 0.248154 0.276911 0.324596 0.379314 97.911522
9 56 0.020136 0.036906 0.054549 0.079866 0.117192 0.162487 0.198650 0.230347 0.266579 0.324764 0.395890 98.112640
9 57 0.012444 0.018502 0.025200 0.040531 0.070316 0.108949 0.142374 0.178136 0.221035 0.278574 0.338296 98.565643
9 58 0.018153 0.021741 0.026158 0.042669 0.074925 0.109579 0.133198 0.162159 0.203519 0.262096 0.322155 98.623650
9 59 0.010516 0.021797 0.031590 0.040881 0.060044 0.096029 0.131760 0.157439 0.182509 0.230464 0.291640 98.745331
9 60 0.007949 0.012138 0.017291 0.030284 0.058906 0.099732 0.131405 0.155959 0.184427 0.235730 0.294471 98.771706
9 61 0.017781 0.040270 0.060686 0.072043 0.086297 0.116044 0.146592 0.166341 0.182519 0.220137 0.276512 98.614777
9 62 0.010799 0.013747 0.017540 0.029889 0.056631 0.094226 0.125362 0.152507 0.179518 0.222371 0.268603 98.828812
9 63 0.006919 0.011227 0.015811 0.026740 0.052076 0.089368 0.119637 0.144185 0.172309 0.217832 0.263860 98.880035
9 64 0.020512 0.047691 0.067188 0.074988 0.090919 0.126799 0.156682 0.166790 0.173269 0.204710 0.252318 98.618134
9 65 0.016144 0.027757 0.037715 0.052569 0.077585 0.109740 0.133727 0.151342 0.169204 0.201798 0.240612 98.781807
9 66 0.002158 0.003704 0.005972 0.011243 0.024174 0.046571 0.070772 0.095372 0.122097 0.159420 0.197617 99.260895
9 67 0.004784 0.007375 0.010772 0.019027 0.036267 0.056526 0.071628 0.088461 0.112023 0.145406 0.179573 99.268158
9 68 0.011475 0.015253 0.018454 0.026955 0.042608 0.060477 0.074338 0.090882 0.113180 0.146070 0.183457 99.216858
9 69 0.003701 0.006294 0.009154 0.014302 0.024737 0.040074 0.054749 0.070133 0.089302 0.117846 0.150283 99.419426
9 70 0.003334 0.004749 0.006679 0.011382 0.020662 0.032918 0.044587 0.059231 0.078475 0.105488 0.135733 99.496765
9 71 0.002863 0.004809 0.006797 0.010367 0.017594 0.028342 0.039024 0.051255 0.067713 0.092840 0.123154 99.555244
9 72 0.002272 0.003969 0.005986 0.009407 0.015948 0.026060 0.037274 0.050660 0.068006 0.093846 0.124923 99.561653
9 73 0.001272 0.002014 0.002967 0.005126 0.009971 0.017558 0.026150 0.037416 0.052859 0.075740 0.102796 99.666130
9 74 0.001157 0.001861 0.002861 0.005256 0.010877 0.019714 0.029556 0.042256 0.060138 0.086999 0.118346 99.620979
9 75 0.003167 0.006375 0.009718 0.013688 0.021540 0.035257 0.050899 0.066709 0.084779 0.112867 0.148392 99.446609
9 76 0.002299 0.003858 0.005876 0.009893 0.018307 0.031055 0.044748 0.061307 0.083372 0.116278 0.155791 99.467216
9 77 0.003592 0.005049 0.007089 0.012499 0.024232 0.039689 0.054612 0.074666 0.103616 0.143339 0.185731 99.345886
9 78 0.007194 0.010834 0.014413 0.022573 0.039362 0.060446 0.078227 0.099973 0.132462 0.179254 0.230897 99.124359
9 79 0.005842 0.010080 0.014282 0.021778 0.038587 0.065089 0.091252 0.117705 0.151102 0.201485 0.257839 99.024956
9 80 0.006150 0.011044 0.016160 0.025113 0.045027 0.077875 0.110408 0.139289 0.172255 0.224699 0.282927 98.889053
9 81 0.016192 0.036173 0.053732 0.066946 0.090626 0.133598 0.174167 0.201998 0.230997 0.286137 0.358684 98.350754
9 82 0.023117 0.043926 0.064595 0.088447 0.123322 0.167865 0.201925 0.226743 0.256191 0.310921 0.381876 98.111069
9 83 0.017637 0.032975 0.047079 0.066084 0.100510 0.149464 0.191115 0.225528 0.265884 0.330187 0.404389 98.169151
9 84 0.019444 0.030978 0.040489 0.058534 0.095195 0.145540 0.188199 0.231759 0.290522 0.371613 0.453396 98.074326
9 85 0.022626 0.031264 0.039301 0.063500 0.119061 0.190321 0.240704 0.285825 0.345460 0.428863 0.507535 97.725540
9 86 0.036206 0.073911 0.112532 0.149387 0.192919 0.242964 0.281989 0.319415 0.375306 0.460713 0.563295 97.191360
9 87 0.012615 0.023168 0.034045 0.052765 0.093487 0.159226 0.223960 0.281907 0.346137 0.436264 0.529456 97.806969
9 88 0.008762 0.015732 0.025144 0.044536 0.089878 0.163002 0.232692 0.291480 0.352197 0.436477 0.518995 97.821106
9 89 0.044221 0.076839 0.104144 0.143140 0.202756 0.261587 0.293333 0.322434 0.373398 0.455733 0.548108 97.174301
9 90 0.029765 0.054382 0.072230 0.094261 0.142531 0.221712 0.288857 0.333994 0.384745 0.470457 0.562156 97.344910
9 91 0.011106 0.018712 0.027536 0.046779 0.094039 0.174031 0.249413 0.306101 0.362779 0.453133 0.543512 97.712860
9 92 0.034220 0.082598 0.127809 0.151229 0.183748 0.251963 0.316397 0.353009 0.388447 0.463431 0.563969 97.083183
9 93 0.032177 0.052621 0.071014 0.106045 0.177592 0.269968 0.328485 0.360236 0.401297 0.481714 0.569297 97.149551
9 94 0.010616 0.018923 0.029369 0.047527 0.084651 0.143614 0.205072 0.266114 0.336914 0.431751 0.528370 97.897079
9 95 0.014766 0.019817 0.026893 0.047416 0.090459 0.141035 0.180716 0.229367 0.301567 0.397521 0.493471 98.056969
9 96 0.014861 0.023852 0.035248 0.057825 0.100578 0.155233 0.204669 0.260175 0.333486 0.429282 0.529508 97.855286
9 97 0.009846 0.014761 0.021132 0.036238 0.069461 0.118660 0.169079 0.231438 0.318052 0.431461 0.547537 98.032341
9 98 0.019065 0.028352 0.040326 0.066750 0.117208 0.178022 0.228630 0.284249 0.355682 0.443733 0.529230 97.708755
9 99 0.037664 0.055508 0.072577 0.113157 0.194567 0.274304 0.310882 0.344700 0.408835 0.498937 0.576941 97.111931
9 100 0.100356 0.120792 0.138342 0.197195 0.287772 0.348606 0.364842 0.390206 0.440835 0.514934 0.586711 96.509407
9 101 0.011931 0.019831 0.031911 0.062577 0.137530 0.242260 0.327742 0.401723 0.479635 0.565818 0.626378 97.092659
9 102 0.055874 0.069064 0.083478 0.134903 0.237694 0.337754 0.387570 0.431238 0.490096 0.570020 0.634697 96.567612
9 103 0.097627 0.180763 0.201108 0.212062 0.276356 0.381745 0.433114 0.434504 0.457846 0.537766 0.630707 96.156403
9 104 0.037212 0.091274 0.136893 0.162970 0.218975 0.337459 0.436696 0.462165 0.470234 0.546574 0.663251 96.436295
9 105 0.007512 0.012861 0.021818 0.043716 0.097871 0.189643 0.288617 0.379975 0.463204 0.564752 0.655218 97.274811
9 106 0.031058 0.036403 0.048285 0.092908 0.183418 0.261652 0.302950 0.362722 0.457908 0.566166 0.652776 97.003754
9 107 0.080205 0.089274 0.095922 0.139651 0.216663 0.275607 0.302601 0.348455 0.429570 0.532533 0.627692 96.861824
9 108 0.026553 0.038387 0.049976 0.078599 0.137489 0.207101 0.254121 0.299190 0.366690 0.468388 0.574890 97.498619
9 109 0.013001 0.021368 0.032436 0.055709 0.102755 0.162683 0.214093 0.268172 0.340743 0.439088 0.536750 97.813202
9 110 0.054502 0.058119 0.061500 0.092045 0.154943 0.221092 0.262948 0.309429 0.375536 0.466585 0.553629 97.389671
9 111 0.034452 0.074201 0.118757 0.156704 0.194898 0.242512 0.284293 0.318503 0.361682 0.434172 0.529323 97.250504
9 112 0.011768 0.019521 0.028324 0.047553 0.095095 0.176053 0.248597 0.293721 0.333511 0.408951 0.493923 97.842987
9 113 0.019776 0.041246 0.063250 0.083608 0.117830 0.177577 0.241979 0.294984 0.346327 0.426197 0.521451 97.665771
9 114 0.033679 0.038853 0.045670 0.075057 0.138672 0.213798 0.262521 0.304816 0.360305 0.449500 0.542932 97.534195
9 115 0.024134 0.052032 0.085275 0.116113 0.152547 0.206584 0.261671 0.308309 0.357547 0.434873 0.534648 97.466263
9 116 0.007698 0.012227 0.017795 0.030613 0.061209 0.111910 0.163065 0.213355 0.276475 0.376257 0.490334 98.239067
9 117 0.005285 0.009179 0.014774 0.026427 0.053277 0.100440 0.154539 0.212775 0.283180 0.384846 0.497186 98.258095
9 118 0.015567 0.025223 0.035273 0.059330 0.116085 0.193416 0.247671 0.293130 0.365358 0.487699 0.622973 97.538277
9 119 0.012399 0.031028 0.054395 0.075838 0.111306 0.179544 0.258241 0.323348 0.387911 0.500470 0.651273 97.414246
9 120 0.002622 0.004315 0.007035 0.013659 0.030603 0.064903 0.111412 0.170243 0.248943 0.374184 0.530910 98.441162
9 121 0.008637 0.013586 0.020606 0.039329 0.086110 0.159000 0.226191 0.297973 0.403372 0.566172 0.740218 97.438805
9 122 0.026410 0.068075 0.114684 0.151666 0.218518 0.355945 0.500758 0.582791 0.634786 0.753420 0.919968 95.672981
9 123 0.009217 0.015128 0.023597 0.042541 0.085732 0.165759 0.260725 0.362799 0.484135 0.673395 0.896983 96.979988
9 124 0.009526 0.015212 0.023619 0.042948 0.086005 0.157808 0.238444 0.334629 0.465368 0.655007 0.861515 97.109917
9 125 0.034833 0.050888 0.068579 0.115550 0.227211 0.391176 0.516604 0.607178 0.712171 0.882235 1.053038 95.340538
9 126 0.043936 0.115597 0.194980 0.241651 0.324127 0.517187 0.723175 0.820701 0.865688 1.004172 1.204985 93.943802
9 127 0.106412 0.138111 0.163913 0.229712 0.352025 0.530494 0.693135 0.826840 0.935324 1.083865 1.240224 93.699944
9 128 0.070384 0.120242 0.169843 0.247691 0.393154 0.611117 0.786083 0.878874 0.952929 1.114891 1.303148 93.351646
9 129 0.107305 0.286282 0.421419 0.427738 0.467655 0.649938 0.822025 0.868216 0.881141 0.998746 1.185391 92.884140
9 130 0.074217 0.098333 0.124928 0.197557 0.344919 0.541496 0.688145 0.790681 0.882843 1.037701 1.203663 94.015518
9 131 0.026913 0.047268 0.071866 0.117059 0.209086 0.350993 0.481165 0.586966 0.703435 0.875508 1.047638 95.482101
9 132 0.057936 0.117585 0.161414 0.195554 0.265063 0.390415 0.499971 0.571423 0.655020 0.815384 1.022335 95.247902
9 133 0.037050 0.046384 0.060472 0.100031 0.174716 0.269179 0.355303 0.453365 0.570161 0.725297 0.893895 96.314148
9 134 0.022098 0.034073 0.047289 0.078053 0.146028 0.248863 0.343463 0.432664 0.539813 0.704582 0.887935 96.515144
9 135 0.046809 0.117916 0.174278 0.194500 0.238059 0.349232 0.463527 0.530682 0.590221 0.720638 0.907394 95.666740
9 136 0.025936 0.043905 0.065237 0.107234 0.195337 0.324596 0.433394 0.517998 0.608369 0.756503 0.923255 95.998238
9 137 0.081152 0.107325 0.122296 0.168620 0.263853 0.384149 0.473318 0.558956 0.671012 0.823354 0.977442 95.368523
9 138 0.094341 0.155728 0.199259 0.266638 0.384126 0.528096 0.618572 0.678594 0.765348 0.919283 1.094865 94.295151
9 139 0.059135 0.163745 0.260196 0.286847 0.340434 0.509550 0.695620 0.792235 0.849876 0.990175 1.191634 93.860558
9 140 0.049275 0.072399 0.094710 0.155775 0.306930 0.548503 0.751311 0.884679 1.000199 1.200228 1.405134 93.530861
9 141 0.088970 0.254135 0.411555 0.457870 0.537793 0.773196 1.006363 1.112311 1.191830 1.387910 1.657463 91.120598
9 142 0.112523 0.223263 0.334107 0.456625 0.630667 0.878925 1.078783 1.190574 1.284149 1.468798 1.713648 90.627937
9 143 0.042282 0.062362 0.089235 0.161186 0.334108 0.607661 0.885812 1.160445 1.434618 1.734095 1.973647 91.514549
9 144 0.078703 0.133286 0.182620 0.281735 0.503734 0.826784 1.073078 1.251906 1.490548 1.855063 2.206295 90.116249
9 145 0.196599 0.450417 0.590199 0.632302 0.802223 1.186909 1.473168 1.541398 1.628163 1.918647 2.286602 87.293365
9 146 0.114062 0.228837 0.345848 0.482550 0.705251 1.060641 1.388686 1.609894 1.796934 2.071648 2.373904 87.821747
9 147 0.088815 0.121935 0.161579 0.284416 0.592815 1.076879 1.497611 1.821007 2.126818 2.483179 2.704960 87.039986
9 148 0.219500 0.634769 0.971409 1.042577 1.232436 1.735657 2.104495 2.108232 2.088103 2.283514 2.555986 83.023323
9 149 0.183506 0.446911 0.737189 0.946748 1.211013 1.713425 2.125705 2.195392 2.142574 2.290169 2.567248 83.440125
9 150 0.087931 0.144122 0.204611 0.342494 0.669233 1.181270 1.637885 1.985715 2.308890 2.651041 2.844140 85.942665
9 151 0.444365 0.468964 0.471353 0.689126 1.180135 1.710070 1.953932 2.098592 2.304338 2.558203 2.671973 83.448952
9 152 0.373596 0.759370 1.078671 1.385739 1.762059 2.160693 2.287704 2.200362 2.178666 2.334182 2.523802 80.955162
9 153 0.131137 0.345695 0.560709 0.686198 0.943776 1.571854 2.194931 2.375245 2.330117 2.463935 2.659063 83.737335
9 154 0.187488 0.215976 0.248206 0.420187 0.851695 1.453942 1.819170 1.961421 2.088525 2.362006 2.568867 85.822517
9 155 0.283430 0.774425 1.199754 1.221569 1.240393 1.593347 1.970894 2.045112 1.962932 2.022487 2.198944 83.486710
9 156 0.203955 0.275266 0.351925 0.571176 1.007226 1.516866 1.822719 1.978653 2.090291 2.278636 2.455080 85.448204
9 157 0.158690 0.218002 0.270976 0.410587 0.687251 1.014722 1.228108 1.407262 1.655293 1.978052 2.242829 88.728233
9 158 0.232213 0.443374 0.520442 0.585196 0.810885 1.210335 1.457678 1.513485 1.618251 1.888196 2.168556 87.551392
9 159 0.125042 0.211000 0.296792 0.435881 0.695930 1.075079 1.381938 1.550391 1.680038 1.919999 2.195949 88.431961
9 160 0.057640 0.094595 0.142603 0.250075 0.485709 0.816591 1.096020 1.330013 1.593677 1.919695 2.204372 90.009010
9 161 0.246494 0.278133 0.303295 0.448953 0.730209 1.015700 1.168470 1.310440 1.518223 1.786348 2.006406 89.187332
9 162 0.300115 0.445064 0.510808 0.684153 1.047904 1.459517 1.617432 1.629199 1.717614 1.947380 2.150346 86.490463
9 163 0.149747 0.444241 0.764482 0.875015 1.005312 1.422967 1.844392 1.941954 1.889512 1.996438 2.213066 85.452873
9 164 0.065448 0.099741 0.138613 0.240101 0.515270 1.035845 1.535063 1.804175 1.904563 2.082537 2.223735 88.354912
9 165 0.275879 0.461731 0.586649 0.772520 1.095606 1.499493 1.716710 1.739011 1.725273 1.801795 1.878277 86.447052
9 166 0.400838 0.857045 1.022779 1.010186 1.158834 1.529754 1.716581 1.636756 1.585786 1.715226 1.882632 85.483589
9 167 0.305265 0.476205 0.563140 0.726999 1.043575 1.426883 1.583314 1.576819 1.599215 1.745521 1.886670 87.066391
9 168 0.154627 0.232028 0.281406 0.394214 0.638480 0.974283 1.224218 1.412300 1.616192 1.841691 1.990717 89.239845
9 169 0.110405 0.160156 0.210130 0.358458 0.718525 1.195911 1.458596 1.548784 1.638473 1.824068 1.961146 88.815346
9 170 0.214810 0.634875 1.037818 1.131395 1.194272 1.444201 1.628016 1.616927 1.606739 1.728714 1.924956 85.837280
9 171 0.302294 0.393514 0.413877 0.554363 0.893660 1.347383 1.592209 1.665351 1.752038 1.994902 2.234331 86.856079
9 172 0.028041 0.050438 0.082407 0.164260 0.390070 0.760638 1.088232 1.363620 1.689661 2.065140 2.281999 90.035492
9 173 0.152066 0.204784 0.236434 0.369991 0.698177 1.130642 1.383644 1.517379 1.696185 2.010616 2.285830 88.314255
9 174 0.159263 0.464937 0.788712 0.912866 1.047201 1.406765 1.720324 1.803878 1.864164 2.101684 2.438947 85.291260
9 175 0.087244 0.225358 0.385086 0.493648 0.655390 1.043518 1.470555 1.668173 1.735914 1.975616 2.348452 87.911049
9 176 0.047365 0.076285 0.106606 0.172737 0.333742 0.619459 0.933894 1.230477 1.526436 1.897618 2.232297 90.823082
9 177 0.080261 0.141844 0.209957 0.345297 0.623591 0.959220 1.175641 1.348869 1.616001 1.971532 2.267949 89.259842
9 178 0.350146 0.435416 0.433347 0.559804 0.874216 1.257971 1.458879 1.588861 1.815435 2.180929 2.507682 86.537315
9 179 0.089066 0.252070 0.411040 0.489775 0.637036 0.979469 1.326972 1.495114 1.614728 1.869252 2.189286 88.646194
9 180 0.063050 0.094433 0.134908 0.246624 0.539549 1.045422 1.504146 1.789307 1.974701 2.260524 2.503702 87.843636
9 181 0.173504 0.468313 0.720992 0.823005 1.026584 1.473918 1.814475 1.877566 1.920770 2.133109 2.394203 85.173561
9 182 0.275965 0.533005 0.776008 1.041377 1.348171 1.657850 1.801021 1.828485 1.878124 2.036356 2.235384 84.588257
9 183 0.147756 0.216733 0.270213 0.407154 0.717028 1.161642 1.522822 1.789511 2.024405 2.246525 2.348336 87.147873
9 184 0.212884 0.280769 0.311082 0.459832 0.864401 1.452082 1.811238 1.965565 2.127207 2.383798 2.537617 85.593521
9 185 0.273961 0.706496 1.069360 1.181609 1.344554 1.702908 1.921244 1.883571 1.846594 1.969399 2.156243 83.944061
9 186 0.411808 0.562233 0.608729 0.779155 1.183707 1.702544 1.936597 1.941213 1.966016 2.141148 2.287098 84.479752
9 187 0.478926 0.511746 0.480614 0.663181 1.116691 1.618268 1.810600 1.899536 2.081738 2.344437 2.468700 84.525558
9 188 0.237625 0.478280 0.623223 0.761243 1.118871 1.730473 2.075892 2.036499 1.991227 2.171682 2.362777 84.412209
9 189 0.236486 0.481805 0.743194 0.988537 1.264698 1.614802 1.857336 1.918580 1.942786 2.076062 2.242280 84.633430
9 190 0.563676 0.560130 0.536751 0.749835 1.209429 1.672751 1.842097 1.908805 2.033270 2.261111 2.420108 84.242035
9 191 0.212121 0.378097 0.508290 0.718724 1.120876 1.597955 1.853539 1.942932 2.077789 2.298097 2.446959 84.844620
9 192 0.101909 0.155874 0.222257 0.372786 0.696076 1.151152 1.523458 1.792248 2.023461 2.317091 2.552620 87.091072
9 193 0.147366 0.222301 0.274393 0.398146 0.702024 1.151183 1.459797 1.613218 1.808663 2.174222 2.499392 87.549301
9 194 0.151398 0.435352 0.716428 0.797109 0.909763 1.275626 1.617731 1.682910 1.659979 1.803246 2.042082 86.908371
9 195 0.050847 0.081230 0.118493 0.210074 0.444531 0.848792 1.202609 1.408136 1.572397 1.867738 2.143263 90.051888
9 196 0.027628 0.047086 0.075971 0.135604 0.272443 0.527370 0.843856 1.177905 1.524372 1.913859 2.207745 91.246155
9 197 0.069360 0.114728 0.168811 0.294316 0.583098 0.972492 1.200831 1.297733 1.450773 1.762171 2.057534 90.028152
9 198 0.117329 0.300065 0.446732 0.506449 0.650878 1.017299 1.346244 1.413409 1.406506 1.563096 1.788247 89.443748
9 199 0.015090 0.026533 0.042335 0.076460 0.165643 0.343895 0.548674 0.743172 0.965427 1.324738 1.712861 94.035172
9 200 0.011532 0.019701 0.033036 0.068597 0.169120 0.361006 0.569599 0.765544 1.002832 1.346100 1.652883 94.000053
9 201 0.089810 0.234713 0.366723 0.432317 0.567524 0.867983 1.130486 1.198761 1.207042 1.349748 1.564187 90.990707
9 202 0.038483 0.068864 0.102428 0.162657 0.290641 0.500354 0.687132 0.807611 0.919284 1.131586 1.381794 93.909164
9 203 0.005583 0.010955 0.018874 0.034444 0.072926 0.152407 0.260436 0.389334 0.553865 0.790336 1.051808 96.659035
9 204 0.014849 0.023900 0.038154 0.075273 0.164773 0.297990 0.413815 0.523198 0.665275 0.870908 1.078243 95.833618
9 205 0.064270 0.118225 0.170154 0.242418 0.361526 0.503660 0.602630 0.674526 0.768630 0.916538 1.081477 94.495949
9 206 0.017446 0.032058 0.049440 0.080049 0.144821 0.248796 0.350509 0.440704 0.542956 0.696082 0.862721 96.534416
9 207 0.004457 0.007430 0.012006 0.024144 0.058335 0.125565 0.207655 0.300747 0.418406 0.583574 0.750542 97.507133
9 208 0.030687 0.063747 0.102451 0.155175 0.243765 0.356549 0.443017 0.510675 0.597887 0.737469 0.898960 95.859619
9 209 0.030328 0.069331 0.107186 0.141502 0.204060 0.315462 0.420194 0.487346 0.550981 0.667384 0.814154 96.192078
9 210 0.005443 0.009865 0.015924 0.028675 0.061057 0.123297 0.196814 0.272729 0.362456 0.494716 0.636486 97.792534
9 211 0.009093 0.015234 0.022959 0.040511 0.083867 0.157071 0.230689 0.302728 0.393283 0.526876 0.665508 97.552177
9 212 0.030829 0.062233 0.099632 0.147724 0.219211 0.302573 0.363293 0.414032 0.486472 0.604429 0.743977 96.525589
9 213 0.030056 0.050293 0.065653 0.090283 0.142743 0.221231 0.283469 0.326253 0.375740 0.462282 0.559770 97.392227
9 214 0.011130 0.016907 0.024381 0.040906 0.075104 0.129858 0.186489 0.242742 0.303967 0.391014 0.482051 98.095451
9 215 0.023126 0.047391 0.065818 0.083477 0.121795 0.190082 0.248471 0.281608 0.317123 0.394728 0.492727 97.733650
9 216 0.032104 0.071735 0.109620 0.133575 0.163254 0.222360 0.281978 0.317944 0.343985 0.403707 0.490754 97.428978
9 217 0.017748 0.027586 0.037154 0.056354 0.096046 0.152111 0.197346 0.231639 0.268978 0.330005 0.396858 98.188171
9 218 0.008522 0.014199 0.020851 0.033647 0.060887 0.104275 0.148885 0.192483 0.241447 0.309913 0.382087 98.482803
9 219 0.012419 0.019906 0.029164 0.048604 0.086767 0.130357 0.161267 0.192727 0.238116 0.302673 0.368378 98.409622
9 220 0.041468 0.047234 0.050985 0.073348 0.114947 0.151514 0.170711 0.195314 0.234816 0.289773 0.343840 98.286049
9 221 0.019692 0.034957 0.048961 0.067194 0.095592 0.128494 0.153371 0.176938 0.208942 0.257752 0.313631 98.494476
9 222 0.006191 0.010389 0.015393 0.024968 0.045522 0.077769 0.109413 0.137675 0.166721 0.212377 0.263878 98.929703
9 223 0.008069 0.014498 0.019982 0.027668 0.044380 0.070754 0.095781 0.117944 0.143108 0.183135 0.228627 99.046059
9 224 0.004493 0.006452 0.009031 0.015508 0.029171 0.047146 0.063261 0.081778 0.105716 0.139890 0.176064 99.321487
9 225 0.002581 0.004109 0.006110 0.010257 0.018524 0.030512 0.043467 0.059667 0.080091 0.108550 0.140021 99.496109
9 226 0.002909 0.004246 0.005831 0.009617 0.017332 0.027588 0.037521 0.050440 0.067986 0.092970 0.120292 99.563271
9 227 0.003057 0.004775 0.006688 0.010521 0.017987 0.028186 0.038127 0.050282 0.065990 0.088885 0.114689 99.570816
9 228 0.002558 0.004231 0.006038 0.009254 0.015594 0.025031 0.034788 0.046379 0.061060 0.082628 0.107222 99.605217
9 229 0.003532 0.004936 0.006560 0.010633 0.019002 0.029753 0.039113 0.050397 0.065250 0.087216 0.111413 99.572197
9 230 0.004621 0.008364 0.011938 0.016525 0.024999 0.037858 0.050465 0.062883 0.076961 0.099133 0.125191 99.481056
9 231 0.005193 0.007381 0.009732 0.014982 0.024774 0.037415 0.048767 0.061714 0.077587 0.101264 0.128137 99.483055
9 232 0.003495 0.006061 0.009031 0.013713 0.022512 0.035571 0.049068 0.063423 0.080080 0.105191 0.134315 99.477539
9 233 0.005203 0.007311 0.009519 0.014830 0.025266 0.038644 0.050415 0.064678 0.084036 0.112831 0.145423 99.441841
9 234 0.003463 0.005863 0.008568 0.013323 0.023088 0.038000 0.053140 0.069613 0.090291 0.122012 0.159067 99.413567
9 235 0.003010 0.004713 0.006835 0.011457 0.021225 0.035746 0.050675 0.068937 0.093911 0.131098 0.174345 99.398048
9 236 0.004049 0.006740 0.009996 0.016117 0.028485 0.047055 0.066332 0.088371 0.116506 0.157611 0.204986 99.253754
9 237 0.003795 0.006147 0.008989 0.015060 0.028479 0.049466 0.071498 0.097999 0.134702 0.189296 0.252452 99.142113
9 238 0.003737 0.005994 0.009246 0.016753 0.034083 0.061609 0.091514 0.128479 0.180825 0.256378 0.338556 98.872826
9 239 0.013146 0.019487 0.026248 0.042411 0.077556 0.126174 0.166601 0.204414 0.254441 0.333127 0.419028 98.317368
9 240 0.021029 0.049259 0.075264 0.091620 0.123023 0.190196 0.259874 0.302432 0.335093 0.403125 0.494278 97.654800
9 241 0.009367 0.015615 0.022848 0.037878 0.074967 0.141775 0.209068 0.263481 0.321612 0.420109 0.531465 97.951820
9 242 0.023972 0.042016 0.062023 0.095777 0.159189 0.241267 0.307652 0.365777 0.437611 0.543694 0.656362 97.064659
9 243 0.052128 0.062379 0.070269 0.106340 0.183418 0.277460 0.343296 0.404207 0.489612 0.625244 0.769414 96.616234
9 244 0.032308 0.071190 0.105912 0.132859 0.187123 0.300459 0.417538 0.487611 0.544444 0.660785 0.809385 96.250389
9 245 0.047307 0.097634 0.135406 0.166793 0.236115 0.375556 0.498328 0.547440 0.576536 0.681492 0.824750 95.812645
9 246 0.059098 0.139675 0.210534 0.252809 0.329664 0.495980 0.653270 0.725306 0.768195 0.889671 1.061764 94.414032
9 247 0.034312 0.051594 0.070560 0.119050 0.240616 0.433509 0.598002 0.726541 0.867734 1.083626 1.298033 94.476418
9 248 0.067500 0.094274 0.116268 0.169854 0.273382 0.404320 0.503026 0.596240 0.726698 0.916574 1.106397 95.025467
9 249 0.115739 0.194547 0.215076 0.258367 0.397339 0.630566 0.779083 0.815181 0.866190 1.031738 1.222365 93.473808
9 250 0.083477 0.214788 0.357745 0.450417 0.570328 0.825031 1.067046 1.184627 1.273895 1.495130 1.812103 90.665413
9 251 0.045570 0.072894 0.109737 0.192824 0.384109 0.712184 1.038836 1.289257 1.495791 1.811100 2.150561 90.697136
9 252 0.095269 0.160054 0.204288 0.277724 0.443618 0.721230 0.963471 1.126221 1.297294 1.585284 1.874516 91.251030
9 253 0.191770 0.419226 0.533521 0.589385 0.787563 1.247321 1.623951 1.707318 1.745490 2.011739 2.371567 86.771156
9 254 0.142114 0.338954 0.529945 0.675352 0.948373 1.503667 1.993579 2.162482 2.238586 2.542490 2.948343 83.976112
9 255 0.100977 0.162485 0.239583 0.389783 0.674997 1.112216 1.534795 1.856404 2.094480 2.401052 2.688040 86.745193
9 256 0.203487 0.237616 0.283844 0.481854 0.879207 1.303584 1.559998 1.793160 2.087929 2.431426 2.653573 86.084320
9 257 0.572625 0.772568 0.811184 1.041133 1.513160 2.042904 2.223062 2.241723 2.381818 2.726344 3.019363 80.654114
9 258 0.191158 0.476764 0.757095 0.922945 1.242458 1.987704 2.673171 2.800813 2.702726 2.885993 3.186976 80.172195
9 259 0.144953 0.306825 0.440695 0.561340 0.845910 1.481449 2.111731 2.372528 2.425944 2.660254 2.934800 83.713570
9 260 0.292475 0.439592 0.575355 0.845099 1.240841 1.660583 1.916845 2.073460 2.233008 2.481581 2.705049 83.536110
9 261 0.481041 0.544190 0.571728 0.819094 1.271257 1.684910 1.829644 1.937613 2.111250 2.331198 2.462682 83.955399
9 262 0.273983 0.353712 0.429084 0.654748 1.083495 1.536266 1.734626 1.843090 2.013281 2.251137 2.411108 85.415466
9 263 0.172942 0.300761 0.408534 0.552566 0.809990 1.195974 1.480333 1.622110 1.751977 1.974729 2.190283 87.539803
9 264 0.215003 0.294213 0.364695 0.520173 0.769334 1.063752 1.265910 1.415752 1.563467 1.739669 1.892333 88.895699
9 265 0.102299 0.157436 0.211085 0.308445 0.479230 0.715136 0.914634 1.076300 1.236187 1.436588 1.626537 91.736130
9 266 0.063306 0.100042 0.133422 0.198816 0.328784 0.507638 0.641863 0.744409 0.871363 1.065660 1.262239 94.082458
9 267 0.061560 0.138386 0.192177 0.215155 0.289526 0.477105 0.666557 0.749154 0.786026 0.897082 1.034537 94.492737
9 268 0.023177 0.035232 0.049790 0.082138 0.148707 0.246898 0.335252 0.414939 0.504335 0.636753 0.779694 96.743088
9 269 0.037342 0.051653 0.065678 0.097916 0.152156 0.211848 0.258068 0.307396 0.366162 0.443901 0.525784 97.482094
9 270 0.018851 0.026716 0.034137 0.052700 0.089243 0.132109 0.164346 0.199305 0.246218 0.309193 0.372143 98.355034
9 271 0.011401 0.016926 0.022689 0.035376 0.059998 0.090521 0.116851 0.146597 0.184322 0.233451 0.282708 98.799164
9 272 0.009514 0.012617 0.016466 0.026761 0.046307 0.068719 0.088377 0.114402 0.148909 0.191959 0.235367 99.040604
9 273 0.006940 0.009485 0.013214 0.023137 0.042257 0.063561 0.082502 0.109287 0.146093 0.191173 0.236129 99.076225
9 274 0.009674 0.012751 0.017599 0.030992 0.055556 0.081549 0.104655 0.139396 0.187936 0.244923 0.299155 98.815811
9 275 0.017667 0.021587 0.028389 0.049155 0.086411 0.124020 0.155986 0.204171 0.270920 0.348405 0.420714 98.272575
9 276 0.032395 0.037889 0.047581 0.081372 0.142553 0.202709 0.249477 0.318220 0.416577 0.531956 0.637121 97.302155
9 277 0.022087 0.034618 0.053418 0.094471 0.175256 0.289272 0.396983 0.502450 0.615391 0.753882 0.884343 96.177826
9 278 0.063064 0.083067 0.101554 0.161656 0.299418 0.485419 0.608306 0.687228 0.784153 0.944062 1.084315 94.697754
9 279 0.155129 0.358667 0.485176 0.501756 0.580117 0.843305 1.068292 1.070098 0.986127 1.016307 1.105332 91.829697
9 280 0.071743 0.114923 0.161385 0.261632 0.481916 0.771597 0.927756 0.959240 0.988393 1.109223 1.225324 92.926865
9 281 0.360320 0.368418 0.359617 0.461665 0.625201 0.781119 0.857204 0.924534 1.003311 1.118266 1.212811 91.927536
9 282 0.177367 0.331252 0.390080 0.431030 0.566061 0.822278 0.973510 0.961523 0.945693 1.048892 1.177969 92.174347
9 283 0.126271 0.253640 0.392845 0.511830 0.597403 0.743398 0.880616 0.941866 0.956060 1.037332 1.163640 92.395103
9 284 0.089611 0.183879 0.250420 0.290392 0.373428 0.572587 0.781542 0.891495 0.933922 1.046601 1.198111 93.388008
9 285 0.020838 0.037094 0.062181 0.113692 0.218898 0.382249 0.544952 0.684939 0.814357 0.978575 1.128495 95.013733
9 286 0.051390 0.076892 0.098539 0.147876 0.246070 0.369074 0.454831 0.527166 0.624375 0.770354 0.921352 95.712082
9 287 0.010070 0.015124 0.023303 0.046691 0.106056 0.195605 0.283797 0.393571 0.553820 0.754001 0.919625 96.698341
9 288 0.030229 0.044546 0.063273 0.110150 0.213083 0.359106 0.477540 0.571116 0.673036 0.817621 0.948759 95.691544
9 289 0.057908 0.130546 0.193728 0.240553 0.323090 0.466091 0.583108 0.636316 0.687399 0.804606 0.953433 94.923225
9 290 0.025479 0.053811 0.081032 0.109708 0.166432 0.277231 0.391537 0.464742 0.522119 0.636310 0.781341 96.490257
9 291 0.006366 0.010207 0.016649 0.033190 0.075497 0.149297 0.234418 0.332420 0.453245 0.606895 0.745669 97.336151
9 292 0.030877 0.047648 0.067438 0.111660 0.200857 0.310320 0.388671 0.455604 0.542774 0.663968 0.781140 96.399048
9 293 0.046620 0.078925 0.106383 0.151573 0.233787 0.334099 0.404968 0.460752 0.532346 0.633485 0.734047 96.283012
9 294 0.005471 0.009395 0.015210 0.028150 0.059588 0.114726 0.176817 0.242983 0.322384 0.431781 0.542520 98.050980
9 295 0.007767 0.012486 0.018803 0.033890 0.069665 0.124331 0.175628 0.226806 0.293919 0.393142 0.494570 98.148994
9 296 0.027807 0.055490 0.077951 0.099398 0.140440 0.207729 0.266607 0.302524 0.333687 0.390183 0.457116 97.641068
9 297 0.008116 0.014811 0.022964 0.036283 0.063542 0.106484 0.148493 0.183787 0.218502 0.272108 0.331563 98.593346
9 298 0.002853 0.004226 0.006081 0.010789 0.021622 0.039538 0.061065 0.089279 0.125489 0.173413 0.222439 99.243202
9 299 0.004733 0.007741 0.011565 0.019392 0.035438 0.056642 0.075979 0.096781 0.122335 0.157036 0.192921 99.219444
9 300 0.005658 0.009067 0.012954 0.020659 0.035555 0.054104 0.070400 0.087905 0.108502 0.134862 0.160960 99.299370
9 301 0.003017 0.004577 0.006379 0.010055 0.017148 0.026892 0.037123 0.049744 0.065574 0.087554 0.111823 99.580109
9 302 0.002406 0.003499 0.004826 0.007887 0.013952 0.021820 0.029648 0.039580 0.052501 0.069983 0.088442 99.665459
9 303 0.003886 0.005563 0.007383 0.011494 0.018919 0.027380 0.034996 0.044297 0.055922 0.071176 0.086786 99.632195
9 304 0.002373 0.003847 0.005579 0.008733 0.014605 0.022470 0.030219 0.038546 0.048102 0.061701 0.076782 99.687042
9 305 0.002114 0.003394 0.004847 0.007516 0.012531 0.019259 0.026118 0.033906 0.042997 0.055626 0.069347 99.722351
9 306 0.002750 0.003966 0.005278 0.008168 0.013543 0.020013 0.026193 0.033799 0.043117 0.055503 0.068516 99.719154
9 307 0.001766 0.002677 0.003783 0.006114 0.010798 0.017049 0.023338 0.030801 0.039821 0.052172 0.065227 99.746452
9 308 0.002184 0.003317 0.004600 0.007223 0.012351 0.018962 0.025387 0.033034 0.042560 0.055583 0.069249 99.725548
9 309 0.002614 0.004121 0.005725 0.008669 0.014271 0.021615 0.028673 0.036594 0.046161 0.059854 0.074882 99.696823
9 310 0.003158 0.004995 0.006958 0.010478 0.017094 0.025968 0.034485 0.043446 0.053693 0.068200 0.083779 99.647751
9 311 0.003301 0.005180 0.007139 0.010788 0.018081 0.027845 0.036888 0.046362 0.057755 0.074010 0.091052 99.621597
9 312 0.003109 0.005041 0.007218 0.011029 0.018279 0.028475 0.038777 0.049702 0.062200 0.079687 0.098803 99.597672
9 313 0.003743 0.005801 0.008167 0.013015 0.022862 0.035420 0.045995 0.056558 0.069808 0.089053 0.108701 99.540871
9 314 0.008631 0.013682 0.018146 0.025114 0.037054 0.051686 0.063596 0.074256 0.086037 0.103805 0.123057 99.394936
9 315 0.004140 0.006733 0.009654 0.015262 0.027208 0.043658 0.057671 0.070087 0.084329 0.105338 0.126589 99.449333
9 316 0.002930 0.004641 0.006984 0.011867 0.022220 0.037347 0.052912 0.069290 0.087273 0.110944 0.134316 99.459282
9 317 0.010749 0.015276 0.019434 0.029218 0.047688 0.066158 0.076859 0.087271 0.102725 0.125573 0.147461 99.271591
9 318 0.013798 0.019270 0.023915 0.034562 0.053926 0.073552 0.085104 0.095911 0.111264 0.134547 0.157441 99.196716
9 319 0.003312 0.005312 0.007971 0.013664 0.026552 0.046480 0.066286 0.085994 0.108086 0.138083 0.165915 99.332344
9 320 0.005545 0.008438 0.011990 0.019938 0.036738 0.059317 0.077534 0.092835 0.110153 0.137096 0.164517 99.275902
9 321 0.013055 0.027430 0.039047 0.045895 0.059116 0.086116 0.112514 0.126588 0.134374 0.155452 0.184503 99.015907
9 322 0.005918 0.009584 0.013433 0.019958 0.032592 0.051598 0.069566 0.084517 0.099358 0.123707 0.151583 99.338188
9 323 0.003298 0.005209 0.007554 0.012122 0.021349 0.035014 0.049252 0.064559 0.082224 0.107145 0.133506 99.478767
9 324 0.004533 0.007007 0.009506 0.014435 0.024872 0.039556 0.052536 0.064186 0.077194 0.096511 0.116427 99.493233
9 325 0.004660 0.007368 0.010344 0.015424 0.024291 0.035824 0.046696 0.057751 0.070155 0.087407 0.105911 99.534164
9 326 0.006162 0.008587 0.010670 0.015510 0.024885 0.036077 0.044999 0.054340 0.066511 0.083992 0.101726 99.546539
9 327 0.005069 0.007368 0.009599 0.013949 0.021559 0.031073 0.039708 0.048934 0.059208 0.074013 0.090360 99.599159
9 328 0.002576 0.004239 0.006034 0.009296 0.015706 0.024226 0.032252 0.040936 0.051232 0.065270 0.079124 99.669113
9 329 0.004462 0.006790 0.009262 0.013579 0.020496 0.030374 0.040011 0.049593 0.059699 0.076879 0.099142 99.589714
10 11 0.000000 0.000000 0.000000 0.000000 0.000000 0.000000 0.000000 0.000000 0.000000 0.000000 0.000000 0.000000
10 12 0.569767 7.594079 19.519907 51.987446 13.916174 2.147304 0.659429 0.285845 0.078613 0.031786 0.019994 3.189659
10 13 9.664955 37.765785 14.061848 11.252838 6.267963 7.133057 6.293033 3.376661 0.851412 0.244259 0.075884 3.012305
10 14 1.729145 20.586733 26.940145 22.383352 6.778857 4.530974 3.997257 4.027822 3.254078 2.418275 1.130603 2.222757
10 15 1.338853 5.395721 2.131413 3.760578 10.185244 36.000233 23.658195 7.515396 2.424247 1.778996 1.234549 4.576578
10 16 0.504150 1.002282 1.305306 1.653115 2.414818 10.027027 41.934715 26.047611 7.457765 2.363525 1.231243 4.058440
10 17 0.147164 0.370832 0.441181 0.554964 1.484724 9.304549 36.309578 20.399359 8.807503 5.924664 5.906148 10.349333
10 18 0.070397 0.132346 0.331071 0.856001 1.049283 1.409544 4.797812 10.030659 24.814758 19.730217 13.367584 23.410330
10 19 0.049587 0.315259 0.611979 0.530806 0.476654 0.786208 1.877793 1.865853 3.939361 9.769106 27.302248 52.475143
10 20 0.048858 0.138465 0.215151 0.301269 0.378697 0.843698 2.793884 3.281413 4.708521 6.187884 13.403440 67.698715
10 21 0.018673 0.045905 0.078525 0.122142 0.152676 0.345661 1.188466 1.335633 1.662592 2.235887 5.338869 87.474976
10 22 0.014199 0.033201 0.056563 0.082940 0.110764 0.197801 0.365939 0.598403 0.897215 1.442137 2.298878 93.901962
10 23 0.014912 0.039801 0.073934 0.108227 0.150536 0.285145 0.534851 0.807178 1.051278 1.475507 2.126127 93.332504
10 24 0.015316 0.047949 0.099884 0.142864 0.170856 0.261509 0.423759 0.599073 0.771159 1.067669 1.552603 94.847359
10 25 0.012315 0.022333 0.032095 0.048725 0.077962 0.136945 0.221308 0.317508 0.429507 0.618979 0.889878 97.192444
10 26 0.011306 0.023848 0.037353 0.056109 0.085500 0.138812 0.206995 0.284382 0.393813 0.585429 0.855752 97.320702
10 27 0.013372 0.023147 0.031100 0.047469 0.084040 0.159756 0.259612 0.362642 0.483366 0.691565 0.966292 96.877640
10 28 0.020578 0.062324 0.121261 0.157939 0.174990 0.232779 0.323353 0.398886 0.462766 0.589094 0.799537 96.656487
10 29 0.025595 0.049356 0.068120 0.089889 0.124379 0.188741 0.262685 0.320977 0.378288 0.485394 0.634628 97.371948
10 30 0.011879 0.021823 0.030326 0.045029 0.075826 0.134619 0.204988 0.269503 0.344113 0.470602 0.629315 97.761971
10 31 0.016775 0.035309 0.056245 0.082321 0.122135 0.189088 0.264128 0.325217 0.392300 0.505647 0.650111 97.360718
10 32 0.038717 0.063277 0.072674 0.091100 0.133304 0.209242 0.284213 0.331680 0.380759 0.478990 0.601408 97.314636
10 33 0.023811 0.063311 0.108800 0.137748 0.167063 0.247438 0.358188 0.433708 0.485073 0.589993 0.748407 96.636459
10 34 0.005339 0.013502 0.025008 0.035424 0.050732 0.087572 0.140809 0.185578 0.213078 0.260615 0.333041 98.649300
10 35 0.007650 0.020848 0.040343 0.055765 0.072032 0.106348 0.150159 0.185818 0.214582 0.264370 0.338954 98.543129
10 36 0.006885 0.013503 0.020562 0.030260 0.051457 0.092550 0.140533 0.182697 0.223213 0.284119 0.355734 98.598488
10 37 0.009281 0.019943 0.030838 0.043318 0.068546 0.110776 0.150429 0.183047 0.224153 0.292150 0.374657 98.492867
10 38 0.008496 0.016326 0.022813 0.031011 0.051909 0.092676 0.135444 0.171083 0.212548 0.281837 0.362628 98.613228
10 39 0.004853 0.010348 0.016700 0.025054 0.044862 0.086692 0.136413 0.175914 0.210658 0.269189 0.338590 98.680725
10 40 0.013796 0.043007 0.079448 0.093052 0.107056 0.156253 0.216869 0.249945 0.264204 0.308441 0.381635 98.086296
10 41 0.010004 0.032465 0.069376 0.090324 0.102416 0.142198 0.198891 0.235960 0.248318 0.280837 0.341579 98.247627
10 42 0.003609 0.007332 0.011648 0.018156 0.034501 0.070891 0.115466 0.149826 0.176476 0.223056 0.277883 98.911156
10 43 0.013168 0.022076 0.028887 0.041555 0.072021 0.116018 0.147425 0.170646 0.205470 0.263126 0.319705 98.599899
10 44 0.029827 0.044906 0.048848 0.062330 0.102258 0.155171 0.181526 0.194571 0.225025 0.285285 0.346419 98.323837
10 45 0.009538 0.018989 0.026391 0.034262 0.051663 0.082977 0.112101 0.134997 0.165011 0.219708 0.287183 98.857178
10 46 0.002996 0.006300 0.010175 0.016137 0.030220 0.055783 0.080885 0.101614 0.128464 0.179091 0.243801 99.144531
10 47 0.010226 0.018077 0.024553 0.035036 0.060455 0.103481 0.142754 0.169985 0.194571 0.234479 0.276631 98.729752
10 48 0.015285 0.026548 0.030281 0.037524 0.062268 0.103986 0.133437 0.151379 0.182067 0.240570 0.303398 98.713257
10 49 0.001740 0.003687 0.006448 0.010779 0.019776 0.037296 0.058875 0.081157 0.108251 0.155141 0.217450 99.299393
10 50 0.004726 0.007580 0.010280 0.016680 0.032706 0.059247 0.084433 0.110572 0.146498 0.203812 0.269246 99.054214
10 51 0.007577 0.016266 0.026149 0.039065 0.063706 0.104029 0.146439 0.184636 0.223608 0.276196 0.332578 98.579750
10 52 0.001866 0.003928 0.006661 0.011250 0.021794 0.042960 0.069653 0.098733 0.135101 0.196060 0.275189 99.136803
10 53 0.001277 0.002360 0.003790 0.006862 0.014705 0.030820 0.051982 0.078871 0.116636 0.178329 0.257197 99.257172
10 54 0.003734 0.007031 0.010870 0.018269 0.036547 0.070109 0.108314 0.152625 0.215725 0.311798 0.417463 98.647514
10 55 0.010155 0.020583 0.032413 0.048567 0.080454 0.133923 0.189393 0.238358 0.288414 0.359025 0.435807 98.162910
10 56 0.008189 0.016062 0.025218 0.038283 0.063273 0.105832 0.151768 0.194027 0.237591 0.304681 0.387158 98.467926
10 57 0.006482 0.011037 0.015972 0.025314 0.044983 0.077117 0.108840 0.140719 0.180977 0.243125 0.314872 98.830566
10 58 0.010748 0.015881 0.019932 0.029887 0.052279 0.085084 0.112541 0.138321 0.172057 0.226727 0.288797 98.847748
10 59 0.006533 0.017345 0.030746 0.039916 0.052049 0.077820 0.107260 0.130530 0.154533 0.199054 0.261810 98.922401
10 60 0.004290 0.008740 0.013679 0.020020 0.034347 0.066659 0.107804 0.140903 0.165238 0.209304 0.266879 98.962143
10 61 0.007222 0.020743 0.039176 0.052126 0.068085 0.097928 0.129688 0.151294 0.171880 0.210599 0.263593 98.787666
10 62 0.007792 0.013783 0.017462 0.022714 0.037226 0.068569 0.103900 0.131708 0.156454 0.200528 0.253373 98.986496
10 63 0.004736 0.010987 0.017204 0.023158 0.036826 0.066540 0.099793 0.123348 0.144254 0.186482 0.239821 99.046852
10 64 0.009435 0.029430 0.055925 0.067237 0.077491 0.108695 0.146290 0.167556 0.178027 0.206431 0.251849 98.701630
10 65 0.009530 0.022361 0.036162 0.045959 0.058777 0.086422 0.116710 0.136759 0.150059 0.179459 0.222433 98.935364
10 66 0.002331 0.004795 0.007604 0.012092 0.023381 0.046006 0.071540 0.092571 0.111916 0.143113 0.178554 99.306091
10 67 0.004797 0.008971 0.013308 0.019731 0.033114 0.053692 0.072162 0.087935 0.106756 0.136697 0.170216 99.292618
10 68 0.009970 0.015687 0.018610 0.024739 0.039286 0.059245 0.073461 0.086635 0.107318 0.140652 0.176867 99.247528
10 69 0.003297 0.006184 0.009415 0.013968 0.022511 0.036527 0.051198 0.065758 0.082987 0.110165 0.142758 99.455231
10 70 0.003199 0.004782 0.006444 0.010305 0.018413 0.029789 0.040472 0.053404 0.071273 0.097295 0.126133 99.538490
10 71 0.002155 0.003907 0.005846 0.008997 0.015249 0.025181 0.035671 0.047366 0.062582 0.086253 0.114463 99.592331
10 72 0.001909 0.003301 0.004791 0.007598 0.013691 0.023353 0.033510 0.045166 0.060675 0.084091 0.111310 99.610603
10 73 0.001083 0.001806 0.002727 0.004695 0.009023 0.015957 0.023839 0.033867 0.047404 0.067750 0.091823 99.700020
10 74 0.001015 0.001713 0.002598 0.004555 0.009340 0.017476 0.026629 0.037569 0.052385 0.075706 0.103600 99.667419
10 75 0.002401 0.005057 0.008028 0.011719 0.018944 0.030786 0.043422 0.055882 0.071209 0.095849 0.126524 99.530182
10 76 0.001615 0.002893 0.004501 0.007397 0.013522 0.023781 0.035691 0.049550 0.067164 0.093890 0.126731 99.573265
10 77 0.001984 0.003146 0.004586 0.008014 0.016025 0.027918 0.039665 0.054346 0.076192 0.109439 0.147681 99.511002
10 78 0.002999 0.005110 0.007456 0.012042 0.022314 0.038408 0.054887 0.073496 0.099164 0.138545 0.184794 99.360779
10 79 0.002333 0.004474 0.006952 0.011164 0.021109 0.039686 0.061086 0.083257 0.111482 0.156182 0.209603 99.292671
10 80 0.002106 0.004159 0.006681 0.010769 0.020344 0.039761 0.063981 0.088550 0.116792 0.163953 0.223260 99.259644
10 81 0.004382 0.011316 0.020977 0.030446 0.045863 0.076005 0.111581 0.141274 0.169720 0.220382 0.290469 98.877594
10 82 0.005676 0.012035 0.020355 0.031105 0.050944 0.088160 0.132121 0.170650 0.205281 0.259110 0.327673 98.696884
10 83 0.004375 0.009027 0.015006 0.023723 0.040917 0.073005 0.111145 0.148740 0.190615 0.256738 0.340690 98.786018
10 84 0.005814 0.010251 0.014697 0.022697 0.040663 0.071620 0.103854 0.137737 0.183799 0.257413 0.345262 98.806198
10 85 0.005725 0.009511 0.014189 0.025054 0.051510 0.093736 0.133468 0.174463 0.232408 0.323016 0.422680 98.514244
10 86 0.009714 0.022336 0.038315 0.057907 0.095260 0.159127 0.222884 0.269526 0.314357 0.389068 0.482147 97.939362
10 87 0.003757 0.007900 0.013436 0.022017 0.041086 0.079846 0.130583 0.184260 0.244423 0.335388 0.441068 98.496231
10 88 0.003271 0.006387 0.010304 0.018090 0.039049 0.082371 0.135551 0.189677 0.252726 0.343944 0.440235 98.478394
10 89 0.013087 0.032985 0.058193 0.081427 0.115447 0.169791 0.219804 0.256366 0.298896 0.376518 0.479189 97.898300
10 90 0.014409 0.034261 0.051730 0.065174 0.097402 0.162532 0.224272 0.260766 0.298618 0.376152 0.474616 97.940063
10 91 0.003677 0.007978 0.013690 0.022241 0.043664 0.096598 0.172827 0.240966 0.293846 0.373826 0.462605 98.268082
10 92 0.014344 0.042148 0.079356 0.105139 0.137967 0.205050 0.275354 0.314840 0.342648 0.402759 0.489596 97.590797
10 93 0.024576 0.057172 0.086776 0.103119 0.128696 0.187441 0.250912 0.296365 0.338659 0.418565 0.530292 97.577431
10 94 0.008227 0.018548 0.030394 0.044019 0.072270 0.126694 0.186537 0.234362 0.284133 0.364072 0.458337 98.172409
10 95 0.011128 0.019066 0.026742 0.040394 0.071902 0.124258 0.176660 0.226723 0.286774 0.369336 0.453490 98.193527
10 96 0.013475 0.025927 0.038746 0.056775 0.091495 0.141567 0.185509 0.226941 0.285213 0.371815 0.470324 98.092201
10 97 0.010096 0.017934 0.026341 0.040157 0.070552 0.121893 0.173989 0.223567 0.284021 0.371312 0.467547 98.192589
10 98 0.020326 0.037336 0.051252 0.068937 0.106886 0.163412 0.211211 0.251256 0.302893 0.378012 0.459764 97.948715
10 99 0.022678 0.046183 0.069518 0.097197 0.151732 0.226365 0.275583 0.302482 0.344945 0.423491 0.508233 97.531593
10 100 0.063845 0.120741 0.145650 0.161856 0.212213 0.288015 0.330214 0.345243 0.381090 0.458228 0.543405 96.949501
10 101 0.007949 0.018595 0.032876 0.051834 0.094852 0.180146 0.274205 0.339839 0.391935 0.471484 0.552662 97.583618
10 102 0.030045 0.054589 0.065407 0.081598 0.139847 0.251347 0.340228 0.378215 0.418076 0.503976 0.585224 97.151443
10 103 0.028750 0.090738 0.164376 0.186114 0.208169 0.286580 0.365737 0.389850 0.399530 0.459802 0.556901 96.863457
10 104 0.015560 0.053631 0.113991 0.141401 0.162843 0.242427 0.345627 0.400278 0.419276 0.488183 0.607603 97.009186
10 105 0.003979 0.009344 0.017387 0.029243 0.057699 0.126079 0.226043 0.318370 0.391014 0.489781 0.591402 97.739662
10 106 0.013680 0.023364 0.031808 0.052593 0.111690 0.201496 0.262732 0.303039 0.369698 0.482784 0.588319 97.558800
10 107 0.034813 0.060684 0.073905 0.097274 0.159673 0.242123 0.282862 0.304995 0.365296 0.480505 0.598956 97.298912
10 108 0.012211 0.023492 0.033512 0.048835 0.087813 0.158487 0.222773 0.267340 0.322536 0.423333 0.537689 97.861984
10 109 0.005496 0.011858 0.020426 0.033643 0.062803 0.115076 0.171294 0.220566 0.276560 0.363066 0.460044 98.259171
10 110 0.026519 0.045467 0.052483 0.065455 0.106598 0.177793 0.233536 0.268651 0.316435 0.409931 0.515864 97.781265
10 111 0.014112 0.040310 0.076003 0.104308 0.143273 0.208050 0.267840 0.303384 0.342443 0.417053 0.514094 97.569122
10 112 0.005989 0.013556 0.022935 0.033289 0.055940 0.114033 0.199070 0.266693 0.305864 0.375770 0.469230 98.137634
10 113 0.010865 0.032335 0.059933 0.078652 0.104264 0.153146 0.204117 0.240166 0.278993 0.350301 0.447265 98.039963
10 114 0.027351 0.049459 0.059686 0.070985 0.105401 0.176975 0.248976 0.296633 0.337868 0.420178 0.521223 97.685265
10 115 0.015249 0.043465 0.081907 0.109691 0.141151 0.196151 0.249220 0.283236 0.321355 0.393826 0.492735 97.672012
10 116 0.005274 0.010465 0.016971 0.027217 0.052026 0.106318 0.177525 0.240482 0.291026 0.366608 0.453251 98.252838
10 117 0.007166 0.015332 0.023963 0.036114 0.064930 0.115294 0.162870 0.203243 0.259307 0.354019 0.463142 98.294617
10 118 0.022567 0.047883 0.063115 0.075150 0.110510 0.181990 0.249258 0.296338 0.356171 0.472215 0.619365 97.505440
10 119 0.010279 0.031434 0.060815 0.081240 0.109773 0.172586 0.246061 0.299543 0.350946 0.446329 0.579063 97.611931
10 120 0.002351 0.004885 0.008542 0.015327 0.034446 0.080746 0.146453 0.211362 0.275612 0.377162 0.492415 98.350700
10 121 0.013620 0.027450 0.039378 0.056767 0.102529 0.188837 0.270982 0.331271 0.404410 0.536933 0.691615 97.336212
10 122 0.018851 0.064472 0.130714 0.167378 0.207571 0.306268 0.423577 0.508093 0.589098 0.731056 0.926274 95.926651
10 123 0.006528 0.013969 0.023027 0.035424 0.065928 0.142695 0.251410 0.350684 0.438960 0.588835 0.779239 97.303299
10 124 0.011270 0.023122 0.035390 0.053008 0.097336 0.179732 0.262712 0.337204 0.440753 0.606222 0.785771 97.167480
10 125 0.042085 0.079242 0.111975 0.152792 0.240508 0.396478 0.545227 0.644650 0.730513 0.876519 1.042359 95.137650
10 126 0.026583 0.083823 0.160347 0.201641 0.266937 0.431764 0.617376 0.724983 0.812937 0.995459 1.236661 94.441483
10 127 0.066836 0.116439 0.148115 0.183690 0.268875 0.437418 0.604807 0.719021 0.819974 0.992550 1.187154 94.455124
10 128 0.032323 0.072307 0.115587 0.155362 0.231663 0.396011 0.582570 0.713095 0.819288 1.014930 1.260700 94.606163
10 129 0.027853 0.091562 0.182143 0.223946 0.281587 0.470324 0.714465 0.845973 0.888795 1.009605 1.194986 94.068756
10 130 0.027711 0.043733 0.057253 0.085163 0.154612 0.283809 0.418084 0.539835 0.681948 0.903093 1.139799 95.664963
10 131 0.012233 0.025064 0.040521 0.061960 0.107991 0.201229 0.310927 0.407544 0.509928 0.682343 0.893340 96.746918
10 132 0.016727 0.039484 0.063537 0.086756 0.139481 0.246541 0.362003 0.448725 0.538246 0.697015 0.892185 96.469299
10 133 0.012589 0.019868 0.027831 0.045444 0.085774 0.149947 0.211732 0.278069 0.374282 0.528788 0.707824 97.557854
10 134 0.006542 0.012095 0.019033 0.031617 0.061047 0.119942 0.191086 0.262398 0.344443 0.482762 0.659564 97.809471
10 135 0.010544 0.031554 0.060466 0.083973 0.127382 0.222319 0.330413 0.402172 0.463381 0.584845 0.749801 96.933151
10 136 0.006245 0.012404 0.021207 0.036188 0.070420 0.138769 0.222338 0.304435 0.396072 0.546072 0.730564 97.515282
10 137 0.023292 0.039228 0.051335 0.075601 0.136332 0.230956 0.306991 0.370445 0.463399 0.616536 0.784327 96.901550
10 138 0.019692 0.041729 0.068369 0.102065 0.171393 0.301744 0.439100 0.537127 0.621756 0.768136 0.944737 95.984146
10 139 0.011933 0.037681 0.074052 0.099765 0.145228 0.261239 0.412899 0.518499 0.591397 0.733353 0.934112 96.179840
10 140 0.011172 0.019957 0.029707 0.047835 0.093759 0.192853 0.315616 0.433720 0.561517 0.776601 1.041630 96.475632
10 141 0.015544 0.051765 0.107885 0.148131 0.217808 0.397910 0.633445 0.784261 0.871289 1.060292 1.344347 94.367325
10 142 0.016114 0.037883 0.068071 0.105853 0.184048 0.357574 0.590186 0.790082 0.950459 1.187283 1.470669 94.241776
10 143 0.008805 0.014991 0.022293 0.040052 0.089092 0.184635 0.293876 0.424286 0.628425 0.962871 1.353410 95.977264
10 144 0.014584 0.030595 0.050275 0.082165 0.159357 0.318866 0.501546 0.666660 0.867399 1.213712 1.640745 94.454094
10 145 0.029145 0.078401 0.129461 0.177719 0.315462 0.646732 0.999684 1.162810 1.273794 1.561102 1.912881 91.712807
10 146 0.017693 0.041160 0.074828 0.119312 0.212742 0.414222 0.673487 0.904797 1.129225 1.485589 1.918855 93.008095
10 147 0.020278 0.034031 0.047617 0.080146 0.171879 0.359801 0.571285 0.782483 1.069168 1.547863 2.091435 93.224014
10 148 0.031939 0.103880 0.200729 0.275239 0.447372 0.894543 1.439839 1.713220 1.810939 2.053309 2.343592 88.685402
10 149 0.031012 0.083484 0.161610 0.245355 0.408816 0.783600 1.261371 1.583478 1.760433 2.074363 2.474452 89.132019
10 150 0.020780 0.044135 0.073914 0.117454 0.215348 0.425714 0.692288 0.941455 1.205930 1.637415 2.169540 92.456032
10 151 0.124958 0.200965 0.228532 0.306413 0.553107 0.933174 1.179374 1.343844 1.654250 2.163747 2.618322 88.693314
10 152 0.051127 0.136290 0.260656 0.406976 0.694314 1.303206 1.996195 2.328169 2.369957 2.513055 2.689535 85.250519
10 153 0.029073 0.104883 0.224153 0.292018 0.385450 0.672008 1.083175 1.378299 1.575990 1.951932 2.495946 89.807076
10 154 0.060671 0.117553 0.158671 0.207652 0.343451 0.661428 1.036411 1.302577 1.523919 1.926836 2.384080 90.276756
10 155 0.048072 0.175805 0.381506 0.505517 0.666681 1.107401 1.652497 1.890856 1.883822 1.983505 2.190820 87.513519
10 156 0.050893 0.095764 0.138381 0.203505 0.368457 0.698991 1.050632 1.311515 1.576337 1.997489 2.422765 90.085274
10 157 0.059153 0.110688 0.152183 0.209833 0.350946 0.602646 0.834717 1.005376 1.225892 1.587472 1.967276 91.893814
10 158 0.060126 0.164214 0.265619 0.317578 0.449300 0.776042 1.095107 1.218326 1.314569 1.597337 1.968440 90.773338
10 159 0.032995 0.080224 0.135083 0.192227 0.314412 0.574186 0.860943 1.053481 1.234519 1.571995 1.999187 91.950745
10 160 0.014989 0.035348 0.062380 0.098207 0.183517 0.373545 0.616421 0.837379 1.080445 1.459773 1.894536 93.343460
10 161 0.084754 0.142667 0.172235 0.238595 0.439655 0.749283 0.940286 1.024053 1.182943 1.483663 1.754649 91.787216
10 162 0.068607 0.181024 0.287464 0.352031 0.511108 0.877745 1.235757 1.377980 1.460929 1.718333 2.039475 89.889542
10 163 0.027941 0.104324 0.234176 0.322550 0.450478 0.817864 1.339334 1.639930 1.705445 1.871812 2.136959 89.349190
10 164 0.019134 0.041018 0.067606 0.104317 0.200832 0.464052 0.865470 1.208572 1.424737 1.727033 2.039319 91.837914
10 165 0.083905 0.238386 0.446903 0.586984 0.727136 0.980098 1.211258 1.316197 1.406791 1.617314 1.900773 89.484253
10 166 0.054993 0.178599 0.352695 0.450944 0.625456 1.099174 1.618060 1.746087 1.637429 1.706474 1.884747 88.645340
10 167 0.057922 0.108256 0.156907 0.238152 0.442773 0.826868 1.186997 1.386858 1.530499 1.782295 2.001771 90.280701
10 168 0.033636 0.065822 0.097283 0.147015 0.274702 0.514047 0.741582 0.904460 1.095002 1.415006 1.741292 92.970154
10 169 0.026651 0.046295 0.067276 0.113697 0.245944 0.504600 0.761671 0.957810 1.190260 1.588719 1.993686 92.503387
10 170 0.030263 0.108577 0.244261 0.354870 0.548001 1.030178 1.598971 1.822196 1.784283 1.864012 2.019555 88.594833
10 171 0.056286 0.097684 0.134663 0.213305 0.431032 0.820769 1.139953 1.297797 1.455384 1.817637 2.221770 90.313721
10 172 0.007764 0.018270 0.031512 0.051120 0.103503 0.228543 0.401897 0.589416 0.848400 1.283823 1.798525 94.637230
10 173 0.028501 0.050630 0.065598 0.100485 0.220090 0.479781 0.737256 0.914432 1.136732 1.566653 2.024100 92.675743
10 174 0.023580 0.087236 0.207078 0.298353 0.427613 0.802510 1.350441 1.640342 1.681960 1.876314 2.212799 89.391777
10 175 0.016559 0.057433 0.125149 0.170835 0.240469 0.459063 0.800284 1.062699 1.220006 1.527904 2.003581 92.316017
10 176 0.011698 0.023039 0.034715 0.054823 0.109243 0.231392 0.385115 0.538105 0.734375 1.082073 1.541019 95.254402
10 177 0.014414 0.030949 0.051523 0.088007 0.187560 0.392235 0.619098 0.817983 1.074628 1.482082 1.906687 93.334831
10 178 0.071841 0.123037 0.156388 0.236679 0.477288 0.896875 1.191301 1.298956 1.447528 1.828199 2.249618 90.022293
10 179 0.018146 0.067545 0.151116 0.206009 0.287338 0.512426 0.834483 1.073546 1.240685 1.539985 1.970992 92.097733
10 180 0.015916 0.029081 0.043728 0.072928 0.156519 0.356041 0.626112 0.890186 1.172343 1.630915 2.166368 92.839859
10 181 0.026737 0.091480 0.195546 0.284764 0.446267 0.825435 1.292777 1.549921 1.662992 1.898001 2.208928 89.517151
10 182 0.051310 0.134610 0.254148 0.375840 0.577459 0.993502 1.475080 1.739247 1.810798 1.988852 2.252017 88.347137
10 183 0.050369 0.098168 0.133772 0.184317 0.318218 0.578943 0.835107 1.033103 1.286938 1.709495 2.165715 91.605850
10 184 0.045185 0.089695 0.122591 0.175283 0.337488 0.679222 1.001048 1.192224 1.430157 1.897272 2.398426 90.631416
10 185 0.039712 0.148971 0.325033 0.439974 0.639533 1.155519 1.749170 1.922613 1.848802 1.960607 2.185428 87.584633
10 186 0.094455 0.200343 0.282847 0.360791 0.570775 1.018759 1.437216 1.596552 1.679687 1.959823 2.275433 88.523315
10 187 0.153259 0.267679 0.308918 0.385269 0.658009 1.112669 1.371529 1.422773 1.558478 1.912071 2.250265 88.599083
10 188 0.059891 0.157056 0.256333 0.331353 0.525638 1.001644 1.490035 1.660830 1.723041 1.999575 2.323591 88.471016
10 189 0.052685 0.141700 0.260946 0.368606 0.558767 0.972008 1.446718 1.696981 1.776612 1.956815 2.177999 88.590157
10 190 0.198569 0.330765 0.379211 0.467898 0.734951 1.166221 1.435323 1.505970 1.616160 1.909031 2.194990 88.060913
10 191 0.101441 0.259161 0.412815 0.501412 0.678251 1.048484 1.395445 1.562089 1.698209 1.969370 2.271459 88.101868
10 192 0.045074 0.083141 0.113399 0.168291 0.323446 0.649204 0.986939 1.218889 1.450090 1.827229 2.198436 90.935860
10 193 0.036661 0.079611 0.126040 0.185906 0.331797 0.658942 1.036317 1.290633 1.497922 1.855718 2.238202 90.662254
10 194 0.057760 0.209838 0.428157 0.514547 0.620713 0.963452 1.347034 1.486375 1.499884 1.654048 1.908939 89.309258
10 195 0.030457 0.069556 0.117275 0.171822 0.295401 0.577397 0.919997 1.154798 1.305342 1.569754 1.883966 91.904236
10 196 0.023443 0.050865 0.076736 0.109272 0.193787 0.374832 0.581816 0.766731 1.002469 1.362303 1.742748 93.714996
10 197 0.043314 0.098301 0.152631 0.205754 0.326164 0.591841 0.882442 1.070662 1.239238 1.546538 1.892800 91.950317
10 198 0.062450 0.211210 0.362920 0.385877 0.472140 0.770460 1.093268 1.210041 1.269502 1.474378 1.744076 90.943680
10 199 0.015982 0.033762 0.053264 0.079410 0.146564 0.309926 0.528642 0.717150 0.883456 1.141507 1.427795 94.662544
10 200 0.013582 0.030620 0.049294 0.076496 0.150175 0.308954 0.475111 0.580191 0.691291 0.919892 1.202548 95.501846
10 201 0.052268 0.174647 0.312137 0.334976 0.372938 0.556703 0.776005 0.895850 0.983389 1.172389 1.433775 92.934921
10 202 0.025945 0.061456 0.099185 0.130996 0.202048 0.371090 0.570615 0.698712 0.783489 0.958575 1.189420 94.908470
10 203 0.005413 0.012998 0.022966 0.037121 0.073026 0.154871 0.259062 0.354325 0.462971 0.640504 0.856774 97.119972
10 204 0.017897 0.032724 0.047036 0.071516 0.131074 0.241143 0.350623 0.438826 0.545612 0.726224 0.942183 96.455139
10 205 0.042656 0.097382 0.150222 0.197508 0.287713 0.440138 0.574292 0.660046 0.750087 0.896872 1.057797 94.845284
10 206 0.017506 0.036258 0.055219 0.078868 0.129370 0.224208 0.324195 0.406077 0.493323 0.633363 0.801737 96.799881
10 207 0.003053 0.005973 0.010259 0.019515 0.045276 0.101627 0.173965 0.249837 0.342808 0.487017 0.654964 97.905708
10 208 0.018855 0.042202 0.068218 0.097964 0.156720 0.264457 0.375333 0.464039 0.558386 0.707821 0.886942 96.359062
10 209 0.017301 0.047955 0.087734 0.118536 0.168835 0.273516 0.391768 0.476800 0.548373 0.669425 0.828877 96.370880
10 210 0.003994 0.008169 0.013418 0.022102 0.043164 0.089458 0.150359 0.213820 0.289160 0.409542 0.557949 98.198860
10 211 0.005393 0.009986 0.014863 0.023900 0.047719 0.098488 0.160082 0.221957 0.299866 0.426434 0.576934 98.114372
10 212 0.014425 0.032739 0.054377 0.079963 0.128873 0.210553 0.287871 0.350146 0.426725 0.554920 0.709471 97.149940
10 213 0.022267 0.047017 0.067069 0.081092 0.110613 0.173636 0.238137 0.284193 0.331345 0.421760 0.540606 97.682266
10 214 0.007225 0.012534 0.017077 0.025832 0.049201 0.095555 0.145088 0.188918 0.241809 0.329486 0.427757 98.459518
10 215 0.008053 0.020297 0.035197 0.047820 0.072419 0.131391 0.205432 0.258429 0.295343 0.368163 0.467891 98.089561
10 216 0.015530 0.044256 0.080807 0.101108 0.121853 0.171945 0.230609 0.272490 0.307635 0.376419 0.481037 97.796318
10 217 0.013100 0.026867 0.039302 0.051033 0.073553 0.117600 0.164619 0.201660 0.238648 0.303356 0.387009 98.383255
10 218 0.004685 0.010005 0.015582 0.023268 0.042269 0.080585 0.122752 0.157499 0.196224 0.262237 0.341369 98.743530
10 219 0.006504 0.013411 0.021001 0.031690 0.055286 0.095596 0.134047 0.165850 0.205344 0.271002 0.347354 98.652908
10 220 0.024778 0.039818 0.044761 0.054149 0.082868 0.126472 0.157633 0.182427 0.223172 0.292378 0.367740 98.403801
10 221 0.010204 0.022677 0.036481 0.049791 0.071037 0.104917 0.137312 0.164133 0.195790 0.248049 0.313338 98.646263
10 222 0.004377 0.008924 0.013937 0.020221 0.032868 0.058081 0.088404 0.115835 0.141771 0.183519 0.235943 99.096123
10 223 0.006242 0.014062 0.021399 0.026973 0.038359 0.059767 0.081358 0.099192 0.120799 0.159367 0.208640 99.163841
10 224 0.004077 0.007145 0.010129 0.014711 0.024440 0.040497 0.056922 0.073087 0.092035 0.122157 0.157518 99.397278
10 225 0.002317 0.004280 0.006368 0.009674 0.016734 0.028281 0.040397 0.053474 0.070022 0.095393 0.124396 99.548660
10 226 0.002447 0.003982 0.005475 0.008341 0.014602 0.024176 0.033650 0.044552 0.059014 0.081232 0.106507 99.616020
10 227 0.002436 0.004129 0.005821 0.008809 0.015074 0.024394 0.033592 0.044339 0.058701 0.080489 0.104953 99.617264
10 228 0.002051 0.003700 0.005504 0.008296 0.013534 0.021820 0.030638 0.040710 0.053217 0.072652 0.096007 99.651871
10 229 0.002833 0.004384 0.005804 0.008777 0.015375 0.025136 0.034379 0.044930 0.058601 0.079346 0.102488 99.617943
10 230 0.003044 0.006297 0.009948 0.013999 0.021190 0.033128 0.045956 0.058792 0.073210 0.096326 0.124245 99.513863
10 231 0.003854 0.006229 0.008446 0.012261 0.020144 0.032522 0.045093 0.058077 0.072568 0.094932 0.120810 99.525063
10 232 0.002743 0.005431 0.008557 0.012630 0.019880 0.031054 0.042813 0.055510 0.071442 0.096316 0.125756 99.527870
10 233 0.004284 0.006864 0.008936 0.012664 0.021186 0.034555 0.047362 0.060404 0.076760 0.103084 0.133524 99.490379
10 234 0.003403 0.006497 0.009710 0.014028 0.022542 0.035955 0.049452 0.063402 0.081063 0.109444 0.143645 99.460861
10 235 0.003224 0.005575 0.008211 0.012722 0.022179 0.037234 0.052698 0.069208 0.090107 0.122724 0.161149 99.414970
10 236 0.005036 0.009088 0.012865 0.018662 0.031013 0.049599 0.066682 0.083875 0.107453 0.145152 0.189213 99.281364
10 237 0.004433 0.008066 0.012084 0.018753 0.033160 0.056208 0.079517 0.103570 0.134266 0.181407 0.236144 99.132393
10 238 0.005032 0.009170 0.013869 0.022410 0.043281 0.078887 0.114789 0.149178 0.192169 0.256302 0.322420 98.792496
10 239 0.014027 0.028032 0.039228 0.050779 0.076446 0.123845 0.169883 0.204936 0.244288 0.314067 0.398293 98.336174
10 240 0.016101 0.049339 0.092115 0.111666 0.129254 0.173003 0.221946 0.255466 0.289490 0.356481 0.455451 97.849686
10 241 0.006722 0.015091 0.025690 0.038336 0.066642 0.131159 0.212969 0.273541 0.313018 0.385170 0.477999 98.053658
10 242 0.016698 0.041960 0.069203 0.093613 0.137734 0.209303 0.271289 0.315818 0.379361 0.489504 0.617257 97.358253
10 243 0.030796 0.055273 0.064896 0.077608 0.122408 0.214692 0.302707 0.364092 0.438586 0.572939 0.722498 97.033501
10 244 0.014935 0.043131 0.078230 0.098915 0.134259 0.224678 0.336196 0.410565 0.463453 0.565885 0.704824 96.924934
10 245 0.018477 0.053923 0.106251 0.140881 0.179049 0.284380 0.425848 0.516168 0.546657 0.623007 0.757161 96.348198
10 246 0.021385 0.072903 0.154562 0.202357 0.239449 0.350889 0.501302 0.597819 0.649048 0.760915 0.948008 95.501358
10 247 0.011453 0.023360 0.036157 0.055206 0.108341 0.238699 0.417959 0.582090 0.737020 0.962302 1.191490 95.635925
10 248 0.028025 0.059056 0.083347 0.110911 0.182830 0.318924 0.442951 0.520629 0.611443 0.772838 0.950820 95.918228
[truncated: 5,920,113 more chars]
