# Supplementary material for: Force-Generation by the Trans-Envelope Tol-Pal System
Source: Front Microbiol. 2022 Mar 3;13:852176. doi: 10.3389/fmicb.2022.852176 (PMC8928145; doi:10.3389/fmicb.2022.852176)
Supplement: Supplementary file 2 [file Data_Sheet_2.ZIP › Supplementary-RaptorX/TolQ(A)-TolA100(B).all_in_one/690377A_690377B.epad_prob_phylogenic]

0 1 0.000000 0.000000 0.000000 0.000000 0.000000 0.000000 0.000000 0.000000 0.000000 0.000000 0.000000 0.000000
0 2 0.169375 3.696376 6.379501 16.299435 8.552909 4.462136 1.830978 1.012475 1.005030 0.557090 0.068555 55.966145
0 3 0.200330 3.556050 4.125880 6.946765 3.165403 4.559249 8.997368 9.506762 4.140553 1.423292 0.301389 53.076954
0 4 0.154311 2.665845 1.823732 5.588893 4.014577 7.713466 7.809856 11.653146 6.490865 5.174460 2.153195 44.757652
0 5 0.105178 1.692178 1.067667 2.340672 3.175988 9.451166 9.022912 9.066719 6.477694 6.896240 4.649291 46.054295
0 6 0.043103 0.228092 0.453632 0.970133 1.788935 4.239428 9.421511 7.154200 4.710146 3.329907 3.188191 64.472725
0 7 0.119017 0.330095 0.431262 0.829896 1.520235 3.665691 7.944839 6.008470 5.597539 4.839892 4.631122 64.081940
0 8 0.129572 0.352630 0.489171 0.910342 1.377442 2.750729 6.134257 5.232112 5.222727 4.443770 4.935823 68.021423
0 9 0.084721 0.195838 0.307152 0.558137 0.653413 1.126287 2.685042 2.543499 2.946176 3.052144 4.167037 81.680550
0 10 0.103472 0.216858 0.337391 0.557900 0.684319 1.077265 2.395626 2.240644 2.737976 2.976392 4.398642 82.273521
0 11 0.163944 0.302920 0.420541 0.642337 0.893200 1.478141 3.250514 2.901396 3.343162 3.370311 4.644950 78.588577
0 12 0.077161 0.135129 0.198960 0.306800 0.450819 0.684390 0.962811 1.265305 1.608426 2.089630 2.625155 89.595413
0 13 0.076928 0.131345 0.183407 0.269192 0.389935 0.587970 0.819073 1.066888 1.368310 1.811012 2.331461 90.964478
0 14 0.074666 0.149752 0.227220 0.321649 0.447295 0.681425 0.949219 1.177589 1.418599 1.816452 2.322803 90.413330
0 15 0.122245 0.253851 0.371337 0.480012 0.596295 0.830464 1.096679 1.303443 1.511465 1.863644 2.322560 89.248009
0 16 0.057340 0.108495 0.167486 0.253375 0.382230 0.619574 0.904519 1.159816 1.416338 1.806795 2.274777 90.849258
0 17 0.066329 0.112228 0.154548 0.223614 0.332103 0.523993 0.744810 0.951685 1.177571 1.509782 1.889870 92.313469
0 18 0.060197 0.117914 0.177943 0.248779 0.339940 0.512258 0.716842 0.893267 1.069906 1.355217 1.721089 92.786652
0 19 0.054182 0.108637 0.162366 0.223892 0.306346 0.468277 0.662150 0.830634 1.005812 1.291453 1.662300 93.223946
0 20 0.033847 0.061285 0.089105 0.130476 0.192530 0.308279 0.451538 0.594681 0.759986 1.017161 1.342678 95.018433
0 21 0.029367 0.053836 0.077479 0.110849 0.159438 0.249261 0.357599 0.460598 0.574906 0.760428 1.004001 96.162239
0 22 0.027897 0.050591 0.074393 0.108886 0.158652 0.246275 0.349336 0.445242 0.551028 0.722458 0.947028 96.318207
0 23 0.027512 0.050638 0.074664 0.108562 0.158638 0.249672 0.358984 0.461397 0.576885 0.766186 1.013323 96.153542
0 24 0.008971 0.016255 0.024136 0.034883 0.052368 0.080951 0.110914 0.143212 0.187323 0.259372 0.353776 98.727837
0 25 0.008684 0.013606 0.019156 0.028784 0.044909 0.068996 0.093927 0.121866 0.158109 0.213604 0.283695 98.944664
0 26 0.007280 0.012637 0.018913 0.028473 0.044951 0.071424 0.099919 0.131121 0.172152 0.235604 0.316421 98.861107
0 27 0.010892 0.016940 0.023417 0.034881 0.054443 0.083258 0.111406 0.141835 0.182895 0.246982 0.326905 98.766144
0 28 0.010396 0.019274 0.028621 0.039406 0.056068 0.084097 0.113116 0.141284 0.176608 0.234317 0.309773 98.787041
0 29 0.011550 0.017801 0.024106 0.034745 0.052138 0.077008 0.100350 0.124240 0.155165 0.203192 0.262656 98.937050
0 30 0.007800 0.012738 0.018408 0.027773 0.044162 0.069191 0.094159 0.120034 0.153778 0.205792 0.269818 98.976341
0 31 0.006971 0.011853 0.017863 0.027214 0.042859 0.067186 0.093031 0.120470 0.154968 0.207090 0.271797 98.978699
0 32 0.010352 0.015599 0.021137 0.031395 0.048963 0.073069 0.094650 0.116458 0.145549 0.191139 0.246173 99.005516
0 33 0.008495 0.015873 0.023658 0.032425 0.046205 0.070440 0.096120 0.118750 0.144382 0.188608 0.247542 99.007507
0 34 0.006082 0.011043 0.016735 0.024459 0.038119 0.062999 0.091074 0.117064 0.145878 0.194488 0.259054 99.033005
0 35 0.008061 0.014160 0.021024 0.030085 0.044379 0.069067 0.096398 0.122019 0.149948 0.195765 0.256671 98.992424
0 36 0.010356 0.016964 0.023926 0.034487 0.051978 0.078353 0.103683 0.126484 0.152781 0.194645 0.245905 98.960434
0 37 0.009296 0.015837 0.022859 0.032876 0.050123 0.078385 0.106982 0.132491 0.161244 0.206913 0.262804 98.920197
0 38 0.013101 0.022049 0.030134 0.040518 0.058169 0.087835 0.117087 0.142121 0.171121 0.219847 0.281663 98.816360
0 39 0.014958 0.026588 0.038275 0.051040 0.069625 0.102002 0.135096 0.160713 0.185476 0.229558 0.287822 98.698845
0 40 0.012729 0.023957 0.035116 0.046773 0.065868 0.102019 0.139439 0.166780 0.192662 0.239849 0.301674 98.673134
0 41 0.010637 0.020407 0.032098 0.044977 0.063913 0.100268 0.142412 0.176192 0.204870 0.255624 0.325906 98.622688
0 42 0.023177 0.037755 0.049240 0.063838 0.087737 0.125600 0.159503 0.186667 0.218680 0.273194 0.341259 98.433350
0 43 0.022653 0.035837 0.047728 0.065723 0.097375 0.143125 0.179214 0.204996 0.237774 0.295030 0.361612 98.308929
0 44 0.016349 0.027048 0.037965 0.055188 0.087053 0.138105 0.185258 0.221580 0.262310 0.328808 0.404393 98.235939
0 45 0.021032 0.033956 0.045521 0.062961 0.094485 0.146393 0.195733 0.233384 0.270759 0.330637 0.399147 98.165985
0 46 0.029069 0.055961 0.081052 0.104287 0.139567 0.198690 0.250188 0.282525 0.316601 0.380715 0.459565 97.701775
0 47 0.041690 0.078650 0.111245 0.139362 0.178908 0.243309 0.295556 0.325913 0.359315 0.425059 0.505182 97.295815
0 48 0.018834 0.034226 0.051913 0.078739 0.132649 0.225768 0.312774 0.369799 0.420153 0.505308 0.596925 97.252914
0 49 0.021993 0.038929 0.059100 0.089654 0.141221 0.221009 0.294628 0.348087 0.394180 0.464797 0.541600 97.384804
0 50 0.073045 0.112601 0.136573 0.177548 0.247439 0.328718 0.371966 0.398674 0.443794 0.520943 0.597025 96.591675
0 51 0.042387 0.081480 0.124892 0.172738 0.236572 0.326981 0.398689 0.442974 0.487081 0.565883 0.654596 96.465721
0 52 0.017496 0.030314 0.044731 0.069857 0.121072 0.211006 0.306494 0.387291 0.458416 0.550667 0.638021 97.164635
0 53 0.029379 0.050186 0.077103 0.120064 0.191052 0.292966 0.380405 0.440556 0.488183 0.562539 0.636889 96.730682
0 54 0.132558 0.225052 0.278233 0.335313 0.423194 0.523224 0.557460 0.548628 0.539101 0.548399 0.549951 95.338890
0 55 0.030935 0.064015 0.105124 0.148244 0.217395 0.347295 0.471137 0.532919 0.561783 0.631455 0.709622 96.180077
0 56 0.038551 0.065103 0.088490 0.119613 0.171513 0.255106 0.337504 0.405931 0.468424 0.553308 0.641911 96.854546
0 57 0.033462 0.053606 0.075203 0.107480 0.156573 0.224646 0.284558 0.338138 0.399512 0.491274 0.591328 97.244225
0 58 0.031684 0.047762 0.062358 0.088917 0.137315 0.204776 0.261817 0.313950 0.377678 0.471291 0.570834 97.431618
0 59 0.019245 0.038021 0.057884 0.076094 0.101788 0.150475 0.204537 0.251349 0.298667 0.376530 0.478318 97.947090
0 60 0.014897 0.025534 0.036598 0.052073 0.078336 0.121898 0.167046 0.209329 0.257011 0.335375 0.436410 98.265495
0 61 0.008811 0.016858 0.026575 0.039415 0.061877 0.101917 0.147827 0.192792 0.243494 0.323646 0.424892 98.411896
0 62 0.012244 0.019595 0.026870 0.039074 0.061064 0.094475 0.127307 0.160566 0.201397 0.265447 0.345334 98.646629
0 63 0.007777 0.013824 0.021061 0.031554 0.049004 0.076975 0.107049 0.137605 0.173608 0.229950 0.302244 98.849350
0 64 0.006001 0.011248 0.017494 0.026151 0.041618 0.069368 0.101477 0.133505 0.170380 0.230338 0.308789 98.883629
0 65 0.009358 0.015693 0.021809 0.030425 0.044716 0.068006 0.092844 0.117954 0.147118 0.193311 0.253487 99.005280
0 66 0.006773 0.011752 0.017306 0.025112 0.037850 0.057719 0.077867 0.096938 0.119020 0.155722 0.203509 99.190430
0 67 0.009296 0.015261 0.020694 0.028116 0.039935 0.057829 0.075367 0.092097 0.111480 0.142866 0.182649 99.224403
0 68 0.009542 0.014833 0.019439 0.026736 0.039218 0.057483 0.074139 0.089490 0.107544 0.137552 0.174637 99.249390
0 69 0.009599 0.015656 0.021162 0.028554 0.039953 0.056279 0.071241 0.084719 0.099305 0.123186 0.152257 99.298088
0 70 0.009842 0.014689 0.019189 0.026732 0.038439 0.053285 0.065928 0.078302 0.092741 0.115658 0.142540 99.342651
0 71 0.007878 0.013099 0.018282 0.025321 0.036874 0.054040 0.069906 0.083433 0.097614 0.121554 0.150226 99.321777
0 72 0.008378 0.013620 0.019267 0.027248 0.039203 0.056270 0.072556 0.087051 0.101042 0.123495 0.150425 99.301445
0 73 0.008209 0.013148 0.018242 0.025723 0.037854 0.055599 0.072187 0.086357 0.100042 0.122390 0.148566 99.311684
0 74 0.011458 0.018617 0.025634 0.034907 0.048779 0.067930 0.084634 0.097763 0.110152 0.132072 0.158725 99.209335
0 75 0.011578 0.021297 0.030918 0.039564 0.050940 0.070942 0.091321 0.106765 0.119756 0.144089 0.176234 99.136597
0 76 0.012089 0.018850 0.024987 0.033839 0.047198 0.065855 0.083112 0.099250 0.116845 0.144970 0.179703 99.173302
0 77 0.008726 0.013005 0.018048 0.027233 0.041987 0.061121 0.078998 0.098211 0.121455 0.155297 0.194307 99.181618
0 78 0.007184 0.011182 0.015549 0.023471 0.037349 0.057102 0.076913 0.098992 0.126684 0.166248 0.211951 99.167374
0 79 0.005166 0.008724 0.013068 0.020151 0.032219 0.050742 0.070929 0.093148 0.120529 0.162277 0.214634 99.208412
0 80 0.004341 0.007462 0.011081 0.016906 0.027322 0.044397 0.063797 0.085137 0.111426 0.152442 0.205135 99.270554
0 81 0.003093 0.005744 0.009174 0.014586 0.024639 0.042363 0.063826 0.087671 0.116769 0.163216 0.224474 99.244438
0 82 0.003267 0.005634 0.008700 0.014167 0.024571 0.042135 0.062965 0.087074 0.117880 0.166525 0.230180 99.236900
0 83 0.005674 0.009559 0.013841 0.020692 0.032366 0.050456 0.070186 0.092503 0.121336 0.166205 0.224465 99.192719
0 84 0.005557 0.008698 0.012069 0.018341 0.029749 0.046759 0.064329 0.084703 0.112164 0.154777 0.208617 99.254234
0 85 0.003087 0.004922 0.007386 0.012601 0.023430 0.041116 0.060997 0.084547 0.116321 0.166011 0.228341 99.251236
0 86 0.004459 0.007818 0.012118 0.019387 0.032617 0.054037 0.078352 0.106315 0.143360 0.200992 0.274413 99.066132
0 87 0.006126 0.010414 0.015395 0.023849 0.039564 0.065227 0.092873 0.122285 0.159345 0.217210 0.289886 98.957832
0 88 0.005140 0.008904 0.013593 0.021757 0.037990 0.066585 0.099131 0.133076 0.174318 0.238511 0.317619 98.883377
0 89 0.007282 0.012936 0.019800 0.030984 0.052596 0.089386 0.128691 0.167912 0.216734 0.293843 0.388464 98.591370
0 90 0.016063 0.028269 0.040193 0.055935 0.082966 0.128015 0.172499 0.210660 0.252649 0.322030 0.409213 98.281509
0 91 0.015604 0.028382 0.042511 0.059907 0.088835 0.140273 0.193738 0.235350 0.272485 0.334405 0.411350 98.177162
0 92 0.018712 0.035463 0.053867 0.073950 0.106052 0.164095 0.222867 0.264163 0.297919 0.358447 0.434154 97.970314
0 93 0.036787 0.062732 0.085118 0.108159 0.141762 0.195623 0.241543 0.269827 0.293177 0.340415 0.399952 97.824905
0 94 0.041995 0.074602 0.102237 0.124964 0.153512 0.201208 0.240126 0.261647 0.279269 0.318607 0.367993 97.833839
0 95 0.048015 0.077047 0.098068 0.120609 0.154308 0.204990 0.243483 0.266939 0.288895 0.331165 0.379315 97.787170
0 96 0.046125 0.077203 0.103498 0.129666 0.161601 0.207652 0.243328 0.266416 0.287747 0.328006 0.375953 97.772804
0 97 0.037842 0.059309 0.077950 0.104426 0.144324 0.194399 0.230449 0.257091 0.285996 0.331319 0.378465 97.898430
0 98 0.020088 0.033261 0.048930 0.072271 0.108617 0.158941 0.203959 0.242233 0.280670 0.335618 0.394583 98.100830
0 99 0.016494 0.026796 0.038913 0.058635 0.091414 0.138209 0.182024 0.223254 0.269441 0.336808 0.412484 98.205528
0 100 0.020471 0.033400 0.046781 0.066009 0.095904 0.138493 0.178069 0.216240 0.261523 0.328551 0.406686 98.207870
0 101 0.014061 0.024225 0.035685 0.051208 0.075129 0.111197 0.146561 0.179738 0.217698 0.276572 0.348646 98.519279
0 102 0.013082 0.020650 0.028836 0.042671 0.067618 0.106047 0.144107 0.181925 0.227445 0.296875 0.378979 98.491768
0 103 0.012685 0.023393 0.035277 0.050336 0.074899 0.116359 0.159646 0.199861 0.246612 0.322273 0.417597 98.341064
0 104 0.013933 0.025496 0.037223 0.050595 0.070834 0.105835 0.142594 0.176500 0.215251 0.279602 0.364547 98.517586
0 105 0.009013 0.015217 0.022535 0.033317 0.050473 0.077997 0.107486 0.137263 0.171420 0.225172 0.294499 98.855606
0 106 0.008423 0.012934 0.018236 0.028093 0.045601 0.071771 0.098379 0.128079 0.166816 0.225647 0.297766 98.898247
0 107 0.009229 0.014838 0.020873 0.030679 0.047492 0.073721 0.101352 0.131836 0.170716 0.230596 0.306060 98.862610
0 108 0.012374 0.018790 0.024708 0.034714 0.051416 0.075787 0.099281 0.124621 0.158264 0.211106 0.277714 98.911224
0 109 0.008385 0.014457 0.021363 0.031104 0.046583 0.071631 0.098259 0.124932 0.156111 0.205860 0.270714 98.950600
0 110 0.008775 0.013560 0.018299 0.026548 0.041482 0.065416 0.090342 0.116678 0.149502 0.200795 0.265921 99.002686
0 111 0.006985 0.012117 0.018191 0.027199 0.042607 0.068660 0.097208 0.125974 0.160235 0.215783 0.288023 98.937019
0 112 0.011923 0.019440 0.026423 0.036671 0.053853 0.080745 0.106860 0.131126 0.159917 0.206600 0.265827 98.900612
0 113 0.010261 0.018876 0.028242 0.038286 0.052687 0.079767 0.110408 0.137406 0.164313 0.211262 0.276545 98.871948
0 114 0.013251 0.019818 0.025676 0.036150 0.055037 0.083785 0.110768 0.135945 0.165634 0.212896 0.270575 98.870461
0 115 0.009124 0.015886 0.023490 0.033532 0.049751 0.078309 0.110367 0.140757 0.173666 0.227000 0.296586 98.841530
0 116 0.011894 0.018862 0.025229 0.035267 0.053183 0.081236 0.108215 0.133870 0.165606 0.216576 0.279879 98.870178
0 117 0.011080 0.019195 0.028276 0.040494 0.059509 0.090069 0.121251 0.149843 0.181555 0.232440 0.296917 98.769363
0 118 0.010236 0.017520 0.024877 0.035598 0.055362 0.088834 0.122441 0.152588 0.187846 0.246060 0.318251 98.740387
0 119 0.010545 0.020165 0.031081 0.043963 0.064728 0.101461 0.141384 0.177110 0.214879 0.276780 0.356413 98.561493
0 120 0.011309 0.019703 0.029707 0.044333 0.069586 0.111666 0.154258 0.191644 0.231191 0.296993 0.378391 98.461220
0 121 0.028489 0.048104 0.063852 0.083683 0.117510 0.168877 0.211297 0.243633 0.281055 0.345820 0.421737 97.985939
0 122 0.015895 0.032647 0.053145 0.074903 0.108979 0.173182 0.240728 0.290270 0.331303 0.406228 0.502310 97.770409
0 123 0.022862 0.038632 0.054893 0.077733 0.117692 0.184512 0.249555 0.300615 0.345829 0.416953 0.496672 97.694054
0 124 0.038353 0.064831 0.090550 0.120778 0.163459 0.226874 0.277480 0.308913 0.335571 0.390041 0.456075 97.527077
0 125 0.059058 0.100266 0.127495 0.154921 0.202439 0.278995 0.333949 0.360315 0.383857 0.438145 0.500931 97.059624
0 126 0.029387 0.064721 0.107767 0.137149 0.169014 0.249595 0.337711 0.385264 0.404036 0.463938 0.556192 97.095230
0 127 0.050488 0.080780 0.100430 0.124157 0.165016 0.232449 0.287637 0.325014 0.363606 0.434286 0.517081 97.319061
0 128 0.023251 0.042125 0.062625 0.084849 0.115801 0.168829 0.221620 0.263757 0.304941 0.374610 0.461220 97.876373
0 129 0.016070 0.028984 0.042495 0.058287 0.084150 0.128457 0.173054 0.211276 0.252188 0.320858 0.407500 98.276680
0 130 0.026153 0.034449 0.042341 0.059852 0.086714 0.118888 0.146336 0.177498 0.215628 0.268401 0.326701 98.497040
0 131 0.014610 0.024231 0.033321 0.045631 0.065083 0.092447 0.115244 0.135690 0.162511 0.207883 0.262294 98.841057
0 132 0.009923 0.017299 0.024481 0.032837 0.046262 0.068684 0.091509 0.112736 0.137200 0.178733 0.231519 99.048820
0 133 0.010468 0.014619 0.018606 0.026734 0.040003 0.057232 0.073647 0.092717 0.116683 0.151275 0.191696 99.206314
0 134 0.007909 0.012177 0.016873 0.024770 0.037315 0.053810 0.068954 0.085041 0.105608 0.137997 0.177667 99.271881
0 135 0.005176 0.009187 0.013806 0.019845 0.029494 0.045567 0.063334 0.080590 0.099464 0.130446 0.171080 99.332008
0 136 0.004850 0.007557 0.010600 0.015839 0.024968 0.038755 0.053447 0.069544 0.088887 0.118785 0.156762 99.410011
0 137 0.006062 0.009672 0.013668 0.019947 0.029966 0.044539 0.059606 0.075714 0.095052 0.125382 0.164525 99.355873
0 138 0.005670 0.009597 0.013766 0.019683 0.029937 0.046351 0.063640 0.081192 0.102710 0.137945 0.183567 99.305946
0 139 0.005198 0.009216 0.013642 0.019321 0.028529 0.044808 0.063595 0.082500 0.103452 0.138446 0.186181 99.305115
0 140 0.006293 0.009381 0.012933 0.019755 0.031746 0.049114 0.066549 0.085820 0.110227 0.148823 0.197305 99.262054
0 141 0.005400 0.009962 0.015344 0.022634 0.035000 0.056464 0.080495 0.104815 0.133508 0.180339 0.241379 99.114662
0 142 0.006042 0.010088 0.014898 0.022593 0.036083 0.058510 0.083521 0.110239 0.141929 0.191915 0.255608 99.068573
0 143 0.007904 0.011683 0.016466 0.026504 0.045157 0.071795 0.098011 0.127731 0.166179 0.222826 0.287737 98.918007
0 144 0.010900 0.018156 0.026113 0.038944 0.061252 0.094271 0.125074 0.155102 0.192623 0.252145 0.323892 98.701523
0 145 0.007120 0.012830 0.019988 0.030922 0.051535 0.089336 0.132293 0.174192 0.220121 0.292015 0.380926 98.588722
0 146 0.012538 0.019894 0.029031 0.045685 0.074575 0.115904 0.155161 0.195441 0.244594 0.318185 0.403651 98.385338
0 147 0.033194 0.045217 0.056257 0.080704 0.120061 0.163258 0.195295 0.231649 0.283909 0.361541 0.447526 97.981384
0 148 0.018241 0.037326 0.058361 0.081165 0.118539 0.182545 0.244646 0.293768 0.346377 0.435459 0.545076 97.638496
0 149 0.011864 0.021116 0.033959 0.056123 0.099295 0.174984 0.254792 0.320548 0.377902 0.468188 0.575762 97.605461
0 150 0.049002 0.079370 0.105150 0.140188 0.188735 0.247822 0.292739 0.334890 0.390705 0.476939 0.576457 97.118011
0 151 0.070769 0.112748 0.137989 0.170734 0.226515 0.304847 0.362346 0.410071 0.476906 0.586688 0.711686 96.428696
0 152 0.017814 0.034818 0.056948 0.089991 0.154887 0.269840 0.382768 0.465135 0.543189 0.675689 0.831112 96.477814
0 153 0.033050 0.061585 0.094117 0.134426 0.196431 0.296417 0.392634 0.469249 0.542663 0.659585 0.800541 96.319298
0 154 0.068929 0.101285 0.126095 0.168234 0.236994 0.330158 0.401473 0.460832 0.535093 0.653092 0.784441 96.133377
0 155 0.035313 0.069849 0.109407 0.151752 0.215002 0.321197 0.419632 0.492281 0.568995 0.702433 0.867722 96.046417
0 156 0.056565 0.080194 0.103794 0.147805 0.216873 0.306321 0.382128 0.457653 0.547175 0.670337 0.801798 96.229355
0 157 0.057783 0.089211 0.117606 0.159004 0.221277 0.304080 0.366864 0.419376 0.486644 0.594944 0.717802 96.465408
0 158 0.039485 0.071006 0.100637 0.132991 0.186215 0.277866 0.361203 0.423186 0.492136 0.610986 0.753954 96.550331
0 159 0.035299 0.060346 0.088440 0.124538 0.178213 0.264724 0.349439 0.422947 0.501618 0.625296 0.774152 96.574989
0 160 0.037070 0.063150 0.088082 0.118559 0.166710 0.244965 0.318346 0.381064 0.453238 0.569981 0.712821 96.846016
0 161 0.030715 0.051559 0.075200 0.108216 0.160463 0.244586 0.327975 0.406697 0.499367 0.645524 0.823498 96.626198
0 162 0.030562 0.051357 0.072237 0.102263 0.153542 0.236603 0.316752 0.391332 0.481162 0.620859 0.786969 96.756363
0 163 0.018262 0.035080 0.056144 0.081092 0.119675 0.194490 0.280744 0.359122 0.440271 0.578378 0.762234 97.074509
0 164 0.034300 0.056885 0.078248 0.107548 0.155793 0.235080 0.312976 0.384852 0.467682 0.596380 0.750915 96.819344
0 165 0.038919 0.073016 0.110694 0.149477 0.201431 0.294163 0.391806 0.476375 0.562691 0.705278 0.892473 96.103683
0 166 0.024904 0.046995 0.069324 0.094817 0.140425 0.229450 0.326161 0.410599 0.504571 0.668104 0.883029 96.601616
0 167 0.026855 0.044314 0.063882 0.092388 0.137394 0.209428 0.284557 0.361949 0.454831 0.598945 0.778770 96.946686
0 168 0.022294 0.036994 0.052743 0.076321 0.114065 0.171865 0.229627 0.291078 0.369371 0.488769 0.635367 97.511505
0 169 0.016762 0.026151 0.037436 0.057368 0.089874 0.136506 0.183502 0.238825 0.312042 0.420125 0.551021 97.930389
0 170 0.008236 0.015561 0.024800 0.038373 0.062275 0.104245 0.152628 0.207065 0.279033 0.394151 0.543303 98.170326
0 171 0.009115 0.015080 0.022419 0.035313 0.058389 0.095884 0.137968 0.189158 0.259366 0.367897 0.505032 98.304382
0 172 0.006517 0.011497 0.017622 0.027611 0.045420 0.075324 0.109151 0.148284 0.200602 0.283572 0.391704 98.682693
0 173 0.004637 0.007928 0.012118 0.019487 0.033681 0.059195 0.089474 0.124535 0.171044 0.248095 0.351279 98.878525
0 174 0.006029 0.011443 0.017758 0.026523 0.042385 0.071448 0.105110 0.141372 0.188648 0.268114 0.376288 98.744881
0 175 0.006588 0.013016 0.021027 0.030884 0.046655 0.075630 0.110152 0.147707 0.195027 0.273486 0.381998 98.697830
0 176 0.004511 0.007715 0.011761 0.018576 0.031294 0.054132 0.081627 0.112460 0.151395 0.215219 0.301370 99.009933
0 177 0.004879 0.008210 0.012442 0.019922 0.033759 0.056225 0.081107 0.110082 0.150426 0.215227 0.299549 99.008171
0 178 0.008414 0.013597 0.019236 0.028974 0.047129 0.076241 0.106655 0.140640 0.187763 0.263975 0.361872 98.745499
0 179 0.006518 0.012973 0.020910 0.030852 0.046953 0.076035 0.109801 0.145420 0.190712 0.266213 0.369520 98.724091
0 180 0.004917 0.007797 0.011442 0.018510 0.032108 0.055140 0.082244 0.114365 0.156185 0.221855 0.306634 98.988808
0 181 0.005058 0.009448 0.015150 0.023640 0.039062 0.066964 0.099685 0.134376 0.177897 0.250444 0.348017 98.830261
0 182 0.009211 0.016090 0.024152 0.036352 0.057170 0.090483 0.125965 0.164367 0.214673 0.294868 0.398671 98.568001
0 183 0.010134 0.016520 0.023652 0.035569 0.056109 0.087579 0.119904 0.155686 0.202995 0.276939 0.370384 98.644531
0 184 0.006117 0.010292 0.015299 0.024041 0.041291 0.071930 0.106804 0.144143 0.191145 0.266867 0.363597 98.758469
0 185 0.008414 0.016240 0.026185 0.039663 0.062985 0.104795 0.151061 0.195541 0.248433 0.338255 0.459241 98.349190
0 186 0.016973 0.028040 0.039653 0.057533 0.087952 0.134524 0.179768 0.225263 0.283903 0.376110 0.489485 98.080795
0 187 0.010936 0.018229 0.026862 0.041075 0.067496 0.112102 0.159908 0.208598 0.268412 0.362101 0.476979 98.247299
0 188 0.010859 0.019709 0.030111 0.045167 0.072910 0.122333 0.174591 0.222343 0.278962 0.373573 0.495458 98.153984
0 189 0.023999 0.041746 0.060226 0.084052 0.122582 0.185723 0.246469 0.299495 0.362036 0.464728 0.593033 97.515907
0 190 0.027336 0.043813 0.059160 0.083049 0.125246 0.191078 0.249737 0.300173 0.363258 0.464541 0.584141 97.508469
0 191 0.017846 0.032576 0.049305 0.070743 0.106518 0.167678 0.229184 0.283173 0.346523 0.448830 0.575990 97.671631
0 192 0.033414 0.053895 0.072840 0.100393 0.146598 0.217283 0.279140 0.331381 0.394903 0.495700 0.613913 97.260544
0 193 0.036844 0.066629 0.094173 0.125427 0.179305 0.269677 0.347277 0.397096 0.447507 0.536197 0.639454 96.860413
0 194 0.020479 0.043184 0.067808 0.090494 0.128205 0.204823 0.285360 0.343916 0.399698 0.497781 0.623220 97.295036
0 195 0.025512 0.044733 0.064424 0.090070 0.134076 0.210005 0.282532 0.337162 0.392660 0.485713 0.597486 97.335625
0 196 0.045624 0.080164 0.108729 0.137418 0.181978 0.256510 0.319807 0.362994 0.410675 0.494258 0.595763 97.006081
0 197 0.038308 0.071058 0.101854 0.134268 0.187708 0.280366 0.360386 0.406405 0.446424 0.521292 0.611159 96.840775
0 198 0.020619 0.040905 0.063160 0.085367 0.122266 0.197665 0.280194 0.343592 0.403729 0.506392 0.636218 97.299889
0 199 0.034204 0.056560 0.076093 0.102560 0.146500 0.216685 0.279989 0.333061 0.395717 0.493198 0.606670 97.258759
0 200 0.038301 0.064796 0.090507 0.124148 0.178285 0.259926 0.328975 0.379238 0.432348 0.518638 0.617812 96.967026
0 201 0.020962 0.042303 0.066707 0.091231 0.131917 0.210903 0.294785 0.359617 0.421448 0.523169 0.647931 97.189026
0 202 0.024228 0.042108 0.060284 0.083757 0.124942 0.199156 0.275812 0.337933 0.397969 0.493550 0.606998 97.353271
0 203 0.032162 0.061845 0.094637 0.126898 0.172231 0.250837 0.325128 0.373891 0.414546 0.491084 0.588261 97.068474
0 204 0.055800 0.092105 0.122159 0.157692 0.212384 0.293544 0.354732 0.388182 0.417514 0.477958 0.549958 96.877975
0 205 0.040433 0.073815 0.109673 0.145197 0.193223 0.271619 0.340789 0.385517 0.424161 0.494920 0.579653 96.941002
0 206 0.072613 0.112326 0.142555 0.184631 0.243698 0.311635 0.349846 0.372031 0.401563 0.457916 0.519719 96.831467
0 207 0.031359 0.053319 0.077809 0.113728 0.170884 0.250073 0.315788 0.367267 0.424401 0.509891 0.599102 97.086380
0 208 0.013435 0.023534 0.036506 0.058241 0.099439 0.168732 0.243260 0.315388 0.393639 0.501625 0.617871 97.528328
0 209 0.024387 0.040567 0.058801 0.086476 0.129606 0.190469 0.248168 0.306523 0.378058 0.479570 0.593333 97.464043
0 210 0.025911 0.044030 0.063065 0.089976 0.132828 0.194671 0.250057 0.299347 0.358222 0.447807 0.550259 97.543831
0 211 0.014944 0.025846 0.038594 0.058253 0.093016 0.148801 0.204841 0.257243 0.318519 0.411026 0.519723 97.909195
0 212 0.007668 0.013573 0.021358 0.034920 0.061780 0.108359 0.159609 0.210362 0.270235 0.361844 0.471722 98.278564
0 213 0.021368 0.035010 0.050495 0.074020 0.108755 0.154239 0.194906 0.234292 0.282385 0.355941 0.444196 98.044395
0 214 0.023542 0.037158 0.049644 0.069591 0.104256 0.153228 0.194759 0.232239 0.280131 0.354527 0.438983 98.061943
0 215 0.008930 0.016951 0.026039 0.038097 0.060203 0.100540 0.144714 0.184307 0.228187 0.299524 0.389193 98.503311
0 216 0.008466 0.015155 0.023721 0.036319 0.057623 0.093247 0.132012 0.168863 0.208835 0.270708 0.348270 98.636780
0 217 0.018292 0.029552 0.039974 0.054869 0.079077 0.113629 0.143823 0.170701 0.204166 0.257617 0.322358 98.565933
0 218 0.014282 0.024810 0.036198 0.049878 0.070722 0.104794 0.138477 0.166418 0.195599 0.244180 0.305813 98.648827
0 219 0.012640 0.021080 0.029314 0.040365 0.058693 0.087578 0.115312 0.139933 0.168421 0.214129 0.270249 98.842285
0 220 0.014853 0.023177 0.031741 0.044058 0.062662 0.090316 0.116289 0.138723 0.162546 0.202826 0.254125 98.858688
0 221 0.014908 0.025249 0.034149 0.044686 0.060870 0.085214 0.107052 0.125808 0.148137 0.185383 0.231633 98.936913
0 222 0.011780 0.019373 0.026988 0.036704 0.050726 0.072139 0.092861 0.110837 0.129530 0.161069 0.201404 99.086594
0 223 0.007239 0.012078 0.017179 0.024689 0.037585 0.057494 0.076750 0.093761 0.112195 0.141786 0.177439 99.241806
0 224 0.006219 0.009775 0.013860 0.020760 0.032276 0.048400 0.063996 0.079638 0.097546 0.124455 0.156029 99.347046
0 225 0.005030 0.008177 0.011622 0.017028 0.026139 0.039316 0.052394 0.065713 0.081335 0.105320 0.134001 99.453918
0 226 0.005188 0.007997 0.010959 0.016097 0.024869 0.036980 0.048557 0.060673 0.075174 0.097258 0.123325 99.492928
0 227 0.005583 0.008923 0.012292 0.017521 0.026157 0.038443 0.050127 0.061573 0.074720 0.095542 0.120592 99.488525
0 228 0.005594 0.008924 0.012331 0.017580 0.026337 0.038955 0.051060 0.062662 0.075517 0.095821 0.120050 99.485168
0 229 0.007003 0.010330 0.013671 0.019765 0.029984 0.043565 0.055790 0.067938 0.082115 0.104122 0.129917 99.435799
0 230 0.007869 0.012937 0.017488 0.023873 0.034398 0.049657 0.063649 0.076645 0.091993 0.116814 0.146793 99.357887
0 231 0.008846 0.013662 0.018462 0.025912 0.037615 0.054540 0.070345 0.084114 0.098122 0.121682 0.150623 99.316071
0 232 0.009504 0.015161 0.020471 0.028510 0.042370 0.062526 0.080341 0.095309 0.111923 0.138705 0.169226 99.225960
0 233 0.012064 0.018441 0.024642 0.034298 0.049675 0.071186 0.090178 0.106407 0.123894 0.152410 0.185621 99.131187
0 234 0.013084 0.021375 0.029146 0.039477 0.055842 0.079703 0.101334 0.119738 0.139519 0.170340 0.205963 99.024483
0 235 0.012804 0.021427 0.030958 0.043259 0.061050 0.087999 0.113996 0.134327 0.151696 0.180445 0.215582 98.946457
0 236 0.019533 0.032017 0.042814 0.056579 0.078198 0.108728 0.134195 0.153690 0.173843 0.205713 0.241021 98.753670
0 237 0.029273 0.046730 0.062120 0.080600 0.104762 0.136924 0.163628 0.183380 0.200979 0.230272 0.264938 98.496399
0 238 0.024484 0.040694 0.057580 0.077862 0.107298 0.151166 0.190414 0.218111 0.241254 0.280534 0.326398 98.284210
0 239 0.031274 0.051146 0.066769 0.086113 0.120177 0.174994 0.222240 0.252496 0.277334 0.319526 0.364880 98.033051
0 240 0.032287 0.061081 0.090210 0.113778 0.141789 0.193764 0.242124 0.267509 0.281589 0.320552 0.374505 97.880814
0 241 0.048480 0.081671 0.104674 0.125738 0.156153 0.205208 0.243320 0.264324 0.283145 0.322464 0.369527 97.795296
0 242 0.034872 0.063569 0.095333 0.124902 0.158908 0.213623 0.264136 0.295785 0.317110 0.359510 0.412853 97.659393
0 243 0.025682 0.041730 0.054919 0.074409 0.114634 0.183261 0.245847 0.290708 0.334953 0.404412 0.474693 97.754753
0 244 0.023805 0.045924 0.070907 0.097070 0.134565 0.198197 0.258714 0.299409 0.334313 0.397242 0.475643 97.664215
0 245 0.032555 0.064287 0.093843 0.115687 0.144982 0.203834 0.260208 0.293983 0.321058 0.378947 0.457894 97.632721
0 246 0.017054 0.034658 0.054895 0.075547 0.108555 0.172010 0.240700 0.295271 0.347790 0.434821 0.543442 97.675255
0 247 0.013483 0.022169 0.031634 0.047727 0.079857 0.135444 0.194192 0.250449 0.315034 0.410830 0.519002 97.980179
0 248 0.015771 0.026091 0.037029 0.054442 0.084711 0.132658 0.180907 0.228513 0.287257 0.376272 0.482560 98.093788
0 249 0.016095 0.029726 0.044702 0.063340 0.093889 0.146087 0.200239 0.249353 0.306298 0.396909 0.509976 97.943382
0 250 0.012807 0.027114 0.044806 0.063324 0.091429 0.147093 0.213496 0.275629 0.341053 0.445394 0.582489 97.755363
0 251 0.014087 0.024971 0.036185 0.051737 0.081012 0.135140 0.194689 0.251252 0.315835 0.419938 0.549597 97.925552
0 252 0.015537 0.029728 0.044882 0.060860 0.086591 0.137110 0.194701 0.247382 0.303681 0.397544 0.520799 97.961189
0 253 0.017184 0.035643 0.056075 0.075708 0.105191 0.163119 0.228743 0.288064 0.352872 0.459996 0.600978 97.616425
0 254 0.009636 0.020262 0.034229 0.050621 0.078519 0.136244 0.208270 0.276829 0.348688 0.466055 0.622352 97.748299
0 255 0.012817 0.024752 0.038745 0.055787 0.083913 0.133436 0.188605 0.245863 0.316409 0.426657 0.567989 97.905029
0 256 0.013813 0.023014 0.033267 0.049638 0.079289 0.128889 0.182845 0.242398 0.321102 0.441368 0.586518 97.897858
0 257 0.014509 0.025699 0.038632 0.058878 0.097340 0.167526 0.246599 0.327203 0.428216 0.583481 0.771358 97.240555
0 258 0.015864 0.033591 0.054620 0.077272 0.115277 0.191557 0.279547 0.364053 0.462142 0.619406 0.826488 96.960182
0 259 0.022078 0.043552 0.067199 0.092257 0.131314 0.206954 0.291420 0.368112 0.451872 0.585033 0.758591 96.981613
0 260 0.025808 0.046368 0.069226 0.098504 0.145741 0.230083 0.322223 0.409523 0.505707 0.652498 0.836327 96.657990
0 261 0.048760 0.077960 0.103852 0.142057 0.205762 0.302898 0.390420 0.474118 0.581037 0.738747 0.919993 96.014389
0 262 0.054048 0.089981 0.124419 0.167834 0.233604 0.338600 0.435532 0.515429 0.600792 0.733999 0.890091 95.815674
0 263 0.058400 0.106790 0.153391 0.197765 0.260284 0.370115 0.473077 0.546370 0.617192 0.738504 0.885626 95.592484
0 264 0.080884 0.140556 0.189752 0.239138 0.309670 0.419712 0.508361 0.563467 0.616302 0.715338 0.834180 95.382645
0 265 0.065482 0.123484 0.182396 0.231374 0.290499 0.398474 0.497628 0.555758 0.599272 0.692662 0.813198 95.549774
0 266 0.096440 0.160927 0.203628 0.245485 0.308835 0.409132 0.485300 0.527362 0.563976 0.635429 0.714222 95.649261
0 267 0.055340 0.111271 0.172270 0.215185 0.256543 0.348762 0.446619 0.503802 0.530830 0.599072 0.698123 96.062180
0 268 0.048782 0.083830 0.113832 0.148760 0.203907 0.288768 0.360154 0.407105 0.447840 0.519610 0.601857 96.775558
0 269 0.050954 0.080301 0.105268 0.138115 0.183241 0.244303 0.294558 0.336180 0.378810 0.443989 0.516906 97.227379
0 270 0.032563 0.051129 0.067813 0.094229 0.136377 0.188621 0.226973 0.257956 0.292535 0.346155 0.403076 97.902573
0 271 0.024159 0.036901 0.048728 0.068123 0.098511 0.135802 0.165692 0.194829 0.229045 0.277235 0.328330 98.392639
0 272 0.020491 0.028739 0.037096 0.054203 0.081800 0.112728 0.136770 0.163021 0.194824 0.237268 0.280722 98.652336
0 273 0.015799 0.023119 0.030534 0.045185 0.070148 0.098750 0.120876 0.144881 0.175410 0.215983 0.256029 98.803291
0 274 0.017513 0.025121 0.032711 0.047005 0.069577 0.095295 0.116158 0.138946 0.166362 0.203772 0.243360 98.844177
0 275 0.018338 0.026977 0.034940 0.049126 0.072344 0.099312 0.120167 0.142389 0.171258 0.212126 0.255744 98.797279
0 276 0.022004 0.031411 0.039817 0.055915 0.082420 0.113217 0.137025 0.161808 0.193056 0.236822 0.283438 98.643066
0 277 0.018564 0.030245 0.043378 0.061318 0.087292 0.122815 0.153451 0.178779 0.205737 0.251242 0.305573 98.541603
0 278 0.027014 0.042351 0.054928 0.072745 0.101499 0.142868 0.177530 0.205998 0.239256 0.295163 0.362505 98.278137
0 279 0.020490 0.038784 0.058238 0.076845 0.102591 0.151186 0.201992 0.240804 0.276897 0.345130 0.438705 98.048340
0 280 0.023216 0.036810 0.050291 0.069651 0.099033 0.144692 0.189769 0.231815 0.278066 0.351185 0.443014 98.082458
0 281 0.018583 0.029930 0.042050 0.060392 0.090670 0.138295 0.184938 0.228283 0.279292 0.362068 0.464366 98.101135
0 282 0.021798 0.037750 0.052393 0.069066 0.095524 0.143423 0.192123 0.232950 0.277867 0.358373 0.465653 98.053078
0 283 0.019599 0.033056 0.046627 0.063898 0.090569 0.135866 0.182377 0.224817 0.273306 0.354236 0.457976 98.117676
0 284 0.017320 0.030985 0.044973 0.061026 0.086412 0.133315 0.183218 0.225690 0.269310 0.345547 0.446318 98.155884
0 285 0.023516 0.036339 0.050347 0.073075 0.107956 0.154258 0.194295 0.231009 0.273726 0.338338 0.411110 98.106033
0 286 0.026014 0.039650 0.053960 0.076211 0.108533 0.151148 0.187996 0.222414 0.262435 0.323663 0.394600 98.153374
0 287 0.028202 0.040638 0.054867 0.080801 0.118630 0.159597 0.190009 0.221033 0.261370 0.319525 0.382414 98.142914
0 288 0.029556 0.046382 0.061189 0.082706 0.116909 0.164709 0.203590 0.236266 0.276121 0.340528 0.414303 98.027740
0 289 0.025831 0.046018 0.063886 0.083483 0.116788 0.175339 0.228060 0.261806 0.293772 0.356866 0.435867 97.912285
0 290 0.024652 0.044204 0.063048 0.081519 0.107005 0.153739 0.201182 0.237757 0.271113 0.329191 0.405024 98.081566
0 291 0.016671 0.028589 0.041672 0.058446 0.084195 0.127149 0.169476 0.203129 0.235560 0.290210 0.358705 98.386192
0 292 0.023012 0.039290 0.055013 0.073660 0.100940 0.143364 0.181838 0.211751 0.242178 0.292134 0.352195 98.284622
0 293 0.024795 0.043267 0.060572 0.078805 0.104535 0.146560 0.185823 0.215110 0.242605 0.289651 0.347748 98.260529
0 294 0.013913 0.023902 0.034252 0.047792 0.070200 0.106404 0.140104 0.165636 0.190962 0.232982 0.282695 98.691162
0 295 0.012430 0.020942 0.029839 0.042235 0.062793 0.094994 0.124874 0.147962 0.170305 0.206727 0.249608 98.837288
0 296 0.017965 0.030906 0.042209 0.054387 0.071501 0.096932 0.119249 0.136917 0.155770 0.187236 0.225128 98.861801
0 297 0.010008 0.017312 0.024998 0.035032 0.051220 0.075451 0.097669 0.115090 0.131837 0.158791 0.190125 99.092468
0 298 0.006264 0.010069 0.014349 0.021411 0.033795 0.052194 0.069982 0.086079 0.102461 0.126670 0.153782 99.322945
0 299 0.008138 0.013547 0.018669 0.025629 0.036167 0.049742 0.061507 0.072780 0.086158 0.106493 0.129472 99.391701
0 300 0.006166 0.010333 0.014765 0.020706 0.029375 0.041037 0.052065 0.062547 0.073671 0.090800 0.110737 99.487801
0 301 0.004220 0.006675 0.009285 0.013490 0.020624 0.030444 0.039767 0.049039 0.059449 0.075278 0.093184 99.598541
0 302 0.003332 0.005186 0.007227 0.010774 0.016972 0.025285 0.033128 0.041258 0.050730 0.065136 0.081380 99.659592
0 303 0.003668 0.005753 0.007970 0.011550 0.017321 0.025004 0.032364 0.039961 0.048564 0.061971 0.077669 99.668205
0 304 0.003481 0.005555 0.007745 0.011109 0.016477 0.023676 0.030710 0.037932 0.045935 0.058268 0.072508 99.686607
0 305 0.003105 0.004980 0.006992 0.010035 0.014944 0.021744 0.028601 0.035588 0.043144 0.054972 0.068914 99.706978
0 306 0.003128 0.004767 0.006435 0.009292 0.014069 0.020444 0.026687 0.033347 0.040935 0.052581 0.066134 99.722183
0 307 0.002533 0.004017 0.005686 0.008414 0.012899 0.019009 0.025185 0.031727 0.039054 0.050466 0.063961 99.737045
0 308 0.002740 0.004343 0.006010 0.008702 0.013142 0.019290 0.025497 0.031979 0.039200 0.050535 0.064051 99.734512
0 309 0.002547 0.004071 0.005752 0.008474 0.013014 0.019445 0.025991 0.032711 0.040095 0.051868 0.066102 99.729935
0 310 0.002820 0.004488 0.006272 0.009176 0.014100 0.021092 0.028097 0.035162 0.042851 0.054949 0.069325 99.711670
0 311 0.002815 0.004488 0.006209 0.008956 0.013602 0.020177 0.026739 0.033490 0.041157 0.053466 0.068368 99.720535
0 312 0.002629 0.004179 0.005815 0.008480 0.013107 0.019892 0.026749 0.033631 0.041211 0.053468 0.068382 99.722458
0 313 0.002607 0.004099 0.005651 0.008279 0.012964 0.019810 0.026550 0.033128 0.040350 0.052171 0.066412 99.727982
0 314 0.003278 0.005213 0.007033 0.009863 0.014528 0.021027 0.027270 0.033563 0.040796 0.052575 0.066781 99.718071
0 315 0.002741 0.004478 0.006254 0.008904 0.013320 0.019753 0.026141 0.032387 0.039260 0.050726 0.064749 99.731285
0 316 0.002582 0.004123 0.005703 0.008325 0.013019 0.019877 0.026539 0.032988 0.040071 0.051715 0.065784 99.729271
0 317 0.003095 0.004871 0.006628 0.009582 0.014819 0.022206 0.029006 0.035423 0.042702 0.055033 0.069863 99.706772
0 318 0.004196 0.006644 0.008593 0.011575 0.016682 0.023631 0.029955 0.036375 0.044198 0.056781 0.071502 99.689873
0 319 0.002687 0.004447 0.006368 0.009296 0.014315 0.021776 0.029129 0.036014 0.043367 0.055956 0.071628 99.705017
0 320 0.002941 0.004721 0.006505 0.009451 0.015014 0.023561 0.031824 0.039369 0.047564 0.061487 0.078380 99.679176
0 321 0.003863 0.006756 0.009606 0.013140 0.018761 0.027581 0.036438 0.044376 0.052532 0.066811 0.084970 99.635162
0 322 0.003317 0.005526 0.007795 0.010988 0.016277 0.024302 0.032244 0.039435 0.046796 0.059554 0.075546 99.678215
0 323 0.003184 0.005141 0.007014 0.009851 0.014751 0.022056 0.029168 0.035858 0.043095 0.055267 0.070058 99.704559
0 324 0.003427 0.005500 0.007475 0.010497 0.015568 0.022718 0.029583 0.036308 0.043700 0.055492 0.069326 99.700409
0 325 0.003216 0.005223 0.007228 0.010245 0.015253 0.022186 0.028796 0.035335 0.042643 0.054464 0.068495 99.706917
0 326 0.003253 0.005081 0.006916 0.009980 0.015336 0.022568 0.029290 0.036119 0.043978 0.056319 0.070561 99.700600
0 327 0.003412 0.005304 0.007125 0.010353 0.016057 0.023669 0.030330 0.036878 0.044532 0.056830 0.071075 99.694427
0 328 0.004010 0.006844 0.009775 0.013475 0.018930 0.026877 0.034658 0.041839 0.049379 0.062429 0.078787 99.653000
0 329 0.011301 0.017671 0.023374 0.031434 0.042944 0.061740 0.079164 0.094381 0.110749 0.139226 0.173595 99.214424
1 2 0.000000 0.000000 0.000000 0.000000 0.000000 0.000000 0.000000 0.000000 0.000000 0.000000 0.000000 0.000000
1 3 0.105153 5.553531 8.470098 12.048593 3.078792 1.967357 2.398822 1.762253 3.087810 2.794412 0.678675 58.054508
1 4 0.346053 6.742979 3.990600 7.954291 2.755869 5.054081 9.373569 14.242220 5.451644 2.830579 1.219475 40.038635
1 5 0.202977 5.129374 3.047899 7.755627 3.895695 6.968407 6.934468 9.165051 10.348487 8.669542 3.662183 34.220287
1 6 0.430800 7.999140 5.441031 8.399193 4.493642 10.674312 10.003375 7.051778 4.413785 3.974099 3.226387 33.892460
1 7 0.147777 0.684029 0.876732 1.683088 2.108901 4.585105 10.464548 8.523911 7.657097 6.199946 5.098606 51.970261
1 8 0.251603 0.787110 0.882400 1.692754 2.487715 5.056803 10.939323 8.549422 7.256815 5.400323 4.932104 51.763630
1 9 0.169464 0.427833 0.542891 1.002738 1.072891 1.859408 4.121202 3.547331 3.939805 4.415511 5.878238 73.022690
1 10 0.152293 0.356247 0.520121 0.837465 1.072174 1.727621 3.728956 3.397648 4.262997 4.717587 6.578288 72.648605
1 11 0.255520 0.464988 0.619695 0.912672 1.222531 1.925100 4.070092 3.508982 3.902266 3.937397 5.514719 73.666039
1 12 0.201742 0.322109 0.387077 0.616913 1.029230 1.774639 3.706088 3.182595 3.696163 3.759247 5.077129 76.247063
1 13 0.091188 0.146615 0.192735 0.278016 0.401147 0.589009 0.805856 1.047427 1.358127 1.842230 2.416393 90.831253
1 14 0.083715 0.165118 0.237320 0.335771 0.505819 0.792116 1.107289 1.394939 1.741529 2.252683 2.797040 88.586662
1 15 0.102063 0.222877 0.351043 0.481540 0.660393 0.988478 1.375189 1.665179 1.899181 2.247967 2.659055 87.347038
1 16 0.073971 0.132369 0.181545 0.267839 0.441992 0.725963 1.029585 1.302426 1.621719 2.089231 2.589061 89.544304
1 17 0.076970 0.128274 0.170103 0.238878 0.354806 0.530578 0.731169 0.944235 1.207124 1.570828 1.961428 92.085609
1 18 0.060935 0.117818 0.168826 0.239314 0.362320 0.555657 0.762511 0.947983 1.170939 1.508729 1.883405 92.221565
1 19 0.058058 0.121516 0.182512 0.254246 0.372775 0.572864 0.806313 1.019488 1.252731 1.584925 1.957198 91.817375
1 20 0.037476 0.066057 0.091450 0.136074 0.218265 0.347938 0.499229 0.663057 0.869855 1.165706 1.505453 94.399437
1 21 0.029532 0.053493 0.075482 0.108308 0.161742 0.246605 0.348802 0.460274 0.597563 0.795211 1.028314 96.094673
1 22 0.030503 0.054765 0.076701 0.110294 0.165383 0.250537 0.351142 0.458328 0.590773 0.780737 1.002763 96.128067
1 23 0.027015 0.049714 0.071718 0.107032 0.170119 0.267095 0.376442 0.487333 0.625189 0.826169 1.060428 95.931747
1 24 0.041032 0.075751 0.105605 0.143066 0.197356 0.276702 0.364785 0.454449 0.573647 0.755700 0.975893 96.036018
1 25 0.011662 0.015674 0.020027 0.031153 0.052853 0.078660 0.102273 0.133404 0.178264 0.237452 0.300514 98.838066
1 26 0.008713 0.014175 0.020422 0.032327 0.055618 0.086247 0.116492 0.154480 0.209405 0.282465 0.360945 98.658714
1 27 0.016023 0.021813 0.027844 0.042536 0.070672 0.105163 0.137544 0.179259 0.239655 0.321547 0.408736 98.429199
1 28 0.014725 0.027681 0.039343 0.053435 0.080275 0.119347 0.154884 0.189862 0.238451 0.308519 0.384792 98.388687
1 29 0.021197 0.029124 0.034839 0.048293 0.073759 0.104224 0.130546 0.161461 0.203162 0.255325 0.307097 98.630974
1 30 0.011999 0.017251 0.022884 0.036087 0.062386 0.094381 0.122231 0.155413 0.202851 0.264939 0.326785 98.682800
1 31 0.010452 0.016800 0.023669 0.036993 0.062845 0.094133 0.121715 0.154771 0.203031 0.264966 0.325845 98.684784
1 32 0.021836 0.027577 0.031352 0.044066 0.068263 0.095602 0.119050 0.147339 0.185255 0.233032 0.280159 98.746468
1 33 0.014274 0.028540 0.038139 0.045427 0.063050 0.092810 0.119865 0.141653 0.171310 0.219419 0.274143 98.791374
1 34 0.007782 0.015364 0.023214 0.032692 0.052278 0.086455 0.122348 0.152041 0.184560 0.237458 0.300361 98.785446
1 35 0.012487 0.022355 0.030608 0.041291 0.062731 0.094631 0.125089 0.153201 0.188602 0.239380 0.294368 98.735260
1 36 0.018724 0.029227 0.036709 0.047471 0.066582 0.093022 0.117864 0.141688 0.170497 0.211576 0.257603 98.809036
1 37 0.014937 0.025152 0.033996 0.045675 0.067064 0.096948 0.124286 0.149647 0.182053 0.229789 0.282818 98.747643
1 38 0.018207 0.027370 0.034157 0.046318 0.070725 0.103842 0.133040 0.160326 0.194264 0.241696 0.291179 98.678879
1 39 0.021238 0.034556 0.044524 0.057296 0.079566 0.111329 0.140419 0.165533 0.194638 0.238130 0.287662 98.625107
1 40 0.016282 0.031664 0.044626 0.054443 0.072933 0.110180 0.151287 0.181325 0.208376 0.258487 0.323428 98.546967
1 41 0.014388 0.026579 0.036673 0.049438 0.076869 0.118859 0.155996 0.184474 0.219935 0.276921 0.340120 98.499748
1 42 0.025612 0.037012 0.045423 0.061167 0.090894 0.131345 0.166952 0.196958 0.230659 0.281360 0.336225 98.396393
1 43 0.031402 0.040480 0.047136 0.066513 0.102475 0.142438 0.173548 0.205613 0.248536 0.305561 0.360695 98.275604
1 44 0.024032 0.031502 0.038309 0.058463 0.099168 0.143323 0.175989 0.213923 0.271108 0.344957 0.411542 98.187683
1 45 0.027821 0.036500 0.043174 0.062410 0.100159 0.145274 0.182315 0.221158 0.271589 0.336653 0.396783 98.176163
1 46 0.026412 0.043936 0.060871 0.087401 0.136805 0.202358 0.257940 0.298896 0.339847 0.398538 0.457750 97.689240
1 47 0.054107 0.083650 0.103513 0.132466 0.188611 0.269186 0.337844 0.384612 0.427246 0.488934 0.548533 96.981293
1 48 0.027407 0.037566 0.046130 0.071196 0.129937 0.209031 0.272836 0.330680 0.405877 0.513325 0.616079 97.339935
1 49 0.023621 0.037872 0.052642 0.082088 0.140225 0.210020 0.265409 0.319265 0.390219 0.481627 0.563397 97.433617
1 50 0.092393 0.113205 0.129339 0.181594 0.273926 0.365612 0.427874 0.477790 0.515397 0.546808 0.561668 96.314392
1 51 0.060928 0.105773 0.132931 0.175771 0.274664 0.400124 0.482807 0.533672 0.591633 0.651207 0.674256 95.916237
1 52 0.010770 0.019845 0.032627 0.057289 0.114068 0.211836 0.315316 0.397362 0.462665 0.552345 0.634149 97.191727
1 53 0.031195 0.049019 0.065067 0.108394 0.212624 0.329204 0.386264 0.427900 0.498531 0.588244 0.633823 96.669731
1 54 0.161994 0.285719 0.364557 0.415378 0.487010 0.593296 0.644518 0.602306 0.511178 0.443694 0.398896 95.091454
1 55 0.047802 0.086125 0.113771 0.161721 0.282637 0.454197 0.556703 0.577077 0.585532 0.618466 0.627908 95.888062
1 56 0.053371 0.085352 0.111704 0.140812 0.184757 0.257001 0.339217 0.415102 0.477034 0.547978 0.613934 96.773735
1 57 0.063535 0.082487 0.092873 0.128244 0.199696 0.275312 0.323370 0.369023 0.426400 0.497013 0.555395 96.986649
1 58 0.045748 0.057698 0.071141 0.109152 0.176146 0.237343 0.282664 0.340334 0.411864 0.483628 0.538865 97.245422
1 59 0.022572 0.045604 0.066232 0.086084 0.121569 0.175731 0.228293 0.274525 0.327395 0.402969 0.485580 97.763443
1 60 0.015028 0.024527 0.034417 0.050622 0.082462 0.132719 0.185358 0.233352 0.279198 0.346852 0.423415 98.192047
1 61 0.011953 0.021988 0.031073 0.044493 0.073623 0.116593 0.159752 0.207121 0.269941 0.353142 0.437470 98.272850
1 62 0.017595 0.025109 0.030859 0.043406 0.067579 0.097706 0.126690 0.162916 0.210218 0.271820 0.337542 98.608559
1 63 0.009249 0.015395 0.021506 0.031995 0.052641 0.081132 0.110074 0.142999 0.184935 0.241251 0.301791 98.807037
1 64 0.005695 0.010711 0.016384 0.025162 0.043996 0.073684 0.106253 0.142813 0.191243 0.259657 0.334268 98.790131
1 65 0.010577 0.016898 0.022956 0.033795 0.054399 0.080956 0.106994 0.137378 0.175841 0.224665 0.274351 98.861191
1 66 0.007376 0.012450 0.017370 0.025624 0.041860 0.063770 0.085304 0.109074 0.139438 0.179223 0.220092 99.098419
1 67 0.009694 0.015884 0.021675 0.030842 0.047528 0.068372 0.087812 0.108931 0.135163 0.168733 0.202263 99.103096
1 68 0.012739 0.017901 0.021766 0.031229 0.050905 0.072582 0.088204 0.104770 0.127551 0.157528 0.184693 99.130127
1 69 0.013817 0.022052 0.027528 0.035071 0.048640 0.064368 0.077916 0.092585 0.111033 0.134277 0.156475 99.216240
1 70 0.015411 0.020376 0.023526 0.032162 0.047746 0.062369 0.073151 0.087033 0.105129 0.125454 0.142109 99.265541
1 71 0.011599 0.018894 0.024588 0.032762 0.047726 0.064961 0.078861 0.092352 0.108568 0.128856 0.146741 99.244087
1 72 0.014358 0.022808 0.028114 0.035470 0.049193 0.065417 0.079367 0.093474 0.109296 0.128028 0.144597 99.229881
1 73 0.011432 0.018321 0.024293 0.032875 0.048172 0.065638 0.079580 0.092333 0.106271 0.124255 0.140604 99.256226
1 74 0.018835 0.030172 0.036298 0.043101 0.056544 0.073476 0.087449 0.100509 0.115411 0.134766 0.152676 99.150764
1 75 0.014182 0.027895 0.038683 0.046196 0.060010 0.081202 0.099977 0.113375 0.126650 0.148467 0.173010 99.070351
1 76 0.013163 0.020760 0.027719 0.037766 0.054908 0.076162 0.096008 0.115601 0.135619 0.160655 0.185210 99.076431
1 77 0.013302 0.016547 0.020162 0.031084 0.050901 0.070095 0.086480 0.109617 0.140101 0.171756 0.197118 99.092842
1 78 0.008261 0.012303 0.016891 0.026533 0.044414 0.064417 0.082620 0.106179 0.138073 0.176155 0.211456 99.112694
1 79 0.006921 0.011021 0.014967 0.022634 0.038573 0.059038 0.078097 0.100934 0.133105 0.175782 0.218605 99.140320
1 80 0.005036 0.008507 0.012036 0.018200 0.030989 0.049018 0.067698 0.089916 0.120137 0.162548 0.208841 99.227074
1 81 0.003454 0.006664 0.010092 0.015267 0.027115 0.046677 0.068740 0.094220 0.129145 0.180745 0.238108 99.179771
1 82 0.003398 0.005818 0.008848 0.014787 0.027842 0.047658 0.069950 0.097852 0.136068 0.189655 0.249657 99.148468
1 83 0.006612 0.011275 0.016196 0.024579 0.040260 0.059238 0.077579 0.101648 0.137759 0.187582 0.242275 99.095001
1 84 0.006658 0.009505 0.012383 0.019548 0.034569 0.053002 0.070840 0.095019 0.129995 0.176153 0.223801 99.168526
1 85 0.003184 0.004613 0.006754 0.012520 0.026000 0.044723 0.065673 0.096697 0.144473 0.207861 0.270851 99.116653
1 86 0.004644 0.007831 0.011829 0.020271 0.039247 0.065646 0.092906 0.127951 0.178687 0.244868 0.311494 98.894623
1 87 0.007511 0.012812 0.018304 0.027967 0.047692 0.074631 0.101080 0.132227 0.176631 0.239145 0.307147 98.854858
1 88 0.005294 0.008865 0.012944 0.021033 0.039512 0.068599 0.100765 0.138294 0.188172 0.257158 0.330299 98.829063
1 89 0.007292 0.012901 0.019748 0.032888 0.063368 0.108859 0.152606 0.198130 0.258999 0.341355 0.422148 98.381706
1 90 0.022226 0.038313 0.049632 0.065461 0.101161 0.154498 0.201141 0.240629 0.288359 0.356092 0.425172 98.057320
1 91 0.020568 0.037648 0.052489 0.069120 0.102165 0.156780 0.211269 0.253187 0.291623 0.348062 0.410206 98.046883
1 92 0.023484 0.046944 0.067968 0.088376 0.131328 0.201748 0.263462 0.299484 0.330819 0.385735 0.445163 97.715492
1 93 0.060023 0.095843 0.112244 0.130991 0.174395 0.235882 0.280384 0.306099 0.330298 0.369034 0.405753 97.499054
1 94 0.055173 0.093741 0.117946 0.137785 0.173371 0.224395 0.263882 0.287106 0.306021 0.337037 0.368706 97.634834
1 95 0.067091 0.097023 0.111391 0.135929 0.183840 0.237438 0.269872 0.291974 0.316931 0.351636 0.380016 97.556862
1 96 0.073909 0.107965 0.122703 0.147726 0.194251 0.243452 0.273230 0.297283 0.325700 0.357482 0.379058 97.477242
1 97 0.056481 0.078940 0.094524 0.125717 0.177420 0.227224 0.258733 0.286919 0.316625 0.347746 0.369723 97.659943
1 98 0.033329 0.050676 0.065384 0.091237 0.136957 0.186986 0.224963 0.261503 0.303304 0.348976 0.385420 97.911270
1 99 0.024175 0.036761 0.049437 0.073796 0.119595 0.172756 0.216070 0.260702 0.314351 0.374806 0.424668 97.932884
1 100 0.032189 0.047026 0.058550 0.081337 0.124583 0.174569 0.214462 0.256025 0.307338 0.368237 0.422466 97.913216
1 101 0.019478 0.032835 0.044866 0.061323 0.091567 0.131409 0.167640 0.204531 0.250839 0.311894 0.374646 98.308975
1 102 0.022738 0.031114 0.037484 0.053498 0.088304 0.135209 0.178702 0.226625 0.285513 0.357776 0.424234 98.158798
1 103 0.019338 0.036700 0.051359 0.067369 0.102050 0.156336 0.207677 0.255024 0.315374 0.400463 0.486519 97.901794
1 104 0.017635 0.032547 0.045508 0.059261 0.085700 0.128317 0.171490 0.211318 0.258394 0.330228 0.413937 98.245659
1 105 0.012422 0.020164 0.027332 0.038759 0.060569 0.091122 0.121857 0.156356 0.201232 0.263353 0.332235 98.674599
1 106 0.011514 0.015626 0.020473 0.032887 0.057968 0.088457 0.117370 0.155399 0.208214 0.274200 0.339610 98.678284
1 107 0.011360 0.017242 0.023582 0.036987 0.065006 0.099739 0.130494 0.168407 0.223642 0.295304 0.365492 98.562744
1 108 0.016906 0.022754 0.027485 0.039634 0.063755 0.093127 0.119799 0.152755 0.199317 0.262056 0.327204 98.675209
1 109 0.011684 0.020071 0.027994 0.039480 0.060697 0.089013 0.115835 0.145744 0.187012 0.244750 0.308300 98.749420
1 110 0.011241 0.015723 0.020701 0.031947 0.054360 0.084725 0.114943 0.149867 0.194001 0.253090 0.315329 98.754082
1 111 0.009963 0.016949 0.023455 0.034888 0.060653 0.097525 0.130688 0.164752 0.213573 0.282950 0.354044 98.610558
1 112 0.016159 0.027833 0.038924 0.051277 0.071508 0.103232 0.136446 0.166382 0.198476 0.250370 0.314965 98.624428
1 113 0.016054 0.029374 0.039803 0.051771 0.076454 0.113436 0.146889 0.175516 0.210926 0.264375 0.322354 98.553047
1 114 0.020390 0.027172 0.035269 0.050531 0.074604 0.105417 0.137828 0.173614 0.212038 0.265112 0.326105 98.571915
1 115 0.013936 0.022588 0.030195 0.044268 0.074443 0.113787 0.147063 0.181346 0.229729 0.295954 0.361973 98.484718
1 116 0.014738 0.022304 0.029900 0.043423 0.068684 0.102430 0.135356 0.170871 0.213615 0.270402 0.329523 98.598755
1 117 0.019093 0.030318 0.039599 0.054764 0.082554 0.117495 0.148320 0.180692 0.222815 0.279451 0.338818 98.486084
1 118 0.015657 0.024886 0.033163 0.047575 0.076891 0.117761 0.155855 0.194402 0.243271 0.312266 0.385317 98.392960
1 119 0.016041 0.031051 0.044004 0.058564 0.089325 0.138655 0.186718 0.229142 0.279220 0.351114 0.427067 98.149094
1 120 0.013031 0.021555 0.031113 0.049984 0.091072 0.146415 0.190918 0.228608 0.273495 0.336436 0.396798 98.220573
1 121 0.050581 0.074476 0.086532 0.107777 0.149687 0.203182 0.245988 0.283004 0.323767 0.380440 0.437113 97.657448
1 122 0.027547 0.058597 0.086473 0.112552 0.164926 0.244055 0.307338 0.346846 0.387763 0.450567 0.512229 97.301109
1 123 0.031735 0.052792 0.072935 0.101433 0.155405 0.238140 0.313726 0.359301 0.381849 0.421779 0.465249 97.405663
1 124 0.072449 0.113215 0.128773 0.151773 0.203393 0.263041 0.293851 0.311623 0.338349 0.378827 0.411923 97.332787
1 125 0.089667 0.151548 0.188714 0.210586 0.247565 0.313800 0.364034 0.379938 0.378210 0.399913 0.433270 96.842758
1 126 0.053666 0.120886 0.164171 0.178220 0.221323 0.312244 0.386814 0.413582 0.430663 0.473510 0.518112 96.726807
1 127 0.064632 0.100172 0.125748 0.154433 0.199156 0.269709 0.337770 0.386744 0.414708 0.453985 0.495715 96.997223
1 128 0.027432 0.048019 0.064362 0.086526 0.134288 0.203923 0.257866 0.292438 0.330760 0.393663 0.457592 97.703133
1 129 0.017480 0.032651 0.048806 0.067312 0.099199 0.149742 0.204041 0.253489 0.301042 0.362911 0.426664 98.036667
1 130 0.037895 0.043743 0.049866 0.074053 0.115404 0.148364 0.169569 0.200153 0.239831 0.282428 0.318308 98.320389
1 131 0.018411 0.029625 0.038691 0.050612 0.071218 0.098363 0.122751 0.147075 0.176313 0.218942 0.265460 98.762535
1 132 0.013749 0.022860 0.028660 0.036114 0.053182 0.077562 0.099387 0.121808 0.152960 0.198162 0.244882 98.950676
1 133 0.011067 0.015054 0.019857 0.030825 0.049264 0.067010 0.082102 0.102559 0.129439 0.162441 0.194641 99.135742
1 134 0.011434 0.016077 0.019829 0.027803 0.042981 0.061032 0.077381 0.096460 0.121276 0.153973 0.186995 99.184761
1 135 0.008168 0.014383 0.019158 0.025275 0.038099 0.056234 0.073401 0.091465 0.116341 0.152777 0.192590 99.212112
1 136 0.005631 0.008710 0.012468 0.019201 0.031387 0.047044 0.063033 0.081422 0.103497 0.134092 0.167899 99.325615
1 137 0.009558 0.014077 0.017287 0.023897 0.037424 0.053970 0.069131 0.087811 0.113557 0.147407 0.182290 99.243591
1 138 0.007440 0.012508 0.017607 0.025240 0.039525 0.059171 0.078687 0.099712 0.125921 0.164021 0.207526 99.162636
1 139 0.006900 0.012957 0.018350 0.024556 0.037159 0.056824 0.077287 0.098919 0.127323 0.169619 0.217346 99.152756
1 140 0.008294 0.011135 0.014396 0.022546 0.038581 0.058664 0.078316 0.102581 0.132979 0.172617 0.213052 99.146843
1 141 0.007047 0.013594 0.019708 0.027439 0.043868 0.068818 0.093115 0.117703 0.151535 0.203545 0.261933 98.991699
1 142 0.007833 0.012789 0.018133 0.027455 0.046190 0.072383 0.098583 0.128395 0.166893 0.220395 0.276824 98.924126
1 143 0.011373 0.014576 0.018812 0.031844 0.058122 0.085723 0.108327 0.140224 0.185730 0.240231 0.289160 98.815880
1 144 0.017668 0.025977 0.031871 0.044610 0.070728 0.102198 0.128215 0.159688 0.206698 0.271093 0.335593 98.605659
1 145 0.009026 0.015772 0.022777 0.035782 0.066094 0.110505 0.149511 0.187207 0.238875 0.318073 0.402550 98.443832
1 146 0.014442 0.022858 0.033141 0.053086 0.089420 0.130083 0.166257 0.213325 0.279312 0.359927 0.436378 98.201767
1 147 0.047586 0.050009 0.054698 0.084926 0.140186 0.184828 0.213388 0.259507 0.328169 0.407561 0.475245 97.753891
1 148 0.022524 0.045702 0.063806 0.084742 0.135931 0.217596 0.285177 0.337357 0.412014 0.528854 0.642543 97.223755
1 149 0.012010 0.020670 0.031147 0.052867 0.105974 0.189045 0.266300 0.337651 0.426245 0.555844 0.684494 97.317757
1 150 0.047137 0.071142 0.096318 0.145773 0.227993 0.304876 0.354582 0.408647 0.484439 0.578347 0.664805 96.615944
1 151 0.088598 0.113580 0.126355 0.178815 0.290140 0.404376 0.467469 0.524650 0.607076 0.708227 0.786955 95.703766
1 152 0.018879 0.035001 0.055952 0.096455 0.191327 0.332873 0.456052 0.558829 0.679418 0.842593 0.988316 95.744308
1 153 0.044481 0.083467 0.118282 0.162278 0.249659 0.372026 0.470701 0.547687 0.645933 0.785954 0.921437 95.598099
1 154 0.110079 0.130893 0.138803 0.184539 0.284942 0.402495 0.482100 0.549071 0.625373 0.733460 0.836199 95.522049
1 155 0.051934 0.103218 0.148540 0.197251 0.294896 0.437884 0.553901 0.635287 0.733109 0.874209 1.015060 94.954720
1 156 0.096136 0.111136 0.130384 0.197132 0.317303 0.430139 0.505407 0.590452 0.690537 0.797253 0.885504 95.248619
1 157 0.109588 0.148810 0.164298 0.206410 0.293834 0.394245 0.460472 0.520596 0.603738 0.714083 0.814105 95.569817
1 158 0.065997 0.116638 0.151616 0.187579 0.265854 0.389912 0.493018 0.561024 0.636181 0.758435 0.890192 95.483551
1 159 0.069155 0.106949 0.135627 0.181287 0.269500 0.387909 0.483768 0.561782 0.650651 0.774139 0.898698 95.480537
1 160 0.062468 0.100260 0.130828 0.169593 0.238793 0.339703 0.432435 0.513318 0.602127 0.726428 0.861318 95.822731
1 161 0.068237 0.095410 0.113219 0.158552 0.261062 0.391494 0.490375 0.585220 0.712361 0.875233 1.021373 95.227463
1 162 0.052293 0.088055 0.121878 0.165173 0.238921 0.345708 0.446988 0.542343 0.653212 0.811239 0.986175 95.548012
1 163 0.034659 0.064819 0.088201 0.117654 0.189705 0.313473 0.431778 0.529605 0.646141 0.817164 0.994888 95.771912
1 164 0.051553 0.085581 0.120524 0.165849 0.236235 0.338028 0.440714 0.535135 0.624497 0.744707 0.883114 95.774063
1 165 0.082337 0.151222 0.192904 0.234779 0.325806 0.458839 0.566891 0.658674 0.780496 0.951460 1.129562 94.467033
1 166 0.033707 0.069541 0.105924 0.143083 0.220048 0.359208 0.504890 0.623451 0.746158 0.937586 1.160424 95.095978
1 167 0.055346 0.080865 0.099375 0.138686 0.221592 0.329341 0.422321 0.523658 0.660291 0.838242 1.011671 95.618614
1 168 0.036798 0.057315 0.074550 0.104442 0.160504 0.231515 0.296981 0.374951 0.481405 0.620533 0.767940 96.793068
1 169 0.029252 0.038965 0.049098 0.075922 0.127257 0.184736 0.235370 0.304777 0.403337 0.527052 0.655132 97.369095
1 170 0.011938 0.023398 0.036942 0.056807 0.097994 0.161674 0.227121 0.299398 0.400534 0.546448 0.707986 97.429756
1 171 0.018105 0.026410 0.033921 0.052400 0.094063 0.150656 0.203904 0.272814 0.377255 0.518070 0.660469 97.591934
1 172 0.009511 0.016289 0.023798 0.036841 0.063357 0.101038 0.139732 0.189169 0.263599 0.369236 0.486384 98.301048
1 173 0.006940 0.010830 0.014995 0.024359 0.046673 0.081000 0.117165 0.163466 0.233579 0.334305 0.443864 98.522827
1 174 0.009054 0.018740 0.029240 0.041475 0.065544 0.106361 0.152047 0.202540 0.273385 0.381265 0.510334 98.210014
1 175 0.010776 0.023862 0.036234 0.047655 0.072693 0.118248 0.166512 0.213405 0.279652 0.383745 0.506623 98.140594
1 176 0.006083 0.009785 0.013948 0.022523 0.041358 0.070523 0.102576 0.141027 0.194015 0.269837 0.356105 98.772224
1 177 0.007224 0.011903 0.016688 0.025874 0.045319 0.072478 0.100152 0.136125 0.192380 0.271840 0.358247 98.761765
1 178 0.015181 0.021316 0.026763 0.041000 0.072694 0.113668 0.150084 0.196132 0.268385 0.367307 0.467033 98.260437
1 179 0.010721 0.023395 0.035671 0.047408 0.071157 0.110985 0.152909 0.197790 0.263867 0.361976 0.472973 98.251144
1 180 0.006165 0.009123 0.012859 0.021909 0.042456 0.072589 0.104201 0.143429 0.198509 0.276081 0.361507 98.751167
1 181 0.007205 0.013714 0.020527 0.030879 0.054111 0.091683 0.131980 0.177370 0.241862 0.335553 0.439271 98.455849
1 182 0.013929 0.024181 0.035418 0.053424 0.087263 0.131599 0.173649 0.223832 0.297863 0.399893 0.509854 98.049095
1 183 0.018040 0.026657 0.033481 0.049254 0.083050 0.124635 0.160118 0.205065 0.273919 0.362692 0.449000 98.214088
1 184 0.007508 0.011716 0.016689 0.027730 0.053740 0.092702 0.131832 0.177791 0.242559 0.333020 0.427106 98.477615
1 185 0.013322 0.025668 0.038350 0.056614 0.096165 0.155153 0.209667 0.264079 0.341307 0.451608 0.568306 97.779755
1 186 0.030906 0.046850 0.059851 0.084009 0.130342 0.188772 0.239196 0.295698 0.373355 0.475319 0.580148 97.495560
1 187 0.018500 0.027298 0.035005 0.053588 0.098014 0.158475 0.209294 0.265140 0.347845 0.456290 0.555587 97.774963
1 188 0.013269 0.023557 0.034751 0.053214 0.095155 0.162794 0.229084 0.289671 0.362313 0.464817 0.570793 97.700577
1 189 0.038926 0.066024 0.088204 0.120576 0.181952 0.261220 0.323310 0.378098 0.451395 0.551753 0.653923 96.884621
1 190 0.050409 0.072283 0.086120 0.114752 0.175743 0.256598 0.320549 0.378397 0.451806 0.549371 0.643236 96.900734
1 191 0.024159 0.042560 0.060838 0.088129 0.143439 0.221536 0.288974 0.348364 0.424153 0.528192 0.632347 97.197311
1 192 0.052433 0.075884 0.092197 0.125383 0.191783 0.277220 0.343916 0.402170 0.473011 0.566541 0.654744 96.744720
1 193 0.071831 0.121955 0.151216 0.182552 0.245214 0.334003 0.399066 0.442970 0.496587 0.574231 0.649817 96.330559
1 194 0.025008 0.053845 0.083507 0.112412 0.175275 0.290353 0.396260 0.452823 0.497184 0.580892 0.672179 96.660263
1 195 0.037864 0.058984 0.076442 0.108832 0.178950 0.279296 0.364074 0.429282 0.495647 0.579760 0.650378 96.740494
1 196 0.073235 0.113660 0.136314 0.169925 0.236340 0.325042 0.387264 0.425728 0.467860 0.533259 0.598309 96.533058
1 197 0.074510 0.135991 0.173998 0.196904 0.238785 0.309339 0.369406 0.412914 0.461738 0.536337 0.618274 96.471802
1 198 0.028984 0.054195 0.076638 0.105375 0.173034 0.286040 0.381718 0.439947 0.498800 0.590286 0.676881 96.688103
1 199 0.041220 0.065782 0.086947 0.121150 0.188556 0.278562 0.348600 0.401211 0.460039 0.541347 0.615978 96.850609
1 200 0.074442 0.116743 0.137058 0.163268 0.217422 0.294558 0.357812 0.408939 0.466919 0.547484 0.629253 96.586105
1 201 0.032327 0.066658 0.094355 0.118300 0.175324 0.274947 0.360690 0.414329 0.475175 0.575974 0.680247 96.731674
1 202 0.030424 0.052931 0.073535 0.101160 0.161163 0.265148 0.366305 0.434001 0.482129 0.553931 0.624650 96.854622
1 203 0.050461 0.098755 0.134913 0.164128 0.225699 0.322340 0.394982 0.428414 0.461133 0.524213 0.589989 96.604973
1 204 0.107176 0.168538 0.198557 0.222396 0.271806 0.353140 0.413791 0.439181 0.451171 0.490860 0.543436 96.339951
1 205 0.087158 0.145487 0.172999 0.205259 0.276281 0.359451 0.399901 0.414334 0.443949 0.501228 0.553990 96.439964
1 206 0.172568 0.221183 0.220512 0.241631 0.290082 0.343070 0.373903 0.400904 0.433432 0.471416 0.500698 96.330605
1 207 0.055691 0.084858 0.107015 0.151487 0.239496 0.332563 0.377785 0.400023 0.436682 0.499476 0.554660 96.760262
1 208 0.015395 0.025045 0.038643 0.070384 0.146144 0.253360 0.342260 0.410963 0.477452 0.555762 0.615017 97.049576
1 209 0.039509 0.058208 0.077809 0.117131 0.187877 0.264372 0.321622 0.378163 0.446217 0.525393 0.594530 96.989166
1 210 0.051159 0.075437 0.091061 0.119807 0.175688 0.241200 0.290093 0.334375 0.390270 0.463131 0.532202 97.235580
1 211 0.026206 0.041502 0.055171 0.079712 0.129950 0.195327 0.250513 0.304003 0.372125 0.460046 0.542372 97.543076
1 212 0.009004 0.015565 0.024762 0.043849 0.089555 0.158610 0.222755 0.279656 0.345113 0.435756 0.523772 97.851601
1 213 0.046347 0.065815 0.078027 0.102001 0.147582 0.194884 0.231792 0.277993 0.345227 0.423600 0.490949 97.595787
1 214 0.041057 0.058039 0.068445 0.093656 0.146096 0.205291 0.245091 0.279283 0.321605 0.377709 0.428595 97.735138
1 215 0.011600 0.023308 0.036086 0.052535 0.086632 0.141162 0.195085 0.240662 0.291784 0.365607 0.442987 98.112549
1 216 0.014014 0.024485 0.034663 0.049862 0.081561 0.128736 0.174064 0.216686 0.267800 0.339269 0.413771 98.255089
1 217 0.030717 0.044799 0.055321 0.073483 0.105998 0.146332 0.181513 0.216489 0.256865 0.309233 0.362298 98.216957
1 218 0.023567 0.037091 0.047513 0.064001 0.094890 0.133426 0.165562 0.196142 0.234007 0.284301 0.335180 98.384315
1 219 0.015054 0.024806 0.035510 0.050528 0.075241 0.108891 0.142611 0.175816 0.211346 0.258844 0.310475 98.590881
1 220 0.028244 0.035679 0.039245 0.052576 0.081752 0.115460 0.141491 0.170404 0.210248 0.260073 0.305037 98.559792
1 221 0.016618 0.027741 0.039157 0.054339 0.077436 0.105038 0.130572 0.155633 0.183455 0.219951 0.259211 98.730850
1 222 0.017806 0.026443 0.032420 0.042933 0.062867 0.086744 0.106926 0.127634 0.153596 0.187296 0.220590 98.934738
1 223 0.011028 0.017917 0.023737 0.032038 0.047116 0.066260 0.084264 0.103687 0.128262 0.160145 0.192201 99.133347
1 224 0.009919 0.014452 0.018200 0.025623 0.039604 0.055688 0.069870 0.086482 0.108002 0.134744 0.160225 99.277191
1 225 0.006091 0.009623 0.013056 0.019016 0.030200 0.043683 0.056249 0.070777 0.089424 0.112714 0.135265 99.413902
1 226 0.006627 0.009500 0.012205 0.017997 0.028959 0.041175 0.052101 0.065660 0.083373 0.104733 0.124488 99.453178
1 227 0.007374 0.011224 0.014194 0.019583 0.030061 0.042041 0.052176 0.063971 0.079864 0.100267 0.119543 99.459702
1 228 0.006474 0.010304 0.013787 0.019327 0.029401 0.041238 0.052082 0.064444 0.080110 0.099756 0.118528 99.464554
1 229 0.008565 0.011524 0.013886 0.020178 0.032824 0.046389 0.057153 0.070023 0.087196 0.107745 0.125386 99.419136
1 230 0.007463 0.012198 0.016735 0.023860 0.037238 0.053290 0.067103 0.081110 0.098529 0.121062 0.142299 99.339111
1 231 0.012731 0.017538 0.020170 0.026918 0.040564 0.055773 0.067978 0.082147 0.101322 0.125049 0.146121 99.303688
1 232 0.009840 0.015928 0.022004 0.031102 0.046827 0.065338 0.081250 0.096201 0.112809 0.133969 0.153984 99.230751
1 233 0.014652 0.019862 0.023175 0.032056 0.050817 0.072159 0.088193 0.104462 0.125437 0.150549 0.170822 99.147820
1 234 0.012911 0.020727 0.027807 0.038419 0.057782 0.081714 0.101849 0.119587 0.139317 0.164825 0.188769 99.046288
1 235 0.016121 0.024877 0.031253 0.041591 0.061829 0.087379 0.109577 0.130323 0.153037 0.180540 0.205059 98.958412
1 236 0.018137 0.030197 0.041225 0.056339 0.082869 0.113629 0.136864 0.154820 0.173140 0.197517 0.219818 98.775444
1 237 0.037860 0.056468 0.064560 0.077449 0.104240 0.135007 0.156476 0.174282 0.194698 0.220430 0.241976 98.536560
1 238 0.027512 0.043262 0.055852 0.077011 0.118476 0.166600 0.198158 0.218483 0.238647 0.266282 0.288478 98.301231
1 239 0.034101 0.056483 0.075600 0.096473 0.130563 0.180592 0.224865 0.251593 0.266974 0.294792 0.324782 98.063187
1 240 0.045111 0.083546 0.099456 0.111599 0.152123 0.215299 0.255958 0.270832 0.287339 0.320055 0.347740 97.810944
1 241 0.047922 0.083230 0.117982 0.143725 0.170601 0.217374 0.262796 0.283525 0.282086 0.296402 0.321036 97.773323
1 242 0.061335 0.100458 0.119066 0.137677 0.173894 0.219631 0.251849 0.274946 0.302512 0.340560 0.374878 97.643196
1 243 0.027021 0.040200 0.052776 0.078978 0.137348 0.219667 0.286120 0.328431 0.361950 0.409183 0.444358 97.613968
1 244 0.032635 0.064091 0.088377 0.109676 0.154756 0.230047 0.295100 0.330315 0.355789 0.399786 0.445092 97.494331
1 245 0.043255 0.093533 0.132442 0.144959 0.167805 0.226967 0.286894 0.318524 0.338938 0.387804 0.454665 97.404221
1 246 0.018887 0.039234 0.061793 0.088022 0.140030 0.224881 0.304076 0.356460 0.400794 0.469936 0.541847 97.354042
1 247 0.014617 0.020862 0.028346 0.046331 0.086510 0.146417 0.208992 0.279991 0.366108 0.469665 0.557234 97.774925
1 248 0.019325 0.028065 0.036782 0.057093 0.099512 0.152530 0.197049 0.247295 0.318674 0.411698 0.500328 97.931648
1 249 0.016970 0.029505 0.043312 0.064846 0.105956 0.165312 0.222597 0.279419 0.347902 0.441903 0.540056 97.742226
1 250 0.012634 0.025847 0.041471 0.062191 0.103671 0.171356 0.242311 0.311756 0.395599 0.514870 0.644666 97.473625
1 251 0.014473 0.023262 0.033083 0.050586 0.086004 0.141188 0.199935 0.264164 0.343656 0.457078 0.579369 97.807205
1 252 0.018974 0.033284 0.045904 0.063080 0.097750 0.151672 0.204422 0.255621 0.317944 0.411723 0.518992 97.880638
1 253 0.020226 0.042277 0.063388 0.083580 0.119715 0.182597 0.251173 0.316501 0.391854 0.507422 0.647358 97.373917
1 254 0.008816 0.017225 0.027833 0.044511 0.081735 0.149535 0.229722 0.311764 0.406061 0.545571 0.704620 97.472610
1 255 0.013527 0.023061 0.034592 0.055037 0.094792 0.150633 0.207858 0.273661 0.360081 0.476099 0.600254 97.710403
1 256 0.017511 0.024263 0.032188 0.051617 0.089388 0.135851 0.180886 0.242143 0.330842 0.450650 0.582557 97.862099
1 257 0.016527 0.025918 0.036173 0.057659 0.104264 0.173674 0.247873 0.341345 0.475229 0.659406 0.854004 97.007927
1 258 0.015230 0.030571 0.048691 0.074022 0.126220 0.217304 0.318601 0.421960 0.552171 0.745399 0.970769 96.479065
1 259 0.023982 0.045523 0.067105 0.092958 0.142064 0.225333 0.313689 0.399336 0.503555 0.659574 0.844093 96.682785
1 260 0.031021 0.049641 0.068872 0.102471 0.166107 0.255949 0.346395 0.448011 0.579358 0.756109 0.952358 96.243706
1 261 0.053300 0.076980 0.100641 0.150532 0.245959 0.365961 0.471916 0.592645 0.754438 0.954706 1.139249 95.093674
1 262 0.075910 0.107809 0.131678 0.184387 0.292418 0.431658 0.545294 0.652527 0.779787 0.934050 1.068917 94.795570
1 263 0.070775 0.121793 0.166853 0.225974 0.332235 0.472043 0.585342 0.673530 0.767664 0.890515 1.007464 94.685814
1 264 0.134064 0.205868 0.245283 0.292401 0.380393 0.506189 0.606504 0.675257 0.735653 0.823245 0.911570 94.483574
1 265 0.104823 0.176692 0.215806 0.261495 0.360301 0.497470 0.589877 0.637952 0.693937 0.789556 0.880727 94.791367
1 266 0.125586 0.215864 0.284647 0.328427 0.380422 0.485472 0.586132 0.636890 0.649961 0.694834 0.754997 94.856766
1 267 0.085005 0.161707 0.201710 0.227190 0.302359 0.437706 0.541436 0.578872 0.603200 0.668251 0.735844 95.456718
1 268 0.051741 0.090408 0.133101 0.181263 0.245102 0.335250 0.425146 0.490410 0.527234 0.578562 0.636830 96.304947
1 269 0.074883 0.101972 0.112651 0.145893 0.218032 0.296209 0.346977 0.394595 0.451305 0.508975 0.543673 96.804832
1 270 0.037561 0.055021 0.070821 0.099527 0.146764 0.195362 0.234672 0.277734 0.325876 0.375109 0.412820 97.768738
1 271 0.025530 0.036473 0.045776 0.066417 0.106010 0.145781 0.173469 0.204105 0.241548 0.281129 0.310854 98.362907
1 272 0.022806 0.028442 0.034099 0.051706 0.083938 0.111514 0.131129 0.160060 0.197430 0.231741 0.254683 98.692451
1 273 0.014373 0.019837 0.026646 0.042785 0.072040 0.097911 0.116719 0.142392 0.174631 0.205312 0.226670 98.860687
1 274 0.020211 0.024503 0.028937 0.043477 0.070065 0.092844 0.109476 0.134620 0.167274 0.197785 0.218682 98.892120
1 275 0.019990 0.026090 0.033466 0.051583 0.082801 0.108635 0.126616 0.151934 0.183486 0.213119 0.233808 98.768471
1 276 0.031573 0.037858 0.045134 0.066492 0.102235 0.130301 0.149405 0.178339 0.215152 0.250065 0.274969 98.518478
1 277 0.036267 0.052994 0.059888 0.073984 0.105619 0.141891 0.166386 0.191200 0.227257 0.273669 0.313638 98.357208
1 278 0.041264 0.061586 0.078154 0.097651 0.129151 0.173828 0.212731 0.244562 0.276292 0.324930 0.376176 97.983673
1 279 0.032396 0.061079 0.079072 0.094993 0.135005 0.200291 0.254597 0.290428 0.331862 0.397958 0.466771 97.655548
1 280 0.030806 0.048915 0.064989 0.085606 0.121236 0.175299 0.228430 0.275143 0.319771 0.382897 0.451662 97.815247
1 281 0.029362 0.041961 0.051281 0.071389 0.115138 0.175166 0.224034 0.267555 0.324685 0.409796 0.497078 97.792557
1 282 0.030884 0.053075 0.064873 0.077605 0.110385 0.168725 0.225790 0.272404 0.327537 0.416116 0.515385 97.737213
1 283 0.024472 0.040584 0.055667 0.076804 0.115854 0.176944 0.232379 0.273416 0.315973 0.393265 0.487846 97.806793
1 284 0.024876 0.043817 0.057077 0.073277 0.110571 0.173823 0.232303 0.276456 0.324313 0.399980 0.482684 97.800827
1 285 0.039696 0.059204 0.075799 0.103521 0.147373 0.196325 0.231695 0.262648 0.300043 0.355451 0.413297 97.814949
1 286 0.047897 0.062381 0.070589 0.093692 0.141235 0.191727 0.224596 0.256747 0.301711 0.359123 0.408877 97.841423
1 287 0.052066 0.060347 0.070381 0.101818 0.151980 0.192219 0.221000 0.262095 0.312302 0.355826 0.385282 97.834686
1 288 0.043679 0.060416 0.072650 0.100275 0.153106 0.208563 0.244395 0.277527 0.321786 0.375681 0.417311 97.724609
1 289 0.038875 0.071466 0.091375 0.107070 0.145165 0.206833 0.255960 0.288121 0.328735 0.395878 0.464241 97.606285
1 290 0.036162 0.065493 0.083495 0.097658 0.130968 0.188436 0.239678 0.274984 0.311863 0.369484 0.429319 97.772461
1 291 0.018573 0.032126 0.045348 0.064058 0.101606 0.158340 0.210728 0.250330 0.286688 0.336598 0.386047 98.109558
1 292 0.030171 0.050369 0.068016 0.089807 0.127604 0.178110 0.222285 0.260311 0.299678 0.347465 0.391015 97.935173
1 293 0.036697 0.063655 0.082293 0.102759 0.141984 0.194066 0.234897 0.265229 0.297552 0.338790 0.375784 97.866287
1 294 0.016736 0.028913 0.040402 0.055657 0.084537 0.127736 0.169324 0.204722 0.239800 0.285226 0.328655 98.418297
1 295 0.014489 0.025060 0.035220 0.048811 0.074544 0.110738 0.144944 0.177131 0.213276 0.257811 0.298505 98.599472
1 296 0.021861 0.036764 0.048466 0.063685 0.092004 0.127908 0.156322 0.179016 0.202702 0.231538 0.256330 98.583397
1 297 0.012268 0.020484 0.028717 0.040912 0.063157 0.091384 0.116316 0.138965 0.162166 0.189560 0.213572 98.922501
1 298 0.007587 0.010901 0.014081 0.021057 0.035432 0.053082 0.069453 0.088923 0.113659 0.142417 0.166549 99.276855
1 299 0.007774 0.012502 0.017393 0.025253 0.039229 0.055464 0.069932 0.085251 0.102326 0.121692 0.138465 99.324715
1 300 0.006857 0.010437 0.013671 0.019646 0.030851 0.043449 0.054299 0.066458 0.080920 0.097315 0.111233 99.464867
1 301 0.004882 0.007006 0.009023 0.013279 0.021494 0.030495 0.038384 0.048161 0.060564 0.075048 0.087589 99.604073
1 302 0.003735 0.005398 0.007030 0.010444 0.016867 0.023790 0.030033 0.038005 0.048246 0.060465 0.071387 99.684593
1 303 0.004428 0.006274 0.007798 0.011255 0.018022 0.025104 0.031014 0.038510 0.048365 0.059976 0.069818 99.679436
1 304 0.003838 0.005932 0.007894 0.011230 0.017037 0.023335 0.029038 0.035718 0.043613 0.053278 0.062346 99.706741
1 305 0.003234 0.005076 0.006794 0.009738 0.015230 0.021374 0.026871 0.033185 0.040784 0.050154 0.058779 99.728783
1 306 0.003051 0.004371 0.005549 0.008125 0.013242 0.018901 0.023913 0.030060 0.037897 0.047545 0.056159 99.751190
1 307 0.002504 0.003809 0.005097 0.007614 0.012525 0.018010 0.022970 0.029047 0.036896 0.046648 0.055514 99.759361
1 308 0.002693 0.004217 0.005677 0.008233 0.012985 0.018434 0.023555 0.029728 0.037447 0.047209 0.056563 99.753258
1 309 0.002834 0.004462 0.005886 0.008410 0.013435 0.019425 0.024874 0.031179 0.039213 0.049655 0.059570 99.741058
1 310 0.003081 0.004921 0.006639 0.009553 0.015051 0.021485 0.027331 0.033887 0.041825 0.052087 0.062044 99.722092
1 311 0.002527 0.004057 0.005552 0.008087 0.013126 0.019439 0.025373 0.031942 0.039986 0.050609 0.061018 99.738281
1 312 0.002471 0.003922 0.005326 0.007851 0.012890 0.019013 0.024721 0.031375 0.039903 0.051021 0.061856 99.739647
1 313 0.002642 0.004235 0.005774 0.008384 0.013318 0.019194 0.024690 0.031160 0.039488 0.050428 0.061232 99.739449
1 314 0.003699 0.005647 0.007216 0.010038 0.015534 0.021985 0.027725 0.034280 0.042638 0.053539 0.063945 99.713745
1 315 0.002702 0.004305 0.005820 0.008461 0.013690 0.020074 0.025921 0.032509 0.040641 0.051160 0.061238 99.733475
1 316 0.002726 0.004334 0.005924 0.008677 0.013899 0.020206 0.026185 0.033161 0.041694 0.052784 0.063812 99.726601
1 317 0.004006 0.005791 0.007303 0.010653 0.017096 0.023938 0.029634 0.036743 0.046108 0.057611 0.068012 99.693100
1 318 0.004693 0.006737 0.008403 0.011968 0.018931 0.026494 0.032513 0.039398 0.048192 0.059721 0.070553 99.672394
1 319 0.002962 0.004736 0.006368 0.009210 0.015117 0.022651 0.029778 0.037988 0.048297 0.061410 0.073621 99.687866
1 320 0.003382 0.005373 0.007358 0.010747 0.017394 0.025970 0.034239 0.043158 0.053290 0.066668 0.080060 99.652359
1 321 0.004979 0.009055 0.012084 0.015409 0.022596 0.032757 0.041708 0.049698 0.059499 0.074000 0.088548 99.589661
1 322 0.004071 0.006615 0.009035 0.012490 0.018684 0.026959 0.035261 0.043609 0.052029 0.063443 0.075340 99.652466
1 323 0.003701 0.005723 0.007394 0.010343 0.016191 0.023154 0.029380 0.036537 0.045568 0.057195 0.068189 99.696625
1 324 0.003998 0.006243 0.008159 0.011470 0.017670 0.024490 0.030147 0.036366 0.043977 0.053804 0.063193 99.700485
1 325 0.003527 0.005456 0.007155 0.010171 0.016047 0.022766 0.028630 0.035301 0.043421 0.053484 0.062520 99.711525
1 326 0.003939 0.005677 0.007012 0.009924 0.015858 0.022268 0.027627 0.034343 0.043263 0.053919 0.062896 99.713280
1 327 0.003558 0.005258 0.006792 0.009756 0.015457 0.021726 0.027122 0.033533 0.041222 0.050879 0.059773 99.724922
1 328 0.003295 0.005258 0.006697 0.009021 0.013749 0.019116 0.023463 0.028463 0.035266 0.044409 0.052874 99.758385
1 329 0.005482 0.008393 0.011185 0.015651 0.022480 0.031382 0.039245 0.046540 0.054262 0.067670 0.084068 99.613640
2 3 0.000000 0.000000 0.000000 0.000000 0.000000 0.000000 0.000000 0.000000 0.000000 0.000000 0.000000 0.000000
2 4 0.203294 9.338790 8.729387 18.607292 4.851741 10.211897 9.776275 2.388496 1.636656 0.792555 0.267453 33.196159
2 5 0.514839 8.600377 6.254978 11.549807 4.532231 12.064141 13.693883 9.518871 3.299450 1.009891 0.361795 28.599735
2 6 0.684570 8.460024 5.535279 8.500171 4.965611 12.682819 12.415151 9.355696 6.638613 5.557282 2.807077 22.397709
2 7 0.471667 4.985784 3.184931 7.097392 7.625516 17.012300 12.336453 7.644560 4.877403 4.367702 2.831643 27.564648
2 8 0.211297 0.803071 1.036287 2.498442 4.227636 8.245800 15.756523 10.375464 7.091579 4.663329 3.876486 41.214081
2 9 0.155786 0.411645 0.500393 1.201021 1.960270 3.945494 9.040998 7.500458 6.829619 6.487817 8.424091 53.542404
2 10 0.174245 0.360202 0.563496 1.099245 1.598011 2.799076 7.063357 7.281167 9.131006 9.158104 10.374984 50.397102
2 11 0.327202 0.594547 0.800344 1.263862 1.666998 2.540192 5.521849 5.332705 7.203025 7.857255 10.275925 56.616096
2 12 0.178628 0.279156 0.361362 0.654245 1.031787 1.669249 3.429759 3.109932 3.981215 4.623975 7.269157 73.411537
2 13 0.125665 0.174477 0.211176 0.370679 0.648005 1.176497 2.553967 2.272456 2.725271 2.968680 4.495254 82.277878
2 14 0.044681 0.089295 0.139877 0.227412 0.397127 0.730982 1.126371 1.466372 1.841444 2.505986 3.323563 88.106888
2 15 0.056182 0.108280 0.161780 0.257755 0.476159 0.949204 1.554989 2.042597 2.432297 3.045344 3.714900 85.200516
2 16 0.040723 0.071363 0.109949 0.193619 0.363801 0.666541 1.019656 1.375337 1.829641 2.593863 3.537833 88.197670
2 17 0.074267 0.115014 0.154320 0.239119 0.371720 0.551323 0.728137 0.914908 1.170299 1.598877 2.190171 91.891846
2 18 0.028158 0.051522 0.079049 0.132411 0.243071 0.454455 0.720441 0.984758 1.285735 1.760638 2.324016 91.935745
2 19 0.025414 0.047964 0.073180 0.123724 0.242744 0.499471 0.849071 1.177164 1.485422 1.944789 2.473272 91.057785
2 20 0.020675 0.035888 0.053897 0.092882 0.173272 0.321115 0.508018 0.716138 0.990228 1.437472 2.021267 93.629143
2 21 0.014980 0.027588 0.040918 0.067090 0.123181 0.232971 0.367548 0.500274 0.664875 0.945279 1.316286 95.699013
2 22 0.015093 0.026244 0.038342 0.064450 0.118330 0.213854 0.329871 0.456574 0.625465 0.896505 1.235070 95.980202
2 23 0.011330 0.020926 0.032026 0.054076 0.102647 0.199224 0.328173 0.467882 0.643695 0.928320 1.287893 95.923805
2 24 0.017499 0.033181 0.048710 0.075360 0.131601 0.236510 0.359228 0.469377 0.599711 0.822414 1.109151 96.097252
2 25 0.022970 0.032647 0.042306 0.068616 0.119917 0.193334 0.269527 0.352465 0.466557 0.642559 0.857841 96.931267
2 26 0.004265 0.007072 0.010710 0.018232 0.034566 0.061242 0.092258 0.132345 0.191633 0.282371 0.397079 98.768227
2 27 0.010024 0.014318 0.018922 0.030299 0.054854 0.091454 0.127767 0.172354 0.241312 0.352406 0.493233 98.393059
2 28 0.007786 0.016142 0.024899 0.036096 0.062140 0.112677 0.168192 0.216718 0.272185 0.360904 0.465949 98.256317
2 29 0.013952 0.021126 0.028460 0.043685 0.073171 0.113114 0.146764 0.179048 0.221112 0.288050 0.369097 98.502419
2 30 0.008189 0.012436 0.017159 0.027423 0.049002 0.080954 0.113533 0.153101 0.211295 0.298556 0.403478 98.624870
2 31 0.005732 0.009781 0.015453 0.025907 0.045853 0.076818 0.112106 0.154303 0.210501 0.292734 0.393502 98.657310
2 32 0.012741 0.018346 0.024241 0.038063 0.065285 0.097930 0.122227 0.147809 0.188199 0.252883 0.329103 98.703178
2 33 0.006465 0.012815 0.020202 0.030706 0.053117 0.093776 0.137499 0.172828 0.207178 0.263184 0.330280 98.671951
2 34 0.004562 0.008072 0.011670 0.018023 0.034036 0.066884 0.106591 0.145522 0.192418 0.271359 0.370555 98.770309
2 35 0.006242 0.011437 0.018470 0.029424 0.050096 0.086756 0.129982 0.171112 0.213377 0.279893 0.364060 98.639145
2 36 0.017169 0.025791 0.033809 0.049064 0.076580 0.111272 0.139044 0.165176 0.200159 0.254636 0.319916 98.607376
2 37 0.015460 0.023813 0.032361 0.047053 0.071548 0.105360 0.138905 0.175002 0.219876 0.283964 0.360725 98.525932
2 38 0.013493 0.019867 0.027815 0.044140 0.073387 0.111543 0.146577 0.183707 0.231323 0.299627 0.377122 98.471405
2 39 0.016781 0.026886 0.038339 0.056942 0.087430 0.129307 0.168384 0.204722 0.246573 0.309162 0.382715 98.332756
2 40 0.016918 0.028247 0.035802 0.047511 0.074876 0.122957 0.168392 0.204855 0.250291 0.327818 0.420451 98.301880
2 41 0.008292 0.015063 0.024409 0.038987 0.065419 0.113089 0.171388 0.227153 0.279860 0.357805 0.452542 98.245995
2 42 0.023201 0.033748 0.045011 0.068255 0.107768 0.154302 0.191299 0.228561 0.278415 0.350975 0.434551 98.083916
2 43 0.023410 0.032881 0.044107 0.069159 0.111957 0.161240 0.202997 0.249226 0.308459 0.385087 0.464748 97.946732
2 44 0.014231 0.021103 0.030307 0.050632 0.089914 0.144622 0.199398 0.262124 0.342313 0.447229 0.554638 97.843483
2 45 0.023960 0.034172 0.045051 0.069349 0.111785 0.160014 0.199045 0.245074 0.312612 0.405109 0.506514 97.887321
2 46 0.020295 0.037270 0.058826 0.090881 0.142682 0.215678 0.286074 0.351080 0.422917 0.519650 0.624824 97.229820
2 47 0.041924 0.066062 0.092662 0.141833 0.221896 0.315643 0.393320 0.467789 0.552350 0.651501 0.741363 96.313660
2 48 0.013704 0.021066 0.031452 0.054753 0.103236 0.183742 0.277774 0.388677 0.527073 0.714254 0.913189 96.771080
2 49 0.013646 0.023540 0.037429 0.066077 0.124297 0.210035 0.298779 0.402170 0.543300 0.720133 0.879414 96.681175
2 50 0.063292 0.090330 0.126211 0.219607 0.380719 0.510033 0.560939 0.601732 0.652405 0.695817 0.709775 95.389137
2 51 0.029600 0.057508 0.097684 0.173186 0.330855 0.555537 0.722613 0.781548 0.774032 0.771885 0.752942 94.952606
2 52 0.007063 0.011477 0.018149 0.036559 0.088982 0.198352 0.355356 0.549535 0.749310 0.907878 0.951660 96.125671
2 53 0.016848 0.029946 0.056129 0.121617 0.275284 0.505048 0.688996 0.776479 0.783182 0.768599 0.716409 95.261459
2 54 0.253723 0.468601 0.541725 0.595891 0.642186 0.613869 0.513442 0.430178 0.399017 0.394641 0.390418 94.756310
2 55 0.039294 0.084421 0.163585 0.268111 0.391198 0.564850 0.716587 0.758455 0.709002 0.679919 0.662696 94.961891
2 56 0.055425 0.095886 0.120894 0.157145 0.238420 0.366667 0.479827 0.564529 0.648040 0.746257 0.813302 95.713600
2 57 0.048879 0.067739 0.092174 0.146711 0.234243 0.331674 0.412123 0.493039 0.573794 0.655597 0.717153 96.226875
2 58 0.038402 0.049215 0.065674 0.112443 0.199381 0.293633 0.364456 0.439886 0.528435 0.631984 0.722074 96.554413
2 59 0.017680 0.035389 0.055234 0.078864 0.122198 0.199385 0.282721 0.350489 0.415230 0.515635 0.634737 97.292442
2 60 0.016530 0.024619 0.033031 0.051371 0.088440 0.145647 0.203216 0.265099 0.344388 0.466138 0.614473 97.747047
2 61 0.008961 0.016665 0.027223 0.043794 0.075032 0.130504 0.198628 0.270527 0.350686 0.467950 0.607422 97.802612
2 62 0.018344 0.025163 0.032198 0.050586 0.086638 0.130094 0.165448 0.207039 0.265952 0.351156 0.447395 98.219994
2 63 0.008383 0.014014 0.021222 0.034810 0.060140 0.096548 0.133799 0.175532 0.229002 0.305563 0.395393 98.525589
2 64 0.004217 0.007531 0.011459 0.019114 0.038572 0.077197 0.125402 0.177325 0.240335 0.336893 0.448499 98.513458
2 65 0.009112 0.014642 0.021842 0.036577 0.065130 0.104206 0.141631 0.181837 0.231091 0.299029 0.375199 98.519699
2 66 0.005044 0.008467 0.013039 0.021977 0.040279 0.069063 0.100834 0.135961 0.178283 0.237034 0.302849 98.887169
2 67 0.008136 0.012865 0.018396 0.029284 0.050570 0.079898 0.107856 0.137643 0.174106 0.223740 0.277457 98.880051
2 68 0.011237 0.016240 0.021793 0.033508 0.055076 0.082334 0.106453 0.131959 0.163369 0.209157 0.260835 98.908035
2 69 0.011737 0.018961 0.026101 0.037090 0.055856 0.079445 0.099634 0.119071 0.142437 0.176460 0.214329 99.018875
2 70 0.012352 0.016749 0.021414 0.032115 0.050998 0.072119 0.088655 0.106605 0.128859 0.159764 0.192344 99.118027
2 71 0.010964 0.017633 0.024053 0.033626 0.050109 0.072429 0.092585 0.111211 0.131546 0.161765 0.196479 99.097603
2 72 0.012660 0.019809 0.026529 0.036846 0.053593 0.074442 0.092321 0.109418 0.128573 0.156613 0.188466 99.100723
2 73 0.010132 0.014995 0.020463 0.030415 0.047248 0.068648 0.088077 0.107226 0.127220 0.154643 0.184014 99.146912
2 74 0.017901 0.025105 0.030939 0.042796 0.063285 0.086420 0.103495 0.119805 0.139203 0.167247 0.196823 99.006981
2 75 0.014090 0.025625 0.035921 0.045831 0.061878 0.088822 0.115415 0.135204 0.151696 0.181197 0.218759 98.925568
2 76 0.015024 0.021522 0.027250 0.038171 0.057408 0.082502 0.104775 0.126823 0.151177 0.186008 0.225420 98.963913
2 77 0.011057 0.014681 0.019872 0.031784 0.051414 0.073006 0.093138 0.119085 0.152348 0.195334 0.241028 98.997253
2 78 0.007682 0.011620 0.016416 0.026627 0.046214 0.071509 0.095054 0.122882 0.160102 0.211022 0.266196 98.964676
2 79 0.003738 0.006331 0.010003 0.017377 0.032637 0.056167 0.081626 0.111071 0.149942 0.206854 0.272669 99.051582
2 80 0.002652 0.004485 0.006942 0.012310 0.024531 0.044254 0.065803 0.091352 0.126622 0.181231 0.247513 99.192307
2 81 0.001521 0.002911 0.004707 0.008190 0.017558 0.037372 0.063936 0.094592 0.133806 0.198889 0.280610 99.155907
2 82 0.001717 0.002884 0.004592 0.008515 0.018170 0.036537 0.060981 0.093797 0.141012 0.216296 0.311658 99.103836
2 83 0.003323 0.005895 0.009522 0.016756 0.032154 0.056624 0.084220 0.115424 0.154935 0.213040 0.283019 99.025085
2 84 0.004388 0.006857 0.009920 0.016765 0.031206 0.051686 0.072134 0.097452 0.133844 0.188295 0.253153 99.134300
2 85 0.002232 0.003228 0.004695 0.008900 0.019317 0.036136 0.056060 0.085866 0.135367 0.213093 0.308473 99.126633
2 86 0.002681 0.004706 0.007745 0.014277 0.029323 0.055585 0.088674 0.130554 0.187074 0.269378 0.366858 98.843147
2 87 0.005687 0.009874 0.015190 0.025268 0.045961 0.077056 0.108907 0.143956 0.190968 0.261604 0.347231 98.768303
2 88 0.003446 0.005689 0.008765 0.015561 0.031223 0.057439 0.087492 0.125171 0.180642 0.267339 0.374285 98.842949
2 89 0.004552 0.007325 0.011496 0.021233 0.044312 0.084008 0.132277 0.193186 0.276491 0.392586 0.517434 98.315094
2 90 0.011130 0.018672 0.027650 0.044912 0.083068 0.143023 0.199740 0.249839 0.309515 0.401201 0.504397 98.006851
2 91 0.012701 0.021250 0.031591 0.050068 0.086444 0.141497 0.194949 0.246709 0.311605 0.410833 0.525517 97.966835
2 92 0.012592 0.022782 0.035081 0.054923 0.097940 0.174400 0.256213 0.327848 0.403179 0.511993 0.623936 97.479118
2 93 0.038555 0.059905 0.081445 0.118194 0.183533 0.267552 0.330737 0.371502 0.408524 0.469435 0.535173 97.135452
2 94 0.042210 0.066052 0.088649 0.122839 0.177983 0.246916 0.301391 0.343338 0.384901 0.443131 0.502011 97.280579
2 95 0.059417 0.078076 0.096740 0.138244 0.202935 0.267516 0.310538 0.350857 0.395739 0.452922 0.506677 97.140343
2 96 0.062113 0.088972 0.112921 0.154295 0.215121 0.276306 0.316688 0.352681 0.393826 0.447574 0.498760 97.080742
2 97 0.072809 0.096480 0.113806 0.151840 0.208295 0.263177 0.298618 0.335936 0.382691 0.440506 0.495352 97.140488
2 98 0.037999 0.056222 0.075357 0.109363 0.163469 0.225812 0.275034 0.321829 0.373961 0.439422 0.504308 97.417221
2 99 0.024062 0.036391 0.051462 0.080023 0.131854 0.200655 0.262030 0.319476 0.379526 0.458257 0.539331 97.516937
2 100 0.036491 0.050955 0.065663 0.096726 0.151282 0.215499 0.266424 0.316851 0.375467 0.452413 0.532105 97.440125
2 101 0.014740 0.024220 0.035548 0.054274 0.088152 0.137290 0.185976 0.235574 0.294842 0.378701 0.474513 98.076172
2 102 0.017483 0.024007 0.032007 0.051391 0.089200 0.138148 0.181889 0.232575 0.301945 0.401688 0.514386 98.015282
2 103 0.011623 0.021460 0.032564 0.049840 0.088627 0.158710 0.233906 0.297705 0.363647 0.468944 0.589165 97.683807
2 104 0.012057 0.021567 0.031583 0.046771 0.077934 0.130945 0.185760 0.235865 0.295260 0.391723 0.509820 98.060715
2 105 0.008046 0.012864 0.019309 0.031618 0.054055 0.087393 0.123611 0.165645 0.219667 0.298095 0.395273 98.584427
2 106 0.010219 0.014290 0.019922 0.033302 0.058267 0.090609 0.123161 0.166062 0.226226 0.308626 0.404706 98.544609
2 107 0.009046 0.014098 0.020348 0.033095 0.058913 0.096350 0.134294 0.178919 0.240796 0.330019 0.432974 98.451141
2 108 0.013292 0.018874 0.024569 0.037748 0.064348 0.099715 0.131392 0.167626 0.219821 0.297335 0.388171 98.537102
2 109 0.010439 0.018688 0.028405 0.042193 0.065287 0.100060 0.136177 0.172613 0.216366 0.282893 0.366931 98.559944
2 110 0.011965 0.016644 0.021525 0.033987 0.060382 0.097466 0.131948 0.171528 0.227277 0.309291 0.403652 98.514336
2 111 0.006635 0.011703 0.018797 0.030652 0.053814 0.094829 0.144244 0.196137 0.255525 0.345211 0.454850 98.387596
2 112 0.020497 0.031674 0.039527 0.054306 0.085158 0.128581 0.163656 0.194558 0.238725 0.312209 0.401342 98.329765
2 113 0.011074 0.022558 0.038388 0.056690 0.083370 0.131688 0.188385 0.233500 0.266795 0.324145 0.401925 98.241486
2 114 0.028792 0.035776 0.039439 0.055396 0.088457 0.130516 0.163356 0.199156 0.251842 0.333520 0.429050 98.244705
2 115 0.009886 0.016985 0.027388 0.044571 0.072944 0.116573 0.166589 0.219702 0.277715 0.359728 0.460298 98.227623
2 116 0.016445 0.023193 0.029333 0.044153 0.075159 0.117100 0.152659 0.189933 0.242891 0.323417 0.417631 98.368088
2 117 0.014445 0.024246 0.036287 0.055425 0.086699 0.129184 0.170596 0.212972 0.263790 0.336427 0.424143 98.245789
2 118 0.011089 0.017190 0.024363 0.039673 0.071900 0.120613 0.167786 0.216425 0.280216 0.377261 0.492720 98.180763
2 119 0.008952 0.017131 0.026299 0.039868 0.068761 0.121195 0.182187 0.243201 0.313645 0.417561 0.537491 98.023712
2 120 0.007089 0.011439 0.017938 0.031846 0.061183 0.106759 0.154597 0.208406 0.279238 0.381283 0.494558 98.245659
2 121 0.026473 0.039963 0.053850 0.084731 0.146157 0.215986 0.260219 0.298135 0.352679 0.434845 0.518114 97.568848
2 122 0.011895 0.022939 0.037004 0.058951 0.107570 0.201961 0.313587 0.401542 0.459187 0.537082 0.616348 97.231934
2 123 0.020552 0.031447 0.043796 0.068794 0.119727 0.194013 0.261078 0.321883 0.389922 0.487746 0.589864 97.471176
2 124 0.038481 0.061711 0.090553 0.138620 0.209858 0.282575 0.328909 0.363587 0.399721 0.457097 0.518611 97.110275
2 125 0.107456 0.144089 0.154345 0.193540 0.274680 0.360229 0.393578 0.405716 0.430905 0.487664 0.543910 96.503891
2 126 0.024933 0.058206 0.106911 0.152363 0.209723 0.327499 0.461338 0.525248 0.520898 0.553412 0.611897 96.447578
2 127 0.067010 0.092552 0.109676 0.150135 0.226270 0.320281 0.382409 0.423212 0.464761 0.536541 0.613146 96.614006
2 128 0.017419 0.028714 0.043174 0.067637 0.112095 0.179149 0.245423 0.303688 0.363680 0.456567 0.562193 97.620262
2 129 0.013840 0.024994 0.036293 0.052549 0.087058 0.147777 0.211682 0.265741 0.319711 0.404076 0.500955 97.935326
2 130 0.029468 0.037232 0.047916 0.074962 0.118314 0.156661 0.181009 0.210156 0.249630 0.306034 0.366357 98.222260
2 131 0.016287 0.024058 0.030434 0.043129 0.068094 0.100508 0.127403 0.155916 0.195819 0.255802 0.321037 98.661514
2 132 0.008127 0.014490 0.021492 0.030951 0.047445 0.074879 0.104943 0.134222 0.165750 0.217486 0.284055 98.896156
2 133 0.009505 0.012789 0.016492 0.025308 0.041657 0.062291 0.081418 0.104687 0.135486 0.179904 0.230630 99.099831
2 134 0.008506 0.012150 0.015633 0.023502 0.038630 0.057509 0.073521 0.092329 0.119485 0.160869 0.209169 99.188698
2 135 0.004802 0.009065 0.013705 0.019461 0.030409 0.050554 0.073748 0.095384 0.118214 0.157923 0.211028 99.215706
2 136 0.005104 0.007395 0.009675 0.014787 0.025193 0.040104 0.054848 0.072424 0.096534 0.134419 0.182128 99.357391
2 137 0.005887 0.008973 0.012843 0.020176 0.033365 0.050964 0.068371 0.088641 0.114463 0.152835 0.199454 99.244026
2 138 0.005263 0.008529 0.012189 0.019049 0.032977 0.053740 0.074465 0.097055 0.126827 0.173038 0.228859 99.168007
2 139 0.003267 0.006279 0.009746 0.014703 0.025021 0.044248 0.066960 0.089769 0.115774 0.159369 0.216591 99.248276
2 140 0.004580 0.006336 0.008718 0.014982 0.028117 0.045732 0.062658 0.084905 0.117929 0.168459 0.228638 99.228951
2 141 0.003017 0.005727 0.008980 0.014369 0.026950 0.051478 0.081476 0.112563 0.148966 0.207338 0.278812 99.060318
2 142 0.003450 0.005921 0.009223 0.015583 0.029137 0.051842 0.078178 0.109111 0.148938 0.211206 0.289405 99.048004
2 143 0.004518 0.006619 0.009749 0.017437 0.034091 0.058138 0.083218 0.116110 0.163469 0.233648 0.315278 98.957726
2 144 0.008071 0.013449 0.019649 0.031972 0.057972 0.093624 0.123973 0.156900 0.207081 0.286389 0.378790 98.622131
2 145 0.003550 0.006455 0.010240 0.017425 0.034897 0.069821 0.114151 0.165286 0.232705 0.340763 0.472013 98.532692
2 146 0.006601 0.011132 0.017772 0.031103 0.057185 0.094968 0.135492 0.186915 0.258558 0.361026 0.481143 98.358101
2 147 0.016516 0.022366 0.031810 0.057982 0.111237 0.172606 0.220779 0.278877 0.363044 0.478267 0.595407 97.651115
2 148 0.008131 0.016697 0.026483 0.041937 0.082652 0.169929 0.274835 0.368338 0.467465 0.620337 0.785144 97.138054
2 149 0.005988 0.010557 0.017572 0.032089 0.064471 0.125136 0.198728 0.285812 0.404436 0.597397 0.841163 97.416649
2 150 0.022480 0.034174 0.051737 0.091311 0.163972 0.255623 0.344240 0.450718 0.581025 0.730176 0.873654 96.400887
2 151 0.036530 0.052104 0.076696 0.144605 0.285194 0.427645 0.508252 0.588387 0.710785 0.873564 1.017382 95.278862
2 152 0.008985 0.015927 0.026031 0.047750 0.105488 0.222858 0.373336 0.545225 0.762658 1.068462 1.374004 95.449280
2 153 0.016725 0.034860 0.058125 0.092741 0.169843 0.315987 0.475964 0.609635 0.749137 0.965073 1.208878 95.303032
2 154 0.050368 0.069832 0.095782 0.163527 0.297902 0.449381 0.546492 0.639723 0.781851 0.994654 1.211473 94.699013
2 155 0.026109 0.055440 0.092649 0.141318 0.247239 0.450902 0.681597 0.865289 1.025719 1.251516 1.485647 93.676582
2 156 0.074481 0.096773 0.127666 0.204681 0.340410 0.485457 0.592598 0.710753 0.868908 1.077252 1.289112 94.131912
2 157 0.077011 0.109552 0.144181 0.216465 0.344935 0.488567 0.586914 0.677651 0.798303 0.966466 1.138242 94.451714
2 158 0.063519 0.112369 0.156391 0.207701 0.305932 0.469956 0.619502 0.724866 0.835355 1.021829 1.238505 94.244072
2 159 0.086975 0.134354 0.182251 0.254604 0.365570 0.512277 0.635458 0.741258 0.862934 1.045371 1.256751 93.922195
2 160 0.065083 0.101768 0.133514 0.184359 0.277015 0.410441 0.528606 0.634181 0.761310 0.949925 1.166025 94.787773
2 161 0.052506 0.079324 0.115871 0.181697 0.293447 0.450008 0.599709 0.744422 0.905693 1.140942 1.408122 94.028259
2 162 0.063559 0.090125 0.111615 0.163317 0.274082 0.434484 0.571745 0.701005 0.871900 1.123887 1.394778 94.199501
2 163 0.016200 0.032766 0.058417 0.093611 0.155291 0.277457 0.428051 0.568226 0.713933 0.969039 1.313610 95.373398
2 164 0.049004 0.071133 0.093187 0.144000 0.245541 0.385794 0.502184 0.610918 0.754426 0.976943 1.231675 94.935188
2 165 0.039044 0.072158 0.117988 0.189753 0.323299 0.546908 0.782698 0.968457 1.121997 1.346365 1.598062 92.893265
2 166 0.020257 0.036834 0.054618 0.083566 0.153037 0.300053 0.481286 0.659328 0.867251 1.204339 1.613135 94.526299
2 167 0.027441 0.042316 0.063530 0.107326 0.188726 0.304046 0.419860 0.548397 0.711171 0.953807 1.246111 95.387276
2 168 0.024550 0.038836 0.055991 0.088890 0.150889 0.236704 0.317888 0.409487 0.535199 0.721649 0.944232 96.475685
2 169 0.015918 0.023150 0.032872 0.055656 0.100456 0.162561 0.224414 0.304171 0.419739 0.589920 0.798402 97.272743
2 170 0.005592 0.011398 0.018477 0.029785 0.057735 0.117523 0.197267 0.289433 0.411643 0.603635 0.841749 97.415771
2 171 0.008582 0.012937 0.019245 0.034917 0.069953 0.122994 0.176964 0.243448 0.342594 0.501909 0.704840 97.761620
2 172 0.004125 0.006944 0.011194 0.020656 0.041627 0.075668 0.115144 0.166991 0.244774 0.363750 0.512073 98.437050
2 173 0.002556 0.004002 0.006358 0.012152 0.025408 0.047241 0.072906 0.108795 0.167232 0.266465 0.401031 98.885849
2 174 0.003657 0.006925 0.010845 0.017905 0.035968 0.072860 0.118926 0.170365 0.241237 0.357852 0.505648 98.457809
2 175 0.004032 0.008403 0.013796 0.022191 0.043219 0.090388 0.154997 0.220800 0.291408 0.398839 0.528495 98.223427
2 176 0.002544 0.004040 0.006417 0.011956 0.024092 0.044524 0.069304 0.102086 0.151644 0.234954 0.348191 99.000252
2 177 0.003172 0.005169 0.008014 0.014270 0.027969 0.049749 0.074381 0.106654 0.156747 0.236507 0.338925 98.978447
2 178 0.007645 0.011396 0.016334 0.028404 0.056107 0.095294 0.131452 0.175095 0.245524 0.358944 0.494347 98.379456
2 179 0.003924 0.008492 0.014406 0.023196 0.044302 0.089038 0.146503 0.202846 0.265812 0.365308 0.485816 98.350357
2 180 0.002848 0.004113 0.006239 0.011984 0.025275 0.047094 0.073144 0.109847 0.168102 0.263952 0.389118 98.898285
2 181 0.002598 0.005068 0.008555 0.014983 0.030766 0.062674 0.103941 0.152301 0.220309 0.334233 0.480723 98.583847
2 182 0.006664 0.011598 0.018063 0.031331 0.062661 0.116166 0.175071 0.238864 0.320702 0.441409 0.578570 97.998901
2 183 0.006154 0.009897 0.015542 0.028531 0.057244 0.099528 0.141258 0.190023 0.259366 0.364827 0.489011 98.338623
2 184 0.002858 0.004520 0.007016 0.013329 0.029292 0.057047 0.089507 0.133282 0.204281 0.321196 0.468211 98.669456
2 185 0.004730 0.009747 0.016677 0.028465 0.058167 0.120515 0.200929 0.282635 0.376795 0.520073 0.682113 97.699150
2 186 0.015463 0.025071 0.036795 0.061992 0.117564 0.196308 0.264926 0.333076 0.425727 0.560716 0.705352 97.257004
2 187 0.007488 0.011532 0.017666 0.031966 0.063692 0.112441 0.164380 0.228514 0.323210 0.468981 0.645647 97.924484
2 188 0.005723 0.010447 0.016624 0.029141 0.061537 0.122210 0.190368 0.265037 0.374165 0.545334 0.738109 97.641304
2 189 0.016848 0.031348 0.051307 0.086482 0.161304 0.283869 0.404937 0.502799 0.598250 0.729096 0.860698 96.273056
2 190 0.029425 0.043132 0.058591 0.095508 0.175458 0.280766 0.361621 0.433268 0.529157 0.666967 0.806810 96.519295
2 191 0.012699 0.022599 0.036246 0.059852 0.106263 0.180781 0.264065 0.357118 0.475464 0.635381 0.808930 97.040596
2 192 0.032893 0.049731 0.071549 0.116368 0.198376 0.297967 0.375813 0.452489 0.555288 0.696430 0.840204 96.312889
2 193 0.062553 0.106550 0.148124 0.209079 0.311356 0.436978 0.517803 0.564702 0.622100 0.717710 0.818941 95.484100
2 194 0.015976 0.032879 0.052297 0.078283 0.139618 0.269317 0.421652 0.535500 0.623770 0.751655 0.882972 96.196075
2 195 0.023373 0.035369 0.051807 0.086360 0.153777 0.249188 0.338887 0.428760 0.536133 0.678912 0.820265 96.597168
2 196 0.049731 0.079107 0.113004 0.169965 0.263688 0.374694 0.453355 0.510867 0.573740 0.665875 0.762071 95.983902
2 197 0.063566 0.106723 0.143967 0.196913 0.281691 0.388296 0.464629 0.515272 0.571844 0.663890 0.767694 95.835510
2 198 0.016729 0.031020 0.049773 0.078357 0.134179 0.234532 0.347122 0.447051 0.543618 0.680080 0.828288 96.609253
2 199 0.033014 0.047696 0.065784 0.104267 0.174947 0.266266 0.345474 0.425101 0.519657 0.642037 0.765530 96.610229
2 200 0.053895 0.083718 0.116682 0.173336 0.258136 0.345195 0.404650 0.462584 0.543616 0.656448 0.777518 96.124229
2 201 0.018418 0.035755 0.058710 0.090573 0.150765 0.262119 0.386146 0.484736 0.567311 0.694759 0.845313 96.405396
2 202 0.029681 0.044933 0.061381 0.095361 0.164135 0.262383 0.349130 0.429947 0.527899 0.662595 0.797782 96.574776
2 203 0.041182 0.072757 0.107415 0.147347 0.211709 0.318087 0.420511 0.489798 0.541424 0.629447 0.732980 96.287346
2 204 0.102249 0.138427 0.150273 0.188547 0.268846 0.369626 0.434926 0.483340 0.544508 0.641684 0.740874 95.936707
2 205 0.036881 0.067314 0.113048 0.174325 0.250451 0.347544 0.437334 0.508065 0.569179 0.660226 0.761834 96.073799
2 206 0.095375 0.147305 0.183581 0.245720 0.347068 0.439491 0.468047 0.473994 0.500942 0.564078 0.629020 95.905380
2 207 0.031629 0.050647 0.073666 0.119386 0.205378 0.311362 0.392484 0.464003 0.553640 0.668428 0.768750 96.360626
2 208 0.008391 0.014275 0.022904 0.040774 0.082508 0.160603 0.259085 0.371838 0.506042 0.679462 0.848319 97.005798
2 209 0.018383 0.029871 0.046556 0.081170 0.150920 0.247847 0.336525 0.418851 0.507671 0.619842 0.726195 96.816162
2 210 0.026111 0.044390 0.067486 0.108977 0.185886 0.277382 0.342100 0.393630 0.458213 0.550302 0.640924 96.904602
2 211 0.015898 0.026010 0.038432 0.063312 0.114349 0.190164 0.262430 0.333542 0.420146 0.539004 0.664384 97.332329
2 212 0.003942 0.007033 0.011831 0.022012 0.047032 0.095302 0.159433 0.241090 0.353734 0.518068 0.698929 97.841591
2 213 0.021790 0.034602 0.050267 0.083532 0.150045 0.231053 0.292492 0.349956 0.423776 0.521866 0.614257 97.226364
2 214 0.027824 0.042693 0.060543 0.102006 0.186557 0.275401 0.318398 0.348343 0.399538 0.480085 0.554279 97.204330
2 215 0.006963 0.013808 0.021569 0.033514 0.063492 0.125285 0.199391 0.266658 0.340295 0.454710 0.582112 97.892204
2 216 0.006928 0.012334 0.019657 0.032499 0.060019 0.108808 0.165637 0.225214 0.295788 0.403200 0.531933 98.137985
2 217 0.027393 0.040049 0.052579 0.079252 0.129381 0.187183 0.229485 0.270663 0.325403 0.399750 0.474236 97.784630
2 218 0.020722 0.035913 0.054068 0.079202 0.117672 0.169232 0.216639 0.258205 0.302117 0.365411 0.438873 97.941948
2 219 0.013502 0.020822 0.028478 0.043215 0.072843 0.115025 0.155127 0.196976 0.250225 0.323285 0.402200 98.378304
2 220 0.015549 0.021874 0.030508 0.048961 0.081691 0.122150 0.159100 0.199845 0.249315 0.315497 0.387371 98.368141
2 221 0.015678 0.025014 0.034168 0.049837 0.080722 0.123431 0.161192 0.195622 0.235704 0.290034 0.346324 98.442276
2 222 0.013568 0.020947 0.029235 0.043366 0.067674 0.099919 0.129861 0.158854 0.191173 0.236651 0.288663 98.720085
2 223 0.010063 0.015669 0.021096 0.030342 0.047873 0.072435 0.095286 0.118156 0.146653 0.189158 0.239589 99.013680
2 224 0.010821 0.014960 0.019307 0.028670 0.045264 0.065033 0.082786 0.103529 0.129612 0.164199 0.202342 99.133476
2 225 0.006721 0.010190 0.014133 0.021501 0.034745 0.051534 0.067410 0.085447 0.107994 0.138505 0.172472 99.289345
2 226 0.008264 0.011254 0.014319 0.021395 0.034411 0.049781 0.063386 0.079656 0.100196 0.127166 0.156079 99.334091
2 227 0.008497 0.012445 0.016219 0.023403 0.036480 0.052000 0.064885 0.078457 0.095002 0.118296 0.143733 99.350586
2 228 0.008575 0.013054 0.017504 0.024979 0.037426 0.052022 0.064960 0.079075 0.095850 0.118564 0.143395 99.344597
2 229 0.011056 0.014197 0.017591 0.026208 0.041164 0.057059 0.070201 0.085957 0.104829 0.128449 0.152196 99.291092
2 230 0.010199 0.015974 0.021370 0.029916 0.045306 0.065308 0.083173 0.100104 0.118498 0.143715 0.170234 99.196205
2 231 0.013015 0.018058 0.022886 0.032412 0.048581 0.067850 0.084498 0.101509 0.120197 0.145678 0.172810 99.172508
2 232 0.013963 0.021726 0.028966 0.039976 0.056633 0.074627 0.089514 0.105927 0.126757 0.153872 0.182082 99.105957
2 233 0.015977 0.020411 0.025363 0.037566 0.058329 0.080789 0.099973 0.121767 0.145960 0.173880 0.199768 99.020210
2 234 0.013977 0.021061 0.028176 0.040969 0.063643 0.090898 0.113827 0.136539 0.162763 0.194999 0.225323 98.907822
2 235 0.013939 0.020656 0.028650 0.043103 0.067304 0.097307 0.125422 0.153843 0.182118 0.215302 0.248030 98.804329
2 236 0.022568 0.033462 0.043618 0.061372 0.089652 0.120647 0.145377 0.170623 0.199859 0.235329 0.269037 98.608459
2 237 0.034931 0.050040 0.062534 0.085522 0.120295 0.152204 0.172250 0.193020 0.220375 0.254969 0.287352 98.366508
2 238 0.021339 0.032031 0.046904 0.072902 0.114120 0.167007 0.215125 0.253932 0.281597 0.316824 0.352666 98.125549
2 239 0.037699 0.051170 0.059599 0.081210 0.124538 0.180249 0.222835 0.259269 0.300087 0.354201 0.402206 97.926941
2 240 0.026545 0.049999 0.081262 0.113128 0.150301 0.213064 0.280062 0.320740 0.331393 0.359655 0.402038 97.671814
2 241 0.066015 0.097151 0.110964 0.135349 0.178654 0.230217 0.262949 0.285844 0.316014 0.366086 0.420036 97.530716
2 242 0.039722 0.067121 0.100944 0.144387 0.195183 0.255071 0.310072 0.354163 0.384548 0.425334 0.472824 97.250633
2 243 0.019768 0.027178 0.036395 0.060225 0.111510 0.185690 0.253739 0.318076 0.388613 0.483081 0.569897 97.545830
2 244 0.018729 0.035169 0.053502 0.077960 0.126472 0.211030 0.293253 0.344130 0.380641 0.447713 0.524332 97.487068
2 245 0.028731 0.051386 0.067120 0.088856 0.142771 0.238125 0.317632 0.359465 0.398757 0.479896 0.567036 97.260223
2 246 0.010639 0.021139 0.036512 0.059232 0.101532 0.181771 0.279618 0.365060 0.433983 0.536264 0.654797 97.319450
2 247 0.011223 0.015460 0.020930 0.035881 0.067907 0.114045 0.160504 0.219606 0.307079 0.438820 0.597873 98.010674
2 248 0.012669 0.018658 0.027360 0.047777 0.088776 0.143240 0.194141 0.251542 0.326736 0.429461 0.540848 97.918793
2 249 0.015379 0.024965 0.034572 0.054974 0.103228 0.176681 0.241889 0.303483 0.385725 0.508087 0.636327 97.514687
2 250 0.007163 0.013403 0.022219 0.038278 0.074873 0.146346 0.237561 0.336102 0.445753 0.603110 0.783643 97.291550
2 251 0.012798 0.018246 0.025329 0.043078 0.079427 0.131462 0.183063 0.245031 0.332301 0.465967 0.635450 97.827850
2 252 0.013388 0.022566 0.032812 0.051693 0.091994 0.155786 0.217294 0.276314 0.353372 0.476740 0.620864 97.687180
2 253 0.014159 0.026978 0.040036 0.060133 0.108669 0.199310 0.296849 0.385197 0.487866 0.648849 0.831676 96.900269
2 254 0.005597 0.010070 0.015973 0.028106 0.059152 0.122275 0.203721 0.299337 0.428821 0.637381 0.892899 97.296669
2 255 0.008204 0.014017 0.022919 0.041995 0.083630 0.151956 0.229224 0.315086 0.419453 0.567699 0.740232 97.405586
2 256 0.012823 0.017962 0.025456 0.046419 0.092862 0.153303 0.207686 0.277937 0.387080 0.544356 0.721797 97.512314
2 257 0.009969 0.015568 0.023941 0.044963 0.094773 0.173419 0.257535 0.363229 0.521645 0.761802 1.039515 96.693642
2 258 0.010108 0.019330 0.030508 0.050778 0.102031 0.204705 0.327702 0.456719 0.624508 0.882193 1.186918 96.104500
2 259 0.017375 0.032148 0.046556 0.069474 0.124752 0.231388 0.347054 0.448696 0.567779 0.765238 1.009511 96.340027
2 260 0.022177 0.035062 0.051406 0.084237 0.148918 0.247982 0.352193 0.470742 0.627961 0.861812 1.147100 95.950409
2 261 0.043302 0.059494 0.079769 0.131661 0.232424 0.358682 0.468261 0.603664 0.806497 1.088457 1.399278 94.728508
2 262 0.062189 0.085995 0.112214 0.174527 0.291452 0.438115 0.561797 0.698145 0.885429 1.136695 1.400614 94.152824
2 263 0.046771 0.079520 0.116490 0.176649 0.292001 0.466928 0.628690 0.764843 0.916228 1.125627 1.334635 94.051620
2 264 0.082693 0.120597 0.159206 0.239644 0.392071 0.582497 0.716152 0.811433 0.915421 1.062700 1.199974 93.717613
2 265 0.055756 0.094801 0.148445 0.225248 0.335834 0.493089 0.642449 0.756589 0.848781 0.986607 1.140720 94.271683
2 266 0.144829 0.205221 0.228117 0.281833 0.379596 0.492346 0.557094 0.605003 0.676122 0.791076 0.909955 94.728806
2 267 0.050414 0.099010 0.160491 0.221915 0.295796 0.428168 0.568710 0.655497 0.694685 0.780172 0.897577 95.147560
2 268 0.057806 0.086397 0.106745 0.148615 0.231130 0.341203 0.427457 0.496634 0.571298 0.675292 0.776074 96.081345
2 269 0.049671 0.074467 0.105386 0.158008 0.230908 0.304598 0.364109 0.424446 0.485783 0.557045 0.627086 96.618500
2 270 0.036225 0.050737 0.062047 0.087602 0.136754 0.195401 0.240442 0.286279 0.343923 0.419143 0.493912 97.647537
2 271 0.022572 0.032766 0.043978 0.066242 0.104605 0.145684 0.178186 0.215706 0.262234 0.317825 0.370956 98.239243
2 272 0.020979 0.026828 0.034154 0.052233 0.082158 0.110955 0.134327 0.165905 0.204809 0.248852 0.292038 98.626755
2 273 0.016180 0.021498 0.027309 0.041502 0.066660 0.091355 0.110999 0.138331 0.174788 0.216036 0.254731 98.840614
2 274 0.016406 0.021840 0.028482 0.043616 0.068739 0.092873 0.112097 0.137777 0.169770 0.206752 0.242929 98.858711
2 275 0.019788 0.026432 0.033944 0.051467 0.081942 0.111158 0.132833 0.161000 0.196860 0.237039 0.273762 98.673775
2 276 0.027132 0.035405 0.045627 0.068524 0.104137 0.137346 0.162582 0.195244 0.236249 0.285348 0.333549 98.368858
2 277 0.028721 0.045191 0.062273 0.084415 0.116764 0.159778 0.195526 0.226769 0.263154 0.321953 0.390129 98.105324
2 278 0.046411 0.060641 0.068181 0.092169 0.138667 0.195856 0.236569 0.272070 0.319173 0.393202 0.472952 97.704109
2 279 0.020289 0.041357 0.069477 0.098172 0.136518 0.218174 0.315226 0.379800 0.413334 0.490635 0.599275 97.217743
2 280 0.032306 0.047675 0.061213 0.087662 0.137902 0.209477 0.268958 0.317152 0.374103 0.469487 0.580864 97.413200
2 281 0.022055 0.032163 0.045756 0.072530 0.118828 0.184244 0.247346 0.308806 0.379521 0.490359 0.621657 97.476730
2 282 0.023263 0.041409 0.057481 0.076088 0.114971 0.192180 0.271077 0.327391 0.384630 0.501036 0.656442 97.354034
2 283 0.027760 0.040682 0.052580 0.075859 0.118643 0.185181 0.250100 0.311796 0.385252 0.502233 0.641684 97.408234
2 284 0.020053 0.039396 0.061964 0.081329 0.114226 0.187723 0.272474 0.334815 0.384833 0.484976 0.618351 97.399864
2 285 0.045992 0.065278 0.079069 0.108806 0.162128 0.223668 0.268184 0.312873 0.375538 0.464666 0.557403 97.336395
2 286 0.041620 0.059904 0.080444 0.117410 0.173068 0.234502 0.284177 0.336298 0.397282 0.475576 0.554727 97.244987
2 287 0.050699 0.063085 0.077903 0.118538 0.183357 0.239888 0.279556 0.334139 0.404948 0.476949 0.535428 97.235504
2 288 0.044178 0.060203 0.077891 0.117311 0.181127 0.243630 0.284169 0.327070 0.383709 0.458214 0.529835 97.292671
2 289 0.032686 0.054338 0.071376 0.096075 0.148350 0.229930 0.300302 0.353573 0.413570 0.504598 0.596886 97.198318
2 290 0.027759 0.046214 0.063686 0.090035 0.138405 0.210665 0.275833 0.327464 0.380348 0.458768 0.542506 97.438316
2 291 0.016082 0.024880 0.037048 0.060974 0.104392 0.164785 0.222542 0.279445 0.342509 0.425707 0.513368 97.808266
2 292 0.033809 0.051046 0.066859 0.095371 0.146316 0.208439 0.257931 0.307600 0.372479 0.456202 0.537515 97.466431
2 293 0.038161 0.061055 0.083480 0.120049 0.182099 0.258783 0.318031 0.361744 0.400476 0.450478 0.498402 97.227249
2 294 0.018108 0.028725 0.039950 0.059682 0.096036 0.146960 0.193945 0.238894 0.290981 0.362804 0.439570 98.084351
2 295 0.017322 0.026378 0.035930 0.054053 0.086801 0.129498 0.167483 0.207711 0.258562 0.325628 0.394888 98.295746
2 296 0.024525 0.038500 0.051683 0.073838 0.113242 0.162378 0.201557 0.232990 0.262455 0.301026 0.338983 98.198822
2 297 0.014517 0.023064 0.032061 0.048060 0.077209 0.113800 0.144209 0.171546 0.200709 0.239370 0.278238 98.657219
2 298 0.007916 0.010735 0.013991 0.022070 0.038051 0.058395 0.077875 0.101741 0.132084 0.170519 0.208680 99.157944
2 299 0.008231 0.012152 0.016393 0.025040 0.041151 0.059946 0.076513 0.095767 0.119468 0.148007 0.174955 99.222382
2 300 0.006984 0.010449 0.014291 0.021897 0.035609 0.050955 0.064167 0.079073 0.096207 0.116638 0.136192 99.367538
2 301 0.005403 0.007512 0.009597 0.014288 0.023176 0.033234 0.042082 0.053089 0.067183 0.085141 0.102971 99.556328
2 302 0.004189 0.005740 0.007194 0.010779 0.017807 0.025579 0.032256 0.040777 0.052097 0.066506 0.080525 99.656555
2 303 0.004246 0.005989 0.007885 0.012057 0.019725 0.028063 0.035193 0.043510 0.053261 0.065465 0.077287 99.647316
2 304 0.004900 0.007269 0.009393 0.013452 0.020447 0.027655 0.033505 0.040292 0.048513 0.059207 0.069956 99.665413
2 305 0.004161 0.006322 0.008428 0.012156 0.018467 0.025101 0.030807 0.037468 0.045291 0.055352 0.065520 99.690926
2 306 0.003629 0.004927 0.006197 0.009307 0.015306 0.021924 0.027738 0.034790 0.043101 0.053269 0.062795 99.717018
2 307 0.002534 0.003691 0.004954 0.007646 0.012871 0.018977 0.024685 0.031602 0.039950 0.050404 0.060602 99.742088
2 308 0.002897 0.004159 0.005458 0.008328 0.013969 0.020460 0.026303 0.033269 0.041718 0.052301 0.062489 99.728653
2 309 0.003154 0.004686 0.006281 0.009450 0.015484 0.022627 0.029025 0.036106 0.044202 0.055070 0.066343 99.707573
2 310 0.004524 0.006825 0.008890 0.012594 0.018912 0.025773 0.031680 0.038512 0.046765 0.058171 0.070612 99.676743
2 311 0.003459 0.005126 0.006812 0.010128 0.016347 0.023785 0.030579 0.038134 0.046832 0.058402 0.070392 99.690010
2 312 0.003322 0.005011 0.006739 0.009950 0.015969 0.023539 0.030819 0.038971 0.048316 0.060820 0.073905 99.682640
2 313 0.003311 0.004994 0.006662 0.009834 0.015879 0.023425 0.030345 0.037986 0.047071 0.059665 0.073023 99.687805
2 314 0.004031 0.005813 0.007595 0.011329 0.018340 0.026399 0.033505 0.041658 0.051312 0.063875 0.076469 99.659676
2 315 0.002881 0.004405 0.006075 0.009222 0.015175 0.022789 0.030243 0.038707 0.048506 0.061545 0.074983 99.685463
2 316 0.003031 0.004630 0.006343 0.009536 0.015467 0.023042 0.030425 0.038843 0.048607 0.061677 0.075582 99.682823
2 317 0.004336 0.006261 0.008365 0.012745 0.020592 0.029291 0.036722 0.045425 0.055900 0.069639 0.083650 99.627075
2 318 0.005311 0.007267 0.009111 0.013638 0.022249 0.031477 0.038978 0.048273 0.060255 0.075411 0.089996 99.598030
2 319 0.002725 0.004280 0.006238 0.009859 0.016606 0.025600 0.034922 0.045724 0.058279 0.075386 0.093909 99.626472
2 320 0.004447 0.006440 0.008439 0.012795 0.021484 0.032090 0.041339 0.052072 0.065981 0.084850 0.103878 99.566185
2 321 0.005703 0.009910 0.013644 0.018149 0.027023 0.041207 0.055328 0.066726 0.076593 0.092745 0.111662 99.481316
2 322 0.005728 0.008553 0.011125 0.015893 0.024536 0.034516 0.042932 0.052059 0.063232 0.078990 0.095884 99.566559
2 323 0.003936 0.005864 0.008101 0.012256 0.019386 0.027982 0.036349 0.045931 0.056452 0.070397 0.085203 99.628136
2 324 0.004917 0.007446 0.009847 0.014057 0.021425 0.029739 0.036864 0.044749 0.053997 0.066572 0.079606 99.630783
2 325 0.003803 0.005707 0.007720 0.011591 0.018702 0.026957 0.034330 0.042549 0.051837 0.063895 0.075973 99.656937
2 326 0.004111 0.005791 0.007490 0.011081 0.017812 0.025568 0.032519 0.040817 0.050704 0.063422 0.076002 99.664673
2 327 0.003755 0.005285 0.006751 0.010017 0.016223 0.023449 0.029692 0.037174 0.046218 0.058184 0.070221 99.693031
2 328 0.002571 0.004198 0.006068 0.009186 0.014710 0.021254 0.027386 0.034212 0.041540 0.050790 0.059672 99.728409
2 329 0.004720 0.006926 0.008905 0.012632 0.018720 0.026823 0.034173 0.041836 0.050400 0.064347 0.081736 99.648788
3 4 0.000000 0.000000 0.000000 0.000000 0.000000 0.000000 0.000000 0.000000 0.000000 0.000000 0.000000 0.000000
3 5 0.343257 15.985992 14.147393 19.606972 4.589922 8.636072 5.031564 3.592116 1.939969 0.569558 0.158529 25.398657
3 6 3.000020 17.794226 8.475414 11.758879 6.044349 13.387217 11.762096 7.166127 2.810734 1.006881 0.268289 16.525768
3 7 2.803606 16.302057 9.463874 12.783074 7.398911 11.726464 8.153296 5.487475 4.151568 3.397791 1.817176 16.514708
3 8 3.020225 15.817040 7.380538 10.966400 9.093329 13.464292 10.248598 6.697395 3.658863 2.502869 1.423594 15.726858
3 9 0.318851 0.890763 1.121744 2.229444 3.738540 9.170859 19.632677 12.485123 7.644962 4.527559 3.667859 34.571621
3 10 0.594584 1.270735 1.577386 2.610872 4.833234 10.728300 19.460365 11.755294 7.920901 5.586465 5.257432 28.404432
3 11 0.667967 1.402085 2.514052 4.682939 5.307700 5.900383 11.204405 9.857262 10.108850 7.797975 7.354744 33.201637
3 12 0.677645 1.333659 1.513038 1.938359 2.790573 4.595904 8.822071 7.414176 9.722090 10.234235 11.877337 39.080914
3 13 0.249931 0.454153 0.576518 0.875632 1.367355 2.489389 5.667810 5.221005 6.523613 6.959285 9.451171 60.164135
3 14 0.252182 0.598992 0.866687 1.207626 1.708768 3.062426 7.057661 5.987890 6.198483 5.705955 7.291650 60.061680
3 15 0.277519 0.821241 1.415935 1.746390 1.880863 2.336536 2.933366 3.354376 3.782342 4.405112 5.138998 71.907326
3 16 0.223830 0.523347 0.802786 1.092075 1.578296 2.465996 3.374173 3.953630 4.522733 5.425609 6.338250 69.699272
3 17 0.150759 0.271198 0.360739 0.513606 0.815083 1.367349 2.021849 2.636352 3.312999 4.172469 4.966854 79.410744
3 18 0.100209 0.231364 0.388436 0.598242 0.938555 1.518766 2.150592 2.592484 2.938435 3.444144 4.012097 81.086678
3 19 0.164454 0.455447 0.794256 1.056059 1.309756 1.757450 2.257539 2.609516 2.959560 3.482566 4.118647 79.034752
3 20 0.100538 0.230611 0.379558 0.567654 0.856671 1.355349 1.937649 2.440124 2.961941 3.674073 4.441659 81.054169
3 21 0.053252 0.116912 0.183587 0.263520 0.390695 0.636503 0.967229 1.324023 1.741013 2.307675 2.950010 89.065582
3 22 0.053510 0.111826 0.172260 0.252606 0.383264 0.625464 0.927275 1.211189 1.506333 1.918252 2.398984 90.439041
3 23 0.043845 0.102996 0.178905 0.280222 0.433021 0.677196 0.957012 1.221830 1.523298 1.938349 2.429407 90.213921
3 24 0.049168 0.114970 0.183270 0.251209 0.345629 0.516511 0.718050 0.909721 1.154206 1.526046 1.971532 92.259689
3 25 0.046200 0.072964 0.097958 0.148849 0.229923 0.341854 0.462427 0.594646 0.767371 1.018771 1.327039 94.891998
3 26 0.039525 0.072280 0.106328 0.163660 0.252511 0.380004 0.525037 0.687648 0.905435 1.210280 1.580261 94.077026
3 27 0.013275 0.021450 0.030883 0.050406 0.090718 0.155354 0.226331 0.308669 0.414294 0.563183 0.737802 97.387634
3 28 0.017602 0.044451 0.077190 0.103175 0.135421 0.190677 0.246543 0.293767 0.352351 0.453948 0.596541 97.488335
3 29 0.031693 0.052758 0.067171 0.085387 0.115913 0.162795 0.205942 0.248680 0.305713 0.395480 0.510764 97.817703
3 30 0.012844 0.021897 0.032678 0.052898 0.092460 0.150454 0.207916 0.270914 0.354772 0.476221 0.617665 97.709290
3 31 0.015629 0.028546 0.044420 0.069289 0.109403 0.161483 0.212735 0.272834 0.355678 0.469122 0.600819 97.660042
3 32 0.029775 0.043145 0.053390 0.073521 0.108206 0.155888 0.200455 0.244754 0.295505 0.366586 0.449549 97.979233
3 33 0.018777 0.044983 0.073200 0.093370 0.119976 0.166446 0.211399 0.246476 0.290875 0.366723 0.465639 97.902138
3 34 0.011265 0.025929 0.045634 0.065421 0.095769 0.155727 0.226725 0.283074 0.330557 0.413640 0.529016 97.817245
3 35 0.019113 0.037910 0.055565 0.073874 0.104607 0.154512 0.203934 0.248502 0.304145 0.390609 0.495795 97.911438
3 36 0.020140 0.034013 0.048029 0.066307 0.095104 0.141472 0.189392 0.232366 0.278074 0.349590 0.438721 98.106796
3 37 0.016916 0.029633 0.043597 0.064511 0.100694 0.152410 0.200134 0.244677 0.300214 0.383280 0.480414 97.983521
3 38 0.026048 0.039646 0.049717 0.066891 0.099258 0.148787 0.197071 0.244284 0.301704 0.384456 0.479948 97.962189
3 39 0.020734 0.036774 0.052181 0.071340 0.102459 0.151431 0.199007 0.240525 0.289515 0.367909 0.465133 98.002991
3 40 0.019292 0.042868 0.066684 0.083026 0.109203 0.170162 0.240954 0.290431 0.331270 0.412693 0.525565 97.707848
3 41 0.020052 0.045039 0.072197 0.093474 0.122341 0.175325 0.231237 0.275577 0.322877 0.404862 0.517382 97.719643
3 42 0.019877 0.034355 0.048421 0.065558 0.093259 0.141304 0.192991 0.238138 0.284580 0.360911 0.460294 98.060318
3 43 0.021061 0.031740 0.041303 0.059979 0.097192 0.152360 0.204158 0.254063 0.315587 0.406294 0.507839 97.908417
3 44 0.026641 0.042347 0.056366 0.082198 0.132820 0.200726 0.258303 0.313726 0.387927 0.496874 0.618778 97.383293
3 45 0.025443 0.040065 0.051281 0.069322 0.104973 0.163755 0.222093 0.274480 0.334681 0.431403 0.552536 97.729965
3 46 0.014185 0.027129 0.041747 0.063334 0.106619 0.181430 0.258103 0.322114 0.394279 0.509154 0.644024 97.437881
3 47 0.038467 0.070608 0.102836 0.142675 0.205959 0.299551 0.385166 0.459595 0.550898 0.690517 0.847069 96.206657
3 48 0.029177 0.047586 0.063789 0.097032 0.172966 0.286433 0.386668 0.475307 0.584254 0.741911 0.905846 96.209030
3 49 0.009978 0.018599 0.031461 0.055519 0.106313 0.198472 0.311579 0.425348 0.538041 0.683149 0.832648 96.788895
3 50 0.071938 0.103564 0.127665 0.187196 0.299495 0.428813 0.516350 0.585654 0.663974 0.757819 0.826490 95.431046
3 51 0.085833 0.196000 0.281793 0.347294 0.456666 0.593041 0.659402 0.662872 0.686748 0.749282 0.800449 94.480621
3 52 0.009445 0.019865 0.034554 0.060778 0.134475 0.310213 0.532405 0.657758 0.675274 0.733881 0.790531 96.040817
3 53 0.017656 0.030385 0.044822 0.085073 0.212725 0.433508 0.579036 0.617817 0.642905 0.716579 0.753049 95.866455
3 54 0.208223 0.397615 0.513734 0.541497 0.545527 0.602424 0.632377 0.608711 0.553874 0.526085 0.514997 94.354935
3 55 0.174089 0.273818 0.300051 0.345275 0.438710 0.558352 0.601511 0.587811 0.584190 0.626803 0.672840 94.836548
3 56 0.060427 0.121296 0.184484 0.232116 0.289230 0.425027 0.572223 0.648809 0.666732 0.723735 0.801134 95.274780
3 57 0.042151 0.069101 0.098204 0.152687 0.256589 0.387466 0.469141 0.513401 0.567024 0.667817 0.769114 96.007309
3 58 0.052474 0.070823 0.086816 0.132447 0.228369 0.347973 0.434834 0.506809 0.580417 0.673239 0.754079 96.131721
3 59 0.022305 0.051100 0.080890 0.106516 0.150810 0.235726 0.324734 0.393142 0.465917 0.583438 0.720747 96.864670
3 60 0.014722 0.027007 0.043186 0.064963 0.100495 0.168400 0.252402 0.329712 0.396928 0.511584 0.673566 97.417030
3 61 0.029720 0.057856 0.082843 0.108468 0.152245 0.222961 0.292484 0.356577 0.435253 0.551484 0.689817 97.020294
3 62 0.024460 0.037238 0.048296 0.067261 0.100868 0.151170 0.202145 0.255193 0.315424 0.402213 0.505985 97.889748
3 63 0.010701 0.019597 0.028262 0.041344 0.066972 0.109498 0.154547 0.200578 0.257729 0.343390 0.447077 98.320305
3 64 0.011618 0.025818 0.042660 0.062071 0.097260 0.154544 0.211608 0.260354 0.317762 0.407731 0.516870 97.891708
3 65 0.023525 0.042624 0.057890 0.074299 0.101924 0.143629 0.183611 0.222306 0.270153 0.343293 0.435110 98.101639
3 66 0.008014 0.014526 0.021209 0.031641 0.053808 0.089998 0.127102 0.162189 0.203776 0.266009 0.337583 98.684143
3 67 0.013346 0.023526 0.033248 0.046305 0.069699 0.103567 0.135751 0.166175 0.202428 0.255982 0.319289 98.630684
3 68 0.025139 0.038784 0.046355 0.058291 0.082878 0.116801 0.144163 0.169488 0.203542 0.256618 0.318446 98.539497
3 69 0.014522 0.026376 0.036725 0.047520 0.065630 0.093013 0.118328 0.140084 0.165284 0.205594 0.254632 98.832291
3 70 0.011395 0.016574 0.021712 0.031952 0.051088 0.076306 0.098282 0.120294 0.146254 0.183197 0.223465 99.019478
3 71 0.009881 0.017210 0.024153 0.033267 0.049521 0.072984 0.094828 0.116080 0.142966 0.183726 0.230994 99.024384
3 72 0.007681 0.013369 0.019337 0.027566 0.041995 0.064218 0.086989 0.109299 0.134340 0.171305 0.214888 99.109009
3 73 0.005567 0.009033 0.012675 0.019137 0.032267 0.052177 0.072084 0.093068 0.118994 0.155803 0.195852 99.233337
3 74 0.007671 0.012979 0.019000 0.028017 0.044261 0.068986 0.093523 0.115531 0.138061 0.172667 0.212463 99.086845
3 75 0.011673 0.023953 0.034588 0.042705 0.057551 0.085549 0.113259 0.134227 0.156592 0.196805 0.248307 98.894791
3 76 0.011078 0.018885 0.027735 0.039527 0.057689 0.083814 0.109620 0.134494 0.162123 0.204635 0.256029 98.894371
3 77 0.018316 0.023669 0.028534 0.042204 0.067402 0.094321 0.114533 0.140214 0.177729 0.228298 0.281864 98.782921
3 78 0.015626 0.024626 0.032693 0.046598 0.071845 0.103335 0.129721 0.159239 0.200761 0.260157 0.326698 98.628700
3 79 0.007772 0.013606 0.019709 0.030466 0.053179 0.088199 0.122733 0.157918 0.202748 0.269599 0.345924 98.688148
3 80 0.005807 0.010591 0.016121 0.025186 0.043256 0.073346 0.107955 0.145579 0.190171 0.257239 0.339364 98.785385
3 81 0.006894 0.017546 0.030475 0.042916 0.064552 0.102525 0.144112 0.185308 0.239309 0.327206 0.439136 98.400024
3 82 0.007201 0.014642 0.024340 0.039493 0.070141 0.120312 0.173623 0.224653 0.283221 0.373403 0.484324 98.184647
3 83 0.010673 0.020377 0.029959 0.043592 0.069810 0.107120 0.142329 0.179535 0.232251 0.312150 0.406805 98.445396
3 84 0.012670 0.019005 0.024093 0.035340 0.058009 0.089421 0.120123 0.158359 0.214463 0.297650 0.398909 98.571953
3 85 0.006106 0.009400 0.014298 0.027389 0.058371 0.103471 0.148360 0.204401 0.286555 0.402244 0.528576 98.210831
3 86 0.012590 0.024833 0.039029 0.060554 0.099170 0.151751 0.202107 0.257336 0.334577 0.446784 0.580347 97.790924
3 87 0.011445 0.021121 0.031287 0.046613 0.076098 0.123059 0.170843 0.219283 0.282901 0.382485 0.505975 98.128891
3 88 0.008436 0.013946 0.019962 0.032102 0.060559 0.111325 0.171375 0.239176 0.323423 0.439177 0.565069 98.015442
3 89 0.017660 0.035228 0.056418 0.087825 0.144775 0.216881 0.271802 0.322250 0.399003 0.516110 0.650120 97.281929
3 90 0.031468 0.059728 0.076575 0.093283 0.136581 0.215175 0.286237 0.337328 0.398851 0.503135 0.626491 97.235146
3 91 0.020046 0.036477 0.053304 0.075436 0.119178 0.199829 0.289012 0.361397 0.423633 0.513934 0.614925 97.292831
3 92 0.030357 0.066993 0.106538 0.143311 0.204294 0.301487 0.384164 0.432986 0.480122 0.565633 0.670845 96.613274
3 93 0.076997 0.139047 0.169422 0.184343 0.219508 0.287972 0.345946 0.385178 0.430286 0.506754 0.600538 96.654007
3 94 0.034859 0.066422 0.098580 0.132087 0.184836 0.267576 0.341280 0.388873 0.430569 0.499421 0.578771 96.976723
3 95 0.047333 0.071534 0.090514 0.123468 0.186088 0.271424 0.339460 0.393683 0.451602 0.528298 0.599485 96.897110
3 96 0.037072 0.066039 0.095123 0.132411 0.194634 0.280596 0.348432 0.396851 0.449764 0.528336 0.609557 96.861183
3 97 0.046387 0.073616 0.094827 0.126577 0.182479 0.255701 0.310934 0.356261 0.413003 0.494197 0.578395 97.067627
3 98 0.030171 0.052086 0.073260 0.100341 0.145685 0.212351 0.272381 0.324761 0.385129 0.473191 0.572287 97.358360
3 99 0.025549 0.043621 0.061036 0.088543 0.143457 0.221162 0.284632 0.338721 0.408955 0.510365 0.613942 97.260017
3 100 0.044266 0.071528 0.092112 0.123091 0.180144 0.256471 0.315461 0.363942 0.424085 0.512700 0.608235 97.007957
3 101 0.013460 0.025380 0.038923 0.058571 0.098320 0.163056 0.228469 0.288105 0.356815 0.456075 0.565737 97.707085
3 102 0.025536 0.038329 0.049854 0.072994 0.119850 0.190583 0.259018 0.327166 0.405930 0.516796 0.639243 97.354706
3 103 0.031887 0.072294 0.107339 0.132039 0.178095 0.263794 0.346575 0.409179 0.484992 0.607791 0.749591 96.616425
3 104 0.020202 0.044501 0.068705 0.089254 0.127734 0.205671 0.290760 0.356600 0.424770 0.545957 0.701270 97.124573
3 105 0.008154 0.014729 0.022778 0.036227 0.064445 0.114636 0.173414 0.235937 0.310895 0.421011 0.551980 98.045799
3 106 0.015224 0.022616 0.030896 0.049675 0.089216 0.143898 0.194416 0.252292 0.334023 0.452017 0.586698 97.829033
3 107 0.023340 0.038742 0.050552 0.070228 0.112418 0.172749 0.225867 0.281481 0.364629 0.490701 0.637764 97.531532
3 108 0.018986 0.029584 0.039503 0.057437 0.094238 0.151570 0.206728 0.259553 0.325938 0.429970 0.555395 97.831100
3 109 0.016101 0.031280 0.045874 0.063053 0.093567 0.141597 0.189149 0.235187 0.294577 0.385655 0.499058 98.004898
3 110 0.020135 0.031279 0.041076 0.058313 0.092969 0.150752 0.211845 0.272203 0.340855 0.446139 0.576837 97.757599
3 111 0.018848 0.037356 0.057103 0.082852 0.130084 0.200502 0.267375 0.330734 0.412716 0.528553 0.658718 97.275154
3 112 0.021048 0.039867 0.059324 0.077444 0.105174 0.163637 0.234184 0.288179 0.327680 0.401643 0.509121 97.772697
3 113 0.026494 0.061058 0.091306 0.108298 0.133775 0.183661 0.233596 0.272425 0.319077 0.398555 0.503399 97.668358
3 114 0.029309 0.047118 0.064781 0.087841 0.122992 0.184366 0.253436 0.314696 0.368259 0.456065 0.573762 97.497375
3 115 0.025856 0.050593 0.074917 0.102307 0.148984 0.215523 0.272527 0.322817 0.395366 0.505815 0.635876 97.249428
3 116 0.018030 0.030526 0.044172 0.063276 0.096629 0.153929 0.219019 0.279136 0.338664 0.427968 0.538989 97.789665
3 117 0.020761 0.036968 0.051720 0.072439 0.110450 0.165953 0.216437 0.265341 0.332056 0.431611 0.548984 97.747276
3 118 0.019983 0.037689 0.056431 0.081940 0.128564 0.202442 0.277557 0.346028 0.423325 0.539528 0.677166 97.209343
3 119 0.018149 0.045091 0.075992 0.099854 0.138180 0.211186 0.293591 0.363302 0.437898 0.549323 0.685600 97.081833
3 120 0.006529 0.012096 0.019627 0.033636 0.067659 0.133920 0.213907 0.293780 0.381782 0.499114 0.616170 97.721779
3 121 0.031197 0.052582 0.070511 0.100213 0.159689 0.247641 0.325767 0.389465 0.453336 0.537536 0.621894 97.010170
3 122 0.031183 0.086317 0.160439 0.217428 0.278052 0.360147 0.423200 0.456740 0.499025 0.578847 0.680600 96.228020
3 123 0.026424 0.048897 0.069427 0.094079 0.150070 0.269582 0.414324 0.514794 0.550859 0.602297 0.665625 96.593628
3 124 0.034811 0.065036 0.092679 0.137252 0.237640 0.377564 0.465260 0.499773 0.532514 0.586306 0.623130 96.348030
3 125 0.150162 0.261884 0.295963 0.304967 0.342935 0.431563 0.495908 0.513290 0.516993 0.556254 0.612897 95.517181
3 126 0.069890 0.204627 0.349604 0.380556 0.383170 0.457191 0.527702 0.535303 0.529697 0.575318 0.658810 95.328125
3 127 0.122259 0.208108 0.254940 0.286232 0.338496 0.450452 0.558546 0.614051 0.619516 0.644405 0.682944 95.220055
3 128 0.048796 0.094685 0.131419 0.168733 0.245402 0.374745 0.480708 0.530381 0.566601 0.639946 0.717366 96.001221
3 129 0.031692 0.077346 0.132967 0.172653 0.216639 0.294652 0.372471 0.423799 0.467925 0.550218 0.659038 96.600601
3 130 0.088464 0.097826 0.094037 0.115793 0.161431 0.209544 0.243178 0.286578 0.346889 0.424620 0.503904 97.427734
3 131 0.016300 0.030314 0.048001 0.072344 0.108060 0.158092 0.203008 0.240500 0.282639 0.356954 0.450753 98.033035
3 132 0.014199 0.029142 0.042680 0.055824 0.081089 0.127077 0.174495 0.213927 0.257409 0.330648 0.422484 98.251030
3 133 0.010183 0.015120 0.020428 0.031184 0.051073 0.078578 0.106297 0.139827 0.184355 0.248696 0.323302 98.790962
3 134 0.006812 0.011465 0.016791 0.025455 0.041286 0.066518 0.093517 0.121356 0.154471 0.208621 0.278563 98.975143
3 135 0.007710 0.016797 0.025692 0.033459 0.046926 0.071931 0.100555 0.129887 0.167234 0.229015 0.313272 98.857521
3 136 0.004385 0.007559 0.011774 0.018797 0.031665 0.053368 0.078940 0.107173 0.140371 0.194262 0.266488 99.085220
3 137 0.010787 0.017324 0.021993 0.030442 0.048689 0.075835 0.101224 0.129090 0.168844 0.229936 0.302507 98.863327
3 138 0.009684 0.018512 0.028205 0.040246 0.060156 0.090465 0.121444 0.153255 0.193414 0.258906 0.346085 98.679626
3 139 0.007173 0.016392 0.025980 0.034551 0.050703 0.081908 0.117329 0.150764 0.191062 0.259643 0.350694 98.713806
3 140 0.007049 0.010675 0.014771 0.023899 0.043947 0.076466 0.111545 0.151118 0.200115 0.273501 0.359531 98.727386
3 141 0.007805 0.018495 0.031122 0.044572 0.068907 0.109981 0.153042 0.196101 0.254383 0.348817 0.469032 98.297745
3 142 0.010164 0.020156 0.031399 0.046206 0.072450 0.112977 0.155858 0.202087 0.261467 0.354617 0.473221 98.259399
3 143 0.008074 0.011805 0.016695 0.029567 0.058572 0.099943 0.140684 0.193098 0.270799 0.382045 0.504041 98.284683
3 144 0.015704 0.026489 0.035981 0.052140 0.086299 0.141352 0.198062 0.260617 0.346056 0.473166 0.622126 97.742012
3 145 0.012540 0.026766 0.041742 0.061529 0.106512 0.186137 0.264386 0.334293 0.431172 0.594898 0.793135 97.146889
3 146 0.017514 0.031075 0.045148 0.067184 0.110054 0.176110 0.246115 0.326687 0.436166 0.593137 0.773554 97.177254
3 147 0.038336 0.050377 0.061842 0.099175 0.179305 0.277213 0.352528 0.434443 0.547136 0.697059 0.844175 96.418411
3 148 0.032096 0.092425 0.163406 0.207322 0.278646 0.415350 0.542092 0.628637 0.743646 0.951755 1.208444 94.736183
3 149 0.022000 0.044632 0.068792 0.102439 0.183432 0.352230 0.546223 0.690965 0.809408 1.014061 1.266546 94.899277
3 150 0.038386 0.062744 0.093664 0.158023 0.278710 0.416153 0.516301 0.617361 0.759286 0.949703 1.137556 94.972115
3 151 0.220286 0.261363 0.254042 0.320523 0.465366 0.618080 0.711647 0.819181 0.975645 1.167065 1.343099 92.843704
3 152 0.049762 0.114800 0.198603 0.314279 0.534807 0.834629 1.041759 1.145099 1.275332 1.519612 1.799766 91.171555
3 153 0.059811 0.153681 0.248457 0.302142 0.403483 0.630802 0.877087 1.040434 1.179631 1.410864 1.696385 91.997223
3 154 0.143204 0.203831 0.232354 0.306819 0.480387 0.738342 0.944069 1.082002 1.207845 1.411701 1.630006 91.619446
3 155 0.092354 0.255227 0.441469 0.551002 0.716148 1.020908 1.288553 1.424441 1.561626 1.799947 2.071342 88.776985
3 156 0.174530 0.217569 0.249935 0.353859 0.554407 0.787783 0.964224 1.141202 1.348875 1.603189 1.846163 90.758263
3 157 0.110879 0.172096 0.222387 0.302787 0.448527 0.649855 0.815532 0.951292 1.109270 1.340383 1.592058 92.284927
3 158 0.098933 0.192363 0.262380 0.324256 0.459879 0.709089 0.929578 1.068715 1.228004 1.508755 1.835633 91.382423
3 159 0.099452 0.179765 0.251508 0.329271 0.461133 0.687984 0.908351 1.077619 1.253368 1.537482 1.887558 91.326508
3 160 0.063093 0.118410 0.178879 0.248259 0.362769 0.554968 0.748014 0.908232 1.085339 1.364320 1.706695 92.661018
3 161 0.128401 0.183953 0.218078 0.301437 0.479685 0.729618 0.934961 1.120803 1.356669 1.680430 2.008406 90.857559
3 162 0.079903 0.153638 0.236416 0.325932 0.461984 0.697958 0.944504 1.148622 1.356426 1.683464 2.083076 90.828072
3 163 0.061366 0.129976 0.194316 0.261578 0.400430 0.662242 0.939393 1.162698 1.408029 1.773553 2.179387 90.827026
3 164 0.082814 0.143664 0.206991 0.284446 0.400977 0.604291 0.833183 1.031530 1.204656 1.468514 1.806863 91.932068
3 165 0.153878 0.343632 0.505414 0.606745 0.754595 1.021370 1.264093 1.431193 1.632782 1.947248 2.309442 88.029610
3 166 0.057322 0.141655 0.248864 0.354338 0.548935 0.921171 1.315318 1.574648 1.796420 2.152665 2.552411 88.336250
3 167 0.103143 0.167690 0.220519 0.305837 0.468802 0.706700 0.923809 1.131063 1.397467 1.771388 2.163717 90.639862
3 168 0.067071 0.113424 0.151926 0.209233 0.312718 0.464895 0.618344 0.791882 1.025405 1.342058 1.694469 93.208572
3 169 0.039491 0.059738 0.080421 0.126733 0.223714 0.367634 0.512069 0.675794 0.886935 1.173966 1.488095 94.365410
3 170 0.021601 0.059788 0.116068 0.169136 0.246648 0.384703 0.540963 0.692713 0.887342 1.187181 1.572947 94.120911
3 171 0.041376 0.066230 0.085107 0.122748 0.203355 0.328708 0.451746 0.587587 0.773788 1.042278 1.352871 94.944206
3 172 0.011279 0.021778 0.034943 0.057375 0.102824 0.177715 0.261195 0.361093 0.506613 0.724532 0.989671 96.750984
3 173 0.009816 0.016118 0.022583 0.036960 0.072144 0.138203 0.218678 0.317649 0.456017 0.659816 0.899083 97.152939
3 174 0.015125 0.040016 0.072693 0.104898 0.158445 0.252361 0.351155 0.441792 0.560107 0.754766 1.010549 96.238098
3 175 0.017956 0.057494 0.115320 0.151875 0.195061 0.284109 0.385457 0.470501 0.571199 0.737592 0.965128 96.048309
3 176 0.007730 0.014186 0.021706 0.034618 0.063910 0.122595 0.199062 0.283293 0.382481 0.528243 0.706769 97.635406
3 177 0.006667 0.012322 0.019114 0.031748 0.060191 0.108255 0.162948 0.231286 0.335417 0.489157 0.669325 97.873573
3 178 0.029378 0.048474 0.063707 0.093050 0.155335 0.242069 0.316549 0.393431 0.503556 0.664759 0.843262 96.646431
3 179 0.014345 0.042800 0.082571 0.112714 0.156038 0.238636 0.330289 0.409873 0.503401 0.648016 0.832712 96.628609
3 180 0.006919 0.011218 0.016905 0.029832 0.061355 0.121782 0.199206 0.291050 0.404691 0.564413 0.745403 97.547226
3 181 0.009692 0.024479 0.044694 0.068901 0.117475 0.202777 0.293718 0.381776 0.499685 0.676948 0.886256 96.793594
3 182 0.028021 0.062475 0.101349 0.141683 0.204735 0.293757 0.376705 0.460538 0.575360 0.740466 0.938593 96.076324
3 183 0.027706 0.045415 0.059201 0.085555 0.141731 0.220817 0.292010 0.371740 0.485704 0.635541 0.789734 96.844849
3 184 0.007562 0.013902 0.021999 0.038164 0.078906 0.157316 0.250693 0.349402 0.469084 0.640044 0.826330 97.146591
3 185 0.021603 0.060129 0.112313 0.160115 0.232802 0.343206 0.439680 0.513518 0.614312 0.774990 0.969630 95.757706
3 186 0.057747 0.101466 0.138055 0.186563 0.269041 0.384032 0.483826 0.572897 0.675375 0.813329 0.964922 95.352745
3 187 0.028879 0.047072 0.061427 0.092432 0.168928 0.287853 0.396889 0.504466 0.644006 0.818238 0.973212 95.976601
3 188 0.017254 0.037944 0.063814 0.098726 0.173719 0.308743 0.444866 0.542471 0.635506 0.781394 0.945804 95.949760
3 189 0.069740 0.149077 0.226072 0.295934 0.388147 0.500926 0.580787 0.641689 0.730057 0.856184 0.997589 94.563797
3 190 0.094546 0.149537 0.178034 0.224826 0.324088 0.465341 0.575130 0.656773 0.745646 0.864173 0.977548 94.744362
3 191 0.028357 0.055764 0.086326 0.131213 0.222325 0.365226 0.496298 0.599369 0.713025 0.866608 1.018416 95.417068
3 192 0.058390 0.087733 0.110342 0.158199 0.259851 0.409377 0.533921 0.627058 0.724804 0.858325 0.986802 95.185196
3 193 0.110020 0.211215 0.277556 0.325310 0.404768 0.530724 0.622471 0.675690 0.744328 0.855873 0.979560 94.262489
3 194 0.034429 0.099935 0.192391 0.246853 0.318038 0.470699 0.621751 0.700733 0.755589 0.869272 1.019317 94.670990
3 195 0.041896 0.071945 0.095698 0.128927 0.199800 0.326096 0.456737 0.560278 0.653891 0.782219 0.919384 95.763130
3 196 0.059949 0.106143 0.138890 0.178314 0.261699 0.388057 0.482830 0.543687 0.621669 0.743228 0.872047 95.603493
3 197 0.071063 0.140953 0.199466 0.243480 0.306358 0.416738 0.521585 0.598289 0.673538 0.790926 0.932689 95.104912
3 198 0.043107 0.092641 0.135810 0.165503 0.227803 0.359163 0.488072 0.572620 0.659770 0.810248 0.988053 95.457207
3 199 0.030461 0.050337 0.071729 0.106071 0.168884 0.270894 0.376277 0.474055 0.578688 0.723158 0.884892 96.264557
3 200 0.040236 0.067667 0.094336 0.134259 0.206554 0.321540 0.433855 0.530850 0.633126 0.777997 0.940380 95.819199
3 201 0.038139 0.086518 0.131894 0.164993 0.225625 0.343974 0.462327 0.552424 0.658934 0.831591 1.037076 95.466507
3 202 0.031616 0.058660 0.087899 0.120388 0.177409 0.295040 0.432808 0.535446 0.607465 0.728946 0.881031 96.043289
3 203 0.037084 0.078564 0.110243 0.138323 0.207574 0.337958 0.436463 0.473599 0.524119 0.644434 0.787264 96.224373
3 204 0.062198 0.122930 0.192794 0.232456 0.271440 0.377187 0.503664 0.591691 0.637183 0.730218 0.866695 95.411545
3 205 0.114107 0.180863 0.212728 0.256244 0.341918 0.458231 0.531945 0.576713 0.639402 0.747495 0.862217 95.078133
3 206 0.143826 0.214081 0.253550 0.305613 0.367741 0.435563 0.479938 0.516829 0.565546 0.642025 0.728293 95.346992
3 207 0.042800 0.071579 0.101321 0.152157 0.251246 0.393006 0.501502 0.565575 0.628363 0.738995 0.851864 95.701584
3 208 0.029080 0.054465 0.084459 0.138867 0.254138 0.415598 0.540206 0.626534 0.725333 0.866927 0.998061 95.266327
3 209 0.066779 0.118327 0.160964 0.208711 0.286445 0.394183 0.480562 0.548956 0.631731 0.755747 0.894049 95.453552
3 210 0.073156 0.111365 0.132403 0.169325 0.244655 0.344242 0.415794 0.469265 0.535751 0.632082 0.729153 96.142807
3 211 0.037404 0.067949 0.094964 0.130786 0.199318 0.302741 0.393819 0.469776 0.559466 0.687114 0.821318 96.235344
3 212 0.015239 0.030718 0.052670 0.091704 0.178226 0.316625 0.445186 0.539040 0.625888 0.749312 0.875152 96.080238
3 213 0.064505 0.103064 0.135666 0.188609 0.274965 0.363521 0.418793 0.467871 0.534685 0.623006 0.708883 96.116432
3 214 0.135617 0.176750 0.170708 0.194835 0.256600 0.327678 0.372654 0.413359 0.464726 0.527064 0.582023 96.377983
3 215 0.021078 0.054538 0.096500 0.133035 0.196037 0.307526 0.406425 0.452958 0.490816 0.577281 0.687986 96.575821
3 216 0.019306 0.041075 0.066352 0.095063 0.150003 0.252939 0.365494 0.446387 0.506919 0.601141 0.712164 96.743164
3 217 0.050083 0.082087 0.104549 0.134356 0.187628 0.259615 0.315416 0.359031 0.412601 0.495213 0.587804 97.011620
3 218 0.036609 0.066332 0.089446 0.114421 0.159286 0.224962 0.279096 0.319656 0.367906 0.442083 0.526655 97.373543
3 219 0.015671 0.028564 0.044152 0.065614 0.103849 0.166252 0.233368 0.294173 0.354271 0.437306 0.530709 97.726074
3 220 0.032425 0.046525 0.057737 0.081703 0.129091 0.191279 0.242811 0.290330 0.344628 0.414192 0.483157 97.686127
3 221 0.023259 0.043118 0.063423 0.084720 0.115726 0.161502 0.205553 0.243940 0.285779 0.346763 0.420620 98.005600
3 222 0.017528 0.030174 0.041584 0.055589 0.080030 0.118187 0.155113 0.187443 0.223844 0.279530 0.347121 98.463860
3 223 0.010817 0.019143 0.026423 0.035553 0.054141 0.085814 0.118601 0.148428 0.182868 0.234292 0.294037 98.789886
3 224 0.010019 0.015414 0.020753 0.030039 0.047557 0.072049 0.095219 0.119407 0.149504 0.192132 0.240331 99.007568
3 225 0.005798 0.009708 0.013982 0.020885 0.034147 0.053834 0.073528 0.094129 0.119698 0.156690 0.199450 99.218155
3 226 0.007133 0.010838 0.014470 0.021120 0.034155 0.052098 0.068607 0.086570 0.110037 0.143832 0.181617 99.269524
3 227 0.007838 0.012777 0.017047 0.023430 0.035869 0.053486 0.068958 0.083793 0.102620 0.131431 0.164142 99.298607
3 228 0.007006 0.012046 0.017030 0.023661 0.035381 0.052197 0.068253 0.084014 0.102473 0.129515 0.160059 99.308365
3 229 0.009377 0.013869 0.017989 0.025439 0.039741 0.058546 0.074574 0.090290 0.109202 0.137097 0.167480 99.256393
3 230 0.011076 0.019925 0.027272 0.034953 0.049141 0.070835 0.090638 0.107767 0.127555 0.157550 0.190770 99.112518
3 231 0.009530 0.015042 0.020159 0.027800 0.042033 0.063623 0.083965 0.101564 0.119703 0.148661 0.182750 99.185165
3 232 0.008463 0.014936 0.021621 0.029860 0.043395 0.063185 0.082633 0.101305 0.123005 0.155476 0.193316 99.162804
3 233 0.012642 0.017515 0.021390 0.030214 0.048136 0.071804 0.091896 0.112416 0.138179 0.174354 0.212821 99.068626
3 234 0.007005 0.011999 0.017542 0.026113 0.042759 0.068912 0.095890 0.122780 0.154635 0.200151 0.249978 99.002235
3 235 0.007049 0.011587 0.016351 0.024463 0.041109 0.067293 0.093645 0.120689 0.155049 0.206098 0.263833 98.992828
3 236 0.009138 0.015770 0.022978 0.034324 0.056740 0.091068 0.124297 0.154988 0.190290 0.241577 0.297487 98.761345
3 237 0.012134 0.021193 0.031194 0.046132 0.075141 0.121036 0.165507 0.201876 0.236450 0.285327 0.337054 98.466957
3 238 0.012640 0.020782 0.028222 0.042101 0.074462 0.126210 0.173669 0.214032 0.260581 0.324209 0.383720 98.339371
3 239 0.022196 0.041363 0.062094 0.082207 0.112374 0.168848 0.229881 0.273583 0.302939 0.353582 0.417748 97.933182
3 240 0.046746 0.096007 0.129033 0.140139 0.159945 0.208029 0.252354 0.281053 0.312030 0.367190 0.436461 97.571014
3 241 0.023515 0.046265 0.079471 0.116577 0.161291 0.233612 0.305915 0.346689 0.362544 0.406822 0.470557 97.446739
3 242 0.047568 0.084031 0.108025 0.133825 0.182226 0.255625 0.321385 0.376991 0.437154 0.506550 0.567303 96.979317
3 243 0.035882 0.055865 0.071418 0.099933 0.164754 0.272304 0.367478 0.426234 0.470424 0.546183 0.624879 96.864647
3 244 0.041650 0.097439 0.144731 0.162790 0.194538 0.270368 0.342880 0.381955 0.417813 0.495542 0.599312 96.850983
3 245 0.042014 0.095857 0.157666 0.197800 0.239802 0.335352 0.430514 0.475006 0.494866 0.563800 0.666045 96.301277
3 246 0.041356 0.095293 0.143729 0.175624 0.232524 0.340064 0.439788 0.503417 0.569977 0.678600 0.799069 95.980560
3 247 0.013427 0.022586 0.035839 0.061159 0.114292 0.211722 0.331360 0.452976 0.570832 0.724990 0.880927 96.579887
3 248 0.037169 0.059623 0.078049 0.112335 0.176306 0.251290 0.308606 0.370608 0.466178 0.599199 0.739598 96.801041
3 249 0.032360 0.069390 0.106680 0.145092 0.213753 0.321304 0.416545 0.489349 0.575764 0.710876 0.867610 96.051285
3 250 0.017490 0.044973 0.085051 0.131671 0.213213 0.350608 0.493178 0.613034 0.743235 0.927316 1.136232 95.243996
3 251 0.016637 0.029636 0.044819 0.069864 0.120478 0.210051 0.319266 0.441652 0.586170 0.786213 1.011834 96.363380
3 252 0.029482 0.060567 0.089585 0.121518 0.182857 0.282724 0.378599 0.465288 0.576038 0.744794 0.943172 96.125374
3 253 0.035347 0.092390 0.153961 0.201702 0.281503 0.424992 0.568499 0.682235 0.812255 1.007072 1.242024 94.498024
3 254 0.019349 0.046560 0.085321 0.135447 0.231859 0.406472 0.595215 0.753476 0.925176 1.189509 1.499300 94.112312
3 255 0.034489 0.073661 0.117460 0.166434 0.240715 0.346556 0.448597 0.551553 0.684891 0.872664 1.103165 95.359818
3 256 0.039763 0.063990 0.087149 0.132256 0.221145 0.344545 0.465856 0.604108 0.777186 0.998787 1.239372 95.025841
3 257 0.049678 0.088349 0.125910 0.192150 0.329392 0.534422 0.731801 0.932217 1.190837 1.519474 1.840650 92.465118
3 258 0.037876 0.100314 0.185708 0.269567 0.401900 0.628389 0.851579 1.022313 1.218197 1.537715 1.950508 91.795937
3 259 0.044467 0.117524 0.205550 0.262353 0.340950 0.513138 0.707985 0.860250 1.013370 1.270999 1.628274 93.035141
3 260 0.054431 0.104734 0.158010 0.227465 0.354935 0.573006 0.815759 1.050770 1.306286 1.642647 2.015243 91.696709
3 261 0.081352 0.130203 0.177055 0.273153 0.473144 0.740215 0.953892 1.164975 1.467332 1.852745 2.194941 90.490990
3 262 0.110879 0.172627 0.224611 0.320026 0.504952 0.752432 0.948897 1.120545 1.341007 1.631485 1.909202 90.963333
3 263 0.092481 0.193027 0.293391 0.387085 0.535510 0.761948 0.956568 1.093418 1.244265 1.460169 1.691887 91.290253
3 264 0.124634 0.229272 0.323685 0.416983 0.558445 0.781857 0.974854 1.100455 1.211413 1.380988 1.570800 91.326614
3 265 0.076525 0.140696 0.194597 0.268382 0.422647 0.663701 0.856209 0.978859 1.120190 1.324838 1.507131 92.446228
3 266 0.075567 0.146595 0.231299 0.310453 0.400843 0.565292 0.738033 0.853257 0.924923 1.056008 1.224117 93.473610
3 267 0.091769 0.192511 0.257604 0.284594 0.346203 0.495660 0.633897 0.705701 0.767928 0.898182 1.063231 94.262718
3 268 0.033625 0.067741 0.119734 0.180545 0.254694 0.371722 0.497998 0.590966 0.650727 0.750583 0.883704 95.597961
3 269 0.075924 0.119848 0.141749 0.173296 0.237153 0.321891 0.384053 0.438829 0.513634 0.614934 0.714989 96.263695
3 270 0.025956 0.045290 0.067200 0.096556 0.142432 0.205575 0.265312 0.320729 0.379271 0.458925 0.547211 97.445541
3 271 0.021596 0.035212 0.046871 0.064932 0.099615 0.146984 0.187626 0.227570 0.277621 0.346340 0.418970 98.126663
3 272 0.017436 0.025091 0.032435 0.047812 0.076189 0.108060 0.133375 0.164026 0.206719 0.261892 0.318241 98.608719
3 273 0.011976 0.017319 0.023428 0.036212 0.060436 0.088611 0.111928 0.139650 0.176917 0.226160 0.276962 98.830399
3 274 0.014094 0.019750 0.025440 0.038347 0.063845 0.092980 0.115427 0.141879 0.178371 0.225877 0.273214 98.810776
3 275 0.017833 0.026251 0.034985 0.051723 0.082011 0.115668 0.141534 0.171461 0.212065 0.264483 0.316660 98.565331
3 276 0.026895 0.036491 0.044952 0.064627 0.103152 0.148999 0.184477 0.223199 0.274330 0.340978 0.407815 98.144081
3 277 0.022288 0.038605 0.053656 0.074633 0.116728 0.178643 0.229850 0.271336 0.322177 0.397998 0.474285 97.819809
3 278 0.039193 0.064215 0.090614 0.121525 0.163035 0.228593 0.290762 0.338469 0.381004 0.457469 0.555449 97.269669
3 279 0.056492 0.122067 0.170849 0.187346 0.215546 0.290492 0.361954 0.410493 0.471224 0.587287 0.739951 96.386299
3 280 0.038458 0.066131 0.097363 0.132481 0.181611 0.268026 0.360158 0.431623 0.489101 0.589425 0.719167 96.626457
3 281 0.050626 0.074238 0.091446 0.125621 0.197821 0.302498 0.382162 0.447796 0.539938 0.687480 0.842142 96.258232
3 282 0.041290 0.081998 0.115627 0.144435 0.198014 0.303167 0.402862 0.471508 0.549305 0.700700 0.894694 96.096405
3 283 0.046179 0.077347 0.118589 0.159167 0.199268 0.288041 0.394086 0.484461 0.558687 0.691888 0.870231 96.112053
3 284 0.047724 0.089629 0.108913 0.126355 0.181119 0.291376 0.388159 0.445221 0.513499 0.646367 0.798346 96.363297
3 285 0.030076 0.055373 0.091277 0.134241 0.183251 0.255849 0.330201 0.394265 0.458732 0.569264 0.710512 96.786957
3 286 0.050214 0.076742 0.092836 0.126386 0.204181 0.312144 0.386959 0.436855 0.495546 0.581874 0.662228 96.574036
3 287 0.030905 0.048499 0.068872 0.107815 0.180082 0.267944 0.335201 0.398066 0.476402 0.574264 0.659210 96.852745
3 288 0.054706 0.084751 0.102767 0.130568 0.183227 0.255830 0.312218 0.363186 0.433510 0.540381 0.655918 96.882942
3 289 0.041542 0.088046 0.130342 0.167584 0.237743 0.351285 0.444709 0.494923 0.541613 0.618133 0.692339 96.191742
3 290 0.034763 0.067259 0.091951 0.115176 0.168361 0.272622 0.374470 0.434930 0.478753 0.549223 0.617873 96.794624
3 291 0.012162 0.020985 0.031995 0.052093 0.096438 0.174283 0.258924 0.335526 0.410860 0.508186 0.601678 97.496872
3 292 0.030988 0.056800 0.083340 0.119642 0.186200 0.278792 0.352525 0.404132 0.459185 0.539067 0.619851 96.869476
3 293 0.066418 0.128544 0.172174 0.204638 0.253201 0.314082 0.355692 0.390016 0.440472 0.507956 0.576176 96.590630
3 294 0.013032 0.023928 0.037644 0.060483 0.107601 0.186168 0.265950 0.329868 0.386680 0.461740 0.535274 97.591629
3 295 0.011046 0.020072 0.031068 0.049900 0.091239 0.161195 0.233531 0.294005 0.349290 0.418678 0.481403 97.858582
3 296 0.036524 0.074348 0.106820 0.133192 0.169839 0.216475 0.249193 0.273104 0.306642 0.357171 0.413111 97.663582
3 297 0.015971 0.030347 0.045778 0.065151 0.098688 0.146486 0.187247 0.216521 0.245018 0.288470 0.336207 98.324112
3 298 0.005637 0.008774 0.012292 0.019584 0.036176 0.063235 0.093506 0.127485 0.168025 0.219151 0.266381 98.979752
3 299 0.006246 0.010768 0.015801 0.024336 0.042040 0.067961 0.092396 0.116070 0.143889 0.182046 0.220942 99.077507
3 300 0.006424 0.010950 0.015843 0.023573 0.038022 0.056918 0.073953 0.091414 0.112306 0.140295 0.169022 99.261284
3 301 0.003965 0.006284 0.008624 0.012799 0.021257 0.032905 0.044064 0.056592 0.072932 0.096343 0.122045 99.522194
3 302 0.002490 0.003953 0.005607 0.008533 0.014246 0.022253 0.030421 0.039735 0.051574 0.069267 0.089641 99.662277
3 303 0.003520 0.005390 0.007089 0.010292 0.017080 0.026228 0.034486 0.043209 0.054134 0.069752 0.086122 99.642700
3 304 0.002766 0.004550 0.006418 0.009336 0.014851 0.022449 0.029950 0.037762 0.046777 0.060039 0.074883 99.690216
3 305 0.002610 0.004406 0.006223 0.008858 0.013797 0.020654 0.027516 0.034688 0.043155 0.055866 0.070407 99.711815
3 306 0.002661 0.003978 0.005206 0.007638 0.012671 0.019219 0.025355 0.032339 0.041316 0.054156 0.068079 99.727379
3 307 0.001608 0.002600 0.003688 0.005633 0.009723 0.015507 0.021377 0.028060 0.036774 0.049812 0.064609 99.760612
3 308 0.001794 0.002913 0.004144 0.006310 0.010846 0.017406 0.024128 0.031461 0.040350 0.053463 0.068126 99.739059
3 309 0.002285 0.003768 0.005248 0.007682 0.012833 0.020371 0.027854 0.035657 0.045082 0.059145 0.074696 99.705383
3 310 0.002970 0.004947 0.006920 0.009928 0.015746 0.023905 0.031962 0.040396 0.050578 0.065546 0.082159 99.664948
3 311 0.002411 0.003894 0.005428 0.008038 0.013465 0.021483 0.029674 0.038232 0.048135 0.062702 0.078808 99.687729
3 312 0.002701 0.004383 0.005993 0.008711 0.014349 0.022488 0.030547 0.039197 0.049984 0.065834 0.083309 99.672508
3 313 0.002725 0.004466 0.006253 0.009213 0.015178 0.023774 0.032289 0.041287 0.052378 0.069112 0.087988 99.655334
3 314 0.004432 0.006947 0.009156 0.012993 0.020712 0.031012 0.040405 0.050071 0.061475 0.077125 0.093118 99.592552
3 315 0.002668 0.004413 0.006268 0.009393 0.015822 0.025277 0.034672 0.044305 0.055714 0.072437 0.090784 99.638245
3 316 0.002764 0.004637 0.006502 0.009561 0.015871 0.025007 0.033749 0.042848 0.054505 0.072637 0.093523 99.638397
3 317 0.005168 0.007926 0.010292 0.014687 0.023483 0.034795 0.044761 0.055409 0.068762 0.087047 0.105716 99.541954
3 318 0.005832 0.008782 0.011587 0.017266 0.029073 0.044031 0.056131 0.067573 0.080587 0.098230 0.115394 99.465515
3 319 0.002825 0.004649 0.006556 0.010095 0.018016 0.030510 0.043275 0.056389 0.071966 0.094732 0.119508 99.541473
3 320 0.003699 0.006251 0.009210 0.013782 0.022433 0.036255 0.050962 0.065300 0.080447 0.104022 0.132081 99.475555
3 321 0.008305 0.016446 0.022592 0.027765 0.039067 0.058098 0.075984 0.090037 0.104985 0.128060 0.152853 99.275810
3 322 0.004316 0.007562 0.011340 0.016286 0.024543 0.037761 0.052129 0.065162 0.077117 0.096349 0.120407 99.487030
3 323 0.003180 0.005142 0.007099 0.010643 0.018267 0.029602 0.040576 0.051842 0.065493 0.085383 0.106498 99.576279
3 324 0.004784 0.007977 0.010577 0.014382 0.022077 0.032885 0.042561 0.051950 0.063474 0.080640 0.099320 99.569374
3 325 0.003974 0.006649 0.009309 0.013166 0.020304 0.030095 0.039362 0.048480 0.058705 0.074108 0.091649 99.604195
3 326 0.004486 0.006934 0.008962 0.012481 0.019822 0.029615 0.038155 0.046718 0.056933 0.071521 0.086782 99.617592
3 327 0.004102 0.006228 0.008112 0.011421 0.017825 0.026432 0.034405 0.042761 0.052244 0.065910 0.080614 99.649948
3 328 0.003031 0.005254 0.007067 0.009534 0.014482 0.021338 0.027849 0.034661 0.042663 0.054025 0.065934 99.714157
3 329 0.003699 0.005820 0.008194 0.012049 0.018063 0.026576 0.034915 0.043187 0.051608 0.065790 0.083959 99.646141
4 5 0.000000 0.000000 0.000000 0.000000 0.000000 0.000000 0.000000 0.000000 0.000000 0.000000 0.000000 0.000000
4 6 1.473205 21.738417 14.884869 25.202009 8.209891 7.084890 3.848473 1.872323 0.802863 0.285359 0.054279 14.543420
4 7 5.728330 24.435486 8.982533 12.731114 6.148129 8.821060 7.289885 5.127492 1.869135 0.746610 0.243258 17.876968
4 8 1.912860 17.476326 13.113667 15.980160 7.961330 7.426176 6.554267 6.463362 4.766111 3.026958 1.222144 14.096640
4 9 1.445705 8.910089 4.431373 7.285785 8.247850 18.871000 15.059749 8.535059 4.330987 3.377759 2.228621 17.276024
4 10 0.525534 1.069694 1.292297 2.242660 5.077749 14.431824 24.565325 11.693766 6.357390 4.354887 4.171207 24.217670
4 11 0.318214 0.578109 0.777435 1.437851 3.198495 9.827738 22.362587 12.807456 7.984842 5.949925 6.152166 28.605185
4 12 0.324296 0.390934 0.590295 1.339110 2.133185 3.344949 9.050243 11.872202 19.040295 14.752303 10.805507 26.356682
4 13 0.264999 0.406988 0.491754 0.757429 1.145540 1.814871 3.705551 3.525894 5.891440 9.109206 16.007900 56.878429
4 14 0.088006 0.171219 0.261057 0.472245 0.831353 1.651243 3.978501 3.730459 4.691001 5.400507 8.589901 70.134506
4 15 0.074301 0.145545 0.227893 0.423280 0.858961 2.019064 5.382663 4.785133 4.979819 4.890710 6.919444 69.293190
4 16 0.075227 0.122745 0.176009 0.325038 0.704817 1.433213 2.282755 3.123396 4.204328 5.842419 7.328597 74.381462
4 17 0.061838 0.094106 0.137183 0.254491 0.475394 0.805250 1.129732 1.484423 2.039468 3.037138 4.341583 86.139389
4 18 0.023449 0.044235 0.072994 0.136538 0.282549 0.574994 0.950568 1.343479 1.847723 2.708385 3.748213 88.266876
4 19 0.030376 0.059606 0.098001 0.178474 0.376652 0.839980 1.499107 2.085307 2.584158 3.371969 4.225002 84.651367
4 20 0.028772 0.052442 0.084196 0.160383 0.348693 0.752192 1.299636 1.872392 2.525309 3.460674 4.369837 85.045471
4 21 0.015184 0.030194 0.049761 0.089662 0.182704 0.380581 0.636964 0.877501 1.153414 1.656134 2.307954 92.619949
4 22 0.016622 0.030585 0.047274 0.082226 0.160386 0.319847 0.521383 0.717258 0.955687 1.385555 1.945304 93.817871
4 23 0.010853 0.021562 0.035693 0.064716 0.138489 0.321323 0.601096 0.872033 1.134233 1.574097 2.107775 93.118134
4 24 0.012397 0.025695 0.041396 0.069831 0.143656 0.325385 0.595630 0.844167 1.052333 1.349752 1.648802 93.890953
4 25 0.013136 0.019250 0.027638 0.051872 0.103785 0.183954 0.269764 0.365806 0.503104 0.733012 1.024294 96.704384
4 26 0.013320 0.022880 0.035287 0.061093 0.108290 0.187103 0.287931 0.404320 0.553196 0.783880 1.081461 96.461243
4 27 0.020218 0.030945 0.043936 0.076077 0.140705 0.244380 0.356034 0.477584 0.658290 0.979254 1.410901 95.561676
4 28 0.005958 0.012807 0.020171 0.029746 0.055147 0.116919 0.199505 0.268705 0.327107 0.417806 0.519095 98.027031
4 29 0.010086 0.015151 0.021796 0.037241 0.069472 0.116683 0.157870 0.193658 0.238848 0.322857 0.433088 98.383247
4 30 0.006946 0.010641 0.015414 0.026094 0.049083 0.085329 0.124127 0.172934 0.248984 0.373537 0.532634 98.354279
4 31 0.005658 0.009650 0.016289 0.030071 0.057873 0.102389 0.153985 0.214806 0.294081 0.409438 0.544423 98.161331
4 32 0.012099 0.016760 0.023646 0.042373 0.081891 0.130537 0.164936 0.197149 0.247249 0.332945 0.433535 98.316887
4 33 0.005995 0.012480 0.020218 0.031209 0.058347 0.120831 0.200319 0.259758 0.300977 0.371632 0.454436 98.163803
4 34 0.004578 0.008630 0.013469 0.021920 0.043490 0.093149 0.158144 0.217459 0.278494 0.385184 0.518040 98.257439
4 35 0.006387 0.012248 0.020759 0.034544 0.062855 0.118249 0.185319 0.242442 0.291617 0.370779 0.466282 98.188522
4 36 0.017189 0.024976 0.032821 0.050721 0.085657 0.132516 0.170788 0.206911 0.256310 0.337400 0.435239 98.249474
4 37 0.011507 0.018894 0.028874 0.047794 0.082770 0.132794 0.180878 0.228476 0.286221 0.372462 0.472804 98.136528
4 38 0.012349 0.018986 0.028144 0.048558 0.089999 0.144701 0.188123 0.228655 0.286104 0.377791 0.482836 98.093750
4 39 0.012368 0.020543 0.030968 0.049585 0.085369 0.141253 0.196411 0.245671 0.301649 0.390470 0.495789 98.029922
4 40 0.012891 0.024941 0.035530 0.049591 0.086920 0.168655 0.256898 0.310677 0.355073 0.449864 0.563885 97.685066
4 41 0.007799 0.015687 0.026356 0.042615 0.078924 0.156479 0.254329 0.331273 0.386469 0.473474 0.570966 97.655632
4 42 0.014706 0.022556 0.032240 0.050966 0.084004 0.130749 0.175130 0.219314 0.275600 0.367015 0.483989 98.143730
4 43 0.017372 0.025637 0.036359 0.059731 0.102337 0.154221 0.200160 0.253659 0.328821 0.433683 0.548636 97.839386
4 44 0.015493 0.023331 0.035398 0.065240 0.127303 0.202749 0.261809 0.322382 0.404432 0.516627 0.626919 97.398315
4 45 0.017647 0.027654 0.039008 0.062362 0.107838 0.167467 0.218430 0.271560 0.345891 0.455899 0.582304 97.703941
4 46 0.009310 0.019150 0.033258 0.053113 0.088865 0.151890 0.224637 0.295735 0.380825 0.518080 0.691135 97.534004
4 47 0.033005 0.056201 0.076325 0.112440 0.187962 0.295781 0.390107 0.470178 0.562248 0.686516 0.804399 96.324837
4 48 0.013355 0.022679 0.036231 0.067269 0.138414 0.248872 0.353177 0.454087 0.584090 0.768347 0.943873 96.369606
4 49 0.006524 0.011950 0.019687 0.034942 0.067581 0.124016 0.191158 0.274953 0.401825 0.601077 0.841857 97.424438
4 50 0.028199 0.043344 0.063626 0.114405 0.223326 0.362894 0.467389 0.558371 0.672723 0.822698 0.949311 95.693710
4 51 0.028460 0.060276 0.103417 0.179618 0.353474 0.630635 0.855841 0.929474 0.909589 0.904741 0.880774 94.163704
4 52 0.010617 0.018103 0.027303 0.048011 0.100541 0.199733 0.315313 0.437655 0.594311 0.814155 1.014579 96.419678
4 53 0.011914 0.022697 0.040066 0.073602 0.144998 0.260546 0.370281 0.467962 0.596235 0.797268 0.992029 96.222397
4 54 0.126069 0.214691 0.247998 0.311755 0.494948 0.736823 0.799523 0.718693 0.654166 0.648751 0.628757 94.417831
4 55 0.047645 0.105062 0.184230 0.278564 0.391397 0.552019 0.704697 0.765701 0.730853 0.712803 0.705529 94.821503
4 56 0.069477 0.133738 0.175014 0.207432 0.277170 0.408147 0.514988 0.560313 0.593718 0.683721 0.789312 95.586975
4 57 0.074553 0.094576 0.115623 0.171741 0.254549 0.331982 0.391832 0.463879 0.546525 0.639084 0.720645 96.195007
4 58 0.073053 0.086638 0.105504 0.164668 0.256156 0.329539 0.372624 0.428124 0.499213 0.586410 0.671282 96.426788
4 59 0.026023 0.057192 0.090654 0.118709 0.164044 0.253337 0.346997 0.404248 0.442754 0.526560 0.639337 96.930145
4 60 0.020906 0.032362 0.042433 0.063159 0.107736 0.183643 0.258456 0.327051 0.410059 0.548923 0.713559 97.291718
4 61 0.015746 0.030971 0.051619 0.083009 0.142589 0.245553 0.358302 0.444987 0.507825 0.599883 0.698353 96.821167
4 62 0.024024 0.031524 0.039869 0.064265 0.111086 0.166611 0.206619 0.247706 0.305275 0.401829 0.519966 97.881226
4 63 0.007137 0.012897 0.021306 0.037439 0.069342 0.116914 0.163484 0.213115 0.281759 0.388776 0.513107 98.174728
4 64 0.005925 0.011883 0.019409 0.032618 0.068205 0.146170 0.243361 0.320832 0.378893 0.468246 0.562426 97.742035
4 65 0.013377 0.021937 0.032765 0.055346 0.102025 0.166515 0.221514 0.269165 0.320653 0.394796 0.472207 97.929695
4 66 0.004671 0.008405 0.013432 0.022607 0.041906 0.074433 0.110618 0.150340 0.202762 0.285263 0.386040 98.699524
4 67 0.008352 0.014143 0.021204 0.033432 0.056501 0.089769 0.122457 0.157757 0.204452 0.273487 0.352419 98.666031
4 68 0.010190 0.015700 0.022918 0.038413 0.070466 0.112553 0.147356 0.179499 0.217912 0.273137 0.329859 98.581993
4 69 0.010646 0.018791 0.027544 0.039688 0.060702 0.090325 0.117982 0.143530 0.173082 0.216490 0.266318 98.834900
4 70 0.008359 0.011974 0.016358 0.025617 0.042373 0.063417 0.082782 0.106416 0.138101 0.182057 0.230882 99.091660
4 71 0.006975 0.011523 0.016436 0.024684 0.040742 0.064817 0.088481 0.112444 0.140964 0.182255 0.228716 99.081963
4 72 0.006831 0.010812 0.015087 0.022919 0.037541 0.058456 0.078713 0.100841 0.128772 0.168799 0.214433 99.156799
4 73 0.006228 0.009509 0.013254 0.020038 0.031821 0.048246 0.064872 0.084508 0.109530 0.145989 0.189908 99.276093
4 74 0.009519 0.014230 0.018691 0.027111 0.042748 0.064217 0.083765 0.104210 0.129441 0.166582 0.209668 99.129822
4 75 0.009968 0.019150 0.027590 0.035579 0.050693 0.080791 0.113680 0.138240 0.158331 0.195239 0.242899 98.927841
4 76 0.013483 0.020243 0.026269 0.037122 0.056863 0.084082 0.108548 0.132793 0.161651 0.206188 0.259685 98.893066
4 77 0.014952 0.018222 0.024497 0.041522 0.068734 0.093765 0.114462 0.144583 0.185434 0.236007 0.287860 98.769958
4 78 0.012309 0.018013 0.025229 0.042437 0.076658 0.114768 0.141126 0.169837 0.213687 0.276570 0.339355 98.570015
4 79 0.006626 0.011218 0.017069 0.028591 0.053049 0.090958 0.127509 0.163580 0.209585 0.281054 0.362727 98.648033
4 80 0.003814 0.006532 0.010143 0.017776 0.035461 0.064767 0.094571 0.126837 0.173696 0.254822 0.356838 98.854744
4 81 0.002447 0.005248 0.009043 0.015614 0.034781 0.082147 0.147809 0.206320 0.258489 0.347345 0.448592 98.442169
4 82 0.003026 0.005368 0.009207 0.018569 0.044961 0.099383 0.166023 0.231268 0.300834 0.403893 0.513014 98.204453
4 83 0.004849 0.009286 0.015832 0.028607 0.057798 0.106240 0.155344 0.199555 0.251197 0.332167 0.426180 98.412949
4 84 0.005135 0.008360 0.012992 0.023795 0.048392 0.084205 0.118255 0.157161 0.215023 0.307432 0.417725 98.601524
4 85 0.003732 0.005413 0.008309 0.017040 0.040440 0.078741 0.121248 0.181075 0.280010 0.427337 0.584526 98.252129
4 86 0.005355 0.010441 0.018321 0.034203 0.073143 0.144005 0.223363 0.297296 0.377768 0.489642 0.606217 97.720245
4 87 0.007984 0.014031 0.021525 0.035161 0.063603 0.109135 0.156959 0.208584 0.279928 0.394085 0.535701 98.173302
4 88 0.006086 0.009997 0.015750 0.028948 0.058941 0.106657 0.155752 0.213136 0.299845 0.439268 0.603852 98.061768
4 89 0.008726 0.014879 0.024181 0.045817 0.100250 0.193701 0.290544 0.379151 0.475506 0.603338 0.721302 97.142609
4 90 0.011892 0.022700 0.035844 0.057576 0.106780 0.193105 0.275248 0.337401 0.412343 0.545506 0.700755 97.300850
4 91 0.011216 0.019145 0.029471 0.049093 0.090822 0.159308 0.227498 0.294141 0.385144 0.538103 0.719229 97.476830
4 92 0.015236 0.029255 0.046857 0.076431 0.146180 0.279717 0.421096 0.517490 0.587989 0.695124 0.793889 96.390739
4 93 0.035440 0.061041 0.089989 0.136371 0.222174 0.339523 0.424816 0.471366 0.515403 0.602269 0.702818 96.398788
4 94 0.023797 0.040270 0.059618 0.090396 0.144279 0.223550 0.301669 0.378026 0.463649 0.575366 0.688963 97.010422
4 95 0.047543 0.060223 0.075788 0.117669 0.189786 0.263874 0.317720 0.379726 0.457827 0.552444 0.642603 96.894798
4 96 0.035851 0.056101 0.078644 0.118705 0.188837 0.273592 0.338382 0.398126 0.471876 0.567970 0.658433 96.813492
4 97 0.044766 0.063672 0.084570 0.126365 0.194329 0.270095 0.326727 0.383718 0.453324 0.541463 0.627036 96.883934
4 98 0.045665 0.066286 0.085114 0.118856 0.174589 0.240220 0.291806 0.343723 0.407642 0.490822 0.576935 97.158340
4 99 0.036409 0.053217 0.073655 0.113079 0.180251 0.258185 0.317974 0.375396 0.444678 0.536827 0.627507 96.982826
4 100 0.072212 0.094340 0.109056 0.152464 0.235883 0.324135 0.374705 0.419276 0.477012 0.550812 0.613268 96.576836
4 101 0.015530 0.026446 0.041477 0.067546 0.116286 0.185518 0.249222 0.311253 0.390690 0.508391 0.636329 97.451309
4 102 0.025715 0.033278 0.044349 0.075688 0.139017 0.215857 0.277922 0.351393 0.456448 0.601190 0.742396 97.036751
4 103 0.017102 0.035028 0.055887 0.089020 0.175582 0.343691 0.494065 0.555804 0.587719 0.681832 0.778835 96.185440
4 104 0.014640 0.028138 0.043162 0.065768 0.119869 0.232533 0.364849 0.468400 0.553266 0.684767 0.820618 96.603989
4 105 0.008594 0.014351 0.022594 0.038753 0.069981 0.118964 0.171862 0.231425 0.310355 0.437611 0.603893 97.971619
4 106 0.012122 0.016832 0.024672 0.045284 0.087543 0.141410 0.192614 0.262463 0.369266 0.515299 0.670233 97.662262
4 107 0.010963 0.017673 0.028130 0.051823 0.103336 0.175324 0.240577 0.309112 0.400917 0.530549 0.665616 97.465981
4 108 0.016623 0.023860 0.032260 0.053229 0.098347 0.157642 0.205495 0.256405 0.334461 0.452070 0.579691 97.789917
4 109 0.008006 0.016105 0.028327 0.047336 0.083459 0.142558 0.204072 0.257576 0.315357 0.406854 0.515875 97.974472
4 110 0.010789 0.016080 0.022672 0.039503 0.078872 0.134972 0.181796 0.231658 0.312208 0.443651 0.593754 97.934044
4 111 0.005728 0.011202 0.020276 0.036901 0.075528 0.154105 0.253601 0.343085 0.422100 0.533354 0.650377 97.493744
4 112 0.011101 0.018841 0.027511 0.043890 0.080510 0.140674 0.194515 0.237336 0.295577 0.404949 0.543987 98.001106
4 113 0.007603 0.016632 0.029870 0.046772 0.078790 0.146571 0.235367 0.306166 0.351323 0.425186 0.518039 97.837685
4 114 0.016211 0.022562 0.029336 0.048224 0.090807 0.152547 0.202511 0.247555 0.313294 0.430035 0.573543 97.873375
4 115 0.008297 0.015577 0.026454 0.044499 0.080797 0.150124 0.237929 0.321714 0.399130 0.505053 0.621721 97.588699
4 116 0.014153 0.019577 0.024819 0.038990 0.069935 0.114016 0.151621 0.192246 0.255833 0.361454 0.492704 98.264656
4 117 0.009384 0.016257 0.025634 0.042025 0.072870 0.120279 0.168621 0.216887 0.277359 0.373506 0.493025 98.184151
4 118 0.012684 0.020602 0.029342 0.047571 0.089754 0.158344 0.221341 0.277589 0.355103 0.484592 0.634886 97.668190
4 119 0.008341 0.017599 0.027852 0.041855 0.077813 0.158102 0.255269 0.328855 0.391199 0.495449 0.613058 97.584610
4 120 0.004454 0.007531 0.012420 0.022576 0.044018 0.080042 0.120946 0.168640 0.236078 0.351067 0.505053 98.447174
4 121 0.013360 0.021943 0.032307 0.052658 0.094872 0.158182 0.215555 0.270157 0.343188 0.461047 0.599704 97.737030
4 122 0.008227 0.017518 0.030570 0.051073 0.102946 0.223897 0.386321 0.509980 0.575897 0.655968 0.722842 96.714760
4 123 0.013979 0.022577 0.032867 0.051994 0.090477 0.154223 0.220249 0.286252 0.371628 0.512803 0.684882 97.558067
4 124 0.015755 0.026874 0.041312 0.065928 0.112207 0.183288 0.254562 0.324851 0.409709 0.535953 0.674371 97.355194
4 125 0.049201 0.077970 0.105568 0.157193 0.261391 0.401385 0.487487 0.513749 0.533638 0.609001 0.695718 96.107704
4 126 0.015614 0.039034 0.074677 0.109894 0.171576 0.329772 0.547091 0.670154 0.668833 0.700868 0.754836 95.917648
4 127 0.053750 0.083803 0.110889 0.160957 0.256077 0.389153 0.480168 0.514796 0.536062 0.612923 0.712467 96.088951
4 128 0.014394 0.027233 0.043709 0.067692 0.115491 0.205046 0.301842 0.376713 0.450855 0.584694 0.742539 97.069786
4 129 0.011099 0.023414 0.037889 0.057388 0.102667 0.199176 0.310267 0.383921 0.431693 0.517883 0.613774 97.310822
4 130 0.023124 0.033705 0.048272 0.077718 0.126042 0.181195 0.218858 0.251126 0.294037 0.373106 0.468433 97.904381
4 131 0.011954 0.019491 0.026403 0.038830 0.063476 0.103972 0.144140 0.183241 0.232643 0.313589 0.410599 98.451660
4 132 0.006501 0.012645 0.019847 0.030118 0.050916 0.090757 0.136025 0.173879 0.208525 0.268575 0.345406 98.656807
4 133 0.007084 0.009942 0.014015 0.023383 0.039873 0.060558 0.080212 0.105830 0.142489 0.200465 0.273770 99.042374
4 134 0.005738 0.008825 0.012031 0.018661 0.032353 0.053776 0.075130 0.098234 0.129871 0.183553 0.252876 99.128952
4 135 0.003524 0.007007 0.011268 0.017334 0.031137 0.060424 0.097342 0.129300 0.157034 0.204857 0.265554 99.015221
4 136 0.004182 0.006150 0.008591 0.014258 0.026060 0.044024 0.062526 0.085050 0.117745 0.173356 0.246683 99.211380
4 137 0.006409 0.010064 0.014541 0.023581 0.041625 0.066893 0.089769 0.114145 0.147715 0.203447 0.273001 99.008820
4 138 0.005191 0.009032 0.014126 0.024242 0.047376 0.086059 0.123499 0.154906 0.190267 0.251342 0.322642 98.771324
4 139 0.003203 0.006710 0.011080 0.017264 0.032592 0.068923 0.118201 0.161294 0.197520 0.258920 0.332512 98.791779
4 140 0.004117 0.005916 0.008470 0.015121 0.030320 0.053973 0.077792 0.108094 0.157030 0.243349 0.354725 98.941086
4 141 0.002705 0.005705 0.009506 0.015702 0.032345 0.072316 0.126812 0.178226 0.230673 0.318532 0.423191 98.584290
4 142 0.003444 0.006271 0.010778 0.020355 0.042300 0.081526 0.126776 0.173019 0.224596 0.305997 0.405613 98.599327
4 143 0.003580 0.005409 0.008274 0.015702 0.033216 0.061959 0.093649 0.134726 0.197189 0.299478 0.427766 98.719055
4 144 0.006132 0.010903 0.016628 0.028018 0.054928 0.100535 0.145338 0.191110 0.259810 0.381130 0.534794 98.270676
4 145 0.003038 0.006018 0.010197 0.018758 0.043199 0.100842 0.175878 0.248264 0.332443 0.481558 0.665387 97.914413
4 146 0.005486 0.009690 0.016481 0.030637 0.060706 0.110464 0.165479 0.228257 0.313219 0.453085 0.634077 97.972420
4 147 0.013680 0.018285 0.026198 0.047881 0.094229 0.162458 0.229460 0.309361 0.426003 0.613364 0.836465 97.222618
4 148 0.007433 0.017452 0.029943 0.048043 0.103885 0.260976 0.489662 0.665375 0.784195 0.983871 1.194920 95.414238
4 149 0.006131 0.011261 0.019746 0.038639 0.086893 0.188941 0.319863 0.459499 0.631126 0.922440 1.287372 96.028091
4 150 0.019385 0.030569 0.048752 0.089867 0.168949 0.272759 0.370459 0.485570 0.649499 0.890971 1.165359 95.807854
4 151 0.073001 0.101171 0.135117 0.231803 0.427575 0.619907 0.703853 0.778652 0.938354 1.203626 1.471033 93.315903
4 152 0.012653 0.025816 0.048374 0.097492 0.238364 0.556316 0.943435 1.244681 1.498740 1.871040 2.189801 91.273285
4 153 0.015715 0.036112 0.066678 0.113907 0.230922 0.497802 0.830610 1.068082 1.238484 1.539486 1.873703 92.488495
4 154 0.056883 0.084467 0.121977 0.210774 0.394342 0.636957 0.799742 0.920566 1.119366 1.511528 1.974268 92.169128
4 155 0.035885 0.087169 0.152003 0.233724 0.457621 1.001086 1.663524 2.022941 2.132026 2.315543 2.441521 87.456963
4 156 0.082180 0.109108 0.160262 0.292888 0.543328 0.823656 1.016666 1.203106 1.466059 1.863609 2.272114 90.167030
4 157 0.076291 0.116464 0.165737 0.266495 0.454691 0.699161 0.893125 1.064587 1.287309 1.613214 1.951909 91.411011
4 158 0.071193 0.135983 0.206641 0.301758 0.505190 0.874465 1.213959 1.403092 1.575855 1.912813 2.274414 89.524635
4 159 0.102168 0.168029 0.237378 0.354642 0.582932 0.923598 1.199156 1.380908 1.578297 1.913481 2.270350 89.289062
4 160 0.057226 0.097290 0.145270 0.225575 0.388849 0.662394 0.936637 1.168105 1.422318 1.800596 2.196715 90.899025
4 161 0.076267 0.111171 0.174771 0.324437 0.612513 0.954617 1.209047 1.436163 1.708253 2.077379 2.430983 88.884399
4 162 0.068611 0.115417 0.162589 0.253599 0.480090 0.875711 1.225164 1.469290 1.766006 2.244710 2.701320 88.637497
4 163 0.022660 0.048318 0.090465 0.155248 0.294792 0.607662 1.023893 1.379868 1.678365 2.146637 2.672307 89.879784
4 164 0.059106 0.090494 0.121831 0.186743 0.315005 0.519827 0.705631 0.883688 1.147200 1.625494 2.243047 92.101929
4 165 0.051492 0.104397 0.177956 0.292517 0.554359 1.100480 1.729893 2.146696 2.399672 2.754404 3.032007 85.656128
4 166 0.020869 0.044376 0.076434 0.131050 0.290866 0.712999 1.309751 1.776204 2.106026 2.615028 3.089820 87.826576
4 167 0.037279 0.058402 0.091358 0.168943 0.338417 0.608094 0.880706 1.139249 1.438778 1.891517 2.380451 90.966805
4 168 0.028520 0.047304 0.073002 0.124381 0.226605 0.383765 0.542398 0.713119 0.943675 1.299396 1.724079 93.893753
4 169 0.018853 0.027613 0.040091 0.070994 0.137966 0.240553 0.343450 0.472331 0.678278 1.015581 1.441725 95.512566
4 170 0.006860 0.015715 0.027939 0.047333 0.101963 0.243130 0.449710 0.651202 0.861677 1.174894 1.513080 94.906494
4 171 0.014501 0.021554 0.033568 0.067857 0.151703 0.277312 0.382665 0.486053 0.640096 0.893039 1.187088 95.844566
4 172 0.005075 0.009089 0.015394 0.029341 0.061684 0.117980 0.183201 0.265381 0.391783 0.596512 0.851962 97.472595
4 173 0.002985 0.004757 0.007915 0.016326 0.036721 0.071688 0.111524 0.165722 0.260022 0.436809 0.690617 98.194916
4 174 0.003646 0.007637 0.013703 0.025790 0.061079 0.149126 0.271911 0.385207 0.501098 0.686306 0.891513 97.002983
4 175 0.003851 0.009257 0.017174 0.030053 0.069113 0.184825 0.374271 0.534163 0.624272 0.752440 0.881070 96.519508
4 176 0.002404 0.003810 0.006269 0.012924 0.029854 0.061700 0.101712 0.155561 0.242967 0.401590 0.620386 98.360817
4 177 0.002454 0.004213 0.007204 0.014360 0.031265 0.061490 0.099168 0.150299 0.234124 0.379833 0.577954 98.437637
4 178 0.009131 0.014114 0.022396 0.047396 0.117414 0.222342 0.298744 0.363812 0.472748 0.657521 0.845069 96.929314
4 179 0.003895 0.009591 0.017830 0.030219 0.068442 0.181332 0.362990 0.515256 0.608602 0.737833 0.858145 96.605865
4 180 0.002602 0.003776 0.005972 0.012502 0.029832 0.062202 0.102070 0.159110 0.262028 0.456728 0.727861 98.175316
4 181 0.002451 0.005236 0.009387 0.017710 0.043118 0.108719 0.207278 0.314395 0.442605 0.649433 0.882742 97.316925
4 182 0.007565 0.014824 0.025702 0.050378 0.122440 0.270411 0.430383 0.547381 0.649439 0.799853 0.929837 96.151787
4 183 0.005986 0.010111 0.017196 0.035313 0.081983 0.160193 0.237199 0.311139 0.406168 0.561237 0.742084 97.431389
4 184 0.001966 0.003333 0.005567 0.011474 0.028337 0.062680 0.106223 0.166273 0.275615 0.485608 0.775835 98.077080
4 185 0.003526 0.008308 0.016338 0.031903 0.081328 0.214160 0.408674 0.572110 0.695852 0.872871 1.028606 96.066322
4 186 0.014694 0.026075 0.043891 0.087537 0.203142 0.379228 0.506312 0.584250 0.684122 0.849487 0.997487 95.623779
4 187 0.005654 0.009580 0.016742 0.036063 0.088924 0.182293 0.274594 0.364276 0.493316 0.707528 0.949030 96.872002
4 188 0.003360 0.006802 0.012144 0.023597 0.057539 0.136809 0.241633 0.351481 0.499396 0.748813 1.033076 96.885345
4 189 0.013963 0.030555 0.057246 0.106282 0.229543 0.470049 0.718336 0.851552 0.911121 1.018411 1.108770 94.484177
4 190 0.029732 0.047245 0.070636 0.128249 0.267817 0.460386 0.578318 0.633330 0.714141 0.868691 1.013634 95.187820
4 191 0.008408 0.015928 0.027532 0.050252 0.103983 0.207858 0.336103 0.474909 0.648129 0.888116 1.125954 96.112831
4 192 0.020203 0.032214 0.049052 0.086866 0.170259 0.293031 0.397630 0.495814 0.638559 0.864854 1.109504 95.842018
4 193 0.039357 0.079786 0.131897 0.211927 0.372227 0.614815 0.783063 0.825006 0.843943 0.941524 1.052836 94.103615
4 194 0.015999 0.038133 0.066372 0.098240 0.174591 0.371270 0.638947 0.823875 0.911241 1.034884 1.148607 94.677841
4 195 0.018640 0.028162 0.040698 0.068752 0.128230 0.227670 0.333683 0.444295 0.581315 0.790036 1.026685 96.311836
4 196 0.027218 0.046284 0.070016 0.109005 0.180624 0.292410 0.400321 0.495195 0.606553 0.780418 0.981381 96.010574
4 197 0.037971 0.072981 0.109404 0.160568 0.268181 0.444039 0.586240 0.661032 0.737342 0.887552 1.051609 94.983086
4 198 0.016900 0.034453 0.057110 0.093210 0.176636 0.341404 0.519770 0.643804 0.748740 0.919591 1.091733 95.356651
4 199 0.026237 0.038896 0.054470 0.086362 0.144274 0.231562 0.320880 0.419833 0.550332 0.750393 0.990625 96.386131
4 200 0.027457 0.045188 0.068315 0.114039 0.205176 0.334975 0.443563 0.537233 0.657220 0.837971 1.026962 95.701904
4 201 0.018696 0.037799 0.061910 0.097766 0.181625 0.353621 0.539657 0.654665 0.724273 0.849446 0.981408 95.499130
4 202 0.045457 0.067494 0.085844 0.121195 0.188816 0.292016 0.377842 0.443403 0.520919 0.663532 0.841309 96.352173
4 203 0.040035 0.086944 0.139268 0.166229 0.188388 0.257723 0.342497 0.410629 0.476751 0.605936 0.795208 96.490395
4 204 0.065429 0.111445 0.125685 0.143528 0.206635 0.330741 0.436770 0.501215 0.579902 0.737181 0.922965 95.838509
4 205 0.028924 0.054000 0.099792 0.175931 0.273843 0.397614 0.525900 0.638399 0.725344 0.827461 0.933243 95.319542
4 206 0.052850 0.081394 0.109718 0.164865 0.272934 0.427483 0.540085 0.589607 0.614780 0.697191 0.795961 95.653130
4 207 0.028165 0.044676 0.060986 0.095653 0.173427 0.286595 0.374021 0.446182 0.556713 0.736258 0.917596 96.279732
4 208 0.009770 0.018431 0.032161 0.060205 0.128800 0.257437 0.398137 0.519977 0.651041 0.843348 1.026757 96.053932
4 209 0.022905 0.039743 0.061184 0.103744 0.199846 0.350228 0.481625 0.572836 0.655496 0.775486 0.882002 95.854912
4 210 0.033676 0.059526 0.090006 0.137403 0.219083 0.321593 0.392617 0.434444 0.486832 0.589869 0.708206 96.526741
4 211 0.016133 0.029920 0.047462 0.077792 0.142254 0.243542 0.333361 0.403962 0.492137 0.638418 0.798002 96.777016
4 212 0.003520 0.006831 0.013033 0.027102 0.065750 0.150459 0.269473 0.405569 0.563071 0.771118 0.956340 96.767738
4 213 0.019332 0.032589 0.051795 0.095022 0.193245 0.330871 0.430547 0.490222 0.550309 0.645791 0.726499 96.433784
4 214 0.030866 0.053724 0.084593 0.148530 0.276747 0.408679 0.443319 0.428204 0.442048 0.522268 0.613170 96.547852
4 215 0.006688 0.014694 0.025404 0.042504 0.092172 0.216786 0.380778 0.494768 0.564711 0.682927 0.792856 96.685715
4 216 0.006072 0.011511 0.020382 0.037013 0.076037 0.158857 0.268899 0.376681 0.481282 0.633867 0.797668 97.131729
4 217 0.026094 0.039594 0.056888 0.095223 0.171928 0.270719 0.345413 0.401447 0.460181 0.547552 0.634080 96.950882
4 218 0.017400 0.032179 0.052481 0.084164 0.141857 0.226275 0.302270 0.359163 0.415010 0.500562 0.591401 97.277245
4 219 0.013044 0.021132 0.030786 0.049287 0.087593 0.144546 0.199279 0.256984 0.336208 0.449614 0.568174 97.843353
4 220 0.017478 0.024519 0.034973 0.061219 0.114355 0.174436 0.214131 0.250436 0.301441 0.377969 0.456196 97.972847
4 221 0.015092 0.026343 0.038521 0.057626 0.097412 0.159593 0.217650 0.263572 0.310039 0.374418 0.438073 98.001663
4 222 0.012224 0.020293 0.029431 0.044111 0.072511 0.117342 0.162178 0.201481 0.242658 0.304069 0.373653 98.420044
4 223 0.010682 0.017970 0.025277 0.036474 0.059008 0.093843 0.127181 0.156337 0.189536 0.240283 0.297889 98.745522
4 224 0.011941 0.016762 0.022320 0.034114 0.055539 0.081117 0.102533 0.125632 0.155191 0.196618 0.241800 98.956436
4 225 0.007747 0.011809 0.016414 0.024987 0.040726 0.060995 0.080194 0.102129 0.129832 0.166652 0.206156 99.152359
4 226 0.009469 0.013006 0.016852 0.025250 0.040363 0.058660 0.074836 0.093778 0.117382 0.149005 0.183270 99.218132
4 227 0.010081 0.014814 0.018798 0.026206 0.040172 0.057806 0.072404 0.087556 0.106736 0.134000 0.163158 99.268272
4 228 0.008338 0.013108 0.018078 0.025773 0.038670 0.055164 0.070256 0.085858 0.103457 0.127657 0.153716 99.299927
4 229 0.010775 0.013830 0.017019 0.025339 0.040466 0.057083 0.070848 0.088129 0.110247 0.138084 0.165186 99.262993
4 230 0.009341 0.016193 0.023020 0.032327 0.049908 0.075264 0.097581 0.114736 0.130353 0.154689 0.180541 99.116043
4 231 0.010379 0.014578 0.018596 0.026939 0.042861 0.064033 0.082414 0.100310 0.120769 0.151442 0.185293 99.182388
4 232 0.007603 0.012326 0.017844 0.027212 0.044122 0.066064 0.086160 0.107104 0.132104 0.165493 0.199374 99.134598
4 233 0.012706 0.016782 0.021645 0.033134 0.052250 0.071481 0.086313 0.105096 0.130934 0.165648 0.202215 99.101791
4 234 0.009431 0.015013 0.020559 0.029958 0.047806 0.072104 0.093801 0.116263 0.145293 0.186456 0.230787 99.032532
4 235 0.008572 0.013207 0.018362 0.027500 0.043551 0.065822 0.087829 0.112540 0.143610 0.188323 0.240553 99.050125
4 236 0.009273 0.014549 0.020587 0.031359 0.050852 0.077856 0.103986 0.132209 0.166563 0.214267 0.266636 98.911865
4 237 0.010861 0.016654 0.022549 0.034183 0.057490 0.090435 0.120832 0.152382 0.191990 0.247885 0.308071 98.746666
4 238 0.008995 0.015162 0.024035 0.037393 0.057736 0.087761 0.121058 0.158647 0.203894 0.272234 0.356721 98.656364
4 239 0.019772 0.031126 0.037635 0.050304 0.079371 0.122760 0.158442 0.189935 0.235430 0.316071 0.413380 98.345772
4 240 0.012223 0.025262 0.044260 0.067883 0.104839 0.178729 0.271379 0.335678 0.361562 0.408058 0.468603 97.721519
4 241 0.013811 0.021842 0.029727 0.045641 0.082564 0.152103 0.228095 0.290395 0.347667 0.439767 0.540959 97.807434
4 242 0.016663 0.029408 0.047308 0.077353 0.129748 0.203863 0.274988 0.337661 0.399409 0.487858 0.582583 97.413162
4 243 0.013881 0.019755 0.027443 0.046863 0.087757 0.146423 0.197790 0.249467 0.324728 0.463553 0.640632 97.781708
4 244 0.011693 0.024892 0.040665 0.056986 0.092715 0.181269 0.291032 0.362926 0.411893 0.518597 0.653238 97.354095
4 245 0.014172 0.028074 0.041007 0.060180 0.115843 0.248212 0.391808 0.460063 0.491584 0.593852 0.712494 96.842712
4 246 0.007733 0.017523 0.034392 0.058950 0.109033 0.233797 0.417620 0.558789 0.612418 0.702148 0.804839 96.442757
4 247 0.006444 0.009562 0.013848 0.024909 0.051612 0.100540 0.156776 0.226858 0.340379 0.553298 0.845232 97.670540
4 248 0.009479 0.015389 0.025410 0.048842 0.099387 0.173239 0.240225 0.303294 0.387599 0.527455 0.695300 97.474380
4 249 0.010753 0.021118 0.033830 0.058357 0.129664 0.277244 0.427783 0.522534 0.605991 0.754456 0.894681 96.263596
4 250 0.004333 0.009205 0.017038 0.031713 0.075178 0.198106 0.407365 0.623569 0.789814 1.005284 1.216362 95.622032
4 251 0.005049 0.008000 0.013286 0.027124 0.060734 0.118164 0.180054 0.256466 0.384231 0.625991 0.969824 97.351074
4 252 0.006990 0.013566 0.023335 0.043085 0.094074 0.195541 0.307235 0.402171 0.518401 0.729759 0.986873 96.678970
4 253 0.007920 0.017803 0.031466 0.055238 0.130404 0.329388 0.592775 0.771027 0.880866 1.079702 1.280712 94.822701
4 254 0.004392 0.009047 0.016016 0.030375 0.075606 0.198906 0.389515 0.591118 0.814378 1.186273 1.619716 95.064659
4 255 0.006584 0.012962 0.024912 0.051697 0.117903 0.245307 0.393324 0.526647 0.662359 0.881194 1.143975 95.933136
4 256 0.012028 0.018701 0.029534 0.060160 0.140276 0.259266 0.358172 0.461361 0.625824 0.890956 1.184262 95.959457
4 257 0.009081 0.017007 0.030424 0.065429 0.169751 0.359647 0.535615 0.684234 0.898856 1.278038 1.692150 94.259766
4 258 0.006941 0.015230 0.028371 0.052674 0.124383 0.320672 0.617250 0.886804 1.126289 1.508456 1.939064 93.373863
4 259 0.010709 0.023889 0.041354 0.068193 0.142439 0.332906 0.592838 0.798264 0.962716 1.249640 1.593216 94.183830
4 260 0.018034 0.031786 0.053590 0.100231 0.206761 0.396399 0.611819 0.830819 1.089562 1.485758 1.949026 93.226212
4 261 0.030605 0.046126 0.070303 0.131775 0.271040 0.489803 0.710368 0.953858 1.284441 1.748048 2.216370 92.047264
4 262 0.041611 0.064680 0.097289 0.172923 0.333638 0.565522 0.767251 0.958137 1.214318 1.587736 1.980229 92.216667
4 263 0.037303 0.071029 0.113936 0.182141 0.322985 0.571717 0.831115 1.040047 1.244459 1.538247 1.839136 92.207886
4 264 0.069113 0.103896 0.142106 0.224575 0.389987 0.633142 0.849440 1.036139 1.241021 1.515233 1.775529 92.019821
4 265 0.046029 0.077453 0.122765 0.197892 0.319202 0.500460 0.693532 0.885230 1.083166 1.344481 1.620802 93.108986
4 266 0.074118 0.112981 0.144505 0.206866 0.328065 0.502631 0.644525 0.759779 0.899225 1.115948 1.347269 93.864090
4 267 0.051106 0.104010 0.158897 0.211906 0.303726 0.485401 0.674255 0.787281 0.855996 0.987414 1.142495 94.237511
4 268 0.048741 0.070761 0.090712 0.132719 0.211521 0.327326 0.430954 0.523034 0.625604 0.775928 0.940018 95.822685
4 269 0.047480 0.068272 0.095152 0.147263 0.227209 0.314382 0.387146 0.461461 0.538699 0.629380 0.715812 96.367744
4 270 0.030769 0.042532 0.054648 0.081909 0.130822 0.188551 0.234775 0.285953 0.353479 0.443569 0.536934 97.616058
4 271 0.025216 0.035760 0.045901 0.066666 0.101205 0.140196 0.172295 0.210794 0.261511 0.326700 0.394540 98.219215
4 272 0.021243 0.025344 0.031334 0.049541 0.080002 0.108050 0.130343 0.164040 0.209336 0.260590 0.309262 98.610916
4 273 0.014110 0.018213 0.024363 0.040174 0.067434 0.093684 0.115162 0.145665 0.185407 0.230303 0.272266 98.793221
4 274 0.016310 0.020911 0.027263 0.043165 0.069907 0.095967 0.117135 0.146621 0.184569 0.228389 0.270485 98.779274
4 275 0.024054 0.029156 0.036169 0.055850 0.088869 0.119425 0.143136 0.177762 0.222812 0.272284 0.317915 98.512573
4 276 0.026019 0.033141 0.043017 0.068667 0.112625 0.156334 0.190144 0.235013 0.294543 0.365976 0.434762 98.039757
4 277 0.028044 0.043007 0.058497 0.083378 0.125009 0.181579 0.232316 0.280912 0.337299 0.421172 0.517293 97.691498
4 278 0.042636 0.055055 0.065647 0.095505 0.155145 0.235128 0.297075 0.352195 0.422246 0.533052 0.653270 97.093048
4 279 0.031282 0.063034 0.098663 0.136070 0.204254 0.343042 0.490509 0.568068 0.600046 0.690534 0.807958 95.966545
4 280 0.053758 0.075852 0.091918 0.124701 0.185405 0.280757 0.363950 0.430008 0.502991 0.634949 0.798583 96.457130
4 281 0.045187 0.063438 0.088223 0.134253 0.205520 0.298573 0.378009 0.452178 0.541317 0.686393 0.854668 96.252235
4 282 0.031045 0.061024 0.090029 0.118851 0.176202 0.307871 0.449035 0.530008 0.589689 0.728769 0.898302 96.019173
4 283 0.049269 0.075641 0.091380 0.126431 0.202722 0.327141 0.434298 0.507268 0.589189 0.734076 0.887272 95.975319
4 284 0.031439 0.066589 0.112777 0.152318 0.199091 0.312242 0.446199 0.526486 0.558747 0.650714 0.785959 96.157440
4 285 0.053359 0.077500 0.093368 0.127947 0.194612 0.284557 0.355807 0.419508 0.501402 0.623176 0.747630 96.521133
4 286 0.068208 0.095721 0.126632 0.190566 0.278527 0.345687 0.378675 0.416819 0.472978 0.549512 0.623582 96.453094
4 287 0.035646 0.048493 0.066918 0.115689 0.200800 0.277429 0.326296 0.387186 0.473910 0.576521 0.665047 96.826065
4 288 0.037374 0.055175 0.072557 0.111023 0.185949 0.271828 0.327562 0.382479 0.472562 0.604568 0.724353 96.754570
4 289 0.022063 0.043810 0.066156 0.102020 0.200104 0.381054 0.525419 0.562674 0.563789 0.618559 0.668299 96.246048
4 290 0.023138 0.047214 0.070242 0.099230 0.164037 0.279860 0.382525 0.431121 0.460949 0.535173 0.618765 96.887741
4 291 0.007997 0.013635 0.022249 0.039073 0.072855 0.127866 0.188105 0.255129 0.344854 0.483473 0.645288 97.799477
4 292 0.013990 0.024603 0.037985 0.062134 0.114768 0.200782 0.286742 0.367651 0.465532 0.597760 0.716646 97.111404
4 293 0.018126 0.034592 0.059955 0.108229 0.205509 0.338629 0.443298 0.497277 0.521460 0.556166 0.584307 96.632454
4 294 0.006760 0.012079 0.019631 0.033804 0.063678 0.114818 0.173547 0.238180 0.320342 0.438059 0.567399 98.011703
4 295 0.005359 0.009136 0.013869 0.023440 0.045573 0.084803 0.130004 0.183925 0.262261 0.381886 0.515958 98.343788
4 296 0.009828 0.018614 0.030105 0.050461 0.098781 0.183757 0.267630 0.322442 0.357977 0.406696 0.447356 97.806343
4 297 0.009666 0.016785 0.025528 0.040563 0.069314 0.112072 0.155144 0.196470 0.239950 0.297797 0.356801 98.479912
4 298 0.004804 0.007104 0.009951 0.016223 0.028588 0.046488 0.065397 0.089354 0.123051 0.173109 0.232803 99.203125
4 299 0.004820 0.007655 0.011170 0.018067 0.031839 0.050988 0.070244 0.092965 0.122410 0.162332 0.204031 99.223480
4 300 0.005536 0.008739 0.012584 0.019827 0.033534 0.051513 0.068515 0.086488 0.106171 0.131262 0.156246 99.319580
4 301 0.004068 0.006025 0.008271 0.012775 0.021361 0.032296 0.042607 0.054597 0.069438 0.089868 0.111932 99.546761
4 302 0.003421 0.004876 0.006428 0.009879 0.016415 0.024241 0.031541 0.040847 0.053225 0.069848 0.087242 99.652039
4 303 0.004231 0.006002 0.008155 0.012904 0.021266 0.029799 0.036673 0.045045 0.055505 0.069077 0.082507 99.628838
4 304 0.003324 0.005181 0.007162 0.010732 0.017396 0.025651 0.032864 0.040227 0.048743 0.060939 0.073757 99.674026
4 305 0.003267 0.005091 0.006953 0.010193 0.016061 0.023267 0.029905 0.037029 0.045207 0.056241 0.067599 99.699188
4 306 0.003479 0.004776 0.006263 0.009751 0.016052 0.022692 0.028397 0.035477 0.044123 0.055168 0.066148 99.707672
4 307 0.002384 0.003560 0.004937 0.007741 0.013050 0.019464 0.025386 0.032289 0.040905 0.052631 0.064862 99.732796
4 308 0.002786 0.004182 0.005688 0.008701 0.014316 0.020893 0.026760 0.033745 0.042849 0.055300 0.068291 99.716492
4 309 0.002965 0.004499 0.006218 0.009528 0.015800 0.023797 0.031221 0.039120 0.048139 0.060661 0.073793 99.684258
4 310 0.003582 0.005540 0.007667 0.011556 0.018857 0.028313 0.037124 0.046029 0.055573 0.068632 0.082046 99.635086
4 311 0.003302 0.005101 0.007150 0.011030 0.018305 0.027389 0.035645 0.044405 0.054617 0.068643 0.083145 99.641266
4 312 0.003273 0.005260 0.007540 0.011518 0.018892 0.028518 0.037600 0.047070 0.057963 0.073163 0.089230 99.619972
4 313 0.003182 0.004937 0.007010 0.011047 0.018984 0.029721 0.039949 0.050809 0.063485 0.080699 0.097895 99.592285
4 314 0.005204 0.007793 0.010551 0.016319 0.027776 0.041195 0.051247 0.060507 0.071179 0.085871 0.099510 99.522850
4 315 0.003602 0.005716 0.008039 0.012340 0.020868 0.032439 0.043219 0.054325 0.067420 0.085304 0.103296 99.563431
4 316 0.003377 0.005453 0.007806 0.011914 0.019517 0.029500 0.039050 0.050002 0.064482 0.085271 0.107523 99.576103
4 317 0.006017 0.008721 0.011855 0.019044 0.032555 0.045957 0.055096 0.065432 0.079701 0.098470 0.115508 99.461647
4 318 0.007033 0.009596 0.012627 0.020685 0.036846 0.053013 0.063386 0.074515 0.089091 0.106832 0.121059 99.405319
4 319 0.002638 0.004397 0.006863 0.011385 0.020105 0.032433 0.045231 0.060140 0.079749 0.107887 0.137934 99.491241
4 320 0.004394 0.006758 0.009126 0.014059 0.024632 0.039105 0.051944 0.066259 0.087041 0.117691 0.148942 99.430046
4 321 0.006257 0.012214 0.018765 0.026796 0.042961 0.071734 0.100543 0.116561 0.121216 0.132995 0.146925 99.203033
4 322 0.005752 0.008754 0.011629 0.016886 0.027152 0.041905 0.055889 0.069414 0.084660 0.107443 0.132237 99.438278
4 323 0.003123 0.004795 0.006986 0.011319 0.019428 0.030316 0.041273 0.054014 0.069760 0.092161 0.117156 99.549667
4 324 0.003941 0.006210 0.008999 0.014120 0.023861 0.036367 0.047553 0.058926 0.072147 0.090701 0.109797 99.527374
4 325 0.004193 0.006486 0.009071 0.013855 0.022841 0.034182 0.044399 0.055166 0.067519 0.083653 0.099257 99.559380
4 326 0.004653 0.006730 0.009026 0.013762 0.022525 0.032256 0.040078 0.048755 0.059720 0.074578 0.089108 99.598816
4 327 0.004102 0.005822 0.007617 0.011519 0.018813 0.027315 0.034322 0.041987 0.051096 0.063809 0.076973 99.656624
4 328 0.002955 0.004847 0.006795 0.009897 0.015403 0.022237 0.028822 0.036276 0.044826 0.056191 0.067649 99.704102
4 329 0.004137 0.006147 0.008342 0.012418 0.019013 0.028000 0.036567 0.045164 0.053829 0.067896 0.085508 99.632980
5 6 0.000000 0.000000 0.000000 0.000000 0.000000 0.000000 0.000000 0.000000 0.000000 0.000000 0.000000 0.000000
5 7 1.521757 15.875328 14.739092 29.670862 8.908404 3.952830 2.273046 1.455217 0.726129 0.514324 0.221357 20.141655
5 8 6.235869 26.680639 10.557272 13.332645 6.548733 6.944862 6.804972 4.800271 1.518165 0.543466 0.213746 15.819359
5 9 2.221487 21.296616 18.297762 16.510502 7.195313 6.014912 5.470151 5.161056 3.905026 2.945177 1.455009 9.526992
5 10 1.685580 8.413975 4.413781 6.905312 8.482287 20.729441 17.501556 8.448081 3.547980 2.772414 2.020670 15.078920
5 11 0.272213 0.548977 0.737557 1.156085 1.894150 5.896312 25.766373 21.354664 10.263844 5.739364 5.205382 21.165081
5 12 0.472941 0.872893 0.902575 1.238009 2.716484 9.629845 26.055346 15.607108 8.617658 6.110370 6.433685 21.343088
5 13 0.301721 0.515706 0.682434 1.073551 1.461777 2.406532 6.615363 8.310034 13.184110 12.273071 12.237560 40.938141
5 14 0.254829 0.804763 1.242244 1.426759 1.617974 2.423961 4.776486 4.071560 5.556298 7.621708 13.889954 56.313469
5 15 0.243408 0.661325 1.007864 1.227690 1.365836 2.199867 5.016519 4.403220 4.939470 5.268490 8.391674 65.274635
5 16 0.293547 0.727311 0.983138 1.223011 1.816990 3.782694 9.185776 7.426752 7.221218 6.673120 8.816772 51.849670
5 17 0.232749 0.418472 0.453828 0.537912 0.880266 1.664930 2.526868 3.159726 3.901236 5.036559 6.050927 75.136528
5 18 0.137362 0.356755 0.547181 0.702862 1.019240 1.786339 2.701369 3.216365 3.537247 4.211416 5.021478 76.762383
5 19 0.254090 0.789696 1.242029 1.347312 1.605326 2.477310 3.370509 3.609084 3.695391 4.220203 4.944903 72.444145
5 20 0.312737 0.899052 1.381867 1.559780 1.902853 2.797413 3.586818 3.668642 3.594329 3.924954 4.471271 71.900284
5 21 0.137341 0.426552 0.686530 0.760023 0.907529 1.473272 2.193899 2.553523 2.708930 3.075402 3.558070 81.518929
5 22 0.124651 0.318312 0.467993 0.551049 0.736021 1.247419 1.873535 2.204359 2.338553 2.644271 3.010130 84.483704
5 23 0.140785 0.437406 0.747384 0.866530 1.030450 1.550637 2.109824 2.288373 2.336703 2.629870 3.058956 82.803085
5 24 0.115687 0.381674 0.700306 0.818675 0.858715 1.145826 1.544809 1.715576 1.726127 1.892385 2.242902 86.857315
5 25 0.077999 0.133680 0.164943 0.224160 0.361130 0.614516 0.892721 1.103593 1.282787 1.514973 1.719736 91.909760
5 26 0.059130 0.118572 0.166277 0.228509 0.342235 0.528185 0.720898 0.894165 1.126657 1.464754 1.817986 92.532639
5 27 0.077858 0.128132 0.155113 0.220485 0.379673 0.666907 0.954062 1.155981 1.369671 1.719833 2.088920 91.083366
5 28 0.079927 0.241266 0.410017 0.464041 0.498970 0.664608 0.869543 0.970242 1.051967 1.278171 1.646967 91.824280
5 29 0.040548 0.064541 0.070086 0.079544 0.114759 0.184580 0.249374 0.296420 0.355596 0.466055 0.603993 97.474503
5 30 0.025704 0.040972 0.051014 0.074640 0.135686 0.233215 0.317151 0.389016 0.490779 0.647849 0.809516 96.784462
5 31 0.031546 0.061434 0.085563 0.115969 0.181697 0.277366 0.348625 0.404393 0.496172 0.648541 0.819280 96.529419
5 32 0.067869 0.100971 0.096850 0.105043 0.157495 0.253440 0.324462 0.360765 0.408779 0.506445 0.613494 97.004387
5 33 0.029796 0.090531 0.156428 0.173457 0.195216 0.276292 0.362242 0.399014 0.424442 0.506471 0.636640 96.749474
5 34 0.025013 0.077341 0.138362 0.155333 0.178897 0.285493 0.424704 0.488146 0.495005 0.565499 0.697375 96.468826
5 35 0.032868 0.088192 0.142309 0.159343 0.186840 0.270207 0.363008 0.408586 0.430461 0.496227 0.599947 96.822014
5 36 0.040334 0.072250 0.089436 0.107589 0.157772 0.253508 0.336866 0.377563 0.408793 0.479166 0.563053 97.113670
5 37 0.041189 0.073686 0.091620 0.113463 0.172386 0.265297 0.328349 0.358455 0.406627 0.501999 0.604529 97.042397
5 38 0.048940 0.080846 0.091500 0.105699 0.155573 0.245646 0.317764 0.359010 0.411226 0.509878 0.619043 97.054878
5 39 0.026901 0.052970 0.074499 0.098148 0.151321 0.247448 0.333510 0.378395 0.418870 0.505075 0.604177 97.108688
5 40 0.044742 0.122759 0.177226 0.174699 0.199946 0.312562 0.428251 0.452904 0.447084 0.514873 0.630770 96.494179
5 41 0.037630 0.114071 0.203035 0.219450 0.224962 0.304387 0.402473 0.442133 0.448565 0.513227 0.638538 96.451530
5 42 0.025991 0.045354 0.059462 0.078937 0.126817 0.218316 0.307651 0.360895 0.402462 0.483983 0.577749 97.312378
5 43 0.032411 0.045550 0.054476 0.083750 0.158863 0.256270 0.312947 0.353510 0.428210 0.546245 0.649998 97.077766
5 44 0.099122 0.115655 0.111582 0.148626 0.244376 0.343147 0.380913 0.416770 0.506564 0.649887 0.779247 96.204117
5 45 0.056038 0.087306 0.095654 0.115762 0.175921 0.271522 0.339685 0.386106 0.463537 0.609620 0.777748 96.621109
5 46 0.021039 0.037414 0.051192 0.074232 0.132626 0.233709 0.325606 0.397516 0.496063 0.661366 0.836233 96.733002
5 47 0.059411 0.094368 0.116667 0.171373 0.306546 0.489824 0.586290 0.608838 0.652639 0.758329 0.851628 95.304085
5 48 0.107243 0.186064 0.196857 0.220339 0.335459 0.524950 0.636838 0.673606 0.743928 0.893502 1.029161 94.452057
5 49 0.013718 0.028492 0.044631 0.070909 0.138148 0.270391 0.419920 0.556079 0.710712 0.916292 1.090586 95.740120
5 50 0.067633 0.098242 0.114152 0.177025 0.350687 0.578990 0.699631 0.756637 0.850707 0.987908 1.050783 94.267601
5 51 0.161412 0.411840 0.587164 0.630767 0.710801 0.837330 0.834666 0.739400 0.701952 0.746614 0.808447 92.829605
5 52 0.030737 0.068216 0.102350 0.151700 0.298751 0.606391 0.869039 0.909497 0.845977 0.852591 0.859853 94.404900
5 53 0.020355 0.032282 0.044054 0.080766 0.208544 0.474978 0.718684 0.837609 0.899088 0.962900 0.943284 94.777458
5 54 0.176102 0.345473 0.403381 0.434167 0.532280 0.681963 0.733980 0.687479 0.641747 0.650883 0.658445 94.054100
5 55 0.210079 0.494666 0.661935 0.658323 0.632091 0.658562 0.645596 0.591259 0.561922 0.589996 0.640394 93.655174
5 56 0.117876 0.264213 0.358634 0.380220 0.452613 0.639398 0.787276 0.795692 0.741037 0.748187 0.781914 93.932938
5 57 0.072608 0.109131 0.141380 0.218046 0.372694 0.536135 0.610561 0.644185 0.697194 0.777778 0.822357 94.997932
5 58 0.175346 0.181416 0.172563 0.228072 0.338354 0.440285 0.485101 0.529054 0.592563 0.680544 0.754006 95.422699
5 59 0.050342 0.128623 0.193435 0.214561 0.250496 0.339475 0.421597 0.463777 0.510366 0.606620 0.725888 96.094826
5 60 0.026976 0.052460 0.076490 0.110831 0.188565 0.329075 0.454330 0.507547 0.530797 0.614186 0.717682 96.391068
5 61 0.066886 0.175236 0.254425 0.262678 0.287968 0.377399 0.454460 0.478303 0.503045 0.587905 0.711533 95.840164
5 62 0.046726 0.071920 0.077511 0.093522 0.149875 0.250734 0.332383 0.378294 0.428959 0.524655 0.617815 97.027603
5 63 0.016051 0.032955 0.047651 0.069623 0.129120 0.235574 0.325078 0.371135 0.415291 0.501459 0.585034 97.271027
5 64 0.038538 0.112613 0.178888 0.194769 0.226658 0.308054 0.377006 0.400631 0.431231 0.517534 0.635985 96.578094
5 65 0.047735 0.092405 0.117409 0.134171 0.176075 0.253738 0.318337 0.349278 0.375624 0.440221 0.522894 97.172112
5 66 0.008021 0.015088 0.022773 0.036998 0.073585 0.138478 0.201128 0.247575 0.295135 0.369812 0.443305 98.148102
5 67 0.021598 0.035963 0.045519 0.061505 0.097503 0.147774 0.187006 0.221344 0.270819 0.346603 0.426429 98.137939
5 68 0.044119 0.058750 0.062067 0.078986 0.119462 0.168418 0.198870 0.226469 0.270008 0.338950 0.410976 98.022926
5 69 0.017423 0.033235 0.044873 0.055014 0.076166 0.110765 0.141707 0.167170 0.200957 0.256692 0.322611 98.573387
5 70 0.011339 0.016377 0.021187 0.032101 0.054707 0.084867 0.110298 0.135750 0.168289 0.216320 0.268471 98.880295
5 71 0.012158 0.021168 0.028259 0.037422 0.055760 0.083495 0.108880 0.132711 0.163873 0.212466 0.269680 98.874130
5 72 0.008560 0.015086 0.020718 0.028380 0.043676 0.068263 0.092408 0.116006 0.146555 0.195114 0.254989 99.010239
5 73 0.005064 0.008410 0.011786 0.017896 0.030987 0.051908 0.073350 0.095949 0.124961 0.169628 0.222925 99.187134
5 74 0.006343 0.010788 0.015567 0.023577 0.039738 0.065588 0.092136 0.118110 0.148263 0.194358 0.248747 99.036789
5 75 0.012846 0.030173 0.045150 0.052654 0.067623 0.101424 0.137341 0.162772 0.189063 0.240626 0.312467 98.647858
5 76 0.012462 0.023256 0.034426 0.048680 0.074542 0.114240 0.151085 0.181648 0.216293 0.273582 0.342720 98.527069
5 77 0.030913 0.035639 0.038603 0.057574 0.099480 0.143353 0.170233 0.203813 0.257949 0.328376 0.389913 98.244156
5 78 0.044090 0.063548 0.066918 0.081679 0.126302 0.184144 0.216414 0.242258 0.292560 0.377762 0.465359 97.838959
5 79 0.026827 0.048452 0.058738 0.074511 0.120148 0.189634 0.233987 0.258881 0.305844 0.399689 0.502331 97.780960
5 80 0.014242 0.025297 0.034004 0.050066 0.094143 0.175740 0.249771 0.292727 0.330468 0.407961 0.494106 97.831474
5 81 0.024206 0.073923 0.124197 0.141476 0.170521 0.253166 0.343406 0.391999 0.426693 0.506619 0.618539 96.925262
5 82 0.041004 0.095649 0.145622 0.181178 0.242659 0.347532 0.432400 0.466882 0.489173 0.562696 0.667911 96.327293
5 83 0.033687 0.079739 0.114919 0.133557 0.174451 0.249469 0.312106 0.349165 0.396884 0.490569 0.606854 97.058601
5 84 0.026424 0.040137 0.049737 0.072176 0.131302 0.229563 0.319655 0.393124 0.477636 0.595405 0.702051 96.962784
5 85 0.029130 0.041607 0.054136 0.094314 0.198672 0.336789 0.426117 0.496462 0.598082 0.736871 0.850020 96.137794
5 86 0.049618 0.113715 0.169375 0.208015 0.270668 0.359886 0.421433 0.461648 0.532312 0.661022 0.817757 95.934555
5 87 0.021889 0.041838 0.059680 0.085775 0.149842 0.263030 0.366671 0.435220 0.507553 0.632173 0.767455 96.668877
5 88 0.030206 0.051810 0.061581 0.083809 0.156459 0.288301 0.398903 0.468371 0.556377 0.707017 0.849202 96.347961
5 89 0.073804 0.149425 0.193165 0.224714 0.306102 0.426493 0.492996 0.517789 0.580603 0.720461 0.883004 95.431450
5 90 0.045937 0.096364 0.125481 0.142723 0.205559 0.340312 0.460969 0.518321 0.577403 0.710163 0.863350 95.913414
5 91 0.029080 0.056020 0.075803 0.101858 0.176147 0.321661 0.449364 0.506202 0.553281 0.668801 0.792212 96.269569
5 92 0.066868 0.168836 0.251047 0.268821 0.316641 0.445291 0.551286 0.577319 0.594907 0.686114 0.816389 95.256477
5 93 0.089907 0.169404 0.206497 0.223397 0.285777 0.416646 0.518757 0.559132 0.599136 0.703465 0.828422 95.399460
5 94 0.030422 0.058548 0.086771 0.121926 0.189363 0.299380 0.399948 0.468615 0.537916 0.646553 0.759423 96.401138
5 95 0.049830 0.067114 0.080855 0.120965 0.206989 0.312028 0.379248 0.432972 0.508386 0.620136 0.724119 96.497360
5 96 0.027140 0.048382 0.070816 0.104412 0.169056 0.265926 0.351183 0.421540 0.504821 0.626254 0.750388 96.660080
5 97 0.037772 0.054671 0.068490 0.096449 0.155540 0.242060 0.316450 0.382835 0.465427 0.584442 0.708628 96.887238
5 98 0.032802 0.054697 0.074312 0.103825 0.163078 0.248965 0.318192 0.372369 0.441554 0.547400 0.657344 96.985458
5 99 0.050044 0.078103 0.094771 0.129826 0.211716 0.317604 0.377533 0.411866 0.470599 0.571744 0.667645 96.618553
5 100 0.093949 0.145442 0.160043 0.188691 0.266536 0.365858 0.407431 0.415160 0.448042 0.529386 0.615318 96.364143
5 101 0.023077 0.043156 0.062088 0.091856 0.164005 0.281455 0.376908 0.435915 0.500686 0.602941 0.692089 96.725822
5 102 0.064714 0.088689 0.095277 0.131775 0.237798 0.393120 0.478228 0.503760 0.545419 0.651218 0.750258 96.059746
5 103 0.101160 0.273607 0.351161 0.318413 0.346848 0.479303 0.570402 0.566524 0.579248 0.687442 0.837083 94.888809
5 104 0.044854 0.125288 0.200642 0.223557 0.276131 0.433525 0.586601 0.617241 0.599325 0.670403 0.797748 95.424690
5 105 0.018031 0.034098 0.050297 0.075100 0.137057 0.260943 0.398521 0.502358 0.587149 0.712833 0.834676 96.388939
5 106 0.047509 0.061472 0.073592 0.121597 0.238386 0.371608 0.443089 0.507199 0.616839 0.770150 0.893842 95.854721
5 107 0.086454 0.115005 0.121876 0.163353 0.267497 0.382649 0.438547 0.490007 0.599854 0.764601 0.910805 95.659348
5 108 0.068541 0.089942 0.095208 0.124973 0.206431 0.317987 0.384388 0.425230 0.498497 0.639328 0.790572 96.358902
5 109 0.039751 0.078680 0.107447 0.133045 0.187781 0.273748 0.341792 0.390687 0.464042 0.589414 0.732953 96.660660
5 110 0.057503 0.078351 0.084181 0.113209 0.197491 0.328903 0.421758 0.472993 0.538524 0.668570 0.802644 96.235870
5 111 0.057577 0.129044 0.180025 0.207385 0.265932 0.367141 0.443809 0.482974 0.543065 0.662754 0.806524 95.853767
5 112 0.037829 0.074290 0.097287 0.115670 0.169313 0.289685 0.406613 0.459008 0.491567 0.592058 0.726412 96.540268
5 113 0.032822 0.088467 0.141536 0.159002 0.189850 0.274919 0.365756 0.419623 0.469912 0.570558 0.705704 96.581856
5 114 0.050309 0.076357 0.088734 0.113990 0.182364 0.306477 0.419950 0.490484 0.551911 0.669016 0.799334 96.251068
5 115 0.044822 0.107583 0.163280 0.194336 0.248054 0.341102 0.413322 0.451859 0.511457 0.632304 0.788051 96.103828
5 116 0.023300 0.040925 0.054494 0.074644 0.125107 0.219207 0.309512 0.371132 0.434924 0.550586 0.683771 97.112396
5 117 0.020819 0.038414 0.051187 0.069561 0.119090 0.207696 0.289702 0.354449 0.441127 0.575413 0.708615 97.123932
5 118 0.049846 0.091746 0.110905 0.134371 0.208348 0.339562 0.431735 0.464944 0.516249 0.643686 0.791146 96.217461
5 119 0.034454 0.115294 0.203591 0.216018 0.232334 0.316657 0.405298 0.441955 0.475054 0.575801 0.735070 96.248474
5 120 0.007625 0.015788 0.025301 0.039952 0.079680 0.168367 0.275448 0.356224 0.422499 0.529684 0.645221 97.434212
5 121 0.032944 0.057632 0.069546 0.091741 0.162183 0.284175 0.377182 0.427139 0.493749 0.613305 0.725661 96.664742
5 122 0.047842 0.153811 0.269040 0.299666 0.330541 0.424707 0.501267 0.520368 0.549751 0.647731 0.793358 95.461914
5 123 0.031038 0.061202 0.082297 0.102523 0.159926 0.287694 0.423041 0.496964 0.536540 0.628088 0.742628 96.448059
5 124 0.022075 0.042364 0.059343 0.084284 0.147329 0.254646 0.348346 0.418323 0.508881 0.639399 0.751005 96.724007
5 125 0.091108 0.155439 0.173754 0.194941 0.273997 0.421371 0.533039 0.574493 0.605901 0.691786 0.783893 95.500275
5 126 0.050469 0.185473 0.353773 0.377377 0.386503 0.509298 0.638893 0.660225 0.648591 0.712457 0.833965 94.642975
5 127 0.138548 0.245996 0.273796 0.277186 0.336823 0.488677 0.615497 0.654108 0.661538 0.724714 0.804526 94.778595
5 128 0.063031 0.138998 0.187797 0.215036 0.296976 0.471562 0.612758 0.646699 0.654644 0.728843 0.819776 95.163879
5 129 0.052435 0.166731 0.298442 0.317812 0.312217 0.391984 0.490516 0.534992 0.558077 0.641127 0.782955 95.452713
5 130 0.080884 0.121709 0.122723 0.136366 0.199919 0.311525 0.390549 0.428946 0.473624 0.563818 0.656519 96.513420
5 131 0.020830 0.044131 0.066669 0.089853 0.137175 0.222225 0.297494 0.339321 0.382961 0.475564 0.589470 97.334305
5 132 0.024635 0.062572 0.095515 0.105886 0.123673 0.174279 0.228772 0.266305 0.306608 0.393623 0.526095 97.692039
5 133 0.016332 0.024918 0.031359 0.044089 0.072703 0.118267 0.162159 0.203287 0.252079 0.327838 0.413626 98.333344
5 134 0.012994 0.023120 0.030360 0.041232 0.068478 0.115626 0.158146 0.191071 0.234412 0.311923 0.403426 98.409210
5 135 0.015587 0.043701 0.071103 0.077166 0.087307 0.123561 0.166904 0.197694 0.228288 0.295660 0.403652 98.289375
5 136 0.009339 0.017018 0.024547 0.035987 0.062999 0.111466 0.159403 0.194637 0.228778 0.292065 0.369982 98.493782
5 137 0.027345 0.044364 0.049257 0.059105 0.091258 0.142389 0.181022 0.211368 0.258558 0.336138 0.417098 98.182091
5 138 0.032875 0.068282 0.089927 0.100080 0.127246 0.180746 0.223411 0.245116 0.272898 0.342493 0.441294 97.875633
5 139 0.018100 0.057329 0.099998 0.108903 0.122132 0.175495 0.236988 0.267343 0.285001 0.344517 0.444750 97.839439
5 140 0.014854 0.024578 0.031556 0.046593 0.091348 0.179064 0.264508 0.317107 0.356783 0.432181 0.510267 97.731163
5 141 0.022524 0.068896 0.115939 0.128879 0.155158 0.230827 0.308600 0.349864 0.389713 0.489429 0.640258 97.099915
5 142 0.025533 0.061563 0.094251 0.110985 0.140660 0.206165 0.274195 0.323663 0.375675 0.479723 0.630003 97.277580
5 143 0.012364 0.020550 0.027201 0.043576 0.093560 0.183350 0.264990 0.332967 0.425623 0.569928 0.708342 97.317551
5 144 0.027231 0.054045 0.069826 0.087492 0.142266 0.250758 0.350690 0.420992 0.516205 0.690138 0.894975 96.495377
5 145 0.031429 0.089248 0.139949 0.156606 0.207320 0.339018 0.472045 0.548302 0.636059 0.840827 1.136985 95.402206
5 146 0.026153 0.057312 0.086846 0.114743 0.174160 0.294381 0.430017 0.547778 0.676629 0.880575 1.125771 95.585640
5 147 0.044199 0.066721 0.077386 0.114336 0.231481 0.434009 0.588446 0.680123 0.808555 1.038861 1.256833 94.659050
5 148 0.070943 0.255144 0.453855 0.467960 0.511418 0.749178 0.995416 1.082439 1.156444 1.404705 1.774918 91.077576
5 149 0.057376 0.142364 0.221950 0.279425 0.424941 0.781665 1.169375 1.334693 1.378758 1.594423 1.910050 90.704987
5 150 0.054910 0.099782 0.140792 0.221260 0.420121 0.720069 0.940548 1.083928 1.282634 1.574147 1.804441 91.657372
5 151 0.436537 0.491293 0.389342 0.450005 0.761333 1.205395 1.410816 1.474477 1.626140 1.890179 2.041401 87.823082
5 152 0.230589 0.644637 0.955172 1.043676 1.291881 1.840033 2.154866 2.060085 1.996769 2.219156 2.539758 83.023384
5 153 0.126460 0.429456 0.734282 0.752599 0.839258 1.282856 1.732461 1.816497 1.777907 1.957209 2.253093 86.297920
5 154 0.323700 0.472413 0.434474 0.486313 0.855088 1.638347 2.182245 2.190249 2.105248 2.281268 2.405292 84.625359
5 155 0.289921 1.075709 1.807240 1.646258 1.567128 2.035043 2.443549 2.342581 2.183303 2.304414 2.563119 79.741737
5 156 0.565967 0.715535 0.667051 0.793208 1.256950 1.942653 2.317002 2.377539 2.421104 2.620870 2.749939 81.572182
5 157 0.258640 0.451560 0.517387 0.612898 0.937531 1.475562 1.801584 1.886744 2.049448 2.398672 2.683577 84.926399
5 158 0.291553 0.707970 0.895290 0.885648 1.129677 1.786957 2.260951 2.256209 2.245226 2.530309 2.860265 82.149948
5 159 0.303252 0.605290 0.756004 0.838533 1.125928 1.729459 2.193157 2.292288 2.334677 2.583839 2.864521 82.373047
5 160 0.198317 0.433765 0.597293 0.708800 0.997409 1.542232 1.942115 2.064722 2.215660 2.576990 2.940735 83.781967
5 161 0.632127 0.870528 0.806108 0.890621 1.327015 1.940156 2.196711 2.234076 2.405549 2.755484 2.992069 80.949554
5 162 0.322018 0.643795 0.829649 0.972455 1.389156 2.119458 2.557980 2.555441 2.563558 2.838488 3.126001 80.082008
5 163 0.200013 0.571233 0.905430 0.983367 1.193428 1.818966 2.451798 2.679433 2.769515 3.077563 3.480919 79.868332
5 164 0.122735 0.223620 0.306183 0.426689 0.750750 1.457253 2.203066 2.593256 2.782225 3.107460 3.356807 82.669952
5 165 0.360264 0.879803 1.219944 1.360164 1.746513 2.455619 2.860027 2.791713 2.742787 2.913211 3.089590 77.580368
5 166 0.205928 0.691782 1.236071 1.335931 1.517377 2.228230 2.888637 2.926091 2.810426 3.014695 3.366021 77.778809
5 167 0.203720 0.368543 0.480339 0.632515 1.016063 1.699052 2.230316 2.406253 2.534768 2.855100 3.149626 82.423706
5 168 0.100161 0.178055 0.233231 0.319129 0.535574 0.912877 1.271040 1.569864 1.949076 2.466106 2.910079 87.554810
5 169 0.058291 0.089233 0.114007 0.181177 0.365760 0.677376 0.955916 1.194343 1.499035 1.961528 2.427591 90.475746
5 170 0.053001 0.174453 0.327008 0.392414 0.503239 0.773701 1.050317 1.208217 1.384070 1.757696 2.280804 90.095078
5 171 0.146324 0.211415 0.209960 0.248142 0.396506 0.653907 0.848170 0.981646 1.180552 1.541344 1.946735 91.635300
5 172 0.023921 0.048668 0.072156 0.112804 0.221433 0.401107 0.545444 0.661336 0.857527 1.187457 1.549469 94.318680
5 173 0.029980 0.046483 0.054090 0.078739 0.167031 0.351837 0.536462 0.685142 0.874742 1.167287 1.437859 94.570343
5 174 0.051907 0.160112 0.258185 0.286727 0.369791 0.581897 0.760758 0.805170 0.857184 1.052224 1.337555 93.478493
5 175 0.048571 0.195656 0.392741 0.416706 0.420597 0.564580 0.725799 0.763171 0.774393 0.911744 1.170776 93.615265
5 176 0.023051 0.046408 0.065243 0.091796 0.171482 0.355823 0.567107 0.694561 0.770871 0.924865 1.106247 95.182541
5 177 0.017717 0.034901 0.049949 0.078600 0.168781 0.330076 0.468847 0.581627 0.754237 0.984881 1.149868 95.380516
5 178 0.154382 0.235985 0.219631 0.242044 0.388814 0.618745 0.717861 0.722042 0.790355 0.976985 1.157924 93.775230
5 179 0.046350 0.178721 0.345395 0.378080 0.403018 0.530658 0.649922 0.676387 0.702949 0.830874 1.042024 94.215622
5 180 0.017589 0.032458 0.048218 0.081024 0.183739 0.412778 0.658122 0.791656 0.866599 1.017494 1.160336 94.729980
5 181 0.035529 0.110412 0.184043 0.221342 0.331567 0.563118 0.755218 0.811497 0.866510 1.021083 1.201185 93.898499
5 182 0.101416 0.260502 0.376002 0.405324 0.488604 0.662285 0.772017 0.775472 0.793521 0.910491 1.075709 93.378654
5 183 0.084836 0.155016 0.168336 0.186438 0.293647 0.495569 0.636966 0.695888 0.792306 0.965695 1.112249 94.413055
5 184 0.023018 0.044123 0.059129 0.089867 0.206541 0.468234 0.715823 0.823206 0.902349 1.070039 1.205436 94.392235
5 185 0.067048 0.229640 0.394098 0.425406 0.505749 0.708043 0.838104 0.811902 0.804315 0.915697 1.084171 93.215828
5 186 0.202464 0.378944 0.385296 0.375007 0.500790 0.746230 0.861174 0.825540 0.830245 0.953132 1.088033 92.853149
5 187 0.110468 0.182505 0.189217 0.220775 0.383721 0.681222 0.867840 0.907941 0.980032 1.143998 1.262517 93.069763
5 188 0.040470 0.108319 0.166193 0.205938 0.348952 0.678672 0.963240 1.008693 1.012352 1.148982 1.302865 93.015327
5 189 0.135750 0.354059 0.527920 0.572822 0.665867 0.860214 0.958886 0.921453 0.908561 0.995029 1.114964 91.984474
5 190 0.290234 0.485458 0.440439 0.404642 0.542163 0.818971 0.945611 0.909267 0.914235 1.032987 1.139725 92.076263
5 191 0.051112 0.121257 0.182317 0.241439 0.406151 0.709948 0.929813 0.973586 1.002857 1.114411 1.214218 93.052895
5 192 0.056387 0.095318 0.113526 0.158921 0.321868 0.625854 0.852545 0.931892 1.010788 1.171649 1.276970 93.384285
5 193 0.176708 0.396648 0.470871 0.458992 0.560379 0.796224 0.915815 0.883219 0.889304 1.019562 1.171421 92.260857
5 194 0.069265 0.263634 0.534690 0.578200 0.579387 0.738485 0.893290 0.897784 0.863227 0.935254 1.090330 92.556458
5 195 0.046221 0.083337 0.106861 0.139391 0.243033 0.484765 0.752423 0.897955 0.964329 1.079859 1.173659 94.028168
5 196 0.046040 0.085261 0.109443 0.147306 0.265691 0.492387 0.680296 0.771702 0.877737 1.058086 1.198579 94.267471
5 197 0.125783 0.253998 0.316664 0.351911 0.469182 0.690790 0.819338 0.821737 0.848791 0.993757 1.165279 93.142769
5 198 0.094196 0.274000 0.404757 0.392002 0.438837 0.652602 0.831151 0.843803 0.842390 0.981324 1.194500 93.050430
5 199 0.029453 0.052083 0.070993 0.105223 0.202371 0.400046 0.596737 0.717615 0.823532 1.005549 1.167287 94.829109
5 200 0.049223 0.085207 0.105321 0.146267 0.272081 0.502183 0.672805 0.732758 0.800213 0.963325 1.116911 94.553703
5 201 0.090888 0.252176 0.372657 0.376981 0.413694 0.563508 0.682295 0.704316 0.740951 0.891114 1.109375 93.802040
5 202 0.070185 0.134500 0.175714 0.202708 0.267202 0.412305 0.545741 0.607945 0.657015 0.794214 0.975931 95.156540
5 203 0.046730 0.090211 0.118407 0.140830 0.199744 0.329801 0.463617 0.550511 0.633168 0.782824 0.952243 95.691917
5 204 0.053029 0.101536 0.153826 0.211521 0.300553 0.446912 0.582269 0.669195 0.742974 0.884049 1.055030 94.799110
5 205 0.142613 0.289342 0.365300 0.384155 0.441089 0.561379 0.643418 0.683261 0.754247 0.896144 1.061204 93.777847
5 206 0.088920 0.166936 0.198253 0.226223 0.326635 0.517372 0.652214 0.677303 0.694830 0.792429 0.902035 94.756851
5 207 0.034306 0.060498 0.082640 0.126590 0.248266 0.462788 0.628177 0.696289 0.757936 0.883931 0.982816 95.035767
5 208 0.074535 0.166934 0.237494 0.290502 0.410935 0.613117 0.747576 0.779186 0.817486 0.934852 1.062234 93.865150
5 209 0.118145 0.270950 0.339670 0.342301 0.416067 0.592968 0.707164 0.708349 0.720823 0.822212 0.950069 94.011284
5 210 0.100667 0.209248 0.229437 0.215766 0.280840 0.433588 0.531740 0.543221 0.574118 0.688683 0.820327 95.372368
5 211 0.066945 0.133065 0.155492 0.179813 0.293247 0.518139 0.670405 0.688026 0.711965 0.820054 0.915100 94.847748
5 212 0.044779 0.105884 0.159393 0.219261 0.377878 0.629220 0.754918 0.718258 0.698009 0.776327 0.861939 94.654137
5 213 0.118489 0.247498 0.270471 0.262250 0.341842 0.507352 0.587357 0.560437 0.562030 0.648052 0.739208 95.155014
5 214 0.201835 0.358009 0.293867 0.229620 0.293425 0.468648 0.559908 0.531177 0.525636 0.604277 0.676406 95.257187
5 215 0.058974 0.210313 0.361199 0.360017 0.390761 0.565334 0.712908 0.686793 0.630724 0.687603 0.801951 94.533417
5 216 0.046946 0.130183 0.213983 0.246581 0.319162 0.521018 0.726193 0.767277 0.716791 0.742034 0.810306 94.759521
5 217 0.085593 0.145640 0.168641 0.197868 0.291136 0.442675 0.538158 0.558453 0.576216 0.641121 0.700284 95.654213
5 218 0.071658 0.131466 0.157149 0.180134 0.253841 0.378312 0.460236 0.483843 0.512467 0.586384 0.662743 96.121773
5 219 0.037681 0.070184 0.095251 0.129762 0.210926 0.329024 0.401823 0.428503 0.470202 0.559670 0.648813 96.618156
5 220 0.098884 0.136373 0.127289 0.135171 0.191269 0.280155 0.335961 0.368355 0.422510 0.515419 0.601717 96.786896
5 221 0.039825 0.087734 0.128873 0.152040 0.190188 0.258363 0.312417 0.336374 0.363594 0.425263 0.502908 97.202423
5 222 0.026305 0.054936 0.078858 0.095401 0.129148 0.196496 0.261261 0.295585 0.319320 0.371688 0.439876 97.731125
5 223 0.020730 0.044747 0.062667 0.071562 0.094122 0.142352 0.190153 0.219913 0.248326 0.302697 0.371170 98.231560
5 224 0.019484 0.031346 0.038216 0.048287 0.072591 0.110451 0.141599 0.164731 0.192912 0.239981 0.292198 98.648209
5 225 0.008917 0.015602 0.022119 0.031663 0.050961 0.079451 0.105305 0.128528 0.156814 0.198760 0.243962 98.957916
5 226 0.010156 0.015326 0.019416 0.027217 0.043870 0.067333 0.087821 0.108043 0.133648 0.170678 0.210200 99.106293
5 227 0.009177 0.015709 0.021369 0.028752 0.043016 0.063549 0.081550 0.097720 0.117328 0.147480 0.181608 99.192741
5 228 0.008434 0.014654 0.020248 0.027042 0.039673 0.058596 0.077040 0.094453 0.113202 0.139433 0.168108 99.239120
5 229 0.011822 0.017200 0.021486 0.030352 0.048793 0.071884 0.088784 0.103118 0.120020 0.145380 0.170455 99.170708
5 230 0.016453 0.033740 0.046319 0.052726 0.063372 0.082441 0.099230 0.111938 0.127263 0.154921 0.189714 99.021881
5 231 0.013659 0.021265 0.026890 0.035547 0.053757 0.080760 0.102874 0.118147 0.132722 0.159714 0.190601 99.064064
5 232 0.010504 0.018338 0.025006 0.033812 0.051440 0.076298 0.097077 0.114860 0.137446 0.172411 0.210022 99.052788
5 233 0.022168 0.027987 0.029502 0.037744 0.057769 0.083265 0.101635 0.120079 0.146635 0.185954 0.226250 98.961006
5 234 0.010618 0.018433 0.025662 0.035827 0.055408 0.082628 0.104717 0.124035 0.150498 0.194159 0.245362 98.952652
5 235 0.009686 0.015775 0.021123 0.029738 0.047166 0.073796 0.099108 0.124135 0.155621 0.203668 0.259708 98.960472
5 236 0.011829 0.019834 0.026294 0.035837 0.055020 0.083807 0.110545 0.137489 0.173624 0.228757 0.292963 98.823997
5 237 0.009282 0.015870 0.022788 0.033864 0.055416 0.088606 0.121465 0.155228 0.198577 0.263729 0.339359 98.695824
5 238 0.010966 0.017140 0.021846 0.031985 0.057301 0.098083 0.136502 0.175476 0.229618 0.308807 0.389787 98.522484
5 239 0.021862 0.038584 0.051946 0.068632 0.102363 0.158273 0.211516 0.256297 0.307016 0.387977 0.481545 97.913994
5 240 0.033449 0.093798 0.146703 0.151991 0.164003 0.223027 0.289660 0.333407 0.376885 0.460146 0.574996 97.151932
5 241 0.016340 0.033853 0.051172 0.072343 0.127065 0.239428 0.349482 0.402569 0.432973 0.508489 0.593459 97.172829
5 242 0.044270 0.092952 0.123748 0.146276 0.206636 0.309383 0.385265 0.422866 0.474754 0.568148 0.662370 96.563332
5 243 0.049897 0.078819 0.087169 0.108978 0.189246 0.342307 0.468156 0.526928 0.585544 0.702825 0.804438 96.055695
5 244 0.044204 0.119586 0.167052 0.167893 0.212060 0.358225 0.508719 0.558249 0.577993 0.665460 0.768450 95.852104
5 245 0.060577 0.177765 0.281339 0.284301 0.305566 0.451145 0.599361 0.618586 0.585547 0.646933 0.768303 95.220581
5 246 0.066150 0.243864 0.442895 0.446035 0.429621 0.549102 0.683213 0.707991 0.688799 0.758603 0.913174 94.070557
5 247 0.024253 0.048774 0.073676 0.116801 0.251197 0.551437 0.858739 0.990968 1.028537 1.149274 1.247937 93.658409
5 248 0.086414 0.145547 0.146243 0.164082 0.271827 0.462420 0.585738 0.653116 0.790266 0.998714 1.127035 94.568596
5 249 0.097749 0.245260 0.312063 0.319997 0.434720 0.685176 0.831232 0.799919 0.790465 0.918984 1.082952 93.481483
5 250 0.052277 0.201825 0.406096 0.470211 0.538685 0.780385 1.020385 1.072767 1.079311 1.231245 1.486627 91.660187
5 251 0.047174 0.089302 0.114284 0.149760 0.281599 0.604473 0.973738 1.181996 1.292910 1.494431 1.667847 92.102486
5 252 0.074149 0.183105 0.241126 0.260690 0.387704 0.689157 0.937669 1.002150 1.070082 1.271444 1.462283 92.420433
5 253 0.123962 0.408750 0.616700 0.578883 0.627464 0.936726 1.241087 1.292869 1.277412 1.429311 1.680367 89.786469
5 254 0.078809 0.265747 0.493159 0.587874 0.757311 1.245866 1.751170 1.861979 1.815261 1.991351 2.301283 86.850189
5 255 0.123434 0.298699 0.411672 0.445150 0.580900 0.891730 1.154751 1.247035 1.319259 1.514851 1.749282 90.263237
5 256 0.163516 0.247610 0.249811 0.314354 0.567130 0.969332 1.197461 1.251467 1.357907 1.604292 1.795255 90.281868
5 257 0.267238 0.470958 0.454451 0.459892 0.700295 1.194903 1.525503 1.613174 1.793771 2.190872 2.526458 86.802490
5 258 0.113900 0.346405 0.576455 0.645967 0.818883 1.281581 1.708141 1.822302 1.889196 2.198264 2.627437 85.971466
5 259 0.090155 0.282891 0.506635 0.571809 0.669598 1.017753 1.407243 1.551528 1.573381 1.767293 2.098738 88.462982
5 260 0.144324 0.278093 0.376550 0.478804 0.693748 1.080940 1.455244 1.713307 1.962640 2.327713 2.697251 86.791389
5 261 0.162671 0.232441 0.266803 0.386486 0.712604 1.181181 1.501773 1.745514 2.109266 2.582217 2.908912 86.210129
5 262 0.184072 0.266455 0.311833 0.434748 0.722732 1.108894 1.363807 1.549209 1.820369 2.206624 2.535110 87.496147
5 263 0.137922 0.288512 0.408989 0.509490 0.715092 1.055341 1.317261 1.453607 1.625279 1.922654 2.227777 88.338074
5 264 0.119296 0.204697 0.272109 0.368973 0.569009 0.889742 1.166007 1.363394 1.576243 1.895328 2.214047 89.361153
5 265 0.085462 0.145315 0.184339 0.251300 0.415874 0.686657 0.913346 1.084221 1.305431 1.628800 1.927014 91.372246
5 266 0.059693 0.108345 0.158711 0.228615 0.356643 0.565302 0.760056 0.902634 1.045523 1.276932 1.536532 93.001015
5 267 0.074533 0.201515 0.301464 0.315882 0.379082 0.577485 0.775810 0.857140 0.914831 1.078398 1.303534 93.220322
5 268 0.031255 0.060161 0.092601 0.133294 0.206640 0.335597 0.466755 0.564637 0.656625 0.812647 0.997292 95.642494
5 269 0.065616 0.103273 0.120876 0.150593 0.222282 0.323932 0.397659 0.455370 0.534884 0.650307 0.760117 96.215096
5 270 0.021894 0.036399 0.051308 0.075709 0.120229 0.181556 0.235096 0.286255 0.351003 0.443850 0.543404 97.653297
5 271 0.020901 0.032645 0.041398 0.056724 0.087304 0.128758 0.163354 0.198500 0.246088 0.314857 0.390611 98.318863
5 272 0.014070 0.019182 0.024660 0.038483 0.065076 0.094949 0.118725 0.149058 0.192510 0.249401 0.306689 98.727196
5 273 0.010104 0.014151 0.018843 0.030069 0.052186 0.077627 0.099120 0.127225 0.166970 0.218045 0.269607 98.916054
5 274 0.013105 0.017525 0.021919 0.033311 0.055790 0.080899 0.100946 0.127642 0.166750 0.217325 0.268517 98.896271
5 275 0.015421 0.020750 0.027047 0.042484 0.071356 0.101462 0.124521 0.154977 0.198774 0.254776 0.311071 98.677361
5 276 0.022112 0.028780 0.035405 0.054100 0.091437 0.134775 0.168770 0.211237 0.274238 0.358711 0.445064 98.175377
5 277 0.022148 0.034689 0.044558 0.062521 0.101778 0.160701 0.211292 0.259511 0.326863 0.429783 0.539968 97.806190
5 278 0.033266 0.053446 0.070823 0.099205 0.155923 0.246494 0.323573 0.380344 0.448308 0.571571 0.713731 96.903320
5 279 0.055966 0.145816 0.217686 0.232613 0.281107 0.429617 0.571845 0.618099 0.647013 0.762376 0.927320 95.110542
5 280 0.040024 0.070414 0.100809 0.143212 0.221482 0.346318 0.455252 0.525524 0.599600 0.742722 0.909923 95.844719
5 281 0.123096 0.146238 0.147957 0.188740 0.295851 0.449275 0.548314 0.603918 0.670911 0.798305 0.919186 95.108208
5 282 0.078606 0.176057 0.250985 0.287133 0.359721 0.522421 0.664670 0.709219 0.729495 0.819578 0.935323 94.466797
5 283 0.083817 0.175566 0.263184 0.317567 0.372896 0.514141 0.661955 0.721410 0.714333 0.769153 0.867935 94.538048
5 284 0.098363 0.244890 0.336154 0.324933 0.341556 0.465894 0.598680 0.655205 0.679927 0.756371 0.865087 94.632935
5 285 0.036261 0.073430 0.125967 0.205846 0.336254 0.496817 0.599427 0.631754 0.648320 0.712230 0.784741 95.348953
5 286 0.201094 0.282353 0.245272 0.241275 0.312986 0.412173 0.446507 0.459194 0.510003 0.603679 0.689268 95.596191
5 287 0.041536 0.067079 0.093949 0.161565 0.313595 0.461131 0.500318 0.505427 0.545393 0.611012 0.645825 96.053169
5 288 0.086993 0.133707 0.134148 0.160436 0.280280 0.483861 0.582388 0.564831 0.556339 0.610437 0.650168 95.756409
5 289 0.128491 0.345148 0.426605 0.367715 0.370557 0.461212 0.501207 0.468574 0.461980 0.534891 0.640059 95.293564
5 290 0.067525 0.212137 0.322857 0.288692 0.274668 0.369193 0.467664 0.473260 0.443144 0.477772 0.556734 96.046356
5 291 0.018092 0.034924 0.048107 0.070110 0.148470 0.338422 0.536915 0.601612 0.594540 0.621175 0.628144 96.359482
5 292 0.046178 0.092207 0.122701 0.164319 0.286526 0.469765 0.558541 0.551266 0.563119 0.622648 0.662652 95.860077
5 293 0.093523 0.219228 0.289028 0.295757 0.325670 0.388373 0.418881 0.420736 0.445441 0.510356 0.585773 96.007233
5 294 0.016487 0.034951 0.053743 0.079753 0.147498 0.270281 0.377742 0.426380 0.457263 0.516421 0.569888 97.049591
5 295 0.012217 0.023847 0.034881 0.052290 0.101098 0.197542 0.301074 0.378017 0.445897 0.529295 0.588005 97.335838
5 296 0.041793 0.099578 0.144979 0.162283 0.195694 0.259480 0.307389 0.327397 0.354094 0.411704 0.481994 97.213615
5 297 0.020879 0.043451 0.063559 0.082950 0.120299 0.180110 0.230555 0.258460 0.282637 0.328509 0.380833 98.007759
5 298 0.007353 0.011630 0.015646 0.024184 0.045379 0.080592 0.118615 0.159229 0.207214 0.264931 0.312672 98.752556
5 299 0.009596 0.016343 0.022541 0.033011 0.055458 0.085712 0.110382 0.132586 0.160931 0.201055 0.240750 98.931633
5 300 0.012081 0.019949 0.025760 0.034301 0.050313 0.069686 0.084341 0.098694 0.118606 0.147008 0.176646 99.162613
5 301 0.007115 0.010916 0.013886 0.019449 0.031029 0.045889 0.058102 0.070446 0.086518 0.109208 0.132535 99.414909
5 302 0.004587 0.007012 0.009252 0.013759 0.022937 0.034188 0.043329 0.052959 0.065642 0.083258 0.100778 99.562302
5 303 0.008838 0.012704 0.014529 0.019098 0.028609 0.039286 0.046693 0.054563 0.065752 0.081592 0.097067 99.531265
5 304 0.004777 0.008092 0.010803 0.014581 0.022026 0.031943 0.040220 0.047453 0.056043 0.069429 0.083811 99.610825
5 305 0.004191 0.007096 0.009609 0.013114 0.019663 0.028545 0.036672 0.043974 0.051665 0.063018 0.075204 99.647247
5 306 0.005459 0.007760 0.009324 0.013064 0.020457 0.028830 0.035297 0.042347 0.051580 0.064220 0.076585 99.645073
5 307 0.002970 0.004677 0.006331 0.009494 0.016097 0.024494 0.031507 0.038524 0.047398 0.059983 0.072532 99.685997
5 308 0.003540 0.005615 0.007335 0.010431 0.017141 0.026300 0.034295 0.041790 0.050826 0.063963 0.077272 99.661491
5 309 0.004397 0.007320 0.009629 0.013090 0.020260 0.030002 0.038234 0.045573 0.054420 0.068155 0.082742 99.626183
5 310 0.005274 0.008858 0.011613 0.015362 0.022824 0.033500 0.042913 0.050726 0.058962 0.072077 0.086432 99.591461
5 311 0.005028 0.008526 0.011102 0.014451 0.021585 0.032228 0.041596 0.049080 0.057334 0.071253 0.086876 99.600945
5 312 0.005092 0.008902 0.012126 0.016147 0.024168 0.036436 0.047731 0.056524 0.065092 0.079084 0.094686 99.554008
5 313 0.005023 0.008501 0.011649 0.016828 0.027860 0.042201 0.052681 0.060458 0.070185 0.086425 0.103085 99.515114
5 314 0.011803 0.018777 0.021224 0.025342 0.035823 0.049873 0.059440 0.066377 0.075938 0.092455 0.109614 99.433334
5 315 0.005560 0.009785 0.013395 0.018626 0.030036 0.046090 0.058184 0.066258 0.075720 0.092844 0.111338 99.472160
5 316 0.004557 0.007353 0.010094 0.015570 0.028524 0.046876 0.061389 0.072447 0.084790 0.103629 0.121741 99.443031
5 317 0.014957 0.020266 0.021937 0.029366 0.046316 0.063466 0.071182 0.077585 0.090087 0.109916 0.127306 99.327621
5 318 0.019233 0.027272 0.028217 0.033721 0.049912 0.068436 0.076593 0.081905 0.093630 0.115390 0.136403 99.269287
5 319 0.004333 0.007141 0.009747 0.015368 0.030555 0.054705 0.074787 0.089093 0.104324 0.126669 0.145121 99.338158
5 320 0.005955 0.010367 0.014583 0.022238 0.040820 0.069457 0.091257 0.101370 0.108496 0.126242 0.145294 99.263916
5 321 0.017866 0.045517 0.066924 0.068958 0.071518 0.086328 0.100101 0.106582 0.113867 0.134969 0.165246 99.022125
5 322 0.007746 0.014724 0.021540 0.029141 0.043684 0.068320 0.090953 0.102567 0.107381 0.121574 0.140385 99.251984
5 323 0.005883 0.009622 0.012423 0.017119 0.028413 0.046402 0.064185 0.080838 0.099586 0.124216 0.145580 99.365730
5 324 0.007583 0.012073 0.015126 0.020409 0.032777 0.050324 0.063935 0.074016 0.085700 0.104384 0.123414 99.410263
5 325 0.006921 0.011470 0.015275 0.020772 0.031056 0.043745 0.053630 0.062317 0.073096 0.089402 0.106320 99.485992
5 326 0.008954 0.012782 0.014509 0.018533 0.027629 0.038919 0.047114 0.055074 0.066273 0.083133 0.100100 99.526978
5 327 0.006382 0.009534 0.011648 0.015541 0.023225 0.032659 0.040081 0.047311 0.056107 0.069551 0.083868 99.604095
5 328 0.003569 0.006110 0.008244 0.011325 0.017441 0.025747 0.033265 0.040230 0.047655 0.058535 0.069869 99.678001
5 329 0.004774 0.007472 0.010127 0.014390 0.021219 0.030944 0.040108 0.048716 0.057554 0.072824 0.092282 99.599586
6 7 0.000000 0.000000 0.000000 0.000000 0.000000 0.000000 0.000000 0.000000 0.000000 0.000000 0.000000 0.000000
6 8 1.509605 15.183280 17.340300 35.214733 10.164055 2.677658 1.317860 0.845346 0.318274 0.164463 0.080775 15.183648
6 9 7.054562 31.029951 12.844997 14.128643 7.736545 7.529995 6.359093 3.898979 1.086005 0.336498 0.109362 7.885366
6 10 2.653798 24.295557 23.648838 19.014917 7.107589 5.347726 4.485558 3.752565 2.559628 1.804763 0.839700 4.489362
6 11 1.166384 5.130028 2.704709 4.345136 7.298808 23.255726 20.441278 10.250216 4.626110 3.708384 2.722714 14.350507
6 12 0.678575 1.088835 1.252410 1.961617 3.165533 8.720732 28.744772 20.718225 9.837587 5.106411 4.242718 14.482586
6 13 0.322674 0.642624 0.773999 1.025190 1.713922 5.623444 19.138521 14.145308 9.662038 8.216591 10.334513 28.401178
6 14 0.290473 0.579817 1.067966 1.955233 2.226150 2.951759 7.446147 8.867757 13.057594 11.588575 11.529410 38.439117
6 15 0.187519 0.533965 0.857574 1.090808 1.401438 2.345580 5.143017 4.628712 6.641070 9.162888 15.703302 52.304123
6 16 0.205003 0.442055 0.638466 1.001332 1.607198 3.120166 7.509534 6.745893 7.696828 7.898549 11.266631 51.868343
6 17 0.183846 0.331762 0.434848 0.656273 1.087986 2.276751 5.805032 5.188045 5.577132 5.626621 8.223502 64.608208
6 18 0.087559 0.225745 0.377991 0.519706 0.719298 1.185822 1.819135 2.376386 2.980243 4.010723 5.314775 80.382614
6 19 0.082252 0.217491 0.386028 0.560727 0.872117 1.628446 2.658910 3.380615 3.786795 4.461098 5.286504 76.679024
6 20 0.151206 0.430147 0.785397 1.060341 1.379920 2.129205 3.009954 3.437762 3.565082 3.953275 4.572656 75.525055
6 21 0.069162 0.215713 0.433166 0.584998 0.720289 1.162077 1.852667 2.323683 2.477947 2.814514 3.394560 83.951225
6 22 0.055305 0.153979 0.273482 0.355096 0.447490 0.732033 1.179821 1.553384 1.810607 2.220454 2.777406 88.440941
6 23 0.050711 0.154369 0.303322 0.425252 0.604073 1.079554 1.705631 2.056808 2.189731 2.515006 2.970093 85.945442
6 24 0.054949 0.202761 0.472773 0.647893 0.687649 0.904868 1.273801 1.498380 1.543653 1.706681 2.069674 88.936920
6 25 0.034669 0.066763 0.097741 0.144082 0.235811 0.422134 0.670398 0.888394 1.052856 1.271660 1.517105 93.598389
6 26 0.022204 0.049828 0.080993 0.121492 0.189645 0.311825 0.458518 0.602199 0.795386 1.089197 1.411622 94.867096
6 27 0.026139 0.049245 0.069611 0.104205 0.182261 0.345241 0.549953 0.728359 0.909422 1.191583 1.515815 94.328163
6 28 0.036125 0.120279 0.242747 0.299500 0.306488 0.392722 0.538818 0.640676 0.701461 0.835186 1.077178 94.808823
6 29 0.055081 0.108977 0.150124 0.187909 0.243660 0.358730 0.485069 0.559542 0.620271 0.762150 0.970948 95.497536
6 30 0.007203 0.013472 0.020192 0.032251 0.061505 0.114979 0.173057 0.230195 0.305157 0.420614 0.551690 98.069687
6 31 0.011481 0.023846 0.039035 0.060387 0.101760 0.166233 0.224821 0.274482 0.341679 0.452686 0.585843 97.717743
6 32 0.032922 0.055951 0.065517 0.079657 0.120578 0.192940 0.248081 0.276513 0.314720 0.399021 0.502746 97.711357
6 33 0.014126 0.043544 0.087126 0.111484 0.131691 0.193150 0.272978 0.321748 0.346680 0.413233 0.527292 97.536942
6 34 0.010364 0.031231 0.062900 0.083527 0.109570 0.190447 0.310426 0.389225 0.409477 0.471683 0.588711 97.342438
6 35 0.015245 0.044400 0.087394 0.113595 0.138633 0.202914 0.285405 0.337558 0.361405 0.414591 0.504949 97.493919
6 36 0.021742 0.043541 0.063115 0.083346 0.123315 0.194337 0.258561 0.296469 0.330660 0.399365 0.487655 97.697899
6 37 0.022446 0.046081 0.063763 0.081516 0.121273 0.191109 0.253325 0.295186 0.345180 0.432036 0.533746 97.614334
6 38 0.025439 0.047647 0.061113 0.075515 0.115058 0.188715 0.250876 0.286236 0.328545 0.413352 0.513597 97.693909
6 39 0.019137 0.041385 0.062414 0.080329 0.115726 0.192716 0.276361 0.323527 0.349327 0.411250 0.497075 97.630760
6 40 0.022065 0.073463 0.142450 0.159270 0.166244 0.239711 0.340202 0.382618 0.378681 0.424047 0.525373 97.145882
6 41 0.019022 0.063266 0.135896 0.167932 0.177358 0.243442 0.342845 0.397137 0.397001 0.429653 0.513553 97.112892
6 42 0.015372 0.030005 0.043886 0.059879 0.093978 0.161886 0.237044 0.288949 0.326777 0.392953 0.474233 97.875038
6 43 0.021648 0.037487 0.049427 0.069306 0.116624 0.186497 0.239152 0.276865 0.332966 0.427605 0.528197 97.714226
6 44 0.057886 0.086420 0.094455 0.117971 0.184898 0.273875 0.324960 0.355630 0.414693 0.526282 0.646819 96.916107
6 45 0.026854 0.052504 0.070213 0.087341 0.130153 0.206216 0.269285 0.305421 0.351553 0.454262 0.587839 97.458359
6 46 0.008553 0.018446 0.031843 0.051294 0.091927 0.162955 0.231519 0.280292 0.332716 0.435567 0.574729 97.780159
6 47 0.031551 0.052724 0.070464 0.101673 0.166446 0.269644 0.382268 0.499036 0.605313 0.703954 0.774314 96.342613
6 48 0.041236 0.078459 0.101597 0.126742 0.195859 0.318835 0.421884 0.485953 0.563210 0.707061 0.867675 96.091484
6 49 0.004460 0.010069 0.018890 0.033280 0.066299 0.134031 0.216039 0.285742 0.354839 0.482987 0.663404 97.729958
6 50 0.023772 0.040239 0.054511 0.084451 0.155011 0.261446 0.354780 0.446923 0.571017 0.740995 0.908243 96.358612
6 51 0.046159 0.107715 0.169471 0.228700 0.345966 0.551904 0.763805 0.899692 0.948598 0.975063 0.987918 93.975006
6 52 0.011268 0.025195 0.041789 0.064178 0.117271 0.230809 0.365714 0.478058 0.595911 0.802257 1.050422 96.217125
6 53 0.006330 0.011669 0.018532 0.033368 0.070326 0.136596 0.210674 0.300293 0.444403 0.677688 0.933028 97.157089
6 54 0.027959 0.055681 0.080018 0.127592 0.277815 0.565984 0.760700 0.782531 0.794174 0.891461 0.961149 94.674942
6 55 0.042730 0.093762 0.152327 0.228931 0.398353 0.711328 0.953378 0.966859 0.878900 0.857618 0.847061 93.868759
6 56 0.048020 0.105265 0.154944 0.196636 0.279727 0.433647 0.564208 0.622300 0.670225 0.792265 0.940336 95.192429
6 57 0.050473 0.076910 0.098044 0.142202 0.225034 0.321385 0.384442 0.439293 0.520042 0.644356 0.765613 96.332207
6 58 0.094269 0.120276 0.126316 0.165955 0.245460 0.326962 0.367651 0.404983 0.466953 0.563131 0.658376 96.459663
6 59 0.021759 0.060009 0.112501 0.151895 0.197274 0.284337 0.374373 0.423748 0.454027 0.520999 0.613962 96.785118
6 60 0.014765 0.028843 0.045685 0.071400 0.127835 0.237093 0.352766 0.418990 0.446618 0.519417 0.620210 97.116379
6 61 0.034771 0.097024 0.168003 0.196030 0.218056 0.283523 0.355430 0.396844 0.430061 0.503224 0.610388 96.706650
6 62 0.025919 0.042839 0.055580 0.077338 0.129256 0.216923 0.288267 0.325892 0.360308 0.438079 0.526422 97.513176
6 63 0.007314 0.016118 0.027202 0.044387 0.085603 0.166347 0.255492 0.320214 0.371920 0.450200 0.527025 97.728180
6 64 0.020246 0.064661 0.125795 0.157634 0.190569 0.267899 0.347413 0.378004 0.387221 0.437858 0.523421 97.099281
6 65 0.035209 0.077933 0.111761 0.130249 0.157253 0.211796 0.264572 0.297180 0.324477 0.379656 0.454747 97.555168
6 66 0.003922 0.008637 0.015571 0.026945 0.052777 0.100328 0.154789 0.202731 0.247669 0.310377 0.375284 98.500977
6 67 0.008872 0.017679 0.027408 0.041623 0.070597 0.113324 0.150582 0.181654 0.221004 0.282397 0.350292 98.534569
6 68 0.023685 0.039178 0.048275 0.062083 0.091445 0.130906 0.160301 0.185220 0.220716 0.279176 0.345009 98.414001
6 69 0.008486 0.017551 0.028468 0.041253 0.062833 0.095117 0.125917 0.150397 0.175991 0.217653 0.268689 98.807648
6 70 0.005967 0.009734 0.013992 0.022366 0.040408 0.066870 0.091868 0.116641 0.145592 0.186432 0.229964 99.070168
6 71 0.007529 0.015404 0.023530 0.031882 0.045381 0.065416 0.084549 0.103071 0.127437 0.166870 0.217185 99.111740
6 72 0.005097 0.009600 0.014442 0.021026 0.033269 0.053364 0.074682 0.095648 0.119935 0.158264 0.206667 99.208000
6 73 0.003129 0.005498 0.008282 0.013361 0.024181 0.041708 0.060720 0.081892 0.108657 0.147589 0.191677 99.313309
6 74 0.004290 0.007622 0.011364 0.017998 0.032528 0.056133 0.079458 0.100955 0.125712 0.165055 0.211575 99.187309
6 75 0.008565 0.021457 0.035982 0.045174 0.057898 0.085512 0.117395 0.141392 0.162082 0.201885 0.259758 98.862900
6 76 0.008502 0.016995 0.026720 0.038389 0.059079 0.093082 0.127403 0.154718 0.180255 0.223269 0.278545 98.793045
6 77 0.018306 0.026089 0.032047 0.047320 0.080367 0.118595 0.143418 0.168564 0.207077 0.263117 0.318695 98.576408
6 78 0.026791 0.047218 0.058134 0.071293 0.103386 0.151401 0.184527 0.206752 0.243849 0.314504 0.397352 98.194794
6 79 0.013491 0.028073 0.042022 0.057221 0.088895 0.144088 0.193801 0.225679 0.259960 0.329461 0.417456 98.199860
6 80 0.007186 0.015953 0.026004 0.037675 0.062242 0.112338 0.170963 0.218574 0.260947 0.335789 0.430199 98.322128
6 81 0.011815 0.036808 0.072423 0.094188 0.122290 0.193359 0.283566 0.343740 0.377304 0.449745 0.560406 97.454361
6 82 0.019880 0.046997 0.080380 0.113848 0.168220 0.263910 0.360138 0.418690 0.455206 0.530288 0.634988 96.907455
6 83 0.013303 0.030410 0.051331 0.075334 0.118219 0.192705 0.269847 0.326566 0.377718 0.463380 0.570395 97.510788
6 84 0.012023 0.021534 0.031101 0.047754 0.084401 0.143774 0.204055 0.268278 0.357211 0.491851 0.644760 97.693260
6 85 0.012851 0.020282 0.029405 0.053016 0.113251 0.204473 0.284221 0.366335 0.487079 0.661399 0.830752 96.936935
6 86 0.016973 0.040392 0.070677 0.106909 0.174994 0.288333 0.397152 0.469665 0.536122 0.643839 0.767860 96.487083
6 87 0.009995 0.020560 0.032805 0.050114 0.088352 0.163654 0.254882 0.341952 0.435718 0.573959 0.730339 97.297676
6 88 0.011982 0.024731 0.037627 0.058194 0.114198 0.215916 0.304092 0.362854 0.440591 0.585927 0.749337 97.094551
6 89 0.038142 0.086087 0.128478 0.161964 0.226611 0.345138 0.450777 0.503014 0.547045 0.646943 0.774708 96.091095
6 90 0.022014 0.052569 0.082497 0.106927 0.165329 0.287529 0.407044 0.469342 0.520363 0.631605 0.761123 96.493660
6 91 0.019403 0.041476 0.063281 0.086517 0.144431 0.269484 0.394323 0.453928 0.489077 0.580952 0.691319 96.765808
6 92 0.046613 0.132185 0.217660 0.239507 0.272998 0.382467 0.486442 0.516233 0.524989 0.593920 0.703229 95.883759
6 93 0.066944 0.129609 0.168420 0.191676 0.249543 0.378112 0.497095 0.539708 0.547075 0.605604 0.689273 95.936943
6 94 0.028771 0.064577 0.100750 0.134779 0.196598 0.288683 0.358323 0.397482 0.448679 0.539961 0.639820 96.801582
6 95 0.077195 0.109864 0.117568 0.137673 0.194999 0.279645 0.340259 0.384522 0.445890 0.541539 0.636993 96.733856
6 96 0.026784 0.054144 0.085276 0.125215 0.198459 0.293614 0.357342 0.395648 0.449514 0.539526 0.634717 96.839760
6 97 0.034939 0.057847 0.078849 0.110758 0.173559 0.262886 0.338948 0.399333 0.462583 0.546968 0.628662 96.904671
6 98 0.038265 0.067978 0.093033 0.122868 0.180423 0.262626 0.327694 0.374735 0.428942 0.507140 0.584893 97.011398
6 99 0.042946 0.082649 0.117360 0.155548 0.227406 0.319442 0.371735 0.393619 0.431621 0.509703 0.591352 96.756622
6 100 0.101312 0.184066 0.213517 0.219015 0.258836 0.333336 0.377681 0.394528 0.426047 0.494660 0.570762 96.426239
6 101 0.016979 0.038754 0.064643 0.095206 0.163041 0.282375 0.384408 0.427447 0.458057 0.530663 0.606246 96.932182
6 102 0.042487 0.073768 0.090488 0.118164 0.202191 0.359684 0.493250 0.549041 0.581078 0.659479 0.726159 96.104210
6 103 0.053390 0.165979 0.279295 0.290849 0.313502 0.443112 0.573068 0.588467 0.556024 0.595837 0.685641 95.454834
6 104 0.032315 0.111528 0.221134 0.246908 0.254898 0.354289 0.486256 0.542564 0.544209 0.606202 0.729146 95.870552
6 105 0.011518 0.024715 0.040464 0.061160 0.109500 0.216032 0.351306 0.455606 0.524655 0.627804 0.745459 96.831779
6 106 0.021433 0.035351 0.050712 0.086927 0.178566 0.307720 0.401019 0.473419 0.572635 0.708187 0.814608 96.349426
6 107 0.046584 0.079517 0.099779 0.134798 0.220715 0.332921 0.395279 0.434182 0.517137 0.665059 0.812446 96.261581
6 108 0.045947 0.074841 0.085444 0.104712 0.162970 0.257860 0.327783 0.372500 0.443761 0.578400 0.730069 96.815704
6 109 0.015994 0.039643 0.069615 0.097851 0.143444 0.222691 0.298584 0.348742 0.400943 0.499247 0.624625 97.238625
6 110 0.032047 0.055256 0.069456 0.091106 0.149935 0.261341 0.364617 0.426748 0.484462 0.595684 0.720258 96.749092
6 111 0.025157 0.067869 0.124920 0.167433 0.219093 0.308821 0.392873 0.439727 0.485689 0.579961 0.709387 96.479073
6 112 0.017292 0.036227 0.055149 0.074783 0.117571 0.212949 0.323627 0.393363 0.435960 0.528222 0.652892 97.151962
6 113 0.015516 0.044688 0.084624 0.109914 0.137402 0.199844 0.275382 0.330420 0.375975 0.456919 0.570810 97.398499
6 114 0.024220 0.041578 0.057458 0.081285 0.130670 0.218725 0.309122 0.377064 0.439712 0.549544 0.685190 97.085426
6 115 0.017054 0.041881 0.073339 0.102573 0.149618 0.233442 0.321367 0.384235 0.444546 0.543055 0.664549 97.024345
6 116 0.010880 0.019631 0.028932 0.043810 0.076867 0.137826 0.204831 0.263690 0.327246 0.431095 0.557357 97.897842
6 117 0.009934 0.020013 0.030903 0.045315 0.075412 0.131852 0.194929 0.253181 0.322771 0.435057 0.571317 97.909317
6 118 0.021124 0.041384 0.058726 0.080677 0.131932 0.225310 0.312103 0.369867 0.436111 0.558269 0.701201 97.063293
6 119 0.012850 0.038377 0.075643 0.099522 0.129169 0.205716 0.309024 0.379395 0.415044 0.488415 0.605460 97.241386
6 120 0.003533 0.007087 0.012573 0.022775 0.046565 0.094098 0.153494 0.211513 0.272679 0.372246 0.498207 98.305229
6 121 0.016468 0.028740 0.039383 0.057192 0.098023 0.169258 0.241390 0.308527 0.392998 0.523780 0.668186 97.456055
6 122 0.017987 0.051127 0.094431 0.125031 0.173267 0.281292 0.411177 0.497045 0.551202 0.641624 0.754281 96.401535
6 123 0.013232 0.024698 0.037146 0.054239 0.090909 0.166959 0.257836 0.330107 0.389638 0.496855 0.637624 97.500763
6 124 0.012263 0.022578 0.034274 0.053003 0.089873 0.148611 0.206269 0.261459 0.334216 0.450462 0.588289 97.798706
6 125 0.042201 0.067097 0.085413 0.115888 0.181030 0.284700 0.374459 0.439219 0.507261 0.625209 0.757842 96.519676
6 126 0.017323 0.052745 0.104224 0.134371 0.179048 0.306539 0.477252 0.583449 0.629271 0.725657 0.855452 95.934669
6 127 0.054899 0.086155 0.112478 0.158263 0.251747 0.401766 0.532417 0.607966 0.652004 0.733465 0.821361 95.587479
6 128 0.023779 0.048780 0.075884 0.104639 0.155504 0.254403 0.361409 0.445767 0.533005 0.684399 0.868460 96.443970
6 129 0.017816 0.048786 0.088982 0.116233 0.159493 0.266960 0.397766 0.475505 0.513424 0.600448 0.723543 96.591042
6 130 0.017269 0.026894 0.038434 0.062943 0.112873 0.184534 0.247849 0.305751 0.372991 0.475695 0.588926 97.565834
6 131 0.008807 0.017187 0.027029 0.040664 0.065716 0.110128 0.158589 0.203061 0.254161 0.340358 0.450463 98.323837
6 132 0.010339 0.026054 0.043587 0.054517 0.071449 0.111415 0.158603 0.193979 0.225180 0.289045 0.386388 98.429443
6 133 0.007577 0.011733 0.016125 0.025192 0.044338 0.073961 0.104161 0.136981 0.178860 0.242449 0.316774 98.841843
6 134 0.004942 0.009024 0.013843 0.021999 0.038903 0.067743 0.098388 0.128644 0.166466 0.229583 0.308398 98.912064
6 135 0.006465 0.017636 0.032626 0.043061 0.057285 0.088095 0.126148 0.155997 0.180266 0.226763 0.297588 98.768074
6 136 0.004391 0.008309 0.013642 0.022136 0.039481 0.070236 0.106067 0.141050 0.176228 0.232410 0.304420 98.881630
6 137 0.012734 0.022446 0.029887 0.041455 0.067671 0.106956 0.140009 0.169211 0.208583 0.271600 0.341959 98.587486
6 138 0.013065 0.027808 0.043653 0.060731 0.090833 0.141868 0.190505 0.222765 0.249977 0.303665 0.374249 98.280884
6 139 0.008844 0.027379 0.054467 0.068896 0.082375 0.123423 0.179976 0.221142 0.245092 0.295840 0.378882 98.313690
6 140 0.007069 0.012388 0.018585 0.030071 0.057460 0.109036 0.168043 0.222300 0.273963 0.354989 0.449713 98.296387
6 141 0.008226 0.024549 0.048974 0.068950 0.096779 0.153436 0.221482 0.276425 0.327726 0.417461 0.541988 97.814003
6 142 0.009746 0.021663 0.036313 0.053456 0.083985 0.142123 0.210330 0.269893 0.325217 0.418361 0.542663 97.886246
6 143 0.004682 0.007715 0.012108 0.022890 0.049431 0.095264 0.148182 0.215602 0.312616 0.455564 0.612806 98.063141
6 144 0.009372 0.019352 0.030814 0.047908 0.085264 0.151017 0.218350 0.283512 0.371470 0.517898 0.700411 97.564629
6 145 0.009939 0.026770 0.048840 0.070132 0.113279 0.210037 0.324491 0.412000 0.497674 0.663298 0.891834 96.731705
6 146 0.013218 0.027927 0.045811 0.069917 0.116211 0.202681 0.304936 0.408554 0.530783 0.716427 0.937146 96.626389
6 147 0.021905 0.035585 0.049770 0.081392 0.157429 0.287131 0.412435 0.520473 0.647552 0.849457 1.069676 95.867195
6 148 0.026863 0.093597 0.192753 0.240812 0.301431 0.483849 0.717447 0.864498 0.955246 1.150523 1.441194 93.531784
6 149 0.023660 0.060469 0.110743 0.160890 0.250254 0.449427 0.694446 0.864788 0.976358 1.196213 1.507261 93.705490
6 150 0.030584 0.060321 0.097167 0.156085 0.269038 0.435238 0.584977 0.713775 0.870749 1.107784 1.370591 94.303688
6 151 0.219390 0.282472 0.274152 0.335845 0.537256 0.804323 0.946823 1.042962 1.243304 1.573874 1.857577 90.882019
6 152 0.074945 0.194781 0.339166 0.473811 0.736603 1.261572 1.735218 1.886128 1.935282 2.182352 2.489534 86.690613
6 153 0.050110 0.169380 0.354906 0.454232 0.571087 0.953528 1.454823 1.695262 1.699775 1.857383 2.158080 88.581436
6 154 0.165999 0.282652 0.330455 0.405621 0.642392 1.095047 1.435284 1.544621 1.646966 1.967663 2.326474 88.156822
6 155 0.109906 0.435185 0.906922 1.013255 1.114959 1.651720 2.253571 2.345235 2.173228 2.224145 2.449550 83.322327
6 156 0.175024 0.276289 0.348866 0.491490 0.859123 1.486993 1.965383 2.141077 2.248940 2.550001 2.834431 84.622383
6 157 0.107747 0.213935 0.298312 0.397797 0.640938 1.079420 1.461363 1.682050 1.930388 2.333624 2.701344 87.153084
6 158 0.134817 0.363685 0.587085 0.671948 0.853764 1.362703 1.871395 2.042438 2.097059 2.371962 2.748924 84.894218
6 159 0.141569 0.328997 0.518501 0.657121 0.902911 1.404099 1.879069 2.073743 2.150549 2.402702 2.746295 84.794441
6 160 0.071758 0.172192 0.302708 0.442338 0.724556 1.278357 1.819258 2.096138 2.276468 2.626855 3.026234 85.163139
6 161 0.359881 0.603147 0.690781 0.857849 1.314401 1.984000 2.340735 2.401866 2.529161 2.844933 3.087694 80.985550
6 162 0.184338 0.425362 0.607889 0.743645 1.101171 1.852380 2.467589 2.598541 2.638747 2.981638 3.395812 81.002892
6 163 0.068841 0.222614 0.444728 0.568759 0.780035 1.410666 2.230830 2.641581 2.707610 2.994516 3.451526 82.478294
6 164 0.098664 0.191613 0.278409 0.393971 0.669634 1.265950 1.913418 2.296990 2.531863 2.960638 3.413589 83.985260
6 165 0.209899 0.671586 1.251071 1.455565 1.651064 2.290599 2.901125 2.982779 2.847767 2.926313 3.138076 77.674156
6 166 0.081322 0.295208 0.606325 0.739916 0.998870 1.855363 2.912078 3.225586 3.044543 3.151039 3.392005 79.697739
6 167 0.081975 0.164112 0.251180 0.366521 0.640792 1.246430 2.003037 2.497773 2.719599 3.066878 3.380234 83.581467
6 168 0.055315 0.108577 0.164576 0.246124 0.421858 0.737480 1.075382 1.385273 1.755178 2.286685 2.829260 88.934296
6 169 0.028889 0.051211 0.076068 0.126861 0.256358 0.500020 0.770731 1.047774 1.405587 1.949288 2.564086 91.223129
6 170 0.021057 0.072585 0.164408 0.236675 0.342185 0.595137 0.936693 1.203484 1.421261 1.789047 2.319527 90.897942
6 171 0.056446 0.098662 0.129424 0.182265 0.315298 0.555293 0.784698 0.965593 1.173238 1.522519 1.938055 92.278511
6 172 0.011544 0.025364 0.044043 0.074288 0.143243 0.272176 0.417863 0.574069 0.802094 1.162259 1.587081 94.885979
6 173 0.014737 0.026245 0.036816 0.057786 0.114440 0.229712 0.361621 0.496433 0.683599 0.992715 1.355795 95.630096
6 174 0.021984 0.070616 0.140881 0.188948 0.258947 0.431224 0.635700 0.760128 0.854102 1.056751 1.347160 94.233551
6 175 0.021028 0.082061 0.192469 0.247944 0.293275 0.465930 0.715752 0.848819 0.861259 0.950320 1.142044 94.179100
6 176 0.011478 0.024075 0.038406 0.060017 0.113276 0.226952 0.364871 0.483639 0.602898 0.794353 1.024214 96.255821
6 177 0.007080 0.014985 0.025586 0.044261 0.091922 0.183936 0.285534 0.384945 0.522326 0.732536 0.952925 96.753960
6 178 0.060998 0.111947 0.130608 0.165491 0.280328 0.464085 0.564637 0.587148 0.655143 0.828941 1.020143 95.130531
6 179 0.017369 0.071724 0.176910 0.235132 0.270085 0.391626 0.557056 0.640712 0.655168 0.731818 0.886001 95.366394
6 180 0.007363 0.013800 0.022453 0.040832 0.093420 0.212359 0.369462 0.515336 0.650522 0.845046 1.052776 96.176628
6 181 0.011516 0.035267 0.072629 0.111758 0.188134 0.344437 0.525966 0.658710 0.780298 0.956096 1.140275 95.174911
6 182 0.042890 0.106433 0.184372 0.254503 0.356140 0.530262 0.691008 0.766417 0.798151 0.877883 0.990294 94.401642
6 183 0.029358 0.058308 0.085016 0.120140 0.198386 0.331232 0.449672 0.535098 0.637284 0.803228 0.980377 95.771904
6 184 0.007882 0.015807 0.025048 0.042387 0.092947 0.203486 0.337143 0.464982 0.624511 0.867386 1.110118 96.208305
6 185 0.017944 0.061613 0.141465 0.214191 0.308884 0.485074 0.673739 0.762937 0.788788 0.862037 0.973711 94.709618
6 186 0.066170 0.133524 0.189597 0.249914 0.377924 0.584569 0.729795 0.765894 0.784142 0.872043 0.976703 94.269730
6 187 0.038081 0.071741 0.094508 0.127828 0.221783 0.392727 0.541342 0.638516 0.762695 0.967954 1.164730 94.978096
6 188 0.012485 0.033793 0.062372 0.091168 0.155055 0.305744 0.492366 0.620404 0.720391 0.907442 1.139729 95.459053
6 189 0.035685 0.102054 0.201531 0.284795 0.392352 0.600957 0.831565 0.955199 0.985529 1.039730 1.114642 93.455963
6 190 0.076927 0.146741 0.197624 0.261472 0.415594 0.658994 0.813361 0.836904 0.847833 0.929344 1.013139 93.802071
6 191 0.022068 0.059162 0.106462 0.144610 0.208957 0.337948 0.478011 0.585389 0.700389 0.885398 1.105268 95.366341
6 192 0.019447 0.033395 0.047138 0.075255 0.152195 0.301922 0.459153 0.588983 0.737136 0.963490 1.185844 95.436043
6 193 0.037410 0.081628 0.124778 0.172730 0.291128 0.545927 0.812527 0.943135 0.991410 1.088240 1.170046 93.741043
6 194 0.030708 0.101446 0.208838 0.269579 0.327980 0.499493 0.717524 0.814429 0.815254 0.885509 1.028063 94.301178
6 195 0.031686 0.058787 0.080179 0.102213 0.150675 0.251990 0.366191 0.461322 0.559627 0.732704 0.959925 96.244698
6 196 0.018177 0.036910 0.056602 0.085183 0.154783 0.285590 0.415960 0.515623 0.631039 0.815699 1.006826 95.977608
6 197 0.035769 0.081164 0.125834 0.168540 0.263886 0.459163 0.638694 0.712100 0.759087 0.894595 1.060793 94.800377
6 198 0.045283 0.136082 0.232645 0.254804 0.290768 0.440589 0.618597 0.694710 0.711818 0.811177 0.981073 94.782463
6 199 0.022334 0.042299 0.062488 0.090062 0.152389 0.278832 0.415770 0.509487 0.585139 0.729782 0.910686 96.200737
6 200 0.029106 0.058645 0.082185 0.109294 0.178078 0.318443 0.458615 0.549616 0.640208 0.810579 1.007085 95.758148
6 201 0.042621 0.126827 0.233853 0.274310 0.306129 0.431842 0.586272 0.666164 0.695418 0.787034 0.940402 94.909126
6 202 0.042137 0.084882 0.123453 0.156833 0.220870 0.352509 0.487279 0.563516 0.608233 0.710257 0.849369 95.800659
6 203 0.022268 0.051682 0.087548 0.121466 0.176117 0.278915 0.388808 0.470081 0.545450 0.667058 0.812210 96.378395
6 204 0.031325 0.059210 0.085212 0.119851 0.196599 0.334201 0.455451 0.520697 0.576595 0.706057 0.870686 96.044113
6 205 0.065344 0.137274 0.200410 0.251145 0.334190 0.475104 0.590138 0.640234 0.676950 0.766134 0.879997 94.983086
6 206 0.042066 0.076339 0.102000 0.137238 0.218288 0.350955 0.455123 0.516636 0.595522 0.745345 0.908574 95.851913
6 207 0.014799 0.025907 0.039509 0.065953 0.128671 0.240978 0.357449 0.460424 0.582013 0.765603 0.951437 96.367256
6 208 0.023664 0.055518 0.096377 0.141840 0.228312 0.388107 0.544324 0.638011 0.712658 0.855950 1.028131 95.287109
6 209 0.041987 0.098462 0.158812 0.208115 0.284383 0.414930 0.526656 0.582778 0.635148 0.748496 0.892168 95.408066
6 210 0.024965 0.047907 0.071699 0.106866 0.187446 0.326382 0.443555 0.503151 0.557265 0.670766 0.795117 96.264877
6 211 0.022238 0.042128 0.061613 0.090347 0.156237 0.279797 0.408709 0.511205 0.619189 0.784210 0.949421 96.074905
6 212 0.013076 0.030274 0.056895 0.097505 0.184997 0.344725 0.505503 0.606143 0.684498 0.827253 0.985840 95.663292
6 213 0.045696 0.090926 0.130796 0.170747 0.243151 0.359289 0.450750 0.496777 0.547992 0.656571 0.781140 96.026161
6 214 0.054794 0.097568 0.120527 0.155714 0.254324 0.418102 0.515184 0.515348 0.513912 0.588129 0.673434 96.092972
6 215 0.023328 0.075447 0.148892 0.180767 0.220817 0.362591 0.548914 0.631694 0.623948 0.680176 0.793406 95.710014
6 216 0.023478 0.067518 0.131780 0.175041 0.229287 0.360399 0.515918 0.595669 0.617342 0.697974 0.828953 95.756645
6 217 0.056546 0.104456 0.129690 0.149918 0.204560 0.304378 0.390808 0.443809 0.498552 0.591907 0.690117 96.435257
6 218 0.026890 0.058621 0.090934 0.121984 0.183610 0.290496 0.382611 0.427900 0.464196 0.540819 0.629608 96.782333
6 219 0.016318 0.034015 0.054651 0.080937 0.135811 0.229491 0.315803 0.370366 0.420825 0.505769 0.598114 97.237900
6 220 0.043802 0.070681 0.085885 0.110861 0.168214 0.246658 0.297891 0.328115 0.370267 0.442993 0.514226 97.320404
6 221 0.025036 0.055355 0.088854 0.115194 0.151466 0.210966 0.265318 0.297771 0.324157 0.373735 0.438014 97.654137
6 222 0.014997 0.032531 0.052012 0.068072 0.093391 0.144463 0.204115 0.246742 0.274461 0.321487 0.384326 98.163399
6 223 0.012609 0.028640 0.044654 0.054815 0.073375 0.111923 0.154469 0.184661 0.210617 0.256165 0.315192 98.552879
6 224 0.012748 0.021947 0.029595 0.039324 0.058872 0.089434 0.118368 0.142864 0.169462 0.210630 0.258035 98.848724
6 225 0.006546 0.012112 0.018300 0.026917 0.043202 0.066831 0.089602 0.111540 0.137685 0.174992 0.215986 99.096283
6 226 0.007078 0.011482 0.015719 0.022673 0.036508 0.056120 0.074454 0.092953 0.115039 0.146592 0.181010 99.240372
6 227 0.007110 0.012530 0.017472 0.024077 0.036671 0.054244 0.069678 0.084185 0.101970 0.128581 0.158372 99.305115
6 228 0.005977 0.011063 0.016562 0.023105 0.034069 0.049963 0.065745 0.080843 0.097006 0.120425 0.147127 99.348106
6 229 0.007745 0.011797 0.015343 0.022158 0.036824 0.056858 0.073552 0.088034 0.103433 0.125885 0.148856 99.309517
6 230 0.008509 0.019489 0.031871 0.040925 0.052584 0.071012 0.088893 0.102184 0.114221 0.135459 0.161767 99.173088
6 231 0.008176 0.013612 0.018360 0.024867 0.037884 0.058683 0.079163 0.096192 0.111450 0.135380 0.163151 99.253082
6 232 0.004939 0.009807 0.015662 0.023174 0.036996 0.057176 0.075781 0.091723 0.110101 0.138840 0.171425 99.264374
6 233 0.012672 0.019755 0.023767 0.030207 0.044635 0.064452 0.080262 0.094803 0.114526 0.145700 0.180143 99.189079
6 234 0.006972 0.013653 0.020312 0.027863 0.041691 0.062413 0.080928 0.096887 0.117804 0.152769 0.195281 99.183426
6 235 0.004752 0.008586 0.013301 0.020788 0.035303 0.057143 0.078490 0.098987 0.123046 0.159656 0.202462 99.197479
6 236 0.006638 0.012152 0.017685 0.025237 0.039344 0.060495 0.081113 0.102584 0.131029 0.175041 0.228305 99.120377
6 237 0.004997 0.008804 0.013290 0.021176 0.038247 0.064895 0.091886 0.120290 0.156739 0.211507 0.274370 98.993805
6 238 0.004424 0.007602 0.011952 0.020785 0.040531 0.071854 0.104195 0.138690 0.182979 0.248644 0.320742 98.847603
6 239 0.011137 0.019613 0.026959 0.039780 0.070798 0.121907 0.165639 0.196573 0.234417 0.305125 0.387439 98.420609
6 240 0.013415 0.037883 0.067259 0.081866 0.104079 0.162190 0.231348 0.274252 0.300931 0.360257 0.447760 97.918762
6 241 0.009059 0.019237 0.030696 0.044998 0.077365 0.142655 0.213207 0.261655 0.303775 0.391180 0.506600 97.999580
6 242 0.016109 0.037765 0.062074 0.086981 0.130494 0.203732 0.270313 0.312173 0.356606 0.442046 0.545682 97.536026
6 243 0.019375 0.034356 0.043959 0.059486 0.106374 0.203801 0.302974 0.368663 0.430382 0.544832 0.665236 97.220566
6 244 0.017485 0.051929 0.096197 0.118412 0.154350 0.253260 0.370292 0.432561 0.461644 0.544811 0.665221 96.833839
6 245 0.026849 0.084921 0.169040 0.207477 0.239053 0.354802 0.498308 0.554549 0.537087 0.580956 0.686109 96.060852
6 246 0.025726 0.097491 0.217165 0.270935 0.289126 0.406845 0.573336 0.646252 0.623954 0.652256 0.748754 95.448158
6 247 0.009523 0.019902 0.032776 0.054664 0.120220 0.286714 0.519888 0.711769 0.841309 1.009948 1.149311 95.243980
6 248 0.036605 0.074230 0.100312 0.131697 0.219164 0.379787 0.518989 0.591969 0.660527 0.792846 0.912750 95.581123
6 249 0.056594 0.186243 0.318465 0.336269 0.362349 0.499545 0.627191 0.645136 0.639739 0.730636 0.891543 94.706291
6 250 0.020870 0.088827 0.236637 0.331629 0.383357 0.573216 0.832055 0.943905 0.924102 1.005561 1.206314 93.453529
6 251 0.016515 0.034572 0.052880 0.078873 0.157369 0.368445 0.687539 0.969638 1.158905 1.378459 1.547229 93.549576
6 252 0.037310 0.111572 0.200766 0.252435 0.350990 0.582403 0.811040 0.898238 0.925923 1.046732 1.209182 93.573410
6 253 0.060824 0.256099 0.549757 0.601953 0.576559 0.752068 0.993977 1.078398 1.061879 1.166581 1.409123 91.492775
6 254 0.024843 0.086468 0.202819 0.303071 0.437751 0.794138 1.296253 1.586398 1.620647 1.757538 2.020895 89.869186
6 255 0.040328 0.103093 0.183254 0.261302 0.398048 0.652475 0.921913 1.098934 1.227696 1.417660 1.616721 92.078575
6 256 0.091398 0.171033 0.218116 0.286499 0.459693 0.744719 0.959307 1.068307 1.204026 1.466615 1.728217 91.602066
6 257 0.100532 0.220319 0.302418 0.377193 0.581218 0.971736 1.292180 1.430526 1.588789 1.927687 2.282683 88.924721
6 258 0.039465 0.121037 0.241091 0.328616 0.471590 0.839600 1.310465 1.600678 1.746867 2.038426 2.426479 88.835686
6 259 0.048845 0.159482 0.325913 0.408975 0.488148 0.753834 1.114000 1.322012 1.373949 1.540293 1.856613 90.607933
6 260 0.076772 0.181197 0.303549 0.407500 0.553616 0.822340 1.121992 1.361713 1.577747 1.896363 2.296992 89.400223
6 261 0.068266 0.121994 0.172660 0.260127 0.466562 0.826014 1.191307 1.522531 1.914202 2.414648 2.819789 88.221893
6 262 0.077172 0.129680 0.173253 0.256986 0.460500 0.810349 1.150650 1.430180 1.715574 2.072760 2.372826 89.350067
6 263 0.077221 0.190015 0.318305 0.408938 0.516973 0.726093 0.947737 1.106955 1.265460 1.532281 1.875238 91.034790
6 264 0.080277 0.154085 0.227563 0.315838 0.477512 0.761853 1.064827 1.329434 1.576160 1.862847 2.125139 90.024460
6 265 0.041921 0.081868 0.127696 0.194345 0.330404 0.568214 0.824046 1.060532 1.321561 1.641456 1.916221 91.891739
6 266 0.045393 0.086477 0.122366 0.168255 0.270989 0.466608 0.662941 0.802000 0.937683 1.170750 1.435961 93.830574
6 267 0.048638 0.139079 0.237919 0.264200 0.309069 0.476550 0.683735 0.804233 0.871155 1.017870 1.223804 93.923744
6 268 0.027230 0.052497 0.082080 0.120270 0.187097 0.302765 0.425078 0.525430 0.618723 0.766055 0.941259 95.951515
6 269 0.047499 0.082409 0.105853 0.134028 0.190749 0.270822 0.336098 0.394086 0.472264 0.583649 0.696392 96.686150
6 270 0.019140 0.031513 0.044656 0.067174 0.110001 0.167335 0.215271 0.260149 0.316871 0.400050 0.488957 97.878876
6 271 0.017381 0.028352 0.038133 0.054426 0.085098 0.124384 0.156749 0.190550 0.235965 0.299709 0.367605 98.401649
6 272 0.012674 0.017543 0.023376 0.038079 0.066563 0.098074 0.122727 0.154469 0.198888 0.254913 0.309867 98.702827
6 273 0.009694 0.013985 0.019447 0.032188 0.057110 0.085360 0.108915 0.139468 0.181507 0.233211 0.282984 98.836128
6 274 0.014380 0.019161 0.025049 0.039814 0.066902 0.094463 0.115666 0.145127 0.186685 0.237480 0.287148 98.768127
6 275 0.021556 0.027358 0.034170 0.052283 0.085002 0.117860 0.142390 0.176330 0.224301 0.283006 0.340276 98.495468
6 276 0.024553 0.032636 0.041708 0.064692 0.109144 0.160292 0.200955 0.250486 0.320036 0.408234 0.495125 97.892143
6 277 0.023980 0.040119 0.054758 0.079110 0.129279 0.201606 0.264096 0.322399 0.398301 0.503756 0.608686 97.373909
6 278 0.037428 0.061447 0.081088 0.112533 0.177322 0.286064 0.382514 0.444965 0.502707 0.613781 0.748326 96.551826
6 279 0.053364 0.165057 0.294171 0.313992 0.319000 0.426390 0.567056 0.640446 0.674896 0.773897 0.936335 94.835396
6 280 0.045161 0.082895 0.115018 0.153219 0.234515 0.387408 0.533591 0.612547 0.661001 0.767386 0.896706 95.510551
6 281 0.089235 0.149607 0.179839 0.218156 0.316464 0.487887 0.622665 0.686919 0.743109 0.852179 0.956456 94.697487
6 282 0.055161 0.145768 0.240802 0.278068 0.334646 0.503534 0.676624 0.732861 0.733573 0.812139 0.937643 94.549179
6 283 0.066872 0.152256 0.244039 0.294085 0.339853 0.460645 0.594519 0.663670 0.688771 0.770947 0.900688 94.823662
6 284 0.040571 0.106806 0.186385 0.229682 0.285473 0.435840 0.612454 0.702502 0.720856 0.787800 0.892497 94.999138
6 285 0.023049 0.044415 0.071096 0.114704 0.204512 0.343927 0.467084 0.555638 0.644287 0.776468 0.904968 95.849846
6 286 0.076159 0.122325 0.144692 0.188078 0.282915 0.395073 0.447913 0.473430 0.522651 0.607830 0.685854 96.053085
6 287 0.017174 0.027937 0.042290 0.077469 0.161955 0.276782 0.359957 0.429815 0.525289 0.650886 0.749167 96.681274
6 288 0.030245 0.052751 0.069215 0.097777 0.172788 0.299079 0.395212 0.447660 0.514759 0.641152 0.765651 96.513710
6 289 0.029801 0.090937 0.167022 0.204337 0.272773 0.438769 0.585724 0.600073 0.566269 0.605884 0.684905 95.753510
6 290 0.021206 0.058293 0.100312 0.120666 0.163281 0.292612 0.450239 0.506943 0.491703 0.534337 0.617189 96.643219
6 291 0.007420 0.014684 0.023599 0.037474 0.070134 0.134876 0.212703 0.287997 0.375052 0.514177 0.673971 97.647919
6 292 0.017631 0.034639 0.051485 0.076957 0.139721 0.247257 0.340763 0.406540 0.492508 0.635319 0.774067 96.783112
6 293 0.027501 0.060667 0.095598 0.132687 0.209316 0.344186 0.464009 0.515252 0.534835 0.582487 0.635406 96.398056
6 294 0.006240 0.012737 0.021016 0.033394 0.062473 0.122057 0.196799 0.269025 0.344436 0.453638 0.570991 97.907188
6 295 0.006360 0.012193 0.018650 0.029415 0.055856 0.105052 0.157502 0.205409 0.264351 0.361269 0.474111 98.309830
6 296 0.018307 0.046649 0.078237 0.097918 0.126730 0.185093 0.245727 0.285094 0.317141 0.374380 0.446941 97.777786
6 297 0.010039 0.022033 0.036682 0.052471 0.079804 0.127331 0.179138 0.219719 0.253053 0.302387 0.359034 98.358307
6 298 0.003978 0.006692 0.009802 0.015964 0.030551 0.055588 0.084662 0.117153 0.155259 0.204154 0.251281 99.064919
6 299 0.006266 0.011351 0.016645 0.025012 0.041829 0.064258 0.082935 0.100834 0.124765 0.160455 0.198779 99.166870
6 300 0.008091 0.014680 0.021239 0.029884 0.044522 0.062295 0.076650 0.090259 0.107313 0.131796 0.157824 99.255447
6 301 0.005144 0.008440 0.011485 0.016370 0.026060 0.039288 0.051528 0.063580 0.077226 0.095725 0.114812 99.490341
6 302 0.003334 0.005330 0.007518 0.011613 0.019682 0.030140 0.039497 0.049058 0.060416 0.076128 0.092245 99.605042
6 303 0.006659 0.010359 0.012717 0.016990 0.025389 0.035339 0.042830 0.050108 0.059524 0.072929 0.086050 99.581108
6 304 0.003589 0.006385 0.009504 0.013699 0.020547 0.029720 0.038528 0.046304 0.053577 0.064467 0.076799 99.636879
6 305 0.003645 0.006555 0.009506 0.013053 0.018471 0.025342 0.031871 0.038191 0.044993 0.054897 0.065941 99.687538
6 306 0.004390 0.006800 0.008658 0.011927 0.018177 0.026023 0.032823 0.039474 0.046986 0.057363 0.067756 99.679619
6 307 0.002414 0.004129 0.005988 0.009016 0.014916 0.022881 0.030390 0.037613 0.045445 0.056134 0.066767 99.704308
6 308 0.002962 0.005216 0.007510 0.010684 0.016490 0.024424 0.031956 0.039001 0.046452 0.057043 0.068312 99.689957
6 309 0.003580 0.006451 0.009293 0.012854 0.018984 0.027600 0.035884 0.043108 0.050144 0.060887 0.073063 99.658150
6 310 0.004200 0.007699 0.011191 0.015205 0.021720 0.031091 0.040484 0.048815 0.056770 0.068499 0.081584 99.612740
6 311 0.003712 0.006686 0.009587 0.013329 0.020377 0.030950 0.041092 0.049321 0.056855 0.068613 0.081822 99.617653
6 312 0.004199 0.007899 0.011612 0.015802 0.023077 0.034419 0.046042 0.055914 0.064891 0.077945 0.092218 99.565979
6 313 0.004211 0.007708 0.011353 0.016168 0.025235 0.039327 0.052932 0.063151 0.071537 0.085172 0.100387 99.522820
6 314 0.008749 0.015882 0.021169 0.026495 0.035908 0.048317 0.058084 0.065650 0.074660 0.089436 0.105349 99.450302
6 315 0.004268 0.008219 0.012193 0.016847 0.026157 0.041209 0.055536 0.065929 0.074994 0.090525 0.108256 99.495872
6 316 0.003247 0.005931 0.008884 0.013529 0.024171 0.041505 0.058079 0.071234 0.084384 0.103806 0.122400 99.462830
6 317 0.009906 0.016193 0.020482 0.027875 0.043731 0.061963 0.072027 0.078576 0.089286 0.108016 0.126001 99.345940
6 318 0.014708 0.024113 0.027749 0.032902 0.046690 0.065128 0.075795 0.082027 0.093156 0.114286 0.135713 99.287727
6 319 0.002998 0.005620 0.008881 0.014352 0.027052 0.048264 0.069097 0.085319 0.100619 0.124568 0.148960 99.364265
6 320 0.004368 0.007828 0.011600 0.018194 0.033689 0.058820 0.081993 0.098407 0.112461 0.134846 0.157167 99.280624
6 321 0.011837 0.029515 0.047188 0.055447 0.065629 0.087176 0.108066 0.118008 0.122535 0.137406 0.158830 99.058357
6 322 0.006354 0.012485 0.018856 0.025027 0.035919 0.056190 0.078216 0.093454 0.102561 0.120532 0.144708 99.305695
6 323 0.004003 0.006918 0.009704 0.014326 0.024870 0.041311 0.057530 0.073194 0.091572 0.116658 0.140603 99.419312
6 324 0.005468 0.009349 0.012840 0.017836 0.028262 0.044047 0.058370 0.070341 0.083512 0.103530 0.124365 99.442085
6 325 0.005794 0.009801 0.013545 0.019055 0.029199 0.042183 0.052711 0.061583 0.071601 0.086655 0.102272 99.505600
6 326 0.007402 0.011264 0.013894 0.018226 0.026675 0.037166 0.045376 0.053310 0.063528 0.078784 0.094542 99.549835
6 327 0.006087 0.009137 0.011070 0.014760 0.022068 0.031014 0.037978 0.044898 0.053620 0.066718 0.080312 99.622330
6 328 0.003154 0.005611 0.008048 0.011235 0.016675 0.024000 0.031080 0.038092 0.045405 0.055711 0.066602 99.694382
6 329 0.005212 0.008176 0.010773 0.014829 0.021144 0.029966 0.038012 0.045598 0.053777 0.067903 0.085848 99.618759
7 8 0.000000 0.000000 0.000000 0.000000 0.000000 0.000000 0.000000 0.000000 0.000000 0.000000 0.000000 0.000000
7 9 1.453632 13.331443 18.168957 41.007740 12.817514 3.347041 1.512471 0.724947 0.225678 0.093942 0.035829 7.280806
7 10 9.067802 35.232216 12.558818 12.115211 6.990157 8.038832 6.409226 3.183542 0.760707 0.213962 0.055130 5.374400
7 11 2.428400 19.829617 19.493309 18.653133 8.237075 6.353222 5.409030 4.993877 3.945346 3.029359 1.474738 6.152896
7 12 1.991049 4.706533 1.846203 4.803701 12.267111 28.940397 18.824837 8.444982 3.781469 2.932843 2.070105 9.390771
7 13 0.740490 1.285493 1.493647 2.313620 3.660301 8.607586 23.762468 18.000305 10.978916 6.709240 6.098510 16.349428
7 14 0.484633 0.865969 0.960049 1.496415 3.051221 8.285654 19.648928 12.211471 8.695917 7.758105 9.693345 26.848295
7 15 0.505566 0.668407 0.922443 1.820292 2.659799 3.983141 9.437449 10.780921 16.037518 13.627860 11.580876 27.975727
7 16 0.318401 0.522870 0.611884 0.946383 1.938656 4.034520 8.871566 7.847913 11.235208 13.824466 18.397167 31.450970
7 17 0.153688 0.187452 0.233310 0.477268 0.861036 1.496841 3.269850 3.204274 4.521636 5.747746 10.171105 69.675789
7 18 0.034483 0.057943 0.088840 0.183122 0.389053 0.925821 2.534391 2.509457 3.190897 3.887115 6.769607 79.429268
7 19 0.042791 0.071734 0.105000 0.198196 0.440675 0.942699 1.573990 2.217088 3.061711 4.453865 5.917887 80.974365
7 20 0.029495 0.051099 0.084514 0.173260 0.403366 0.951618 1.815471 2.751730 3.588435 4.569349 5.419778 80.161880
7 21 0.012738 0.024629 0.040000 0.072116 0.154688 0.370323 0.720133 1.101114 1.509465 2.196068 3.052252 90.746475
7 22 0.011430 0.020269 0.032427 0.062325 0.132003 0.281701 0.487534 0.696143 0.928544 1.365922 2.000994 93.980705
7 23 0.007701 0.014429 0.023782 0.045973 0.107458 0.271852 0.556084 0.909772 1.345126 2.010816 2.746166 91.960838
7 24 0.008043 0.016432 0.026561 0.045846 0.098705 0.250889 0.528603 0.850934 1.165365 1.591379 2.013167 93.404076
7 25 0.007567 0.010446 0.014986 0.029669 0.062691 0.118743 0.186911 0.271869 0.398445 0.624232 0.945719 97.328720
7 26 0.004370 0.007416 0.012082 0.023617 0.048574 0.096311 0.164387 0.247364 0.351558 0.520411 0.749985 97.773926
7 27 0.005091 0.007714 0.011337 0.021831 0.046002 0.088112 0.139166 0.205761 0.321029 0.539629 0.859793 97.754532
7 28 0.007595 0.016413 0.025777 0.039226 0.071220 0.153468 0.279733 0.386311 0.460693 0.575509 0.710077 97.273979
7 29 0.010784 0.016523 0.023863 0.042452 0.081007 0.144980 0.216071 0.277468 0.340585 0.446373 0.580899 97.818993
7 30 0.007631 0.011412 0.016562 0.030705 0.060100 0.106298 0.161045 0.227330 0.326705 0.492885 0.717767 97.841560
7 31 0.001649 0.002758 0.004936 0.010566 0.024646 0.051228 0.086492 0.129640 0.183670 0.262293 0.355382 98.886742
7 32 0.004730 0.006745 0.010602 0.022656 0.052103 0.092889 0.126093 0.157976 0.200472 0.267738 0.346114 98.711884
7 33 0.002222 0.004599 0.008051 0.014466 0.032961 0.080132 0.149606 0.213935 0.269319 0.352772 0.440670 98.431267
7 34 0.001977 0.003662 0.005984 0.011103 0.026838 0.066992 0.125287 0.182381 0.241089 0.341164 0.461265 98.532257
7 35 0.002806 0.005347 0.009133 0.017081 0.039498 0.095206 0.177317 0.252229 0.306487 0.382952 0.462091 98.249847
7 36 0.005360 0.008273 0.012619 0.023500 0.049533 0.094454 0.142667 0.189208 0.241962 0.326903 0.430166 98.475357
7 37 0.004391 0.007317 0.011982 0.022994 0.049938 0.097626 0.151250 0.205885 0.268856 0.361971 0.468191 98.349594
7 38 0.005737 0.008382 0.012624 0.024487 0.054526 0.104395 0.152926 0.197518 0.251989 0.340209 0.442091 98.405113
7 39 0.006119 0.010684 0.017478 0.030657 0.058053 0.105464 0.156969 0.205244 0.262743 0.365683 0.501069 98.279839
7 40 0.006870 0.013819 0.020354 0.030964 0.066991 0.163730 0.287991 0.364310 0.408128 0.505161 0.610290 97.521393
7 41 0.004534 0.008910 0.014944 0.026002 0.057502 0.142152 0.273648 0.386972 0.454047 0.547216 0.637215 97.446854
7 42 0.005816 0.009045 0.014033 0.025843 0.051591 0.092635 0.135906 0.180752 0.238403 0.339452 0.479232 98.427292
7 43 0.009361 0.014406 0.021866 0.040533 0.082038 0.137659 0.184632 0.236515 0.315955 0.436575 0.568760 97.951706
7 44 0.013472 0.017115 0.025249 0.056380 0.138873 0.243563 0.311661 0.372360 0.458338 0.577409 0.674548 97.111038
7 45 0.006425 0.009816 0.015265 0.030111 0.066145 0.123562 0.183365 0.253696 0.355581 0.505668 0.663295 97.787071
7 46 0.004555 0.008562 0.014593 0.027881 0.059619 0.111639 0.165460 0.230835 0.339763 0.514527 0.706845 97.815720
7 47 0.018324 0.030912 0.047825 0.093589 0.216821 0.389327 0.484451 0.514571 0.556956 0.650493 0.733178 96.263550
7 48 0.010018 0.014579 0.022572 0.050995 0.137363 0.282729 0.412430 0.527720 0.664878 0.828630 0.927317 96.120766
7 49 0.001693 0.003068 0.005639 0.012399 0.030467 0.067066 0.119656 0.198933 0.331591 0.550003 0.818467 97.861015
7 50 0.010515 0.016907 0.028740 0.063800 0.159229 0.297322 0.403423 0.507598 0.661666 0.872451 1.052654 95.925697
7 51 0.014776 0.029361 0.049933 0.102030 0.289385 0.684121 1.026036 1.146804 1.156240 1.174685 1.119732 93.206894
7 52 0.003315 0.005689 0.009683 0.021051 0.054088 0.119833 0.206220 0.331271 0.549522 0.910668 1.305595 96.483063
7 53 0.002258 0.003660 0.006874 0.017344 0.045847 0.096755 0.163335 0.270137 0.457072 0.745235 1.066192 97.125290
7 54 0.012869 0.024003 0.046120 0.121062 0.372783 0.743854 0.939607 1.007416 1.080790 1.158580 1.137867 93.355049
7 55 0.011385 0.019981 0.035624 0.086937 0.268305 0.628140 0.955291 1.123412 1.184611 1.206069 1.114218 93.366028
7 56 0.014581 0.024054 0.037740 0.073664 0.168541 0.329091 0.480196 0.607815 0.745499 0.924154 1.069680 95.524986
7 57 0.026318 0.033576 0.044842 0.084053 0.165905 0.254480 0.318606 0.402662 0.531304 0.701809 0.863080 96.573372
7 58 0.024962 0.028305 0.041412 0.091692 0.195901 0.288795 0.347178 0.431245 0.545023 0.673007 0.778345 96.554138
7 59 0.007440 0.015709 0.026627 0.044640 0.091020 0.192382 0.320078 0.421108 0.493979 0.597003 0.698497 97.091522
7 60 0.005211 0.008132 0.012391 0.024311 0.054663 0.108303 0.164697 0.229306 0.324401 0.482539 0.672010 97.914032
7 61 0.007174 0.013889 0.022061 0.038854 0.090558 0.214338 0.369703 0.470547 0.510116 0.573717 0.626214 97.062836
7 62 0.007457 0.010227 0.014593 0.028500 0.061847 0.108701 0.149685 0.198090 0.269074 0.383499 0.516513 98.251816
7 63 0.002044 0.003527 0.006037 0.012473 0.028954 0.059711 0.096546 0.143057 0.213763 0.334443 0.486165 98.613281
7 64 0.003137 0.006405 0.010594 0.019533 0.050493 0.133775 0.253937 0.351269 0.410935 0.488433 0.542953 97.728539
7 65 0.006117 0.010785 0.018171 0.035296 0.075441 0.138317 0.199657 0.253429 0.304953 0.378732 0.456167 98.122940
7 66 0.001060 0.001923 0.003391 0.006918 0.016033 0.034259 0.059088 0.092126 0.139019 0.217236 0.319577 99.109367
7 67 0.002213 0.003635 0.005863 0.011680 0.026575 0.051803 0.080367 0.115406 0.163419 0.232715 0.307091 98.999229
7 68 0.006094 0.008242 0.011753 0.022544 0.048534 0.084628 0.117303 0.152383 0.193718 0.247846 0.299029 98.807922
7 69 0.004592 0.007719 0.011485 0.018319 0.032080 0.052525 0.074812 0.101236 0.134980 0.181891 0.234464 99.145897
7 70 0.003049 0.004167 0.006025 0.011269 0.022515 0.037849 0.053677 0.075012 0.104437 0.146745 0.195667 99.339592
7 71 0.003555 0.005979 0.008875 0.014579 0.026783 0.045839 0.066514 0.089174 0.115735 0.152632 0.193544 99.276794
7 72 0.002599 0.004165 0.006177 0.010627 0.020208 0.034705 0.050342 0.069617 0.095574 0.133831 0.178557 99.393600
7 73 0.001394 0.002184 0.003397 0.006397 0.013196 0.024101 0.036893 0.054199 0.078390 0.114847 0.159052 99.505951
7 74 0.001941 0.002902 0.004423 0.008547 0.018399 0.033663 0.049898 0.070437 0.098979 0.140962 0.188445 99.381409
7 75 0.003515 0.006857 0.010161 0.015384 0.029377 0.058008 0.090604 0.117146 0.141810 0.182776 0.229058 99.115303
7 76 0.003656 0.005666 0.008507 0.015310 0.030548 0.053773 0.077598 0.105396 0.141864 0.195344 0.256187 99.106148
7 77 0.006198 0.007505 0.011134 0.023010 0.046337 0.070532 0.092058 0.125407 0.172460 0.231077 0.290353 98.923927
7 78 0.006291 0.009228 0.013699 0.026785 0.060204 0.106690 0.143116 0.177595 0.222445 0.288800 0.353355 98.591789
7 79 0.002333 0.004038 0.006927 0.014259 0.033744 0.069299 0.109369 0.152766 0.208268 0.291481 0.382203 98.725319
7 80 0.001290 0.002271 0.004019 0.008679 0.021871 0.047618 0.077489 0.111853 0.161576 0.252103 0.369914 98.941322
7 81 0.001583 0.003427 0.006050 0.011798 0.033457 0.096615 0.189881 0.264697 0.315600 0.402527 0.485987 98.188385
7 82 0.002320 0.003979 0.006977 0.015512 0.043522 0.110812 0.207425 0.311650 0.410193 0.534233 0.645119 97.708260
7 83 0.002299 0.004264 0.007534 0.015379 0.037104 0.082112 0.140181 0.204401 0.282484 0.397791 0.524931 98.301521
7 84 0.003483 0.005585 0.008833 0.017149 0.038102 0.073664 0.111892 0.156824 0.221069 0.325561 0.455250 98.582581
7 85 0.003547 0.004692 0.007225 0.016513 0.043207 0.087574 0.136870 0.206496 0.317266 0.479468 0.650959 98.046181
7 86 0.003621 0.006889 0.012356 0.025199 0.063037 0.150726 0.277891 0.410366 0.528565 0.659010 0.759357 97.102989
7 87 0.003495 0.006431 0.010755 0.020206 0.043067 0.084006 0.128840 0.180798 0.261367 0.404900 0.594969 98.261169
7 88 0.002627 0.004268 0.007304 0.015898 0.040747 0.091191 0.155776 0.235304 0.345981 0.517032 0.704964 97.878906
7 89 0.007548 0.013056 0.022087 0.046305 0.116732 0.245469 0.376280 0.481380 0.577824 0.698204 0.785688 96.629425
7 90 0.007051 0.012710 0.019778 0.034856 0.077889 0.169037 0.270540 0.349902 0.431265 0.574660 0.735958 97.316353
7 91 0.008282 0.013758 0.021397 0.037982 0.076387 0.142300 0.209509 0.279434 0.378698 0.542909 0.728413 97.560928
7 92 0.012454 0.024685 0.039609 0.064948 0.137511 0.302180 0.489190 0.592294 0.628596 0.698523 0.748366 96.261642
7 93 0.035795 0.055661 0.072075 0.107110 0.183035 0.289599 0.369601 0.428489 0.497963 0.614636 0.740427 96.605614
7 94 0.010407 0.017879 0.030218 0.056385 0.109551 0.187544 0.263424 0.335579 0.416891 0.531726 0.652849 97.387543
7 95 0.028770 0.034816 0.043638 0.075186 0.140409 0.211820 0.261272 0.318621 0.399764 0.506953 0.609560 97.369186
7 96 0.014227 0.022847 0.035086 0.061596 0.116194 0.191104 0.261254 0.337379 0.432075 0.549103 0.659894 97.319237
7 97 0.020435 0.028996 0.040044 0.067510 0.122512 0.189969 0.246177 0.310838 0.398245 0.509534 0.620001 97.445740
7 98 0.016828 0.026959 0.039155 0.063104 0.110975 0.177145 0.236928 0.298680 0.376538 0.481417 0.590681 97.581589
7 99 0.012647 0.019682 0.029919 0.054153 0.110318 0.195411 0.274997 0.352998 0.446769 0.567500 0.672093 97.263512
7 100 0.027087 0.039886 0.057336 0.102547 0.206398 0.333660 0.408966 0.451500 0.494062 0.563216 0.619016 96.696327
7 101 0.004337 0.007724 0.013137 0.024828 0.053557 0.108405 0.175857 0.253620 0.356611 0.511406 0.682059 97.808456
7 102 0.008962 0.011998 0.018147 0.037881 0.084935 0.149962 0.206560 0.278591 0.397489 0.587627 0.794878 97.422974
7 103 0.008564 0.016705 0.026749 0.049331 0.131537 0.341588 0.574248 0.669388 0.673148 0.731001 0.763301 96.014442
7 104 0.005838 0.012810 0.021658 0.037220 0.086520 0.218668 0.398558 0.515349 0.568622 0.678153 0.785051 96.671555
7 105 0.002528 0.004498 0.007770 0.015432 0.034963 0.073027 0.120817 0.179461 0.269248 0.432652 0.659937 98.199669
7 106 0.005541 0.007179 0.011459 0.025923 0.062219 0.116583 0.177080 0.264662 0.396841 0.577942 0.761081 97.593483
7 107 0.009176 0.013367 0.020635 0.043529 0.107350 0.207207 0.296490 0.383062 0.489345 0.628644 0.746045 97.055145
7 108 0.007560 0.010680 0.015785 0.032098 0.075403 0.140099 0.194451 0.251921 0.342978 0.491032 0.653889 97.784103
7 109 0.004687 0.009363 0.016289 0.028488 0.057578 0.116635 0.191126 0.263404 0.337274 0.446674 0.568044 97.960434
7 110 0.008978 0.011730 0.016887 0.035604 0.084092 0.150200 0.200308 0.254812 0.344044 0.490871 0.655848 97.746620
7 111 0.004442 0.008609 0.014973 0.028007 0.064979 0.156434 0.293607 0.423284 0.515233 0.624254 0.718535 97.147644
7 112 0.004743 0.007811 0.012082 0.022732 0.050476 0.100444 0.151261 0.201278 0.272754 0.401939 0.569049 98.205437
7 113 0.004202 0.008369 0.014408 0.025502 0.054605 0.120616 0.208955 0.283294 0.338222 0.419813 0.507364 98.014656
7 114 0.013817 0.014930 0.018163 0.033993 0.071621 0.123753 0.168853 0.220584 0.296429 0.418147 0.563212 98.056496
7 115 0.004456 0.008211 0.013714 0.025359 0.056769 0.126655 0.223055 0.319227 0.406605 0.517766 0.623687 97.674492
7 116 0.004356 0.006493 0.009840 0.019163 0.042399 0.080122 0.118345 0.162657 0.229467 0.340173 0.479500 98.507484
7 117 0.004360 0.007818 0.013132 0.024275 0.048057 0.086234 0.127922 0.175717 0.242131 0.347546 0.479953 98.442856
7 118 0.006795 0.010686 0.016748 0.033412 0.077828 0.153635 0.227173 0.293220 0.373050 0.498451 0.635954 97.673050
7 119 0.003506 0.007320 0.012158 0.021955 0.053942 0.135007 0.245482 0.340078 0.425075 0.547412 0.656203 97.551865
7 120 0.001454 0.002413 0.004361 0.009755 0.023712 0.049044 0.080695 0.125061 0.197523 0.324732 0.495741 98.685509
7 121 0.006934 0.010294 0.016225 0.034303 0.079865 0.144379 0.199755 0.263535 0.363638 0.519137 0.688704 97.673233
7 122 0.005875 0.012941 0.021995 0.039184 0.097094 0.254125 0.470595 0.625983 0.710847 0.820307 0.888709 96.052345
7 123 0.005523 0.008424 0.013263 0.027201 0.063070 0.122961 0.183037 0.251390 0.356335 0.538226 0.761650 97.668922
7 124 0.006147 0.010137 0.017001 0.033666 0.072662 0.135421 0.201957 0.278810 0.384779 0.540936 0.707087 97.611397
7 125 0.034754 0.046958 0.066891 0.127265 0.259012 0.401662 0.476253 0.532653 0.616486 0.749800 0.871530 95.816734
7 126 0.012097 0.028448 0.046126 0.070094 0.146458 0.338136 0.562304 0.680937 0.739969 0.857205 0.948279 95.569946
7 127 0.034429 0.044723 0.066961 0.138199 0.293038 0.454804 0.535450 0.590619 0.660531 0.775409 0.878414 95.527428
7 128 0.008436 0.014153 0.022423 0.042663 0.096694 0.203105 0.323603 0.438328 0.573974 0.782036 0.987666 96.506920
7 129 0.006201 0.012472 0.019770 0.034073 0.081969 0.207445 0.376676 0.506283 0.598311 0.729843 0.833733 96.593216
7 130 0.007651 0.009215 0.014163 0.032503 0.076199 0.132561 0.183376 0.250374 0.345310 0.482207 0.631686 97.834755
7 131 0.004325 0.006864 0.010403 0.018733 0.037406 0.069869 0.107909 0.153744 0.215567 0.314249 0.437124 98.623810
7 132 0.003321 0.006146 0.009240 0.015672 0.034573 0.075488 0.123154 0.163847 0.206983 0.280195 0.362162 98.719223
7 133 0.003012 0.004010 0.006064 0.012106 0.024660 0.042044 0.060915 0.087996 0.127061 0.187074 0.263477 99.181580
7 134 0.002654 0.003799 0.005359 0.009835 0.020564 0.038094 0.057053 0.081361 0.117974 0.177616 0.251422 99.234268
7 135 0.001925 0.003757 0.005998 0.010226 0.022933 0.053987 0.097283 0.136473 0.168936 0.218549 0.271228 99.008705
7 136 0.001806 0.002710 0.004087 0.007875 0.017096 0.032699 0.050334 0.074038 0.110938 0.173662 0.255402 99.269348
7 137 0.003331 0.004819 0.007480 0.015047 0.033165 0.060290 0.087652 0.119421 0.158992 0.217471 0.283864 99.008469
7 138 0.003042 0.005026 0.008286 0.016809 0.040632 0.085865 0.136874 0.184964 0.230750 0.294249 0.355858 98.637650
7 139 0.001651 0.003419 0.005736 0.010132 0.023922 0.060249 0.114972 0.166873 0.210423 0.277213 0.346506 98.778900
7 140 0.001801 0.002453 0.003773 0.008130 0.019168 0.037426 0.058036 0.088217 0.138237 0.229270 0.356770 99.056717
7 141 0.001783 0.003646 0.006033 0.010805 0.026169 0.067575 0.131387 0.197843 0.263789 0.366127 0.480192 98.444649
7 142 0.001954 0.003356 0.005822 0.012636 0.032549 0.074370 0.129531 0.190395 0.254771 0.348598 0.451637 98.494377
7 143 0.001302 0.001904 0.003165 0.007121 0.017333 0.035402 0.058799 0.096148 0.159964 0.272130 0.428480 98.918251
7 144 0.002001 0.003476 0.005942 0.012271 0.029327 0.063241 0.105762 0.159210 0.238108 0.374314 0.553682 98.452667
7 145 0.002351 0.004306 0.006769 0.013414 0.036830 0.095751 0.175014 0.261301 0.378217 0.577254 0.798403 97.650391
7 146 0.003031 0.005085 0.009064 0.019774 0.047279 0.099194 0.166261 0.249887 0.357432 0.524799 0.728996 97.789207
7 147 0.004690 0.006296 0.010441 0.024842 0.061646 0.118902 0.180477 0.266443 0.404613 0.636457 0.930938 97.354256
7 148 0.005918 0.013241 0.022005 0.038091 0.094754 0.262969 0.518076 0.733906 0.910378 1.183408 1.439307 94.777946
7 149 0.004282 0.007309 0.012410 0.027178 0.073437 0.182816 0.336662 0.508852 0.708032 1.030170 1.406986 95.701866
7 150 0.008037 0.012802 0.023193 0.052585 0.116382 0.202714 0.287188 0.399184 0.572149 0.847190 1.192143 96.286430
7 151 0.065003 0.066047 0.080738 0.164440 0.344405 0.511782 0.603854 0.733201 0.945243 1.249799 1.569946 93.665543
7 152 0.015677 0.026431 0.044383 0.097479 0.275521 0.683753 1.200878 1.701025 2.215721 2.795377 3.081933 87.861824
7 153 0.012328 0.026110 0.044619 0.079052 0.185325 0.469278 0.884067 1.231547 1.503286 1.937075 2.361064 91.266251
7 154 0.036091 0.046790 0.072366 0.160732 0.365152 0.628653 0.799357 0.948487 1.196029 1.685497 2.293713 91.767136
7 155 0.027465 0.065509 0.109373 0.178274 0.431219 1.189935 2.233404 2.739149 2.742874 2.854968 2.833143 84.594688
7 156 0.052367 0.057557 0.087158 0.205531 0.491587 0.852549 1.165866 1.539909 1.998669 2.560897 3.057871 87.930038
7 157 0.038240 0.054811 0.084665 0.165762 0.348065 0.621424 0.889864 1.169781 1.511442 1.998759 2.514419 90.602768
7 158 0.041818 0.077631 0.118728 0.201971 0.456884 1.038141 1.663384 1.991604 2.176195 2.545948 2.858720 86.828979
7 159 0.051651 0.088065 0.141859 0.252632 0.507219 0.968357 1.461061 1.840125 2.138900 2.574981 3.018953 86.956200
7 160 0.031982 0.051661 0.082278 0.156887 0.353603 0.723345 1.136658 1.536883 1.991840 2.619657 3.200402 88.114799
7 161 0.064427 0.082578 0.132625 0.321160 0.850134 1.561032 2.038685 2.378738 2.664087 2.990638 3.189028 83.726868
7 162 0.037078 0.059376 0.096494 0.201714 0.514012 1.121298 1.746603 2.243198 2.734110 3.397718 3.889113 83.959290
7 163 0.017327 0.035971 0.060424 0.107043 0.266908 0.723667 1.384055 1.925259 2.362444 3.051934 3.682740 86.382225
7 164 0.031446 0.047094 0.077031 0.156996 0.330639 0.594033 0.840054 1.121966 1.565621 2.369417 3.414894 89.450813
7 165 0.071085 0.133506 0.212014 0.374559 0.841574 1.888013 3.005239 3.474066 3.461844 3.543652 3.494751 79.499695
7 166 0.022975 0.047070 0.076810 0.138964 0.386197 1.190075 2.410892 3.124012 3.269861 3.551790 3.615204 82.166145
7 167 0.041249 0.059370 0.096644 0.224717 0.604820 1.216943 1.660579 1.922440 2.209459 2.715116 3.172259 86.076401
7 168 0.032355 0.050351 0.080729 0.159300 0.348337 0.658606 0.987701 1.330611 1.731746 2.274765 2.790658 89.554832
7 169 0.017118 0.023172 0.036982 0.081569 0.196253 0.383420 0.589841 0.863546 1.285584 1.936576 2.663636 91.922310
7 170 0.008064 0.018230 0.031253 0.054522 0.137146 0.386202 0.789978 1.174737 1.527167 2.025541 2.472905 91.374260
7 171 0.013658 0.018116 0.029882 0.075839 0.218603 0.451358 0.650124 0.842824 1.120153 1.574842 2.073036 92.931564
7 172 0.003029 0.005388 0.010292 0.023788 0.061572 0.138084 0.245796 0.402215 0.649806 1.046627 1.532202 95.881203
7 173 0.002839 0.004126 0.007166 0.017743 0.048581 0.104063 0.165398 0.244828 0.378648 0.636103 1.016100 97.374405
7 174 0.003301 0.006826 0.012483 0.025457 0.070081 0.195830 0.390442 0.584149 0.780775 1.077242 1.379087 95.474327
7 175 0.004150 0.009920 0.017557 0.031377 0.086063 0.274402 0.601241 0.860946 0.988763 1.171690 1.310689 94.643196
7 176 0.002069 0.003235 0.005641 0.013015 0.034017 0.076116 0.131621 0.208396 0.333696 0.566752 0.897447 97.727997
7 177 0.001630 0.002697 0.004860 0.010941 0.027012 0.057337 0.097920 0.158394 0.261815 0.445972 0.705765 98.225655
7 178 0.007610 0.010202 0.017166 0.045235 0.137824 0.278781 0.385532 0.481649 0.614700 0.816904 0.998219 96.206184
7 179 0.002663 0.006475 0.011938 0.021992 0.059760 0.186892 0.421603 0.642766 0.778423 0.924996 1.015792 95.926704
7 180 0.001423 0.002125 0.003730 0.008856 0.023211 0.050668 0.087082 0.146956 0.266076 0.511105 0.889210 98.009560
7 181 0.001962 0.004120 0.007162 0.014082 0.040739 0.123424 0.258429 0.398214 0.553626 0.799069 1.047916 96.751259
7 182 0.005136 0.009371 0.017075 0.039822 0.120781 0.317547 0.568747 0.769986 0.901675 1.034813 1.094363 95.120682
7 183 0.003671 0.005770 0.010084 0.023082 0.060527 0.132001 0.219374 0.321974 0.451772 0.644813 0.863325 97.263603
7 184 0.001488 0.002381 0.004071 0.009097 0.023767 0.052259 0.087785 0.141556 0.249696 0.472343 0.808875 98.146683
7 185 0.003071 0.006928 0.012397 0.024042 0.070640 0.220419 0.470283 0.690567 0.829764 0.977307 1.035130 95.659454
7 186 0.008826 0.013671 0.023711 0.058246 0.172755 0.375533 0.543228 0.645589 0.730412 0.858524 0.946671 95.622841
7 187 0.004150 0.006341 0.011195 0.026215 0.068395 0.145727 0.235652 0.342055 0.488219 0.714610 0.971712 96.985725
7 188 0.002757 0.005332 0.008862 0.016950 0.044934 0.114791 0.205939 0.305958 0.465588 0.760522 1.109392 96.958977
7 189 0.007488 0.016148 0.029896 0.059857 0.159752 0.418870 0.761836 0.988985 1.074073 1.162308 1.177764 94.143021
7 190 0.013888 0.019153 0.030464 0.073111 0.209635 0.443283 0.635144 0.753561 0.849093 0.991979 1.092129 94.888565
7 191 0.005626 0.010726 0.018428 0.035038 0.080462 0.173896 0.292140 0.429036 0.615887 0.885113 1.161921 96.291725
7 192 0.009173 0.013594 0.022192 0.046984 0.108104 0.204274 0.299766 0.410310 0.574051 0.831669 1.127691 96.352188
7 193 0.019098 0.036304 0.060636 0.114523 0.260472 0.512021 0.709930 0.807694 0.900802 1.063899 1.199954 94.314667
7 194 0.006671 0.015212 0.026323 0.044937 0.109682 0.311509 0.639220 0.895789 1.022906 1.167145 1.241802 94.518806
7 195 0.010009 0.014443 0.022138 0.044430 0.095109 0.167661 0.233825 0.312629 0.438207 0.652498 0.923136 97.085915
7 196 0.008164 0.013365 0.023119 0.047125 0.101330 0.189253 0.283558 0.385904 0.515521 0.709573 0.933669 96.789421
7 197 0.014557 0.026444 0.042247 0.075932 0.163208 0.315903 0.455431 0.559064 0.686954 0.896313 1.100001 95.663948
7 198 0.008770 0.018219 0.029889 0.051379 0.122776 0.307262 0.540325 0.694502 0.789552 0.939423 1.054790 95.443115
7 199 0.008357 0.012379 0.020231 0.041410 0.088710 0.160355 0.233945 0.322323 0.451032 0.660929 0.923015 97.077316
7 200 0.010558 0.017328 0.028657 0.055549 0.113640 0.200287 0.281119 0.368088 0.502196 0.732539 1.015717 96.674324
7 201 0.009788 0.020290 0.032838 0.055430 0.129278 0.330143 0.601619 0.776714 0.847887 0.963568 1.049740 95.182701
7 202 0.010518 0.016602 0.027043 0.054174 0.121124 0.237771 0.361679 0.477133 0.600647 0.779781 0.966703 96.346817
7 203 0.008462 0.016962 0.028671 0.048440 0.092554 0.177717 0.272903 0.355443 0.446315 0.601197 0.797597 97.153740
7 204 0.014305 0.021574 0.031699 0.059509 0.127890 0.229480 0.314209 0.400597 0.533614 0.736281 0.948171 96.582672
7 205 0.018235 0.031078 0.051007 0.097924 0.213923 0.404253 0.578674 0.694550 0.771774 0.867956 0.938084 95.332542
7 206 0.013792 0.021803 0.035025 0.070392 0.158829 0.292943 0.411433 0.517533 0.641503 0.806846 0.951346 96.078560
7 207 0.006330 0.010198 0.016394 0.032249 0.071367 0.137379 0.209473 0.298089 0.434853 0.649982 0.899933 97.233757
7 208 0.006247 0.010958 0.018315 0.036753 0.090828 0.204562 0.348276 0.500827 0.677556 0.903431 1.090511 96.111732
7 209 0.007911 0.014450 0.024601 0.050172 0.127599 0.284576 0.453860 0.582996 0.691502 0.837370 0.950064 95.974899
7 210 0.006107 0.010499 0.018996 0.042254 0.104563 0.209042 0.314373 0.416504 0.535226 0.693915 0.838374 96.810150
7 211 0.005114 0.008819 0.015395 0.033123 0.082833 0.169553 0.255163 0.338089 0.450138 0.630437 0.826043 97.185295
7 212 0.002779 0.004745 0.008526 0.019586 0.055596 0.138328 0.256710 0.403647 0.588845 0.829768 1.031936 96.659531
7 213 0.010127 0.017255 0.028750 0.058155 0.136677 0.266876 0.382684 0.467126 0.548350 0.666210 0.768785 96.649002
7 214 0.014062 0.020163 0.032088 0.068756 0.160895 0.288257 0.383499 0.452767 0.520620 0.614848 0.688356 96.755692
7 215 0.005182 0.010877 0.017773 0.031016 0.078242 0.207094 0.379973 0.503937 0.591374 0.726421 0.822970 96.625145
7 216 0.005562 0.010322 0.017152 0.031536 0.073807 0.178587 0.325481 0.457020 0.561775 0.710699 0.847133 96.780930
7 217 0.018889 0.029077 0.042728 0.074525 0.143395 0.235505 0.302551 0.353378 0.417464 0.527926 0.648721 97.205841
7 218 0.009923 0.017453 0.028955 0.052193 0.104064 0.192099 0.283753 0.361975 0.436190 0.542165 0.651828 97.319397
7 219 0.005332 0.008745 0.014075 0.026760 0.059560 0.120577 0.192458 0.270867 0.367097 0.497584 0.623134 97.813812
7 220 0.011446 0.014538 0.020967 0.043911 0.104934 0.185577 0.241719 0.287611 0.343195 0.421126 0.486171 97.838806
7 221 0.007558 0.012947 0.020217 0.035147 0.072888 0.143862 0.224130 0.291454 0.346843 0.414451 0.469993 97.960510
7 222 0.006865 0.010804 0.015168 0.024691 0.048114 0.089748 0.133137 0.173273 0.221132 0.297175 0.381916 98.597977
7 223 0.006167 0.010238 0.014190 0.021705 0.040570 0.075469 0.112723 0.143779 0.174967 0.224287 0.278071 98.897835
7 224 0.007085 0.009313 0.012419 0.020911 0.038584 0.061127 0.081281 0.104576 0.134767 0.177170 0.222994 99.129776
7 225 0.003624 0.005485 0.008037 0.013639 0.025223 0.041896 0.059787 0.081405 0.108435 0.144928 0.184550 99.322983
7 226 0.004435 0.005965 0.007821 0.012877 0.023527 0.037258 0.050017 0.066378 0.089014 0.120239 0.153895 99.428574
7 227 0.004198 0.006179 0.008426 0.013300 0.023300 0.036554 0.048868 0.063079 0.081192 0.106441 0.133480 99.474983
7 228 0.004020 0.006202 0.008497 0.012920 0.021806 0.034336 0.046731 0.060692 0.077581 0.100941 0.126170 99.500099
7 229 0.004221 0.005349 0.007084 0.012126 0.022309 0.034501 0.045857 0.061349 0.082448 0.110703 0.140110 99.473938
7 230 0.003919 0.006867 0.009843 0.014736 0.026533 0.047585 0.071160 0.092138 0.109448 0.131703 0.152212 99.333855
7 231 0.004280 0.005785 0.007581 0.012392 0.022219 0.035600 0.048259 0.063596 0.083980 0.114406 0.149335 99.452568
7 232 0.002566 0.004054 0.006035 0.010217 0.018914 0.032258 0.047351 0.065828 0.089052 0.121332 0.156527 99.445869
7 233 0.004593 0.005961 0.008152 0.014770 0.029244 0.046838 0.061312 0.078255 0.100492 0.130871 0.161905 99.357605
7 234 0.003510 0.005664 0.008294 0.013489 0.024180 0.040022 0.056866 0.076723 0.102380 0.138425 0.178376 99.352074
7 235 0.002864 0.004410 0.006551 0.011493 0.021957 0.037160 0.053427 0.074480 0.103715 0.144939 0.191317 99.347687
7 236 0.003530 0.005463 0.007929 0.013580 0.026139 0.044938 0.064644 0.088592 0.120604 0.164961 0.212938 99.246689
7 237 0.003732 0.005753 0.008626 0.015677 0.030927 0.051739 0.072696 0.100936 0.142874 0.200262 0.261864 99.104912
7 238 0.003015 0.004841 0.007894 0.015215 0.031230 0.053980 0.077448 0.107212 0.149563 0.210609 0.280192 99.058800
7 239 0.008234 0.011830 0.016602 0.029057 0.054925 0.086648 0.112840 0.144519 0.193479 0.266703 0.346512 98.728645
7 240 0.006941 0.013519 0.020516 0.032235 0.063354 0.126604 0.197729 0.250703 0.292265 0.353757 0.412614 98.229759
7 241 0.004141 0.006772 0.011106 0.021861 0.046922 0.088563 0.134139 0.185585 0.253220 0.356613 0.475518 98.415558
7 242 0.005326 0.009303 0.015977 0.030836 0.064638 0.120467 0.182733 0.247504 0.316610 0.409631 0.507818 98.089157
7 243 0.004824 0.006234 0.009370 0.020509 0.048297 0.087567 0.125208 0.175272 0.253670 0.380659 0.532016 98.356369
7 244 0.004063 0.008267 0.013973 0.024851 0.055408 0.125735 0.213332 0.281202 0.339690 0.442848 0.560694 97.929939
7 245 0.003844 0.007495 0.013143 0.025966 0.064145 0.155826 0.278348 0.379911 0.457801 0.576857 0.695249 97.341415
7 246 0.003101 0.006554 0.011837 0.022496 0.057039 0.157538 0.329192 0.503137 0.626779 0.761662 0.853145 96.667519
7 247 0.002071 0.003105 0.005089 0.011307 0.028060 0.057933 0.092311 0.142806 0.240504 0.440063 0.748539 98.228218
7 248 0.004062 0.006164 0.010635 0.024459 0.062291 0.127533 0.196224 0.266844 0.354808 0.496076 0.668065 97.782837
7 249 0.004990 0.010007 0.017413 0.035194 0.098023 0.256543 0.445980 0.559938 0.624755 0.754069 0.876001 96.317085
7 250 0.002132 0.004457 0.008333 0.016675 0.045870 0.143719 0.344901 0.594725 0.816381 1.085768 1.320932 95.616112
7 251 0.002090 0.003199 0.005502 0.012886 0.033693 0.073113 0.119011 0.179804 0.289296 0.521352 0.903994 97.856056
7 252 0.003666 0.006791 0.012622 0.028039 0.074768 0.183087 0.328489 0.466004 0.601600 0.817885 1.063457 96.413589
7 253 0.004553 0.010620 0.020172 0.040477 0.118538 0.369989 0.768479 1.040984 1.132346 1.306048 1.468105 93.719688
7 254 0.002801 0.005455 0.009707 0.020058 0.057379 0.175840 0.397260 0.680932 1.020921 1.555430 2.132188 93.942024
7 255 0.004343 0.007421 0.013602 0.031992 0.089135 0.214925 0.376661 0.547694 0.750099 1.073569 1.468066 95.422493
7 256 0.008387 0.012090 0.020873 0.053041 0.151214 0.311845 0.460740 0.623105 0.862021 1.244342 1.653568 94.598770
7 257 0.012490 0.020011 0.035036 0.086476 0.263121 0.608643 0.947129 1.215762 1.506488 1.976422 2.409623 90.918800
7 258 0.007726 0.016290 0.027957 0.053371 0.148441 0.442596 0.884790 1.240799 1.552795 2.099400 2.667444 90.858391
7 259 0.012534 0.026653 0.043538 0.074565 0.176910 0.449419 0.795878 1.034546 1.235322 1.641805 2.113419 92.395416
7 260 0.024459 0.038448 0.063894 0.128882 0.293204 0.606930 0.990371 1.364420 1.704766 2.143129 2.562980 90.078514
7 261 0.051445 0.061120 0.086780 0.189919 0.467595 0.850947 1.152544 1.464242 1.891509 2.386443 2.707935 88.689514
7 262 0.050228 0.063402 0.092048 0.193705 0.448955 0.781029 1.018368 1.253147 1.597285 2.069252 2.491309 89.941269
7 263 0.047763 0.083103 0.126122 0.210873 0.414340 0.782811 1.162310 1.454696 1.723534 2.076863 2.369448 89.548134
7 264 0.075736 0.109409 0.160306 0.305102 0.639411 1.079505 1.396797 1.616231 1.815791 2.063032 2.252114 88.486565
7 265 0.046728 0.077150 0.123682 0.226723 0.448338 0.758878 1.028131 1.256680 1.482963 1.749743 1.971095 90.829887
7 266 0.050306 0.074986 0.107035 0.184056 0.346766 0.575302 0.766885 0.934112 1.135930 1.423625 1.700383 92.700615
7 267 0.059007 0.125040 0.167297 0.204174 0.327368 0.595716 0.849758 0.961545 1.029905 1.196660 1.373023 93.110504
7 268 0.027909 0.042907 0.065775 0.117635 0.221384 0.365542 0.492638 0.607098 0.731279 0.909057 1.095018 95.323761
7 269 0.049916 0.066197 0.083208 0.128917 0.213343 0.305645 0.376462 0.456609 0.550918 0.661035 0.762712 96.345039
7 270 0.025528 0.032111 0.040410 0.064604 0.109434 0.159873 0.201689 0.256562 0.333410 0.433246 0.533885 97.809242
7 271 0.015571 0.021931 0.029665 0.047867 0.080853 0.117873 0.149427 0.189885 0.243635 0.310972 0.379571 98.412750
7 272 0.012891 0.015548 0.020731 0.036435 0.064131 0.091144 0.115012 0.152673 0.202853 0.258191 0.310513 98.719879
7 273 0.008326 0.011514 0.016806 0.030146 0.054002 0.078645 0.101066 0.134376 0.179536 0.232064 0.282193 98.871323
7 274 0.012923 0.015865 0.021245 0.036491 0.063023 0.088385 0.109418 0.141616 0.185740 0.237715 0.287844 98.799736
7 275 0.020583 0.023548 0.029338 0.047778 0.078212 0.105272 0.127013 0.163005 0.213900 0.272960 0.329783 98.588608
7 276 0.021336 0.024974 0.032353 0.056883 0.101628 0.144910 0.178816 0.231457 0.307699 0.397643 0.481520 98.020782
7 277 0.019008 0.027889 0.039924 0.066410 0.115085 0.174872 0.226071 0.284321 0.360851 0.465203 0.576529 97.643837
7 278 0.032884 0.040910 0.051210 0.083717 0.150906 0.238380 0.307174 0.378360 0.477529 0.629073 0.790231 96.819626
7 279 0.035275 0.073939 0.099879 0.123195 0.206552 0.412243 0.629074 0.716073 0.739076 0.843640 0.960216 95.160843
7 280 0.024835 0.036672 0.054016 0.094613 0.173312 0.282453 0.378004 0.471643 0.589387 0.772875 0.980814 96.141373
7 281 0.029397 0.036368 0.052166 0.105831 0.223324 0.359629 0.452696 0.545210 0.665952 0.836435 0.994532 95.698463
7 282 0.019931 0.037853 0.053324 0.080270 0.166116 0.362506 0.568786 0.677296 0.744948 0.886874 1.015962 95.386139
7 283 0.019170 0.030937 0.046734 0.083224 0.170335 0.330429 0.492884 0.607658 0.698082 0.840452 0.978993 95.701096
7 284 0.017183 0.031066 0.043584 0.067338 0.137207 0.287622 0.452681 0.568266 0.662677 0.814721 0.957044 95.960609
7 285 0.011376 0.017173 0.026653 0.051922 0.106304 0.183122 0.257422 0.354564 0.506269 0.718499 0.928868 96.837830
7 286 0.022712 0.028391 0.040738 0.083550 0.183437 0.304063 0.392925 0.476099 0.558161 0.645761 0.712759 96.551407
7 287 0.007147 0.010260 0.016688 0.036250 0.081727 0.141121 0.197463 0.279343 0.409733 0.577298 0.732082 97.510887
7 288 0.012406 0.017514 0.025862 0.048949 0.098679 0.165199 0.223227 0.294230 0.404639 0.572246 0.752631 97.384415
7 289 0.008303 0.015178 0.022821 0.041703 0.112863 0.291433 0.500356 0.622063 0.678479 0.751559 0.771403 96.183838
7 290 0.006028 0.011074 0.018020 0.033561 0.079346 0.180325 0.302154 0.398848 0.478141 0.584684 0.671067 97.236755
7 291 0.002384 0.003915 0.006705 0.013997 0.031992 0.063265 0.099393 0.147409 0.225182 0.361582 0.543293 98.500885
7 292 0.007200 0.011069 0.016884 0.032495 0.072688 0.138712 0.209836 0.296895 0.420582 0.587893 0.741026 97.464714
7 293 0.009629 0.016876 0.028375 0.058503 0.147418 0.300754 0.439065 0.532034 0.593692 0.651443 0.676161 96.546051
7 294 0.002692 0.004569 0.007377 0.014110 0.031632 0.065654 0.109355 0.166138 0.249494 0.377837 0.526224 98.444916
7 295 0.003040 0.004885 0.007584 0.014142 0.030265 0.058216 0.090060 0.132236 0.200013 0.311719 0.450569 98.697273
7 296 0.006764 0.012468 0.019206 0.032922 0.074242 0.161213 0.259057 0.327127 0.366679 0.416681 0.452084 97.871552
7 297 0.004914 0.008395 0.013225 0.023145 0.046182 0.086261 0.132900 0.180976 0.231125 0.296612 0.361608 98.614662
7 298 0.002335 0.003325 0.004657 0.008189 0.015938 0.027436 0.040081 0.058579 0.088398 0.136317 0.197208 99.417534
7 299 0.002307 0.003618 0.005528 0.009932 0.020217 0.036449 0.054668 0.077072 0.105780 0.145071 0.186135 99.353218
7 300 0.002980 0.004697 0.007060 0.012277 0.023762 0.040424 0.057812 0.076926 0.097626 0.123367 0.148109 99.404961
7 301 0.002254 0.003378 0.004773 0.007845 0.014348 0.023326 0.032598 0.044148 0.059464 0.081250 0.105416 99.621201
7 302 0.001677 0.002418 0.003362 0.005625 0.010382 0.016686 0.023263 0.032316 0.045327 0.063654 0.083479 99.711815
7 303 0.002633 0.003667 0.005099 0.008718 0.016206 0.025397 0.033750 0.043163 0.053732 0.067126 0.080105 99.660400
7 304 0.002222 0.003435 0.004761 0.007304 0.012279 0.018871 0.025496 0.033189 0.042764 0.056239 0.070701 99.722740
7 305 0.001999 0.003107 0.004368 0.006744 0.011423 0.017803 0.024478 0.031849 0.039828 0.050582 0.061840 99.745979
7 306 0.002296 0.003124 0.004174 0.006905 0.012461 0.018753 0.024191 0.030760 0.038912 0.049435 0.059781 99.749214
7 307 0.001321 0.002006 0.002897 0.004802 0.008783 0.014194 0.019940 0.027036 0.036039 0.048580 0.062031 99.772369
7 308 0.001446 0.002180 0.003119 0.005205 0.009735 0.016010 0.022434 0.029832 0.038572 0.050510 0.062953 99.757996
7 309 0.001799 0.002742 0.003897 0.006333 0.011505 0.018781 0.026154 0.034126 0.043057 0.055350 0.068139 99.728119
7 310 0.002566 0.003999 0.005603 0.008592 0.014413 0.022350 0.030299 0.038704 0.047774 0.060242 0.073657 99.691803
7 311 0.001985 0.003062 0.004424 0.007187 0.012870 0.020930 0.029305 0.038319 0.048177 0.061728 0.076050 99.695961
7 312 0.002379 0.003789 0.005357 0.008219 0.014076 0.022700 0.031688 0.041245 0.052032 0.067240 0.083540 99.667732
7 313 0.002428 0.003666 0.005114 0.008134 0.014589 0.024028 0.033787 0.044737 0.058074 0.076745 0.095916 99.632790
7 314 0.003598 0.005343 0.007644 0.012878 0.023973 0.038658 0.051472 0.062495 0.071922 0.084582 0.096687 99.540749
7 315 0.002364 0.003782 0.005519 0.008920 0.016243 0.027384 0.038860 0.050896 0.065183 0.085840 0.107935 99.587074
7 316 0.002141 0.003461 0.005076 0.008103 0.014188 0.023225 0.032707 0.043957 0.059655 0.084408 0.113842 99.609230
7 317 0.003781 0.005387 0.007536 0.013119 0.025839 0.042746 0.057377 0.071942 0.088063 0.108220 0.125677 99.450317
7 318 0.004262 0.006226 0.009133 0.016518 0.033243 0.054666 0.071442 0.085408 0.098771 0.116838 0.132641 99.370850
7 319 0.001587 0.002599 0.004046 0.007172 0.014149 0.024886 0.036569 0.051573 0.073865 0.108151 0.147699 99.527702
7 320 0.002042 0.003095 0.004613 0.008472 0.017892 0.032552 0.047406 0.065082 0.090695 0.129643 0.171538 99.426964
7 321 0.003916 0.007508 0.011053 0.016605 0.033114 0.069379 0.110953 0.135324 0.141497 0.152967 0.161804 99.155876
7 322 0.003328 0.005140 0.007294 0.011998 0.021965 0.036122 0.049276 0.063176 0.081512 0.110044 0.142852 99.467293
7 323 0.001718 0.002699 0.004190 0.007353 0.013915 0.024103 0.035751 0.049617 0.066734 0.092614 0.123570 99.577736
7 324 0.003471 0.005289 0.007244 0.011388 0.020311 0.032482 0.043451 0.054973 0.069816 0.091197 0.113698 99.546684
7 325 0.002829 0.004527 0.006664 0.010536 0.018321 0.029630 0.041232 0.052959 0.065407 0.082219 0.099064 99.586609
7 326 0.004249 0.005976 0.007576 0.011471 0.019840 0.030229 0.038567 0.046935 0.057445 0.072414 0.087190 99.618111
7 327 0.003147 0.004526 0.006186 0.009802 0.016609 0.025076 0.032605 0.040449 0.048831 0.060457 0.072689 99.679619
7 328 0.002022 0.003344 0.004736 0.007224 0.012260 0.018991 0.025279 0.032047 0.040412 0.052360 0.064370 99.736954
7 329 0.003344 0.004975 0.006810 0.010306 0.016221 0.024678 0.032903 0.040949 0.048999 0.062458 0.079459 99.668900
8 9 0.000000 0.000000 0.000000 0.000000 0.000000 0.000000 0.000000 0.000000 0.000000 0.000000 0.000000 0.000000
8 10 1.060172 11.287758 19.491707 46.656490 13.658932 2.694522 0.668703 0.186041 0.052850 0.021351 0.007456 4.214020
8 11 8.080484 32.908169 12.612883 13.257533 9.203346 9.752951 6.838327 2.958038 0.561592 0.108180 0.018883 3.699617
8 12 3.721643 22.068396 18.668627 18.851625 9.018085 6.716561 5.423619 5.037790 4.005864 2.895968 1.164980 2.426845
8 13 1.153111 3.996105 1.607019 3.651505 9.772905 28.266748 21.234516 10.309906 4.784965 3.998969 2.911424 8.312823
8 14 0.714044 1.514374 2.072497 2.973833 3.757353 8.389525 25.403193 19.370726 11.228505 6.247295 5.059901 13.268754
8 15 0.656601 1.751754 2.252150 2.733764 4.357068 11.556562 25.937510 14.062836 8.177245 6.100425 6.572784 15.841299
8 16 1.247014 2.219517 2.651107 3.958586 5.305363 7.282269 13.575753 13.010120 16.959330 11.608349 7.739863 14.442728
8 17 0.259278 0.601386 0.801883 1.127500 1.868437 3.240891 6.417428 5.725934 9.089462 12.490453 19.177380 39.199966
8 18 0.103017 0.223984 0.318842 0.507555 0.819841 1.703058 4.422108 4.486202 6.083102 7.103242 11.187087 63.041962
8 19 0.233564 0.535988 0.775792 1.148650 1.743647 3.126496 6.836035 5.710512 6.172198 6.119851 8.730853 58.866413
8 20 0.209146 0.529560 0.839297 1.157579 1.687763 2.606176 3.426896 3.901558 4.406514 5.232602 6.094237 69.908676
8 21 0.061490 0.170758 0.292810 0.384103 0.541858 0.974428 1.579753 2.077314 2.554111 3.333513 4.209776 83.820084
8 22 0.053099 0.130482 0.209538 0.275703 0.384015 0.663193 1.072935 1.466704 1.858802 2.467140 3.210726 88.207664
8 23 0.055107 0.164664 0.326577 0.491933 0.709376 1.115426 1.598595 1.971667 2.329525 2.871426 3.522322 84.843376
8 24 0.036745 0.113103 0.215585 0.303123 0.436507 0.741459 1.135208 1.455494 1.788837 2.289711 2.842332 88.641891
8 25 0.030436 0.051885 0.068880 0.102704 0.170323 0.289783 0.433986 0.601151 0.837526 1.206499 1.651940 94.554886
8 26 0.029294 0.058981 0.087167 0.123909 0.178778 0.272326 0.392576 0.542112 0.766044 1.110192 1.536732 94.901886
8 27 0.019092 0.032053 0.045268 0.074922 0.137859 0.252176 0.402248 0.581144 0.819592 1.178004 1.608353 94.849289
8 28 0.022020 0.058064 0.097802 0.127426 0.165274 0.247820 0.352099 0.438376 0.538391 0.722882 0.989118 96.240730
8 29 0.030302 0.050734 0.067045 0.095276 0.139892 0.205994 0.275659 0.340221 0.420962 0.554491 0.730718 97.088707
8 30 0.025163 0.042203 0.057008 0.084451 0.135336 0.218894 0.315685 0.412326 0.533707 0.721151 0.951102 96.502975
8 31 0.038515 0.073000 0.105387 0.152564 0.224010 0.322427 0.419028 0.504177 0.620603 0.807747 1.045994 95.686546
8 32 0.021437 0.031470 0.037831 0.051816 0.080723 0.122999 0.161783 0.197297 0.239258 0.303198 0.379597 98.372589
8 33 0.012824 0.034019 0.058513 0.077145 0.109269 0.172740 0.236768 0.274381 0.309373 0.379658 0.474219 97.861092
8 34 0.014541 0.039093 0.069961 0.089563 0.115481 0.180927 0.262555 0.318512 0.357253 0.434584 0.550412 97.567116
8 35 0.019379 0.051872 0.093747 0.120305 0.146650 0.202423 0.265947 0.310770 0.349852 0.421673 0.525559 97.491821
8 36 0.018712 0.036066 0.052406 0.070971 0.107676 0.174960 0.247107 0.303686 0.356687 0.439207 0.537501 97.655022
8 37 0.017616 0.034035 0.049540 0.071271 0.118950 0.195620 0.266560 0.322883 0.388550 0.486976 0.594062 97.453941
8 38 0.018702 0.034295 0.048309 0.067228 0.107713 0.175002 0.242091 0.301803 0.373019 0.478889 0.597975 97.554977
8 39 0.014077 0.029979 0.047371 0.066871 0.104570 0.174587 0.251144 0.312964 0.377118 0.482811 0.610904 97.527603
8 40 0.027123 0.076130 0.120828 0.136494 0.179073 0.294752 0.418471 0.476704 0.520985 0.632644 0.776483 96.340317
8 41 0.020651 0.061225 0.118896 0.157401 0.206935 0.315500 0.436879 0.507126 0.556069 0.663132 0.815801 96.140381
8 42 0.010389 0.020262 0.030789 0.046089 0.084471 0.164236 0.261702 0.347321 0.430670 0.555196 0.691463 97.357407
8 43 0.028019 0.046652 0.061120 0.090459 0.164727 0.276810 0.359045 0.406884 0.472636 0.580710 0.679015 96.833923
8 44 0.107284 0.157136 0.166212 0.204370 0.312751 0.452090 0.518329 0.532313 0.577570 0.683112 0.781776 95.507057
8 45 0.016908 0.032612 0.049019 0.081963 0.171990 0.324780 0.457803 0.542816 0.626283 0.743033 0.829643 96.123154
8 46 0.008577 0.020177 0.033941 0.059333 0.148339 0.340900 0.497094 0.528729 0.547638 0.650638 0.762322 96.402313
8 47 0.124063 0.269915 0.298144 0.285052 0.330541 0.422910 0.462969 0.470751 0.520385 0.634591 0.757819 95.422859
8 48 0.101393 0.221978 0.282253 0.327243 0.459844 0.631117 0.674123 0.645271 0.675024 0.790237 0.906528 94.284996
8 49 0.004781 0.011298 0.021235 0.043465 0.126402 0.330191 0.543697 0.650723 0.722217 0.848051 0.940338 95.757607
8 50 0.061931 0.130543 0.153688 0.199814 0.367703 0.622523 0.747498 0.758842 0.803082 0.916207 0.990670 94.247498
8 51 0.210601 0.487833 0.653119 0.681057 0.672614 0.698715 0.700529 0.682389 0.700310 0.760520 0.840885 92.911430
8 52 0.017102 0.043965 0.079725 0.133068 0.294814 0.676743 1.018699 1.061650 1.017778 1.086638 1.153862 93.415955
8 53 0.006527 0.013032 0.021936 0.043809 0.124143 0.345321 0.674821 0.964882 1.141835 1.272665 1.277362 94.113663
8 54 0.060253 0.164711 0.292998 0.449961 0.721340 0.983926 1.039710 0.977510 0.956703 0.990121 1.009312 92.353455
8 55 0.131578 0.323829 0.529446 0.679208 0.786238 0.865099 0.866150 0.816602 0.791122 0.806313 0.838689 92.565727
8 56 0.054713 0.127541 0.209645 0.282588 0.401576 0.614605 0.823310 0.929294 0.963734 1.018436 1.076746 93.497810
8 57 0.038165 0.064250 0.090024 0.135378 0.228486 0.367824 0.504351 0.632172 0.768196 0.914864 1.017175 95.239113
8 58 0.053339 0.073468 0.090628 0.143441 0.256300 0.387803 0.473609 0.549700 0.646745 0.767287 0.862064 95.695610
8 59 0.017294 0.051951 0.096526 0.125503 0.168597 0.258394 0.356342 0.426349 0.500206 0.622933 0.770486 96.605423
8 60 0.010977 0.022147 0.033891 0.051064 0.092427 0.182083 0.293873 0.384344 0.454948 0.571036 0.708480 97.194725
8 61 0.023871 0.071360 0.134220 0.175367 0.221922 0.301916 0.377189 0.423854 0.471023 0.553475 0.661247 96.584557
8 62 0.009430 0.017511 0.025876 0.040770 0.079527 0.153855 0.234938 0.304967 0.376524 0.484098 0.592438 97.680061
8 63 0.003910 0.008286 0.013693 0.023775 0.052307 0.112806 0.186103 0.254200 0.328123 0.436549 0.542625 98.037628
8 64 0.017845 0.055515 0.101721 0.130850 0.174994 0.250095 0.312249 0.344587 0.385668 0.465032 0.562755 97.198692
8 65 0.015251 0.034008 0.053984 0.075905 0.118715 0.193906 0.269512 0.322512 0.365437 0.435691 0.515778 97.599304
8 66 0.001582 0.003317 0.005773 0.010657 0.024357 0.053664 0.092977 0.138032 0.195364 0.280744 0.372974 98.820564
8 67 0.004255 0.008639 0.014334 0.024145 0.045422 0.078386 0.112314 0.149352 0.200392 0.274868 0.357167 98.730728
8 68 0.012657 0.021867 0.030328 0.045116 0.075417 0.114788 0.147744 0.182324 0.231638 0.302215 0.377807 98.458092
8 69 0.002992 0.006167 0.010464 0.017281 0.031676 0.056244 0.084610 0.115335 0.153933 0.211237 0.277467 99.032593
8 70 0.002556 0.004158 0.006244 0.011069 0.022335 0.040445 0.060981 0.086713 0.121508 0.171560 0.227529 99.244904
8 71 0.003899 0.008027 0.012873 0.019577 0.032509 0.052863 0.074675 0.098613 0.130791 0.179107 0.236828 99.150238
8 72 0.002688 0.005267 0.008334 0.012974 0.022310 0.038380 0.057347 0.079580 0.108910 0.154685 0.212167 99.297356
8 73 0.001516 0.002757 0.004375 0.007592 0.014975 0.027582 0.042858 0.062649 0.090552 0.133812 0.187085 99.424248
8 74 0.001623 0.002971 0.004749 0.008410 0.017637 0.035025 0.056255 0.080513 0.111518 0.160295 0.217912 99.303093
8 75 0.005150 0.012998 0.022229 0.030165 0.044461 0.072089 0.103904 0.134400 0.171014 0.228362 0.299032 98.876198
8 76 0.004537 0.008968 0.015278 0.025439 0.044681 0.075890 0.111616 0.150084 0.194287 0.259109 0.336307 98.773804
8 77 0.016990 0.021083 0.025863 0.041749 0.073434 0.107493 0.133967 0.170186 0.223869 0.292854 0.361439 98.531075
8 78 0.021456 0.035266 0.046656 0.068418 0.113700 0.168035 0.205026 0.240919 0.297110 0.379089 0.461555 97.962776
8 79 0.011192 0.022209 0.032779 0.048423 0.085869 0.148618 0.206605 0.254515 0.314801 0.406765 0.499352 97.968872
8 80 0.007381 0.015239 0.023749 0.036942 0.068796 0.130282 0.199844 0.260036 0.318900 0.410110 0.507903 98.020821
8 81 0.022148 0.065681 0.115550 0.143673 0.180277 0.249013 0.309507 0.346879 0.396793 0.490970 0.608582 97.070923
8 82 0.030256 0.069257 0.115859 0.166587 0.245678 0.356605 0.446196 0.494543 0.530473 0.598930 0.683405 96.262207
8 83 0.016086 0.032921 0.052032 0.079941 0.139536 0.236391 0.326326 0.394075 0.464951 0.570470 0.678749 97.008522
8 84 0.020792 0.035130 0.048713 0.072523 0.121989 0.194590 0.267990 0.352101 0.464693 0.605122 0.735149 97.081200
8 85 0.035036 0.049503 0.065885 0.112874 0.215369 0.331759 0.405997 0.476094 0.575759 0.703826 0.813155 96.214745
8 86 0.035292 0.090290 0.155696 0.211617 0.285692 0.379851 0.447281 0.491327 0.562216 0.681647 0.821571 95.837517
8 87 0.012568 0.026101 0.041471 0.062759 0.111342 0.210945 0.333722 0.442994 0.545605 0.690916 0.845360 96.676216
8 88 0.017091 0.032571 0.048855 0.080019 0.159083 0.287022 0.396728 0.479641 0.583398 0.733012 0.863907 96.318672
8 89 0.050099 0.113541 0.174685 0.226926 0.314845 0.440597 0.533055 0.584645 0.649975 0.760935 0.883874 95.266823
8 90 0.024800 0.060332 0.092763 0.117215 0.178098 0.306498 0.434287 0.508641 0.587563 0.738765 0.908316 96.042725
8 91 0.017741 0.038677 0.059054 0.079962 0.127971 0.234416 0.359685 0.451699 0.528383 0.660631 0.815194 96.626587
8 92 0.033217 0.096314 0.165330 0.204983 0.276947 0.425843 0.556401 0.599991 0.635219 0.732895 0.846782 95.426079
8 93 0.034710 0.074868 0.113133 0.148886 0.221612 0.356940 0.491797 0.583472 0.663718 0.788662 0.919641 95.602562
8 94 0.009095 0.018796 0.031048 0.050628 0.094715 0.175681 0.266833 0.354908 0.463899 0.618314 0.774640 97.141441
8 95 0.014085 0.021720 0.030917 0.053694 0.108046 0.191354 0.275079 0.365870 0.475133 0.604470 0.716953 97.142677
8 96 0.008898 0.016316 0.025886 0.044057 0.083911 0.147228 0.214193 0.291875 0.402096 0.554054 0.712878 97.498611
8 97 0.009055 0.015552 0.024206 0.041938 0.080446 0.140360 0.204925 0.282000 0.387127 0.528908 0.678428 97.607056
8 98 0.009099 0.016763 0.026183 0.043235 0.081262 0.143371 0.209450 0.281910 0.377588 0.506031 0.638253 97.666855
8 99 0.013092 0.023461 0.035829 0.061636 0.123934 0.216357 0.294420 0.365664 0.461375 0.593624 0.713757 97.096848
8 100 0.047801 0.078214 0.093756 0.127494 0.208893 0.316599 0.390918 0.449080 0.525328 0.623734 0.702981 96.435204
8 101 0.006949 0.014346 0.024537 0.042366 0.086202 0.165477 0.250913 0.332660 0.431247 0.570283 0.705327 97.369698
8 102 0.024273 0.037313 0.048158 0.077957 0.156125 0.273156 0.361836 0.431536 0.519795 0.653380 0.773034 96.643433
8 103 0.047505 0.123702 0.173589 0.201291 0.282903 0.428558 0.521289 0.537861 0.575096 0.684277 0.801071 95.622856
8 104 0.025051 0.073545 0.119855 0.141753 0.197514 0.335812 0.482992 0.556680 0.606574 0.721553 0.857529 95.881142
8 105 0.005839 0.011410 0.019766 0.036841 0.082359 0.174762 0.284985 0.385918 0.487953 0.636425 0.787223 97.086517
8 106 0.024543 0.036525 0.052817 0.098517 0.197306 0.302516 0.366898 0.441279 0.562008 0.715788 0.846707 96.355095
8 107 0.052198 0.081437 0.102562 0.151546 0.254952 0.363968 0.421591 0.479897 0.589509 0.742938 0.882040 95.877365
8 108 0.023170 0.035539 0.048380 0.078520 0.150579 0.258377 0.352840 0.436628 0.539867 0.684934 0.821091 96.570076
8 109 0.017533 0.040137 0.067668 0.098773 0.150758 0.223938 0.289014 0.347694 0.430497 0.555199 0.693180 97.085609
8 110 0.042129 0.062488 0.073846 0.101740 0.169719 0.274106 0.364696 0.441614 0.533078 0.672722 0.818601 96.445259
8 111 0.025446 0.066644 0.117303 0.161453 0.233733 0.344330 0.438429 0.498403 0.573795 0.697730 0.835735 96.007004
8 112 0.011847 0.025492 0.042013 0.061456 0.103925 0.199524 0.321098 0.414548 0.486876 0.611065 0.764214 96.957947
8 113 0.015619 0.042320 0.074327 0.099818 0.144466 0.223829 0.300401 0.353702 0.417920 0.524175 0.648856 97.154564
8 114 0.029414 0.049697 0.065647 0.090229 0.145021 0.240261 0.336089 0.413866 0.495223 0.625397 0.771276 96.737877
8 115 0.023506 0.060541 0.103741 0.138912 0.196271 0.287243 0.365710 0.418185 0.490402 0.615616 0.768553 96.531319
8 116 0.009752 0.018759 0.028931 0.044663 0.082007 0.155996 0.242437 0.319343 0.401052 0.526652 0.670489 97.499916
8 117 0.009762 0.020473 0.032315 0.049361 0.089375 0.161856 0.238819 0.307761 0.395140 0.524544 0.659878 97.510719
8 118 0.032665 0.071783 0.100094 0.124146 0.186288 0.292866 0.380867 0.435724 0.509092 0.641746 0.789190 96.435539
8 119 0.019074 0.065151 0.126519 0.155153 0.197000 0.293007 0.388572 0.435665 0.483919 0.595644 0.753199 96.487099
8 120 0.003314 0.007019 0.011946 0.021154 0.050123 0.123458 0.228328 0.328329 0.430610 0.577528 0.714900 97.503296
8 121 0.018551 0.038688 0.054611 0.077401 0.146612 0.284665 0.416379 0.492809 0.566524 0.700792 0.832671 96.370293
8 122 0.037992 0.152692 0.331391 0.395408 0.409527 0.491128 0.582371 0.623921 0.671811 0.786699 0.964246 94.552818
8 123 0.016903 0.040952 0.067122 0.091040 0.154349 0.316978 0.522596 0.639249 0.676503 0.773880 0.899265 95.801163
8 124 0.013901 0.031518 0.049169 0.073093 0.141956 0.279431 0.413540 0.504342 0.612297 0.772433 0.902398 96.205925
8 125 0.087426 0.178485 0.216762 0.238935 0.338542 0.540380 0.698014 0.745203 0.770648 0.861017 0.958869 94.365715
8 126 0.052893 0.194091 0.387085 0.442230 0.470533 0.606823 0.735140 0.755366 0.757888 0.842302 0.983130 93.772514
8 127 0.180791 0.325947 0.367259 0.370374 0.430073 0.581482 0.712623 0.781024 0.832279 0.924989 1.024862 93.468300
8 128 0.043982 0.109940 0.187115 0.256598 0.378582 0.589859 0.764517 0.825874 0.854357 0.949878 1.067707 93.971588
8 129 0.037332 0.127192 0.259186 0.312430 0.343180 0.457097 0.595165 0.675268 0.727289 0.835672 1.005257 94.624939
8 130 0.025735 0.044531 0.062731 0.095511 0.169714 0.293345 0.416022 0.522120 0.627703 0.771616 0.911547 96.059425
8 131 0.009444 0.020545 0.032936 0.049459 0.086738 0.156223 0.233319 0.304423 0.392527 0.531959 0.690699 97.491730
8 132 0.011843 0.031381 0.053575 0.067781 0.090876 0.141454 0.201224 0.256261 0.324006 0.444552 0.614700 97.762344
8 133 0.006576 0.011103 0.016141 0.026131 0.048805 0.086315 0.127149 0.174525 0.240087 0.339861 0.454109 98.469200
8 134 0.006529 0.011900 0.017093 0.026081 0.047884 0.086556 0.126629 0.164076 0.211464 0.293177 0.394401 98.614212
8 135 0.010245 0.028791 0.050140 0.062239 0.080536 0.118679 0.159882 0.193758 0.235232 0.312764 0.424101 98.323631
8 136 0.005312 0.009974 0.015920 0.026288 0.049590 0.090601 0.136339 0.181097 0.230876 0.308664 0.399260 98.546082
8 137 0.017853 0.028725 0.036508 0.052296 0.089008 0.138433 0.177384 0.215444 0.269519 0.347597 0.427383 98.199852
8 138 0.022975 0.047966 0.071122 0.093930 0.131776 0.182744 0.221042 0.249762 0.289596 0.359924 0.448535 97.880630
8 139 0.012175 0.035484 0.064009 0.082339 0.111357 0.169263 0.228031 0.265686 0.302984 0.377657 0.479404 97.871613
8 140 0.007853 0.013653 0.019907 0.032378 0.065077 0.130464 0.209705 0.285156 0.359071 0.463934 0.571423 97.841385
8 141 0.014416 0.044857 0.086816 0.115408 0.155052 0.231837 0.313536 0.374751 0.443616 0.569771 0.746128 96.903816
8 142 0.016220 0.041793 0.076572 0.107324 0.142607 0.198615 0.259870 0.317413 0.383587 0.498095 0.664208 97.293694
8 143 0.005217 0.009253 0.014310 0.026114 0.059206 0.123017 0.198766 0.284665 0.399512 0.566654 0.742521 97.570763
8 144 0.009522 0.020620 0.033465 0.052353 0.097617 0.187390 0.294296 0.406653 0.555042 0.786628 1.062630 96.493790
8 145 0.022438 0.063724 0.109729 0.140332 0.201077 0.336653 0.490959 0.621815 0.785378 1.082144 1.488865 94.656883
8 146 0.015659 0.037932 0.068280 0.104648 0.167374 0.278201 0.411882 0.558841 0.744834 1.027435 1.382405 95.202507
8 147 0.012900 0.023171 0.035584 0.065014 0.153564 0.338598 0.553408 0.754571 0.997469 1.361820 1.719460 93.984444
8 148 0.058453 0.207695 0.406768 0.485534 0.605085 0.920710 1.246950 1.439901 1.666314 2.111403 2.710361 88.140831
8 149 0.034222 0.095753 0.179437 0.267205 0.444127 0.815376 1.232180 1.500351 1.714440 2.134262 2.671236 88.911415
8 150 0.015349 0.030272 0.051011 0.095720 0.221883 0.472654 0.766132 1.063816 1.430541 1.921987 2.367684 91.562950
8 151 0.259345 0.364732 0.378724 0.501854 0.847680 1.303882 1.585016 1.806025 2.167329 2.631310 2.944622 85.209480
8 152 0.210041 0.581270 0.980921 1.258315 1.672824 2.341412 2.746563 2.773302 2.845698 3.148904 3.482706 77.958038
8 153 0.071681 0.225263 0.405381 0.521364 0.799017 1.476707 2.167996 2.428063 2.555775 2.920214 3.303214 83.125320
8 154 0.135453 0.229952 0.286404 0.389432 0.698127 1.359464 2.037263 2.408369 2.612370 2.983040 3.281712 83.578423
8 155 0.232206 0.857430 1.615020 1.735549 1.812775 2.322176 2.705557 2.622272 2.522189 2.648130 2.873101 78.053596
8 156 0.284567 0.454328 0.577540 0.829559 1.394593 2.142232 2.572522 2.728761 2.904114 3.193466 3.367146 79.551170
8 157 0.137681 0.259017 0.344432 0.471612 0.797056 1.342326 1.781303 2.058585 2.409700 2.875147 3.200749 84.322388
8 158 0.217825 0.569813 0.813544 0.880838 1.165602 1.807814 2.289207 2.387344 2.515123 2.892681 3.283559 81.176651
8 159 0.192291 0.439327 0.666012 0.855792 1.240062 1.936073 2.499924 2.690269 2.802126 3.085932 3.378981 80.213203
8 160 0.164581 0.339099 0.509394 0.706611 1.092585 1.714810 2.237130 2.558783 2.905191 3.370940 3.757279 80.643600
8 161 0.641357 0.870253 0.909023 1.175781 1.781738 2.382565 2.586972 2.696328 2.985284 3.328366 3.476304 77.166031
8 162 0.230549 0.523607 0.820316 1.150244 1.849236 2.882843 3.439090 3.405980 3.381627 3.571083 3.686171 75.059250
8 163 0.195805 0.649078 1.139653 1.293908 1.620703 2.485111 3.266365 3.451206 3.509887 3.818106 4.147459 74.422722
8 164 0.112081 0.202648 0.288246 0.435617 0.847764 1.720957 2.646007 3.235463 3.662733 4.151663 4.315003 78.381813
8 165 0.473928 0.959915 1.277390 1.595953 2.309105 3.243062 3.580641 3.396352 3.271817 3.268975 3.142693 73.480171
8 166 0.383071 1.124020 1.729117 1.873536 2.284970 3.169245 3.564516 3.216022 2.938523 3.014080 3.139761 73.563141
8 167 0.496870 0.815560 0.984754 1.200490 1.680093 2.404119 2.826182 2.880813 2.929993 3.156764 3.326836 77.297523
8 168 0.223312 0.399667 0.531582 0.739006 1.181342 1.809862 2.260858 2.536247 2.870492 3.255015 3.467317 80.725304
8 169 0.119361 0.200005 0.284016 0.471072 0.923891 1.589433 2.102402 2.448966 2.792619 3.199420 3.458520 82.410294
8 170 0.098924 0.327289 0.630864 0.801063 1.044624 1.516012 1.924159 2.107947 2.333583 2.775255 3.304458 83.135818
8 171 0.218208 0.337919 0.371429 0.469072 0.779186 1.282847 1.677025 1.951965 2.300568 2.803823 3.226537 84.581421
8 172 0.031724 0.071689 0.119038 0.195976 0.402326 0.768056 1.112725 1.403647 1.832062 2.456863 3.018328 88.587563
8 173 0.042742 0.074168 0.098048 0.152053 0.319277 0.652618 1.013220 1.343924 1.752471 2.315226 2.806790 89.429459
8 174 0.056756 0.175294 0.329902 0.440496 0.625976 0.973190 1.273350 1.416063 1.587935 1.959375 2.440225 88.721436
8 175 0.063793 0.247101 0.499096 0.569781 0.629538 0.877428 1.133484 1.207235 1.254838 1.485516 1.863550 90.168640
8 176 0.024190 0.048705 0.075533 0.120913 0.242998 0.492555 0.773747 0.995282 1.201685 1.509154 1.826088 92.689148
8 177 0.015600 0.031586 0.050097 0.084941 0.182246 0.354011 0.530886 0.720014 0.995422 1.341062 1.607914 94.086220
8 178 0.159136 0.214316 0.223428 0.305862 0.524439 0.767748 0.864933 0.913839 1.041312 1.249036 1.416363 92.319580
8 179 0.039408 0.145014 0.291618 0.365411 0.468353 0.665635 0.822056 0.872227 0.941896 1.111566 1.325305 92.951515
8 180 0.012613 0.023064 0.036404 0.069566 0.181441 0.445434 0.771816 1.024719 1.217975 1.468838 1.652549 93.095581
8 181 0.037724 0.120541 0.225971 0.303293 0.449106 0.702602 0.898035 0.973243 1.067697 1.251064 1.447381 92.523346
8 182 0.106448 0.270641 0.426235 0.515298 0.635231 0.809533 0.899669 0.901708 0.932497 1.043300 1.182967 92.276474
8 183 0.048443 0.089113 0.120389 0.178994 0.335390 0.580219 0.771942 0.900467 1.051350 1.237395 1.354945 93.331352
8 184 0.018736 0.034818 0.051477 0.088512 0.209845 0.473917 0.759706 0.956972 1.116652 1.309508 1.418855 93.560997
8 185 0.073461 0.240595 0.421522 0.487910 0.582485 0.737419 0.803020 0.765507 0.767752 0.854466 0.970618 93.295250
8 186 0.181514 0.327847 0.367540 0.405855 0.543661 0.735395 0.806553 0.791316 0.814325 0.907180 0.996528 93.122284
8 187 0.066320 0.111350 0.134688 0.191994 0.366465 0.650570 0.852999 0.960803 1.088349 1.245422 1.316961 93.014076
8 188 0.032439 0.084364 0.142772 0.203012 0.361516 0.688164 0.989988 1.092858 1.118849 1.219483 1.309988 92.756561
8 189 0.113653 0.332246 0.590585 0.710545 0.769082 0.853391 0.883884 0.855180 0.857492 0.923010 1.023342 92.087593
8 190 0.218827 0.394376 0.433856 0.466771 0.629524 0.879866 1.002266 1.004795 1.031119 1.122098 1.193915 91.622581
8 191 0.030706 0.076281 0.126630 0.190648 0.358711 0.673897 0.953138 1.098016 1.229127 1.404325 1.506696 92.351822
8 192 0.049703 0.093178 0.122702 0.176851 0.343144 0.642948 0.887746 1.005478 1.119412 1.295026 1.412118 92.851692
8 193 0.121379 0.329864 0.493023 0.523916 0.601827 0.791062 0.907134 0.908830 0.939785 1.082863 1.269482 92.030838
8 194 0.051387 0.193661 0.391384 0.463799 0.558967 0.809571 1.035246 1.072210 1.062951 1.161112 1.319541 91.880165
8 195 0.020454 0.040373 0.062175 0.096264 0.190109 0.404631 0.685166 0.914123 1.083220 1.283399 1.426347 93.793739
8 196 0.025961 0.055670 0.083226 0.121114 0.223470 0.413506 0.586440 0.699239 0.842172 1.057246 1.245972 94.645988
8 197 0.057361 0.141291 0.215031 0.263236 0.367146 0.567343 0.727575 0.783672 0.848094 1.019226 1.227043 93.782982
8 198 0.054679 0.175372 0.287432 0.306337 0.380971 0.591900 0.769684 0.806722 0.849283 1.018297 1.238392 93.520935
8 199 0.011441 0.023461 0.038595 0.063574 0.130885 0.283480 0.474625 0.635615 0.786727 1.008386 1.223437 95.319778
8 200 0.023736 0.050476 0.074308 0.104579 0.189827 0.370811 0.562273 0.689340 0.815393 1.029041 1.242518 94.847694
8 201 0.060053 0.187246 0.329531 0.383236 0.454988 0.625622 0.766034 0.806926 0.860585 1.011655 1.209285 93.304840
8 202 0.034441 0.074062 0.115361 0.159794 0.252344 0.434622 0.614869 0.711376 0.774944 0.924175 1.115534 94.788483
8 203 0.013736 0.034369 0.058924 0.084345 0.144931 0.276324 0.434275 0.566515 0.706134 0.906306 1.111448 95.662697
8 204 0.024506 0.047196 0.075202 0.123468 0.231903 0.408922 0.566451 0.671708 0.772159 0.928356 1.086543 95.063583
8 205 0.101977 0.209894 0.293858 0.358740 0.449834 0.568251 0.640455 0.681611 0.754961 0.883421 1.030969 94.026031
8 206 0.041070 0.080680 0.117873 0.169130 0.278212 0.448395 0.586768 0.671331 0.763895 0.908700 1.046296 94.887650
8 207 0.016509 0.030540 0.047731 0.081835 0.169618 0.333545 0.511137 0.659926 0.797415 0.957778 1.078393 95.315575
8 208 0.063671 0.142187 0.217479 0.291864 0.414750 0.575163 0.670094 0.708003 0.775994 0.910354 1.058044 94.172401
8 209 0.069819 0.161019 0.238515 0.288783 0.378516 0.529307 0.640878 0.687751 0.741655 0.855868 0.991422 94.416466
8 210 0.031526 0.065514 0.098534 0.141032 0.240320 0.412728 0.559362 0.635050 0.703685 0.830802 0.957836 95.323601
8 211 0.055765 0.111292 0.147370 0.183950 0.278765 0.446015 0.592666 0.683265 0.772765 0.904871 1.023747 94.799530
8 212 0.048764 0.121249 0.202463 0.281776 0.417887 0.608738 0.731061 0.762715 0.800047 0.900879 1.012230 94.112190
8 213 0.073471 0.151532 0.204180 0.241710 0.333666 0.494687 0.627068 0.689322 0.733604 0.814238 0.890929 94.745598
8 214 0.098833 0.169280 0.194794 0.230370 0.335382 0.492655 0.583056 0.603077 0.634531 0.711745 0.776418 95.169861
8 215 0.051089 0.159128 0.275560 0.312317 0.372856 0.535301 0.671423 0.682717 0.669178 0.732006 0.828222 94.710205
8 216 0.042605 0.116847 0.208428 0.266798 0.346320 0.504534 0.652033 0.703805 0.714394 0.780115 0.875750 94.788376
8 217 0.060279 0.111976 0.145030 0.176326 0.250657 0.385130 0.506456 0.581324 0.642824 0.729821 0.803742 95.606438
8 218 0.032468 0.064953 0.096747 0.138227 0.228205 0.360492 0.454343 0.500429 0.554379 0.644616 0.724898 96.200241
8 219 0.023471 0.046483 0.071058 0.104896 0.174672 0.275233 0.355799 0.413248 0.482011 0.581341 0.674388 96.797401
8 220 0.067126 0.096781 0.108477 0.133224 0.189000 0.258965 0.307573 0.349543 0.408164 0.488564 0.565879 97.026703
8 221 0.024222 0.051659 0.078324 0.104379 0.150827 0.217426 0.269819 0.303744 0.344869 0.408905 0.475327 97.570503
8 222 0.012039 0.025278 0.039395 0.054167 0.082611 0.134904 0.191842 0.237179 0.278425 0.340531 0.410608 98.193016
8 223 0.009815 0.022096 0.034696 0.044892 0.065178 0.103442 0.143803 0.175374 0.208576 0.260925 0.321021 98.610184
8 224 0.007879 0.013612 0.019547 0.028535 0.046476 0.074234 0.102600 0.130147 0.160911 0.204634 0.252521 98.958900
8 225 0.004110 0.007970 0.012428 0.018700 0.030969 0.050072 0.070190 0.091759 0.119571 0.160025 0.205407 99.228798
8 226 0.004053 0.006757 0.009527 0.014375 0.024752 0.040761 0.057425 0.076491 0.101226 0.136676 0.175789 99.352173
8 227 0.003590 0.006352 0.009189 0.013788 0.023564 0.038378 0.052964 0.068784 0.089286 0.119082 0.151503 99.423523
8 228 0.003214 0.005849 0.008761 0.013051 0.021310 0.033886 0.047111 0.061967 0.080712 0.108043 0.138960 99.477135
8 229 0.003891 0.005993 0.008249 0.013091 0.023777 0.038910 0.053309 0.069465 0.089823 0.118543 0.148221 99.426720
8 230 0.004963 0.011094 0.018022 0.024914 0.036325 0.054075 0.071849 0.088407 0.107656 0.136445 0.168806 99.277443
8 231 0.003576 0.006009 0.008543 0.012902 0.022410 0.037919 0.054824 0.072791 0.093130 0.123629 0.158437 99.405830
8 232 0.002207 0.004098 0.006456 0.010464 0.018862 0.032284 0.047309 0.065169 0.089108 0.124798 0.165568 99.433670
8 233 0.004835 0.007253 0.009685 0.015261 0.027575 0.044655 0.061082 0.080883 0.107837 0.145243 0.185032 99.310654
8 234 0.002043 0.003795 0.006058 0.010238 0.019774 0.035717 0.053624 0.074477 0.102548 0.143990 0.190496 99.357239
8 235 0.001852 0.003239 0.005050 0.008708 0.016990 0.030830 0.046912 0.067279 0.096342 0.140864 0.194706 99.387230
8 236 0.002463 0.004499 0.006980 0.011613 0.021901 0.038556 0.056875 0.079167 0.111187 0.160186 0.219416 99.287155
8 237 0.001987 0.003598 0.005773 0.010356 0.021575 0.041296 0.064694 0.093883 0.135100 0.197470 0.270908 99.153358
8 238 0.001811 0.003239 0.005269 0.009998 0.022871 0.046832 0.075779 0.111078 0.161092 0.235135 0.315795 99.011101
8 239 0.005978 0.011131 0.017030 0.027518 0.052144 0.094888 0.141410 0.186321 0.238447 0.316984 0.405370 98.502777
8 240 0.012571 0.035037 0.061744 0.078742 0.103644 0.149963 0.196769 0.234098 0.284064 0.372166 0.489699 97.981499
8 241 0.004354 0.009241 0.015543 0.025328 0.049684 0.101844 0.166070 0.221112 0.276281 0.370791 0.486870 98.272881
8 242 0.012300 0.024317 0.036902 0.055145 0.094716 0.158174 0.221897 0.284144 0.365815 0.481559 0.602102 97.662933
8 243 0.017452 0.027707 0.036592 0.054991 0.100365 0.179037 0.262324 0.343677 0.440495 0.579077 0.722129 97.236160
8 244 0.019044 0.050979 0.085532 0.107505 0.146910 0.224521 0.303285 0.360177 0.429074 0.549231 0.700675 97.023064
8 245 0.020169 0.051433 0.087443 0.115219 0.163030 0.262152 0.366914 0.431066 0.485967 0.598219 0.744685 96.673706
8 246 0.021806 0.060913 0.111655 0.156067 0.230728 0.364675 0.495037 0.574679 0.647190 0.774987 0.929553 95.632706
8 247 0.010114 0.018412 0.028735 0.049493 0.104995 0.219161 0.365554 0.524917 0.713430 0.978316 1.246079 95.740799
8 248 0.033429 0.057957 0.076621 0.107783 0.175951 0.269695 0.342745 0.414356 0.534683 0.726479 0.949031 96.311264
8 249 0.035800 0.091475 0.143852 0.182408 0.268003 0.427162 0.570103 0.654921 0.760086 0.948723 1.154220 94.763245
8 250 0.022684 0.071405 0.152462 0.238181 0.379760 0.630516 0.890417 1.069150 1.240262 1.502644 1.811799 91.990715
8 251 0.016306 0.031337 0.050505 0.085122 0.171223 0.356767 0.613546 0.898126 1.218371 1.650662 2.087710 92.820328
8 252 0.038584 0.089590 0.138555 0.189309 0.302753 0.497069 0.671880 0.808192 0.999225 1.303811 1.628668 93.332359
8 253 0.062023 0.194382 0.346724 0.440811 0.626296 0.992579 1.294852 1.405526 1.527298 1.809854 2.146317 89.153336
8 254 0.053032 0.165909 0.335475 0.486522 0.745536 1.263595 1.791086 2.086707 2.329106 2.753004 3.235302 84.754730
8 255 0.062975 0.142547 0.236160 0.342777 0.546035 0.908264 1.289226 1.584258 1.849338 2.218312 2.605269 88.214836
8 256 0.103478 0.166905 0.209302 0.314253 0.595236 1.010187 1.331716 1.583322 1.902225 2.293620 2.558663 87.931091
8 257 0.320268 0.581530 0.644949 0.754517 1.159610 1.822096 2.250786 2.411858 2.669975 3.113148 3.453254 80.818008
8 258 0.131952 0.473916 0.899793 1.031049 1.257643 1.867961 2.419613 2.582122 2.708415 3.120547 3.659469 79.847519
8 259 0.105834 0.325713 0.563255 0.632194 0.808705 1.382389 2.066035 2.380658 2.440949 2.691648 3.043944 83.558670
8 260 0.171928 0.335870 0.486501 0.715265 1.174491 1.844628 2.350651 2.589168 2.761228 2.972669 3.076946 81.520653
8 261 0.360752 0.544643 0.635846 0.897123 1.486579 2.103256 2.291086 2.327499 2.505238 2.745640 2.833084 81.269249
8 262 0.320023 0.486946 0.577439 0.776504 1.200238 1.702681 1.952779 2.072802 2.272067 2.541016 2.710993 83.386513
8 263 0.185729 0.397459 0.581458 0.755268 1.075113 1.556831 1.906252 2.075138 2.239333 2.436034 2.565172 84.226212
8 264 0.216276 0.419446 0.569965 0.738727 1.040331 1.464830 1.755885 1.898523 2.037433 2.230604 2.386899 85.241081
8 265 0.130022 0.262058 0.379721 0.511034 0.759891 1.115051 1.369275 1.516046 1.696049 1.930087 2.125049 88.205719
8 266 0.068939 0.145067 0.216834 0.297441 0.471172 0.789342 1.089574 1.269134 1.422414 1.655970 1.880260 90.693855
8 267 0.071061 0.218167 0.379456 0.424248 0.489829 0.705230 0.932533 1.047257 1.143013 1.325432 1.547468 91.716309
8 268 0.024409 0.052158 0.088438 0.134658 0.221647 0.389252 0.588993 0.747200 0.861119 1.020514 1.196256 94.675354
8 269 0.042354 0.081843 0.114992 0.155231 0.231798 0.336877 0.423874 0.504506 0.616532 0.764168 0.905013 95.822815
8 270 0.013716 0.025703 0.040378 0.063699 0.108840 0.175348 0.240866 0.307501 0.389517 0.501199 0.617073 97.516159
8 271 0.010750 0.018938 0.027491 0.042268 0.072105 0.113079 0.152708 0.200040 0.264988 0.349086 0.433418 98.315132
8 272 0.007381 0.011078 0.015993 0.027402 0.049598 0.077199 0.104317 0.142069 0.194963 0.262278 0.330580 98.777138
8 273 0.005051 0.008099 0.012115 0.021139 0.039676 0.064042 0.089206 0.124253 0.173302 0.235337 0.297719 98.930061
8 274 0.008660 0.012017 0.016214 0.027072 0.048446 0.073527 0.097098 0.131593 0.181924 0.245841 0.311091 98.846519
8 275 0.008974 0.013307 0.019130 0.033353 0.062437 0.097431 0.129109 0.171422 0.231625 0.307429 0.381721 98.544067
8 276 0.012961 0.018973 0.026884 0.046055 0.084608 0.133922 0.180251 0.240092 0.325004 0.435396 0.547199 97.948662
8 277 0.011009 0.019303 0.028407 0.046568 0.088576 0.155699 0.223020 0.297111 0.400452 0.541768 0.678128 97.509956
8 278 0.021673 0.036598 0.054383 0.085529 0.149182 0.256112 0.364298 0.457350 0.559316 0.720235 0.898751 96.396568
8 279 0.051741 0.145970 0.234517 0.270435 0.353066 0.545562 0.710134 0.768876 0.831798 0.978201 1.140662 93.969032
8 280 0.031862 0.059401 0.091346 0.139982 0.239869 0.407343 0.564838 0.670291 0.762456 0.914015 1.068760 95.049843
8 281 0.135766 0.184752 0.206408 0.264476 0.393488 0.560566 0.673498 0.752054 0.842361 0.972626 1.081065 93.932938
8 282 0.072693 0.183448 0.280354 0.324835 0.405601 0.575230 0.710158 0.754456 0.800855 0.920331 1.051817 93.920219
8 283 0.062957 0.136604 0.212941 0.275715 0.361905 0.526701 0.690312 0.776544 0.811308 0.890916 0.991332 94.262764
8 284 0.054565 0.137498 0.217574 0.260566 0.327611 0.471349 0.608250 0.684570 0.751250 0.873673 1.017677 94.595421
8 285 0.013920 0.028589 0.049812 0.086797 0.167236 0.305952 0.448506 0.559929 0.662200 0.804156 0.938496 95.934402
8 286 0.047285 0.078594 0.102461 0.150774 0.255008 0.378283 0.452058 0.505322 0.582381 0.688190 0.778231 95.981415
8 287 0.007698 0.013665 0.022022 0.042687 0.099617 0.196290 0.295091 0.401595 0.540220 0.693495 0.793167 96.894455
8 288 0.024093 0.041025 0.055781 0.086751 0.167685 0.301579 0.418884 0.503915 0.590132 0.700614 0.782867 96.326675
8 289 0.043634 0.125564 0.204985 0.247225 0.324636 0.443280 0.506877 0.507170 0.533737 0.625044 0.735181 95.702667
8 290 0.023129 0.064453 0.112270 0.145048 0.201030 0.306849 0.397455 0.430264 0.454829 0.532800 0.635126 96.696747
8 291 0.004327 0.008213 0.013846 0.025969 0.060853 0.137953 0.244977 0.359929 0.471608 0.586655 0.665130 97.420540
8 292 0.019595 0.039014 0.060771 0.099829 0.191527 0.319170 0.403061 0.446938 0.505389 0.595791 0.675612 96.643303
8 293 0.046264 0.107030 0.165409 0.216547 0.278530 0.335230 0.366523 0.392417 0.448203 0.535275 0.625474 96.483093
8 294 0.005027 0.011420 0.020483 0.035165 0.072046 0.145235 0.227145 0.289610 0.346506 0.429639 0.510429 97.907295
8 295 0.004720 0.009033 0.014488 0.024965 0.053123 0.109617 0.179420 0.248577 0.320172 0.409610 0.485260 98.141014
8 296 0.018420 0.047954 0.081997 0.109512 0.151182 0.212205 0.259794 0.286347 0.319791 0.378318 0.444234 97.690247
8 297 0.007257 0.016860 0.030319 0.047569 0.078377 0.125987 0.172071 0.206551 0.239219 0.288651 0.342479 98.444656
8 298 0.002216 0.003726 0.005574 0.009447 0.019291 0.037403 0.061097 0.091668 0.131775 0.185525 0.238784 99.213493
8 299 0.002942 0.005274 0.008208 0.013919 0.027162 0.047176 0.067623 0.090623 0.120768 0.161137 0.200307 99.254868
8 300 0.003464 0.006006 0.009196 0.015108 0.027019 0.042952 0.058759 0.077266 0.100844 0.130661 0.159272 99.369453
8 301 0.002410 0.003918 0.005582 0.008741 0.015447 0.024907 0.034847 0.047179 0.063880 0.087317 0.112647 99.593124
8 302 0.001380 0.002205 0.003279 0.005463 0.010011 0.016526 0.023759 0.032992 0.045259 0.062983 0.083181 99.712959
8 303 0.002766 0.004234 0.005835 0.009193 0.016020 0.024529 0.032299 0.041371 0.053161 0.068967 0.084862 99.656761
8 304 0.001592 0.002691 0.003972 0.006251 0.011102 0.018280 0.025805 0.033931 0.043495 0.057397 0.072463 99.723022
8 305 0.001602 0.002681 0.003915 0.006042 0.010330 0.016435 0.022920 0.030186 0.038666 0.050494 0.063165 99.753563
8 306 0.002282 0.003407 0.004633 0.007203 0.012178 0.018056 0.023531 0.030213 0.038688 0.050179 0.062310 99.747314
8 307 0.001221 0.001977 0.002882 0.004686 0.008631 0.014222 0.020046 0.026886 0.035516 0.047663 0.060610 99.775658
8 308 0.001340 0.002182 0.003155 0.005037 0.009148 0.015030 0.021157 0.028243 0.037022 0.049327 0.062305 99.766052
8 309 0.001683 0.002780 0.003951 0.006119 0.010781 0.017425 0.024057 0.031340 0.040418 0.053542 0.067632 99.740273
8 310 0.002095 0.003636 0.005306 0.008027 0.013603 0.021653 0.029672 0.037855 0.047204 0.060543 0.074621 99.695793
8 311 0.001868 0.003195 0.004677 0.007143 0.012263 0.020084 0.028286 0.036672 0.045968 0.059570 0.074690 99.705582
8 312 0.002178 0.003854 0.005684 0.008612 0.014513 0.023107 0.031947 0.041280 0.052300 0.067722 0.084150 99.664650
8 313 0.002193 0.003805 0.005718 0.009043 0.015908 0.026082 0.036214 0.046236 0.057568 0.074263 0.092215 99.630753
8 314 0.005367 0.008908 0.012013 0.017113 0.027076 0.039666 0.050164 0.059981 0.071434 0.087236 0.102659 99.518379
8 315 0.002669 0.004872 0.007320 0.011077 0.018827 0.030859 0.043181 0.055065 0.068313 0.087736 0.108785 99.561295
8 316 0.002356 0.004115 0.006039 0.009327 0.016690 0.028587 0.041271 0.054423 0.070133 0.092727 0.116551 99.557785
8 317 0.005277 0.008692 0.012484 0.019561 0.033139 0.048876 0.060909 0.072389 0.086840 0.106576 0.125353 99.419907
8 318 0.008351 0.013050 0.016602 0.023525 0.038405 0.057092 0.071316 0.083748 0.098133 0.117540 0.134890 99.337349
8 319 0.002153 0.003910 0.006012 0.009763 0.018607 0.033484 0.049820 0.067192 0.088492 0.118077 0.147117 99.455376
8 320 0.003039 0.005467 0.008052 0.012676 0.024541 0.045418 0.066573 0.083949 0.101663 0.129118 0.156911 99.362595
8 321 0.007798 0.019412 0.032144 0.042046 0.057435 0.080038 0.098206 0.108709 0.120251 0.142173 0.167761 99.124023
8 322 0.002990 0.005698 0.009084 0.013847 0.023701 0.041924 0.063302 0.081516 0.096238 0.119065 0.145081 99.397552
8 323 0.002325 0.003923 0.005565 0.008814 0.016906 0.030054 0.043623 0.058127 0.077011 0.103842 0.130604 99.519203
8 324 0.003531 0.006246 0.009275 0.013937 0.023034 0.036313 0.049183 0.061374 0.075222 0.095405 0.117198 99.509277
8 325 0.003608 0.006100 0.008619 0.012951 0.021802 0.033949 0.044563 0.054317 0.065943 0.082772 0.099930 99.565445
8 326 0.005384 0.008492 0.010858 0.014733 0.022448 0.032459 0.040857 0.049344 0.060619 0.077093 0.094126 99.583588
8 327 0.004478 0.007035 0.008987 0.012369 0.019119 0.028010 0.035584 0.042882 0.051671 0.064899 0.079176 99.645790
8 328 0.002208 0.003921 0.005747 0.008404 0.013320 0.020425 0.028018 0.036030 0.044567 0.056061 0.067819 99.713478
8 329 0.003586 0.005630 0.007659 0.011214 0.017326 0.026282 0.034969 0.043217 0.051529 0.065569 0.083386 99.649635
9 10 0.000000 0.000000 0.000000 0.000000 0.000000 0.000000 0.000000 0.000000 0.000000 0.000000 0.000000 0.000000
9 11 0.647448 9.386810 19.722916 49.612827 15.053007 2.342232 0.467705 0.124959 0.032944 0.013504 0.004592 2.591057
9 12 10.378751 35.456287 11.544565 11.773223 8.431601 9.190983 7.532959 3.450097 0.511101 0.065566 0.007745 1.657120
9 13 2.065835 15.999990 16.631624 18.227663 10.143073 8.781079 7.275882 6.889242 5.657425 4.214201 1.765992 2.347991
9 14 1.136688 3.679543 1.637030 3.817955 8.981019 26.481977 22.225597 12.095215 5.626872 4.387630 3.078418 6.852057
9 15 0.702523 1.363521 1.933267 3.136842 4.564019 10.234640 27.220928 18.827404 10.228547 6.025518 5.054192 10.708601
9 16 1.648571 3.115556 2.993427 3.466981 5.567372 13.560284 27.220875 13.624923 7.592191 5.582252 5.618539 10.009031
9 17 0.834624 1.098824 1.341988 2.419008 3.494977 4.781652 9.581964 11.016960 17.520311 14.160940 11.421566 22.327188
9 18 0.113189 0.333413 0.469729 0.620860 1.004580 1.976920 4.668396 4.688136 7.796558 11.124018 19.100756 48.103447
9 19 0.149248 0.275264 0.416467 0.843049 1.617782 3.074283 6.652143 5.706979 6.427264 6.768608 10.604265 57.464645
9 20 0.407389 0.863859 1.264090 1.922870 2.520784 3.581360 6.708406 5.381911 5.514729 5.349894 8.063335 58.421371
9 21 0.069197 0.161304 0.274830 0.429757 0.669458 1.153206 1.763682 2.355688 3.014513 3.947634 4.967634 81.193092
9 22 0.041070 0.074922 0.111679 0.177663 0.295578 0.568152 1.011653 1.551281 2.167727 2.999764 3.832032 87.168480
9 23 0.048390 0.114008 0.203129 0.342599 0.609683 1.157712 1.815267 2.281201 2.613232 3.128839 3.774451 83.911491
9 24 0.053038 0.135636 0.246167 0.373441 0.553428 0.939070 1.442485 1.817522 2.066971 2.418787 2.912125 87.041328
9 25 0.027439 0.041000 0.054932 0.091732 0.162402 0.278004 0.420710 0.603113 0.875208 1.299288 1.789899 94.356277
9 26 0.027966 0.050948 0.073729 0.109534 0.161815 0.247402 0.359317 0.506981 0.735073 1.108499 1.610623 95.008118
9 27 0.024324 0.038966 0.054330 0.090253 0.160525 0.282660 0.436962 0.619785 0.868201 1.253744 1.720346 94.449905
9 28 0.033791 0.077323 0.113355 0.137625 0.169459 0.249485 0.354949 0.448574 0.557965 0.752235 1.032393 96.072845
9 29 0.031032 0.046406 0.058396 0.086311 0.132660 0.198482 0.263915 0.323959 0.399179 0.525691 0.694204 97.239761
9 30 0.026245 0.039448 0.050642 0.078324 0.128300 0.200103 0.277646 0.362048 0.473891 0.636949 0.835090 96.891312
9 31 0.036470 0.063022 0.088671 0.131565 0.193623 0.276291 0.359638 0.441214 0.552278 0.720278 0.925905 96.211044
9 32 0.093124 0.121032 0.126210 0.162354 0.225333 0.312013 0.389978 0.452025 0.525455 0.648958 0.803800 96.139709
9 33 0.015415 0.033540 0.051013 0.065767 0.090394 0.139404 0.192366 0.231723 0.270070 0.338977 0.432666 98.138664
9 34 0.017769 0.038260 0.060111 0.080549 0.111677 0.176156 0.250108 0.300275 0.333062 0.402726 0.508849 97.720459
9 35 0.026029 0.056048 0.088792 0.114478 0.143413 0.201615 0.268568 0.316424 0.349133 0.411543 0.507537 97.516426
9 36 0.025578 0.039573 0.053108 0.077996 0.123869 0.190345 0.249508 0.296320 0.344179 0.421290 0.513379 97.664856
9 37 0.027131 0.044969 0.062472 0.091523 0.140911 0.204766 0.259382 0.310358 0.374292 0.468001 0.574500 97.441689
9 38 0.028390 0.040674 0.051430 0.076373 0.126249 0.192758 0.247389 0.297603 0.361771 0.460400 0.573845 97.543121
9 39 0.014284 0.024701 0.038200 0.061895 0.109446 0.186164 0.262426 0.323417 0.384209 0.483359 0.597973 97.513924
9 40 0.047091 0.100820 0.133915 0.150899 0.200048 0.309986 0.407957 0.446607 0.478732 0.580762 0.724425 96.418755
9 41 0.037213 0.089670 0.146722 0.179177 0.216304 0.313179 0.424985 0.489776 0.524163 0.620101 0.775319 96.183388
9 42 0.013488 0.020343 0.029622 0.049689 0.092356 0.167787 0.252302 0.325065 0.388039 0.490553 0.619218 97.551537
9 43 0.024735 0.033580 0.044542 0.079648 0.159763 0.253194 0.314235 0.380485 0.493342 0.641593 0.753117 96.821770
9 44 0.118107 0.141457 0.148055 0.207622 0.337823 0.466835 0.502288 0.519077 0.589135 0.703594 0.789588 95.476418
9 45 0.023093 0.039990 0.059802 0.097628 0.175267 0.286642 0.376981 0.444529 0.535481 0.685777 0.839130 96.435677
9 46 0.007392 0.012427 0.020092 0.037995 0.081015 0.161477 0.266923 0.399788 0.565952 0.753295 0.894232 96.799408
9 47 0.046434 0.072753 0.111873 0.228475 0.454180 0.595062 0.591284 0.586387 0.628720 0.699123 0.746431 95.239281
9 48 0.090619 0.160200 0.217354 0.295359 0.442529 0.616544 0.684106 0.686036 0.723687 0.834378 0.944361 94.304832
9 49 0.006375 0.011889 0.020233 0.038754 0.085034 0.173284 0.287567 0.431369 0.620888 0.844572 1.024090 96.455940
9 50 0.017887 0.025951 0.037899 0.075962 0.184814 0.368959 0.522893 0.645973 0.802228 1.008019 1.152447 95.156967
9 51 0.082311 0.203236 0.367939 0.531310 0.687908 0.830828 0.888237 0.875781 0.860559 0.890769 0.944022 92.837097
9 52 0.017269 0.034189 0.057752 0.101212 0.203487 0.408454 0.668968 0.883496 1.003141 1.136142 1.258001 94.227890
9 53 0.005555 0.009053 0.014481 0.029227 0.071030 0.153350 0.265744 0.428485 0.679668 1.015427 1.302212 96.025772
9 54 0.020638 0.038524 0.063070 0.119334 0.270776 0.538304 0.791752 0.964961 1.095364 1.235467 1.301306 93.560501
9 55 0.071797 0.136217 0.222269 0.373333 0.618628 0.863796 0.980177 0.995905 0.982061 0.979935 0.978343 92.797539
9 56 0.043717 0.082075 0.125634 0.185637 0.288841 0.448948 0.609966 0.737427 0.835663 0.958191 1.084506 94.599396
9 57 0.034109 0.047779 0.062668 0.102011 0.182292 0.285777 0.375747 0.477243 0.612327 0.786077 0.946774 96.087196
9 58 0.063582 0.070067 0.082485 0.134860 0.228410 0.320238 0.383461 0.460521 0.559065 0.681220 0.795553 96.220543
9 59 0.024329 0.055803 0.088280 0.116878 0.167304 0.263523 0.359931 0.418438 0.464677 0.557469 0.678919 96.804451
9 60 0.017027 0.026989 0.039654 0.068648 0.130839 0.225128 0.307346 0.369298 0.427526 0.527282 0.642703 97.217560
9 61 0.054374 0.112445 0.155749 0.182156 0.221988 0.300307 0.375578 0.419711 0.451776 0.519824 0.615267 96.590820
9 62 0.020308 0.026944 0.035038 0.059921 0.114422 0.190635 0.255911 0.315675 0.378048 0.464710 0.550326 97.588058
9 63 0.005910 0.010339 0.017284 0.034849 0.079534 0.151835 0.219973 0.279803 0.346060 0.440844 0.532111 97.881462
9 64 0.030269 0.077339 0.121208 0.144324 0.180715 0.255967 0.324162 0.351653 0.369615 0.430282 0.520350 97.194115
9 65 0.027024 0.045216 0.062672 0.092607 0.144590 0.212963 0.269513 0.311289 0.347749 0.405544 0.474581 97.606255
9 66 0.002322 0.004009 0.006657 0.013179 0.030130 0.061836 0.101456 0.149010 0.207712 0.287793 0.370120 98.765778
9 67 0.006006 0.009854 0.015014 0.026639 0.051744 0.086114 0.117766 0.153225 0.201324 0.268581 0.341681 98.722046
9 68 0.014517 0.021246 0.027804 0.043239 0.074071 0.111742 0.142686 0.178043 0.226742 0.295103 0.369899 98.494911
9 69 0.004075 0.006972 0.010638 0.017690 0.032387 0.054829 0.079190 0.107702 0.145450 0.199931 0.263194 99.077942
9 70 0.003156 0.004396 0.006293 0.011523 0.022711 0.038058 0.053856 0.075391 0.106544 0.151712 0.204063 99.322296
9 71 0.004752 0.008140 0.011805 0.018227 0.030964 0.049857 0.069504 0.092218 0.122414 0.167401 0.222270 99.202438
9 72 0.003242 0.005305 0.007713 0.012447 0.022138 0.037390 0.054409 0.075423 0.103975 0.147838 0.202758 99.327362
9 73 0.002039 0.003176 0.004759 0.008549 0.016927 0.029829 0.044406 0.063880 0.091472 0.132575 0.181547 99.420837
9 74 0.002299 0.003633 0.005505 0.010129 0.021086 0.038497 0.057359 0.081030 0.114438 0.164298 0.220813 99.280914
9 75 0.007178 0.015419 0.023252 0.030874 0.047289 0.078886 0.113628 0.142297 0.170394 0.218974 0.282313 98.869499
9 76 0.007335 0.012486 0.019126 0.032019 0.057800 0.094186 0.128702 0.164973 0.209082 0.272536 0.345216 98.656532
9 77 0.020182 0.023726 0.029284 0.049216 0.087353 0.125424 0.153144 0.192309 0.248089 0.316161 0.380894 98.374214
9 78 0.043759 0.053879 0.060577 0.086187 0.136433 0.187675 0.218292 0.256442 0.318758 0.405964 0.494812 97.737221
9 79 0.024208 0.039200 0.051294 0.072918 0.117570 0.178736 0.226727 0.267705 0.320748 0.403771 0.494252 97.802872
9 80 0.010274 0.017940 0.026856 0.044657 0.086079 0.156335 0.225465 0.281590 0.336783 0.424321 0.517979 97.871719
9 81 0.034094 0.082022 0.121832 0.148846 0.200593 0.296250 0.379740 0.419811 0.450884 0.525031 0.622421 96.718475
9 82 0.064079 0.118236 0.168746 0.227851 0.306905 0.394788 0.450483 0.482182 0.517246 0.586325 0.674326 96.008835
9 83 0.025431 0.047130 0.069177 0.102743 0.169397 0.270700 0.361736 0.429336 0.493130 0.588792 0.690158 96.752266
9 84 0.031734 0.045288 0.057909 0.090627 0.158892 0.245294 0.318488 0.401478 0.514074 0.653503 0.779034 96.703682
9 85 0.066340 0.073055 0.083791 0.136616 0.242719 0.357310 0.438799 0.528202 0.637754 0.766349 0.873387 95.795677
9 86 0.050482 0.109630 0.179363 0.252195 0.339194 0.437495 0.510228 0.563960 0.635689 0.746293 0.875031 95.300446
9 87 0.018775 0.033411 0.049401 0.079184 0.148475 0.267796 0.390066 0.496244 0.605509 0.753577 0.896219 96.261345
9 88 0.036542 0.058039 0.080855 0.128532 0.224985 0.353214 0.452791 0.532507 0.626844 0.763047 0.892914 95.849731
9 89 0.093292 0.159799 0.217724 0.293945 0.406265 0.526020 0.589652 0.620845 0.669081 0.762770 0.870725 94.789879
9 90 0.038729 0.068981 0.096862 0.136992 0.221688 0.369321 0.511842 0.605530 0.678775 0.793823 0.908491 95.568962
9 91 0.034519 0.057519 0.077125 0.113018 0.192681 0.321815 0.433278 0.506928 0.579207 0.702769 0.829895 96.151253
9 92 0.073695 0.184809 0.277800 0.303027 0.342555 0.460757 0.570434 0.610370 0.631972 0.709240 0.821217 95.014122
9 93 0.052830 0.087765 0.117891 0.170211 0.279245 0.437377 0.550702 0.602250 0.646600 0.742048 0.842716 95.470367
9 94 0.013052 0.021606 0.033623 0.058932 0.113668 0.199026 0.291766 0.395525 0.520472 0.663146 0.782101 96.907082
9 95 0.018979 0.026210 0.038005 0.071808 0.141046 0.217050 0.272310 0.337853 0.432144 0.553423 0.670379 97.220787
9 96 0.013877 0.021900 0.032717 0.055548 0.101448 0.167213 0.232705 0.305661 0.398423 0.519279 0.647728 97.503494
9 97 0.015411 0.022289 0.031429 0.053357 0.097801 0.157624 0.215307 0.287490 0.387718 0.519019 0.657549 97.555008
9 98 0.018960 0.028820 0.040980 0.067624 0.120852 0.190514 0.250812 0.314770 0.397858 0.507369 0.619325 97.442123
9 99 0.035002 0.049811 0.066937 0.110185 0.196479 0.284953 0.335703 0.389694 0.477950 0.595285 0.698323 96.759674
9 100 0.088139 0.111731 0.126783 0.178034 0.273429 0.365458 0.408383 0.444832 0.502412 0.591404 0.677556 96.231842
9 101 0.018053 0.029402 0.044544 0.078567 0.155029 0.260417 0.349620 0.431755 0.527022 0.644482 0.739740 96.721367
9 102 0.060160 0.071145 0.084974 0.139073 0.255914 0.387222 0.461483 0.516943 0.584246 0.689846 0.782500 95.966492
9 103 0.113525 0.215033 0.250690 0.268650 0.337630 0.462633 0.538177 0.556493 0.590080 0.689056 0.804882 95.173157
9 104 0.053172 0.123391 0.180077 0.212453 0.275211 0.412851 0.531550 0.562765 0.566584 0.644904 0.767532 95.669518
9 105 0.013912 0.022933 0.036934 0.069748 0.149008 0.280416 0.412622 0.522499 0.616388 0.737837 0.844544 96.293159
9 106 0.062203 0.075517 0.098376 0.171066 0.295995 0.392252 0.436379 0.501193 0.607365 0.734432 0.842052 95.783165
9 107 0.115116 0.141405 0.150603 0.206747 0.319068 0.423880 0.471297 0.530881 0.641482 0.788225 0.914460 95.296837
9 108 0.043853 0.058020 0.072199 0.115109 0.208296 0.322507 0.404037 0.481018 0.584461 0.725420 0.854793 96.130280
9 109 0.028301 0.052171 0.080017 0.120713 0.188851 0.277600 0.355916 0.428283 0.514397 0.632529 0.756778 96.564445
9 110 0.076561 0.095505 0.105922 0.151497 0.245914 0.359180 0.434133 0.498565 0.583290 0.710889 0.838530 95.900009
9 111 0.052561 0.111304 0.174528 0.229084 0.293339 0.380549 0.456031 0.514790 0.585254 0.698560 0.842432 95.661568
9 112 0.021452 0.035649 0.050470 0.079200 0.146311 0.264524 0.379475 0.455221 0.514734 0.620604 0.743516 96.688843
9 113 0.026555 0.059071 0.093618 0.121688 0.164291 0.243867 0.331276 0.397756 0.455835 0.550208 0.670666 96.885170
9 114 0.053280 0.067597 0.078368 0.117077 0.197100 0.301082 0.376703 0.438968 0.515096 0.637534 0.773346 96.443848
9 115 0.034366 0.073617 0.121477 0.167408 0.222293 0.301116 0.378778 0.445023 0.519455 0.635668 0.787077 96.313721
9 116 0.013948 0.021431 0.030810 0.051835 0.098367 0.173420 0.250321 0.322710 0.401854 0.516950 0.646529 97.471825
9 117 0.011780 0.020637 0.031406 0.051047 0.093625 0.164972 0.241623 0.316872 0.404653 0.530642 0.667899 97.464844
9 118 0.038794 0.063123 0.083072 0.120748 0.198833 0.303567 0.378833 0.434292 0.510915 0.642722 0.791616 96.433487
9 119 0.019616 0.051471 0.092810 0.125884 0.173012 0.266351 0.369729 0.436665 0.487600 0.591077 0.742739 96.643051
9 120 0.004152 0.007048 0.011647 0.022166 0.048842 0.103523 0.177047 0.259676 0.353561 0.491889 0.648662 97.871788
9 121 0.017282 0.026831 0.038114 0.066648 0.135113 0.236544 0.320310 0.394552 0.497090 0.659596 0.827341 96.780579
9 122 0.037525 0.106404 0.192724 0.240368 0.293601 0.429192 0.583096 0.657379 0.680800 0.769200 0.920092 95.089622
9 123 0.018200 0.029884 0.044923 0.074057 0.135582 0.244147 0.362854 0.464127 0.555977 0.702568 0.877905 96.489777
9 124 0.012581 0.020864 0.032301 0.056245 0.108364 0.194895 0.289389 0.390617 0.516597 0.693460 0.874967 96.809715
9 125 0.065673 0.086598 0.102407 0.153084 0.271735 0.436917 0.552759 0.628791 0.716281 0.872454 1.033767 95.079536
9 126 0.041823 0.113418 0.195073 0.240458 0.313056 0.485256 0.663940 0.741673 0.774540 0.891290 1.064227 94.475243
9 127 0.132943 0.170478 0.188619 0.247622 0.365522 0.526983 0.645218 0.721021 0.784785 0.904143 1.038785 94.273880
9 128 0.044525 0.075410 0.108345 0.162677 0.262691 0.414643 0.555921 0.660734 0.755307 0.907037 1.078299 94.974411
9 129 0.039163 0.096798 0.154173 0.187261 0.245068 0.379123 0.524531 0.611258 0.672370 0.803268 0.990415 95.296570
9 130 0.022198 0.031057 0.042430 0.071432 0.130683 0.214772 0.297489 0.390179 0.502892 0.658150 0.829498 96.809219
9 131 0.009054 0.015335 0.023452 0.039464 0.071772 0.122784 0.178310 0.242700 0.330605 0.464947 0.624734 97.876839
9 132 0.013437 0.026893 0.038017 0.049773 0.075118 0.124280 0.179552 0.233300 0.300184 0.414254 0.567967 97.977226
9 133 0.008224 0.011338 0.015867 0.027277 0.049717 0.081109 0.114505 0.158316 0.217956 0.305540 0.412391 98.597755
9 134 0.008816 0.013196 0.018003 0.029037 0.051455 0.082786 0.112062 0.145471 0.191925 0.266724 0.359951 98.720573
9 135 0.014540 0.033051 0.049622 0.059837 0.077954 0.116007 0.158045 0.192898 0.229850 0.298526 0.396739 98.372932
9 136 0.009353 0.015166 0.021887 0.034693 0.061126 0.101254 0.140515 0.178874 0.221765 0.288794 0.370265 98.556313
9 137 0.026224 0.036768 0.044621 0.063565 0.100540 0.145398 0.180911 0.219185 0.269685 0.341451 0.420124 98.151527
9 138 0.036133 0.059667 0.077329 0.101726 0.140475 0.186954 0.221231 0.252849 0.296268 0.368214 0.458008 97.801147
9 139 0.019316 0.046743 0.071125 0.083524 0.106534 0.162339 0.224707 0.269121 0.307553 0.384800 0.495676 97.828568
9 140 0.012741 0.017522 0.023574 0.040752 0.080233 0.138840 0.193647 0.248556 0.313280 0.414218 0.531870 97.984764
9 141 0.017799 0.044241 0.073475 0.095143 0.131513 0.209180 0.299440 0.374588 0.452608 0.592894 0.789362 96.919754
9 142 0.020268 0.037557 0.056638 0.084653 0.132319 0.206458 0.283982 0.360470 0.447471 0.584102 0.763158 97.022919
9 143 0.007131 0.010740 0.016118 0.030282 0.063133 0.117210 0.180896 0.265873 0.384045 0.556057 0.759428 97.609093
9 144 0.011382 0.019784 0.029986 0.051157 0.098006 0.176017 0.258997 0.358019 0.506462 0.745391 1.050872 96.693924
9 145 0.026237 0.057025 0.086614 0.118488 0.186606 0.322033 0.474039 0.619487 0.808395 1.137240 1.580427 94.583412
9 146 0.020903 0.040075 0.062767 0.096249 0.157337 0.264310 0.391938 0.539585 0.731724 1.030797 1.424691 95.239624
9 147 0.014647 0.022253 0.033911 0.066661 0.152511 0.303023 0.470667 0.669151 0.946650 1.356406 1.791922 94.172195
9 148 0.068062 0.178157 0.297457 0.388180 0.562200 0.930194 1.321658 1.578263 1.813525 2.253007 2.812920 87.796379
9 149 0.067216 0.164886 0.282901 0.398367 0.592915 0.967540 1.355696 1.630285 1.898671 2.371639 2.980885 87.289001
9 150 0.021822 0.039265 0.064396 0.119570 0.254216 0.504081 0.807094 1.151613 1.580198 2.139612 2.674932 90.643204
9 151 0.182070 0.227123 0.271598 0.459596 0.905513 1.436987 1.759855 2.034982 2.416009 2.885623 3.210665 84.209976
9 152 0.368995 0.774677 1.116028 1.440803 1.942310 2.609251 2.960003 3.002911 3.097945 3.405964 3.736657 75.544449
9 153 0.146616 0.388375 0.629994 0.748273 0.988381 1.626122 2.327093 2.637595 2.717478 2.993014 3.360847 81.436211
9 154 0.149995 0.188155 0.239070 0.428256 0.916689 1.668051 2.220892 2.491444 2.665834 3.025821 3.320005 82.685783
9 155 0.462512 1.218003 1.776378 1.788883 1.858155 2.383428 2.854068 2.864463 2.731636 2.797493 2.977629 76.287354
9 156 0.569383 0.637785 0.736274 1.133368 1.792357 2.432744 2.771876 2.973851 3.117134 3.324786 3.497193 77.013245
9 157 0.225805 0.317268 0.411717 0.637023 1.077049 1.633258 2.029527 2.326934 2.663305 3.068238 3.354896 82.254974
9 158 0.438309 0.758315 0.873218 1.018463 1.445008 2.154784 2.573497 2.630107 2.706478 2.992478 3.255903 79.153435
9 159 0.419713 0.678824 0.906678 1.212574 1.658019 2.266640 2.703978 2.877345 2.944601 3.123044 3.348476 77.860107
9 160 0.323797 0.513562 0.706915 1.070040 1.696460 2.407295 2.813325 3.019434 3.254017 3.554350 3.756373 76.884430
9 161 1.315928 1.323059 1.282561 1.640458 2.256022 2.813262 3.002614 3.099432 3.235367 3.403575 3.469316 73.158409
9 162 0.807317 1.206455 1.505853 2.036994 2.803520 3.503962 3.640531 3.466782 3.388880 3.462923 3.486709 70.690079
9 163 0.407816 0.959288 1.420489 1.677469 2.200925 3.389103 4.437726 4.552905 4.171786 4.001074 3.926535 68.854881
9 164 0.272207 0.378230 0.510195 0.924544 1.967306 3.431709 4.291017 4.415954 4.250935 4.163666 3.912719 71.481522
9 165 1.581828 2.238476 2.331963 2.564288 3.054248 3.534626 3.448109 3.102738 2.896985 2.834558 2.751355 69.660828
9 166 0.947470 2.254248 2.756737 2.571537 2.806734 3.558327 3.806103 3.391719 3.068872 3.070313 3.111958 68.655983
9 167 0.838605 1.228640 1.377390 1.704010 2.347152 3.119200 3.449476 3.414009 3.319308 3.339758 3.322190 72.540268
9 168 0.508954 0.774246 0.933005 1.254426 1.867955 2.602229 2.995623 3.177247 3.384888 3.582782 3.615756 75.302895
9 169 0.246467 0.330774 0.441878 0.766783 1.459779 2.309697 2.831866 3.131187 3.414816 3.740289 3.894322 77.432144
9 170 0.170598 0.443907 0.749156 0.980151 1.374005 2.059537 2.653365 2.947565 3.188950 3.569660 3.941996 77.921112
9 171 0.365448 0.453161 0.514603 0.756929 1.262550 1.860362 2.239495 2.553619 2.969476 3.523934 3.976983 79.523445
9 172 0.068255 0.120369 0.198116 0.371246 0.744943 1.233375 1.633963 2.040053 2.608878 3.298446 3.860600 83.821762
9 173 0.093314 0.111524 0.141333 0.246943 0.506040 0.928615 1.370636 1.842706 2.417909 3.154980 3.809803 85.376198
9 174 0.118915 0.263199 0.385933 0.504726 0.755975 1.210436 1.590012 1.794113 2.047055 2.556031 3.186858 85.586746
9 175 0.140511 0.383178 0.600746 0.663576 0.760254 1.089974 1.439479 1.591414 1.690560 1.996428 2.470073 87.173805
9 176 0.046482 0.078244 0.116959 0.195645 0.371798 0.659680 0.939760 1.172765 1.409818 1.777138 2.194983 91.036728
9 177 0.030891 0.047299 0.070385 0.130180 0.276665 0.492577 0.693121 0.909651 1.196048 1.532029 1.799783 92.821373
9 178 0.269778 0.297629 0.291673 0.398634 0.624239 0.838077 0.918036 0.992659 1.156501 1.413098 1.639513 91.160164
9 179 0.095114 0.265587 0.416070 0.474370 0.579712 0.811001 0.989417 1.033217 1.082362 1.249177 1.472859 91.531113
9 180 0.023054 0.036716 0.060899 0.126550 0.299719 0.608026 0.934498 1.197158 1.394049 1.631201 1.818460 91.869667
9 181 0.075985 0.186502 0.289172 0.367845 0.529487 0.825591 1.064646 1.154194 1.233931 1.413804 1.606157 91.252686
9 182 0.202083 0.387436 0.537858 0.690095 0.859679 0.998605 1.026847 1.016546 1.056622 1.167737 1.302314 90.754173
9 183 0.101570 0.145378 0.173607 0.249295 0.422790 0.673636 0.882629 1.049351 1.202354 1.364211 1.473362 92.261818
9 184 0.026194 0.041624 0.060207 0.111599 0.262502 0.537884 0.803715 0.998326 1.162050 1.352641 1.470178 93.173080
9 185 0.095961 0.255509 0.412843 0.489050 0.598666 0.762792 0.837104 0.813152 0.813080 0.896521 1.009927 93.015396
9 186 0.282815 0.379260 0.390306 0.468096 0.642884 0.832343 0.890042 0.886363 0.924356 1.032351 1.132262 92.138924
9 187 0.100722 0.135673 0.161540 0.241590 0.415580 0.638852 0.797055 0.932081 1.100014 1.299983 1.440809 92.736099
9 188 0.038651 0.072284 0.106026 0.169253 0.336360 0.631989 0.878239 0.998082 1.092907 1.265387 1.414155 92.996666
9 189 0.109771 0.235118 0.383124 0.539647 0.716608 0.885859 0.967777 0.981949 1.001665 1.064947 1.141887 91.971649
9 190 0.271730 0.344693 0.348651 0.438012 0.631758 0.845057 0.933138 0.964424 1.024314 1.148756 1.264314 91.785149
9 191 0.045028 0.085819 0.129149 0.202507 0.358533 0.582196 0.757800 0.893887 1.067840 1.296773 1.492380 93.088089
9 192 0.032918 0.047364 0.068260 0.124961 0.263936 0.484927 0.695095 0.873216 1.050731 1.266639 1.434532 93.657425
9 193 0.090100 0.167135 0.235151 0.326089 0.500647 0.756428 0.929816 0.984557 1.028149 1.150498 1.284310 92.547127
9 194 0.068794 0.192818 0.346564 0.421895 0.497135 0.699073 0.906774 0.987639 1.008764 1.121121 1.304702 92.444725
9 195 0.030785 0.045008 0.063341 0.107141 0.203176 0.358750 0.522767 0.669369 0.808504 0.996674 1.191758 95.002731
9 196 0.020156 0.033150 0.050475 0.085233 0.161768 0.296090 0.453887 0.618254 0.801227 1.019456 1.208718 95.251587
9 197 0.044019 0.078016 0.116878 0.191550 0.348267 0.556996 0.682863 0.730871 0.800775 0.956513 1.123098 94.370148
9 198 0.082501 0.209983 0.311578 0.337358 0.394590 0.557331 0.699777 0.736867 0.757339 0.876307 1.058693 93.977676
9 199 0.015343 0.026152 0.042412 0.077021 0.158449 0.302010 0.450276 0.569235 0.676857 0.840784 1.013546 95.827911
9 200 0.020110 0.032652 0.048007 0.084268 0.176137 0.335355 0.488700 0.606874 0.727629 0.907578 1.072593 95.500092
9 201 0.079773 0.198098 0.310142 0.362810 0.431759 0.590514 0.734199 0.784490 0.804296 0.899314 1.049652 93.754951
9 202 0.058775 0.101476 0.142655 0.201451 0.299960 0.446207 0.568892 0.644845 0.710516 0.837867 0.997748 94.989609
9 203 0.017055 0.033877 0.053183 0.080112 0.140190 0.260468 0.406072 0.533524 0.651218 0.815675 0.989521 96.019104
9 204 0.024071 0.037937 0.057231 0.104536 0.211270 0.359488 0.478903 0.580325 0.700533 0.867577 1.025802 95.552322
9 205 0.102946 0.174404 0.235900 0.321113 0.442416 0.568304 0.644943 0.697556 0.765948 0.869665 0.983498 94.193306
9 206 0.040753 0.065889 0.090898 0.140304 0.241966 0.387333 0.508628 0.605558 0.715132 0.874599 1.031688 95.297249
9 207 0.015960 0.025762 0.038004 0.067160 0.140000 0.265381 0.396853 0.526098 0.675759 0.869698 1.045548 95.933777
9 208 0.057971 0.114411 0.177995 0.264585 0.399602 0.560687 0.665602 0.723974 0.797054 0.926889 1.072109 94.239120
9 209 0.072398 0.144476 0.203356 0.257200 0.354062 0.512151 0.637461 0.698524 0.760011 0.889795 1.048421 94.422142
9 210 0.026054 0.043298 0.062613 0.102127 0.193426 0.340409 0.475839 0.586947 0.711929 0.894109 1.067504 95.495743
9 211 0.038987 0.063769 0.088362 0.139392 0.255285 0.430701 0.577008 0.683348 0.797617 0.959956 1.101501 94.864067
9 212 0.047908 0.095368 0.158992 0.252858 0.401932 0.585694 0.716891 0.789547 0.857947 0.977880 1.111213 94.003769
9 213 0.076149 0.123555 0.158808 0.215229 0.323040 0.470878 0.582649 0.656012 0.732226 0.846214 0.955196 94.860039
9 214 0.074449 0.099154 0.119661 0.174543 0.283355 0.425849 0.528141 0.591523 0.647380 0.739737 0.826895 95.489311
9 215 0.075907 0.172458 0.240639 0.271059 0.337276 0.486457 0.612288 0.645399 0.657725 0.740096 0.854604 94.906090
9 216 0.059614 0.132344 0.211844 0.272474 0.348683 0.494695 0.635967 0.694977 0.703617 0.763634 0.861732 94.820419
9 217 0.078916 0.110443 0.132989 0.185738 0.287504 0.412226 0.496438 0.550283 0.603142 0.679276 0.745065 95.717987
9 218 0.067460 0.105925 0.133629 0.174165 0.245393 0.337878 0.404980 0.452845 0.511266 0.600795 0.694278 96.271393
9 219 0.039629 0.063165 0.087299 0.129983 0.209235 0.302884 0.364452 0.407029 0.461373 0.544579 0.625817 96.764557
9 220 0.079348 0.094753 0.103711 0.140038 0.206289 0.274355 0.315522 0.354565 0.406584 0.478130 0.546726 96.999977
9 221 0.037672 0.063918 0.087449 0.118321 0.166949 0.225152 0.267122 0.298771 0.336418 0.394015 0.457414 97.546799
9 222 0.017211 0.028942 0.041579 0.060606 0.095510 0.148248 0.198195 0.236237 0.270499 0.324634 0.386876 98.191460
9 223 0.014841 0.025886 0.034339 0.045201 0.069010 0.108302 0.145547 0.175116 0.206958 0.257018 0.312284 98.605499
9 224 0.009448 0.013285 0.017815 0.028412 0.049545 0.076956 0.100581 0.124834 0.154639 0.197238 0.242223 98.985031
9 225 0.005262 0.008325 0.011981 0.019058 0.032789 0.051726 0.070913 0.093306 0.121231 0.158316 0.196980 99.230118
9 226 0.005238 0.007522 0.010152 0.016140 0.027613 0.042394 0.056390 0.073971 0.097283 0.129499 0.164781 99.369019
9 227 0.004265 0.006627 0.009192 0.014297 0.024220 0.037544 0.050064 0.064725 0.083650 0.110631 0.140472 99.454315
9 228 0.003660 0.005928 0.008372 0.012644 0.020928 0.033171 0.045790 0.059982 0.076772 0.100814 0.127993 99.503944
9 229 0.004513 0.006231 0.008282 0.013468 0.023974 0.037167 0.048469 0.061786 0.079279 0.104661 0.131977 99.480186
9 230 0.006000 0.011515 0.016790 0.022497 0.032145 0.047014 0.062288 0.077194 0.093468 0.118572 0.149126 99.363396
9 231 0.003969 0.005853 0.007998 0.012705 0.022149 0.035513 0.048452 0.062682 0.079505 0.104888 0.134192 99.482094
9 232 0.002328 0.003894 0.005842 0.009604 0.017365 0.028989 0.041576 0.056836 0.076910 0.106075 0.138994 99.511589
9 233 0.005068 0.007064 0.009274 0.014869 0.026036 0.039492 0.050903 0.065325 0.086054 0.116327 0.150613 99.428970
9 234 0.002508 0.004257 0.006435 0.010680 0.019773 0.033420 0.047249 0.062714 0.083040 0.113868 0.150143 99.465912
9 235 0.002005 0.003180 0.004736 0.008252 0.016073 0.028066 0.040987 0.057353 0.080557 0.115462 0.156559 99.486771
9 236 0.002681 0.004434 0.006623 0.011033 0.020408 0.034780 0.050300 0.069255 0.095142 0.133538 0.179608 99.392197
9 237 0.002317 0.003797 0.005717 0.010025 0.019816 0.035420 0.052578 0.074482 0.106477 0.155317 0.214232 99.319824
9 238 0.001946 0.003137 0.004920 0.009367 0.020397 0.038998 0.060422 0.087841 0.127945 0.188266 0.257673 99.199089
9 239 0.006069 0.009796 0.014172 0.023643 0.044515 0.075870 0.106526 0.140250 0.186561 0.258110 0.341598 98.792892
9 240 0.012054 0.026571 0.041056 0.053655 0.077434 0.123826 0.175943 0.218583 0.259088 0.326829 0.414978 98.269981
9 241 0.004826 0.008155 0.012157 0.020605 0.041275 0.079088 0.121126 0.163644 0.216972 0.303581 0.408377 98.620193
9 242 0.011182 0.019265 0.028652 0.045689 0.079391 0.127945 0.176012 0.228913 0.300655 0.406657 0.527995 98.047646
9 243 0.016485 0.023932 0.031516 0.050586 0.094467 0.160533 0.221987 0.283896 0.365096 0.490392 0.630044 97.631065
9 244 0.020323 0.043445 0.064952 0.084173 0.122793 0.201192 0.285495 0.348587 0.412850 0.525477 0.667545 97.223167
9 245 0.024678 0.048934 0.071164 0.097795 0.152455 0.251848 0.344769 0.399121 0.447097 0.551932 0.688135 96.922073
9 246 0.036066 0.082649 0.127476 0.163178 0.224704 0.338296 0.446815 0.517570 0.586762 0.718652 0.893115 95.864716
9 247 0.013480 0.021767 0.033243 0.061476 0.135769 0.268472 0.406380 0.533776 0.675100 0.877437 1.083625 95.889473
9 248 0.045399 0.065014 0.080492 0.119022 0.195948 0.292559 0.368188 0.449548 0.574716 0.755466 0.939878 96.113770
9 249 0.081959 0.140320 0.161795 0.201715 0.309344 0.474690 0.579612 0.629672 0.712220 0.882668 1.081898 94.744110
9 250 0.048519 0.133342 0.243617 0.332823 0.448491 0.659567 0.863505 1.000770 1.143347 1.403821 1.758314 91.963882
9 251 0.023952 0.038502 0.059388 0.110176 0.237803 0.474075 0.745403 1.001275 1.238249 1.541126 1.845929 92.684120
9 252 0.071033 0.119079 0.150539 0.205455 0.334034 0.549000 0.732059 0.853963 0.990628 1.234933 1.503310 93.255966
9 253 0.151311 0.333655 0.427977 0.473949 0.612890 0.926384 1.195688 1.317463 1.443307 1.745167 2.146776 89.225426
9 254 0.088672 0.211881 0.354043 0.505465 0.795211 1.326418 1.791610 2.010885 2.185867 2.587720 3.083189 85.059036
9 255 0.109457 0.170572 0.238188 0.374814 0.633325 0.998014 1.342385 1.642066 1.925740 2.287260 2.645766 87.632416
9 256 0.176805 0.197581 0.233655 0.405372 0.762857 1.135954 1.359582 1.586262 1.915979 2.335869 2.670876 87.219208
9 257 0.511011 0.641961 0.653055 0.861590 1.315714 1.829489 2.088009 2.281737 2.644090 3.201952 3.672384 80.299011
9 258 0.178435 0.421804 0.659833 0.845182 1.231358 2.031317 2.753963 2.989558 3.075638 3.452136 3.884960 78.475815
9 259 0.160183 0.348817 0.500086 0.618498 0.892034 1.503624 2.100707 2.357749 2.466171 2.803446 3.215515 83.033173
9 260 0.296337 0.441767 0.561244 0.813669 1.238555 1.738675 2.089696 2.337850 2.601671 2.974994 3.307346 81.598190
9 261 0.428300 0.579702 0.632203 0.893503 1.493830 2.167330 2.442727 2.553308 2.739518 2.985009 3.079115 80.005455
9 262 0.235361 0.331789 0.423099 0.660231 1.149306 1.744834 2.092973 2.292742 2.519833 2.807822 2.979738 82.762268
9 263 0.181119 0.324081 0.453586 0.624591 0.935115 1.422024 1.837435 2.090611 2.294527 2.578425 2.837243 84.421242
9 264 0.193741 0.287545 0.372652 0.560893 0.909133 1.356123 1.686497 1.930587 2.176281 2.462606 2.691028 85.372910
9 265 0.119279 0.181561 0.241523 0.358476 0.571214 0.887205 1.191502 1.470551 1.754907 2.090620 2.399656 88.733505
9 266 0.066877 0.103012 0.140250 0.216136 0.364407 0.576200 0.759530 0.927477 1.139043 1.460859 1.813859 92.432343
9 267 0.073681 0.161271 0.223702 0.264086 0.384561 0.677186 0.980792 1.114713 1.174248 1.341665 1.540154 92.063942
9 268 0.024115 0.038721 0.057792 0.097598 0.179378 0.304448 0.424434 0.538155 0.672629 0.882211 1.125005 95.655510
9 269 0.043688 0.063023 0.080544 0.120026 0.192172 0.280369 0.355879 0.438082 0.537998 0.669599 0.808242 96.410378
9 270 0.016938 0.024472 0.032926 0.053547 0.094782 0.147525 0.193973 0.248338 0.321764 0.421503 0.527162 97.917068
9 271 0.010686 0.016228 0.022746 0.037033 0.064660 0.099875 0.133198 0.175508 0.232463 0.307516 0.386905 98.513184
9 272 0.007520 0.010282 0.014050 0.024168 0.044745 0.070541 0.095112 0.128815 0.175326 0.235579 0.298502 98.895355
9 273 0.005138 0.007744 0.011431 0.020369 0.038595 0.061581 0.083928 0.115561 0.161462 0.221326 0.283312 98.989555
9 274 0.008243 0.011168 0.015415 0.026964 0.049924 0.076416 0.100415 0.135301 0.185402 0.249104 0.313565 98.828087
9 275 0.010539 0.014066 0.019794 0.035187 0.065328 0.099785 0.131424 0.176437 0.239699 0.317486 0.393332 98.496918
9 276 0.017665 0.022219 0.029004 0.050782 0.096092 0.148705 0.193077 0.254397 0.344749 0.458602 0.566855 97.817856
9 277 0.011817 0.019042 0.029887 0.053166 0.101237 0.174070 0.248327 0.328619 0.427344 0.563272 0.707573 97.335648
9 278 0.033255 0.046559 0.059135 0.094029 0.174415 0.291272 0.383989 0.464371 0.571580 0.741460 0.917291 96.222649
9 279 0.081314 0.182131 0.248637 0.274938 0.357754 0.566612 0.759241 0.816962 0.826789 0.931709 1.083413 93.870506
9 280 0.045737 0.069520 0.097786 0.159948 0.295294 0.483906 0.622844 0.713120 0.809151 0.968748 1.123898 94.610046
9 281 0.176540 0.196540 0.212295 0.293204 0.429587 0.569547 0.654212 0.733399 0.829130 0.971857 1.107839 93.825844
9 282 0.105328 0.188012 0.236852 0.288305 0.409473 0.620599 0.763111 0.793332 0.819465 0.937483 1.072752 93.765297
9 283 0.077813 0.144993 0.209387 0.274204 0.359560 0.499865 0.629728 0.707686 0.762790 0.875722 1.016855 94.441399
9 284 0.057356 0.113406 0.159642 0.202642 0.284714 0.443458 0.597891 0.686706 0.742809 0.855049 0.993116 94.863213
9 285 0.012168 0.021592 0.036513 0.069683 0.144667 0.264418 0.385148 0.497525 0.618186 0.769976 0.904587 96.275536
9 286 0.050329 0.073293 0.093330 0.143148 0.240278 0.344870 0.405422 0.458452 0.537044 0.648174 0.756008 96.249649
9 287 0.007426 0.011643 0.018343 0.036661 0.084067 0.158439 0.234366 0.326350 0.454692 0.610583 0.737377 97.320053
9 288 0.019625 0.028551 0.039961 0.070414 0.142347 0.246272 0.335782 0.421044 0.523669 0.656737 0.772246 96.743355
9 289 0.046319 0.101092 0.146555 0.186254 0.260770 0.376032 0.460739 0.498617 0.544588 0.642572 0.757230 95.979240
9 290 0.024323 0.051280 0.077569 0.105815 0.161152 0.259362 0.350183 0.401507 0.442082 0.525263 0.628536 96.972931
9 291 0.005087 0.008101 0.012872 0.024909 0.056047 0.112394 0.180678 0.260280 0.355725 0.476118 0.587623 97.920166
9 292 0.020772 0.032873 0.047300 0.079843 0.149418 0.238689 0.307648 0.370367 0.451913 0.562361 0.665194 97.073624
9 293 0.044071 0.073078 0.097639 0.140058 0.215519 0.306487 0.374421 0.428677 0.489474 0.569072 0.645659 96.615845
9 294 0.005905 0.010228 0.016289 0.029340 0.060568 0.113190 0.169366 0.225952 0.292222 0.384789 0.479485 98.212662
9 295 0.006277 0.009967 0.014817 0.026338 0.054052 0.096182 0.135852 0.177189 0.232447 0.315510 0.403682 98.527687
9 296 0.024659 0.048727 0.067146 0.084726 0.118620 0.172544 0.219435 0.250940 0.282669 0.337601 0.401467 97.991470
9 297 0.008221 0.014589 0.022148 0.035062 0.061202 0.100480 0.138162 0.170752 0.202838 0.248461 0.295869 98.702217
9 298 0.002724 0.003897 0.005609 0.010017 0.020019 0.035441 0.053366 0.076750 0.106075 0.144597 0.184979 99.356529
9 299 0.004457 0.007067 0.010286 0.016909 0.030323 0.047103 0.062039 0.079048 0.101332 0.132460 0.165642 99.343330
9 300 0.005295 0.008236 0.011385 0.017650 0.029784 0.044577 0.057452 0.071831 0.090093 0.114763 0.140076 99.408859
9 301 0.003132 0.004659 0.006352 0.009838 0.016770 0.025801 0.034882 0.046209 0.060969 0.081335 0.103231 99.606819
9 302 0.002174 0.003161 0.004359 0.007049 0.012357 0.019038 0.025687 0.034284 0.045714 0.061427 0.078477 99.706276
9 303 0.004032 0.005555 0.007165 0.011021 0.017965 0.025468 0.032244 0.041054 0.052427 0.067153 0.081949 99.653969
9 304 0.002376 0.003691 0.005205 0.008131 0.013570 0.020228 0.026425 0.033478 0.042226 0.054596 0.067896 99.722176
9 305 0.002450 0.003853 0.005313 0.007918 0.012549 0.018184 0.023572 0.029826 0.037540 0.048397 0.060073 99.750320
9 306 0.003258 0.004448 0.005636 0.008511 0.013727 0.019523 0.024838 0.031441 0.039463 0.049846 0.060494 99.738815
9 307 0.001876 0.002844 0.003977 0.006332 0.010981 0.016823 0.022303 0.028584 0.036262 0.046788 0.057754 99.765472
9 308 0.002174 0.003230 0.004357 0.006732 0.011436 0.017208 0.022483 0.028696 0.036687 0.047751 0.059262 99.759987
9 309 0.002768 0.004200 0.005675 0.008576 0.014055 0.020692 0.026561 0.033053 0.041129 0.052583 0.064631 99.726074
9 310 0.003763 0.005847 0.007741 0.011084 0.017148 0.024475 0.030804 0.037406 0.045339 0.056643 0.068618 99.691132
9 311 0.003088 0.004742 0.006402 0.009529 0.015646 0.023399 0.030204 0.037299 0.045998 0.058638 0.071970 99.693085
9 312 0.003630 0.005817 0.008056 0.011743 0.018176 0.026468 0.034397 0.042689 0.051997 0.064874 0.078863 99.653290
9 313 0.003934 0.006105 0.008374 0.012777 0.021329 0.031574 0.039542 0.047108 0.056672 0.071024 0.085684 99.615875
9 314 0.007920 0.011666 0.014502 0.019695 0.028798 0.039321 0.047680 0.056050 0.066099 0.080565 0.095546 99.532166
9 315 0.004044 0.006272 0.008671 0.013398 0.022923 0.035072 0.045155 0.054506 0.065278 0.080953 0.096899 99.566826
9 316 0.003320 0.005127 0.007479 0.012313 0.022169 0.035196 0.046862 0.058335 0.071343 0.089425 0.107403 99.541031
9 317 0.009843 0.013332 0.016155 0.023496 0.037038 0.050207 0.058324 0.067095 0.079830 0.097694 0.114508 99.432472
9 318 0.011340 0.015593 0.019157 0.027459 0.042357 0.056896 0.065465 0.074208 0.087183 0.106737 0.126207 99.367401
9 319 0.003312 0.005064 0.007320 0.012467 0.024220 0.041920 0.058773 0.074508 0.090604 0.111674 0.130625 99.439514
9 320 0.005778 0.008414 0.011415 0.018844 0.035039 0.054932 0.068664 0.079857 0.093879 0.116090 0.138264 99.368820
9 321 0.013042 0.026297 0.035750 0.040759 0.050218 0.068815 0.086658 0.098055 0.107655 0.127799 0.154116 99.190834
9 322 0.005412 0.008644 0.011986 0.018006 0.030253 0.047781 0.062906 0.074617 0.086331 0.106087 0.128332 99.419647
9 323 0.003408 0.005210 0.007476 0.012164 0.021668 0.035462 0.049740 0.065116 0.082077 0.104067 0.125724 99.487892
9 324 0.005542 0.008265 0.010602 0.015510 0.025720 0.038759 0.048846 0.058026 0.069961 0.088009 0.106687 99.524078
9 325 0.004937 0.007580 0.010388 0.015391 0.023995 0.034097 0.042800 0.051933 0.063056 0.078617 0.094824 99.572388
9 326 0.006023 0.008328 0.010215 0.014672 0.023201 0.032938 0.040626 0.049029 0.060148 0.075608 0.090929 99.588280
9 327 0.005080 0.007220 0.009196 0.013142 0.019922 0.028220 0.035806 0.044042 0.053239 0.066240 0.080236 99.637657
9 328 0.002929 0.004640 0.006252 0.009263 0.015104 0.022323 0.028588 0.035302 0.043513 0.054839 0.066036 99.711212
9 329 0.004249 0.006443 0.008888 0.012948 0.018847 0.027106 0.035388 0.043683 0.051811 0.065654 0.083925 99.641052
10 11 0.000000 0.000000 0.000000 0.000000 0.000000 0.000000 0.000000 0.000000 0.000000 0.000000 0.000000 0.000000
10 12 0.627192 9.432391 19.470644 49.380257 16.421457 2.449089 0.415956 0.091496 0.022605 0.007970 0.002287 1.678656
10 13 8.671307 27.132744 9.229855 11.047020 9.172946 12.629321 12.490568 6.189875 0.903304 0.103714 0.010486 2.418860
10 14 1.620883 15.441601 17.057627 18.280523 8.612150 6.860229 6.262022 7.024277 7.010587 6.280240 2.934351 2.615511
10 15 0.994318 3.577590 1.613635 3.586796 9.322961 28.188890 21.682247 10.994219 5.382016 4.588873 3.342275 6.726179
10 16 1.030258 1.637440 1.917160 3.032251 5.081386 12.398556 34.297863 22.178129 9.143637 3.397400 1.729560 4.156360
10 17 0.341145 0.724082 0.860597 1.177595 2.501456 8.583100 25.401848 16.774214 11.562489 9.401688 9.450621 13.221166
10 18 0.105682 0.181302 0.375436 0.875552 1.116781 1.455680 3.995544 6.638229 15.330240 16.052801 16.820726 37.052025
10 19 0.064356 0.233932 0.348345 0.367600 0.487662 0.936644 2.429177 2.711888 5.716938 11.093982 24.454397 51.155079
10 20 0.063600 0.152673 0.245985 0.411173 0.629101 1.365549 4.075974 4.579093 6.453630 7.660000 13.280700 61.082520
10 21 0.020375 0.050114 0.088924 0.151234 0.222121 0.499162 1.536654 1.645597 2.078383 2.689401 5.677112 85.340919
10 22 0.009369 0.020779 0.035018 0.056349 0.088214 0.169194 0.312643 0.513276 0.789866 1.316527 2.171008 94.517754
10 23 0.007468 0.017786 0.032625 0.055911 0.099797 0.218121 0.433808 0.719637 1.095917 1.764714 2.740800 92.813416
10 24 0.008871 0.025117 0.050992 0.082612 0.125567 0.225958 0.392747 0.597806 0.856166 1.294725 1.946173 94.393265
10 25 0.007003 0.012056 0.017938 0.029944 0.051365 0.091360 0.149057 0.225457 0.334744 0.526462 0.814010 97.740608
10 26 0.006411 0.012787 0.020100 0.032338 0.052971 0.089487 0.137251 0.195580 0.281688 0.437221 0.676786 98.057381
10 27 0.005974 0.010388 0.015007 0.024803 0.045251 0.086582 0.146551 0.223577 0.332467 0.523570 0.798694 97.787132
10 28 0.010599 0.028453 0.051659 0.071135 0.090238 0.134039 0.197032 0.254398 0.314148 0.427812 0.612670 97.807816
10 29 0.013399 0.024193 0.033569 0.047566 0.070508 0.109987 0.155308 0.195289 0.240266 0.320735 0.435387 98.353790
10 30 0.007376 0.013230 0.018681 0.028663 0.048781 0.085298 0.129355 0.173173 0.229466 0.326754 0.460041 98.479179
10 31 0.009605 0.018194 0.027787 0.043602 0.070463 0.115754 0.171324 0.228227 0.299755 0.413473 0.560279 98.041542
10 32 0.029091 0.045649 0.053612 0.071172 0.105973 0.161415 0.214583 0.254980 0.305436 0.395263 0.509191 97.853630
10 33 0.017041 0.041912 0.069430 0.091513 0.121491 0.192949 0.287957 0.355380 0.407985 0.513121 0.672737 97.228485
10 34 0.004259 0.010133 0.017896 0.025957 0.039766 0.071700 0.116865 0.157234 0.190003 0.246162 0.329822 98.790207
10 35 0.008372 0.021412 0.038735 0.052438 0.070044 0.108713 0.159033 0.201649 0.238161 0.300058 0.392424 98.408958
10 36 0.010319 0.020121 0.029469 0.040113 0.061966 0.106554 0.159667 0.204815 0.247146 0.315754 0.406197 98.397881
10 37 0.009595 0.021464 0.035063 0.049992 0.078699 0.129675 0.182376 0.226569 0.280340 0.372168 0.491573 98.122482
10 38 0.010356 0.020091 0.029129 0.041050 0.069668 0.126352 0.188577 0.238788 0.292884 0.384632 0.495917 98.102554
10 39 0.008380 0.017633 0.027586 0.039088 0.065124 0.123081 0.194621 0.251809 0.304415 0.395292 0.507740 98.065231
10 40 0.018300 0.059040 0.112713 0.130750 0.149208 0.231073 0.346819 0.417544 0.452127 0.545544 0.696711 96.840172
10 41 0.013915 0.046322 0.099566 0.130037 0.155177 0.236465 0.351479 0.422495 0.449408 0.529679 0.673841 96.891617
10 42 0.008722 0.018904 0.028965 0.039097 0.063602 0.123911 0.197937 0.248159 0.288917 0.383223 0.519062 98.079506
10 43 0.023595 0.041119 0.053989 0.075422 0.131089 0.222508 0.296540 0.351592 0.430100 0.556789 0.671214 97.146049
10 44 0.064337 0.089412 0.097877 0.140916 0.263051 0.447114 0.579553 0.618657 0.605312 0.645908 0.685925 95.761940
10 45 0.014587 0.031518 0.046298 0.060237 0.092891 0.165172 0.246734 0.312455 0.395412 0.555164 0.747225 97.332306
10 46 0.005869 0.013298 0.021775 0.033529 0.063172 0.120951 0.176082 0.220495 0.298577 0.467147 0.694602 97.884506
10 47 0.031630 0.057102 0.078306 0.119676 0.250821 0.470636 0.587732 0.594331 0.581502 0.613456 0.647539 95.967270
10 48 0.033081 0.060895 0.077989 0.108703 0.203848 0.390052 0.562854 0.657161 0.716834 0.795634 0.844499 95.548447
10 49 0.003225 0.007998 0.015208 0.024923 0.045401 0.091007 0.152258 0.214611 0.294522 0.448535 0.678482 98.023827
10 50 0.011640 0.020798 0.029596 0.046620 0.090299 0.175005 0.274732 0.388189 0.538799 0.748375 0.958093 96.717850
10 51 0.021407 0.050465 0.084787 0.128497 0.227318 0.436303 0.696390 0.875773 0.954320 1.022668 1.068144 94.433929
10 52 0.005769 0.013139 0.023641 0.039508 0.074016 0.146107 0.241629 0.346203 0.481399 0.707296 1.005318 96.915977
10 53 0.002804 0.005467 0.008993 0.015877 0.033363 0.071870 0.126336 0.195516 0.293929 0.465186 0.711933 98.068726
10 54 0.008019 0.016931 0.027922 0.046204 0.091787 0.186705 0.316709 0.488583 0.746934 1.102114 1.429600 95.538490
10 55 0.018796 0.038670 0.062470 0.096438 0.170245 0.315332 0.508206 0.721615 0.950999 1.181866 1.329704 94.605659
10 56 0.019283 0.039404 0.060909 0.087240 0.136320 0.224511 0.322706 0.414025 0.517156 0.680645 0.889659 96.608147
10 57 0.015709 0.027804 0.040569 0.060923 0.101696 0.170913 0.245341 0.319685 0.409303 0.546959 0.712349 97.348747
10 58 0.029070 0.042433 0.052125 0.076593 0.131742 0.211916 0.280779 0.346950 0.433970 0.562442 0.698863 97.133118
10 59 0.011071 0.031563 0.059061 0.076607 0.101191 0.162086 0.242728 0.306374 0.360584 0.454205 0.587014 97.607513
10 60 0.009841 0.020086 0.031632 0.045998 0.076165 0.141192 0.222792 0.290072 0.345158 0.438418 0.558197 97.820450
10 61 0.019736 0.053299 0.090221 0.112626 0.150272 0.227171 0.303695 0.348917 0.392893 0.476185 0.580411 97.244576
10 62 0.014076 0.026278 0.034806 0.045268 0.071744 0.124552 0.181604 0.229459 0.281778 0.369346 0.474119 98.146973
10 63 0.002854 0.006599 0.011825 0.019879 0.039565 0.082862 0.137777 0.184956 0.231038 0.309554 0.407489 98.565598
10 64 0.011247 0.035357 0.067144 0.084260 0.107940 0.165365 0.234602 0.279394 0.310945 0.370552 0.455213 97.877975
10 65 0.013788 0.032215 0.053339 0.071699 0.097973 0.145179 0.196215 0.234386 0.267323 0.324455 0.401545 98.161888
10 66 0.001957 0.004221 0.007222 0.012158 0.024236 0.049679 0.082875 0.117221 0.156084 0.215509 0.285578 99.043259
10 67 0.004337 0.008603 0.013457 0.020824 0.036804 0.063352 0.091023 0.118567 0.154818 0.210829 0.276713 99.000671
10 68 0.009244 0.015149 0.019753 0.028778 0.049846 0.081014 0.108886 0.137488 0.178276 0.238576 0.303795 98.829201
10 69 0.003531 0.007117 0.011334 0.017122 0.028053 0.046001 0.065378 0.086224 0.114505 0.158768 0.214163 99.247810
10 70 0.002796 0.004364 0.006145 0.010128 0.018860 0.032171 0.045919 0.062634 0.086004 0.121186 0.162927 99.446869
10 71 0.003470 0.006719 0.010156 0.014901 0.023904 0.038097 0.053090 0.069919 0.092970 0.129395 0.175808 99.381569
10 72 0.002525 0.004660 0.006977 0.010631 0.018345 0.031494 0.046323 0.063044 0.085021 0.119715 0.163318 99.447945
10 73 0.001957 0.003379 0.005028 0.008230 0.015408 0.027527 0.041208 0.057330 0.078737 0.111414 0.150554 99.499222
10 74 0.002279 0.004169 0.006403 0.010473 0.020202 0.037809 0.057199 0.076287 0.098513 0.133906 0.176686 99.376076
10 75 0.005960 0.015046 0.025682 0.033231 0.044371 0.066757 0.092678 0.114401 0.136471 0.175627 0.231192 99.058586
10 76 0.005449 0.011295 0.018329 0.026806 0.042493 0.070427 0.102105 0.131730 0.162495 0.211129 0.273726 98.944016
10 77 0.009986 0.015430 0.020562 0.031759 0.057074 0.092917 0.123289 0.154382 0.196402 0.257193 0.321163 98.719841
10 78 0.015850 0.027867 0.037825 0.053276 0.086799 0.135118 0.172876 0.204144 0.247788 0.319948 0.401212 98.297295
10 79 0.009304 0.020060 0.030625 0.041488 0.064281 0.107586 0.152895 0.190410 0.233883 0.307372 0.398053 98.444046
10 80 0.003612 0.007618 0.012622 0.019705 0.035549 0.070024 0.115030 0.158688 0.204204 0.281066 0.377985 98.713890
10 81 0.007776 0.022313 0.042438 0.058642 0.086407 0.149997 0.230791 0.291580 0.334791 0.411257 0.514775 97.849236
10 82 0.013580 0.032172 0.055685 0.078583 0.117143 0.193973 0.285635 0.356041 0.406601 0.485872 0.586110 97.388603
10 83 0.007467 0.016445 0.027617 0.041283 0.067650 0.119708 0.182999 0.242676 0.308122 0.414242 0.551675 98.020111
10 84 0.009235 0.016730 0.024640 0.037913 0.066954 0.117782 0.172396 0.228989 0.302671 0.417164 0.553334 98.052193
10 85 0.017223 0.025394 0.033558 0.056036 0.110456 0.187546 0.248736 0.308893 0.397754 0.535374 0.680779 97.398254
10 86 0.012588 0.030889 0.056027 0.084296 0.135489 0.230480 0.337860 0.421435 0.495688 0.608987 0.743333 96.842926
10 87 0.005724 0.012011 0.020188 0.032731 0.062068 0.125446 0.209957 0.295950 0.387260 0.521138 0.674120 97.653404
10 88 0.012381 0.024780 0.038649 0.062050 0.119774 0.220544 0.311817 0.375758 0.447394 0.565810 0.692534 97.128510
10 89 0.032727 0.081304 0.126368 0.151609 0.200051 0.304968 0.409388 0.467788 0.514221 0.608633 0.731234 96.371712
10 90 0.021334 0.048923 0.073755 0.092597 0.136721 0.234770 0.340413 0.408060 0.466295 0.575715 0.710611 96.890808
10 91 0.012370 0.027633 0.043498 0.059779 0.100555 0.203833 0.338063 0.424750 0.469167 0.555465 0.657837 97.107048
10 92 0.031874 0.104585 0.202831 0.236064 0.253660 0.344084 0.458246 0.514418 0.533698 0.594261 0.694947 96.031334
10 93 0.035552 0.087450 0.142151 0.169342 0.204213 0.299714 0.411561 0.478611 0.516391 0.598689 0.717796 96.338531
10 94 0.010563 0.023847 0.040366 0.061247 0.105028 0.186904 0.276150 0.344870 0.411044 0.511021 0.623188 97.405777
10 95 0.017367 0.032211 0.046543 0.067544 0.112041 0.181573 0.245779 0.302049 0.371809 0.471605 0.576091 97.575386
10 96 0.013781 0.027021 0.041821 0.061920 0.099726 0.158494 0.215241 0.267740 0.334649 0.433069 0.548114 97.798431
10 97 0.016735 0.028774 0.040622 0.058880 0.095052 0.151201 0.205997 0.260606 0.329770 0.428195 0.539986 97.844177
10 98 0.020433 0.038604 0.055635 0.076091 0.114616 0.171997 0.222046 0.265334 0.322652 0.408659 0.507348 97.796585
10 99 0.024989 0.048507 0.068634 0.091991 0.141520 0.217388 0.277303 0.318795 0.376303 0.472753 0.580285 97.381531
10 100 0.055486 0.104633 0.129798 0.147120 0.197707 0.282624 0.346514 0.382817 0.431071 0.519992 0.619241 96.782997
10 101 0.010951 0.024984 0.042735 0.064455 0.110344 0.195367 0.280611 0.336676 0.389800 0.482904 0.594635 97.466537
10 102 0.031997 0.054794 0.064819 0.080379 0.133135 0.239416 0.337106 0.400641 0.475423 0.606601 0.737987 96.837708
10 103 0.034418 0.096621 0.157049 0.180815 0.234411 0.369233 0.489728 0.516095 0.514914 0.584072 0.689996 96.132645
10 104 0.021608 0.073957 0.151581 0.177698 0.195927 0.292069 0.419977 0.484603 0.501421 0.577936 0.709595 96.393623
10 105 0.007626 0.017677 0.031755 0.048259 0.081311 0.159393 0.269268 0.363378 0.433644 0.546118 0.689716 97.351852
10 106 0.022245 0.037040 0.049541 0.075792 0.144650 0.252866 0.338328 0.402129 0.491606 0.635342 0.766689 96.783768
10 107 0.035560 0.061332 0.079072 0.111597 0.194536 0.316132 0.397944 0.445496 0.515647 0.648323 0.782721 96.411644
10 108 0.018378 0.033822 0.047652 0.067917 0.115713 0.202450 0.285635 0.348953 0.427207 0.566142 0.731125 97.155006
10 109 0.009589 0.022581 0.038921 0.057146 0.093026 0.160719 0.233970 0.291776 0.355507 0.464342 0.599503 97.672920
10 110 0.026784 0.048232 0.061017 0.078872 0.130056 0.225840 0.311304 0.365356 0.427177 0.544631 0.677219 97.103516
10 111 0.016515 0.047031 0.088128 0.119195 0.165690 0.255728 0.350999 0.415499 0.479375 0.589817 0.733240 96.738777
10 112 0.007886 0.018219 0.030900 0.043962 0.071506 0.140658 0.238729 0.316945 0.370637 0.465714 0.595666 97.699181
10 113 0.010828 0.033117 0.063694 0.082190 0.106352 0.160959 0.224990 0.268671 0.306996 0.380893 0.488643 97.872665
10 114 0.026265 0.048934 0.061598 0.074217 0.110582 0.188465 0.269253 0.322177 0.370849 0.469328 0.596939 97.461395
10 115 0.013159 0.033841 0.058443 0.079993 0.120312 0.198608 0.281078 0.337032 0.394786 0.498115 0.632536 97.352097
10 116 0.006889 0.013349 0.020019 0.029551 0.052667 0.101954 0.162925 0.217515 0.273421 0.364894 0.479036 98.277786
10 117 0.007245 0.015797 0.025170 0.037100 0.063781 0.111797 0.159956 0.199727 0.252360 0.345029 0.463118 98.318916
10 118 0.020722 0.042749 0.058741 0.073643 0.112203 0.189400 0.266647 0.321907 0.387303 0.507865 0.658073 97.360748
10 119 0.008630 0.025731 0.049088 0.065391 0.093135 0.159205 0.243653 0.306281 0.359366 0.455622 0.590073 97.643822
10 120 0.002872 0.005995 0.010192 0.017228 0.034712 0.074024 0.127534 0.181456 0.241459 0.340189 0.464193 98.500145
10 121 0.011858 0.023180 0.033660 0.048730 0.086029 0.159659 0.238108 0.301747 0.375783 0.507737 0.671061 97.542450
10 122 0.014722 0.047784 0.093672 0.119818 0.159871 0.264258 0.398284 0.495351 0.576391 0.712130 0.887670 96.230049
10 123 0.008901 0.018373 0.028642 0.041122 0.069232 0.136237 0.226182 0.305651 0.379343 0.511009 0.692826 97.582481
10 124 0.008155 0.017217 0.027875 0.043090 0.077705 0.142446 0.211357 0.275928 0.364199 0.511258 0.689756 97.631012
10 125 0.038614 0.070980 0.096780 0.128947 0.202464 0.334665 0.464747 0.563267 0.662607 0.820010 0.999475 95.617447
10 126 0.017549 0.053468 0.101956 0.130229 0.178632 0.302228 0.457654 0.569303 0.669237 0.843770 1.059149 95.616821
10 127 0.053709 0.089812 0.112563 0.144862 0.225880 0.372090 0.509530 0.604221 0.688290 0.822175 0.962427 95.414436
10 128 0.015064 0.031015 0.049702 0.073520 0.120959 0.214519 0.326440 0.430672 0.543835 0.721571 0.931735 96.540970
10 129 0.011465 0.030474 0.053214 0.071511 0.108503 0.199609 0.320882 0.423040 0.518767 0.679400 0.884027 96.699104
10 130 0.007761 0.012157 0.017197 0.028330 0.053161 0.097281 0.148685 0.211150 0.297052 0.434363 0.608592 98.084274
10 131 0.003940 0.007395 0.011678 0.019136 0.034763 0.063823 0.098848 0.138949 0.191916 0.282645 0.408781 98.738129
10 132 0.004691 0.010208 0.016132 0.023171 0.037827 0.066981 0.101929 0.139026 0.188428 0.275272 0.397718 98.738617
10 133 0.003375 0.005379 0.007743 0.012922 0.024136 0.042648 0.063100 0.088871 0.126556 0.189549 0.273767 99.161949
10 134 0.003118 0.005475 0.008042 0.012835 0.023759 0.043436 0.065448 0.089005 0.119433 0.172345 0.243511 99.213593
10 135 0.005000 0.012883 0.022156 0.029660 0.043612 0.072906 0.107434 0.136084 0.165227 0.219822 0.298401 98.886818
10 136 0.003442 0.006446 0.009979 0.015763 0.028362 0.051916 0.079288 0.107548 0.141683 0.199522 0.275489 99.080559
10 137 0.010222 0.017139 0.022620 0.032277 0.054182 0.088347 0.119058 0.147523 0.184914 0.246561 0.321649 98.755508
10 138 0.009730 0.019950 0.031298 0.044601 0.068699 0.110759 0.155333 0.192353 0.228621 0.290858 0.372432 98.475365
10 139 0.005153 0.013612 0.024040 0.032940 0.049272 0.086227 0.132410 0.170478 0.205654 0.271842 0.367596 98.640778
10 140 0.004025 0.006705 0.009996 0.016841 0.032037 0.060444 0.095365 0.135991 0.185490 0.265310 0.368191 98.819611
10 141 0.004927 0.013293 0.024218 0.035096 0.056100 0.103171 0.162888 0.217602 0.278857 0.390840 0.553715 98.159286
10 142 0.004574 0.009498 0.016252 0.026870 0.047654 0.088168 0.141465 0.201594 0.271929 0.382520 0.531671 98.277809
10 143 0.002327 0.003839 0.005833 0.010893 0.023230 0.046087 0.074327 0.114165 0.178199 0.286594 0.433240 98.821266
10 144 0.003724 0.007524 0.012526 0.021266 0.040457 0.078457 0.126384 0.184452 0.267828 0.414568 0.627403 98.215408
10 145 0.005718 0.013105 0.021483 0.033818 0.064980 0.135318 0.222605 0.313404 0.443743 0.686527 1.028677 97.030624
10 146 0.005088 0.010594 0.018116 0.030338 0.055419 0.106868 0.176784 0.262230 0.376211 0.566074 0.833963 97.558311
10 147 0.005618 0.009240 0.014025 0.026097 0.057446 0.119824 0.198429 0.299986 0.452854 0.709666 1.047292 97.059517
10 148 0.014224 0.038825 0.070627 0.105280 0.188250 0.388361 0.653722 0.896772 1.177221 1.644671 2.217919 92.604126
10 149 0.013512 0.033947 0.063084 0.101386 0.181596 0.368479 0.634186 0.903470 1.180169 1.635033 2.263852 92.621284
10 150 0.009665 0.020265 0.035060 0.058603 0.107396 0.211787 0.354633 0.519016 0.724759 1.073631 1.572080 95.313110
10 151 0.065015 0.102322 0.130762 0.203871 0.401137 0.717558 0.987932 1.249988 1.660445 2.255311 2.807007 89.418648
10 152 0.058438 0.142977 0.243450 0.364481 0.665891 1.359188 2.186504 2.698987 3.000766 3.451741 3.841253 81.986320
10 153 0.036111 0.128750 0.266928 0.336607 0.423364 0.721786 1.157736 1.472669 1.691808 2.123370 2.777268 88.863602
10 154 0.061987 0.118579 0.166303 0.225999 0.380874 0.764009 1.241132 1.577029 1.826038 2.322833 2.947262 88.367950
10 155 0.092444 0.342324 0.694173 0.832415 1.032134 1.696420 2.515531 2.834559 2.814107 2.949615 3.182586 81.013695
10 156 0.165581 0.286729 0.360828 0.474962 0.796639 1.413463 1.965547 2.268210 2.552626 3.067579 3.543394 83.104446
10 157 0.113446 0.232352 0.309133 0.378319 0.584221 0.997932 1.370641 1.591648 1.876133 2.389643 2.918477 87.238052
10 158 0.115842 0.307108 0.485800 0.575332 0.812225 1.397855 1.964608 2.155615 2.239157 2.589672 3.042042 84.314743
10 159 0.105456 0.263217 0.442788 0.570323 0.814218 1.369372 1.964683 2.271819 2.446344 2.827121 3.297703 83.626953
10 160 0.080906 0.202093 0.347927 0.475252 0.733452 1.278396 1.860914 2.219488 2.519162 3.052578 3.665446 83.564384
10 161 0.357726 0.631987 0.719956 0.887055 1.507026 2.397512 2.797484 2.811552 2.930274 3.284784 3.531811 78.142838
10 162 0.130981 0.372357 0.665272 0.865188 1.291492 2.219642 3.078458 3.318130 3.347909 3.655983 3.985843 77.068748
10 163 0.065572 0.199610 0.358225 0.463725 0.763524 1.683456 2.991694 3.747402 3.975809 4.390462 4.753274 76.607254
10 164 0.089277 0.194738 0.291809 0.403972 0.723994 1.513314 2.429577 2.919054 3.193287 3.788272 4.401423 80.051277
10 165 0.306481 0.905660 1.615909 1.898799 2.199969 2.896324 3.409221 3.389663 3.246602 3.344158 3.505604 73.281609
10 166 0.137726 0.458533 0.844895 1.033964 1.540367 2.947679 4.278538 4.215035 3.651114 3.570662 3.588900 73.732582
10 167 0.219567 0.411418 0.571932 0.828639 1.456440 2.436474 3.055794 3.185721 3.325835 3.760641 4.060279 76.687256
10 168 0.132780 0.262448 0.387112 0.567025 0.998767 1.781070 2.467869 2.797772 3.026704 3.440571 3.753861 80.384026
10 169 0.064746 0.113369 0.172672 0.312187 0.698856 1.372075 1.972743 2.395751 2.847716 3.533702 4.132849 82.383331
10 170 0.030341 0.090784 0.183379 0.289622 0.539358 1.131074 1.880229 2.393106 2.794580 3.454442 4.152275 83.060814
10 171 0.074112 0.115927 0.156373 0.269772 0.591802 1.151026 1.620013 1.936286 2.319080 3.020304 3.792968 84.952339
10 172 0.018810 0.043905 0.076156 0.123423 0.242726 0.508571 0.864584 1.243794 1.730621 2.469537 3.299048 89.378822
10 173 0.021350 0.036634 0.047950 0.076847 0.172823 0.384300 0.618119 0.845450 1.203451 1.884733 2.763374 91.944969
10 174 0.018430 0.053385 0.108585 0.167296 0.278012 0.545708 0.904842 1.182012 1.430524 1.913392 2.598111 90.799698
10 175 0.022970 0.084249 0.178397 0.230627 0.317453 0.608811 1.032348 1.289493 1.396909 1.670315 2.109473 91.058960
10 176 0.010714 0.021404 0.033571 0.054822 0.109937 0.235718 0.400934 0.566439 0.765799 1.117966 1.598252 95.084450
10 177 0.006111 0.012946 0.021980 0.039067 0.083996 0.175822 0.287491 0.414318 0.603765 0.916682 1.299009 96.138809
10 178 0.048893 0.075520 0.094830 0.155066 0.331823 0.607338 0.775626 0.850106 0.974420 1.240598 1.514215 93.331566
10 179 0.014446 0.055116 0.120496 0.159120 0.229390 0.432796 0.715055 0.896099 1.003427 1.204355 1.472090 93.697609
10 180 0.005264 0.010126 0.016255 0.029006 0.067050 0.161923 0.297102 0.444527 0.636882 0.977010 1.410039 95.944824
10 181 0.012413 0.035555 0.068104 0.103447 0.189407 0.398708 0.664403 0.837804 0.961328 1.179574 1.436239 94.113022
10 182 0.032271 0.078770 0.141522 0.215918 0.359330 0.634641 0.926991 1.084082 1.133349 1.227706 1.338106 92.827316
10 183 0.019357 0.036695 0.053465 0.082441 0.155149 0.288734 0.420234 0.535553 0.695225 0.967292 1.291631 95.454224
10 184 0.004988 0.010133 0.016344 0.028057 0.062350 0.140673 0.238635 0.342819 0.503952 0.799221 1.177575 96.675255
10 185 0.013937 0.040805 0.076244 0.112809 0.211712 0.458009 0.747664 0.876158 0.901375 0.985023 1.068009 94.508255
10 186 0.041687 0.081578 0.115612 0.164675 0.290844 0.511554 0.692122 0.777872 0.849558 0.997197 1.141846 94.335457
10 187 0.023746 0.043530 0.057891 0.083217 0.156047 0.289518 0.400414 0.477289 0.600799 0.839508 1.125072 95.902969
10 188 0.009498 0.021683 0.035729 0.054118 0.103720 0.219536 0.360387 0.481025 0.631400 0.894906 1.196989 95.991013
10 189 0.018885 0.047242 0.086728 0.132763 0.231668 0.449099 0.712952 0.884235 0.965416 1.068525 1.159155 94.243332
10 190 0.046654 0.086552 0.115147 0.160853 0.280538 0.482786 0.637387 0.710469 0.795378 0.966083 1.142177 94.575974
10 191 0.011920 0.029537 0.053314 0.081046 0.137867 0.250911 0.377456 0.484276 0.612713 0.829446 1.097850 96.033669
10 192 0.010500 0.019285 0.028901 0.046668 0.093066 0.191609 0.313379 0.435750 0.582856 0.805347 1.049774 96.422867
10 193 0.018815 0.043059 0.070162 0.102391 0.177303 0.339876 0.537429 0.688222 0.806143 0.970373 1.135651 95.110580
10 194 0.016551 0.053712 0.109999 0.151671 0.216769 0.372382 0.565877 0.688909 0.771074 0.921782 1.126007 95.005264
10 195 0.010925 0.021903 0.034526 0.052729 0.094920 0.187210 0.305939 0.413701 0.519388 0.686363 0.892158 96.780235
10 196 0.010905 0.023230 0.036926 0.054583 0.093094 0.167373 0.251084 0.331495 0.438685 0.610707 0.815603 97.166313
10 197 0.018365 0.040057 0.063125 0.089826 0.148615 0.270747 0.410203 0.514695 0.613405 0.780956 0.979185 96.070824
10 198 0.025646 0.080476 0.141666 0.166246 0.218955 0.363248 0.522576 0.594972 0.640928 0.761707 0.929262 95.554314
10 199 0.008245 0.017173 0.028660 0.044846 0.081654 0.165718 0.281022 0.388204 0.485440 0.630641 0.800572 97.067825
10 200 0.010336 0.022818 0.035867 0.051924 0.094338 0.190144 0.300001 0.377381 0.455030 0.607892 0.802396 97.051880
10 201 0.025381 0.083430 0.159783 0.190220 0.233286 0.366492 0.524451 0.608375 0.659966 0.776139 0.938207 95.434273
10 202 0.022170 0.051094 0.084032 0.112010 0.163311 0.282644 0.431752 0.535384 0.597258 0.709603 0.861930 96.148804
10 203 0.009298 0.024074 0.043570 0.061871 0.096929 0.174959 0.274062 0.360290 0.451631 0.601287 0.792657 97.109375
10 204 0.016727 0.032408 0.049280 0.073773 0.129101 0.233688 0.344516 0.434698 0.535561 0.702454 0.900554 96.547241
10 205 0.046517 0.095775 0.139726 0.184553 0.276341 0.427281 0.558974 0.644059 0.731477 0.864541 1.004901 95.025856
10 206 0.025798 0.049201 0.071377 0.100505 0.162871 0.273338 0.382573 0.467763 0.560824 0.712443 0.889688 96.303619
10 207 0.008043 0.015406 0.024406 0.039962 0.076600 0.150836 0.241074 0.328766 0.432377 0.597634 0.799864 97.285034
10 208 0.019882 0.043483 0.070034 0.102959 0.175324 0.315975 0.467436 0.580167 0.687002 0.855083 1.043664 95.638992
10 209 0.021290 0.053860 0.094499 0.129883 0.194929 0.331383 0.484912 0.588865 0.672117 0.818618 1.003454 95.606194
10 210 0.010584 0.021725 0.033578 0.049420 0.087419 0.171615 0.277312 0.373974 0.481300 0.657251 0.871951 96.963867
10 211 0.012191 0.024021 0.036742 0.055520 0.101777 0.199476 0.317080 0.421273 0.532281 0.708608 0.912852 96.678177
10 212 0.011959 0.027262 0.046169 0.071887 0.134813 0.267160 0.420449 0.544230 0.676572 0.884268 1.104866 95.810364
10 213 0.025130 0.055908 0.086785 0.113903 0.170696 0.291744 0.425122 0.518549 0.602164 0.751496 0.934584 96.023918
10 214 0.023139 0.040777 0.053873 0.075409 0.133794 0.247584 0.361374 0.446148 0.540425 0.699002 0.864309 96.514168
10 215 0.014489 0.041683 0.075321 0.096662 0.143288 0.273558 0.441182 0.534877 0.574493 0.680493 0.826355 96.297600
10 216 0.018915 0.049853 0.089679 0.119667 0.165855 0.275775 0.414618 0.511185 0.571304 0.677467 0.824040 96.281639
10 217 0.030339 0.058810 0.082411 0.105426 0.154531 0.251112 0.350532 0.419901 0.482275 0.588294 0.712186 96.764183
10 218 0.021209 0.045837 0.069599 0.094507 0.149259 0.246091 0.331249 0.379288 0.429063 0.524996 0.637995 97.070900
10 219 0.017518 0.037812 0.059071 0.079730 0.119602 0.192160 0.265769 0.319285 0.373263 0.462762 0.570676 97.502350
10 220 0.044470 0.069726 0.077310 0.091449 0.136669 0.209552 0.263354 0.296966 0.341630 0.418488 0.497525 97.552856
10 221 0.020365 0.044354 0.069159 0.088757 0.118180 0.167936 0.216637 0.251891 0.286107 0.341047 0.407968 97.987595
10 222 0.011022 0.023291 0.035960 0.047634 0.068930 0.110793 0.158445 0.194698 0.223214 0.269952 0.330470 98.525589
10 223 0.010639 0.023935 0.036604 0.044650 0.059509 0.089629 0.121716 0.145624 0.169363 0.210991 0.264690 98.822655
10 224 0.008642 0.015240 0.020932 0.028395 0.043816 0.068137 0.090685 0.109416 0.130370 0.164442 0.204106 99.115822
10 225 0.004750 0.009112 0.013785 0.019822 0.031271 0.049447 0.067926 0.085016 0.103861 0.132492 0.165333 99.317184
10 226 0.004980 0.008331 0.011047 0.015364 0.024738 0.038939 0.052188 0.065713 0.083217 0.109753 0.138860 99.446869
10 227 0.003772 0.006753 0.009810 0.014174 0.022501 0.034652 0.046281 0.058242 0.072995 0.095360 0.120811 99.514648
10 228 0.003206 0.005942 0.008896 0.012781 0.019616 0.029805 0.040220 0.051512 0.065195 0.085900 0.110658 99.566277
10 229 0.003259 0.005146 0.007063 0.010779 0.018622 0.029853 0.040517 0.052254 0.066754 0.088124 0.111643 99.565987
10 230 0.003647 0.007655 0.012084 0.016857 0.024964 0.037517 0.050495 0.063513 0.078801 0.102601 0.131199 99.470665
10 231 0.003180 0.005264 0.007259 0.010573 0.017299 0.027922 0.039121 0.051137 0.064995 0.086459 0.112357 99.574432
10 232 0.001870 0.003536 0.005500 0.008514 0.014399 0.023518 0.033154 0.043943 0.058219 0.081058 0.109372 99.616913
10 233 0.004046 0.006341 0.008168 0.011706 0.019765 0.031797 0.043158 0.055212 0.071352 0.096939 0.126695 99.524818
10 234 0.002811 0.005315 0.007953 0.011747 0.019294 0.030592 0.041437 0.052412 0.066886 0.090835 0.120900 99.549820
10 235 0.002382 0.004140 0.006214 0.009837 0.017322 0.028963 0.041197 0.054570 0.071348 0.097156 0.128225 99.538643
10 236 0.003208 0.005562 0.008009 0.012165 0.020927 0.034079 0.047232 0.062050 0.082453 0.113705 0.151240 99.459373
10 237 0.003161 0.005492 0.008112 0.012864 0.023054 0.038703 0.054846 0.073637 0.099720 0.139668 0.188045 99.352699
10 238 0.002924 0.005143 0.007903 0.013271 0.025347 0.044534 0.064780 0.087656 0.118607 0.165258 0.219359 99.245216
10 239 0.005780 0.010319 0.014842 0.022106 0.037891 0.063684 0.090399 0.118204 0.154261 0.211260 0.280208 98.991051
10 240 0.008313 0.020091 0.033138 0.044030 0.062761 0.096765 0.133992 0.166831 0.204659 0.266965 0.347826 98.614624
10 241 0.003983 0.007907 0.012834 0.020573 0.037308 0.068541 0.105070 0.140500 0.179370 0.242850 0.324583 98.856476
10 242 0.007673 0.016085 0.025356 0.037605 0.060552 0.096696 0.133114 0.169688 0.220720 0.303043 0.404251 98.525215
10 243 0.008365 0.013839 0.018181 0.027134 0.050695 0.094105 0.140435 0.187000 0.249370 0.350892 0.468089 98.391899
10 244 0.008494 0.021463 0.036535 0.049504 0.074974 0.129981 0.195685 0.248331 0.300955 0.391824 0.509073 98.033180
10 245 0.010270 0.026285 0.047792 0.066109 0.093867 0.157004 0.238726 0.301993 0.347728 0.431712 0.554073 97.724442
10 246 0.009798 0.029001 0.056954 0.079813 0.113637 0.190324 0.288797 0.364756 0.426593 0.538038 0.700951 97.201332
10 247 0.003925 0.007671 0.012262 0.020784 0.044678 0.100178 0.177653 0.265326 0.377348 0.551466 0.754120 97.684593
10 248 0.014327 0.027170 0.038818 0.058237 0.106050 0.185571 0.254291 0.307519 0.383113 0.510989 0.657251 97.456665
[truncated: 5,921,149 more chars]
