# Supplementary material for: Force-Generation by the Trans-Envelope Tol-Pal System
Source: Front Microbiol. 2022 Mar 3;13:852176. doi: 10.3389/fmicb.2022.852176 (PMC8928145; doi:10.3389/fmicb.2022.852176)
Supplement: Supplementary file 2 [file Data_Sheet_2.ZIP › Supplementary-RaptorX/TolQ(A)-TolA100(B).all_in_one/690377A_690377B.gcnn_genomic]

0.002188 0.182926 0.206912 0.107593 0.068138 0.026622 0.067933 0.075022 0.077276 0.049600 0.047009 0.055914 0.038448 0.039037 0.045702 0.067061 0.039413 0.042811 0.043632 0.043212 0.028816 0.029597 0.033684 0.034938 0.034788 0.035187 0.037036 0.038408 0.033370 0.033960 0.029143 0.028970 0.033834 0.033105 0.027822 0.033569 0.034334 0.029148 0.036405 0.035745 0.029777 0.029379 0.033031 0.028657 0.022149 0.028947 0.028899 0.032176 0.023097 0.024679 0.048190 0.042752 0.036327 0.053512 0.122116 0.056926 0.047145 0.035157 0.029981 0.024243 0.024320 0.017493 0.020993 0.020330 0.016800 0.018226 0.014830 0.015834 0.016441 0.016529 0.018272 0.017137 0.018346 0.015976 0.019802 0.022974 0.021802 0.017598 0.020492 0.015077 0.014284 0.011273 0.012063 0.013967 0.012850 0.009620 0.012316 0.017573 0.014660 0.017954 0.031306 0.036524 0.036242 0.062699 0.080671 0.083773 0.101920 0.084301 0.061111 0.045052 0.048505 0.031078 0.027492 0.029343 0.027974 0.018457 0.016920 0.022011 0.023385 0.021409 0.022059 0.023887 0.031180 0.032052 0.031025 0.034252 0.037677 0.038628 0.034174 0.026767 0.035193 0.071761 0.040214 0.047243 0.091652 0.112540 0.073498 0.114164 0.083072 0.066841 0.080008 0.065136 0.055155 0.052198 0.043571 0.034925 0.035975 0.040598 0.046964 0.041903 0.033843 0.036478 0.040115 0.037262 0.043541 0.035316 0.055521 0.077521 0.052188 0.044395 0.111680 0.106350 0.056275 0.083242 0.120903 0.096340 0.116857 0.116870 0.085525 0.090534 0.140430 0.091972 0.060755 0.068913 0.092498 0.093426 0.059653 0.068948 0.066949 0.045189 0.035385 0.037443 0.025629 0.021177 0.024664 0.028453 0.020043 0.022036 0.024503 0.031620 0.023489 0.026128 0.033105 0.039425 0.031522 0.035719 0.058769 0.051031 0.055837 0.079014 0.096236 0.076637 0.093491 0.106160 0.091213 0.106974 0.120464 0.124138 0.120864 0.178245 0.148413 0.110554 0.119923 0.115178 0.097608 0.073794 0.096439 0.053995 0.030565 0.039079 0.040414 0.026032 0.018687 0.034810 0.036459 0.022623 0.022310 0.035559 0.027295 0.020239 0.022947 0.024243 0.021162 0.017170 0.016138 0.016629 0.017529 0.019897 0.020798 0.022924 0.025550 0.024709 0.026416 0.025715 0.026784 0.028606 0.037105 0.043252 0.049232 0.065643 0.074296 0.077512 0.072994 0.048997 0.045416 0.058695 0.042865 0.028562 0.034934 0.040373 0.036215 0.031962 0.038857 0.041066 0.028286 0.029778 0.032494 0.031025 0.040011 0.053435 0.066352 0.084837 0.096487 0.096659 0.106852 0.086743 0.099945 0.087642 0.072378 0.072506 0.059058 0.043916 0.039141 0.033414 0.038621 0.043570 0.050308 0.050710 0.057294 0.056492 0.060936 0.054047 0.077839 0.064709 0.067258 0.074716 0.069728 0.077569 0.083995 0.064022 0.075748 0.051684 0.056098 0.060879 0.046154 0.040746 0.049302 0.035399 0.024853 0.027542 0.024342 0.019974 0.014907 0.015543 0.015930 0.014523 0.012506 0.012479 0.013341 0.013297 0.013220 0.013309 0.011850 0.012231 0.014156 0.012308 0.011838 0.013759 0.017479 0.014373 0.014424 0.018876 0.018161 0.018084 0.018063 0.019128 0.016103 0.017459 0.020721 0.044258
0.182926 0.011106 0.150613 0.229398 0.143691 0.103957 0.119904 0.138586 0.137813 0.080640 0.060366 0.065097 0.041186 0.035902 0.036694 0.051048 0.035008 0.041222 0.035441 0.040225 0.022847 0.024783 0.027259 0.028152 0.033806 0.029736 0.032532 0.041132 0.042083 0.043744 0.032454 0.032935 0.041602 0.037018 0.030922 0.043732 0.044588 0.035843 0.043211 0.047575 0.037571 0.033942 0.037657 0.034485 0.024352 0.034521 0.030704 0.032406 0.022672 0.022989 0.045894 0.037093 0.027376 0.058186 0.131096 0.054988 0.043602 0.041465 0.032489 0.030103 0.022444 0.018849 0.026017 0.024464 0.016852 0.019955 0.015184 0.016674 0.017543 0.019094 0.020851 0.019462 0.021508 0.016898 0.022880 0.023565 0.021097 0.016171 0.017975 0.012963 0.013371 0.009442 0.009108 0.011148 0.010238 0.006720 0.009102 0.015520 0.010969 0.012608 0.034970 0.034724 0.032785 0.064862 0.087543 0.089064 0.125141 0.109290 0.074888 0.050725 0.056169 0.028482 0.031949 0.035746 0.028756 0.014608 0.013962 0.017488 0.020326 0.020530 0.021210 0.023334 0.031810 0.036599 0.032052 0.033711 0.034449 0.041270 0.031359 0.023170 0.029969 0.076343 0.039678 0.045537 0.114155 0.137482 0.091956 0.138086 0.081701 0.069583 0.091051 0.073847 0.055641 0.053493 0.047640 0.041070 0.038724 0.048746 0.052651 0.051831 0.035045 0.038463 0.041972 0.037602 0.046835 0.034337 0.054184 0.079217 0.046980 0.033276 0.107076 0.110994 0.048070 0.082574 0.130740 0.099124 0.116681 0.120185 0.088902 0.096992 0.142926 0.111389 0.072280 0.085702 0.101865 0.113201 0.069296 0.093985 0.079828 0.054787 0.042097 0.046989 0.027096 0.021365 0.027120 0.030571 0.020225 0.023958 0.026647 0.035487 0.023564 0.026467 0.031334 0.046917 0.031757 0.037601 0.066226 0.057328 0.056260 0.092729 0.116156 0.086970 0.119424 0.136131 0.101470 0.118713 0.154076 0.162550 0.144544 0.172898 0.177544 0.113981 0.114561 0.112109 0.102325 0.068515 0.118652 0.057191 0.025206 0.043143 0.044593 0.026261 0.016404 0.046796 0.041163 0.023360 0.025635 0.042964 0.030547 0.021943 0.027492 0.025923 0.023721 0.018886 0.016541 0.016844 0.017795 0.021642 0.022203 0.024571 0.027628 0.026563 0.035185 0.029107 0.031443 0.038223 0.043809 0.053983 0.063265 0.082726 0.091530 0.097284 0.110970 0.055659 0.057943 0.085535 0.050837 0.027576 0.037374 0.042404 0.031590 0.026890 0.038929 0.039492 0.022854 0.024358 0.033649 0.029073 0.037548 0.057134 0.072322 0.092526 0.112063 0.097134 0.133755 0.102059 0.113610 0.114538 0.086999 0.091938 0.075642 0.050004 0.044149 0.037893 0.045905 0.052274 0.066978 0.080718 0.073297 0.072731 0.069884 0.061480 0.105670 0.074392 0.091609 0.108029 0.090913 0.115985 0.125661 0.084763 0.113015 0.059272 0.065336 0.079742 0.059370 0.049000 0.059175 0.043557 0.026497 0.026344 0.024537 0.019382 0.015868 0.017336 0.017089 0.016230 0.013230 0.013621 0.014549 0.015893 0.016865 0.014484 0.012802 0.013760 0.018025 0.013427 0.013089 0.016029 0.021476 0.018148 0.017558 0.025296 0.024548 0.021579 0.021341 0.024844 0.018458 0.019250 0.015989 0.024832
0.206912 0.150613 0.056721 0.261970 0.317848 0.209352 0.148693 0.095540 0.153055 0.075458 0.056593 0.073393 0.038739 0.029611 0.021135 0.024899 0.019852 0.035189 0.016817 0.019127 0.013536 0.012506 0.012124 0.012893 0.016658 0.016610 0.015357 0.026210 0.024770 0.030314 0.022396 0.021402 0.034123 0.025699 0.024471 0.037904 0.060190 0.049160 0.049594 0.052681 0.035654 0.029372 0.043042 0.034946 0.020853 0.033856 0.029126 0.027524 0.014449 0.014601 0.036516 0.024777 0.015398 0.038855 0.186739 0.056630 0.037931 0.031016 0.025509 0.020615 0.020391 0.013814 0.027923 0.025407 0.012816 0.018039 0.014548 0.016882 0.020241 0.020527 0.022922 0.024338 0.027064 0.017505 0.023153 0.023785 0.019358 0.014089 0.017397 0.009721 0.009551 0.005670 0.006051 0.008037 0.008440 0.005880 0.006555 0.016035 0.008442 0.009023 0.022583 0.031755 0.021901 0.056757 0.064653 0.077093 0.099077 0.120320 0.082521 0.043173 0.052094 0.020120 0.021488 0.024481 0.019765 0.011899 0.012933 0.017889 0.021337 0.028071 0.022175 0.020565 0.043350 0.036547 0.041922 0.033854 0.045473 0.044056 0.026468 0.015224 0.017191 0.048184 0.018088 0.025580 0.075335 0.135044 0.057537 0.120081 0.059299 0.061056 0.095136 0.074527 0.052033 0.051802 0.050857 0.031359 0.039874 0.039084 0.044150 0.026128 0.022077 0.019992 0.021656 0.019784 0.031886 0.017975 0.026959 0.037458 0.020850 0.015146 0.048743 0.058112 0.022827 0.035443 0.082617 0.064509 0.099609 0.098294 0.078386 0.100634 0.117424 0.086833 0.066121 0.047904 0.080471 0.072255 0.042444 0.054426 0.053005 0.033578 0.020439 0.023796 0.012065 0.010990 0.011792 0.012160 0.009617 0.015331 0.016640 0.016532 0.013123 0.012007 0.015909 0.021384 0.016262 0.016318 0.041073 0.028692 0.029744 0.053448 0.080454 0.055774 0.088793 0.141137 0.072179 0.104083 0.117231 0.207596 0.108522 0.138363 0.139155 0.064558 0.071077 0.065054 0.062934 0.041981 0.065839 0.028024 0.012876 0.023601 0.025716 0.015636 0.008167 0.030331 0.030986 0.013916 0.016271 0.043860 0.033988 0.020074 0.022202 0.020736 0.021279 0.019496 0.018937 0.016492 0.020233 0.022843 0.025355 0.027611 0.032188 0.029571 0.035496 0.030752 0.030283 0.032526 0.044429 0.056864 0.054580 0.078509 0.070587 0.096772 0.079092 0.037083 0.033557 0.045798 0.029245 0.020618 0.025008 0.032446 0.017180 0.021017 0.023974 0.021635 0.012725 0.016829 0.025066 0.019178 0.026280 0.039309 0.052328 0.073691 0.085910 0.076626 0.095785 0.077987 0.110855 0.084569 0.078932 0.083150 0.067692 0.047926 0.043271 0.037676 0.041552 0.050959 0.059507 0.067500 0.077950 0.053854 0.070896 0.048370 0.073598 0.060213 0.068078 0.090706 0.073469 0.089811 0.105259 0.048954 0.066485 0.052842 0.068284 0.067826 0.058485 0.058849 0.065258 0.050142 0.027509 0.027270 0.026243 0.021921 0.016634 0.018068 0.019542 0.018988 0.015538 0.013363 0.014722 0.018043 0.019782 0.017041 0.014712 0.015702 0.017825 0.015172 0.014124 0.017981 0.022945 0.016679 0.019190 0.027501 0.026881 0.022189 0.023063 0.023149 0.019480 0.018012 0.013893 0.021128
0.107593 0.229398 0.261970 0.167275 0.296841 0.370639 0.312820 0.290656 0.257808 0.127840 0.175812 0.234818 0.099750 0.042259 0.053861 0.085011 0.056641 0.052812 0.050685 0.088775 0.046512 0.036515 0.039372 0.049322 0.048472 0.026937 0.031865 0.032712 0.053336 0.065161 0.029438 0.040732 0.056090 0.059277 0.043821 0.059975 0.053287 0.044615 0.047077 0.037761 0.052036 0.055431 0.030691 0.032836 0.034362 0.034728 0.022035 0.025372 0.020136 0.011618 0.030306 0.038732 0.011653 0.020313 0.112418 0.086951 0.051647 0.033897 0.028277 0.027242 0.018136 0.029513 0.033856 0.034169 0.032609 0.038758 0.017725 0.022201 0.030929 0.024382 0.024532 0.017768 0.016768 0.009934 0.011781 0.017990 0.013533 0.012753 0.016565 0.011813 0.011888 0.017056 0.018047 0.019732 0.014736 0.009720 0.020434 0.021398 0.012401 0.028855 0.053125 0.036466 0.056673 0.105745 0.069447 0.065161 0.081270 0.080658 0.081451 0.059077 0.076442 0.020186 0.028633 0.049617 0.027085 0.008367 0.011081 0.020628 0.019736 0.021307 0.031843 0.037283 0.035821 0.068164 0.046691 0.050454 0.034878 0.039814 0.033372 0.025432 0.012832 0.045716 0.049950 0.026057 0.069134 0.187314 0.149546 0.185940 0.130545 0.119182 0.129370 0.078612 0.083956 0.055308 0.041676 0.053045 0.034676 0.056766 0.074327 0.066151 0.033757 0.063583 0.067544 0.031611 0.050106 0.057297 0.062011 0.074388 0.091168 0.047037 0.099121 0.193535 0.094695 0.108991 0.165797 0.154470 0.116586 0.113244 0.094980 0.086768 0.084772 0.117959 0.090210 0.103023 0.094634 0.164009 0.091082 0.100059 0.080097 0.045381 0.065168 0.063743 0.021680 0.023682 0.046502 0.050387 0.019972 0.027633 0.047295 0.052397 0.025224 0.041635 0.051423 0.058679 0.040096 0.066113 0.091776 0.084443 0.086582 0.123977 0.142828 0.116896 0.108345 0.131397 0.156703 0.149486 0.128588 0.177776 0.209498 0.109084 0.105266 0.123838 0.077979 0.047269 0.059066 0.077593 0.085803 0.027411 0.033802 0.061989 0.034146 0.024658 0.027712 0.064594 0.056663 0.034222 0.045607 0.058096 0.034238 0.025243 0.038714 0.037401 0.025564 0.024957 0.019592 0.016107 0.018320 0.022802 0.023308 0.027504 0.041738 0.034508 0.048670 0.038876 0.031673 0.029347 0.039224 0.039895 0.045035 0.069667 0.110381 0.062904 0.093710 0.064002 0.077319 0.091838 0.090112 0.030351 0.065299 0.076816 0.048998 0.036311 0.067200 0.071142 0.048658 0.064249 0.062746 0.065502 0.083373 0.102707 0.099742 0.100839 0.123908 0.116825 0.153117 0.098085 0.106383 0.123548 0.071764 0.107797 0.065641 0.045774 0.036845 0.028806 0.032431 0.044323 0.056813 0.060569 0.078645 0.116222 0.078437 0.079421 0.096921 0.091647 0.097768 0.087852 0.084024 0.075920 0.162008 0.097524 0.081276 0.049719 0.082872 0.112641 0.045147 0.042019 0.092249 0.048136 0.021284 0.024431 0.028489 0.019267 0.013812 0.017525 0.014828 0.014011 0.013499 0.010911 0.011548 0.014650 0.018083 0.015135 0.014743 0.014804 0.022420 0.015156 0.014060 0.022589 0.030395 0.018154 0.021724 0.040329 0.025185 0.018655 0.022972 0.023711 0.023312 0.020629 0.015104 0.018972
0.068138 0.143691 0.317848 0.296841 0.160743 0.506907 0.491764 0.404661 0.360375 0.122081 0.124218 0.081721 0.060329 0.030662 0.012917 0.013202 0.012998 0.021151 0.011525 0.014807 0.013334 0.010895 0.010147 0.011638 0.011962 0.009198 0.010781 0.015010 0.015962 0.022614 0.016365 0.018764 0.034864 0.025393 0.020572 0.031459 0.059407 0.040689 0.040340 0.034404 0.033570 0.030088 0.029114 0.034269 0.026474 0.035649 0.022964 0.031130 0.017998 0.011424 0.024653 0.021690 0.013760 0.019488 0.078152 0.049753 0.042801 0.034086 0.031177 0.026131 0.019311 0.016480 0.025148 0.019838 0.012773 0.017943 0.011294 0.014035 0.016341 0.018341 0.017960 0.014820 0.015032 0.012745 0.015310 0.017180 0.015636 0.014156 0.018420 0.013329 0.009757 0.007068 0.007196 0.010312 0.009243 0.006888 0.009409 0.014316 0.009796 0.012776 0.024655 0.020447 0.020488 0.043452 0.036730 0.050269 0.058001 0.067009 0.086574 0.063379 0.104645 0.022709 0.029156 0.032032 0.017572 0.009482 0.011657 0.017745 0.020212 0.015689 0.018961 0.016626 0.020778 0.025096 0.030797 0.030782 0.035917 0.037259 0.034043 0.018349 0.014028 0.033931 0.016564 0.019066 0.040651 0.084590 0.047672 0.107432 0.057399 0.055713 0.081478 0.067215 0.055973 0.047620 0.040754 0.028452 0.029200 0.036104 0.037761 0.019459 0.016407 0.016125 0.019204 0.013736 0.023831 0.015332 0.020801 0.026145 0.020885 0.012358 0.033355 0.063443 0.022248 0.027314 0.071724 0.051667 0.063532 0.078807 0.063627 0.062709 0.063177 0.085183 0.071863 0.048171 0.070404 0.067343 0.037685 0.053365 0.042575 0.024604 0.018835 0.026137 0.011315 0.010726 0.011351 0.010721 0.008420 0.013920 0.020298 0.014931 0.011264 0.010594 0.014877 0.021587 0.014439 0.013556 0.034912 0.028515 0.023391 0.041243 0.073372 0.055377 0.065690 0.098208 0.085943 0.103139 0.093549 0.135645 0.082273 0.061849 0.048114 0.037845 0.061579 0.043398 0.043134 0.036403 0.048308 0.021792 0.014686 0.026913 0.024425 0.015995 0.009307 0.031583 0.027642 0.012200 0.017172 0.032462 0.022320 0.021410 0.029175 0.023406 0.019464 0.023911 0.023044 0.017359 0.019642 0.021834 0.020022 0.020373 0.022315 0.025969 0.025524 0.031185 0.029201 0.028961 0.034757 0.036084 0.033446 0.058852 0.045413 0.034313 0.050402 0.036416 0.028240 0.030737 0.024145 0.014061 0.026240 0.028734 0.012653 0.013592 0.021404 0.017680 0.010888 0.016535 0.024258 0.018720 0.016503 0.025071 0.032251 0.049179 0.054857 0.056164 0.081279 0.071249 0.090049 0.082620 0.063872 0.078050 0.062855 0.054924 0.044223 0.036272 0.041847 0.054430 0.067999 0.072226 0.076148 0.071293 0.094244 0.072945 0.066886 0.065610 0.063323 0.073586 0.081836 0.057841 0.077958 0.039662 0.050793 0.035011 0.045623 0.053303 0.025908 0.027895 0.039982 0.035867 0.017577 0.020324 0.023736 0.018681 0.015395 0.017278 0.016333 0.016255 0.016385 0.014366 0.015800 0.018733 0.020107 0.018561 0.016486 0.017519 0.024496 0.020455 0.017235 0.026033 0.029212 0.017529 0.025397 0.032900 0.027724 0.020335 0.022545 0.022708 0.022917 0.021351 0.014917 0.019576
0.026622 0.103957 0.209352 0.370639 0.506907 0.412353 0.574760 0.479277 0.469860 0.460034 0.176988 0.079606 0.091841 0.057279 0.057210 0.042142 0.053769 0.048182 0.059871 0.127095 0.147496 0.074733 0.066225 0.122970 0.123593 0.032267 0.038548 0.050520 0.082199 0.067467 0.042991 0.082769 0.114858 0.102297 0.089536 0.108910 0.086906 0.088738 0.081454 0.050320 0.132758 0.128885 0.042653 0.051331 0.093155 0.073854 0.028871 0.049678 0.067863 0.020818 0.046598 0.095569 0.026597 0.020910 0.101139 0.145218 0.092788 0.051847 0.060890 0.055815 0.036583 0.079446 0.052240 0.042245 0.076467 0.066472 0.018823 0.027283 0.039844 0.031043 0.026224 0.019133 0.018401 0.009980 0.010568 0.022891 0.015822 0.018466 0.032190 0.030771 0.026305 0.057784 0.064260 0.070247 0.039634 0.031713 0.073048 0.041781 0.036169 0.088244 0.085231 0.048031 0.122201 0.118788 0.067492 0.069896 0.071107 0.055219 0.082029 0.108068 0.164583 0.044459 0.079261 0.200248 0.100239 0.021003 0.033125 0.074787 0.051587 0.039093 0.065779 0.088941 0.050237 0.086869 0.059126 0.085267 0.039258 0.038137 0.057533 0.077125 0.016880 0.046503 0.094498 0.035348 0.046850 0.108803 0.150406 0.162947 0.152303 0.224238 0.178676 0.104036 0.151491 0.086245 0.062568 0.126169 0.053911 0.107755 0.155615 0.139390 0.057826 0.160214 0.150022 0.042032 0.090029 0.158636 0.094860 0.071517 0.204507 0.131884 0.094932 0.253217 0.270733 0.213503 0.225682 0.319669 0.203343 0.218489 0.216282 0.160688 0.125716 0.212711 0.208899 0.236615 0.098359 0.219469 0.251063 0.193520 0.104269 0.066707 0.191441 0.149281 0.036110 0.065459 0.146245 0.116558 0.042078 0.063594 0.142674 0.114901 0.044277 0.132495 0.141929 0.101027 0.097456 0.206535 0.164420 0.161406 0.189722 0.225453 0.232449 0.160806 0.118392 0.188784 0.259735 0.114689 0.114181 0.205593 0.274917 0.052697 0.050546 0.184177 0.104687 0.035982 0.060051 0.131776 0.089198 0.028349 0.084898 0.110036 0.053033 0.044606 0.075768 0.091924 0.081439 0.094164 0.106362 0.068638 0.049014 0.054223 0.093559 0.073626 0.038141 0.048124 0.031494 0.022691 0.023165 0.027125 0.024973 0.027943 0.043476 0.042667 0.042814 0.048536 0.040313 0.033065 0.039265 0.033526 0.032986 0.064114 0.112147 0.060308 0.121784 0.100669 0.119935 0.176834 0.174983 0.057410 0.126489 0.156636 0.137723 0.074925 0.122040 0.164435 0.148192 0.139273 0.116590 0.162661 0.155735 0.131003 0.130404 0.131330 0.145368 0.138551 0.157886 0.115082 0.098579 0.140236 0.067372 0.106757 0.064302 0.051850 0.037962 0.030982 0.036068 0.047744 0.061913 0.066501 0.079283 0.164709 0.086421 0.157519 0.148398 0.179479 0.171381 0.099107 0.178736 0.079582 0.163435 0.242061 0.170631 0.080993 0.136477 0.185137 0.050081 0.053072 0.137946 0.069107 0.026296 0.037999 0.044251 0.025820 0.018988 0.028632 0.023605 0.022283 0.022222 0.016124 0.019623 0.023304 0.025560 0.028194 0.025594 0.024000 0.050147 0.031891 0.020499 0.048702 0.065369 0.023296 0.031976 0.086861 0.037871 0.029248 0.033643 0.032942 0.037995 0.031934 0.017845 0.023542
0.067933 0.119904 0.148693 0.312820 0.491764 0.574760 0.255294 0.532632 0.549494 0.540051 0.603640 0.096030 0.115282 0.052539 0.069649 0.036239 0.028787 0.026337 0.046163 0.057632 0.090446 0.059534 0.050359 0.062816 0.079137 0.024489 0.022438 0.025113 0.056947 0.046571 0.023537 0.052245 0.088408 0.074423 0.060222 0.080705 0.067716 0.066181 0.057241 0.056827 0.108773 0.087712 0.031896 0.055719 0.076980 0.055916 0.023904 0.044148 0.049204 0.013253 0.029019 0.050545 0.012914 0.009946 0.042044 0.063704 0.048472 0.039844 0.047425 0.046756 0.025464 0.050590 0.030584 0.030348 0.057339 0.049098 0.011815 0.017399 0.027635 0.016750 0.013960 0.012479 0.010513 0.006568 0.006818 0.015397 0.011419 0.012034 0.024080 0.017860 0.014926 0.031870 0.033247 0.027272 0.019258 0.016127 0.038040 0.019841 0.016883 0.062086 0.065187 0.027984 0.095809 0.103504 0.053426 0.072890 0.082951 0.052302 0.096605 0.121965 0.215095 0.040434 0.076578 0.176587 0.102905 0.014761 0.023204 0.059863 0.041918 0.030260 0.062437 0.073932 0.031623 0.071794 0.057058 0.067461 0.026694 0.034933 0.048648 0.046089 0.013865 0.043658 0.071118 0.023705 0.043463 0.090403 0.093955 0.122956 0.093801 0.127722 0.069326 0.054223 0.072914 0.043337 0.029809 0.060732 0.026122 0.057042 0.077316 0.069811 0.029125 0.075690 0.064486 0.019211 0.041959 0.076368 0.051263 0.041691 0.110414 0.071747 0.061232 0.151318 0.115967 0.096612 0.136019 0.175839 0.074527 0.100170 0.156355 0.096642 0.052657 0.148366 0.150869 0.122433 0.060801 0.186571 0.143118 0.089132 0.050956 0.033684 0.088785 0.074252 0.016372 0.034480 0.091275 0.070060 0.024671 0.037650 0.099853 0.070850 0.025514 0.068516 0.089651 0.060683 0.054905 0.127488 0.120374 0.113837 0.112752 0.172987 0.171994 0.172960 0.069160 0.108047 0.233209 0.140046 0.062168 0.099088 0.158017 0.042435 0.039375 0.112972 0.057759 0.023358 0.040232 0.074031 0.052429 0.015386 0.042055 0.072961 0.023749 0.020547 0.039923 0.067876 0.035101 0.046812 0.082925 0.062007 0.026893 0.033555 0.074467 0.054257 0.024373 0.036769 0.024362 0.015745 0.015702 0.017712 0.016248 0.017171 0.024339 0.026469 0.023758 0.031903 0.029084 0.023360 0.039720 0.028717 0.023981 0.061988 0.104629 0.050551 0.090928 0.093048 0.089906 0.134536 0.123013 0.033878 0.103914 0.157929 0.102136 0.039260 0.110603 0.153404 0.083583 0.079350 0.107524 0.121624 0.095419 0.111970 0.105269 0.092981 0.093301 0.112038 0.120043 0.074813 0.081671 0.124921 0.058511 0.087401 0.053776 0.047080 0.034560 0.028359 0.036289 0.051360 0.061417 0.065845 0.079065 0.170101 0.069204 0.117192 0.119137 0.127027 0.102542 0.050902 0.080220 0.037811 0.088791 0.095613 0.060772 0.034762 0.077765 0.098758 0.025023 0.032425 0.093777 0.048079 0.015529 0.031470 0.035928 0.020660 0.014891 0.021801 0.019388 0.018241 0.019486 0.014431 0.017480 0.018751 0.023834 0.029749 0.024178 0.021561 0.047245 0.030478 0.018444 0.040132 0.058211 0.019843 0.028623 0.065938 0.032461 0.021831 0.028323 0.027793 0.031406 0.029563 0.015160 0.021827
0.075022 0.138586 0.095540 0.290656 0.404661 0.479277 0.532632 0.148165 0.586759 0.593592 0.623818 0.512373 0.104037 0.112176 0.050820 0.054096 0.024720 0.011810 0.008237 0.013070 0.010177 0.008606 0.008731 0.007746 0.007529 0.005593 0.004878 0.005366 0.007894 0.009550 0.006331 0.007349 0.014911 0.010349 0.008130 0.010845 0.015261 0.017918 0.014697 0.015781 0.018551 0.016230 0.011851 0.025244 0.020327 0.015937 0.010167 0.016548 0.011762 0.004225 0.010537 0.012061 0.003970 0.004184 0.018590 0.015714 0.014646 0.018505 0.015726 0.012489 0.006854 0.008192 0.009785 0.009200 0.008429 0.011640 0.003969 0.006497 0.011392 0.011181 0.009595 0.009732 0.009135 0.004892 0.004684 0.007734 0.007161 0.006105 0.008799 0.004875 0.003927 0.004357 0.004884 0.005922 0.006634 0.005388 0.008195 0.008700 0.004008 0.010937 0.013484 0.011313 0.014188 0.036336 0.018046 0.024829 0.026966 0.028207 0.041394 0.026795 0.049966 0.007952 0.014422 0.019256 0.009355 0.004175 0.006592 0.013429 0.010783 0.009033 0.015883 0.011247 0.009924 0.013573 0.019363 0.013457 0.010434 0.015257 0.015426 0.009150 0.005254 0.020071 0.015187 0.007582 0.019196 0.068625 0.029610 0.064544 0.030433 0.027448 0.024904 0.025133 0.020789 0.016639 0.013046 0.012593 0.010084 0.016487 0.017455 0.010023 0.007441 0.009734 0.011277 0.006040 0.010191 0.010443 0.011460 0.010861 0.013854 0.009135 0.019019 0.039813 0.014629 0.012565 0.027200 0.024615 0.018870 0.026592 0.028048 0.024978 0.015330 0.032900 0.027053 0.015467 0.020575 0.044682 0.021844 0.029165 0.024252 0.014373 0.014676 0.017362 0.004752 0.006961 0.008339 0.008161 0.005593 0.007687 0.014511 0.008323 0.005658 0.006401 0.009569 0.011965 0.009691 0.009583 0.021064 0.024534 0.016780 0.020815 0.038485 0.065252 0.036669 0.046346 0.046120 0.069132 0.036148 0.055561 0.045668 0.026379 0.032579 0.033755 0.022579 0.013280 0.020191 0.027250 0.019331 0.007377 0.010833 0.015886 0.007684 0.006330 0.007824 0.021703 0.013251 0.008888 0.013361 0.021501 0.010421 0.008629 0.017508 0.012528 0.008738 0.013435 0.012844 0.008368 0.009532 0.010667 0.010494 0.010056 0.011806 0.013842 0.013811 0.016444 0.015971 0.014820 0.024401 0.022276 0.016402 0.037086 0.033928 0.016246 0.022502 0.020710 0.014818 0.016233 0.013947 0.007817 0.014464 0.021190 0.008455 0.007730 0.015078 0.015752 0.007901 0.011684 0.022974 0.025910 0.016764 0.030634 0.041195 0.065829 0.056876 0.049640 0.070287 0.056714 0.060870 0.080202 0.047201 0.066537 0.044076 0.034791 0.025438 0.021120 0.025905 0.039059 0.045166 0.050156 0.054855 0.073473 0.041559 0.045028 0.038737 0.037269 0.034752 0.030868 0.037324 0.019873 0.039011 0.019175 0.018824 0.011071 0.023342 0.030255 0.010344 0.012467 0.024433 0.018327 0.007939 0.011119 0.015827 0.010337 0.008616 0.011445 0.011513 0.010011 0.010145 0.007935 0.008621 0.010076 0.015108 0.013066 0.011552 0.013011 0.017963 0.012569 0.010708 0.016701 0.021293 0.009299 0.012263 0.021815 0.016987 0.010758 0.018710 0.015045 0.016389 0.015769 0.010566 0.014880
0.077276 0.137813 0.153055 0.257808 0.360375 0.469860 0.549494 0.586759 0.154702 0.681939 0.695591 0.646394 0.612129 0.097143 0.171346 0.111312 0.160016 0.028028 0.012522 0.050893 0.065150 0.027544 0.035164 0.066506 0.040292 0.013192 0.020208 0.016762 0.031642 0.028449 0.017537 0.037065 0.053844 0.054530 0.046792 0.052900 0.031415 0.038898 0.028932 0.020480 0.063728 0.066559 0.013300 0.036600 0.077846 0.031984 0.014270 0.052696 0.056577 0.009405 0.028861 0.070213 0.010758 0.007386 0.039956 0.082364 0.048296 0.024647 0.024815 0.025199 0.014418 0.046313 0.017448 0.015506 0.050967 0.033128 0.006588 0.011257 0.022384 0.011540 0.011609 0.010280 0.011571 0.005411 0.004852 0.015412 0.009826 0.011029 0.018459 0.018241 0.016798 0.042153 0.046494 0.038672 0.032993 0.025907 0.055108 0.027717 0.019509 0.051043 0.053433 0.029082 0.066636 0.045855 0.032117 0.031163 0.026511 0.018146 0.030396 0.033866 0.061400 0.014009 0.038123 0.070269 0.048378 0.010335 0.019395 0.046263 0.025230 0.020906 0.039813 0.053307 0.018554 0.047161 0.031118 0.049183 0.016266 0.017197 0.032791 0.047726 0.008439 0.026183 0.092263 0.022923 0.033520 0.110172 0.141038 0.156154 0.114396 0.196792 0.095760 0.073353 0.112425 0.046538 0.032434 0.088968 0.034511 0.071395 0.101555 0.103524 0.038445 0.124392 0.130533 0.033162 0.060706 0.145377 0.089658 0.051685 0.200826 0.111427 0.058543 0.187484 0.211788 0.112654 0.105581 0.244534 0.100681 0.106173 0.135760 0.079385 0.060007 0.132384 0.112503 0.181662 0.064617 0.150423 0.219555 0.220153 0.124227 0.086558 0.221238 0.158738 0.034543 0.071996 0.147924 0.102994 0.037311 0.054137 0.123043 0.096268 0.038945 0.133460 0.132977 0.095735 0.088259 0.173530 0.145126 0.171978 0.167138 0.165537 0.190991 0.143883 0.105264 0.133218 0.175507 0.061077 0.070413 0.112672 0.188759 0.030882 0.042495 0.163052 0.076212 0.021163 0.042121 0.119156 0.057014 0.016262 0.069161 0.080674 0.021214 0.027082 0.063293 0.063673 0.035692 0.059738 0.070267 0.036718 0.022126 0.029469 0.063547 0.046664 0.017647 0.021591 0.013821 0.010205 0.010750 0.012895 0.012089 0.013344 0.020493 0.020195 0.018493 0.019356 0.014802 0.010952 0.014646 0.011468 0.011592 0.028696 0.060510 0.021214 0.051664 0.052978 0.066367 0.086913 0.093655 0.030150 0.068851 0.110689 0.088358 0.033063 0.078758 0.142456 0.112235 0.077202 0.113208 0.232021 0.181691 0.121361 0.158496 0.206027 0.190817 0.154602 0.176218 0.122553 0.098120 0.124873 0.055198 0.084243 0.046449 0.031833 0.023562 0.017811 0.023088 0.029953 0.042391 0.040185 0.055102 0.138670 0.069975 0.171997 0.146440 0.177555 0.130161 0.059320 0.087299 0.029891 0.089048 0.135986 0.073311 0.020700 0.068209 0.110286 0.019791 0.022930 0.078040 0.031885 0.009559 0.015180 0.019046 0.011368 0.008047 0.012400 0.009253 0.008127 0.009687 0.006935 0.007914 0.010313 0.011842 0.011946 0.011784 0.013796 0.028334 0.014327 0.011246 0.028556 0.038979 0.012550 0.019042 0.049092 0.019176 0.012974 0.019896 0.020230 0.024400 0.023143 0.012951 0.017585
0.049600 0.080640 0.075458 0.127840 0.122081 0.460034 0.540051 0.593592 0.681939 0.073339 0.786194 0.704972 0.724260 0.574924 0.095176 0.154755 0.194642 0.078105 0.016836 0.030670 0.060899 0.026071 0.020237 0.046925 0.050754 0.017129 0.022460 0.026921 0.052248 0.033695 0.023702 0.046276 0.058014 0.059957 0.057312 0.069661 0.041808 0.055552 0.043080 0.022847 0.091519 0.088594 0.017768 0.038125 0.092257 0.038363 0.012436 0.038853 0.062339 0.009594 0.017923 0.064580 0.011974 0.006985 0.025078 0.085953 0.062726 0.035952 0.042372 0.039678 0.025638 0.069270 0.029146 0.024073 0.078371 0.052934 0.009684 0.018239 0.032889 0.015289 0.012362 0.011873 0.010171 0.005535 0.005227 0.014846 0.009840 0.012541 0.023252 0.021041 0.022672 0.058779 0.071609 0.054401 0.049844 0.049521 0.099496 0.037156 0.028227 0.101637 0.072718 0.031205 0.104667 0.073064 0.032515 0.035180 0.040163 0.025765 0.047168 0.079131 0.147034 0.033994 0.091842 0.168580 0.102143 0.022671 0.056858 0.113220 0.056693 0.036629 0.082662 0.102901 0.032823 0.061161 0.059389 0.076864 0.021917 0.017545 0.037968 0.045012 0.008502 0.021499 0.073940 0.021450 0.022625 0.056272 0.101349 0.117310 0.101613 0.192576 0.091623 0.054447 0.106103 0.058181 0.043021 0.109935 0.053188 0.105265 0.132370 0.128922 0.063106 0.154640 0.141276 0.048875 0.082536 0.188342 0.121715 0.069919 0.230437 0.187953 0.077299 0.197086 0.265092 0.148946 0.111130 0.283825 0.137416 0.124149 0.191982 0.118861 0.065458 0.160568 0.200117 0.202795 0.063883 0.220138 0.311835 0.225945 0.135438 0.102765 0.273756 0.179052 0.039100 0.110033 0.198781 0.117455 0.050498 0.087925 0.183360 0.130136 0.057518 0.194811 0.229177 0.116095 0.131264 0.269611 0.226218 0.214699 0.192959 0.219135 0.236226 0.171257 0.089611 0.113682 0.205300 0.056651 0.037508 0.078942 0.162179 0.025139 0.021144 0.147543 0.062449 0.015138 0.031529 0.110878 0.042368 0.012719 0.074904 0.078912 0.017029 0.024461 0.080786 0.069375 0.030491 0.066542 0.098409 0.047463 0.027141 0.038272 0.079327 0.061508 0.022382 0.029136 0.015846 0.010669 0.010988 0.012176 0.010805 0.012702 0.019577 0.018017 0.014995 0.017528 0.014153 0.011649 0.015787 0.013883 0.013316 0.034785 0.069750 0.026303 0.059296 0.075931 0.079715 0.098997 0.119939 0.050542 0.091398 0.136295 0.132946 0.051710 0.100620 0.170070 0.138466 0.087834 0.123495 0.248794 0.171111 0.127235 0.189966 0.231916 0.174342 0.158973 0.173179 0.116436 0.090515 0.117995 0.047755 0.076001 0.047339 0.033993 0.027626 0.021919 0.027679 0.040601 0.057891 0.047727 0.085069 0.225787 0.103249 0.252963 0.210454 0.195791 0.140521 0.045877 0.083733 0.022954 0.055240 0.121223 0.064526 0.017448 0.062814 0.093304 0.017641 0.023055 0.079174 0.029432 0.010175 0.018553 0.021680 0.011778 0.009450 0.014502 0.010413 0.009209 0.010623 0.007475 0.009027 0.010894 0.012997 0.013312 0.013044 0.014961 0.031343 0.016862 0.012287 0.034704 0.042024 0.013523 0.020511 0.052691 0.022340 0.013281 0.017263 0.018522 0.020866 0.018432 0.011193 0.017159
0.047009 0.060366 0.056593 0.175812 0.124218 0.176988 0.603640 0.623818 0.695591 0.786194 0.032905 0.808342 0.748509 0.667711 0.572538 0.094018 0.174079 0.055393 0.034977 0.021040 0.011101 0.007231 0.011663 0.014786 0.021537 0.011041 0.012301 0.010947 0.032846 0.024665 0.011735 0.019572 0.029760 0.031904 0.027275 0.041543 0.025461 0.035570 0.028643 0.020536 0.071070 0.063197 0.015615 0.040049 0.068803 0.034745 0.014108 0.034323 0.043274 0.009202 0.015930 0.031431 0.009065 0.005661 0.013798 0.036301 0.030092 0.022495 0.030670 0.035469 0.018233 0.042873 0.025707 0.022498 0.058025 0.044639 0.011534 0.020611 0.031713 0.015064 0.011976 0.009990 0.008490 0.005059 0.004751 0.012488 0.007614 0.008137 0.012116 0.010485 0.009759 0.024255 0.024622 0.018670 0.019912 0.018564 0.038295 0.015465 0.012579 0.054377 0.051084 0.015236 0.066993 0.077764 0.032047 0.032446 0.042816 0.031067 0.057313 0.068979 0.135335 0.031903 0.067892 0.116519 0.078818 0.016819 0.035400 0.076209 0.035833 0.022461 0.060174 0.064417 0.023726 0.054250 0.064773 0.069599 0.019311 0.026465 0.059357 0.048719 0.009692 0.036820 0.076804 0.019932 0.031480 0.078634 0.081080 0.098678 0.067423 0.088833 0.044984 0.032649 0.046495 0.029088 0.019217 0.043961 0.019709 0.048443 0.049901 0.046519 0.023679 0.051920 0.036824 0.016173 0.028250 0.053985 0.034483 0.025630 0.065286 0.054034 0.032904 0.096504 0.077084 0.066550 0.065017 0.109722 0.057540 0.072905 0.099591 0.056550 0.030021 0.092324 0.105235 0.075141 0.031516 0.151555 0.116066 0.072407 0.052000 0.035996 0.080419 0.059707 0.016555 0.034299 0.064183 0.044463 0.020336 0.025964 0.068799 0.053892 0.021258 0.064403 0.085013 0.060541 0.051821 0.094993 0.104404 0.127456 0.086899 0.090073 0.154707 0.135237 0.052905 0.052732 0.133692 0.052407 0.040778 0.069076 0.130250 0.031977 0.032377 0.129070 0.058945 0.018518 0.039147 0.093752 0.046272 0.010764 0.051258 0.060712 0.014387 0.016509 0.046259 0.064876 0.021941 0.034316 0.068925 0.044660 0.019296 0.025812 0.060157 0.042494 0.019149 0.028553 0.016457 0.010662 0.010009 0.010420 0.009601 0.010932 0.015428 0.014933 0.013597 0.015793 0.015402 0.013445 0.019945 0.017759 0.018912 0.045269 0.077200 0.026377 0.059045 0.062360 0.057881 0.071011 0.085139 0.025493 0.061963 0.117480 0.078376 0.024487 0.080868 0.126299 0.063420 0.053511 0.097634 0.143594 0.073092 0.094350 0.126879 0.132917 0.112350 0.122807 0.138041 0.086141 0.072955 0.113915 0.038857 0.058795 0.035503 0.027975 0.021198 0.016882 0.021959 0.034341 0.046893 0.059009 0.096284 0.233870 0.088036 0.161594 0.125485 0.092863 0.084115 0.030580 0.049391 0.019713 0.050695 0.066715 0.043241 0.015157 0.048481 0.062344 0.014089 0.018408 0.071883 0.030079 0.009842 0.022882 0.028412 0.012664 0.009652 0.016029 0.012276 0.009453 0.010236 0.007645 0.008616 0.010077 0.012334 0.012561 0.013356 0.014883 0.031227 0.019716 0.015917 0.036642 0.043390 0.016716 0.022939 0.048490 0.021119 0.014711 0.018509 0.019895 0.020160 0.018697 0.012289 0.017067
0.055914 0.065097 0.073393 0.234818 0.081721 0.079606 0.096030 0.512373 0.646394 0.704972 0.808342 0.014897 0.862646 0.761257 0.632667 0.575354 0.101287 0.047514 0.014957 0.021261 0.008029 0.001385 0.001673 0.003876 0.005666 0.004454 0.005017 0.005180 0.009123 0.009887 0.007008 0.007384 0.012183 0.010694 0.009378 0.011999 0.013288 0.014040 0.013587 0.012554 0.032935 0.024592 0.012938 0.046849 0.049004 0.024161 0.014003 0.064123 0.032244 0.011566 0.025332 0.031648 0.013611 0.008724 0.014596 0.026878 0.021575 0.022708 0.023574 0.021049 0.017011 0.016510 0.016546 0.013554 0.023708 0.028171 0.010870 0.023107 0.024988 0.017360 0.014391 0.012522 0.012267 0.010129 0.009441 0.018572 0.011382 0.010361 0.013050 0.013501 0.010014 0.012771 0.013488 0.013795 0.014816 0.011811 0.016005 0.011508 0.009603 0.014186 0.019511 0.009277 0.016159 0.025002 0.018266 0.024192 0.023624 0.023479 0.031342 0.028437 0.045402 0.020087 0.032661 0.042046 0.034785 0.016377 0.023938 0.033707 0.021167 0.013092 0.027151 0.019331 0.012268 0.016401 0.028299 0.026600 0.017452 0.015159 0.044289 0.037613 0.019151 0.044064 0.070310 0.035004 0.045957 0.121755 0.081903 0.103898 0.059582 0.070199 0.044542 0.054683 0.049787 0.037414 0.029622 0.044160 0.026038 0.045706 0.050271 0.033406 0.022812 0.036748 0.033181 0.018148 0.039944 0.045601 0.030892 0.030321 0.067696 0.033238 0.027097 0.067422 0.049163 0.032458 0.056074 0.075505 0.046339 0.060368 0.066493 0.031368 0.028342 0.055015 0.052745 0.038861 0.036575 0.079316 0.078724 0.089890 0.080454 0.051479 0.069872 0.069508 0.023812 0.029963 0.039697 0.029496 0.016423 0.028569 0.046158 0.029576 0.020533 0.032985 0.037099 0.038461 0.037298 0.039911 0.064302 0.086889 0.064692 0.058393 0.099795 0.105949 0.059767 0.045205 0.082121 0.056047 0.043656 0.075467 0.092486 0.045644 0.041157 0.090527 0.074096 0.027652 0.047469 0.094278 0.061915 0.014563 0.038018 0.053887 0.022755 0.021053 0.027160 0.059596 0.018915 0.016786 0.022837 0.024887 0.009606 0.011756 0.023472 0.020636 0.014042 0.020687 0.016483 0.011778 0.010922 0.011590 0.009995 0.012020 0.015219 0.014073 0.010763 0.014844 0.014804 0.015869 0.020999 0.018772 0.021580 0.024945 0.032562 0.015816 0.021167 0.021504 0.018971 0.026715 0.024619 0.012318 0.019795 0.040580 0.018562 0.009753 0.027963 0.049184 0.018844 0.017165 0.058116 0.129684 0.048287 0.069268 0.139317 0.206861 0.166181 0.130126 0.184697 0.139339 0.100596 0.116563 0.060045 0.058320 0.039730 0.027396 0.022270 0.019113 0.023176 0.033477 0.046681 0.058231 0.100955 0.123791 0.113930 0.129996 0.093004 0.076990 0.064258 0.049452 0.060683 0.031919 0.049901 0.044271 0.037103 0.017689 0.036775 0.045957 0.011471 0.011349 0.036051 0.024015 0.009129 0.012498 0.017639 0.010037 0.008230 0.010265 0.008003 0.007184 0.008711 0.007803 0.007885 0.008170 0.008930 0.009037 0.010445 0.010806 0.019737 0.017522 0.013604 0.026087 0.032488 0.021758 0.024257 0.032676 0.015876 0.012954 0.013852 0.014457 0.016837 0.014975 0.013099 0.016049
0.038448 0.041186 0.038739 0.099750 0.060329 0.091841 0.115282 0.104037 0.612129 0.724260 0.748509 0.862646 0.020302 0.910817 0.771657 0.834511 0.887583 0.110298 0.031026 0.037710 0.082654 0.006211 0.001479 0.003051 0.007443 0.005425 0.008570 0.011012 0.020666 0.022299 0.017935 0.026446 0.029422 0.029379 0.031383 0.035741 0.024957 0.035556 0.033002 0.023638 0.086968 0.073499 0.019889 0.056569 0.124359 0.041562 0.017165 0.081841 0.081152 0.015097 0.031995 0.081058 0.017878 0.011022 0.030192 0.079336 0.056308 0.045873 0.051402 0.040824 0.028828 0.057425 0.035975 0.025777 0.072875 0.046401 0.014765 0.029687 0.042838 0.016726 0.015670 0.014147 0.013014 0.008207 0.008972 0.021255 0.015858 0.019649 0.027107 0.030579 0.030976 0.064382 0.067771 0.049906 0.055076 0.053164 0.085364 0.045025 0.035682 0.067026 0.080220 0.029436 0.077782 0.064689 0.041715 0.037837 0.039340 0.024363 0.038171 0.046584 0.077251 0.033811 0.076512 0.111074 0.073605 0.034775 0.075323 0.114896 0.066936 0.044604 0.092102 0.083092 0.031303 0.055464 0.067165 0.065061 0.028055 0.022189 0.050316 0.061260 0.014919 0.031584 0.092197 0.031971 0.034795 0.086974 0.132834 0.146393 0.126379 0.195322 0.110902 0.093466 0.136375 0.080068 0.061431 0.120634 0.066670 0.110555 0.125048 0.129027 0.073736 0.162250 0.151122 0.073318 0.121181 0.259130 0.160582 0.099028 0.312278 0.243986 0.098055 0.206952 0.305295 0.147540 0.132114 0.282371 0.136447 0.128734 0.173351 0.097699 0.064662 0.159366 0.175732 0.192294 0.083770 0.198444 0.303782 0.278525 0.206242 0.176044 0.371283 0.281714 0.088778 0.169957 0.289165 0.176296 0.075716 0.150948 0.261966 0.162311 0.098843 0.257045 0.264712 0.162929 0.173613 0.306337 0.236637 0.263801 0.260736 0.226809 0.250451 0.222350 0.116684 0.090406 0.216341 0.085446 0.053643 0.096100 0.184298 0.039361 0.036386 0.184111 0.099709 0.029724 0.068044 0.186835 0.081335 0.024724 0.108997 0.111984 0.026183 0.032831 0.083954 0.076008 0.030083 0.051920 0.075320 0.041507 0.020970 0.027826 0.054205 0.045772 0.024134 0.028266 0.018332 0.013172 0.012435 0.013278 0.011317 0.013606 0.017877 0.016459 0.012009 0.015306 0.012758 0.010932 0.014307 0.013774 0.015666 0.027298 0.050429 0.022661 0.042779 0.055058 0.062260 0.067584 0.086681 0.040838 0.071106 0.104263 0.093944 0.037865 0.087349 0.194453 0.160040 0.076007 0.170651 0.470802 0.311302 0.143293 0.328808 0.418315 0.283171 0.170892 0.187879 0.130545 0.071662 0.092796 0.039711 0.053540 0.036587 0.026597 0.022128 0.019246 0.026144 0.037601 0.058185 0.063225 0.114123 0.247824 0.174344 0.305492 0.238281 0.188887 0.130689 0.062489 0.101691 0.040453 0.062980 0.107439 0.062341 0.019786 0.054822 0.068445 0.014729 0.014838 0.053787 0.022934 0.008537 0.013099 0.017433 0.010731 0.009596 0.011202 0.007834 0.006707 0.008240 0.006465 0.006948 0.007517 0.008948 0.008485 0.009419 0.011176 0.020727 0.013449 0.011781 0.024371 0.033088 0.015329 0.016668 0.034513 0.014639 0.010337 0.012525 0.013879 0.015814 0.014373 0.009891 0.015390
0.039037 0.035902 0.029611 0.042259 0.030662 0.057279 0.052539 0.112176 0.097143 0.574924 0.667711 0.761257 0.910817 0.028775 0.892488 0.829320 0.905095 0.840531 0.036142 0.017875 0.012568 0.006987 0.001596 0.000526 0.001081 0.003415 0.004535 0.008362 0.012567 0.014743 0.014250 0.019758 0.024323 0.018934 0.020796 0.026590 0.019676 0.027769 0.032550 0.023625 0.049046 0.045725 0.018693 0.038643 0.069462 0.040045 0.014352 0.048068 0.057743 0.018482 0.024641 0.048527 0.028122 0.015021 0.032229 0.072474 0.059224 0.058764 0.069299 0.061232 0.042762 0.047036 0.050420 0.040566 0.071858 0.066006 0.037019 0.066418 0.072550 0.038302 0.033253 0.028612 0.020348 0.014302 0.017336 0.030656 0.023860 0.024653 0.035048 0.038021 0.035232 0.045658 0.051911 0.040375 0.050946 0.044636 0.061717 0.038350 0.027689 0.057936 0.070305 0.025598 0.060630 0.087403 0.046136 0.043815 0.054351 0.040347 0.056687 0.062798 0.104122 0.064832 0.100495 0.105774 0.102450 0.071387 0.097565 0.136220 0.084282 0.054498 0.117170 0.089363 0.049781 0.060552 0.091889 0.077560 0.038815 0.029741 0.067735 0.060916 0.021039 0.036768 0.057352 0.040714 0.042708 0.076058 0.081296 0.112997 0.082786 0.107644 0.086044 0.077070 0.091068 0.080459 0.067715 0.090961 0.065782 0.104048 0.101575 0.085582 0.059453 0.087800 0.085709 0.051972 0.076028 0.116997 0.088066 0.052075 0.105193 0.121869 0.062329 0.106483 0.173077 0.115430 0.126076 0.172810 0.134104 0.130298 0.142127 0.081819 0.055396 0.118062 0.142246 0.090953 0.059343 0.156899 0.210434 0.167642 0.161546 0.135758 0.187330 0.156250 0.076018 0.113020 0.132951 0.085753 0.060408 0.107274 0.175865 0.111913 0.067025 0.115525 0.190514 0.133022 0.105539 0.151947 0.185013 0.168206 0.133149 0.130485 0.161992 0.148058 0.096152 0.069095 0.119996 0.077698 0.047094 0.061949 0.123493 0.044283 0.032922 0.119661 0.104986 0.026871 0.053114 0.122522 0.063997 0.023949 0.072947 0.077450 0.026875 0.028726 0.053406 0.078275 0.028291 0.033942 0.058913 0.053048 0.026477 0.035490 0.061977 0.056856 0.039049 0.044477 0.027857 0.019104 0.017980 0.018615 0.015982 0.018644 0.021536 0.021178 0.015551 0.020786 0.018738 0.017867 0.024342 0.025947 0.031619 0.040845 0.055889 0.034603 0.049699 0.058785 0.052216 0.047927 0.060883 0.037733 0.050240 0.059670 0.046029 0.029261 0.049655 0.059970 0.062926 0.043749 0.066096 0.192556 0.160271 0.109088 0.188685 0.351212 0.254921 0.177244 0.194573 0.154405 0.105014 0.116111 0.049947 0.062257 0.049224 0.034156 0.030444 0.028966 0.040655 0.068568 0.102706 0.113754 0.188103 0.287794 0.247119 0.266061 0.188953 0.142906 0.108881 0.070768 0.105164 0.046062 0.066099 0.100788 0.063215 0.021507 0.072750 0.081388 0.020173 0.024975 0.095902 0.037466 0.013489 0.023834 0.032476 0.017196 0.015887 0.017005 0.012871 0.010815 0.011647 0.010179 0.011478 0.010599 0.012917 0.011979 0.012511 0.013716 0.021542 0.017509 0.016480 0.029942 0.036607 0.019938 0.021698 0.038832 0.019531 0.014074 0.015444 0.015177 0.018417 0.015299 0.011031 0.016851
0.045702 0.036694 0.021135 0.053861 0.012917 0.057210 0.069649 0.050820 0.171346 0.095176 0.572538 0.632667 0.771657 0.892488 0.072514 0.878207 0.821709 0.826662 0.839839 0.033717 0.011224 0.008380 0.006463 0.001203 0.000296 0.000575 0.002573 0.003642 0.008947 0.011605 0.006749 0.012252 0.017040 0.014738 0.013760 0.018187 0.010923 0.015374 0.016113 0.012927 0.047193 0.039472 0.011916 0.036451 0.067887 0.030811 0.015014 0.047940 0.050544 0.012535 0.021839 0.032238 0.012062 0.005161 0.011005 0.030899 0.024743 0.020842 0.028599 0.040778 0.018610 0.031433 0.028146 0.024249 0.051342 0.051394 0.021820 0.040123 0.056810 0.027819 0.029329 0.014235 0.012879 0.006650 0.007386 0.018076 0.011593 0.009400 0.013198 0.011877 0.009420 0.018754 0.020944 0.015685 0.019478 0.013731 0.021599 0.009541 0.007599 0.021171 0.031755 0.009300 0.029024 0.042196 0.029221 0.021310 0.026948 0.022183 0.032304 0.031814 0.066934 0.029171 0.051706 0.068676 0.080315 0.031550 0.041400 0.079422 0.039957 0.021398 0.052843 0.054296 0.027782 0.047023 0.054548 0.068469 0.024122 0.021038 0.075522 0.086364 0.014264 0.058036 0.136346 0.032118 0.033427 0.105645 0.104347 0.084189 0.060244 0.077934 0.045631 0.036262 0.066364 0.041271 0.024360 0.046847 0.018783 0.038040 0.034059 0.031168 0.017417 0.033175 0.022022 0.010807 0.021649 0.031703 0.015418 0.012814 0.037195 0.029386 0.017193 0.050504 0.051727 0.065469 0.073061 0.083452 0.066192 0.085688 0.067777 0.028084 0.022477 0.061321 0.052017 0.040661 0.023386 0.078041 0.075098 0.060642 0.057319 0.032528 0.047965 0.058557 0.018413 0.027029 0.036750 0.040507 0.019384 0.026668 0.062765 0.039850 0.020833 0.037005 0.050072 0.064930 0.048306 0.047834 0.063919 0.084180 0.054277 0.040476 0.078239 0.058615 0.028001 0.028581 0.088658 0.033176 0.034407 0.055688 0.129858 0.023874 0.022494 0.137106 0.078732 0.023920 0.047960 0.162290 0.078583 0.013699 0.080844 0.152386 0.020010 0.016634 0.058045 0.073865 0.016667 0.027611 0.051955 0.031901 0.014024 0.022216 0.047056 0.044801 0.029782 0.037495 0.021803 0.014749 0.013913 0.014846 0.013607 0.017019 0.024039 0.023504 0.021281 0.025671 0.020950 0.018197 0.028266 0.023102 0.027066 0.037796 0.063054 0.027114 0.058294 0.041305 0.041209 0.055562 0.067492 0.017261 0.039669 0.072843 0.047660 0.014540 0.049693 0.080699 0.038781 0.030673 0.073016 0.130548 0.060151 0.071526 0.115097 0.118212 0.093564 0.090332 0.088657 0.054619 0.049834 0.079644 0.029741 0.048112 0.032637 0.022355 0.020357 0.017542 0.026404 0.043639 0.056080 0.061712 0.096149 0.174937 0.104761 0.139238 0.122625 0.094164 0.080571 0.031837 0.063473 0.022578 0.055844 0.103686 0.058721 0.017081 0.082996 0.111687 0.020115 0.018258 0.107948 0.039239 0.011225 0.022042 0.034594 0.017491 0.012680 0.017656 0.014546 0.009501 0.011494 0.008835 0.010219 0.011218 0.012060 0.013134 0.013675 0.013976 0.030470 0.020160 0.018756 0.035458 0.049014 0.019715 0.024730 0.056570 0.024624 0.017787 0.019095 0.019589 0.024515 0.023871 0.015243 0.022214
0.067061 0.051048 0.024899 0.085011 0.013202 0.042142 0.036239 0.054096 0.111312 0.154755 0.094018 0.575354 0.834511 0.829320 0.878207 0.176363 0.872557 0.822946 0.866341 0.870944 0.036876 0.012895 0.007314 0.005035 0.000826 0.000166 0.000482 0.003039 0.007781 0.011850 0.008286 0.013458 0.019736 0.020374 0.022006 0.022277 0.014438 0.024321 0.020533 0.013578 0.087296 0.063494 0.011738 0.058598 0.142397 0.034916 0.016213 0.087584 0.077172 0.009763 0.027886 0.060536 0.011590 0.004767 0.015564 0.047909 0.031151 0.024896 0.031752 0.034594 0.023552 0.045187 0.028930 0.022153 0.077188 0.062922 0.025557 0.048876 0.080761 0.030404 0.026147 0.015985 0.013022 0.006086 0.007248 0.020741 0.012970 0.014597 0.021924 0.018729 0.016265 0.048417 0.045355 0.030885 0.041375 0.028811 0.049599 0.018278 0.013097 0.050942 0.067830 0.019100 0.071457 0.071911 0.039166 0.030635 0.036899 0.022496 0.036732 0.048643 0.083524 0.028701 0.056082 0.130882 0.109439 0.029143 0.060220 0.126538 0.053108 0.025862 0.080219 0.083501 0.035404 0.054764 0.051681 0.061432 0.020820 0.015123 0.052646 0.078375 0.010187 0.036398 0.169265 0.038881 0.034999 0.148244 0.185827 0.126381 0.119316 0.199546 0.087416 0.064867 0.152994 0.083821 0.043684 0.119113 0.037148 0.071916 0.081409 0.083358 0.036257 0.132669 0.091469 0.025480 0.087671 0.228174 0.069270 0.036594 0.245920 0.166000 0.042492 0.169441 0.229329 0.158394 0.111889 0.235255 0.136646 0.139347 0.152145 0.064483 0.041021 0.118132 0.128706 0.172719 0.041876 0.149085 0.233191 0.176279 0.109874 0.064544 0.221673 0.239086 0.036333 0.078253 0.220218 0.167091 0.037967 0.075179 0.216790 0.105363 0.036435 0.140369 0.128501 0.076884 0.123299 0.174008 0.115560 0.182107 0.186418 0.115667 0.206404 0.192507 0.061758 0.071931 0.240651 0.062380 0.057837 0.091892 0.194341 0.026463 0.027897 0.171219 0.081445 0.023546 0.058575 0.238189 0.112731 0.016175 0.156970 0.225412 0.026887 0.022797 0.130131 0.098011 0.019139 0.050887 0.091212 0.042332 0.016588 0.027344 0.067446 0.061732 0.033246 0.038327 0.021249 0.016405 0.014922 0.016858 0.015728 0.019229 0.027719 0.026105 0.022941 0.030812 0.022249 0.019725 0.027121 0.022080 0.018724 0.039451 0.069650 0.028249 0.052242 0.051728 0.055534 0.067402 0.078113 0.021041 0.045547 0.113668 0.122796 0.018787 0.067155 0.337620 0.214935 0.044870 0.124160 0.554945 0.209721 0.076513 0.201853 0.299360 0.132749 0.093762 0.108312 0.062059 0.042768 0.072567 0.027218 0.044798 0.034178 0.023511 0.019627 0.016493 0.021241 0.031103 0.043056 0.046740 0.076120 0.157014 0.076415 0.154284 0.146491 0.095798 0.094459 0.029128 0.085116 0.022965 0.044408 0.108709 0.071831 0.011272 0.053912 0.083894 0.016184 0.012709 0.065603 0.023084 0.008929 0.014990 0.024445 0.016205 0.011769 0.015324 0.011922 0.008835 0.009866 0.007463 0.008997 0.010160 0.011609 0.011748 0.013235 0.014427 0.032744 0.018130 0.017025 0.045276 0.061387 0.015738 0.024270 0.067072 0.022558 0.014258 0.017897 0.017651 0.022144 0.020553 0.013297 0.022411
0.039413 0.035008 0.019852 0.056641 0.012998 0.053769 0.028787 0.024720 0.160016 0.194642 0.174079 0.101287 0.887583 0.905095 0.821709 0.872557 0.294048 0.827477 0.822093 0.887999 0.887509 0.038805 0.012777 0.010842 0.007011 0.000599 0.000307 0.000950 0.008622 0.012218 0.011951 0.020456 0.022791 0.030440 0.036573 0.033027 0.014053 0.028512 0.024157 0.010975 0.070040 0.079840 0.011991 0.039502 0.151584 0.050886 0.012863 0.060234 0.103490 0.013932 0.022559 0.092332 0.027945 0.008181 0.026921 0.109189 0.069817 0.042006 0.053292 0.047869 0.029076 0.075701 0.034722 0.022874 0.093324 0.062239 0.019443 0.036062 0.058754 0.020907 0.015997 0.013187 0.012713 0.006343 0.008295 0.024420 0.019599 0.023764 0.044402 0.042889 0.031264 0.082678 0.086296 0.053826 0.058391 0.061143 0.129289 0.042041 0.028275 0.137010 0.136644 0.024730 0.136721 0.125055 0.036277 0.025724 0.039791 0.018658 0.034304 0.052510 0.091591 0.038342 0.087447 0.139661 0.122738 0.055298 0.091158 0.137725 0.070570 0.038002 0.109615 0.111922 0.032608 0.069560 0.070580 0.090404 0.025678 0.017984 0.047637 0.064376 0.008269 0.016777 0.091121 0.028026 0.018198 0.050822 0.129225 0.094071 0.105462 0.187458 0.088602 0.061986 0.148664 0.074178 0.048221 0.124024 0.049241 0.105774 0.119809 0.118556 0.050813 0.199102 0.208661 0.050961 0.107256 0.368894 0.182543 0.049041 0.306295 0.313450 0.054196 0.163546 0.345145 0.163790 0.085257 0.220629 0.101181 0.092416 0.151119 0.075775 0.038409 0.114280 0.156524 0.191731 0.041072 0.149035 0.298081 0.205154 0.135437 0.120626 0.351677 0.301188 0.074163 0.200809 0.376259 0.277315 0.082456 0.178515 0.385535 0.241553 0.077613 0.238126 0.311272 0.156784 0.170346 0.284020 0.196322 0.226883 0.261397 0.156495 0.162272 0.192959 0.068254 0.041837 0.164753 0.043142 0.032646 0.043765 0.122082 0.016984 0.015548 0.114372 0.052975 0.014272 0.032257 0.166353 0.041035 0.012748 0.133737 0.138051 0.017452 0.026697 0.148845 0.085040 0.019799 0.065628 0.111143 0.040107 0.019806 0.041591 0.089583 0.065836 0.031014 0.035957 0.017537 0.011754 0.011021 0.011559 0.010381 0.012715 0.017648 0.016108 0.011934 0.015918 0.011407 0.010023 0.012621 0.010779 0.010516 0.026242 0.052881 0.019236 0.034577 0.059796 0.062072 0.046639 0.060564 0.038047 0.053668 0.065420 0.140113 0.045584 0.052585 0.201350 0.418750 0.088045 0.064504 0.516326 0.500754 0.122763 0.138727 0.360240 0.225391 0.102550 0.074516 0.054765 0.032489 0.054629 0.020125 0.037234 0.027878 0.020119 0.017831 0.015551 0.021955 0.034809 0.051746 0.057283 0.101083 0.245351 0.143811 0.291940 0.237642 0.194185 0.145203 0.044008 0.108758 0.025878 0.057947 0.152224 0.063808 0.011089 0.059669 0.083599 0.012003 0.013006 0.064634 0.019823 0.007045 0.011269 0.015622 0.011090 0.008090 0.010715 0.007808 0.006935 0.008121 0.005850 0.006522 0.007783 0.008935 0.008875 0.010359 0.010257 0.021614 0.012508 0.012769 0.022873 0.030833 0.012490 0.016658 0.034478 0.014073 0.010509 0.013172 0.014349 0.019855 0.017968 0.010883 0.018533
0.042811 0.041222 0.035189 0.052812 0.021151 0.048182 0.026337 0.011810 0.028028 0.078105 0.055393 0.047514 0.110298 0.840531 0.826662 0.822946 0.827477 0.330126 0.830707 0.820996 0.848187 0.835029 0.026936 0.009071 0.007394 0.003362 0.000753 0.000305 0.001184 0.006646 0.006001 0.009657 0.011332 0.011081 0.013042 0.015908 0.009470 0.010552 0.014048 0.007833 0.021882 0.022409 0.008181 0.022321 0.047944 0.031754 0.010253 0.043205 0.060806 0.019672 0.017241 0.041665 0.037482 0.009740 0.014459 0.054144 0.044816 0.032290 0.043270 0.050125 0.035427 0.036678 0.042512 0.028305 0.061381 0.060269 0.039540 0.047029 0.043616 0.024199 0.015539 0.009509 0.011104 0.007865 0.011746 0.028213 0.022174 0.019425 0.033410 0.036344 0.015252 0.024912 0.026815 0.026122 0.024039 0.017065 0.036409 0.013889 0.014940 0.039423 0.055590 0.008697 0.031092 0.051996 0.018558 0.012772 0.020228 0.014582 0.029000 0.033106 0.068860 0.047056 0.061116 0.077243 0.092337 0.082592 0.053977 0.059350 0.037023 0.017380 0.045551 0.040825 0.017782 0.039770 0.067741 0.081736 0.030789 0.020267 0.097754 0.117695 0.022947 0.041350 0.139695 0.061156 0.027189 0.065049 0.075152 0.065047 0.043801 0.056952 0.040721 0.040315 0.064752 0.051226 0.037787 0.077991 0.032801 0.061249 0.058693 0.041278 0.020314 0.038287 0.039884 0.014749 0.023338 0.041661 0.030246 0.012948 0.027965 0.039081 0.018915 0.043777 0.061917 0.053429 0.060018 0.060045 0.040365 0.054834 0.056118 0.022789 0.019168 0.044211 0.050413 0.033776 0.019396 0.060885 0.079604 0.055045 0.072188 0.050777 0.068599 0.074287 0.043884 0.052218 0.064328 0.048826 0.028930 0.048649 0.083281 0.057626 0.027499 0.038057 0.073113 0.066950 0.046165 0.040948 0.066717 0.073708 0.055215 0.041749 0.056007 0.053019 0.032115 0.018445 0.048389 0.024446 0.028608 0.027132 0.090657 0.022608 0.015189 0.115631 0.086990 0.017761 0.031031 0.127887 0.041934 0.013786 0.056128 0.090382 0.021806 0.021133 0.046072 0.056919 0.012289 0.019312 0.039009 0.027293 0.012268 0.033104 0.065839 0.056785 0.044095 0.045057 0.024841 0.017626 0.014605 0.014279 0.012772 0.016159 0.021738 0.022758 0.014983 0.024889 0.019728 0.023412 0.025788 0.019257 0.015944 0.028933 0.037727 0.015652 0.029523 0.036453 0.030913 0.033165 0.036386 0.018974 0.029204 0.027604 0.023480 0.017147 0.029417 0.029512 0.043522 0.034133 0.031147 0.057880 0.087209 0.073169 0.060128 0.084361 0.093194 0.097755 0.065700 0.047819 0.038487 0.063934 0.028329 0.040164 0.031872 0.021268 0.020021 0.019625 0.030320 0.049430 0.062310 0.073785 0.124858 0.182860 0.131909 0.138295 0.125997 0.114223 0.110403 0.063668 0.109584 0.028186 0.061445 0.193752 0.071030 0.016951 0.130409 0.186363 0.017650 0.019778 0.116137 0.042941 0.011357 0.018468 0.026294 0.018322 0.011107 0.012907 0.009337 0.009311 0.009130 0.008025 0.007747 0.008135 0.008722 0.009376 0.013142 0.010806 0.021258 0.016146 0.019558 0.025558 0.028687 0.018228 0.028572 0.043821 0.019186 0.015852 0.017787 0.017702 0.027809 0.021766 0.015797 0.020578
0.043632 0.035441 0.016817 0.050685 0.011525 0.059871 0.046163 0.008237 0.012522 0.016836 0.034977 0.014957 0.031026 0.036142 0.839839 0.866341 0.822093 0.830707 0.372484 0.849830 0.821442 0.844552 0.838540 0.030074 0.010273 0.003626 0.004855 0.000819 0.000438 0.001765 0.004008 0.008597 0.011980 0.018906 0.017221 0.028437 0.012177 0.017838 0.012439 0.008536 0.048754 0.032248 0.007167 0.032753 0.074981 0.021427 0.010201 0.046223 0.049732 0.008105 0.014946 0.029994 0.008512 0.004218 0.010833 0.030714 0.020928 0.015833 0.021226 0.029732 0.013383 0.027242 0.013945 0.010863 0.041541 0.033349 0.009758 0.017076 0.030712 0.014223 0.011240 0.008330 0.008906 0.004582 0.005316 0.015130 0.012065 0.010113 0.016569 0.009495 0.007107 0.017513 0.017913 0.013744 0.013908 0.009899 0.017285 0.005947 0.005936 0.020382 0.027100 0.006110 0.027565 0.029117 0.013757 0.009675 0.014818 0.009336 0.021521 0.028284 0.066617 0.020859 0.035606 0.076647 0.078978 0.020579 0.033653 0.072953 0.034931 0.017124 0.061639 0.055711 0.015130 0.044175 0.038201 0.058240 0.012671 0.014014 0.059837 0.087857 0.007135 0.030673 0.181826 0.033846 0.022992 0.110044 0.190874 0.107843 0.096658 0.158942 0.061340 0.036968 0.102928 0.044158 0.017990 0.054768 0.016567 0.039657 0.035467 0.035963 0.015423 0.047810 0.025294 0.009517 0.033062 0.060884 0.016918 0.013496 0.083464 0.042988 0.015989 0.087727 0.091771 0.059550 0.053262 0.101077 0.042896 0.060560 0.075427 0.023101 0.017767 0.055379 0.044452 0.058128 0.015938 0.048922 0.070003 0.054774 0.044047 0.018063 0.050668 0.077271 0.012829 0.023823 0.054587 0.055320 0.014464 0.024525 0.072162 0.037569 0.015675 0.041501 0.040385 0.049817 0.051875 0.049599 0.058401 0.104972 0.062033 0.044818 0.112704 0.069386 0.017227 0.025784 0.100620 0.017831 0.027317 0.036822 0.098765 0.014524 0.014435 0.124072 0.038575 0.012471 0.029275 0.173382 0.057285 0.008557 0.089021 0.201926 0.020416 0.013327 0.115550 0.114290 0.014712 0.029683 0.089459 0.038740 0.011383 0.026976 0.072963 0.067281 0.022803 0.036364 0.017060 0.013849 0.012182 0.014257 0.014390 0.019195 0.035657 0.032210 0.027332 0.037622 0.024877 0.026234 0.038345 0.022139 0.016922 0.048135 0.072545 0.019654 0.054450 0.053903 0.047534 0.068213 0.103340 0.020022 0.032051 0.112689 0.135842 0.015958 0.057721 0.240124 0.082823 0.029741 0.094060 0.219057 0.054594 0.056114 0.087117 0.063310 0.037194 0.051093 0.039379 0.019552 0.020151 0.043806 0.016900 0.029803 0.021126 0.015010 0.012724 0.009744 0.013701 0.018353 0.022086 0.022443 0.039752 0.091301 0.032855 0.071915 0.067687 0.056960 0.061948 0.017349 0.061558 0.012781 0.026040 0.108151 0.059270 0.007004 0.041056 0.101454 0.012071 0.008007 0.062666 0.019830 0.006086 0.010318 0.016417 0.011190 0.006683 0.009771 0.007781 0.006324 0.007326 0.005461 0.005812 0.007151 0.008180 0.008105 0.011469 0.011834 0.028795 0.016059 0.013395 0.033030 0.047298 0.014706 0.023645 0.065494 0.023892 0.013067 0.018474 0.019929 0.023825 0.025087 0.014042 0.022856
0.043212 0.040225 0.019127 0.088775 0.014807 0.127095 0.057632 0.013070 0.050893 0.030670 0.021040 0.021261 0.037710 0.017875 0.033717 0.870944 0.887999 0.820996 0.849830 0.442696 0.844850 0.814564 0.851747 0.843892 0.038706 0.008669 0.009079 0.007305 0.001546 0.000741 0.001779 0.011041 0.015617 0.028957 0.036556 0.030152 0.015021 0.038159 0.019391 0.008294 0.082547 0.058328 0.006377 0.027994 0.115941 0.026091 0.008789 0.044706 0.067518 0.007694 0.018957 0.066116 0.012487 0.004520 0.026546 0.083424 0.044411 0.018917 0.027065 0.031900 0.021809 0.061808 0.017734 0.010465 0.079451 0.044164 0.007838 0.012752 0.032125 0.011869 0.006933 0.005722 0.007262 0.003379 0.003702 0.012688 0.009934 0.013846 0.026978 0.019697 0.012913 0.071047 0.070123 0.035672 0.039197 0.040998 0.103644 0.018321 0.020455 0.146753 0.101209 0.014139 0.117057 0.087984 0.018628 0.013113 0.021463 0.008530 0.019527 0.037608 0.074963 0.023360 0.043289 0.134409 0.132936 0.025453 0.055179 0.136582 0.054092 0.028338 0.113711 0.112327 0.022320 0.076088 0.055591 0.075899 0.014443 0.012823 0.054363 0.080617 0.005388 0.018966 0.164052 0.037828 0.014804 0.071410 0.220456 0.100979 0.137105 0.266931 0.101789 0.052794 0.172592 0.066582 0.027911 0.116106 0.029570 0.085807 0.121133 0.119952 0.044200 0.272976 0.202841 0.033405 0.155695 0.446201 0.109353 0.042284 0.411869 0.300541 0.031049 0.205863 0.366231 0.148321 0.062586 0.199910 0.072286 0.076865 0.132179 0.054656 0.028280 0.099095 0.116808 0.198692 0.029235 0.093629 0.234013 0.156921 0.088470 0.050734 0.276682 0.323105 0.049163 0.104105 0.414927 0.356507 0.057348 0.146890 0.443783 0.221281 0.064358 0.265920 0.252924 0.132832 0.215280 0.263510 0.144212 0.261336 0.261087 0.115151 0.212646 0.205614 0.038812 0.041205 0.190157 0.031009 0.044998 0.043952 0.137693 0.017361 0.014047 0.109749 0.036234 0.011007 0.025479 0.172872 0.052711 0.009414 0.168265 0.230452 0.024519 0.027282 0.312120 0.165383 0.018537 0.084294 0.196033 0.039632 0.012568 0.028440 0.090008 0.063781 0.020142 0.026027 0.011130 0.008497 0.008099 0.010252 0.010762 0.015110 0.032539 0.023792 0.021498 0.022786 0.014960 0.013396 0.017945 0.012250 0.008555 0.030188 0.050222 0.013047 0.035145 0.063913 0.051057 0.049291 0.159328 0.089538 0.040683 0.165420 0.553830 0.099253 0.046319 0.542653 0.640914 0.080457 0.079416 0.587469 0.372062 0.071194 0.070178 0.126868 0.069069 0.038266 0.027607 0.013647 0.011986 0.026513 0.009355 0.017252 0.013890 0.010190 0.008427 0.006616 0.009025 0.012148 0.017718 0.017116 0.032756 0.108454 0.034542 0.110378 0.114953 0.091887 0.090413 0.016938 0.063505 0.010312 0.024805 0.112630 0.054616 0.006041 0.029616 0.065704 0.009302 0.007261 0.033440 0.011419 0.004487 0.005883 0.008919 0.006681 0.004773 0.007257 0.005145 0.005213 0.005900 0.004167 0.004582 0.005927 0.007118 0.006942 0.009764 0.008394 0.023258 0.011203 0.009977 0.023679 0.036076 0.010743 0.015275 0.046367 0.016140 0.009431 0.013509 0.014247 0.018663 0.017343 0.010138 0.018648
0.028816 0.022847 0.013536 0.046512 0.013334 0.147496 0.090446 0.010177 0.065150 0.060899 0.011101 0.008029 0.082654 0.012568 0.011224 0.036876 0.887509 0.848187 0.821442 0.844850 0.454292 0.831811 0.809297 0.839240 0.833856 0.043836 0.022558 0.014073 0.009232 0.002741 0.000860 0.003678 0.010265 0.019946 0.025560 0.021858 0.008120 0.020635 0.014034 0.005330 0.026914 0.037357 0.004613 0.011028 0.050489 0.024600 0.006656 0.023728 0.060185 0.011366 0.013170 0.071902 0.025121 0.004716 0.015882 0.095438 0.055577 0.020715 0.031980 0.038327 0.019171 0.075321 0.028079 0.014442 0.087329 0.059213 0.010013 0.015522 0.031470 0.013835 0.009879 0.006954 0.009346 0.004433 0.005733 0.024175 0.018307 0.023575 0.053473 0.037758 0.022142 0.085919 0.094145 0.049143 0.051078 0.050287 0.156781 0.022790 0.018816 0.157481 0.116883 0.011435 0.086171 0.071172 0.018332 0.010301 0.014894 0.007819 0.017614 0.032365 0.079540 0.032947 0.068487 0.113130 0.107305 0.043635 0.051470 0.102257 0.051190 0.027317 0.079991 0.090630 0.021791 0.061776 0.062222 0.091085 0.018928 0.016811 0.058042 0.072764 0.006999 0.016769 0.098602 0.029069 0.013286 0.041008 0.118077 0.070715 0.083605 0.124470 0.052730 0.040630 0.097499 0.049984 0.030591 0.113448 0.036165 0.099085 0.134235 0.123659 0.040657 0.202409 0.217459 0.033279 0.075058 0.356597 0.137861 0.026678 0.219589 0.241455 0.028536 0.070336 0.215516 0.121639 0.045088 0.092940 0.044707 0.059941 0.091357 0.038536 0.023295 0.070665 0.093490 0.116084 0.026461 0.084827 0.183869 0.104159 0.071122 0.056108 0.245271 0.202795 0.043641 0.126170 0.335239 0.254576 0.066321 0.156621 0.386328 0.244313 0.068726 0.215935 0.252624 0.138058 0.128384 0.184264 0.107679 0.153252 0.161671 0.082410 0.081935 0.099256 0.030714 0.021882 0.080216 0.018032 0.022461 0.027566 0.097539 0.013093 0.010288 0.090606 0.033783 0.009612 0.018652 0.100498 0.020684 0.007752 0.091716 0.090410 0.007705 0.014838 0.132579 0.062180 0.011700 0.064913 0.117974 0.038683 0.016672 0.052349 0.123442 0.069989 0.023025 0.031740 0.012854 0.008323 0.007527 0.007795 0.007909 0.009521 0.014113 0.012567 0.009679 0.011929 0.008010 0.007357 0.008850 0.006929 0.005349 0.018696 0.033630 0.009320 0.017921 0.049608 0.039354 0.021016 0.034666 0.044957 0.035509 0.026376 0.141971 0.084909 0.029084 0.056884 0.400192 0.111296 0.027270 0.147797 0.306069 0.109684 0.034616 0.066538 0.103937 0.064214 0.030203 0.015725 0.016560 0.032586 0.012387 0.023712 0.020647 0.015184 0.011946 0.010590 0.016098 0.024208 0.035018 0.039497 0.065001 0.183079 0.061635 0.148226 0.165079 0.183971 0.179671 0.047269 0.172621 0.024276 0.064409 0.265560 0.100899 0.011326 0.116078 0.170506 0.013477 0.011466 0.071514 0.017325 0.004887 0.006513 0.010587 0.006388 0.004686 0.006917 0.004859 0.004973 0.005759 0.003814 0.004443 0.005834 0.006621 0.006819 0.008625 0.007690 0.015571 0.008605 0.008928 0.016172 0.019970 0.009014 0.013437 0.036916 0.013039 0.009066 0.012696 0.015443 0.024412 0.027187 0.012921 0.023815
0.029597 0.024783 0.012506 0.036515 0.010895 0.074733 0.059534 0.008606 0.027544 0.026071 0.007231 0.001385 0.006211 0.006987 0.008380 0.012895 0.038805 0.835029 0.844552 0.814564 0.831811 0.449103 0.815129 0.784554 0.815222 0.767480 0.050041 0.018051 0.015650 0.013312 0.002536 0.001089 0.002795 0.011269 0.014057 0.016866 0.008241 0.012207 0.010219 0.006626 0.032499 0.020270 0.003399 0.010212 0.036606 0.014353 0.006382 0.020304 0.046001 0.009038 0.012249 0.034769 0.013024 0.003621 0.010934 0.044867 0.028528 0.013717 0.021962 0.029012 0.011478 0.041098 0.018149 0.009205 0.049006 0.027619 0.005636 0.008664 0.018860 0.008857 0.007351 0.005045 0.006829 0.002952 0.003551 0.016435 0.009584 0.009357 0.019534 0.012267 0.007385 0.020436 0.020716 0.015977 0.016218 0.012226 0.032175 0.007428 0.006413 0.032206 0.038340 0.006510 0.029186 0.027384 0.011671 0.007076 0.009532 0.006432 0.014140 0.020701 0.051144 0.021127 0.048163 0.059657 0.059765 0.018218 0.026820 0.057582 0.032668 0.017528 0.059774 0.058020 0.016912 0.055252 0.054220 0.073135 0.014478 0.015364 0.076510 0.099166 0.006873 0.023338 0.170363 0.039531 0.016528 0.057556 0.132270 0.063715 0.065235 0.087405 0.040456 0.026269 0.076442 0.041618 0.019857 0.075616 0.015015 0.038854 0.034237 0.042864 0.013491 0.035273 0.026428 0.008138 0.016387 0.039570 0.016426 0.008391 0.033744 0.028909 0.013098 0.033378 0.036465 0.034976 0.045789 0.046508 0.019289 0.036222 0.051820 0.016270 0.012073 0.040641 0.033170 0.036849 0.012211 0.032406 0.052401 0.029255 0.028548 0.014348 0.047210 0.044652 0.012033 0.029572 0.048561 0.033200 0.014551 0.021458 0.065117 0.036325 0.014747 0.032382 0.038553 0.042743 0.032700 0.028689 0.034243 0.049468 0.038754 0.026155 0.037806 0.031385 0.013946 0.014554 0.045310 0.010457 0.019170 0.027581 0.082893 0.013054 0.012916 0.117092 0.030356 0.009701 0.017649 0.103414 0.028203 0.006348 0.053979 0.096551 0.009194 0.009927 0.076564 0.068167 0.009835 0.032588 0.085985 0.033515 0.012808 0.038270 0.098389 0.060650 0.021671 0.033659 0.014916 0.010654 0.009306 0.010727 0.011056 0.013272 0.021285 0.021415 0.017855 0.020624 0.015972 0.015509 0.027078 0.015454 0.010063 0.040615 0.058739 0.014030 0.040335 0.063740 0.057472 0.057129 0.073285 0.032372 0.051646 0.073817 0.053709 0.024823 0.054977 0.059407 0.051535 0.047024 0.054973 0.062545 0.052492 0.064398 0.041258 0.023695 0.042862 0.051551 0.033531 0.015434 0.019726 0.037244 0.013420 0.022555 0.016699 0.011496 0.010753 0.008438 0.013264 0.019020 0.023892 0.024050 0.044371 0.094334 0.026319 0.064583 0.091126 0.065371 0.094813 0.018973 0.088994 0.013703 0.033552 0.188025 0.073541 0.007778 0.087218 0.191440 0.014649 0.009916 0.091286 0.029059 0.005631 0.007489 0.012061 0.007394 0.005156 0.007943 0.005490 0.005649 0.005806 0.004006 0.004772 0.006315 0.006532 0.006508 0.008749 0.008146 0.016589 0.008969 0.009263 0.019006 0.022426 0.009108 0.012743 0.038246 0.012076 0.009062 0.012347 0.013207 0.016446 0.016233 0.009234 0.015796
0.033684 0.027259 0.012124 0.039372 0.010147 0.066225 0.050359 0.008731 0.035164 0.020237 0.011663 0.001673 0.001479 0.001596 0.006463 0.007314 0.012777 0.026936 0.838540 0.851747 0.809297 0.815129 0.442514 0.787678 0.782065 0.784203 0.739717 0.046764 0.032591 0.017210 0.011971 0.003086 0.001168 0.005125 0.012218 0.013109 0.009615 0.018242 0.009242 0.007239 0.048548 0.029435 0.003749 0.012425 0.043491 0.015515 0.006559 0.028236 0.052153 0.010282 0.020241 0.046101 0.011826 0.003818 0.014545 0.046423 0.030171 0.019766 0.028503 0.027036 0.010930 0.034674 0.013783 0.008896 0.038088 0.024788 0.004048 0.006359 0.017236 0.008225 0.007568 0.006074 0.010163 0.003318 0.003634 0.013597 0.007800 0.009248 0.018691 0.011431 0.011053 0.028290 0.029045 0.019222 0.025422 0.022085 0.037950 0.010530 0.010639 0.047912 0.034798 0.008927 0.048969 0.038236 0.013766 0.010804 0.012877 0.007364 0.015543 0.030673 0.057654 0.029210 0.055433 0.087265 0.099716 0.024332 0.047423 0.112820 0.054399 0.033492 0.110358 0.092514 0.021587 0.080315 0.074283 0.087649 0.022938 0.026584 0.108506 0.110629 0.010511 0.046260 0.232649 0.046034 0.022253 0.127577 0.289735 0.128588 0.176994 0.249700 0.108080 0.060272 0.139507 0.059628 0.031701 0.089616 0.031630 0.077977 0.086324 0.082906 0.035729 0.134347 0.080701 0.022830 0.091537 0.175240 0.041659 0.030494 0.213160 0.084403 0.032139 0.150182 0.155392 0.084401 0.086193 0.143831 0.054539 0.071172 0.098404 0.045862 0.029730 0.064455 0.059132 0.097445 0.027434 0.052109 0.088323 0.066157 0.058576 0.025183 0.089143 0.145883 0.028142 0.046018 0.138139 0.156249 0.032193 0.057279 0.190541 0.113977 0.043435 0.105457 0.098815 0.122940 0.119789 0.088589 0.102547 0.172843 0.098039 0.055768 0.126130 0.075957 0.020542 0.031185 0.095568 0.014766 0.025768 0.035506 0.080503 0.012926 0.013199 0.087758 0.028670 0.013215 0.021907 0.116263 0.030831 0.008279 0.096482 0.154421 0.011174 0.017108 0.224028 0.182937 0.016888 0.063979 0.222449 0.096416 0.018509 0.054037 0.136527 0.093567 0.020036 0.030501 0.016122 0.012596 0.010845 0.012709 0.012692 0.015701 0.026758 0.026592 0.021499 0.029014 0.022792 0.017949 0.028379 0.019946 0.015839 0.071274 0.080373 0.021119 0.112110 0.195013 0.071467 0.073686 0.415864 0.190240 0.049220 0.234156 0.602072 0.064549 0.045060 0.310322 0.304006 0.053583 0.063365 0.198019 0.085680 0.050861 0.043981 0.032241 0.035300 0.038835 0.024117 0.012893 0.013908 0.030440 0.009150 0.015445 0.012305 0.009950 0.009030 0.007270 0.010201 0.010687 0.012765 0.011946 0.018565 0.049366 0.017662 0.061480 0.065292 0.057140 0.059776 0.013767 0.054114 0.012135 0.025417 0.076529 0.037381 0.005997 0.026739 0.070381 0.010604 0.007917 0.040180 0.016882 0.004993 0.005993 0.008937 0.006060 0.004216 0.006178 0.004712 0.004901 0.005105 0.003751 0.004558 0.005763 0.006345 0.006174 0.007568 0.007944 0.016594 0.009410 0.009057 0.020813 0.027884 0.010065 0.013030 0.047053 0.016228 0.009513 0.014170 0.016354 0.018596 0.017046 0.010158 0.015781
0.034938 0.028152 0.012893 0.049322 0.011638 0.122970 0.062816 0.007746 0.066506 0.046925 0.014786 0.003876 0.003051 0.000526 0.001203 0.005035 0.010842 0.009071 0.030074 0.843892 0.839240 0.784554 0.787678 0.402688 0.769679 0.750248 0.766298 0.696234 0.060335 0.027210 0.027989 0.023445 0.003910 0.002254 0.006481 0.010941 0.008130 0.021867 0.011884 0.004937 0.044918 0.037982 0.003517 0.007541 0.034204 0.009917 0.004092 0.014090 0.040418 0.005722 0.012553 0.066136 0.015659 0.004042 0.015881 0.093174 0.054869 0.020558 0.030208 0.025574 0.013372 0.059812 0.013346 0.007338 0.056873 0.026306 0.002895 0.004232 0.013821 0.005016 0.004216 0.004333 0.006136 0.002451 0.002694 0.011656 0.008028 0.013593 0.036812 0.027326 0.019249 0.099050 0.125801 0.056736 0.065385 0.101996 0.179438 0.023454 0.030635 0.167996 0.076575 0.013836 0.096380 0.052312 0.010008 0.007716 0.010087 0.005286 0.010440 0.019658 0.035215 0.012029 0.034157 0.077118 0.084019 0.015954 0.045811 0.108219 0.055130 0.027785 0.092551 0.102442 0.024069 0.066142 0.065809 0.089979 0.020587 0.018407 0.068232 0.077680 0.005403 0.010697 0.117229 0.023267 0.007499 0.028431 0.156015 0.066704 0.127355 0.228138 0.109966 0.064413 0.165079 0.079133 0.055233 0.166720 0.075030 0.175019 0.225918 0.211341 0.096759 0.376516 0.290928 0.075567 0.239442 0.494095 0.178177 0.065429 0.397173 0.311433 0.041086 0.143812 0.275782 0.110765 0.054692 0.133234 0.049214 0.047391 0.108085 0.056305 0.027219 0.072145 0.089047 0.141922 0.025421 0.072384 0.172164 0.116439 0.084237 0.062320 0.267037 0.308614 0.079297 0.183156 0.461365 0.387026 0.139923 0.340155 0.552183 0.334823 0.187672 0.423577 0.356554 0.213156 0.283852 0.276109 0.146036 0.242927 0.203780 0.083280 0.127605 0.109040 0.030936 0.032913 0.097804 0.018675 0.020131 0.029909 0.078028 0.012119 0.008309 0.062791 0.021938 0.008896 0.013592 0.079390 0.015683 0.006119 0.096767 0.079655 0.005136 0.018085 0.206221 0.074166 0.011509 0.108184 0.201441 0.038596 0.015325 0.043145 0.098509 0.048955 0.011914 0.017675 0.008724 0.006054 0.006022 0.007281 0.007058 0.008299 0.012906 0.010017 0.008045 0.009002 0.006188 0.005239 0.007935 0.006240 0.004223 0.018695 0.028988 0.005997 0.019589 0.127308 0.063485 0.023228 0.215922 0.419575 0.060145 0.067857 0.626248 0.420452 0.041368 0.174140 0.544769 0.156833 0.029303 0.150147 0.216512 0.059940 0.022610 0.032409 0.045422 0.025875 0.015632 0.009209 0.009357 0.017211 0.005985 0.011418 0.009307 0.007397 0.006353 0.004989 0.006780 0.007919 0.011129 0.009655 0.021076 0.084772 0.024435 0.096905 0.096022 0.102687 0.111932 0.022652 0.074856 0.012123 0.029434 0.113766 0.032493 0.005491 0.025989 0.054656 0.007466 0.006675 0.028653 0.010359 0.003769 0.004794 0.006448 0.004482 0.003503 0.005241 0.003858 0.003891 0.004443 0.003187 0.003860 0.005136 0.005476 0.005332 0.005935 0.005909 0.011431 0.006295 0.006009 0.011051 0.014425 0.006405 0.007773 0.022905 0.007870 0.006259 0.008094 0.009010 0.011306 0.010668 0.006344 0.012231
0.034788 0.033806 0.016658 0.048472 0.011962 0.123593 0.079137 0.007529 0.040292 0.050754 0.021537 0.005666 0.007443 0.001081 0.000296 0.000826 0.007011 0.007394 0.010273 0.038706 0.833856 0.815222 0.782065 0.769679 0.354263 0.717067 0.739838 0.701308 0.666425 0.062569 0.033544 0.021324 0.009013 0.004200 0.000999 0.002020 0.004232 0.007952 0.006927 0.003870 0.019283 0.021588 0.004134 0.007158 0.025647 0.010872 0.005291 0.014679 0.045303 0.009909 0.017817 0.063611 0.024092 0.005251 0.014331 0.080383 0.051063 0.025517 0.038048 0.033908 0.012608 0.064840 0.022409 0.012192 0.067908 0.053996 0.006242 0.009612 0.029466 0.012529 0.009548 0.009009 0.015608 0.003983 0.004942 0.021431 0.014421 0.020032 0.050677 0.034523 0.030699 0.088267 0.112597 0.054851 0.063775 0.065777 0.129346 0.026904 0.017090 0.105211 0.076452 0.013211 0.070478 0.064792 0.020312 0.011359 0.014568 0.008350 0.016714 0.029587 0.053699 0.020836 0.062084 0.097719 0.106765 0.022460 0.056757 0.119464 0.068759 0.034879 0.116108 0.114489 0.031424 0.095834 0.103657 0.119060 0.035885 0.036943 0.115825 0.102531 0.012242 0.034414 0.143948 0.039836 0.017545 0.051254 0.128488 0.069631 0.110145 0.126491 0.075631 0.062048 0.121161 0.072560 0.053100 0.125241 0.057572 0.121776 0.145583 0.129080 0.055050 0.209909 0.164856 0.037723 0.090435 0.257359 0.095697 0.032308 0.160301 0.165522 0.038723 0.064930 0.122400 0.097295 0.064989 0.080200 0.042910 0.060761 0.096079 0.043916 0.026545 0.069730 0.083596 0.094834 0.029951 0.084430 0.141144 0.082582 0.053908 0.044251 0.190365 0.158708 0.034678 0.133889 0.290063 0.182581 0.075548 0.155887 0.320281 0.194097 0.085835 0.192859 0.192522 0.126313 0.128084 0.147919 0.102768 0.113782 0.108550 0.082610 0.081941 0.069416 0.032573 0.037716 0.089814 0.024949 0.034057 0.055912 0.106773 0.022926 0.014000 0.098430 0.034757 0.014434 0.021831 0.105862 0.024463 0.007986 0.082954 0.093841 0.007268 0.016678 0.124095 0.094865 0.019062 0.075433 0.142891 0.063093 0.021775 0.060137 0.121634 0.077247 0.028761 0.038670 0.018524 0.011151 0.009986 0.010721 0.010513 0.011284 0.017008 0.014320 0.011421 0.013441 0.009726 0.008200 0.011656 0.009008 0.007346 0.026616 0.042857 0.009656 0.023534 0.093490 0.058247 0.029587 0.061171 0.103604 0.068830 0.040630 0.089672 0.125159 0.071601 0.047397 0.143097 0.129579 0.043067 0.065087 0.134861 0.111453 0.043630 0.048982 0.101425 0.063270 0.032096 0.016759 0.017674 0.028782 0.009057 0.016388 0.015197 0.011353 0.009531 0.007181 0.009557 0.012508 0.019865 0.022974 0.047987 0.129876 0.037016 0.105913 0.124711 0.130232 0.189542 0.060617 0.211143 0.041747 0.084481 0.261481 0.130165 0.012761 0.087430 0.194583 0.022194 0.011711 0.066104 0.030933 0.006352 0.007309 0.010769 0.006032 0.004125 0.006195 0.004397 0.004431 0.004845 0.003611 0.004408 0.005915 0.006443 0.005870 0.006575 0.006743 0.012610 0.007098 0.007523 0.013701 0.017385 0.007887 0.010491 0.029956 0.010144 0.008015 0.010844 0.012488 0.015669 0.012822 0.007708 0.013111
0.035187 0.029736 0.016610 0.026937 0.009198 0.032267 0.024489 0.005593 0.013192 0.017129 0.011041 0.004454 0.005425 0.003415 0.000575 0.000166 0.000599 0.003362 0.003626 0.008669 0.043836 0.767480 0.784203 0.750248 0.717067 0.315967 0.705342 0.723856 0.716569 0.688637 0.062043 0.037337 0.012659 0.012275 0.002077 0.000431 0.000791 0.003210 0.003477 0.002758 0.011580 0.008795 0.003339 0.006366 0.016577 0.007963 0.004099 0.011615 0.027411 0.006615 0.011904 0.031175 0.011913 0.004489 0.009349 0.036710 0.027281 0.021308 0.025726 0.021837 0.010074 0.026879 0.014273 0.007553 0.023285 0.019873 0.004632 0.006556 0.018354 0.009498 0.007208 0.006698 0.009668 0.004091 0.004592 0.014292 0.010934 0.013456 0.023753 0.013024 0.010822 0.022377 0.026288 0.018807 0.026446 0.023114 0.030445 0.011969 0.009463 0.028364 0.030273 0.010233 0.029375 0.035955 0.015575 0.011199 0.018321 0.010797 0.018260 0.023446 0.036967 0.014836 0.036635 0.052252 0.051130 0.016391 0.046610 0.084818 0.049787 0.028302 0.099361 0.080831 0.033785 0.087470 0.143724 0.107824 0.043978 0.038150 0.105989 0.076741 0.010638 0.032268 0.132018 0.032233 0.018000 0.072267 0.129579 0.085902 0.095897 0.098997 0.069264 0.048499 0.071437 0.053893 0.038531 0.067759 0.031797 0.057388 0.050980 0.044502 0.023278 0.045047 0.033670 0.015782 0.027834 0.043064 0.020519 0.014330 0.034816 0.024957 0.022698 0.041672 0.041464 0.048995 0.081644 0.055121 0.034848 0.045809 0.052444 0.022716 0.019106 0.037933 0.033515 0.026770 0.018368 0.031619 0.039240 0.030783 0.036183 0.018367 0.037138 0.053034 0.013744 0.028655 0.043780 0.037497 0.025640 0.031448 0.081530 0.053079 0.033366 0.037602 0.054863 0.068023 0.054333 0.035693 0.050886 0.059297 0.036010 0.034850 0.051945 0.034191 0.019003 0.022725 0.046036 0.016950 0.020790 0.034015 0.057002 0.018164 0.013590 0.065328 0.024323 0.013050 0.019370 0.068523 0.020981 0.008867 0.055062 0.083911 0.008563 0.012439 0.080963 0.084549 0.015291 0.036561 0.094790 0.049697 0.018069 0.044420 0.096286 0.069059 0.027482 0.035602 0.022697 0.015621 0.013790 0.015836 0.015464 0.017648 0.025300 0.024792 0.018915 0.021722 0.018766 0.014251 0.019995 0.017298 0.013771 0.085295 0.090026 0.016919 0.121399 0.313220 0.104695 0.058521 0.302374 0.182991 0.059038 0.097050 0.183342 0.059176 0.048513 0.066584 0.059850 0.044933 0.033643 0.042354 0.040096 0.051767 0.040521 0.049116 0.063209 0.065161 0.033372 0.017763 0.017128 0.024260 0.010298 0.016416 0.013401 0.009631 0.008908 0.007115 0.009524 0.012025 0.017389 0.016114 0.031508 0.059420 0.023551 0.055195 0.053199 0.067905 0.088724 0.044050 0.123926 0.028767 0.042727 0.109922 0.051738 0.010007 0.044406 0.092219 0.014626 0.010506 0.041549 0.024850 0.006439 0.007991 0.010161 0.006160 0.004644 0.006123 0.004532 0.004428 0.005114 0.003756 0.004204 0.005539 0.006624 0.005705 0.005955 0.006405 0.010494 0.006530 0.006857 0.011620 0.014779 0.006915 0.008171 0.019424 0.008562 0.006265 0.007933 0.009166 0.009944 0.009861 0.006781 0.011361
0.037036 0.032532 0.015357 0.031865 0.010781 0.038548 0.022438 0.004878 0.020208 0.022460 0.012301 0.005017 0.008570 0.004535 0.002573 0.000482 0.000307 0.000753 0.004855 0.009079 0.022558 0.050041 0.739717 0.766298 0.739838 0.705342 0.291568 0.677856 0.721494 0.735330 0.719141 0.064346 0.016000 0.027683 0.011546 0.001034 0.000264 0.000892 0.002557 0.002180 0.010807 0.010316 0.002842 0.005436 0.017030 0.006335 0.003505 0.009022 0.019689 0.004203 0.009733 0.035739 0.010184 0.004683 0.010655 0.048247 0.035829 0.023939 0.027332 0.021195 0.011229 0.032611 0.014446 0.008662 0.029226 0.021120 0.005036 0.005589 0.014933 0.006415 0.005781 0.005256 0.007887 0.003609 0.003866 0.012279 0.010509 0.016087 0.035590 0.026183 0.017402 0.053642 0.073974 0.037100 0.055749 0.065221 0.082454 0.023158 0.026966 0.076835 0.042837 0.017717 0.059957 0.044123 0.013596 0.011237 0.016489 0.009068 0.015634 0.021396 0.035068 0.012401 0.033149 0.053138 0.065755 0.017981 0.054389 0.109406 0.073837 0.037517 0.109963 0.135950 0.046143 0.113247 0.175375 0.179683 0.077446 0.067106 0.171218 0.160264 0.015028 0.035574 0.210919 0.069762 0.017999 0.091907 0.242517 0.119357 0.214086 0.211161 0.173585 0.099605 0.160227 0.118362 0.098351 0.185920 0.113512 0.188199 0.195228 0.173736 0.115384 0.229920 0.173158 0.082264 0.170763 0.248813 0.108563 0.080516 0.221043 0.131621 0.064668 0.130104 0.147073 0.084199 0.087498 0.104266 0.053956 0.049493 0.070522 0.045553 0.037291 0.063826 0.061292 0.078954 0.048380 0.080735 0.094521 0.088049 0.122936 0.069616 0.111296 0.179858 0.079413 0.103212 0.178305 0.229409 0.160806 0.198985 0.322026 0.317033 0.208295 0.243319 0.261674 0.255202 0.221456 0.157386 0.148454 0.177396 0.110648 0.081541 0.116151 0.087202 0.039379 0.037487 0.090281 0.028612 0.031460 0.034804 0.072266 0.021878 0.011622 0.061677 0.030042 0.017762 0.021017 0.078151 0.019245 0.010551 0.080265 0.065817 0.007446 0.019703 0.143625 0.084050 0.025332 0.121619 0.213806 0.082708 0.037603 0.098358 0.152091 0.096347 0.023927 0.032305 0.017560 0.012480 0.012173 0.013783 0.012028 0.015202 0.021301 0.018919 0.015142 0.017673 0.013390 0.010384 0.015691 0.012595 0.009225 0.098844 0.135604 0.012824 0.134710 0.614400 0.218741 0.042399 0.616162 0.670267 0.085565 0.099780 0.591092 0.252509 0.036188 0.082199 0.211427 0.067744 0.027503 0.056178 0.063402 0.055500 0.036285 0.043320 0.062028 0.052152 0.031819 0.014182 0.013080 0.018717 0.007185 0.012106 0.009806 0.008647 0.008788 0.006260 0.008016 0.008877 0.012086 0.009591 0.020088 0.045503 0.024556 0.068732 0.065730 0.080037 0.092632 0.031059 0.081093 0.018168 0.035383 0.080832 0.031160 0.008521 0.034430 0.073906 0.012215 0.010185 0.046014 0.019731 0.005670 0.007351 0.009595 0.005661 0.004406 0.005770 0.004062 0.004146 0.004876 0.003699 0.004237 0.005395 0.006114 0.005488 0.005757 0.005916 0.009983 0.006061 0.006015 0.010156 0.012807 0.006611 0.007982 0.018264 0.008253 0.006399 0.007447 0.008553 0.008737 0.008558 0.006183 0.010400
0.038408 0.041132 0.026210 0.032712 0.015010 0.050520 0.025113 0.005366 0.016762 0.026921 0.010947 0.005180 0.011012 0.008362 0.003642 0.003039 0.000950 0.000305 0.000819 0.007305 0.014073 0.018051 0.046764 0.696234 0.701308 0.723856 0.677856 0.287167 0.670548 0.740093 0.806000 0.753563 0.041242 0.016894 0.018542 0.004923 0.000607 0.000194 0.000475 0.001508 0.004808 0.006495 0.002822 0.004441 0.012144 0.006864 0.003988 0.008265 0.016553 0.004436 0.008581 0.033138 0.019448 0.008619 0.019219 0.072108 0.056157 0.036192 0.037776 0.029060 0.021486 0.040161 0.021311 0.009975 0.030420 0.022771 0.005510 0.007016 0.015907 0.008711 0.006748 0.007627 0.010483 0.006544 0.006616 0.018993 0.020444 0.031813 0.073561 0.070997 0.036530 0.105552 0.154061 0.082389 0.096031 0.124742 0.150071 0.053408 0.058036 0.099427 0.062541 0.028664 0.055888 0.044794 0.014221 0.011788 0.016195 0.010422 0.017039 0.020966 0.026984 0.012200 0.023942 0.039815 0.039218 0.019506 0.050305 0.096764 0.069607 0.042807 0.108898 0.118202 0.049488 0.067565 0.158372 0.107709 0.050449 0.051959 0.097062 0.054391 0.011032 0.015389 0.045325 0.026293 0.011166 0.027401 0.063535 0.065743 0.100512 0.142521 0.125833 0.108453 0.153378 0.160012 0.168570 0.195226 0.198896 0.286702 0.293600 0.232608 0.208089 0.370582 0.272745 0.154358 0.275249 0.364892 0.190589 0.120756 0.246140 0.196449 0.077582 0.113959 0.134906 0.090499 0.074853 0.084707 0.065058 0.054802 0.094744 0.065244 0.043517 0.075784 0.104084 0.091053 0.040118 0.084265 0.151917 0.135440 0.145712 0.139774 0.246432 0.214811 0.141508 0.268061 0.358517 0.225916 0.262236 0.408586 0.399303 0.312145 0.333052 0.403508 0.347130 0.294645 0.284609 0.246361 0.207867 0.180541 0.132425 0.097679 0.102648 0.075491 0.056123 0.046972 0.062910 0.032205 0.022420 0.029408 0.051555 0.019729 0.010789 0.041747 0.034575 0.012740 0.021586 0.062908 0.018799 0.012350 0.056886 0.047200 0.009366 0.028122 0.077749 0.047861 0.025262 0.076119 0.096784 0.050971 0.038759 0.073458 0.098897 0.055444 0.028685 0.035361 0.020897 0.015166 0.016285 0.017785 0.015780 0.017702 0.022184 0.018429 0.011456 0.012142 0.009427 0.008089 0.009093 0.008185 0.005883 0.025561 0.023924 0.004559 0.014768 0.172211 0.072071 0.011958 0.083692 0.411499 0.072159 0.027007 0.182705 0.251357 0.036497 0.023018 0.130442 0.086281 0.020114 0.031870 0.077761 0.049544 0.030199 0.052373 0.069994 0.040783 0.027028 0.017824 0.015222 0.019937 0.009605 0.013697 0.012428 0.010436 0.009702 0.008507 0.010718 0.013440 0.019989 0.016831 0.033567 0.077384 0.052058 0.126155 0.106088 0.129285 0.149853 0.077236 0.121085 0.034405 0.050758 0.087083 0.036469 0.011539 0.035547 0.048957 0.011981 0.010907 0.033627 0.018014 0.006283 0.007741 0.010117 0.006265 0.005487 0.006762 0.005261 0.005411 0.006449 0.005074 0.005479 0.006259 0.007550 0.006163 0.006234 0.006201 0.008965 0.006688 0.006677 0.009796 0.011784 0.007543 0.009167 0.015451 0.008535 0.007048 0.007581 0.008085 0.008275 0.007978 0.006711 0.010233
0.033370 0.042083 0.024770 0.053336 0.015962 0.082199 0.056947 0.007894 0.031642 0.052248 0.032846 0.009123 0.020666 0.012567 0.008947 0.007781 0.008622 0.001184 0.000438 0.001546 0.009232 0.015650 0.032591 0.060335 0.666425 0.716569 0.721494 0.670548 0.273614 0.710504 0.714760 0.757068 0.726359 0.038515 0.013889 0.007752 0.002661 0.000472 0.000136 0.000403 0.005965 0.008586 0.002897 0.005815 0.020383 0.011495 0.006652 0.011386 0.025170 0.006366 0.009341 0.038531 0.018584 0.006502 0.016336 0.078047 0.052363 0.028277 0.032340 0.032847 0.015763 0.052470 0.020289 0.012491 0.052132 0.038248 0.007834 0.010475 0.028070 0.012741 0.010784 0.010031 0.012744 0.007163 0.007061 0.026057 0.019795 0.031964 0.071785 0.048134 0.024222 0.082411 0.091618 0.045262 0.048987 0.050996 0.082015 0.030946 0.026796 0.069193 0.063408 0.023646 0.065289 0.059269 0.019314 0.014960 0.022455 0.012705 0.025304 0.037645 0.050061 0.014602 0.040315 0.077412 0.083146 0.016034 0.059922 0.130037 0.070936 0.038760 0.151969 0.164704 0.050298 0.095876 0.177516 0.152459 0.047241 0.036744 0.113053 0.116669 0.013918 0.028715 0.137052 0.049636 0.024210 0.067670 0.136239 0.081469 0.120085 0.137652 0.085213 0.071781 0.123326 0.098455 0.094320 0.137651 0.085305 0.140231 0.137325 0.124886 0.070410 0.161615 0.107074 0.043969 0.080333 0.157004 0.069189 0.038162 0.104129 0.084045 0.041102 0.072529 0.080074 0.074604 0.075105 0.082557 0.048875 0.054196 0.084782 0.042328 0.031501 0.067517 0.077259 0.092735 0.033082 0.091025 0.139133 0.113668 0.078522 0.054990 0.171189 0.130026 0.034584 0.113988 0.182754 0.105780 0.069314 0.098721 0.161040 0.114332 0.083209 0.119998 0.132102 0.139245 0.118346 0.134694 0.133311 0.121958 0.093509 0.114396 0.115892 0.063690 0.036903 0.046659 0.099266 0.024957 0.025574 0.039282 0.083278 0.019588 0.013699 0.072757 0.039427 0.015857 0.031352 0.111589 0.040700 0.013481 0.099220 0.105685 0.011643 0.028308 0.133179 0.093978 0.028223 0.109409 0.169714 0.068292 0.038313 0.087965 0.149153 0.092377 0.040101 0.050941 0.028227 0.021037 0.020927 0.025448 0.021927 0.025223 0.034088 0.027828 0.021380 0.021154 0.016929 0.016242 0.021086 0.012744 0.010195 0.080204 0.063586 0.006880 0.059896 0.199754 0.061165 0.032832 0.144184 0.157071 0.091171 0.061956 0.105909 0.090631 0.081188 0.059752 0.091244 0.094597 0.057181 0.097365 0.115389 0.114530 0.064378 0.086198 0.133778 0.079870 0.049906 0.028073 0.023949 0.031945 0.013191 0.018658 0.014221 0.011036 0.010831 0.008915 0.012086 0.015078 0.021176 0.017111 0.046157 0.111115 0.042420 0.130233 0.148579 0.156060 0.227546 0.074015 0.160873 0.045260 0.112562 0.158978 0.075100 0.020022 0.056252 0.091504 0.018246 0.013672 0.055262 0.028699 0.008010 0.009842 0.012735 0.007799 0.006115 0.008343 0.005386 0.005674 0.006951 0.004807 0.005068 0.006510 0.008245 0.006464 0.006262 0.007240 0.013739 0.007275 0.007202 0.013167 0.017836 0.008522 0.011155 0.025243 0.009645 0.008212 0.009244 0.011272 0.010730 0.011809 0.008461 0.011421
0.033960 0.043744 0.030314 0.065161 0.022614 0.067467 0.046571 0.009550 0.028449 0.033695 0.024665 0.009887 0.022299 0.014743 0.011605 0.011850 0.012218 0.006646 0.001765 0.000741 0.002741 0.013312 0.017210 0.027210 0.062569 0.688637 0.735330 0.740093 0.710504 0.312657 0.717603 0.775623 0.775606 0.786742 0.029209 0.011497 0.004580 0.003737 0.000475 0.000139 0.001018 0.004811 0.002495 0.004949 0.014481 0.009069 0.006081 0.010979 0.019882 0.005412 0.008742 0.021204 0.010085 0.004766 0.013556 0.044271 0.034822 0.027042 0.031093 0.035108 0.016276 0.037856 0.022447 0.013066 0.037933 0.031938 0.008768 0.013393 0.029628 0.018373 0.011564 0.010584 0.012520 0.008444 0.010054 0.033287 0.022841 0.030071 0.050018 0.032584 0.019158 0.051360 0.053106 0.037287 0.051405 0.047759 0.052517 0.031919 0.031659 0.062678 0.062608 0.030676 0.075617 0.066088 0.024462 0.019525 0.031358 0.019779 0.033634 0.045231 0.064819 0.018599 0.048929 0.096999 0.067009 0.017440 0.055504 0.109629 0.073922 0.048716 0.167211 0.165974 0.078558 0.162460 0.251245 0.199378 0.062888 0.066747 0.143985 0.149459 0.018336 0.052565 0.216371 0.072667 0.040002 0.141931 0.237119 0.133219 0.169099 0.154548 0.117643 0.105946 0.147887 0.120160 0.115105 0.165229 0.085261 0.120008 0.093302 0.092031 0.061957 0.081433 0.069027 0.038130 0.056160 0.060912 0.038853 0.035301 0.060721 0.039484 0.044624 0.081110 0.063037 0.073505 0.084532 0.083839 0.063271 0.059200 0.074605 0.037695 0.037096 0.063870 0.051056 0.050767 0.040428 0.084360 0.076930 0.071913 0.092709 0.047751 0.057321 0.103648 0.058612 0.066524 0.071176 0.133332 0.101587 0.064356 0.116616 0.169502 0.101068 0.073381 0.113139 0.148900 0.102102 0.078430 0.105821 0.110256 0.069300 0.070325 0.092763 0.060233 0.034809 0.034942 0.073474 0.030911 0.024087 0.033625 0.068157 0.022100 0.016641 0.071409 0.032344 0.015138 0.028890 0.079424 0.031478 0.015308 0.067570 0.074283 0.014718 0.030791 0.084785 0.069658 0.038234 0.103517 0.129032 0.067711 0.055014 0.119908 0.179247 0.124119 0.057200 0.071512 0.038367 0.029224 0.028745 0.034882 0.030203 0.037847 0.057085 0.045310 0.041132 0.039714 0.031829 0.031962 0.051547 0.037516 0.039568 0.453486 0.401350 0.037607 0.346142 0.749251 0.247721 0.068050 0.489933 0.419429 0.083927 0.084690 0.214387 0.075529 0.045281 0.066467 0.071256 0.057468 0.044246 0.074390 0.075134 0.090248 0.061606 0.064399 0.081552 0.071183 0.043459 0.022404 0.023757 0.033500 0.015856 0.021576 0.016878 0.011756 0.011891 0.010777 0.014664 0.019267 0.024860 0.020187 0.045813 0.110404 0.050445 0.121936 0.130812 0.125987 0.130263 0.063985 0.119698 0.041839 0.069235 0.113157 0.057884 0.017680 0.050581 0.080576 0.018022 0.014695 0.052486 0.026367 0.008165 0.010249 0.012116 0.007572 0.007081 0.009154 0.005680 0.005698 0.007269 0.005052 0.005616 0.006972 0.008629 0.006627 0.006955 0.007641 0.012733 0.007712 0.007704 0.013721 0.018758 0.010082 0.012746 0.026057 0.011662 0.009294 0.010000 0.011959 0.010921 0.011570 0.009504 0.012751
0.029143 0.032454 0.022396 0.029438 0.016365 0.042991 0.023537 0.006331 0.017537 0.023702 0.011735 0.007008 0.017935 0.014250 0.006749 0.008286 0.011951 0.006001 0.004008 0.001779 0.000860 0.002536 0.011971 0.027989 0.033544 0.062043 0.719141 0.806000 0.714760 0.717603 0.350567 0.748674 0.790591 0.798513 0.819810 0.030195 0.011058 0.008657 0.005785 0.000478 0.000323 0.000871 0.001966 0.003332 0.009614 0.005217 0.003936 0.008051 0.014336 0.003763 0.006024 0.019828 0.009926 0.005430 0.014269 0.060752 0.053368 0.034520 0.035405 0.025194 0.023464 0.042548 0.024118 0.011674 0.033708 0.024865 0.006096 0.009194 0.021000 0.011065 0.008119 0.010038 0.013762 0.009097 0.010144 0.026983 0.028579 0.042686 0.089237 0.081904 0.037350 0.109649 0.147599 0.080663 0.108084 0.137254 0.127069 0.057589 0.075945 0.106632 0.055571 0.036231 0.069406 0.038293 0.012769 0.012659 0.019784 0.012003 0.023025 0.025098 0.035203 0.013196 0.029912 0.050418 0.040794 0.020445 0.061538 0.123781 0.082993 0.057130 0.165063 0.155096 0.074281 0.118788 0.200424 0.140134 0.059346 0.066549 0.126814 0.112058 0.015859 0.025995 0.127576 0.059638 0.017269 0.064183 0.166200 0.131898 0.202951 0.213232 0.194875 0.172274 0.225271 0.219920 0.244410 0.243552 0.237360 0.311089 0.284003 0.232482 0.196085 0.281735 0.201920 0.130128 0.214581 0.216508 0.137337 0.107849 0.174940 0.104464 0.077814 0.124539 0.111649 0.073425 0.069791 0.087601 0.057903 0.049875 0.082048 0.059513 0.045855 0.076924 0.096234 0.080730 0.051345 0.108693 0.151996 0.138863 0.202073 0.182251 0.177281 0.204863 0.239893 0.307692 0.208156 0.269120 0.365282 0.344513 0.298858 0.382350 0.338667 0.289126 0.309830 0.320004 0.273992 0.206187 0.227763 0.229738 0.145839 0.094081 0.129131 0.093769 0.059006 0.047163 0.073550 0.041585 0.021087 0.029444 0.057259 0.018299 0.012620 0.051737 0.040745 0.014553 0.030841 0.074461 0.022517 0.017725 0.079829 0.044057 0.012640 0.051981 0.105022 0.048143 0.047279 0.166287 0.139602 0.069764 0.079641 0.142495 0.163354 0.094980 0.049596 0.064222 0.035433 0.026572 0.028591 0.032041 0.024667 0.028973 0.036146 0.030454 0.021116 0.026870 0.018225 0.015800 0.021825 0.017280 0.012984 0.174737 0.340233 0.017616 0.070460 0.643484 0.394006 0.022609 0.203124 0.551641 0.086284 0.020904 0.131001 0.151363 0.021459 0.018393 0.057464 0.049129 0.015991 0.028740 0.059714 0.049609 0.032436 0.046783 0.061994 0.042900 0.029157 0.017291 0.016661 0.022668 0.011269 0.017283 0.014810 0.011803 0.010817 0.008789 0.011446 0.013251 0.020580 0.015620 0.028111 0.066165 0.046514 0.133727 0.100687 0.130210 0.117870 0.073004 0.092235 0.023236 0.037064 0.068180 0.028358 0.010027 0.030904 0.044300 0.010585 0.010095 0.031291 0.015042 0.006310 0.007506 0.009794 0.006312 0.005734 0.006849 0.004899 0.005080 0.006349 0.004796 0.005063 0.005917 0.006803 0.005932 0.006165 0.005991 0.009010 0.006755 0.006364 0.009773 0.012703 0.007894 0.009264 0.015477 0.008607 0.007364 0.008248 0.008755 0.009010 0.009036 0.007515 0.011833
0.028970 0.032935 0.021402 0.040732 0.018764 0.082769 0.052245 0.007349 0.037065 0.046276 0.019572 0.007384 0.026446 0.019758 0.012252 0.013458 0.020456 0.009657 0.008597 0.011041 0.003678 0.001089 0.003086 0.023445 0.021324 0.037337 0.064346 0.753563 0.757068 0.775623 0.748674 0.363729 0.776821 0.804631 0.830365 0.809200 0.027977 0.012561 0.006961 0.003479 0.001521 0.000520 0.000605 0.003308 0.013455 0.006843 0.005760 0.011264 0.028438 0.006189 0.009209 0.049243 0.019605 0.005986 0.020415 0.099725 0.076510 0.028634 0.035548 0.027542 0.022566 0.070056 0.025735 0.014863 0.062747 0.040793 0.007274 0.011652 0.030089 0.013902 0.010467 0.013454 0.017533 0.008327 0.008908 0.025178 0.022277 0.038878 0.088304 0.076485 0.035662 0.131202 0.179906 0.095373 0.089775 0.124413 0.148857 0.050771 0.055840 0.119594 0.072502 0.037531 0.087767 0.050384 0.015860 0.015149 0.022344 0.012795 0.024672 0.034370 0.060396 0.016742 0.045919 0.094884 0.085559 0.020967 0.078524 0.176122 0.089489 0.049380 0.166724 0.183630 0.055967 0.084906 0.135836 0.115125 0.028357 0.033280 0.067388 0.068067 0.008694 0.014690 0.083661 0.038188 0.014444 0.043892 0.136724 0.108723 0.161009 0.194033 0.152424 0.107162 0.210306 0.168408 0.143718 0.187023 0.140451 0.255588 0.228434 0.200212 0.132688 0.236755 0.172212 0.084133 0.138056 0.228941 0.130951 0.075127 0.192315 0.140212 0.057453 0.110937 0.133933 0.093321 0.062404 0.105245 0.054153 0.046388 0.087299 0.061714 0.040429 0.076633 0.098966 0.145350 0.047118 0.114235 0.216548 0.173776 0.142918 0.121655 0.244310 0.140540 0.083445 0.269885 0.196865 0.115643 0.181873 0.200120 0.207720 0.171114 0.160203 0.206694 0.212047 0.218883 0.219744 0.205417 0.246434 0.215918 0.136664 0.124543 0.155823 0.086594 0.043122 0.053082 0.094526 0.029217 0.020036 0.036653 0.084137 0.016508 0.012252 0.080387 0.049065 0.013337 0.027258 0.123922 0.029809 0.015543 0.120932 0.093330 0.010873 0.042613 0.167348 0.066163 0.033387 0.144808 0.184108 0.072263 0.063414 0.102639 0.150741 0.080687 0.029200 0.037296 0.021299 0.014406 0.016824 0.018824 0.017044 0.021958 0.032502 0.026596 0.020350 0.023384 0.016329 0.013906 0.017355 0.011767 0.008741 0.050549 0.057182 0.007128 0.017382 0.144903 0.099867 0.018230 0.042790 0.166693 0.084409 0.023888 0.059741 0.130269 0.053484 0.030471 0.104567 0.118083 0.034706 0.065898 0.156378 0.108171 0.050121 0.070168 0.101228 0.062959 0.040375 0.023215 0.022153 0.027999 0.011705 0.020149 0.016160 0.012485 0.011768 0.008409 0.011639 0.013522 0.023587 0.018091 0.037985 0.127318 0.062963 0.205522 0.163376 0.182692 0.176046 0.061580 0.103940 0.022136 0.048252 0.100559 0.042981 0.012659 0.045722 0.070135 0.014648 0.014641 0.049223 0.019912 0.007514 0.009411 0.011588 0.007315 0.006231 0.007777 0.005728 0.005758 0.006701 0.004645 0.005160 0.006229 0.007499 0.006493 0.006824 0.006848 0.011802 0.007488 0.007175 0.011169 0.015678 0.008629 0.010807 0.021473 0.010623 0.008594 0.010348 0.011007 0.011973 0.012164 0.008692 0.013315
0.033834 0.041602 0.034123 0.056090 0.034864 0.114858 0.088408 0.014911 0.053844 0.058014 0.029760 0.012183 0.029422 0.024323 0.017040 0.019736 0.022791 0.011332 0.011980 0.015617 0.010265 0.002795 0.001168 0.003910 0.009013 0.012659 0.016000 0.041242 0.726359 0.775606 0.790591 0.776821 0.384801 0.790061 0.797780 0.806859 0.777410 0.032395 0.014614 0.007271 0.010362 0.002089 0.000353 0.001307 0.012551 0.007292 0.006385 0.013390 0.027287 0.007244 0.009893 0.034642 0.015453 0.005542 0.013598 0.050489 0.042017 0.024030 0.029364 0.031244 0.021712 0.048856 0.022936 0.015120 0.054481 0.033107 0.008274 0.013963 0.033182 0.015468 0.013189 0.014662 0.019555 0.012789 0.014350 0.039859 0.033147 0.045435 0.077944 0.055513 0.031080 0.076412 0.074777 0.057182 0.067375 0.069268 0.074513 0.043031 0.044639 0.068452 0.058961 0.033158 0.072974 0.045341 0.023721 0.022766 0.031943 0.019789 0.041975 0.053196 0.083113 0.027912 0.069038 0.121632 0.125245 0.036457 0.097129 0.192781 0.130072 0.067356 0.171772 0.181691 0.092386 0.095380 0.118297 0.122158 0.051092 0.041687 0.088725 0.097933 0.017259 0.034929 0.140698 0.059826 0.034486 0.100879 0.171988 0.114706 0.137972 0.169984 0.131788 0.112936 0.163953 0.116535 0.096359 0.100020 0.072339 0.102764 0.090538 0.080452 0.048799 0.068657 0.053077 0.033290 0.050019 0.065991 0.043723 0.031220 0.067231 0.037849 0.030634 0.062925 0.052290 0.053582 0.050979 0.070352 0.038404 0.043977 0.066896 0.036883 0.040012 0.069175 0.060258 0.081573 0.051350 0.067373 0.100291 0.104709 0.091418 0.056768 0.109063 0.095147 0.049462 0.085657 0.071873 0.081269 0.067488 0.048477 0.081835 0.082050 0.051809 0.048476 0.075844 0.104330 0.080444 0.068843 0.099153 0.102559 0.062086 0.056185 0.092306 0.049794 0.030331 0.032962 0.058928 0.023264 0.017856 0.028152 0.059327 0.017585 0.013657 0.059682 0.044626 0.020196 0.034797 0.102388 0.048138 0.025098 0.084916 0.091748 0.022389 0.044962 0.095708 0.090485 0.057881 0.120540 0.150539 0.094550 0.074269 0.116018 0.184514 0.125091 0.062148 0.084918 0.050810 0.039449 0.042095 0.048790 0.040361 0.047843 0.067407 0.056596 0.047931 0.056363 0.043918 0.046267 0.072148 0.052334 0.047606 0.335793 0.210381 0.018281 0.140002 0.333911 0.081185 0.027631 0.099385 0.098976 0.053052 0.039770 0.045674 0.045058 0.043127 0.041798 0.053348 0.065832 0.042616 0.066538 0.106981 0.109109 0.071355 0.083146 0.117646 0.094628 0.060651 0.037055 0.033793 0.048157 0.019709 0.029137 0.024895 0.018412 0.016547 0.013440 0.018685 0.024121 0.039826 0.034243 0.068061 0.188449 0.117178 0.254450 0.220994 0.209421 0.199660 0.071734 0.107192 0.029628 0.062428 0.109928 0.061412 0.018469 0.052359 0.078341 0.018153 0.015946 0.051658 0.023528 0.008656 0.010194 0.013314 0.008235 0.007150 0.008684 0.006054 0.005616 0.006991 0.005016 0.005581 0.006816 0.007737 0.007012 0.007514 0.007885 0.013709 0.008699 0.007825 0.013868 0.020668 0.010971 0.013104 0.029702 0.014280 0.009891 0.012006 0.013762 0.014526 0.015172 0.010335 0.015940
0.033105 0.037018 0.025699 0.059277 0.025393 0.102297 0.074423 0.010349 0.054530 0.059957 0.031904 0.010694 0.029379 0.018934 0.014738 0.020374 0.030440 0.011081 0.018906 0.028957 0.019946 0.011269 0.005125 0.002254 0.004200 0.012275 0.027683 0.016894 0.038515 0.786742 0.798513 0.804631 0.790061 0.384835 0.813337 0.785688 0.776290 0.745907 0.037671 0.010908 0.019262 0.010397 0.000733 0.000434 0.002503 0.004244 0.004303 0.009580 0.019452 0.005414 0.009251 0.027336 0.010073 0.003665 0.008568 0.032436 0.028423 0.013344 0.019086 0.023476 0.019220 0.049659 0.019288 0.013814 0.056694 0.038198 0.007741 0.014704 0.038103 0.017363 0.014378 0.016706 0.023876 0.012828 0.018056 0.070678 0.045941 0.054547 0.121758 0.097933 0.039132 0.126259 0.125467 0.068821 0.083206 0.093109 0.089332 0.039901 0.085998 0.102840 0.057805 0.029608 0.097392 0.045324 0.015983 0.017058 0.022486 0.013754 0.029654 0.040213 0.064863 0.019553 0.074168 0.106729 0.110150 0.033509 0.100211 0.187027 0.134193 0.086514 0.187669 0.177809 0.090225 0.143725 0.129042 0.202799 0.072021 0.066160 0.199024 0.254575 0.026395 0.053066 0.319969 0.164664 0.039981 0.160115 0.313213 0.143244 0.265620 0.252817 0.208909 0.138409 0.236545 0.137649 0.110278 0.201394 0.099051 0.181882 0.176506 0.174927 0.073576 0.164112 0.102575 0.042517 0.087848 0.121643 0.074637 0.039066 0.131915 0.070562 0.048145 0.096854 0.092340 0.081467 0.062266 0.096499 0.036990 0.049562 0.084352 0.040912 0.038422 0.093958 0.083273 0.092534 0.071688 0.121154 0.129192 0.123333 0.213088 0.153015 0.110850 0.158865 0.272536 0.232295 0.099108 0.276593 0.305824 0.109258 0.152530 0.315488 0.131587 0.127048 0.177101 0.228602 0.158577 0.130345 0.146554 0.167094 0.109779 0.081912 0.119541 0.094963 0.038155 0.035337 0.096389 0.032154 0.023437 0.036818 0.091030 0.018701 0.014553 0.097903 0.056332 0.024759 0.045836 0.125825 0.034345 0.027448 0.136330 0.066159 0.019932 0.112445 0.143965 0.060809 0.087926 0.226070 0.147503 0.078072 0.085721 0.159745 0.206481 0.143263 0.056777 0.080020 0.039359 0.030526 0.033475 0.039649 0.032012 0.037293 0.058877 0.046892 0.040114 0.060823 0.047309 0.047907 0.122477 0.088026 0.045738 0.594994 0.661519 0.029908 0.139503 0.693510 0.283626 0.026241 0.186136 0.232724 0.069731 0.038956 0.085383 0.073447 0.047941 0.049299 0.086865 0.094774 0.038605 0.073025 0.121526 0.111581 0.053084 0.054476 0.103660 0.077462 0.044423 0.022020 0.020050 0.032943 0.011687 0.020243 0.017970 0.014975 0.013568 0.009639 0.013193 0.014601 0.022846 0.017370 0.037385 0.106018 0.078682 0.206957 0.188908 0.156658 0.165936 0.043320 0.077985 0.016906 0.053807 0.114719 0.053390 0.013453 0.061683 0.091071 0.014144 0.015357 0.066673 0.024983 0.008718 0.010509 0.013594 0.007655 0.006401 0.007928 0.004857 0.004535 0.006030 0.004420 0.004865 0.005887 0.006717 0.006321 0.006696 0.006764 0.013064 0.007636 0.006609 0.012249 0.018852 0.009402 0.010873 0.028138 0.012538 0.008968 0.010933 0.013043 0.014196 0.014921 0.010334 0.017456
0.027822 0.030922 0.024471 0.043821 0.020572 0.089536 0.060222 0.008130 0.046792 0.057312 0.027275 0.009378 0.031383 0.020796 0.013760 0.022006 0.036573 0.013042 0.017221 0.036556 0.025560 0.014057 0.012218 0.006481 0.000999 0.002077 0.011546 0.018542 0.013889 0.029209 0.819810 0.830365 0.797780 0.813337 0.400158 0.797429 0.753775 0.788461 0.740725 0.037524 0.026074 0.024208 0.004878 0.001466 0.001712 0.000967 0.003005 0.006886 0.017487 0.004537 0.009314 0.036188 0.014113 0.004912 0.011443 0.046298 0.037476 0.016058 0.022509 0.023211 0.025847 0.070204 0.021639 0.013984 0.074407 0.045843 0.007904 0.014406 0.042572 0.017215 0.014412 0.017640 0.025365 0.011564 0.014555 0.062273 0.051218 0.062249 0.148765 0.143825 0.061456 0.208970 0.217225 0.114829 0.103991 0.130753 0.151777 0.047472 0.089178 0.124829 0.075764 0.031470 0.100883 0.042051 0.014069 0.015228 0.019575 0.012089 0.025844 0.038049 0.065947 0.022420 0.071310 0.130820 0.114868 0.028912 0.111865 0.218338 0.101115 0.069358 0.217791 0.161897 0.051101 0.098183 0.119161 0.119628 0.031225 0.030254 0.101555 0.133454 0.010244 0.016753 0.163372 0.076203 0.016487 0.041775 0.184752 0.103773 0.188505 0.277884 0.205519 0.155991 0.276362 0.161933 0.141674 0.244263 0.139312 0.263140 0.287123 0.246784 0.119591 0.273829 0.195766 0.076060 0.169467 0.242745 0.138126 0.063877 0.218043 0.161113 0.064170 0.147108 0.167768 0.126672 0.079557 0.161696 0.065771 0.065594 0.130838 0.080361 0.053429 0.112065 0.159885 0.181211 0.055861 0.147143 0.264168 0.214830 0.194656 0.258731 0.343056 0.130932 0.212195 0.419094 0.201087 0.156480 0.310038 0.235017 0.195087 0.238299 0.202551 0.238474 0.244497 0.315522 0.295713 0.251956 0.268958 0.322467 0.214990 0.139684 0.236807 0.171480 0.057431 0.053061 0.134004 0.046373 0.020731 0.039836 0.130305 0.021093 0.014456 0.140629 0.090647 0.019290 0.045066 0.180526 0.032454 0.023078 0.184578 0.089987 0.013495 0.109201 0.209680 0.060771 0.050666 0.202649 0.166931 0.059123 0.068280 0.119310 0.159356 0.095816 0.042281 0.056703 0.029836 0.023335 0.028869 0.031402 0.026016 0.031374 0.049019 0.037617 0.027875 0.039173 0.027740 0.020671 0.031097 0.024796 0.012096 0.093779 0.352705 0.021187 0.017391 0.231874 0.211601 0.022559 0.048246 0.155266 0.077794 0.020111 0.054654 0.101421 0.046551 0.030380 0.093320 0.116032 0.031714 0.057697 0.142171 0.086199 0.039707 0.048847 0.081470 0.049284 0.033563 0.019859 0.017939 0.030940 0.012087 0.024355 0.019158 0.015483 0.013121 0.008697 0.012624 0.015096 0.025187 0.022708 0.045436 0.152460 0.095305 0.263899 0.208489 0.165376 0.148671 0.040776 0.059204 0.013272 0.044562 0.092796 0.034605 0.010859 0.050478 0.059817 0.010475 0.012765 0.051343 0.016647 0.007125 0.009179 0.012144 0.007204 0.006372 0.007767 0.005223 0.004591 0.006010 0.004341 0.004930 0.005530 0.006093 0.005876 0.005980 0.006042 0.011973 0.007284 0.006319 0.011381 0.017339 0.008506 0.010975 0.025187 0.010477 0.008445 0.010002 0.011295 0.014283 0.015979 0.010312 0.017432
0.033569 0.043732 0.037904 0.059975 0.031459 0.108910 0.080705 0.010845 0.052900 0.069661 0.041543 0.011999 0.035741 0.026590 0.018187 0.022277 0.033027 0.015908 0.028437 0.030152 0.021858 0.016866 0.013109 0.010941 0.002020 0.000431 0.001034 0.004923 0.007752 0.011497 0.030195 0.809200 0.806859 0.785688 0.797429 0.355661 0.739914 0.735115 0.751282 0.685076 0.062298 0.025852 0.008926 0.008722 0.007891 0.000775 0.001375 0.009143 0.020800 0.007030 0.014167 0.044665 0.023862 0.007334 0.013567 0.042628 0.029544 0.013770 0.019766 0.024580 0.022324 0.047176 0.021294 0.015914 0.061240 0.049703 0.013048 0.026479 0.057174 0.032263 0.027213 0.026892 0.033027 0.018461 0.020508 0.061946 0.051377 0.054387 0.103470 0.078063 0.054000 0.109865 0.112213 0.074034 0.060428 0.055477 0.079622 0.029898 0.035396 0.066184 0.070783 0.023513 0.072317 0.057942 0.024784 0.026235 0.035044 0.025109 0.054277 0.067180 0.136319 0.066073 0.114182 0.140700 0.181734 0.051419 0.103632 0.235251 0.155825 0.058695 0.157072 0.142964 0.046472 0.063508 0.069226 0.089043 0.025391 0.020703 0.055618 0.072507 0.011735 0.022813 0.110007 0.055251 0.030959 0.065655 0.151446 0.110559 0.131345 0.156376 0.111476 0.076052 0.157658 0.073835 0.052561 0.110946 0.050399 0.108339 0.107472 0.102149 0.041763 0.105917 0.074443 0.029718 0.062684 0.103696 0.060374 0.029802 0.119652 0.076311 0.036162 0.083538 0.102657 0.088100 0.068743 0.117320 0.053479 0.068665 0.090061 0.045820 0.051847 0.076942 0.077600 0.132360 0.046659 0.086205 0.175890 0.121366 0.072488 0.060934 0.152613 0.066056 0.028837 0.100920 0.084142 0.056439 0.056180 0.049826 0.082785 0.087451 0.056224 0.076795 0.099634 0.174698 0.105370 0.107552 0.167019 0.182523 0.093122 0.109164 0.174698 0.102187 0.038877 0.045273 0.097410 0.034355 0.021755 0.034975 0.108301 0.023553 0.014744 0.113988 0.082476 0.020735 0.032774 0.135734 0.050967 0.020877 0.125818 0.120378 0.019754 0.048853 0.144922 0.123934 0.048449 0.102848 0.158641 0.095905 0.057197 0.116534 0.158573 0.124068 0.049587 0.069475 0.038952 0.030561 0.032452 0.033907 0.028238 0.037569 0.060188 0.047790 0.036108 0.055182 0.043479 0.032780 0.036688 0.025738 0.017230 0.062143 0.077787 0.015228 0.017893 0.063766 0.061475 0.022796 0.026805 0.041518 0.069297 0.026496 0.034341 0.048915 0.051000 0.033414 0.060111 0.093880 0.044141 0.064878 0.135616 0.131374 0.079023 0.099373 0.137266 0.125586 0.091801 0.060522 0.047809 0.074624 0.029509 0.043637 0.032842 0.023823 0.019856 0.014017 0.021567 0.029290 0.052796 0.059642 0.083825 0.219668 0.158085 0.240667 0.218297 0.145303 0.132955 0.048009 0.086226 0.023806 0.054864 0.106474 0.062892 0.017625 0.069863 0.086723 0.017313 0.019268 0.071998 0.028033 0.011054 0.016379 0.018611 0.009929 0.008126 0.010146 0.006450 0.005915 0.006757 0.005679 0.006079 0.007093 0.007377 0.006875 0.007836 0.007838 0.014470 0.009253 0.007834 0.014726 0.022227 0.012201 0.013797 0.033218 0.014676 0.012420 0.013926 0.016926 0.020266 0.021937 0.014895 0.023781
0.034334 0.044588 0.060190 0.053287 0.059407 0.086906 0.067716 0.015261 0.031415 0.041808 0.025461 0.013288 0.024957 0.019676 0.010923 0.014438 0.014053 0.009470 0.012177 0.015021 0.008120 0.008241 0.009615 0.008130 0.004232 0.000791 0.000264 0.000607 0.002661 0.004580 0.011058 0.027977 0.777410 0.776290 0.753775 0.739914 0.312293 0.725652 0.720526 0.720593 0.714839 0.046309 0.015790 0.012749 0.013183 0.003547 0.000670 0.001825 0.008420 0.005157 0.007143 0.013928 0.013343 0.005353 0.007099 0.014326 0.012804 0.009256 0.011008 0.013608 0.015192 0.015890 0.016665 0.014341 0.028897 0.023380 0.012891 0.024223 0.041489 0.025624 0.030463 0.034398 0.052267 0.040760 0.066033 0.133226 0.098100 0.083632 0.124540 0.095812 0.043062 0.061281 0.063855 0.061984 0.059846 0.058703 0.046912 0.043405 0.055732 0.034276 0.040400 0.023218 0.043038 0.029714 0.022871 0.028944 0.041932 0.032474 0.062799 0.060080 0.115429 0.064206 0.101243 0.092158 0.099660 0.071702 0.113966 0.153968 0.162878 0.077494 0.091228 0.091727 0.060934 0.060683 0.078291 0.103169 0.060364 0.049801 0.144121 0.129565 0.027545 0.080427 0.184973 0.081127 0.057571 0.140705 0.145239 0.130154 0.126750 0.125753 0.088933 0.068696 0.090224 0.054398 0.047082 0.049031 0.039193 0.065484 0.055291 0.032587 0.023522 0.033789 0.027905 0.017951 0.032431 0.029944 0.023597 0.016915 0.029103 0.018765 0.022382 0.034979 0.026662 0.027746 0.042150 0.052625 0.036751 0.058469 0.060507 0.033010 0.047376 0.063813 0.051483 0.046696 0.059728 0.059414 0.061996 0.069545 0.111537 0.078093 0.044281 0.053061 0.066754 0.051786 0.030506 0.063017 0.058065 0.031906 0.042453 0.091476 0.046886 0.032639 0.048336 0.087785 0.047229 0.031378 0.073923 0.066359 0.036813 0.031132 0.057815 0.042389 0.031602 0.026479 0.044399 0.022598 0.018549 0.023948 0.040610 0.017138 0.013806 0.052750 0.045756 0.020305 0.045141 0.080576 0.034279 0.046397 0.067391 0.051660 0.042503 0.086099 0.053967 0.076659 0.069880 0.064314 0.051319 0.057946 0.054693 0.090663 0.114519 0.082520 0.061048 0.079830 0.052584 0.046678 0.051175 0.053755 0.042804 0.050592 0.071141 0.064487 0.053508 0.082157 0.088623 0.092655 0.139428 0.122696 0.074727 0.320931 0.271931 0.021000 0.053308 0.133290 0.034125 0.012069 0.025349 0.030656 0.032817 0.022949 0.021883 0.024657 0.026910 0.021068 0.023789 0.028447 0.018414 0.029071 0.052593 0.054515 0.045324 0.077180 0.108719 0.112440 0.077841 0.060958 0.051828 0.069144 0.031696 0.040062 0.034626 0.033654 0.028056 0.022707 0.034641 0.042378 0.071862 0.086285 0.092644 0.160813 0.166528 0.161714 0.136799 0.110958 0.098553 0.070962 0.092817 0.032493 0.041582 0.059485 0.043248 0.019085 0.051111 0.065553 0.021998 0.020441 0.046741 0.030402 0.014632 0.016388 0.019721 0.012331 0.009825 0.009454 0.007465 0.006214 0.007564 0.007156 0.006569 0.007049 0.007818 0.007337 0.007864 0.008345 0.013529 0.010915 0.009146 0.016914 0.021587 0.014723 0.015125 0.026927 0.019492 0.012813 0.015755 0.019207 0.024043 0.024030 0.023482 0.037451
0.029148 0.035843 0.049160 0.044615 0.040689 0.088738 0.066181 0.017918 0.038898 0.055552 0.035570 0.014040 0.035556 0.027769 0.015374 0.024321 0.028512 0.010552 0.017838 0.038159 0.020635 0.012207 0.018242 0.021867 0.007952 0.003210 0.000892 0.000194 0.000472 0.003737 0.008657 0.012561 0.032395 0.745907 0.788461 0.735115 0.725652 0.296261 0.723372 0.709210 0.742785 0.748236 0.033904 0.011881 0.014561 0.012054 0.001520 0.000804 0.002824 0.005406 0.005523 0.018430 0.018602 0.009574 0.008631 0.029099 0.028263 0.015443 0.016274 0.017334 0.032659 0.036034 0.024212 0.018469 0.079720 0.061016 0.020416 0.049361 0.095977 0.052075 0.042023 0.054866 0.075894 0.051230 0.070601 0.177019 0.126497 0.124344 0.195564 0.204998 0.072828 0.204977 0.187954 0.129863 0.123876 0.151158 0.124310 0.052733 0.167434 0.121677 0.088632 0.041743 0.123666 0.052897 0.023256 0.032039 0.047021 0.029662 0.051409 0.066367 0.113468 0.061132 0.102189 0.175350 0.138374 0.080123 0.151222 0.211114 0.142217 0.086602 0.128857 0.126761 0.061268 0.086819 0.107387 0.189337 0.071768 0.036671 0.225161 0.291653 0.052120 0.057151 0.327464 0.170214 0.030515 0.113855 0.216687 0.156572 0.198771 0.274422 0.185712 0.137378 0.204742 0.127461 0.105390 0.169616 0.093611 0.172325 0.200480 0.140218 0.085156 0.188239 0.139457 0.063643 0.131402 0.154700 0.110311 0.061289 0.146669 0.083239 0.061331 0.106428 0.115599 0.090553 0.090613 0.154069 0.084220 0.091114 0.138866 0.069694 0.062980 0.114381 0.149012 0.122363 0.073879 0.176298 0.238588 0.220416 0.290875 0.323735 0.237867 0.143380 0.287788 0.262811 0.120097 0.167351 0.223969 0.129707 0.099902 0.231402 0.162220 0.141744 0.171746 0.286943 0.197806 0.140013 0.243506 0.297571 0.169240 0.103173 0.204633 0.177205 0.069566 0.052047 0.127354 0.060924 0.024089 0.036982 0.152607 0.036241 0.015895 0.154700 0.135611 0.025840 0.079331 0.188652 0.049171 0.060103 0.187455 0.074573 0.043954 0.184490 0.144710 0.065306 0.079607 0.166414 0.097059 0.061004 0.073133 0.152303 0.170285 0.110198 0.066222 0.087169 0.047755 0.045101 0.047592 0.051532 0.037517 0.049775 0.071873 0.060340 0.042704 0.075733 0.076029 0.067894 0.126224 0.109027 0.048999 0.224377 0.404556 0.027808 0.021257 0.178726 0.108630 0.016717 0.040252 0.071892 0.065294 0.029988 0.046938 0.070886 0.055193 0.033958 0.056231 0.079271 0.025869 0.043594 0.103152 0.071060 0.040786 0.073789 0.098345 0.084490 0.060030 0.048452 0.034248 0.052851 0.024966 0.032579 0.028758 0.028416 0.027492 0.021304 0.033844 0.038616 0.071404 0.071277 0.079827 0.150210 0.121174 0.131718 0.104848 0.101040 0.108557 0.094239 0.101505 0.034823 0.058226 0.090438 0.039731 0.023993 0.087409 0.074341 0.018587 0.021795 0.063977 0.027671 0.015681 0.017073 0.020195 0.010696 0.008188 0.008566 0.005986 0.006125 0.007072 0.009006 0.007348 0.007487 0.007512 0.007830 0.007847 0.006872 0.012740 0.010999 0.008871 0.017417 0.019966 0.014674 0.016209 0.027057 0.014256 0.013122 0.013134 0.015864 0.022336 0.022429 0.024511 0.035101
0.036405 0.043211 0.049594 0.047077 0.040340 0.081454 0.057241 0.014697 0.028932 0.043080 0.028643 0.013587 0.033002 0.032550 0.016113 0.020533 0.024157 0.014048 0.012439 0.019391 0.014034 0.010219 0.009242 0.011884 0.006927 0.003477 0.002557 0.000475 0.000136 0.000475 0.005785 0.006961 0.014614 0.037671 0.740725 0.751282 0.720526 0.723372 0.264135 0.698303 0.725664 0.762608 0.749909 0.035864 0.016630 0.014661 0.010239 0.002789 0.001145 0.001279 0.004421 0.009890 0.010717 0.006131 0.008777 0.019352 0.020433 0.015835 0.018384 0.020593 0.024356 0.032824 0.032848 0.020262 0.061930 0.082603 0.033710 0.054041 0.132429 0.080915 0.060381 0.057245 0.091566 0.047952 0.055783 0.117784 0.134846 0.138850 0.187664 0.151429 0.095546 0.149976 0.127288 0.098206 0.086451 0.084427 0.088306 0.051991 0.070205 0.075619 0.103818 0.038675 0.082170 0.080882 0.046032 0.052715 0.075441 0.052292 0.078878 0.082950 0.163185 0.096224 0.097691 0.172041 0.221754 0.091873 0.127245 0.194023 0.116872 0.059500 0.094967 0.082419 0.053208 0.063534 0.067074 0.106547 0.054266 0.027862 0.080182 0.160200 0.034606 0.033937 0.121197 0.117432 0.040813 0.072758 0.124009 0.138134 0.127695 0.190840 0.166409 0.142451 0.192382 0.109037 0.083516 0.127021 0.079551 0.129278 0.131934 0.113791 0.069019 0.123503 0.101591 0.051720 0.092124 0.118256 0.080749 0.050689 0.108794 0.076557 0.069999 0.095326 0.106078 0.128919 0.109482 0.163271 0.136580 0.150778 0.157263 0.100239 0.089342 0.104487 0.141949 0.136676 0.068665 0.123384 0.230429 0.182511 0.159424 0.187185 0.194854 0.075377 0.077107 0.148692 0.090949 0.067893 0.088351 0.081642 0.077021 0.113737 0.099325 0.077193 0.102586 0.229649 0.149021 0.107701 0.264089 0.295994 0.146894 0.147303 0.284924 0.190285 0.116749 0.080267 0.137419 0.114881 0.053310 0.048184 0.160495 0.073354 0.024920 0.119848 0.143510 0.041623 0.083093 0.177051 0.074351 0.062162 0.141128 0.115291 0.040796 0.094827 0.102394 0.087067 0.059799 0.078330 0.072326 0.061415 0.048525 0.074532 0.113583 0.090109 0.069975 0.085247 0.053807 0.048362 0.052291 0.055372 0.042079 0.052413 0.071236 0.065100 0.053386 0.082261 0.083553 0.059665 0.074197 0.075838 0.047764 0.093716 0.202712 0.049815 0.022115 0.080280 0.094477 0.026987 0.030168 0.043446 0.064782 0.027490 0.029678 0.057961 0.064298 0.027501 0.041911 0.092554 0.037774 0.039839 0.092974 0.090354 0.048319 0.095692 0.119559 0.098204 0.088749 0.077134 0.057939 0.082678 0.045177 0.057784 0.046617 0.042821 0.040312 0.038403 0.050038 0.064828 0.115015 0.129320 0.121571 0.187641 0.146485 0.132238 0.122724 0.107766 0.119225 0.082112 0.109953 0.042128 0.056603 0.089411 0.061066 0.022712 0.070818 0.082376 0.027417 0.028485 0.077177 0.042691 0.016114 0.025081 0.031768 0.017924 0.013516 0.013003 0.010585 0.009178 0.010032 0.009828 0.008946 0.009838 0.010218 0.010362 0.010294 0.010857 0.017134 0.015190 0.012734 0.022025 0.025942 0.014980 0.017945 0.029084 0.017396 0.014045 0.017874 0.018892 0.024003 0.026553 0.022979 0.031100
0.035745 0.047575 0.052681 0.037761 0.034404 0.050320 0.056827 0.015781 0.020480 0.022847 0.020536 0.012554 0.023638 0.023625 0.012927 0.013578 0.010975 0.007833 0.008536 0.008294 0.005330 0.006626 0.007239 0.004937 0.003870 0.002758 0.002180 0.001508 0.000403 0.000139 0.000478 0.003479 0.007271 0.010908 0.037524 0.685076 0.720593 0.709210 0.698303 0.248670 0.719430 0.742319 0.751687 0.748445 0.037530 0.015795 0.009547 0.024471 0.003364 0.000719 0.001221 0.004393 0.005883 0.003859 0.003706 0.006463 0.007889 0.007233 0.009465 0.010630 0.011842 0.008665 0.012734 0.008841 0.016861 0.026873 0.018840 0.039619 0.063135 0.043730 0.054057 0.054783 0.065918 0.068569 0.090748 0.156677 0.139631 0.110937 0.121754 0.096963 0.052109 0.040435 0.033564 0.036690 0.035076 0.025247 0.022604 0.017037 0.028135 0.016350 0.031311 0.013178 0.019211 0.031150 0.027552 0.034961 0.050893 0.044326 0.077990 0.060013 0.125388 0.115538 0.100455 0.069407 0.123133 0.100129 0.074576 0.074661 0.063644 0.028454 0.038800 0.029775 0.022042 0.029436 0.040758 0.037964 0.023539 0.025303 0.078163 0.039629 0.029564 0.055952 0.046392 0.052564 0.043737 0.084976 0.046998 0.073514 0.047955 0.050638 0.044317 0.045097 0.047109 0.032441 0.025217 0.027933 0.024183 0.041292 0.033558 0.024223 0.019365 0.020441 0.017903 0.013539 0.020089 0.017959 0.016683 0.012017 0.014080 0.011370 0.017027 0.021689 0.014707 0.022626 0.033938 0.034999 0.041915 0.076621 0.042172 0.020966 0.036282 0.043470 0.026137 0.023534 0.032039 0.036507 0.044859 0.049987 0.058407 0.051905 0.030809 0.024364 0.026568 0.030683 0.016747 0.020293 0.022608 0.016824 0.022137 0.033021 0.028734 0.013343 0.020799 0.061403 0.026172 0.018662 0.059833 0.053164 0.022355 0.028094 0.063401 0.038452 0.029062 0.016944 0.025756 0.029676 0.019066 0.018562 0.036148 0.023878 0.015655 0.042363 0.057207 0.025134 0.058665 0.060545 0.045449 0.040992 0.048674 0.059705 0.039664 0.063978 0.032742 0.071407 0.037969 0.028096 0.025927 0.035504 0.024181 0.043485 0.060935 0.054896 0.050410 0.063526 0.046525 0.045971 0.045663 0.045241 0.035516 0.046047 0.060076 0.062969 0.040670 0.072818 0.084453 0.062976 0.063857 0.045995 0.034912 0.041923 0.036473 0.013809 0.010151 0.019859 0.014776 0.010496 0.010942 0.012330 0.020882 0.013406 0.008957 0.013822 0.018546 0.010546 0.008364 0.014569 0.012303 0.017621 0.024243 0.033655 0.029488 0.071424 0.078839 0.082319 0.090300 0.098357 0.074324 0.111878 0.073028 0.064449 0.047011 0.037293 0.034257 0.031633 0.050438 0.068372 0.111876 0.164659 0.106909 0.123859 0.111270 0.074324 0.088698 0.062681 0.055899 0.059143 0.078720 0.037673 0.036529 0.037265 0.049416 0.020553 0.036979 0.039857 0.018899 0.019163 0.033824 0.027362 0.015691 0.019454 0.029175 0.015939 0.012945 0.012775 0.009806 0.010028 0.010524 0.011868 0.009592 0.009307 0.008765 0.009150 0.010167 0.009578 0.015813 0.014239 0.012826 0.022461 0.029378 0.019555 0.020928 0.031809 0.020350 0.019628 0.017373 0.023386 0.035970 0.039814 0.030884 0.037605
0.029777 0.037571 0.035654 0.052036 0.033570 0.132758 0.108773 0.018551 0.063728 0.091519 0.071070 0.032935 0.086968 0.049046 0.047193 0.087296 0.070040 0.021882 0.048754 0.082547 0.026914 0.032499 0.048548 0.044918 0.019283 0.011580 0.010807 0.004808 0.005965 0.001018 0.000323 0.001521 0.010362 0.019262 0.026074 0.062298 0.714839 0.742785 0.725664 0.719430 0.283916 0.771366 0.756044 0.787427 0.796452 0.038058 0.011378 0.015450 0.014984 0.001173 0.000446 0.001589 0.003048 0.001953 0.003952 0.012419 0.013747 0.010419 0.015713 0.019758 0.019103 0.041875 0.021100 0.018917 0.104624 0.077658 0.019176 0.051693 0.140783 0.050759 0.067586 0.105662 0.115807 0.059451 0.092217 0.225267 0.178904 0.183310 0.252107 0.204873 0.113879 0.264532 0.225888 0.159291 0.111909 0.127766 0.192039 0.069996 0.116526 0.156216 0.161549 0.048963 0.155194 0.099788 0.064445 0.070914 0.095697 0.053655 0.090294 0.128363 0.148620 0.065986 0.162562 0.241897 0.172017 0.066031 0.136413 0.184856 0.106698 0.081529 0.155481 0.182446 0.072048 0.137346 0.181995 0.288260 0.074520 0.068858 0.315080 0.278964 0.025292 0.143876 0.331961 0.088842 0.057967 0.189434 0.198766 0.114555 0.153873 0.237052 0.110281 0.092776 0.156056 0.075993 0.060587 0.157531 0.057705 0.110452 0.123401 0.114464 0.052688 0.145584 0.117828 0.040287 0.078687 0.165602 0.085444 0.042133 0.145887 0.107682 0.061132 0.119529 0.129147 0.101935 0.109411 0.159594 0.080321 0.116395 0.155425 0.075723 0.067705 0.190880 0.186642 0.134704 0.111621 0.247701 0.266508 0.211253 0.178085 0.189708 0.214625 0.114674 0.110476 0.156988 0.114644 0.144203 0.133930 0.077297 0.122904 0.212374 0.111131 0.108900 0.130656 0.243061 0.168540 0.130767 0.178721 0.250651 0.142295 0.087689 0.203243 0.143280 0.043496 0.051379 0.172054 0.045808 0.028036 0.085347 0.181969 0.026302 0.037842 0.235395 0.083580 0.027531 0.117374 0.163792 0.039685 0.057446 0.184577 0.077621 0.025014 0.119444 0.147236 0.069964 0.070932 0.152897 0.119495 0.056840 0.058423 0.097040 0.156703 0.117010 0.076364 0.089864 0.050983 0.045724 0.048457 0.053036 0.046406 0.063400 0.094015 0.082402 0.086784 0.120782 0.095314 0.091224 0.153872 0.096239 0.039938 0.162391 0.217496 0.033562 0.042679 0.112650 0.090048 0.039950 0.078533 0.054745 0.085701 0.061526 0.064546 0.063965 0.087638 0.082026 0.074698 0.091300 0.050385 0.106023 0.132273 0.103148 0.062621 0.092686 0.111868 0.084938 0.083063 0.059333 0.046961 0.088432 0.038336 0.055522 0.038861 0.034940 0.032203 0.027755 0.041893 0.059026 0.085355 0.124319 0.103851 0.193925 0.070705 0.128660 0.118519 0.084126 0.081711 0.033607 0.059739 0.022563 0.045459 0.076422 0.047381 0.014026 0.041357 0.064028 0.016877 0.016420 0.050515 0.027427 0.012189 0.015892 0.022129 0.013945 0.010364 0.012744 0.008754 0.009171 0.010497 0.008943 0.009023 0.010476 0.010839 0.013389 0.013040 0.012432 0.024980 0.016869 0.013167 0.026455 0.040108 0.016445 0.021054 0.048214 0.023565 0.020034 0.020648 0.024938 0.035715 0.033395 0.019727 0.028544
0.029379 0.033942 0.029372 0.055431 0.030088 0.128885 0.087712 0.016230 0.066559 0.088594 0.063197 0.024592 0.073499 0.045725 0.039472 0.063494 0.079840 0.022409 0.032248 0.058328 0.037357 0.020270 0.029435 0.037982 0.021588 0.008795 0.010316 0.006495 0.008586 0.004811 0.000871 0.000520 0.002089 0.010397 0.024208 0.025852 0.046309 0.748236 0.762608 0.742319 0.771366 0.284786 0.758421 0.770634 0.815361 0.784509 0.033803 0.013858 0.019968 0.007273 0.000965 0.000770 0.000993 0.002059 0.003470 0.014358 0.018395 0.013751 0.024607 0.027490 0.025548 0.075803 0.041379 0.019524 0.139737 0.199673 0.037546 0.054191 0.247778 0.127018 0.076135 0.109690 0.153774 0.055856 0.060498 0.175878 0.143418 0.161389 0.217138 0.174946 0.119811 0.274025 0.234109 0.168824 0.118396 0.153971 0.219520 0.068612 0.130216 0.254508 0.220372 0.060630 0.233778 0.225161 0.100603 0.105938 0.153038 0.085183 0.099625 0.159414 0.201994 0.070681 0.126710 0.260438 0.194340 0.045923 0.096144 0.171758 0.097727 0.053017 0.119305 0.162061 0.071500 0.095771 0.104500 0.249656 0.110941 0.033327 0.184943 0.296985 0.038767 0.042596 0.258393 0.146915 0.048192 0.092478 0.185893 0.118224 0.145533 0.242022 0.149326 0.133467 0.195327 0.106313 0.069811 0.155934 0.066255 0.127589 0.156157 0.137055 0.064345 0.167827 0.151920 0.050955 0.099821 0.186891 0.107953 0.054011 0.175689 0.138724 0.068956 0.153903 0.190410 0.157514 0.128232 0.217995 0.149303 0.131969 0.211623 0.159504 0.078140 0.178591 0.244213 0.212792 0.074510 0.218685 0.315739 0.260500 0.190317 0.199550 0.233678 0.112027 0.091332 0.174328 0.120183 0.100419 0.116939 0.092299 0.113976 0.150206 0.104516 0.100862 0.128715 0.261388 0.192109 0.137655 0.268116 0.389651 0.189125 0.158608 0.423283 0.292036 0.121186 0.135843 0.278133 0.105383 0.063086 0.087865 0.262608 0.052933 0.034011 0.220263 0.153289 0.031747 0.078150 0.206412 0.060711 0.040306 0.172016 0.112332 0.025754 0.091088 0.130422 0.074910 0.074355 0.139590 0.120896 0.079505 0.063775 0.095070 0.176311 0.129036 0.084919 0.097652 0.056752 0.049947 0.054687 0.062173 0.050973 0.066357 0.089415 0.068590 0.074418 0.114136 0.073038 0.055666 0.121443 0.098738 0.036203 0.112694 0.239128 0.037281 0.033262 0.132432 0.113811 0.040464 0.069706 0.065235 0.077200 0.047314 0.053629 0.068599 0.070520 0.053595 0.070416 0.105364 0.045716 0.067674 0.128847 0.107679 0.049045 0.063692 0.106141 0.067293 0.046103 0.037940 0.036067 0.061670 0.025490 0.044512 0.037259 0.033843 0.031817 0.026841 0.035475 0.048923 0.072032 0.053465 0.068531 0.144226 0.080873 0.144711 0.102994 0.096295 0.096838 0.046974 0.064050 0.025187 0.056812 0.096721 0.054990 0.014603 0.065468 0.097595 0.022039 0.026441 0.086608 0.035806 0.013427 0.020541 0.027672 0.014550 0.011460 0.014194 0.009270 0.009195 0.010343 0.008762 0.009269 0.010508 0.011484 0.012493 0.013462 0.012944 0.026222 0.017316 0.014370 0.026373 0.036226 0.015277 0.020207 0.045132 0.018261 0.018463 0.022192 0.023563 0.026993 0.030068 0.016860 0.022673
0.033031 0.037657 0.043042 0.030691 0.029114 0.042653 0.031896 0.011851 0.013300 0.017768 0.015615 0.012938 0.019889 0.018693 0.011916 0.011738 0.011991 0.008181 0.007167 0.006377 0.004613 0.003399 0.003749 0.003517 0.004134 0.003339 0.002842 0.002822 0.002897 0.002495 0.001966 0.000605 0.000353 0.000733 0.004878 0.008926 0.015790 0.033904 0.749909 0.751687 0.756044 0.758421 0.271328 0.748989 0.769658 0.773254 0.748068 0.031437 0.012907 0.008970 0.005389 0.000649 0.000295 0.000617 0.002039 0.003477 0.005274 0.007945 0.012569 0.016474 0.014309 0.013487 0.021310 0.010950 0.017197 0.060355 0.033312 0.043775 0.092793 0.088384 0.065029 0.058653 0.084606 0.057884 0.070234 0.109552 0.111561 0.091430 0.101699 0.065193 0.043374 0.030121 0.025834 0.035446 0.031997 0.024584 0.026170 0.019762 0.024764 0.024656 0.047420 0.017937 0.025785 0.060364 0.050433 0.059976 0.083236 0.093556 0.109386 0.089890 0.151559 0.094329 0.086631 0.081481 0.071025 0.055401 0.046210 0.051570 0.047410 0.025775 0.029270 0.020226 0.026213 0.025305 0.030450 0.034989 0.047800 0.019354 0.039633 0.072862 0.043073 0.039011 0.023684 0.060047 0.047143 0.047380 0.033725 0.067193 0.040779 0.047495 0.056910 0.062287 0.055208 0.040786 0.033306 0.027566 0.026764 0.042379 0.033057 0.020646 0.018259 0.018753 0.018564 0.013254 0.019325 0.015540 0.016194 0.014148 0.015043 0.012886 0.021343 0.029597 0.021036 0.035733 0.059551 0.052167 0.080131 0.097359 0.077875 0.049920 0.041879 0.050962 0.041889 0.031062 0.032917 0.044212 0.048581 0.055225 0.055341 0.041581 0.023231 0.019922 0.016651 0.019136 0.010907 0.011777 0.018764 0.017791 0.018349 0.019609 0.018867 0.010688 0.019454 0.055195 0.027884 0.017057 0.086554 0.083372 0.035503 0.061342 0.178270 0.074426 0.079430 0.060884 0.058617 0.081615 0.060914 0.033483 0.054339 0.051831 0.027628 0.035941 0.064139 0.036781 0.050366 0.063500 0.058259 0.044416 0.030173 0.043568 0.037536 0.036689 0.015955 0.033561 0.033621 0.016062 0.012148 0.023367 0.018269 0.026508 0.045705 0.045805 0.058287 0.079230 0.064785 0.055770 0.063942 0.066998 0.051535 0.064286 0.073629 0.070559 0.057311 0.085438 0.074102 0.054319 0.066776 0.065710 0.040051 0.055246 0.070140 0.025070 0.018160 0.032655 0.026298 0.014693 0.013961 0.014978 0.020824 0.013169 0.007670 0.011837 0.015141 0.007543 0.006201 0.016617 0.014625 0.013632 0.022541 0.038525 0.027381 0.051072 0.075874 0.063894 0.051977 0.053959 0.055328 0.077781 0.050741 0.061303 0.054532 0.045515 0.042924 0.045670 0.053663 0.071237 0.098204 0.105039 0.084630 0.068625 0.077304 0.060170 0.041144 0.042634 0.042311 0.044086 0.063059 0.040425 0.040943 0.041856 0.044242 0.019029 0.036216 0.051362 0.023395 0.020251 0.042509 0.030968 0.015352 0.021288 0.026345 0.019008 0.015368 0.014637 0.010838 0.010193 0.011154 0.011040 0.009896 0.011474 0.010793 0.012292 0.013061 0.013210 0.016917 0.016462 0.016550 0.022086 0.024425 0.016571 0.021103 0.028214 0.018016 0.018451 0.020425 0.020987 0.023296 0.026062 0.019436 0.022327
0.028657 0.034485 0.034946 0.032836 0.034269 0.051331 0.055719 0.025244 0.036600 0.038125 0.040049 0.046849 0.056569 0.038643 0.036451 0.058598 0.039502 0.022321 0.032753 0.027994 0.011028 0.010212 0.012425 0.007541 0.007158 0.006366 0.005436 0.004441 0.005815 0.004949 0.003332 0.003308 0.001307 0.000434 0.001466 0.008722 0.012749 0.011881 0.035864 0.748445 0.787427 0.770634 0.748989 0.306839 0.776108 0.787887 0.767362 0.777142 0.027579 0.010643 0.008635 0.005996 0.000661 0.000222 0.000672 0.003011 0.005177 0.008035 0.015124 0.021933 0.018441 0.018099 0.024031 0.021453 0.039638 0.044966 0.034080 0.087766 0.128695 0.076680 0.099678 0.139456 0.122671 0.084451 0.117187 0.187894 0.138598 0.137625 0.176238 0.123433 0.078797 0.117443 0.102650 0.098856 0.056687 0.049715 0.080285 0.047071 0.051449 0.059029 0.096932 0.039859 0.077091 0.085176 0.072832 0.099719 0.122072 0.101955 0.145766 0.127790 0.144055 0.101168 0.134525 0.124247 0.081580 0.068130 0.079945 0.079015 0.064384 0.064689 0.095922 0.066734 0.056157 0.115940 0.159378 0.097433 0.066624 0.094346 0.174537 0.066003 0.046001 0.115855 0.090349 0.042138 0.064433 0.124519 0.061980 0.081875 0.057326 0.070857 0.054517 0.072442 0.070978 0.046948 0.042003 0.045934 0.036807 0.055181 0.055288 0.036334 0.027844 0.039469 0.037828 0.021278 0.034606 0.040801 0.030148 0.026208 0.039303 0.027233 0.039835 0.067316 0.042324 0.051009 0.102181 0.088413 0.068041 0.103472 0.104974 0.054185 0.049860 0.117462 0.086051 0.039103 0.055116 0.100339 0.085129 0.085140 0.076427 0.073454 0.048317 0.032375 0.030490 0.044465 0.028538 0.037554 0.049042 0.037579 0.045476 0.054798 0.044723 0.029581 0.039591 0.085556 0.057621 0.038305 0.077907 0.095177 0.051779 0.048589 0.105234 0.074923 0.037745 0.037518 0.077253 0.051238 0.032011 0.058229 0.084417 0.034528 0.048041 0.112007 0.061464 0.045616 0.116127 0.092246 0.044270 0.064334 0.062785 0.036952 0.030298 0.056575 0.029483 0.042083 0.046472 0.044010 0.029246 0.037575 0.036991 0.050204 0.078037 0.067235 0.069308 0.079917 0.059465 0.052769 0.058877 0.059150 0.051898 0.071535 0.080247 0.079768 0.077744 0.100698 0.071977 0.061713 0.085344 0.054517 0.030385 0.050254 0.058355 0.024043 0.030606 0.044452 0.036573 0.031323 0.035972 0.024685 0.034316 0.037176 0.016811 0.017303 0.031709 0.022958 0.012201 0.020693 0.024199 0.028221 0.030155 0.044612 0.047281 0.056173 0.068441 0.051720 0.052154 0.055996 0.057813 0.091009 0.056375 0.067791 0.056066 0.047237 0.046561 0.050088 0.055770 0.072477 0.096251 0.125850 0.105029 0.116837 0.080472 0.075292 0.058254 0.042433 0.037338 0.033447 0.051208 0.028388 0.032632 0.033712 0.038764 0.016684 0.025277 0.035710 0.018326 0.013148 0.025723 0.019634 0.011693 0.015098 0.019950 0.013974 0.010822 0.012250 0.009400 0.009383 0.009860 0.008766 0.008830 0.009783 0.009976 0.011299 0.012595 0.012856 0.019645 0.017672 0.019898 0.026301 0.030132 0.020963 0.029472 0.033569 0.021325 0.026027 0.025690 0.023078 0.025911 0.027226 0.020377 0.025563
0.022149 0.024352 0.020853 0.034362 0.026474 0.093155 0.076980 0.020327 0.077846 0.092257 0.068803 0.049004 0.124359 0.069462 0.067887 0.142397 0.151584 0.047944 0.074981 0.115941 0.050489 0.036606 0.043491 0.034204 0.025647 0.016577 0.017030 0.012144 0.020383 0.014481 0.009614 0.013455 0.012551 0.002503 0.001712 0.007891 0.013183 0.014561 0.016630 0.037530 0.796452 0.815361 0.769658 0.776108 0.336004 0.796767 0.796540 0.797737 0.832395 0.028376 0.013088 0.017493 0.005976 0.000851 0.000408 0.001864 0.007873 0.011301 0.034188 0.032363 0.034068 0.112574 0.070713 0.032109 0.144020 0.148982 0.034538 0.078599 0.223254 0.078501 0.067376 0.113442 0.117771 0.050927 0.059738 0.136885 0.118286 0.168854 0.254664 0.196001 0.159554 0.374570 0.344816 0.280521 0.173784 0.200282 0.361059 0.160309 0.151519 0.342392 0.374723 0.107434 0.319167 0.296857 0.141670 0.118858 0.150473 0.088878 0.118025 0.164420 0.177007 0.083681 0.166829 0.263577 0.190082 0.068093 0.154174 0.235169 0.142712 0.104747 0.240385 0.278096 0.132534 0.198144 0.253543 0.350921 0.139293 0.092601 0.262099 0.284794 0.043283 0.085161 0.254204 0.065754 0.048714 0.150974 0.162855 0.120813 0.132172 0.205228 0.122676 0.115261 0.156893 0.100709 0.075568 0.140269 0.070697 0.112597 0.145111 0.132157 0.076227 0.161520 0.156083 0.067885 0.105354 0.188430 0.135223 0.085148 0.211556 0.186900 0.132421 0.232059 0.257113 0.228938 0.261287 0.306962 0.181367 0.204115 0.335433 0.215259 0.124604 0.289337 0.348099 0.242871 0.112170 0.253537 0.292713 0.198597 0.124477 0.129318 0.182725 0.087962 0.056115 0.115367 0.117200 0.123583 0.119973 0.109257 0.136868 0.183431 0.134930 0.126849 0.141033 0.217254 0.211135 0.165780 0.210480 0.312049 0.249040 0.174496 0.342202 0.294320 0.103115 0.138943 0.417009 0.119241 0.050537 0.196865 0.351398 0.044731 0.057352 0.281086 0.097391 0.033998 0.120909 0.196783 0.047087 0.045585 0.152662 0.083120 0.025975 0.066925 0.114517 0.082737 0.079642 0.152001 0.135718 0.095782 0.087223 0.110883 0.180108 0.146065 0.096935 0.094480 0.053809 0.043932 0.047844 0.048148 0.041885 0.067335 0.077043 0.069443 0.074390 0.108385 0.053712 0.037427 0.083116 0.059760 0.024940 0.069760 0.118353 0.033838 0.048672 0.104309 0.096206 0.057364 0.090289 0.070237 0.074051 0.069688 0.063764 0.056128 0.071285 0.066246 0.060059 0.078924 0.054262 0.066814 0.090952 0.082173 0.062352 0.063421 0.076766 0.052137 0.036247 0.028973 0.026258 0.046666 0.022048 0.035594 0.031148 0.025840 0.024348 0.022610 0.028844 0.036557 0.053319 0.050618 0.068020 0.153793 0.072805 0.126902 0.088760 0.064786 0.057225 0.028568 0.046573 0.019208 0.028421 0.053201 0.036887 0.011354 0.023847 0.048363 0.014000 0.011528 0.036660 0.016705 0.008230 0.011324 0.013945 0.010608 0.008428 0.009962 0.006749 0.006837 0.007755 0.006203 0.006697 0.007340 0.008191 0.008751 0.009148 0.009397 0.017980 0.012240 0.011018 0.020677 0.029059 0.013066 0.018291 0.037587 0.016820 0.016585 0.018577 0.015831 0.018570 0.018098 0.011605 0.016767
0.028947 0.034521 0.033856 0.034728 0.035649 0.073854 0.055916 0.015937 0.031984 0.038363 0.034745 0.024161 0.041562 0.040045 0.030811 0.034916 0.050886 0.031754 0.021427 0.026091 0.024600 0.014353 0.015515 0.009917 0.010872 0.007963 0.006335 0.006864 0.011495 0.009069 0.005217 0.006843 0.007292 0.004244 0.000967 0.000775 0.003547 0.012054 0.014661 0.015795 0.038058 0.784509 0.773254 0.787887 0.796767 0.359823 0.833133 0.819156 0.807874 0.810306 0.028020 0.010484 0.009757 0.004870 0.001169 0.000860 0.002292 0.009318 0.035970 0.048098 0.029001 0.065816 0.107483 0.030002 0.049159 0.162813 0.057127 0.046566 0.120714 0.099010 0.058730 0.066314 0.103905 0.065376 0.070067 0.118617 0.102972 0.112380 0.163375 0.104956 0.088757 0.137802 0.104781 0.127961 0.099985 0.074808 0.125627 0.090591 0.081433 0.139784 0.275396 0.069749 0.122302 0.277951 0.193623 0.124902 0.159942 0.159834 0.145170 0.124197 0.139059 0.088890 0.125426 0.148305 0.113026 0.074507 0.079542 0.107962 0.091004 0.050821 0.076958 0.089508 0.121924 0.080416 0.068770 0.166508 0.179209 0.049735 0.086123 0.188295 0.080906 0.047705 0.065835 0.075148 0.056683 0.088599 0.077080 0.092562 0.063810 0.092180 0.080891 0.090139 0.091143 0.073221 0.053924 0.065724 0.044133 0.067973 0.076349 0.057199 0.037098 0.052691 0.057681 0.030920 0.045797 0.059873 0.053570 0.039105 0.057696 0.067310 0.080911 0.089866 0.092635 0.155010 0.181129 0.150960 0.152330 0.161084 0.168991 0.143060 0.077956 0.112344 0.135149 0.110678 0.058960 0.096180 0.100430 0.082318 0.068716 0.056201 0.052261 0.041112 0.033821 0.039950 0.035610 0.036866 0.044455 0.041815 0.045658 0.067127 0.053262 0.035927 0.048454 0.104399 0.070479 0.056457 0.138569 0.160830 0.118443 0.147927 0.312110 0.203827 0.147923 0.220314 0.306660 0.131145 0.107718 0.181761 0.184416 0.070350 0.062849 0.121380 0.089558 0.046387 0.058247 0.092061 0.050019 0.031699 0.044828 0.070898 0.047623 0.048167 0.036211 0.070113 0.074749 0.053403 0.042857 0.068469 0.056954 0.062910 0.111057 0.105028 0.099210 0.107442 0.072803 0.058588 0.065569 0.066634 0.056025 0.075462 0.090894 0.081490 0.066810 0.107707 0.080551 0.048988 0.078991 0.091013 0.053115 0.070352 0.086251 0.035862 0.033639 0.059148 0.057554 0.031041 0.035706 0.031286 0.037832 0.027629 0.019183 0.025601 0.031445 0.018249 0.016122 0.037503 0.024606 0.020569 0.033942 0.046791 0.037538 0.039571 0.062484 0.056644 0.038826 0.037874 0.037803 0.058542 0.035954 0.049028 0.048853 0.039230 0.035782 0.037908 0.039892 0.051085 0.068861 0.068156 0.080689 0.099315 0.089734 0.065907 0.051714 0.042980 0.040069 0.033310 0.052886 0.031059 0.036446 0.053345 0.053069 0.022540 0.039805 0.067625 0.031813 0.020211 0.050572 0.035185 0.016938 0.019938 0.022495 0.016655 0.013424 0.014906 0.011791 0.011018 0.011465 0.010020 0.011208 0.011848 0.011354 0.013204 0.014829 0.012894 0.017036 0.017474 0.016256 0.022073 0.027203 0.017992 0.022675 0.031992 0.023277 0.021438 0.022792 0.021108 0.023951 0.022321 0.018204 0.020357
0.028899 0.030704 0.029126 0.022035 0.022964 0.028871 0.023904 0.010167 0.014270 0.012436 0.014108 0.014003 0.017165 0.014352 0.015014 0.016213 0.012863 0.010253 0.010201 0.008789 0.006656 0.006382 0.006559 0.004092 0.005291 0.004099 0.003505 0.003988 0.006652 0.006081 0.003936 0.005760 0.006385 0.004303 0.003005 0.001375 0.000670 0.001520 0.010239 0.009547 0.011378 0.033803 0.748068 0.767362 0.796540 0.833133 0.369935 0.847120 0.801915 0.812912 0.777068 0.029934 0.013182 0.008231 0.005438 0.002104 0.001923 0.004864 0.014055 0.020982 0.014570 0.013209 0.035205 0.023816 0.024570 0.037426 0.032704 0.052811 0.046651 0.029875 0.035119 0.037816 0.038908 0.035593 0.043908 0.075107 0.053020 0.050979 0.068516 0.053199 0.034646 0.038438 0.026984 0.040479 0.034254 0.020019 0.024325 0.021544 0.026450 0.022650 0.055383 0.015841 0.026010 0.050536 0.047233 0.049766 0.065317 0.079830 0.108924 0.065603 0.083600 0.056388 0.083958 0.057349 0.040800 0.049544 0.036660 0.033646 0.033665 0.029279 0.037093 0.020869 0.034088 0.063725 0.058353 0.032473 0.065731 0.043507 0.055061 0.029149 0.039828 0.028300 0.016910 0.023516 0.028398 0.042159 0.022093 0.045269 0.024356 0.028754 0.024698 0.030929 0.024724 0.020515 0.019609 0.018235 0.019099 0.028742 0.027286 0.018438 0.013570 0.014190 0.013189 0.009791 0.015008 0.012289 0.013108 0.012814 0.012421 0.010435 0.020839 0.027412 0.014022 0.028274 0.057502 0.029003 0.035120 0.060189 0.045467 0.020052 0.019294 0.034454 0.021424 0.014314 0.017288 0.023488 0.022433 0.024243 0.034504 0.027387 0.017703 0.017982 0.020389 0.016649 0.011575 0.014900 0.016826 0.014635 0.015238 0.019228 0.016273 0.010323 0.014178 0.027318 0.016676 0.013803 0.038220 0.031164 0.020667 0.030077 0.062879 0.031836 0.029770 0.032233 0.039107 0.024313 0.033429 0.035134 0.032087 0.023577 0.033790 0.046014 0.042112 0.036725 0.055022 0.052403 0.049121 0.032330 0.024029 0.040639 0.048095 0.030779 0.010751 0.023746 0.030532 0.018024 0.011718 0.023404 0.020862 0.027528 0.046985 0.045579 0.044104 0.060897 0.042174 0.037630 0.042589 0.045801 0.035488 0.050304 0.054851 0.060596 0.047001 0.060830 0.045796 0.035690 0.037318 0.034602 0.028182 0.035176 0.032982 0.013933 0.016944 0.022438 0.018678 0.014232 0.011959 0.008363 0.014167 0.010810 0.005518 0.006920 0.011155 0.006882 0.004559 0.009862 0.010600 0.008210 0.010880 0.018550 0.022203 0.022168 0.036419 0.035946 0.033062 0.033941 0.031124 0.050141 0.031385 0.037152 0.037783 0.035551 0.034528 0.037748 0.043701 0.053890 0.066035 0.068319 0.055385 0.045927 0.053603 0.036124 0.027346 0.022396 0.021617 0.023174 0.033438 0.022768 0.026726 0.026595 0.032069 0.016974 0.022400 0.030065 0.016740 0.010906 0.019867 0.015914 0.010003 0.012022 0.012721 0.013506 0.010861 0.013155 0.008680 0.009455 0.009097 0.009111 0.008493 0.009288 0.008940 0.009065 0.011441 0.010618 0.014578 0.013904 0.015877 0.024271 0.022535 0.020315 0.028639 0.031604 0.018516 0.021791 0.021260 0.016972 0.019725 0.020451 0.017539 0.020244
0.032176 0.032406 0.027524 0.025372 0.031130 0.049678 0.044148 0.016548 0.052696 0.038853 0.034323 0.064123 0.081841 0.048068 0.047940 0.087584 0.060234 0.043205 0.046223 0.044706 0.023728 0.020304 0.028236 0.014090 0.014679 0.011615 0.009022 0.008265 0.011386 0.010979 0.008051 0.011264 0.013390 0.009580 0.006886 0.009143 0.001825 0.000804 0.002789 0.024471 0.015450 0.013858 0.031437 0.777142 0.797737 0.819156 0.847120 0.386326 0.847832 0.814865 0.839422 0.830907 0.036062 0.016416 0.012361 0.007966 0.007478 0.007303 0.021858 0.018065 0.020661 0.043954 0.043457 0.050530 0.088494 0.070106 0.021159 0.057974 0.092186 0.030976 0.039815 0.088803 0.089118 0.038211 0.058040 0.106071 0.080301 0.100198 0.163754 0.093176 0.087975 0.150171 0.129042 0.157059 0.101947 0.084323 0.126238 0.093370 0.074929 0.125885 0.178533 0.072141 0.158956 0.170167 0.099990 0.111817 0.140270 0.109776 0.154001 0.134784 0.166350 0.076004 0.138172 0.125290 0.109455 0.071906 0.111014 0.126164 0.106933 0.128521 0.199414 0.138706 0.092488 0.177436 0.211848 0.138500 0.080655 0.119472 0.138178 0.064054 0.028718 0.080517 0.094981 0.022411 0.046905 0.116728 0.063948 0.086031 0.057862 0.082629 0.049187 0.064071 0.064131 0.046950 0.047215 0.060540 0.046832 0.065702 0.074982 0.050375 0.031745 0.055173 0.052830 0.025488 0.052505 0.069081 0.055609 0.045360 0.080315 0.064644 0.083505 0.133270 0.087113 0.093975 0.212301 0.165040 0.105276 0.166163 0.220375 0.124771 0.064694 0.159185 0.145794 0.066134 0.046448 0.102271 0.089077 0.061944 0.060344 0.058338 0.054874 0.034823 0.025427 0.045004 0.041668 0.046424 0.053490 0.050152 0.052834 0.067276 0.059474 0.044941 0.056441 0.080769 0.072742 0.062659 0.114920 0.106239 0.080621 0.078118 0.161263 0.118880 0.049213 0.082386 0.197083 0.073270 0.035706 0.147420 0.175644 0.039125 0.072031 0.178447 0.041367 0.025161 0.074362 0.076404 0.030454 0.029878 0.042577 0.035290 0.019591 0.033293 0.029965 0.044795 0.065308 0.071594 0.046171 0.059626 0.067851 0.064172 0.117230 0.093419 0.073540 0.083552 0.053225 0.038463 0.048744 0.047333 0.045309 0.063866 0.064807 0.066807 0.075999 0.075768 0.042459 0.037784 0.072876 0.043377 0.027738 0.066247 0.073252 0.037863 0.057315 0.066506 0.051939 0.040722 0.042792 0.024652 0.033071 0.033988 0.018421 0.018579 0.029509 0.023021 0.016169 0.025588 0.029169 0.031331 0.039507 0.046939 0.052672 0.048492 0.062568 0.044125 0.031499 0.026046 0.029664 0.043818 0.026521 0.036353 0.035886 0.028877 0.027968 0.029416 0.035161 0.048166 0.055420 0.055466 0.054757 0.076036 0.043251 0.058992 0.049102 0.032650 0.026004 0.018422 0.034202 0.020803 0.020709 0.029121 0.030990 0.011893 0.016472 0.025629 0.012512 0.012975 0.021662 0.012991 0.009486 0.009970 0.010256 0.010275 0.008728 0.010489 0.008916 0.011234 0.009510 0.007778 0.007290 0.007781 0.009745 0.009807 0.010739 0.011942 0.015829 0.012136 0.012078 0.018261 0.020869 0.011052 0.020108 0.035240 0.022512 0.016823 0.034839 0.018306 0.020555 0.017817 0.011975 0.016380
0.023097 0.022672 0.014449 0.020136 0.017998 0.067863 0.049204 0.011762 0.056577 0.062339 0.043274 0.032244 0.081152 0.057743 0.050544 0.077172 0.103490 0.060806 0.049732 0.067518 0.060185 0.046001 0.052153 0.040418 0.045303 0.027411 0.019689 0.016553 0.025170 0.019882 0.014336 0.028438 0.027287 0.019452 0.017487 0.020800 0.008420 0.002824 0.001145 0.003364 0.014984 0.019968 0.012907 0.027579 0.832395 0.807874 0.801915 0.847832 0.387484 0.843619 0.813093 0.861011 0.807092 0.034837 0.022877 0.019847 0.031026 0.028484 0.088992 0.046471 0.036907 0.173455 0.132909 0.037856 0.103777 0.177248 0.035804 0.034709 0.089015 0.037252 0.022850 0.041029 0.052068 0.020742 0.025689 0.065028 0.070137 0.107811 0.179695 0.114376 0.134082 0.264085 0.219287 0.268220 0.189416 0.174901 0.304468 0.240202 0.140508 0.314113 0.453180 0.169954 0.288346 0.364383 0.241894 0.131966 0.135310 0.088903 0.112682 0.125851 0.131940 0.059863 0.126271 0.176559 0.147896 0.083386 0.142346 0.201321 0.178487 0.135464 0.195071 0.237139 0.207063 0.149842 0.127593 0.252463 0.150277 0.067113 0.093106 0.141159 0.033190 0.055567 0.123728 0.039142 0.053687 0.096230 0.098182 0.097727 0.084978 0.132767 0.076936 0.092134 0.106058 0.077462 0.068444 0.105676 0.059261 0.098015 0.120824 0.098543 0.054072 0.110006 0.111153 0.049497 0.082900 0.137885 0.138265 0.076504 0.120710 0.169911 0.176481 0.179078 0.186689 0.248237 0.324805 0.326705 0.192519 0.185764 0.302593 0.287023 0.115899 0.181370 0.239936 0.168496 0.067726 0.138875 0.146510 0.092670 0.072421 0.065955 0.087688 0.059632 0.031020 0.065494 0.073796 0.068148 0.068136 0.070216 0.076018 0.096963 0.078793 0.075356 0.089955 0.115068 0.118088 0.136280 0.167471 0.187496 0.216642 0.230594 0.293425 0.272692 0.149626 0.288878 0.471516 0.122456 0.098260 0.429958 0.386849 0.044963 0.141303 0.340976 0.062728 0.025770 0.066685 0.099380 0.032272 0.021666 0.062002 0.057570 0.022581 0.041392 0.065692 0.090124 0.114354 0.125483 0.100295 0.131551 0.118492 0.084251 0.165222 0.161936 0.089643 0.096322 0.054981 0.038438 0.044737 0.048579 0.044448 0.061065 0.075567 0.062158 0.059256 0.085625 0.046136 0.029575 0.050829 0.046813 0.023350 0.063820 0.085047 0.037634 0.044762 0.078397 0.077626 0.051345 0.058514 0.043458 0.049930 0.042673 0.035474 0.038854 0.042287 0.033577 0.030422 0.050690 0.037795 0.038761 0.055298 0.055619 0.052231 0.043883 0.058365 0.046679 0.027866 0.020654 0.021797 0.030185 0.014515 0.024292 0.021767 0.019201 0.017038 0.015206 0.018556 0.025559 0.036871 0.039083 0.047011 0.101158 0.042675 0.077203 0.071338 0.051219 0.039976 0.022032 0.042716 0.020483 0.022081 0.038525 0.037089 0.012830 0.022048 0.040249 0.016947 0.016401 0.030953 0.018461 0.009884 0.011296 0.011447 0.010517 0.008788 0.010787 0.008809 0.010000 0.009350 0.006532 0.008051 0.008820 0.010402 0.010066 0.011197 0.011531 0.017881 0.011945 0.011483 0.017589 0.022445 0.011393 0.015189 0.035038 0.018080 0.013420 0.018722 0.017055 0.018267 0.016597 0.010128 0.014152
0.024679 0.022989 0.014601 0.011618 0.011424 0.020818 0.013253 0.004225 0.009405 0.009594 0.009202 0.011566 0.015097 0.018482 0.012535 0.009763 0.013932 0.019672 0.008105 0.007694 0.011366 0.009038 0.010282 0.005722 0.009909 0.006615 0.004203 0.004436 0.006366 0.005412 0.003763 0.006189 0.007244 0.005414 0.004537 0.007030 0.005157 0.005406 0.001279 0.000719 0.001173 0.007273 0.008970 0.010643 0.028376 0.810306 0.812912 0.814865 0.843619 0.338083 0.855292 0.811335 0.822267 0.715349 0.042269 0.018408 0.011877 0.011537 0.038619 0.022920 0.012716 0.020914 0.034489 0.019821 0.011030 0.029631 0.013854 0.014492 0.024601 0.018016 0.012931 0.019446 0.026160 0.011835 0.013896 0.029850 0.031457 0.029649 0.045122 0.021794 0.023030 0.024898 0.017026 0.045695 0.038009 0.018538 0.027933 0.063153 0.021273 0.023831 0.123742 0.065253 0.030384 0.093423 0.133827 0.083589 0.069929 0.082738 0.092913 0.048746 0.061849 0.027570 0.057658 0.037724 0.027597 0.029305 0.033024 0.033505 0.056411 0.062995 0.029430 0.023861 0.115891 0.042027 0.024300 0.036389 0.059348 0.031333 0.012845 0.016522 0.012687 0.017967 0.011299 0.010946 0.028479 0.041941 0.021689 0.044017 0.019059 0.022861 0.018743 0.027445 0.022996 0.022492 0.023675 0.020631 0.018267 0.027679 0.022532 0.015542 0.010474 0.010638 0.010480 0.007842 0.012520 0.010675 0.016501 0.010896 0.009425 0.013276 0.038207 0.025190 0.012705 0.037752 0.075214 0.043153 0.042384 0.054109 0.052828 0.069795 0.025384 0.026894 0.025726 0.017736 0.013690 0.018660 0.017025 0.018260 0.024021 0.015918 0.012133 0.010952 0.006662 0.009646 0.007642 0.008769 0.011043 0.010591 0.010349 0.012293 0.010785 0.007356 0.010420 0.018604 0.014762 0.013656 0.032875 0.025912 0.028790 0.049696 0.067863 0.035852 0.042975 0.134210 0.062913 0.022233 0.052256 0.173842 0.033000 0.015031 0.065515 0.047584 0.012402 0.016033 0.022214 0.021032 0.014801 0.011210 0.008976 0.015566 0.009461 0.011066 0.007035 0.024172 0.041037 0.020207 0.012156 0.035358 0.052137 0.024161 0.045675 0.045433 0.041954 0.059989 0.044128 0.029029 0.040436 0.043851 0.040626 0.048169 0.053704 0.056241 0.043838 0.062286 0.049139 0.032802 0.044542 0.045543 0.020060 0.041337 0.030366 0.020197 0.020831 0.022611 0.018115 0.011966 0.011304 0.009705 0.013245 0.010499 0.005808 0.009685 0.010287 0.006221 0.004134 0.008589 0.008408 0.008062 0.010407 0.016268 0.016380 0.017647 0.023602 0.023481 0.015816 0.013631 0.022433 0.024784 0.015772 0.024440 0.023831 0.020550 0.017432 0.018341 0.019811 0.025796 0.029742 0.031703 0.029476 0.022692 0.018207 0.020072 0.019207 0.017691 0.013341 0.010918 0.027510 0.015397 0.013037 0.017494 0.027582 0.010838 0.015207 0.029403 0.020893 0.023342 0.027430 0.024710 0.015919 0.013476 0.014560 0.011463 0.010725 0.015521 0.014668 0.018415 0.012681 0.007430 0.009996 0.011819 0.015315 0.011585 0.013481 0.014580 0.012581 0.011902 0.013433 0.013266 0.015126 0.009796 0.015325 0.023380 0.016606 0.013618 0.022581 0.017454 0.018409 0.017358 0.010100 0.014784
0.048190 0.045894 0.036516 0.030306 0.024653 0.046598 0.029019 0.010537 0.028861 0.017923 0.015930 0.025332 0.031995 0.024641 0.021839 0.027886 0.022559 0.017241 0.014946 0.018957 0.013170 0.012249 0.020241 0.012553 0.017817 0.011904 0.009733 0.008581 0.009341 0.008742 0.006024 0.009209 0.009893 0.009251 0.009314 0.014167 0.007143 0.005523 0.004421 0.001221 0.000446 0.000965 0.005389 0.008635 0.013088 0.028020 0.777068 0.839422 0.813093 0.855292 0.259310 0.887505 0.815582 0.775621 0.646616 0.049171 0.071595 0.016618 0.022080 0.018138 0.022297 0.013997 0.012560 0.022665 0.026442 0.016522 0.010261 0.031651 0.031975 0.012184 0.013579 0.020991 0.019268 0.012735 0.021372 0.051082 0.039059 0.039639 0.058761 0.039704 0.031283 0.034299 0.026976 0.045617 0.037637 0.023674 0.023787 0.024803 0.033694 0.025811 0.043973 0.021895 0.046155 0.049736 0.051358 0.064855 0.079471 0.091234 0.125555 0.096636 0.151389 0.096505 0.120273 0.069439 0.075006 0.059856 0.062451 0.053609 0.052097 0.080678 0.085208 0.033702 0.050448 0.090251 0.065590 0.033404 0.036153 0.040694 0.040323 0.025255 0.022443 0.035753 0.032062 0.017696 0.034694 0.054918 0.036940 0.064171 0.035028 0.041817 0.029073 0.032532 0.028969 0.024710 0.025051 0.027775 0.021363 0.035781 0.029933 0.023895 0.014471 0.017088 0.016093 0.010921 0.017697 0.015833 0.016921 0.018849 0.022021 0.014474 0.036048 0.061598 0.020950 0.034204 0.090999 0.056106 0.037153 0.063716 0.061516 0.031575 0.023179 0.038397 0.029269 0.017141 0.018149 0.029662 0.030663 0.028334 0.039494 0.029926 0.023067 0.018157 0.016278 0.020919 0.012434 0.015246 0.019521 0.015223 0.016322 0.019046 0.014883 0.012600 0.015514 0.025177 0.022673 0.019526 0.046254 0.036291 0.027271 0.037106 0.064900 0.029694 0.021662 0.031417 0.040880 0.018167 0.020909 0.055801 0.042435 0.020138 0.039898 0.058717 0.027431 0.022148 0.037690 0.041938 0.030806 0.023746 0.024500 0.029953 0.024692 0.037257 0.016958 0.039449 0.055725 0.045327 0.022466 0.037850 0.036980 0.038287 0.063101 0.070936 0.057220 0.071336 0.048834 0.035681 0.042338 0.046425 0.046398 0.058630 0.070365 0.059524 0.053644 0.053939 0.038771 0.033475 0.046156 0.040720 0.028538 0.048376 0.057318 0.028047 0.031620 0.037160 0.029356 0.022733 0.024602 0.016197 0.020080 0.019019 0.011189 0.014028 0.017289 0.013882 0.009977 0.018351 0.018760 0.021559 0.031700 0.036238 0.040297 0.034644 0.047589 0.051590 0.033697 0.025652 0.034698 0.044393 0.023759 0.032835 0.029454 0.024643 0.024701 0.025890 0.029908 0.037671 0.038492 0.043697 0.046556 0.050381 0.028534 0.037509 0.029438 0.028701 0.024244 0.018138 0.030048 0.020726 0.024149 0.031007 0.029081 0.012244 0.019160 0.026155 0.014676 0.014019 0.021508 0.015539 0.011725 0.012980 0.011678 0.011802 0.011598 0.015307 0.011842 0.014342 0.012837 0.008722 0.009794 0.009410 0.011742 0.011591 0.013639 0.013031 0.017479 0.016428 0.016164 0.019632 0.022326 0.016209 0.020959 0.036176 0.018854 0.017720 0.027373 0.021364 0.021677 0.022311 0.015606 0.018292
0.042752 0.037093 0.024777 0.038732 0.021690 0.095569 0.050545 0.012061 0.070213 0.064580 0.031431 0.031648 0.081058 0.048527 0.032238 0.060536 0.092332 0.041665 0.029994 0.066116 0.071902 0.034769 0.046101 0.066136 0.063611 0.031175 0.035739 0.033138 0.038531 0.021204 0.019828 0.049243 0.034642 0.027336 0.036188 0.044665 0.013928 0.018430 0.009890 0.004393 0.001589 0.000770 0.000649 0.005996 0.017493 0.010484 0.029934 0.830907 0.861011 0.811335 0.887505 0.244799 0.919363 0.793078 0.740952 0.685580 0.210363 0.177141 0.129659 0.026207 0.103167 0.194212 0.020794 0.017388 0.122090 0.056637 0.006046 0.016443 0.042328 0.010078 0.009858 0.019521 0.017805 0.006709 0.010232 0.033119 0.027235 0.049121 0.103262 0.095982 0.075813 0.172003 0.190537 0.182978 0.138534 0.176503 0.268759 0.140391 0.176035 0.302803 0.279640 0.101749 0.277774 0.208780 0.075665 0.073563 0.090090 0.047693 0.088511 0.131633 0.200835 0.089087 0.162313 0.186521 0.196119 0.072371 0.175195 0.202377 0.164461 0.174473 0.251564 0.198084 0.103736 0.152255 0.113973 0.135530 0.046335 0.046176 0.073422 0.072769 0.015569 0.036209 0.099683 0.023663 0.030260 0.067280 0.086061 0.094654 0.090584 0.134579 0.070440 0.063205 0.087643 0.055655 0.054122 0.084023 0.048534 0.108835 0.127144 0.096352 0.056946 0.126441 0.129887 0.057722 0.092373 0.167455 0.148930 0.093428 0.179717 0.168898 0.117090 0.238491 0.207043 0.128954 0.213047 0.274114 0.117738 0.098211 0.199050 0.150068 0.067507 0.130954 0.162613 0.120073 0.046374 0.127240 0.131239 0.101431 0.091703 0.081267 0.105149 0.059633 0.042839 0.097336 0.073940 0.067607 0.071262 0.060575 0.068110 0.070743 0.067421 0.088359 0.096026 0.083996 0.130870 0.161261 0.171554 0.156362 0.185930 0.180153 0.198279 0.162083 0.068597 0.119098 0.273017 0.052025 0.034485 0.219685 0.265079 0.025011 0.063314 0.323466 0.075518 0.020051 0.069856 0.144844 0.033322 0.023521 0.101530 0.072754 0.023852 0.072545 0.098418 0.070383 0.095182 0.125092 0.107147 0.089812 0.082285 0.070726 0.110065 0.104973 0.045577 0.055982 0.031692 0.025975 0.033765 0.039299 0.038297 0.055455 0.066971 0.047176 0.055380 0.053935 0.028072 0.023271 0.041738 0.033518 0.018434 0.055514 0.076512 0.025234 0.036361 0.065945 0.057349 0.034153 0.040665 0.039121 0.037768 0.032974 0.036177 0.043957 0.032619 0.031892 0.037422 0.042791 0.025385 0.040166 0.067824 0.056445 0.054332 0.038737 0.055859 0.046216 0.027163 0.012596 0.014781 0.022544 0.008870 0.017942 0.015341 0.013510 0.013622 0.011423 0.014110 0.017617 0.022451 0.019666 0.028950 0.081671 0.026508 0.080957 0.054439 0.055913 0.036098 0.017635 0.027511 0.012148 0.018748 0.032017 0.019482 0.006833 0.016238 0.030397 0.010877 0.013353 0.026871 0.012621 0.008109 0.009524 0.009429 0.008594 0.007632 0.010363 0.008004 0.009656 0.009030 0.006183 0.007387 0.008052 0.010115 0.009707 0.010751 0.010555 0.016582 0.010882 0.011580 0.018907 0.023304 0.009898 0.014849 0.032566 0.015368 0.012026 0.018839 0.016831 0.017433 0.017060 0.010347 0.014197
0.036327 0.027376 0.015398 0.011653 0.013760 0.026597 0.012914 0.003970 0.010758 0.011974 0.009065 0.013611 0.017878 0.028122 0.012062 0.011590 0.027945 0.037482 0.008512 0.012487 0.025121 0.013024 0.011826 0.015659 0.024092 0.011913 0.010184 0.019448 0.018584 0.010085 0.009926 0.019605 0.015453 0.010073 0.014113 0.023862 0.013343 0.018602 0.010717 0.005883 0.003048 0.000993 0.000295 0.000661 0.005976 0.009757 0.013182 0.036062 0.807092 0.822267 0.815582 0.919363 0.237364 0.939960 0.796027 0.618583 0.414648 0.080973 0.333308 0.073779 0.097575 0.179365 0.051771 0.017750 0.024759 0.033570 0.008107 0.008627 0.019113 0.014816 0.010514 0.022991 0.026429 0.009298 0.009934 0.021197 0.025569 0.033685 0.066855 0.051962 0.069753 0.067036 0.059593 0.093280 0.083828 0.072477 0.124697 0.197106 0.082087 0.093296 0.249748 0.188542 0.110764 0.161790 0.155037 0.111195 0.078715 0.072550 0.094230 0.079209 0.084829 0.028897 0.076182 0.072168 0.060841 0.045483 0.081904 0.087839 0.141781 0.136120 0.082723 0.091433 0.160322 0.064313 0.033903 0.055901 0.052282 0.035639 0.016475 0.020085 0.013488 0.018825 0.017119 0.016004 0.032286 0.040070 0.025238 0.051250 0.029728 0.050100 0.035852 0.048050 0.040853 0.036357 0.054681 0.042835 0.048503 0.073721 0.084082 0.044400 0.035060 0.050774 0.056205 0.037876 0.061223 0.060258 0.099603 0.052979 0.052440 0.073569 0.085022 0.071244 0.056549 0.063397 0.083723 0.130987 0.075728 0.050697 0.082829 0.131996 0.043263 0.053188 0.083144 0.044621 0.029891 0.052026 0.049318 0.050616 0.058695 0.052628 0.039517 0.023293 0.020283 0.037226 0.022708 0.018285 0.026425 0.033452 0.022298 0.021488 0.024918 0.026696 0.026070 0.031910 0.046516 0.056913 0.076572 0.062281 0.092705 0.153391 0.119670 0.089570 0.084294 0.232581 0.147451 0.032893 0.065474 0.330044 0.086201 0.020205 0.176667 0.216168 0.025181 0.020816 0.061672 0.048160 0.014256 0.016624 0.022810 0.024660 0.011758 0.022669 0.015538 0.048442 0.072309 0.044258 0.037414 0.101789 0.095213 0.037842 0.055862 0.071365 0.046447 0.061509 0.045378 0.031873 0.041340 0.046732 0.046466 0.050098 0.057165 0.045021 0.042925 0.053562 0.033758 0.025090 0.049290 0.038605 0.018824 0.045523 0.032562 0.021251 0.018569 0.023907 0.018017 0.010351 0.009955 0.015107 0.012489 0.009541 0.008130 0.018385 0.009615 0.006935 0.006413 0.009861 0.006650 0.007479 0.013251 0.017954 0.022355 0.022826 0.026335 0.022204 0.018095 0.014976 0.019416 0.020663 0.011913 0.018824 0.018917 0.015708 0.013900 0.013228 0.012692 0.013973 0.017720 0.019307 0.024174 0.030312 0.022653 0.032520 0.029228 0.025724 0.017259 0.015298 0.029850 0.016691 0.013910 0.016498 0.021885 0.008859 0.015238 0.027580 0.016717 0.025608 0.029802 0.023822 0.014883 0.016964 0.015153 0.013209 0.010595 0.013039 0.013377 0.018519 0.013729 0.008856 0.012796 0.012984 0.014712 0.012379 0.014170 0.014014 0.013487 0.012638 0.014357 0.013713 0.015266 0.010054 0.012884 0.021138 0.017126 0.014470 0.020733 0.017739 0.015288 0.013046 0.009234 0.014187
0.053512 0.058186 0.038855 0.020313 0.019488 0.020910 0.009946 0.004184 0.007386 0.006985 0.005661 0.008724 0.011022 0.015021 0.005161 0.004767 0.008181 0.009740 0.004218 0.004520 0.004716 0.003621 0.003818 0.004042 0.005251 0.004489 0.004683 0.008619 0.006502 0.004766 0.005430 0.005986 0.005542 0.003665 0.004912 0.007334 0.005353 0.009574 0.006131 0.003859 0.001953 0.002059 0.000617 0.000222 0.000851 0.004870 0.008231 0.016416 0.034837 0.715349 0.775621 0.793078 0.939960 0.210156 0.957313 0.745259 0.398456 0.118255 0.020794 0.104949 0.124200 0.043076 0.019160 0.012679 0.008746 0.006144 0.004334 0.006501 0.007903 0.006265 0.006043 0.010080 0.011035 0.006435 0.006942 0.010632 0.012118 0.013940 0.020815 0.016786 0.014869 0.009773 0.008777 0.016782 0.018171 0.014676 0.014722 0.033420 0.019704 0.010569 0.034993 0.050657 0.024670 0.035802 0.059576 0.081719 0.076549 0.088360 0.145319 0.087881 0.129003 0.061551 0.095408 0.040954 0.039611 0.046435 0.052836 0.034054 0.059227 0.075750 0.033883 0.017836 0.053777 0.022966 0.015460 0.009738 0.019150 0.019621 0.007963 0.005045 0.006021 0.009002 0.005238 0.008216 0.018083 0.025956 0.011852 0.034226 0.015699 0.022595 0.028718 0.032833 0.023810 0.027652 0.035080 0.019429 0.032753 0.042718 0.033324 0.017395 0.021343 0.013404 0.013655 0.017581 0.024022 0.011103 0.019470 0.018474 0.010294 0.007129 0.018121 0.020351 0.006537 0.007778 0.020208 0.017170 0.016856 0.018646 0.020900 0.024234 0.015904 0.019484 0.018962 0.009638 0.015152 0.018163 0.018967 0.034528 0.050186 0.041538 0.016331 0.011705 0.013328 0.016916 0.006682 0.006216 0.012896 0.013933 0.009285 0.007653 0.011335 0.006904 0.008070 0.012790 0.015257 0.011212 0.027302 0.019493 0.015195 0.027064 0.034845 0.018348 0.025300 0.065155 0.022344 0.011045 0.019542 0.074996 0.011904 0.009598 0.053973 0.041430 0.014293 0.019183 0.049419 0.027810 0.017372 0.024993 0.016485 0.018710 0.017087 0.020259 0.008329 0.033397 0.045354 0.018531 0.014440 0.046157 0.054881 0.031045 0.029093 0.038145 0.038123 0.057622 0.042876 0.030947 0.039175 0.042543 0.043590 0.044384 0.042416 0.039384 0.033482 0.034888 0.029898 0.021882 0.032222 0.031816 0.017913 0.036491 0.021832 0.016108 0.014773 0.016125 0.009197 0.005574 0.006350 0.009391 0.007178 0.006024 0.004322 0.009677 0.005110 0.003995 0.002892 0.004692 0.004256 0.004464 0.006488 0.009774 0.013493 0.017517 0.020167 0.016502 0.013573 0.011515 0.013594 0.013930 0.009905 0.014292 0.014376 0.013661 0.013178 0.011967 0.012782 0.012921 0.015494 0.018408 0.017202 0.015190 0.018596 0.023927 0.023604 0.020570 0.019570 0.023101 0.029883 0.018539 0.013836 0.011625 0.017300 0.009704 0.014459 0.022205 0.016720 0.021156 0.022823 0.024093 0.017322 0.016203 0.013212 0.012237 0.011943 0.014276 0.015061 0.019721 0.015025 0.009992 0.011344 0.011496 0.013664 0.010762 0.011979 0.012450 0.011744 0.011734 0.013190 0.012791 0.013486 0.010182 0.015462 0.017501 0.018252 0.014625 0.019193 0.020239 0.016963 0.014972 0.012334 0.017507
0.122116 0.131096 0.186739 0.112418 0.078152 0.101139 0.042044 0.018590 0.039956 0.025078 0.013798 0.014596 0.030192 0.032229 0.011005 0.015564 0.026921 0.014459 0.010833 0.026546 0.015882 0.010934 0.014545 0.015881 0.014331 0.009349 0.010655 0.019219 0.016336 0.013556 0.014269 0.020415 0.013598 0.008568 0.011443 0.013567 0.007099 0.008631 0.008777 0.003706 0.003952 0.003470 0.002039 0.000672 0.000408 0.001169 0.005438 0.012361 0.022877 0.042269 0.646616 0.740952 0.796027 0.957313 0.147673 0.953391 0.753234 0.245167 0.052562 0.009606 0.355956 0.107942 0.021088 0.023849 0.052804 0.008568 0.005136 0.013991 0.011318 0.007182 0.006493 0.010788 0.010424 0.012940 0.018711 0.025552 0.020315 0.027201 0.043523 0.064302 0.034112 0.037742 0.039169 0.048673 0.049317 0.053842 0.042588 0.036732 0.092579 0.054782 0.042012 0.042736 0.099768 0.073656 0.044549 0.085429 0.116127 0.082706 0.165043 0.167963 0.284649 0.299966 0.228659 0.123374 0.211339 0.199774 0.172465 0.094365 0.068258 0.102792 0.114590 0.042119 0.027911 0.049670 0.053678 0.027773 0.030448 0.038849 0.059009 0.026926 0.025940 0.033680 0.029493 0.030780 0.037345 0.062157 0.047248 0.111112 0.059318 0.086649 0.085348 0.081182 0.063859 0.067319 0.065627 0.047525 0.063710 0.091820 0.091733 0.057916 0.057235 0.046636 0.042315 0.046152 0.063908 0.038183 0.050263 0.053574 0.047498 0.019471 0.036638 0.082621 0.029523 0.021341 0.064812 0.057569 0.034518 0.039033 0.044729 0.025465 0.027241 0.041203 0.039297 0.023932 0.037273 0.047492 0.056217 0.079848 0.113365 0.098836 0.047941 0.032558 0.073747 0.056208 0.021149 0.017825 0.036721 0.031949 0.020252 0.019705 0.030708 0.023891 0.021793 0.035741 0.043213 0.036488 0.072692 0.056077 0.045085 0.062481 0.072333 0.045174 0.040786 0.043104 0.041159 0.018760 0.019219 0.040821 0.047142 0.021758 0.028432 0.094101 0.078955 0.030924 0.083384 0.112488 0.068034 0.078781 0.086696 0.074543 0.099727 0.121938 0.044665 0.084385 0.074622 0.048163 0.037562 0.047580 0.045316 0.056784 0.061053 0.062261 0.058586 0.071681 0.048331 0.039973 0.045458 0.048387 0.050645 0.065005 0.074267 0.054176 0.056862 0.052331 0.038767 0.038768 0.038063 0.036457 0.027855 0.044195 0.040606 0.016058 0.021364 0.031168 0.022239 0.011940 0.015663 0.020970 0.014643 0.013964 0.010875 0.017988 0.012578 0.012823 0.010670 0.015065 0.013169 0.017202 0.032283 0.040202 0.047802 0.047403 0.053065 0.053431 0.032628 0.023057 0.022884 0.029933 0.018717 0.025720 0.022883 0.020652 0.019684 0.016842 0.019155 0.020849 0.026262 0.029856 0.038409 0.044333 0.051928 0.062536 0.055451 0.053669 0.049321 0.061096 0.043729 0.031904 0.035571 0.032146 0.033938 0.016975 0.030559 0.030853 0.017185 0.017264 0.027288 0.020281 0.014704 0.017537 0.013741 0.013831 0.011789 0.012757 0.009998 0.011722 0.012065 0.011670 0.011257 0.011106 0.011867 0.011856 0.012381 0.011916 0.017047 0.016206 0.015363 0.023050 0.024221 0.019170 0.025011 0.030089 0.020260 0.019597 0.020727 0.020905 0.021961 0.023919 0.027858 0.023928
0.056926 0.054988 0.056630 0.086951 0.049753 0.145218 0.063704 0.015714 0.082364 0.085953 0.036301 0.026878 0.079336 0.072474 0.030899 0.047909 0.109189 0.054144 0.030714 0.083424 0.095438 0.044867 0.046423 0.093174 0.080383 0.036710 0.048247 0.072108 0.078047 0.044271 0.060752 0.099725 0.050489 0.032436 0.046298 0.042628 0.014326 0.029099 0.019352 0.006463 0.012419 0.014358 0.003477 0.003011 0.001864 0.000860 0.002104 0.007966 0.019847 0.018408 0.049171 0.685580 0.618583 0.745259 0.953391 0.099331 0.973575 0.729462 0.178484 0.063233 0.198119 0.595318 0.040454 0.031448 0.207422 0.022377 0.002290 0.003220 0.005812 0.002874 0.003334 0.006746 0.007992 0.005600 0.006715 0.013960 0.013678 0.026888 0.048742 0.067575 0.055639 0.115428 0.173311 0.143725 0.119294 0.193383 0.314555 0.151594 0.197002 0.302508 0.218340 0.147519 0.273475 0.172679 0.078907 0.094031 0.103035 0.052907 0.114547 0.180253 0.222090 0.135607 0.222721 0.249800 0.254935 0.179260 0.307008 0.238994 0.155979 0.227326 0.265611 0.174564 0.084816 0.120211 0.099864 0.090330 0.048373 0.047264 0.063308 0.055968 0.022076 0.030214 0.064197 0.031139 0.031516 0.060037 0.094985 0.131438 0.132290 0.165841 0.118464 0.094739 0.108921 0.097521 0.101363 0.113826 0.111667 0.186256 0.213513 0.164959 0.151447 0.195906 0.195442 0.154534 0.179459 0.211297 0.201150 0.155812 0.227546 0.162900 0.115135 0.231191 0.181187 0.086852 0.117900 0.175831 0.076650 0.060410 0.090096 0.088152 0.056309 0.101994 0.118770 0.101231 0.069751 0.136159 0.161113 0.169494 0.154749 0.155019 0.151630 0.083162 0.096732 0.147220 0.096081 0.070780 0.105690 0.096386 0.084127 0.077291 0.098860 0.135912 0.125185 0.110619 0.179430 0.214470 0.212804 0.187547 0.198379 0.210717 0.183414 0.136454 0.087838 0.131216 0.170751 0.044776 0.047737 0.158605 0.163849 0.025373 0.076549 0.270477 0.088134 0.034770 0.143829 0.225727 0.061506 0.072860 0.212427 0.126336 0.053923 0.127315 0.159290 0.130881 0.118833 0.153212 0.173384 0.135273 0.125286 0.116113 0.141149 0.123060 0.064514 0.069298 0.040523 0.031414 0.040705 0.047936 0.048774 0.063922 0.069338 0.048907 0.050800 0.049850 0.028118 0.022814 0.033389 0.029026 0.018907 0.051614 0.069820 0.021495 0.036521 0.070889 0.066143 0.032998 0.049493 0.063994 0.046508 0.032139 0.047310 0.065019 0.036313 0.038529 0.054921 0.057788 0.031584 0.049062 0.090734 0.072028 0.062558 0.057392 0.063009 0.046558 0.033639 0.017188 0.016771 0.021881 0.010526 0.018497 0.015174 0.013266 0.013839 0.010376 0.012428 0.013841 0.021128 0.017317 0.029227 0.066252 0.043587 0.112276 0.095385 0.105338 0.078365 0.044462 0.046816 0.020116 0.032566 0.047914 0.032224 0.012565 0.027368 0.044618 0.017159 0.018666 0.038253 0.020248 0.013145 0.015634 0.015330 0.012876 0.011203 0.013325 0.011156 0.012647 0.012261 0.008969 0.010458 0.010868 0.012364 0.012089 0.013632 0.013058 0.019354 0.013527 0.013027 0.019139 0.024328 0.011942 0.016692 0.033337 0.018878 0.015158 0.019669 0.018158 0.019424 0.020185 0.014079 0.017914
0.047145 0.043602 0.037931 0.051647 0.042801 0.092788 0.048472 0.014646 0.048296 0.062726 0.030092 0.021575 0.056308 0.059224 0.024743 0.031151 0.069817 0.044816 0.020928 0.044411 0.055577 0.028528 0.030171 0.054869 0.051063 0.027281 0.035829 0.056157 0.052363 0.034822 0.053368 0.076510 0.042017 0.028423 0.037476 0.029544 0.012804 0.028263 0.020433 0.007889 0.013747 0.018395 0.005274 0.005177 0.007873 0.002292 0.001923 0.007478 0.031026 0.011877 0.071595 0.210363 0.414648 0.398456 0.753234 0.973575 0.070826 0.974533 0.731637 0.292213 0.594513 0.563873 0.110474 0.045858 0.401741 0.061187 0.004849 0.003743 0.005283 0.002746 0.003684 0.009385 0.011618 0.006828 0.007499 0.016183 0.015421 0.032075 0.043050 0.053904 0.048105 0.100987 0.132951 0.117221 0.119223 0.175311 0.270944 0.181044 0.218770 0.236832 0.223568 0.221684 0.271962 0.158812 0.102236 0.122329 0.104169 0.059787 0.112960 0.188316 0.200507 0.115587 0.227141 0.255977 0.221250 0.185068 0.334264 0.230471 0.169294 0.266068 0.247559 0.150808 0.112529 0.142846 0.075274 0.060762 0.053254 0.050552 0.045142 0.035606 0.024093 0.031134 0.043972 0.032916 0.040103 0.071671 0.080629 0.127448 0.117571 0.142643 0.109120 0.092885 0.101326 0.097243 0.103019 0.116733 0.118589 0.207682 0.206560 0.151651 0.155283 0.177546 0.153746 0.148684 0.164390 0.161367 0.158345 0.139444 0.146988 0.101788 0.099440 0.151964 0.100299 0.069112 0.098566 0.120134 0.071525 0.060295 0.079389 0.093328 0.057146 0.099402 0.106474 0.091480 0.071769 0.131264 0.147476 0.171082 0.154341 0.161483 0.149825 0.076801 0.089963 0.134012 0.088081 0.055116 0.099042 0.099174 0.078464 0.066306 0.092873 0.111665 0.100307 0.102010 0.151380 0.159344 0.174942 0.150567 0.153938 0.155695 0.138630 0.111760 0.081758 0.123727 0.110834 0.032802 0.047643 0.140401 0.090996 0.019343 0.081169 0.167790 0.050028 0.027154 0.109638 0.107902 0.040239 0.050517 0.104451 0.075223 0.042466 0.079545 0.082513 0.128664 0.126277 0.110850 0.144203 0.160354 0.146021 0.098617 0.133726 0.116630 0.067714 0.069848 0.041498 0.031364 0.041338 0.049551 0.049522 0.060843 0.063929 0.048155 0.046507 0.046098 0.028589 0.022523 0.036110 0.033635 0.020651 0.055398 0.060662 0.021474 0.036326 0.063748 0.048852 0.023374 0.038226 0.049287 0.032227 0.019002 0.027349 0.039507 0.019717 0.018010 0.026954 0.028944 0.019011 0.029763 0.058140 0.050991 0.045740 0.054224 0.049574 0.034627 0.028940 0.016300 0.015750 0.019949 0.010945 0.018342 0.016912 0.015220 0.016134 0.012974 0.015330 0.015979 0.024188 0.019033 0.029414 0.057064 0.046505 0.102206 0.088431 0.099632 0.071789 0.047127 0.049405 0.023070 0.030880 0.042729 0.033699 0.014042 0.025312 0.039699 0.019305 0.021131 0.036980 0.022945 0.014738 0.018592 0.018092 0.015098 0.013640 0.015170 0.013513 0.015872 0.013878 0.009965 0.012183 0.013360 0.013739 0.013541 0.015564 0.014325 0.017893 0.014327 0.014920 0.018739 0.023436 0.014222 0.017729 0.030646 0.021237 0.014885 0.021331 0.019062 0.020086 0.017880 0.013276 0.016094
0.035157 0.041465 0.031016 0.033897 0.034086 0.051847 0.039844 0.018505 0.024647 0.035952 0.022495 0.022708 0.045873 0.058764 0.020842 0.024896 0.042006 0.032290 0.015833 0.018917 0.020715 0.013717 0.019766 0.020558 0.025517 0.021308 0.023939 0.036192 0.028277 0.027042 0.034520 0.028634 0.024030 0.013344 0.016058 0.013770 0.009256 0.015443 0.015835 0.007233 0.010419 0.013751 0.007945 0.008035 0.011301 0.009318 0.004864 0.007303 0.028484 0.011537 0.016618 0.177141 0.080973 0.118255 0.245167 0.729462 0.974533 0.084866 0.970469 0.786740 0.829265 0.660997 0.065506 0.035082 0.019331 0.015540 0.003400 0.001450 0.001494 0.002592 0.003397 0.008014 0.009491 0.008169 0.009780 0.017625 0.019361 0.030032 0.039630 0.036142 0.028357 0.024410 0.025480 0.026631 0.036819 0.039968 0.049433 0.059518 0.088890 0.083146 0.119692 0.113955 0.138653 0.137941 0.093368 0.113078 0.102412 0.078152 0.146067 0.164743 0.169572 0.110722 0.203528 0.209535 0.158152 0.218782 0.336400 0.216062 0.124498 0.211678 0.252176 0.076983 0.072154 0.105181 0.075475 0.032511 0.045898 0.042238 0.033550 0.023176 0.026507 0.028869 0.018941 0.026145 0.043610 0.051969 0.038137 0.090402 0.067011 0.083646 0.075168 0.082523 0.070968 0.077318 0.101784 0.070000 0.104169 0.138214 0.127756 0.089728 0.115367 0.084360 0.067086 0.093413 0.116580 0.056822 0.063960 0.082270 0.047635 0.023324 0.054681 0.067528 0.031953 0.037825 0.087339 0.071568 0.066598 0.066119 0.067512 0.064485 0.055918 0.081810 0.085577 0.047989 0.069778 0.092440 0.095120 0.128809 0.123904 0.133531 0.082136 0.044489 0.060064 0.078629 0.037509 0.024442 0.061546 0.067296 0.041697 0.038914 0.059399 0.041115 0.042548 0.068523 0.073288 0.047203 0.082586 0.086555 0.076041 0.067337 0.089078 0.091852 0.070073 0.066667 0.058099 0.040250 0.040632 0.068970 0.042308 0.021721 0.061012 0.090963 0.042431 0.028289 0.096483 0.072378 0.046150 0.042774 0.046632 0.056315 0.043742 0.047726 0.034935 0.110559 0.103810 0.050455 0.071858 0.140760 0.090517 0.080392 0.113877 0.117622 0.090468 0.106218 0.075417 0.058374 0.066937 0.071354 0.065610 0.072676 0.065630 0.053100 0.046750 0.048049 0.033321 0.028792 0.040463 0.036047 0.028298 0.048841 0.042343 0.021749 0.034516 0.046127 0.038080 0.017010 0.024425 0.031595 0.021483 0.013442 0.013416 0.018490 0.011638 0.009072 0.009828 0.014187 0.013310 0.020235 0.033782 0.042391 0.046026 0.064641 0.055717 0.038430 0.038798 0.024716 0.021414 0.023839 0.016012 0.022996 0.022477 0.019708 0.020841 0.017562 0.019216 0.019812 0.027484 0.023871 0.032496 0.039087 0.049532 0.074582 0.074105 0.065077 0.054235 0.048112 0.048086 0.028967 0.035288 0.035592 0.031671 0.017300 0.025561 0.034084 0.019240 0.020581 0.031721 0.024234 0.016347 0.021467 0.020662 0.018093 0.017704 0.018293 0.015484 0.015840 0.015198 0.011668 0.012915 0.013710 0.014083 0.013575 0.015847 0.014910 0.017675 0.014872 0.014911 0.017370 0.022802 0.017442 0.018340 0.026181 0.021753 0.014876 0.019494 0.017805 0.018607 0.016051 0.012077 0.016081
0.029981 0.032489 0.025509 0.028277 0.031177 0.060890 0.047425 0.015726 0.024815 0.042372 0.030670 0.023574 0.051402 0.069299 0.028599 0.031752 0.053292 0.043270 0.021226 0.027065 0.031980 0.021962 0.028503 0.030208 0.038048 0.025726 0.027332 0.037776 0.032340 0.031093 0.035405 0.035548 0.029364 0.019086 0.022509 0.019766 0.011008 0.016274 0.018384 0.009465 0.015713 0.024607 0.012569 0.015124 0.034188 0.035970 0.014055 0.021858 0.088992 0.038619 0.022080 0.129659 0.333308 0.020794 0.052562 0.178484 0.731637 0.970469 0.108428 0.965355 0.843604 0.792421 0.690364 0.035032 0.033880 0.023155 0.012669 0.004040 0.001078 0.001426 0.004053 0.009070 0.014457 0.014082 0.018533 0.037649 0.036347 0.056968 0.071095 0.052676 0.051384 0.046778 0.048723 0.056417 0.060266 0.064927 0.133463 0.100513 0.100412 0.186335 0.307431 0.122253 0.181460 0.260483 0.166961 0.111664 0.120890 0.081617 0.123248 0.179561 0.178603 0.101961 0.258902 0.345437 0.198383 0.227845 0.464206 0.376657 0.168934 0.393392 0.522716 0.180355 0.137195 0.358766 0.194032 0.066035 0.071745 0.072896 0.046751 0.038651 0.036337 0.040709 0.031481 0.035837 0.062387 0.065492 0.056758 0.105157 0.080200 0.092438 0.077993 0.079857 0.083027 0.082108 0.090038 0.084639 0.108326 0.149403 0.142411 0.111781 0.133112 0.107851 0.083326 0.110128 0.137818 0.074436 0.086050 0.105226 0.072533 0.034813 0.079080 0.109335 0.051369 0.066509 0.124694 0.102257 0.087298 0.091313 0.086167 0.072650 0.057955 0.107462 0.104595 0.064430 0.087605 0.130201 0.122112 0.145854 0.125716 0.132247 0.102001 0.046258 0.055064 0.096452 0.051600 0.029614 0.071126 0.078395 0.050862 0.047020 0.064951 0.053719 0.048141 0.083425 0.090285 0.063550 0.089099 0.105541 0.106120 0.084133 0.082947 0.090969 0.071752 0.060850 0.059431 0.043325 0.044314 0.070246 0.059449 0.028292 0.067427 0.119547 0.047891 0.033158 0.101950 0.126115 0.082261 0.048369 0.067398 0.105266 0.057815 0.035609 0.049096 0.157284 0.111728 0.060540 0.125098 0.190734 0.096747 0.098074 0.164461 0.150936 0.097689 0.106518 0.075073 0.060499 0.067806 0.073646 0.067232 0.076107 0.078597 0.055597 0.050580 0.052961 0.035620 0.029384 0.043047 0.038296 0.028732 0.051937 0.050327 0.025293 0.037645 0.054828 0.045514 0.022149 0.028011 0.034636 0.026839 0.015622 0.016427 0.022123 0.014636 0.011468 0.014458 0.021109 0.019758 0.031729 0.050265 0.054324 0.061748 0.075692 0.063150 0.040820 0.038311 0.025578 0.021594 0.024863 0.016727 0.024988 0.025238 0.023113 0.023955 0.021948 0.023570 0.026065 0.035462 0.031713 0.044306 0.062699 0.059811 0.088234 0.076505 0.067452 0.049393 0.039051 0.042140 0.026269 0.038096 0.043520 0.032964 0.016686 0.026336 0.035490 0.019573 0.019970 0.031171 0.022274 0.016281 0.022327 0.021870 0.019937 0.019891 0.021764 0.017123 0.015466 0.014655 0.011097 0.013082 0.013095 0.014215 0.014291 0.015672 0.014507 0.018290 0.014684 0.014278 0.016047 0.022510 0.016182 0.015966 0.023012 0.017274 0.013795 0.017026 0.013977 0.015790 0.013243 0.008421 0.012180
0.024243 0.030103 0.020615 0.027242 0.026131 0.055815 0.046756 0.012489 0.025199 0.039678 0.035469 0.021049 0.040824 0.061232 0.040778 0.034594 0.047869 0.050125 0.029732 0.031900 0.038327 0.029012 0.027036 0.025574 0.033908 0.021837 0.021195 0.029060 0.032847 0.035108 0.025194 0.027542 0.031244 0.023476 0.023211 0.024580 0.013608 0.017334 0.020593 0.010630 0.019758 0.027490 0.016474 0.021933 0.032363 0.048098 0.020982 0.018065 0.046471 0.022920 0.018138 0.026207 0.073779 0.104949 0.009606 0.063233 0.292213 0.786740 0.965355 0.116066 0.973399 0.834083 0.802035 0.782095 0.021648 0.012917 0.008833 0.009417 0.001947 0.000860 0.001966 0.007207 0.011660 0.012223 0.016948 0.037802 0.027819 0.029677 0.032371 0.027232 0.024924 0.019082 0.016785 0.027172 0.039887 0.023035 0.042724 0.061418 0.050603 0.041368 0.208897 0.080727 0.059057 0.128228 0.149751 0.084912 0.066358 0.060061 0.089766 0.094945 0.106343 0.061313 0.179671 0.187483 0.085576 0.130591 0.238232 0.123243 0.074424 0.284012 0.334256 0.069523 0.130786 0.357462 0.152243 0.050502 0.080306 0.092020 0.039259 0.040677 0.036668 0.045093 0.028989 0.032226 0.064390 0.070386 0.040152 0.081821 0.047194 0.052993 0.047542 0.053085 0.055101 0.049044 0.055073 0.055660 0.059931 0.079704 0.069931 0.051980 0.056582 0.045788 0.036895 0.040894 0.053614 0.028134 0.033245 0.041600 0.028985 0.016478 0.044711 0.055312 0.023395 0.052658 0.097284 0.067321 0.059215 0.066810 0.059807 0.041159 0.030906 0.062114 0.051488 0.036252 0.050230 0.082606 0.063767 0.073330 0.065155 0.062750 0.047978 0.028404 0.029789 0.053690 0.032508 0.021869 0.041603 0.040567 0.031889 0.037437 0.037471 0.027397 0.026990 0.059700 0.050296 0.033717 0.056286 0.069229 0.058842 0.055077 0.072138 0.078580 0.059146 0.059660 0.065459 0.039270 0.053247 0.070826 0.047391 0.022155 0.068880 0.070186 0.031922 0.031529 0.075397 0.073795 0.060781 0.033189 0.031001 0.075545 0.053260 0.027580 0.023935 0.111002 0.078685 0.027041 0.049872 0.105151 0.056595 0.047615 0.099634 0.102466 0.076745 0.095905 0.070867 0.058604 0.065587 0.067100 0.061170 0.069870 0.081403 0.057396 0.050795 0.060574 0.042860 0.037214 0.051007 0.040413 0.029422 0.051881 0.051481 0.023348 0.042507 0.053874 0.051510 0.027646 0.034801 0.026661 0.032964 0.020140 0.019534 0.020354 0.020332 0.016620 0.018861 0.023460 0.022028 0.038569 0.049841 0.046588 0.046998 0.060340 0.054983 0.037186 0.047498 0.029310 0.028562 0.034230 0.020617 0.030700 0.027554 0.024555 0.023293 0.022029 0.023817 0.025125 0.030319 0.028298 0.035903 0.046023 0.040291 0.048538 0.044635 0.041186 0.037216 0.027573 0.039335 0.022930 0.038592 0.046920 0.038247 0.019442 0.035941 0.055472 0.023685 0.027133 0.051818 0.032164 0.019599 0.029911 0.031367 0.025931 0.027528 0.031159 0.023233 0.018663 0.017173 0.013446 0.014924 0.015963 0.017401 0.017453 0.021013 0.016855 0.024439 0.018430 0.020570 0.021334 0.028968 0.020851 0.024337 0.037214 0.025342 0.017880 0.023164 0.017692 0.018725 0.017587 0.010634 0.013686
0.024320 0.022444 0.020391 0.018136 0.019311 0.036583 0.025464 0.006854 0.014418 0.025638 0.018233 0.017011 0.028828 0.042762 0.018610 0.023552 0.029076 0.035427 0.013383 0.021809 0.019171 0.011478 0.010930 0.013372 0.012608 0.010074 0.011229 0.021486 0.015763 0.016276 0.023464 0.022566 0.021712 0.019220 0.025847 0.022324 0.015192 0.032659 0.024356 0.011842 0.019103 0.025548 0.014309 0.018441 0.034068 0.029001 0.014570 0.020661 0.036907 0.012716 0.022297 0.103167 0.097575 0.124200 0.355956 0.198119 0.594513 0.829265 0.843604 0.973399 0.144624 0.963411 0.865373 0.876538 0.827779 0.027489 0.011492 0.008688 0.008544 0.002169 0.001305 0.004223 0.009053 0.007363 0.011787 0.023639 0.020497 0.020501 0.024838 0.023325 0.020206 0.029979 0.030599 0.056493 0.099008 0.084381 0.084943 0.136344 0.166450 0.056919 0.104887 0.149227 0.118517 0.056099 0.064305 0.082364 0.049912 0.031984 0.045679 0.045113 0.048234 0.022951 0.061979 0.059103 0.053976 0.064143 0.126384 0.091375 0.076523 0.134743 0.105017 0.047399 0.084144 0.102922 0.051822 0.034078 0.053280 0.050414 0.024802 0.020593 0.019735 0.035148 0.023657 0.023601 0.059915 0.075556 0.036923 0.075597 0.052324 0.068458 0.054126 0.069313 0.067592 0.060633 0.079352 0.062354 0.075567 0.106056 0.108676 0.058876 0.065622 0.068888 0.055325 0.049789 0.076474 0.041897 0.051054 0.051740 0.043383 0.021579 0.054996 0.075220 0.028642 0.036325 0.089936 0.079932 0.053116 0.051524 0.055402 0.057626 0.026622 0.055816 0.063236 0.033123 0.038950 0.060273 0.068382 0.087602 0.075994 0.082321 0.066386 0.031304 0.028755 0.052508 0.032454 0.019254 0.035956 0.047649 0.036602 0.031190 0.042600 0.039546 0.035747 0.074487 0.086788 0.060598 0.090206 0.108597 0.097253 0.086608 0.099775 0.126354 0.072121 0.096417 0.074540 0.038266 0.036234 0.088611 0.034423 0.013562 0.054863 0.083000 0.024431 0.021435 0.056921 0.045580 0.024760 0.023578 0.029849 0.027606 0.022902 0.035021 0.026930 0.083632 0.091897 0.045775 0.043436 0.091934 0.066370 0.033536 0.052878 0.053341 0.045620 0.053403 0.041543 0.031148 0.039919 0.041118 0.038565 0.039945 0.038726 0.032488 0.028386 0.032090 0.022813 0.021121 0.031910 0.032247 0.021849 0.050781 0.040140 0.021153 0.039189 0.046877 0.032921 0.016025 0.024354 0.023515 0.015389 0.011541 0.010831 0.014848 0.007813 0.008552 0.011878 0.011209 0.008694 0.016284 0.031368 0.025114 0.023147 0.038410 0.035174 0.025179 0.024381 0.015517 0.017203 0.019656 0.012339 0.018312 0.016337 0.015521 0.012619 0.010631 0.011260 0.012224 0.014020 0.013315 0.019700 0.027949 0.031908 0.043473 0.032111 0.031240 0.030517 0.020949 0.025597 0.015455 0.023283 0.027767 0.025599 0.010560 0.020276 0.035851 0.016101 0.018351 0.034261 0.024906 0.015389 0.016686 0.022342 0.016585 0.016179 0.019021 0.016280 0.020100 0.014068 0.010090 0.012784 0.013564 0.014478 0.019727 0.022294 0.014924 0.014579 0.012562 0.013962 0.015524 0.018117 0.010646 0.015793 0.028968 0.024473 0.013080 0.024247 0.012880 0.013918 0.012006 0.007157 0.011474
0.017493 0.018849 0.013814 0.029513 0.016480 0.079446 0.050590 0.008192 0.046313 0.069270 0.042873 0.016510 0.057425 0.047036 0.031433 0.045187 0.075701 0.036678 0.027242 0.061808 0.075321 0.041098 0.034674 0.059812 0.064840 0.026879 0.032611 0.040161 0.052470 0.037856 0.042548 0.070056 0.048856 0.049659 0.070204 0.047176 0.015890 0.036034 0.032824 0.008665 0.041875 0.075803 0.013487 0.018099 0.112574 0.065816 0.013209 0.043954 0.173455 0.020914 0.013997 0.194212 0.179365 0.043076 0.107942 0.595318 0.563873 0.660997 0.792421 0.834083 0.963411 0.181862 0.955291 0.853937 0.901438 0.868016 0.028084 0.012503 0.017353 0.007436 0.002583 0.004460 0.009584 0.007227 0.008450 0.029445 0.021143 0.037635 0.054322 0.052026 0.059459 0.176108 0.181782 0.221520 0.172358 0.231171 0.414339 0.181200 0.172576 0.332130 0.322716 0.083046 0.250209 0.152375 0.036656 0.038499 0.037024 0.015745 0.028696 0.072781 0.075166 0.025405 0.126294 0.245529 0.155593 0.060145 0.314543 0.344514 0.124722 0.193108 0.489277 0.227120 0.070160 0.289446 0.209325 0.096218 0.042622 0.058665 0.055382 0.045371 0.014487 0.035126 0.070051 0.025000 0.034349 0.060505 0.079203 0.081189 0.080365 0.118412 0.063923 0.053898 0.105952 0.071263 0.060204 0.113453 0.084490 0.163087 0.171076 0.141662 0.110630 0.171215 0.133434 0.090466 0.142575 0.148676 0.116670 0.107801 0.166429 0.090351 0.088002 0.209115 0.131057 0.108835 0.136618 0.158975 0.068409 0.059264 0.089705 0.054745 0.035558 0.109932 0.119149 0.099296 0.059425 0.178040 0.162055 0.157625 0.086971 0.093294 0.149679 0.058752 0.035391 0.122136 0.100581 0.052733 0.070051 0.082262 0.080772 0.070281 0.070965 0.131339 0.097054 0.098117 0.191696 0.186938 0.138298 0.152727 0.185887 0.123172 0.104861 0.103449 0.059807 0.051605 0.118658 0.028876 0.027422 0.081025 0.135633 0.014558 0.027611 0.172711 0.044719 0.013501 0.051557 0.126045 0.041215 0.017928 0.089764 0.109309 0.023400 0.033495 0.119009 0.149161 0.055098 0.088913 0.176944 0.126610 0.054132 0.063879 0.124721 0.084397 0.039871 0.044023 0.024663 0.018033 0.022961 0.026266 0.024048 0.031927 0.037566 0.025217 0.021902 0.025888 0.014639 0.010733 0.015347 0.013415 0.010307 0.026509 0.047815 0.013983 0.025999 0.055631 0.056589 0.029413 0.047100 0.038126 0.032661 0.023071 0.034989 0.030232 0.020534 0.025222 0.037518 0.033812 0.020756 0.034245 0.062389 0.043719 0.037512 0.036208 0.043307 0.026037 0.021743 0.011866 0.010464 0.014923 0.007601 0.013356 0.011467 0.010072 0.009690 0.008066 0.009546 0.011698 0.016338 0.013617 0.021390 0.065088 0.029889 0.080681 0.057749 0.055149 0.039172 0.014103 0.018436 0.007984 0.019724 0.031247 0.016697 0.007386 0.014539 0.028291 0.008943 0.010578 0.026173 0.012806 0.008780 0.012243 0.013679 0.012017 0.010266 0.016323 0.009682 0.009941 0.009249 0.005617 0.007655 0.008053 0.008814 0.009187 0.010646 0.009510 0.017073 0.009335 0.008192 0.012027 0.019286 0.008947 0.010160 0.028680 0.012834 0.009366 0.011285 0.008774 0.010692 0.010446 0.006236 0.010125
0.020993 0.026017 0.027923 0.033856 0.025148 0.052240 0.030584 0.009785 0.017448 0.029146 0.025707 0.016546 0.035975 0.050420 0.028146 0.028930 0.034722 0.042512 0.013945 0.017734 0.028079 0.018149 0.013783 0.013346 0.022409 0.014273 0.014446 0.021311 0.020289 0.022447 0.024118 0.025735 0.022936 0.019288 0.021639 0.021294 0.016665 0.024212 0.032848 0.012734 0.021100 0.041379 0.021310 0.024031 0.070713 0.107483 0.035205 0.043457 0.132909 0.034489 0.012560 0.020794 0.051771 0.019160 0.021088 0.040454 0.110474 0.065506 0.690364 0.802035 0.865373 0.955291 0.187989 0.933373 0.838494 0.865022 0.818379 0.037740 0.038837 0.019774 0.009078 0.017025 0.022405 0.021880 0.027582 0.060802 0.046218 0.055867 0.060926 0.056740 0.058179 0.052641 0.052572 0.110342 0.097781 0.055906 0.141954 0.156292 0.052870 0.063660 0.283242 0.076653 0.049696 0.134790 0.088801 0.041058 0.042233 0.033680 0.046452 0.053917 0.062857 0.040099 0.142564 0.168031 0.070096 0.110639 0.275210 0.201435 0.100922 0.327535 0.483109 0.174074 0.150217 0.498064 0.351368 0.088256 0.120665 0.207724 0.081461 0.031618 0.042956 0.061244 0.027819 0.032439 0.068301 0.066473 0.031483 0.057221 0.034055 0.038489 0.037259 0.045084 0.056055 0.055445 0.054413 0.047781 0.056904 0.084150 0.066135 0.045560 0.045545 0.037636 0.034393 0.041110 0.051816 0.026297 0.040735 0.050850 0.031324 0.021883 0.060626 0.088687 0.031006 0.060999 0.109575 0.067379 0.059734 0.063078 0.059317 0.036747 0.028271 0.064211 0.054578 0.032906 0.049403 0.107035 0.062142 0.070970 0.067211 0.058180 0.045231 0.027325 0.026548 0.045156 0.025293 0.016221 0.029133 0.034978 0.027635 0.021871 0.030169 0.022077 0.024042 0.044526 0.051257 0.032422 0.050643 0.049675 0.044992 0.043146 0.045398 0.046526 0.054443 0.035259 0.031040 0.031117 0.036117 0.037903 0.043305 0.025064 0.037486 0.059432 0.039079 0.023013 0.052306 0.085770 0.071839 0.028959 0.035488 0.110215 0.065874 0.023899 0.032516 0.125186 0.046254 0.019402 0.053518 0.093241 0.041344 0.046172 0.086808 0.077086 0.060699 0.069686 0.053721 0.043157 0.050615 0.054463 0.047896 0.059863 0.075613 0.051215 0.043311 0.052710 0.038215 0.033033 0.035788 0.033864 0.025950 0.038676 0.038279 0.022071 0.033358 0.040536 0.033288 0.018736 0.022775 0.023356 0.020515 0.011912 0.010372 0.014591 0.010073 0.007891 0.009510 0.012505 0.011388 0.015884 0.030730 0.029669 0.034419 0.042554 0.041764 0.032948 0.035482 0.025911 0.023062 0.027044 0.019002 0.024304 0.023761 0.019482 0.019366 0.019467 0.021163 0.028389 0.033872 0.038584 0.042526 0.063736 0.043742 0.049764 0.032141 0.031073 0.023533 0.022365 0.028631 0.018847 0.029894 0.036657 0.027583 0.014366 0.022929 0.036305 0.016531 0.017439 0.031306 0.022570 0.016228 0.020802 0.025812 0.024748 0.022837 0.031577 0.020417 0.020824 0.015829 0.011636 0.012481 0.012021 0.012661 0.013640 0.014159 0.011617 0.016621 0.012292 0.010603 0.014287 0.020036 0.015161 0.014939 0.022042 0.015544 0.011861 0.013160 0.010198 0.013039 0.011308 0.008857 0.012567
0.020330 0.024464 0.025407 0.034169 0.019838 0.042245 0.030348 0.009200 0.015506 0.024073 0.022498 0.013554 0.025777 0.040566 0.024249 0.022153 0.022874 0.028305 0.010863 0.010465 0.014442 0.009205 0.008896 0.007338 0.012192 0.007553 0.008662 0.009975 0.012491 0.013066 0.011674 0.014863 0.015120 0.013814 0.013984 0.015914 0.014341 0.018469 0.020262 0.008841 0.018917 0.019524 0.010950 0.021453 0.032109 0.030002 0.023816 0.050530 0.037856 0.019821 0.022665 0.017388 0.017750 0.012679 0.023849 0.031448 0.045858 0.035082 0.035032 0.782095 0.876538 0.853937 0.933373 0.166446 0.921938 0.828252 0.818611 0.760122 0.040326 0.037345 0.012288 0.030063 0.035140 0.019405 0.029977 0.053961 0.029684 0.033070 0.038454 0.058389 0.052629 0.044856 0.030447 0.066479 0.124972 0.052707 0.040673 0.075603 0.099038 0.016590 0.069399 0.053608 0.026085 0.033702 0.045198 0.039918 0.026793 0.028335 0.037129 0.028489 0.035823 0.026905 0.048974 0.035719 0.029037 0.040456 0.065089 0.040415 0.042560 0.082856 0.096205 0.028312 0.049768 0.143371 0.093284 0.035234 0.077936 0.104271 0.048247 0.039708 0.052690 0.051126 0.025168 0.042183 0.060710 0.068235 0.034124 0.069597 0.039042 0.039179 0.035965 0.038023 0.045489 0.043509 0.044219 0.041796 0.040279 0.059755 0.050006 0.029476 0.025274 0.023714 0.018368 0.018730 0.025734 0.013242 0.021223 0.025491 0.015910 0.010582 0.034952 0.053580 0.013359 0.029866 0.082357 0.040218 0.031632 0.037111 0.028579 0.017802 0.015024 0.029415 0.024591 0.017420 0.024015 0.047072 0.032330 0.040551 0.042742 0.034713 0.024811 0.016385 0.021745 0.023793 0.014171 0.011825 0.017810 0.018316 0.014108 0.015331 0.020084 0.013375 0.013482 0.036122 0.035108 0.020174 0.046805 0.053086 0.038160 0.045496 0.056227 0.057559 0.049803 0.049738 0.040616 0.032779 0.042697 0.051851 0.032393 0.020373 0.043587 0.058549 0.041078 0.022661 0.046182 0.057643 0.044686 0.028354 0.028569 0.043374 0.037428 0.036802 0.017546 0.052785 0.039730 0.017330 0.021993 0.045962 0.028483 0.025337 0.041084 0.052649 0.048953 0.050436 0.037177 0.034584 0.037041 0.039710 0.032679 0.042713 0.050518 0.039859 0.030686 0.042437 0.034425 0.030398 0.033037 0.030828 0.028738 0.036869 0.042829 0.014525 0.029227 0.034976 0.028543 0.018490 0.031819 0.018777 0.018122 0.010126 0.009313 0.010250 0.007540 0.006502 0.008826 0.011280 0.007573 0.012907 0.023145 0.023609 0.027655 0.031857 0.039475 0.033557 0.029924 0.022281 0.019815 0.026445 0.019612 0.027400 0.024071 0.021002 0.020023 0.018113 0.019037 0.023619 0.022549 0.021345 0.023677 0.028498 0.031017 0.029732 0.024972 0.023045 0.025703 0.024743 0.031590 0.023208 0.034273 0.037693 0.031943 0.019784 0.028379 0.045426 0.018086 0.018340 0.042209 0.032333 0.016133 0.024263 0.024238 0.022777 0.016454 0.019381 0.013047 0.012545 0.012493 0.010352 0.010810 0.009960 0.010473 0.010899 0.012943 0.010758 0.017516 0.012326 0.012674 0.017923 0.019179 0.016178 0.017933 0.025380 0.014300 0.012729 0.012381 0.010260 0.012228 0.011232 0.009820 0.013838
0.016800 0.016852 0.012816 0.032609 0.012773 0.076467 0.057339 0.008429 0.050967 0.078371 0.058025 0.023708 0.072875 0.071858 0.051342 0.077188 0.093324 0.061381 0.041541 0.079451 0.087329 0.049006 0.038088 0.056873 0.067908 0.023285 0.029226 0.030420 0.052132 0.037933 0.033708 0.062747 0.054481 0.056694 0.074407 0.061240 0.028897 0.079720 0.061930 0.016861 0.104624 0.139737 0.017197 0.039638 0.144020 0.049159 0.024570 0.088494 0.103777 0.011030 0.026442 0.122090 0.024759 0.008746 0.052804 0.207422 0.401741 0.019331 0.033880 0.021648 0.827779 0.901438 0.838494 0.921938 0.128713 0.924207 0.795604 0.762106 0.700753 0.031103 0.039097 0.050379 0.040507 0.014445 0.014254 0.043510 0.024905 0.047358 0.076923 0.140327 0.179161 0.324075 0.269438 0.331926 0.365248 0.316115 0.336479 0.195675 0.282383 0.206617 0.155417 0.109280 0.166533 0.041992 0.027760 0.033765 0.021571 0.012668 0.020021 0.028127 0.032164 0.014982 0.044798 0.082320 0.073238 0.026142 0.091478 0.124709 0.081773 0.107398 0.216579 0.159236 0.095735 0.169680 0.144746 0.124312 0.079309 0.079851 0.078042 0.080325 0.022990 0.045606 0.100364 0.037798 0.053464 0.120231 0.134457 0.126782 0.110881 0.154477 0.073254 0.065629 0.115459 0.068973 0.068863 0.130133 0.077042 0.154142 0.170317 0.139442 0.079895 0.171844 0.127500 0.066417 0.110618 0.135658 0.117198 0.095351 0.165669 0.105998 0.119042 0.263159 0.138315 0.128110 0.200278 0.197981 0.067603 0.067557 0.089795 0.055017 0.034618 0.105740 0.106959 0.101981 0.052670 0.174498 0.172670 0.141336 0.082936 0.079183 0.150849 0.062878 0.037380 0.106159 0.102928 0.065385 0.068473 0.076215 0.077298 0.087293 0.086882 0.143181 0.097325 0.138648 0.225376 0.193855 0.155965 0.219121 0.216922 0.157658 0.161155 0.161851 0.091515 0.117359 0.194108 0.050655 0.061940 0.155376 0.180576 0.023569 0.055497 0.203316 0.048090 0.017950 0.058900 0.135215 0.048167 0.026002 0.113343 0.113843 0.024704 0.053784 0.105744 0.097343 0.065081 0.083407 0.127840 0.079479 0.058412 0.050605 0.088795 0.075558 0.039631 0.039139 0.021748 0.016345 0.019843 0.022010 0.019594 0.027750 0.033951 0.025341 0.023386 0.027754 0.019432 0.015588 0.023085 0.022938 0.015919 0.042970 0.081891 0.021230 0.039987 0.075594 0.070096 0.043106 0.057543 0.041491 0.040135 0.031008 0.037445 0.031606 0.022763 0.026713 0.038952 0.032828 0.020135 0.038162 0.063985 0.046298 0.038500 0.029527 0.039810 0.028668 0.022100 0.011626 0.011824 0.018711 0.008752 0.016337 0.013366 0.011008 0.010105 0.008001 0.009375 0.012245 0.015179 0.012804 0.022990 0.065424 0.028281 0.065619 0.050836 0.046090 0.043211 0.016599 0.028995 0.011887 0.029438 0.052068 0.030822 0.011453 0.027914 0.049834 0.014334 0.016241 0.045572 0.021158 0.010723 0.014561 0.016447 0.013856 0.010948 0.013164 0.008507 0.009083 0.009143 0.006387 0.007467 0.008279 0.009362 0.009616 0.010590 0.010697 0.019129 0.010473 0.009785 0.016818 0.021381 0.009759 0.012587 0.027426 0.010478 0.008181 0.009716 0.008520 0.011253 0.010475 0.006675 0.010513
0.018226 0.019955 0.018039 0.038758 0.017943 0.066472 0.049098 0.011640 0.033128 0.052934 0.044639 0.028171 0.046401 0.066006 0.051394 0.062922 0.062239 0.060269 0.033349 0.044164 0.059213 0.027619 0.024788 0.026306 0.053996 0.019873 0.021120 0.022771 0.038248 0.031938 0.024865 0.040793 0.033107 0.038198 0.045843 0.049703 0.023380 0.061016 0.082603 0.026873 0.077658 0.199673 0.060355 0.044966 0.148982 0.162813 0.037426 0.070106 0.177248 0.029631 0.016522 0.056637 0.033570 0.006144 0.008568 0.022377 0.061187 0.015540 0.023155 0.012917 0.027489 0.868016 0.865022 0.828252 0.924207 0.047112 0.905023 0.773265 0.746023 0.554734 0.040876 0.241786 0.153913 0.048773 0.037018 0.063361 0.043830 0.082922 0.098432 0.164339 0.266760 0.275408 0.243016 0.377624 0.246825 0.147156 0.356138 0.260641 0.093197 0.128285 0.262156 0.070862 0.074225 0.095496 0.052062 0.033135 0.033171 0.025075 0.028902 0.034909 0.040690 0.019100 0.054940 0.101864 0.060293 0.038633 0.160441 0.154910 0.069548 0.179574 0.428434 0.224014 0.106729 0.418410 0.413184 0.139560 0.088064 0.242316 0.125799 0.041752 0.034495 0.088618 0.062615 0.035754 0.068752 0.108539 0.085643 0.100911 0.072835 0.091711 0.059475 0.054598 0.088405 0.071087 0.062400 0.092509 0.076674 0.135303 0.116563 0.096148 0.067490 0.101583 0.087782 0.060880 0.083506 0.080247 0.095299 0.097464 0.109296 0.080027 0.136163 0.224139 0.095963 0.157326 0.212293 0.158556 0.096738 0.084187 0.072308 0.050635 0.035025 0.090870 0.089009 0.068388 0.064848 0.205430 0.115229 0.101429 0.078671 0.065552 0.097120 0.042684 0.031590 0.066076 0.064444 0.043574 0.049831 0.059625 0.053059 0.064577 0.065693 0.088101 0.067766 0.093834 0.127450 0.104310 0.105681 0.113997 0.126734 0.109902 0.087634 0.107686 0.090805 0.075998 0.115878 0.076665 0.061455 0.077751 0.141736 0.047147 0.043546 0.129206 0.069466 0.023522 0.046181 0.121998 0.088358 0.022568 0.062149 0.183610 0.048423 0.025434 0.078626 0.152859 0.055887 0.038750 0.104671 0.105166 0.050551 0.044656 0.081471 0.077951 0.047310 0.054368 0.033448 0.026109 0.031043 0.035579 0.032891 0.045479 0.063850 0.043793 0.043291 0.045962 0.036048 0.024816 0.029781 0.031030 0.025467 0.041269 0.059757 0.026126 0.034647 0.042057 0.046602 0.027505 0.028775 0.024364 0.028169 0.020506 0.018549 0.023102 0.016775 0.014552 0.018053 0.020011 0.014006 0.021712 0.034747 0.037483 0.040813 0.034388 0.042776 0.034013 0.029366 0.019988 0.020244 0.028994 0.016131 0.026443 0.025050 0.022717 0.022154 0.020736 0.019905 0.025528 0.034326 0.034387 0.057718 0.089901 0.049630 0.048442 0.034303 0.033099 0.029445 0.020509 0.032946 0.020087 0.035795 0.041671 0.039269 0.020894 0.029561 0.050818 0.025250 0.026722 0.046551 0.036176 0.017843 0.024427 0.020817 0.017982 0.012574 0.014912 0.010498 0.012079 0.011174 0.007625 0.008481 0.008389 0.009443 0.009786 0.011204 0.011049 0.017382 0.011865 0.011195 0.016278 0.020431 0.012168 0.011750 0.022385 0.011060 0.009772 0.009364 0.009073 0.011218 0.009119 0.006693 0.010122
0.014830 0.015184 0.014548 0.017725 0.011294 0.018823 0.011815 0.003969 0.006588 0.009684 0.011534 0.010870 0.014765 0.037019 0.021820 0.025557 0.019443 0.039540 0.009758 0.007838 0.010013 0.005636 0.004048 0.002895 0.006242 0.004632 0.005036 0.005510 0.007834 0.008768 0.006096 0.007274 0.008274 0.007741 0.007904 0.013048 0.012891 0.020416 0.033710 0.018840 0.019176 0.037546 0.033312 0.034080 0.034538 0.057127 0.032704 0.021159 0.035804 0.013854 0.010261 0.006046 0.008107 0.004334 0.005136 0.002290 0.004849 0.003400 0.012669 0.008833 0.011492 0.028084 0.818379 0.818611 0.795604 0.905023 0.002283 0.895026 0.733900 0.590599 0.296066 0.046506 0.205588 0.079816 0.062220 0.067718 0.038897 0.042328 0.041913 0.049363 0.073371 0.031018 0.024723 0.087002 0.071694 0.018322 0.036606 0.086183 0.019868 0.010476 0.072415 0.032061 0.011444 0.037680 0.045356 0.026456 0.024623 0.024246 0.026303 0.019557 0.024524 0.015499 0.029870 0.030632 0.020746 0.031899 0.048363 0.031757 0.024142 0.086022 0.147774 0.040822 0.071454 0.244008 0.247093 0.041497 0.075696 0.193981 0.052932 0.016008 0.033219 0.051565 0.012629 0.018140 0.054982 0.051098 0.017929 0.045018 0.021993 0.020285 0.020156 0.025961 0.025855 0.025514 0.026356 0.019619 0.023275 0.035702 0.024874 0.015298 0.014267 0.011724 0.011157 0.012625 0.016234 0.007677 0.014747 0.018481 0.008848 0.007778 0.032272 0.034423 0.010053 0.030617 0.067873 0.032759 0.045126 0.044461 0.026503 0.020672 0.014052 0.021543 0.016527 0.009813 0.016960 0.036080 0.017625 0.024798 0.030685 0.021783 0.013211 0.009453 0.008621 0.010713 0.006270 0.006535 0.010277 0.012084 0.008684 0.009846 0.010680 0.006893 0.007301 0.017026 0.014617 0.008680 0.019429 0.018221 0.016775 0.023148 0.024917 0.026325 0.038786 0.030979 0.018988 0.028705 0.035856 0.024853 0.020602 0.021571 0.027722 0.021795 0.018603 0.017566 0.031525 0.038223 0.039657 0.018407 0.013621 0.062995 0.027520 0.009140 0.009176 0.051640 0.020189 0.006467 0.012098 0.031790 0.021627 0.015814 0.024255 0.032327 0.030637 0.040788 0.035955 0.028699 0.036353 0.039272 0.035238 0.046025 0.056073 0.053031 0.038510 0.049473 0.042934 0.031698 0.029701 0.031054 0.022790 0.030852 0.024390 0.014166 0.015370 0.014299 0.010422 0.007563 0.006716 0.005951 0.007908 0.004722 0.003243 0.004170 0.004133 0.002767 0.002471 0.003394 0.003270 0.004208 0.006360 0.009154 0.015343 0.018467 0.020062 0.016948 0.017686 0.014083 0.016459 0.018868 0.014010 0.022479 0.022844 0.020653 0.017540 0.018067 0.018765 0.022596 0.026299 0.025583 0.029803 0.021584 0.019795 0.013010 0.009914 0.009305 0.009256 0.010441 0.023733 0.014563 0.017680 0.019981 0.026813 0.013532 0.020265 0.031212 0.022898 0.027329 0.025057 0.023655 0.014797 0.015578 0.017937 0.017989 0.014524 0.014321 0.011475 0.012097 0.011073 0.007196 0.007879 0.007428 0.008417 0.007424 0.008664 0.008307 0.010228 0.009565 0.009492 0.010033 0.013769 0.008902 0.008183 0.010962 0.007658 0.008663 0.007496 0.007097 0.008305 0.007495 0.006216 0.009772
0.015834 0.016674 0.016882 0.022201 0.014035 0.027283 0.017399 0.006497 0.011257 0.018239 0.020611 0.023107 0.029687 0.066418 0.040123 0.048876 0.036062 0.047029 0.017076 0.012752 0.015522 0.008664 0.006359 0.004232 0.009612 0.006556 0.005589 0.007016 0.010475 0.013393 0.009194 0.011652 0.013963 0.014704 0.014406 0.026479 0.024223 0.049361 0.054041 0.039619 0.051693 0.054191 0.043775 0.087766 0.078599 0.046566 0.052811 0.057974 0.034709 0.014492 0.031651 0.016443 0.008627 0.006501 0.013991 0.003220 0.003743 0.001450 0.004040 0.009417 0.008688 0.012503 0.037740 0.760122 0.762106 0.773265 0.895026 0.000315 0.914711 0.695885 0.466494 0.317136 0.039518 0.154991 0.114781 0.144894 0.076997 0.090001 0.095912 0.145235 0.240997 0.118011 0.076443 0.205850 0.233905 0.060768 0.043934 0.103257 0.055948 0.016067 0.043502 0.044719 0.021611 0.042766 0.043341 0.044466 0.035442 0.037440 0.034374 0.026958 0.031470 0.020617 0.032423 0.034421 0.030234 0.029518 0.031884 0.030600 0.035313 0.061070 0.108553 0.049146 0.117096 0.178458 0.194925 0.068952 0.117972 0.139002 0.049030 0.031666 0.047612 0.058632 0.021063 0.030352 0.090857 0.106784 0.042904 0.094422 0.041021 0.041855 0.035405 0.043614 0.044904 0.043592 0.046183 0.041117 0.041716 0.056009 0.049794 0.028102 0.024537 0.021346 0.020767 0.022547 0.032384 0.016709 0.036076 0.044494 0.021538 0.019241 0.097518 0.103514 0.029835 0.086794 0.163653 0.079378 0.077783 0.069794 0.049339 0.036578 0.023036 0.037632 0.030567 0.016599 0.030986 0.051766 0.032442 0.039250 0.047061 0.035534 0.024187 0.017715 0.017950 0.019585 0.013233 0.014165 0.021951 0.022738 0.016886 0.028107 0.031513 0.015609 0.018001 0.056632 0.045633 0.024219 0.056966 0.065188 0.053234 0.065853 0.066629 0.079646 0.076579 0.089519 0.065636 0.066097 0.085476 0.098685 0.062369 0.042412 0.059474 0.057850 0.031342 0.027458 0.044582 0.052482 0.046094 0.030848 0.025509 0.060992 0.034151 0.021838 0.015030 0.050483 0.041187 0.014688 0.018683 0.044442 0.033739 0.025367 0.033359 0.046523 0.043680 0.051930 0.039293 0.030979 0.035926 0.036877 0.034378 0.042866 0.045150 0.041242 0.040664 0.042925 0.035005 0.026157 0.035945 0.041251 0.031292 0.044414 0.044667 0.026812 0.034490 0.026184 0.018713 0.012240 0.012247 0.009812 0.012554 0.007983 0.005030 0.006083 0.005885 0.004339 0.003726 0.005026 0.005113 0.006590 0.009519 0.012658 0.020439 0.024240 0.027571 0.023628 0.021378 0.018241 0.022520 0.025150 0.016678 0.026310 0.025941 0.023793 0.019208 0.017470 0.018997 0.022127 0.025092 0.026827 0.033016 0.027408 0.026197 0.015915 0.015454 0.013060 0.014639 0.017223 0.035517 0.025954 0.027213 0.034428 0.044308 0.022472 0.042492 0.048639 0.035952 0.028607 0.034599 0.026782 0.015838 0.015759 0.016216 0.014858 0.012555 0.013243 0.010539 0.009641 0.008358 0.007134 0.007040 0.007379 0.008828 0.009317 0.010197 0.012020 0.012474 0.010201 0.010060 0.011871 0.011756 0.007466 0.008185 0.012371 0.008525 0.008253 0.008214 0.006796 0.007406 0.007055 0.005597 0.009569
0.016441 0.017543 0.020241 0.030929 0.016341 0.039844 0.027635 0.011392 0.022384 0.032889 0.031713 0.024988 0.042838 0.072550 0.056810 0.080761 0.058754 0.043616 0.030712 0.032125 0.031470 0.018860 0.017236 0.013821 0.029466 0.018354 0.014933 0.015907 0.028070 0.029628 0.021000 0.030089 0.033182 0.038103 0.042572 0.057174 0.041489 0.095977 0.132429 0.063135 0.140783 0.247778 0.092793 0.128695 0.223254 0.120714 0.046651 0.092186 0.089015 0.024601 0.031975 0.042328 0.019113 0.007903 0.011318 0.005812 0.005283 0.001494 0.001078 0.001947 0.008544 0.017353 0.038837 0.040326 0.700753 0.746023 0.733900 0.914711 0.000054 0.904590 0.711946 0.478695 0.223044 0.019881 0.195960 0.223482 0.169239 0.232422 0.204839 0.379520 0.530807 0.401246 0.315764 0.498585 0.380474 0.145786 0.176530 0.153421 0.086339 0.042608 0.071632 0.038943 0.038465 0.052522 0.045481 0.043167 0.040672 0.028410 0.031282 0.031346 0.037083 0.028029 0.043042 0.052034 0.052201 0.037962 0.053020 0.065776 0.051552 0.071344 0.189030 0.112786 0.125000 0.285479 0.315618 0.153815 0.183651 0.273965 0.155813 0.080974 0.111996 0.145111 0.068124 0.067109 0.119769 0.152416 0.082488 0.105581 0.071238 0.081365 0.065738 0.077531 0.094018 0.086024 0.078691 0.095970 0.077587 0.107654 0.103129 0.082043 0.063078 0.077261 0.076596 0.067128 0.084422 0.062988 0.109883 0.120816 0.075670 0.068344 0.200582 0.215391 0.089498 0.215133 0.276783 0.169345 0.131499 0.112623 0.081167 0.054716 0.041622 0.073211 0.067184 0.049663 0.076479 0.138270 0.091882 0.089559 0.079572 0.071054 0.065465 0.048238 0.045512 0.049695 0.044899 0.047565 0.055404 0.057832 0.046736 0.092156 0.096620 0.068282 0.067087 0.141642 0.136650 0.094997 0.120323 0.149261 0.152914 0.132962 0.121586 0.183585 0.148204 0.106143 0.153242 0.153025 0.127316 0.092244 0.146963 0.083058 0.050143 0.111105 0.089597 0.039693 0.062065 0.130036 0.123196 0.050984 0.062990 0.180272 0.090846 0.044040 0.054697 0.123486 0.077996 0.034447 0.054372 0.072084 0.045943 0.039254 0.060393 0.080857 0.063413 0.058887 0.040852 0.030810 0.034268 0.035236 0.030017 0.040817 0.044989 0.040922 0.037442 0.044748 0.035649 0.027747 0.031984 0.039323 0.033740 0.047432 0.066157 0.031380 0.039437 0.039455 0.037544 0.022334 0.022460 0.019576 0.025781 0.018248 0.013376 0.014069 0.013978 0.010233 0.009948 0.012304 0.011140 0.015916 0.022573 0.026075 0.035744 0.038350 0.044315 0.039175 0.033327 0.023853 0.024499 0.028706 0.017920 0.025911 0.026640 0.022693 0.021053 0.018656 0.021301 0.025046 0.034985 0.034292 0.052336 0.061087 0.044382 0.032903 0.028831 0.025592 0.029417 0.028089 0.051014 0.031726 0.037350 0.053275 0.051915 0.022305 0.038426 0.059130 0.032100 0.024050 0.041825 0.027668 0.014529 0.016601 0.017794 0.015631 0.011226 0.011047 0.007899 0.007051 0.007455 0.006511 0.006426 0.006343 0.007556 0.007504 0.008482 0.009328 0.015170 0.010186 0.009282 0.013169 0.015061 0.009036 0.008742 0.015104 0.008364 0.007571 0.007004 0.006550 0.007632 0.007523 0.006411 0.011007
0.016529 0.019094 0.020527 0.024382 0.018341 0.031043 0.016750 0.011181 0.011540 0.015289 0.015064 0.017360 0.016726 0.038302 0.027819 0.030404 0.020907 0.024199 0.014223 0.011869 0.013835 0.008857 0.008225 0.005016 0.012529 0.009498 0.006415 0.008711 0.012741 0.018373 0.011065 0.013902 0.015468 0.017363 0.017215 0.032263 0.025624 0.052075 0.080915 0.043730 0.050759 0.127018 0.088384 0.076680 0.078501 0.099010 0.029875 0.030976 0.037252 0.018016 0.012184 0.010078 0.014816 0.006265 0.007182 0.002874 0.002746 0.002592 0.001426 0.000860 0.002169 0.007436 0.019774 0.037345 0.031103 0.554734 0.590599 0.695885 0.904590 0.000005 0.902578 0.698193 0.302678 0.104337 0.013915 0.217986 0.162940 0.193296 0.132025 0.192485 0.302865 0.100059 0.072087 0.216214 0.110796 0.026210 0.044528 0.086704 0.026945 0.010572 0.042013 0.028439 0.014366 0.038415 0.041789 0.041665 0.034679 0.035182 0.035089 0.029837 0.036249 0.029621 0.036564 0.037952 0.027598 0.034898 0.033019 0.031706 0.028705 0.047863 0.102344 0.036165 0.048412 0.156150 0.218450 0.060670 0.119563 0.260721 0.113584 0.025111 0.091595 0.127618 0.019014 0.035678 0.095367 0.077385 0.026194 0.057507 0.032258 0.033981 0.038380 0.061896 0.053987 0.064557 0.060874 0.048274 0.052216 0.061849 0.053157 0.032035 0.033083 0.026305 0.030712 0.033040 0.038407 0.018205 0.042926 0.052718 0.018703 0.016835 0.090059 0.088412 0.024276 0.088349 0.168578 0.068069 0.075070 0.068958 0.042368 0.029248 0.025196 0.035568 0.029662 0.016303 0.041526 0.071801 0.036544 0.043310 0.049519 0.040371 0.022912 0.018794 0.022271 0.016808 0.013773 0.014413 0.021319 0.022427 0.016421 0.027922 0.035903 0.016687 0.019289 0.049223 0.038085 0.022381 0.044447 0.048626 0.051784 0.051769 0.044866 0.091794 0.098416 0.057423 0.045453 0.121126 0.076596 0.036233 0.045425 0.060867 0.030604 0.030971 0.051966 0.032655 0.037739 0.057038 0.076786 0.033084 0.017187 0.089769 0.074328 0.020808 0.015311 0.083853 0.047060 0.011091 0.017654 0.045991 0.029355 0.023694 0.035954 0.054826 0.054710 0.054918 0.044675 0.036354 0.040406 0.041061 0.034630 0.042614 0.047555 0.045269 0.035867 0.047460 0.048184 0.032242 0.034817 0.042600 0.031268 0.037529 0.033198 0.021643 0.021460 0.017052 0.014508 0.010522 0.008133 0.008041 0.012166 0.008482 0.004304 0.005680 0.005447 0.004226 0.003094 0.004267 0.005220 0.006815 0.009212 0.013489 0.021089 0.029552 0.034535 0.032829 0.032822 0.027547 0.030710 0.028390 0.022234 0.027127 0.029528 0.024060 0.023704 0.022799 0.024069 0.026749 0.036102 0.037209 0.049781 0.033967 0.032787 0.014612 0.012643 0.013050 0.013686 0.022452 0.042062 0.035319 0.029743 0.034894 0.053946 0.027801 0.030399 0.044541 0.034213 0.020164 0.027739 0.028210 0.018515 0.017096 0.016903 0.015503 0.011248 0.011187 0.009221 0.008099 0.008000 0.007976 0.007893 0.007468 0.007352 0.008012 0.008782 0.008128 0.010149 0.009631 0.009017 0.010770 0.012710 0.008751 0.009050 0.012185 0.008541 0.008348 0.006765 0.006454 0.007625 0.007885 0.007272 0.012003
0.018272 0.020851 0.022922 0.024532 0.017960 0.026224 0.013960 0.009595 0.011609 0.012362 0.011976 0.014391 0.015670 0.033253 0.029329 0.026147 0.015997 0.015539 0.011240 0.006933 0.009879 0.007351 0.007568 0.004216 0.009548 0.007208 0.005781 0.006748 0.010784 0.011564 0.008119 0.010467 0.013189 0.014378 0.014412 0.027213 0.030463 0.042023 0.060381 0.054057 0.067586 0.076135 0.065029 0.099678 0.067376 0.058730 0.035119 0.039815 0.022850 0.012931 0.013579 0.009858 0.010514 0.006043 0.006493 0.003334 0.003684 0.003397 0.004053 0.001966 0.001305 0.002583 0.009078 0.012288 0.039097 0.040876 0.296066 0.466494 0.711946 0.902578 0.000001 0.903446 0.680945 0.237142 0.102634 0.021984 0.237518 0.216968 0.161835 0.218481 0.300743 0.089575 0.050375 0.106463 0.060141 0.015620 0.015857 0.030468 0.017838 0.006743 0.022653 0.019220 0.012805 0.023360 0.034602 0.035677 0.031807 0.032381 0.037019 0.029283 0.033819 0.027535 0.031228 0.030673 0.022960 0.028200 0.024066 0.023000 0.022843 0.030222 0.052531 0.022525 0.043697 0.099470 0.105209 0.037062 0.098350 0.179841 0.083092 0.029475 0.099618 0.128773 0.020542 0.034971 0.099611 0.080883 0.022880 0.051160 0.030480 0.030700 0.032189 0.049981 0.042084 0.047391 0.047894 0.037791 0.040781 0.049092 0.042105 0.027001 0.030270 0.021849 0.024831 0.026435 0.028604 0.013661 0.031047 0.037304 0.013453 0.012048 0.061466 0.050839 0.017443 0.065714 0.118765 0.060868 0.068411 0.060251 0.036141 0.022710 0.022458 0.028757 0.024140 0.015345 0.037382 0.054272 0.035987 0.041749 0.049762 0.039018 0.020031 0.017104 0.019160 0.015552 0.010642 0.010684 0.019036 0.017947 0.012554 0.024035 0.028122 0.014248 0.017081 0.047522 0.032934 0.020234 0.043369 0.045626 0.042009 0.050169 0.050447 0.076900 0.084100 0.059657 0.047536 0.077103 0.078583 0.042229 0.037034 0.055548 0.038026 0.037107 0.041630 0.032482 0.041632 0.053859 0.065562 0.036136 0.021360 0.075544 0.060798 0.023780 0.015088 0.065593 0.048668 0.013145 0.015675 0.045432 0.027807 0.026387 0.037465 0.060666 0.059821 0.058336 0.048057 0.040813 0.043287 0.043521 0.037006 0.045703 0.047954 0.048325 0.038511 0.047294 0.042802 0.034912 0.035543 0.039866 0.035301 0.035779 0.033979 0.018302 0.018278 0.015236 0.011593 0.007337 0.007061 0.005605 0.007415 0.006468 0.003975 0.004039 0.004413 0.003752 0.002733 0.003658 0.004923 0.006573 0.009419 0.013267 0.021738 0.036253 0.045517 0.038903 0.037055 0.030254 0.029748 0.031162 0.025476 0.032046 0.032877 0.029456 0.029248 0.026807 0.030279 0.031130 0.039920 0.041319 0.047341 0.028402 0.026874 0.014093 0.014267 0.015294 0.015841 0.027077 0.050194 0.042587 0.034427 0.039143 0.055671 0.029001 0.032097 0.048554 0.036585 0.018406 0.025633 0.027391 0.015920 0.016060 0.016395 0.016189 0.011586 0.010206 0.008422 0.008293 0.007966 0.007952 0.007754 0.007726 0.007505 0.006844 0.007797 0.007704 0.009771 0.009089 0.008902 0.011159 0.012819 0.009550 0.009890 0.013185 0.008355 0.009971 0.007708 0.007026 0.009030 0.010976 0.009163 0.012919
0.017137 0.019462 0.024338 0.017768 0.014820 0.019133 0.012479 0.009732 0.010280 0.011873 0.009990 0.012522 0.014147 0.028612 0.014235 0.015985 0.013187 0.009509 0.008330 0.005722 0.006954 0.005045 0.006074 0.004333 0.009009 0.006698 0.005256 0.007627 0.010031 0.010584 0.010038 0.013454 0.014662 0.016706 0.017640 0.026892 0.034398 0.054866 0.057245 0.054783 0.105662 0.109690 0.058653 0.139456 0.113442 0.066314 0.037816 0.088803 0.041029 0.019446 0.020991 0.019521 0.022991 0.010080 0.010788 0.006746 0.009385 0.008014 0.009070 0.007207 0.004223 0.004460 0.017025 0.030063 0.050379 0.241786 0.046506 0.317136 0.478695 0.698193 0.903446 0.000000 0.899067 0.700132 0.307077 0.181339 0.046209 0.394653 0.256541 0.445621 0.504835 0.146855 0.070989 0.163847 0.094827 0.023718 0.019923 0.037504 0.037547 0.009453 0.024202 0.026939 0.018701 0.026201 0.030536 0.037462 0.035196 0.033524 0.039469 0.038329 0.036638 0.034163 0.027840 0.024747 0.019117 0.025940 0.021197 0.018093 0.018427 0.026714 0.044699 0.017679 0.029401 0.072760 0.102187 0.033342 0.120270 0.211412 0.120658 0.041485 0.197951 0.161672 0.027469 0.074618 0.150285 0.099993 0.028138 0.062873 0.035313 0.037804 0.035950 0.052569 0.044221 0.047355 0.056282 0.040474 0.051719 0.066984 0.062576 0.036868 0.043365 0.032412 0.033315 0.043473 0.050013 0.020247 0.062314 0.068505 0.019143 0.017815 0.088828 0.054698 0.017772 0.054291 0.105551 0.055339 0.060893 0.054750 0.043334 0.025104 0.029449 0.029847 0.028129 0.016769 0.043650 0.047498 0.038533 0.045948 0.060541 0.050006 0.025944 0.022126 0.037439 0.020334 0.013179 0.012466 0.023786 0.021830 0.012582 0.025327 0.035881 0.017589 0.021004 0.057505 0.044656 0.028079 0.057850 0.061027 0.070846 0.077967 0.063610 0.128148 0.111371 0.075633 0.050092 0.086070 0.078215 0.048348 0.050390 0.068197 0.041674 0.051288 0.078738 0.040288 0.048360 0.072644 0.063481 0.037501 0.020641 0.055224 0.060363 0.035042 0.015891 0.066269 0.054784 0.016342 0.020751 0.059578 0.036792 0.035572 0.048963 0.067000 0.064329 0.063632 0.053308 0.042809 0.043724 0.041954 0.033207 0.042776 0.040074 0.040379 0.030168 0.041553 0.037801 0.040941 0.037520 0.037565 0.034748 0.034337 0.034862 0.014852 0.015062 0.015390 0.011010 0.006706 0.006716 0.005938 0.006387 0.005896 0.004169 0.004746 0.004627 0.003824 0.003030 0.003564 0.004006 0.005499 0.009434 0.014708 0.019945 0.034900 0.048173 0.042101 0.038349 0.033122 0.030157 0.033669 0.025116 0.029198 0.032243 0.030413 0.033111 0.029646 0.032565 0.031867 0.041005 0.037734 0.041598 0.026809 0.027822 0.016498 0.017339 0.019341 0.020241 0.034531 0.048577 0.039423 0.033672 0.032941 0.046674 0.022232 0.024866 0.039281 0.024869 0.015827 0.022570 0.027890 0.014531 0.016222 0.015245 0.012863 0.009650 0.009195 0.007171 0.007937 0.008504 0.008741 0.007730 0.007902 0.007808 0.007135 0.008353 0.007539 0.010551 0.011302 0.009743 0.011817 0.012801 0.012465 0.011721 0.012083 0.008069 0.008892 0.006818 0.007248 0.009134 0.009401 0.009235 0.012982
0.018346 0.021508 0.027064 0.016768 0.015032 0.018401 0.010513 0.009135 0.011571 0.010171 0.008490 0.012267 0.013014 0.020348 0.012879 0.013022 0.012713 0.011104 0.008906 0.007262 0.009346 0.006829 0.010163 0.006136 0.015608 0.009668 0.007887 0.010483 0.012744 0.012520 0.013762 0.017533 0.019555 0.023876 0.025365 0.033027 0.052267 0.075894 0.091566 0.065918 0.115807 0.153774 0.084606 0.122671 0.117771 0.103905 0.038908 0.089118 0.052068 0.026160 0.019268 0.017805 0.026429 0.011035 0.010424 0.007992 0.011618 0.009491 0.014457 0.011660 0.009053 0.009584 0.022405 0.035140 0.040507 0.153913 0.205588 0.039518 0.223044 0.302678 0.680945 0.899067 0.000000 0.885926 0.703753 0.347978 0.203469 0.056115 0.338360 0.473107 0.571458 0.232105 0.082275 0.181500 0.105419 0.026379 0.021580 0.058153 0.054668 0.010453 0.030004 0.034596 0.020373 0.025032 0.036386 0.039001 0.033569 0.034616 0.036870 0.039857 0.033619 0.039197 0.029419 0.022719 0.017693 0.030941 0.021381 0.018966 0.020382 0.027314 0.036498 0.015731 0.027089 0.085246 0.102283 0.030096 0.139986 0.276407 0.156108 0.044910 0.278714 0.247252 0.037338 0.097983 0.218464 0.131175 0.034601 0.070928 0.039877 0.042859 0.042712 0.065337 0.048697 0.054246 0.061934 0.044018 0.057870 0.067410 0.066922 0.039730 0.047192 0.030924 0.037253 0.045465 0.049127 0.018135 0.060083 0.059975 0.016695 0.015081 0.073234 0.044414 0.015202 0.051708 0.090324 0.053930 0.067897 0.071600 0.054918 0.030846 0.033452 0.031517 0.028730 0.016532 0.045306 0.042572 0.038644 0.048912 0.068165 0.061307 0.031175 0.030807 0.044027 0.022654 0.014226 0.014440 0.025461 0.024483 0.014546 0.028147 0.037939 0.018858 0.021905 0.059773 0.044202 0.030515 0.055533 0.062687 0.085566 0.078714 0.063923 0.135732 0.149733 0.077726 0.051896 0.118003 0.090604 0.053401 0.061269 0.087999 0.038909 0.044336 0.085781 0.042739 0.043027 0.068804 0.058975 0.039062 0.019547 0.053210 0.056921 0.037937 0.016672 0.072280 0.063369 0.019807 0.025522 0.068422 0.044506 0.045211 0.063603 0.070600 0.075193 0.068186 0.057156 0.045448 0.046001 0.046439 0.036565 0.045451 0.043697 0.044359 0.029806 0.041635 0.039299 0.042900 0.038099 0.043956 0.043980 0.043880 0.042072 0.018448 0.017339 0.016986 0.012465 0.007393 0.008117 0.007424 0.006666 0.006545 0.005164 0.006077 0.005656 0.005097 0.004368 0.005018 0.005502 0.007520 0.016263 0.020223 0.027262 0.036287 0.064191 0.048981 0.039572 0.036129 0.035134 0.040282 0.028844 0.033111 0.037941 0.038891 0.044585 0.042178 0.046267 0.043618 0.053965 0.046880 0.044391 0.031384 0.033191 0.018496 0.017804 0.024757 0.023145 0.047885 0.060630 0.060497 0.041347 0.033632 0.055673 0.028250 0.024571 0.045573 0.035499 0.018006 0.024999 0.035657 0.018290 0.015430 0.017922 0.014599 0.009404 0.009170 0.007449 0.008391 0.009109 0.010192 0.008530 0.008576 0.008880 0.008490 0.009824 0.008478 0.012253 0.013028 0.011199 0.013496 0.014510 0.013717 0.013136 0.013964 0.009800 0.010031 0.008249 0.008688 0.009872 0.009613 0.010124 0.014302
0.015976 0.016898 0.017505 0.009934 0.012745 0.009980 0.006568 0.004892 0.005411 0.005535 0.005059 0.010129 0.008207 0.014302 0.006650 0.006086 0.006343 0.007865 0.004582 0.003379 0.004433 0.002952 0.003318 0.002451 0.003983 0.004091 0.003609 0.006544 0.007163 0.008444 0.009097 0.008327 0.012789 0.012828 0.011564 0.018461 0.040760 0.051230 0.047952 0.068569 0.059451 0.055856 0.057884 0.084451 0.050927 0.065376 0.035593 0.038211 0.020742 0.011835 0.012735 0.006709 0.009298 0.006435 0.012940 0.005600 0.006828 0.008169 0.014082 0.012223 0.007363 0.007227 0.021880 0.019405 0.014445 0.048773 0.079816 0.154991 0.019881 0.104337 0.237142 0.700132 0.885926 0.000000 0.878256 0.672048 0.304945 0.122668 0.012691 0.273103 0.244957 0.066874 0.027144 0.048577 0.033379 0.011560 0.008174 0.031189 0.015450 0.004661 0.022867 0.037596 0.012184 0.019557 0.043345 0.041099 0.036692 0.039069 0.039657 0.036042 0.029062 0.022973 0.020366 0.014137 0.007778 0.013215 0.013027 0.012870 0.014422 0.025397 0.021153 0.009890 0.026184 0.035851 0.044703 0.014550 0.061975 0.124956 0.043362 0.012124 0.074164 0.106137 0.013947 0.026951 0.144010 0.107778 0.020793 0.054257 0.025602 0.026280 0.029435 0.044399 0.027014 0.036466 0.048386 0.027293 0.043540 0.043446 0.035968 0.022904 0.029471 0.014650 0.016085 0.024677 0.024910 0.008794 0.024114 0.026872 0.007645 0.006581 0.034946 0.019047 0.006405 0.017824 0.039472 0.023687 0.037944 0.046720 0.042726 0.032179 0.031321 0.023377 0.019450 0.009263 0.025674 0.023080 0.019786 0.029079 0.041740 0.036260 0.014829 0.013980 0.014442 0.010696 0.006257 0.006113 0.013158 0.012992 0.008283 0.012832 0.018370 0.007815 0.010291 0.033580 0.025159 0.016134 0.038602 0.041277 0.038516 0.050729 0.049388 0.064784 0.099259 0.071451 0.025521 0.065799 0.059774 0.046786 0.023350 0.038578 0.032702 0.016232 0.022293 0.021027 0.022424 0.020214 0.018463 0.015598 0.005925 0.013699 0.011470 0.007955 0.004330 0.021866 0.021220 0.007805 0.010182 0.035453 0.033293 0.029441 0.041969 0.038142 0.052170 0.060389 0.061587 0.043068 0.045873 0.045030 0.040731 0.044400 0.041081 0.047579 0.036852 0.040954 0.039099 0.043799 0.039889 0.042306 0.034038 0.049183 0.031361 0.021573 0.019477 0.013375 0.007640 0.005001 0.005126 0.005392 0.005061 0.005041 0.003476 0.005092 0.004358 0.003621 0.002816 0.003429 0.003966 0.005093 0.007212 0.010546 0.011838 0.021283 0.030734 0.019956 0.018703 0.019313 0.024532 0.025393 0.021942 0.027387 0.036751 0.038705 0.044487 0.041736 0.043755 0.041239 0.049322 0.036218 0.030719 0.015147 0.017070 0.009098 0.008104 0.010569 0.009561 0.019070 0.032806 0.034882 0.024354 0.015034 0.028659 0.015261 0.013440 0.021882 0.023071 0.017963 0.014801 0.025705 0.014458 0.010762 0.012093 0.011270 0.008438 0.008261 0.008008 0.009172 0.009659 0.007716 0.008298 0.008994 0.010863 0.009581 0.009664 0.009342 0.008959 0.012277 0.010499 0.009133 0.011063 0.010157 0.008832 0.008493 0.009171 0.009119 0.008823 0.008056 0.009359 0.009500 0.007787 0.013232
0.019802 0.022880 0.023153 0.011781 0.015310 0.010568 0.006818 0.004684 0.004852 0.005227 0.004751 0.009441 0.008972 0.017336 0.007386 0.007248 0.008295 0.011746 0.005316 0.003702 0.005733 0.003551 0.003634 0.002694 0.004942 0.004592 0.003866 0.006616 0.007061 0.010054 0.010144 0.008908 0.014350 0.018056 0.014555 0.020508 0.066033 0.070601 0.055783 0.090748 0.092217 0.060498 0.070234 0.117187 0.059738 0.070067 0.043908 0.058040 0.025689 0.013896 0.021372 0.010232 0.009934 0.006942 0.018711 0.006715 0.007499 0.009780 0.018533 0.016948 0.011787 0.008450 0.027582 0.029977 0.014254 0.037018 0.062220 0.114781 0.195960 0.013915 0.102634 0.307077 0.703753 0.878256 0.000000 0.889192 0.696141 0.227815 0.083261 0.021533 0.294001 0.057983 0.024379 0.047073 0.020283 0.007346 0.005853 0.022088 0.011486 0.003985 0.017472 0.038648 0.012156 0.017653 0.042522 0.043285 0.035446 0.042005 0.037014 0.038329 0.030044 0.020685 0.019731 0.013881 0.007226 0.011220 0.012979 0.012431 0.012988 0.022940 0.016844 0.007478 0.024187 0.030280 0.040181 0.012409 0.062504 0.128282 0.045914 0.013279 0.097097 0.140787 0.018807 0.029744 0.177293 0.123067 0.024855 0.067508 0.033224 0.029412 0.033701 0.052966 0.030135 0.040351 0.053095 0.030907 0.046220 0.045801 0.039704 0.025507 0.031691 0.015423 0.017752 0.026025 0.027794 0.009030 0.027074 0.031675 0.007973 0.007371 0.048326 0.023416 0.006468 0.020040 0.047012 0.023674 0.036487 0.045499 0.045497 0.037412 0.033700 0.024348 0.021681 0.008784 0.022689 0.022202 0.020103 0.031638 0.046939 0.043273 0.016781 0.016733 0.016308 0.012762 0.006748 0.006325 0.014009 0.014868 0.008490 0.012843 0.019165 0.008206 0.009925 0.033863 0.026254 0.015061 0.037052 0.043160 0.041340 0.059167 0.061210 0.075750 0.123667 0.100066 0.030573 0.075207 0.073826 0.054950 0.021912 0.037178 0.041428 0.019569 0.022126 0.024091 0.029376 0.025373 0.021726 0.018610 0.007075 0.017560 0.012584 0.009325 0.005386 0.025599 0.024730 0.009422 0.012296 0.040612 0.046987 0.041810 0.063854 0.051779 0.067609 0.069925 0.069239 0.051340 0.053000 0.053696 0.044749 0.049818 0.045789 0.050885 0.037572 0.050006 0.046166 0.054717 0.059692 0.071808 0.047487 0.075805 0.042356 0.025878 0.024324 0.018395 0.009480 0.005910 0.006344 0.006885 0.006937 0.006788 0.004355 0.006094 0.005204 0.003960 0.003347 0.004133 0.004335 0.005253 0.008429 0.010734 0.011988 0.022525 0.035370 0.023432 0.023748 0.026200 0.037502 0.032623 0.031592 0.035542 0.040432 0.042127 0.047568 0.045319 0.051828 0.052505 0.063966 0.047780 0.041246 0.020677 0.023519 0.012257 0.011071 0.013928 0.012914 0.024083 0.038369 0.035136 0.023299 0.016138 0.027147 0.014537 0.015268 0.024933 0.022623 0.020819 0.020793 0.028975 0.016316 0.013399 0.018487 0.012967 0.010384 0.010811 0.009769 0.010795 0.010446 0.008484 0.009689 0.010386 0.012624 0.011521 0.012946 0.012033 0.011698 0.018052 0.015495 0.011519 0.012125 0.010265 0.010962 0.011351 0.010369 0.009643 0.009402 0.010549 0.010802 0.009625 0.007675 0.012739
0.022974 0.023565 0.023785 0.017990 0.017180 0.022891 0.015397 0.007734 0.015412 0.014846 0.012488 0.018572 0.021255 0.030656 0.018076 0.020741 0.024420 0.028213 0.015130 0.012688 0.024175 0.016435 0.013597 0.011656 0.021431 0.014292 0.012279 0.018993 0.026057 0.033287 0.026983 0.025178 0.039859 0.070678 0.062273 0.061946 0.133226 0.177019 0.117784 0.156677 0.225267 0.175878 0.109552 0.187894 0.136885 0.118617 0.075107 0.106071 0.065028 0.029850 0.051082 0.033119 0.021197 0.010632 0.025552 0.013960 0.016183 0.017625 0.037649 0.037802 0.023639 0.029445 0.060802 0.053961 0.043510 0.063361 0.067718 0.144894 0.223482 0.217986 0.021984 0.181339 0.347978 0.672048 0.889192 0.000000 0.919394 0.701565 0.226975 0.191367 0.053121 0.170109 0.045669 0.102533 0.044320 0.011375 0.009933 0.033338 0.022210 0.009917 0.036786 0.063478 0.034557 0.028249 0.053115 0.062172 0.045756 0.044472 0.041230 0.057690 0.047281 0.036244 0.040623 0.036805 0.020870 0.020875 0.021171 0.023205 0.021355 0.035089 0.036061 0.018300 0.041289 0.085947 0.096820 0.029561 0.124288 0.261348 0.133602 0.039178 0.245374 0.345172 0.083424 0.061303 0.309531 0.233105 0.068585 0.118116 0.069179 0.064767 0.060890 0.089896 0.051608 0.057839 0.068967 0.053872 0.062211 0.076044 0.073855 0.055146 0.055097 0.039888 0.041167 0.043404 0.045399 0.020474 0.046688 0.050487 0.017306 0.016715 0.076148 0.055485 0.016458 0.053700 0.103607 0.064886 0.063317 0.073373 0.090024 0.055226 0.049175 0.045457 0.039334 0.023394 0.041371 0.049844 0.042286 0.057384 0.070671 0.067645 0.035348 0.043052 0.034239 0.034378 0.021200 0.019454 0.036488 0.032016 0.020401 0.035371 0.041714 0.023409 0.027325 0.079312 0.063476 0.046017 0.078804 0.095472 0.115275 0.143343 0.129797 0.143835 0.186761 0.153484 0.072521 0.118366 0.146194 0.101183 0.063558 0.071893 0.074927 0.053202 0.042229 0.040484 0.046401 0.053070 0.041049 0.028519 0.016151 0.039181 0.024332 0.019142 0.013180 0.046354 0.046029 0.022798 0.029045 0.071344 0.064519 0.062774 0.100822 0.102772 0.098151 0.096876 0.074607 0.057068 0.059015 0.059178 0.050579 0.058558 0.062082 0.059100 0.048274 0.060887 0.052362 0.049921 0.058581 0.068526 0.051746 0.095404 0.097524 0.044875 0.052879 0.059040 0.036614 0.019868 0.025033 0.019878 0.020126 0.021004 0.021398 0.019743 0.020895 0.018301 0.017451 0.018240 0.016605 0.020920 0.038144 0.040763 0.033518 0.048742 0.072311 0.054009 0.040923 0.040364 0.050004 0.050911 0.036277 0.047382 0.047161 0.049629 0.059391 0.056365 0.069065 0.066753 0.082039 0.055231 0.064852 0.051961 0.036630 0.028173 0.029640 0.033947 0.032868 0.039073 0.060960 0.049194 0.044409 0.044263 0.053776 0.021766 0.025424 0.048801 0.032735 0.027260 0.033506 0.035942 0.016628 0.015319 0.017293 0.013371 0.010874 0.012753 0.009843 0.010421 0.011379 0.008689 0.009627 0.012079 0.014459 0.012209 0.012125 0.012328 0.014914 0.014922 0.013792 0.014728 0.016795 0.012295 0.012100 0.019543 0.012113 0.010202 0.011898 0.012046 0.012868 0.012797 0.009316 0.014214
0.021802 0.021097 0.019358 0.013533 0.015636 0.015822 0.011419 0.007161 0.009826 0.009840 0.007614 0.011382 0.015858 0.023860 0.011593 0.012970 0.019599 0.022174 0.012065 0.009934 0.018307 0.009584 0.007800 0.008028 0.014421 0.010934 0.010509 0.020444 0.019795 0.022841 0.028579 0.022277 0.033147 0.045941 0.051218 0.051377 0.098100 0.126497 0.134846 0.139631 0.178904 0.143418 0.111561 0.138598 0.118286 0.102972 0.053020 0.080301 0.070137 0.031457 0.039059 0.027235 0.025569 0.012118 0.020315 0.013678 0.015421 0.019361 0.036347 0.027819 0.020497 0.021143 0.046218 0.029684 0.024905 0.043830 0.038897 0.076997 0.169239 0.162940 0.237518 0.046209 0.203469 0.304945 0.696141 0.919394 0.000000 0.926341 0.710756 0.387823 0.300045 0.023627 0.082924 0.081953 0.042500 0.012800 0.007180 0.019387 0.014891 0.006666 0.018815 0.032495 0.017764 0.016660 0.028358 0.034167 0.026820 0.027899 0.029642 0.036629 0.046162 0.037894 0.042882 0.029719 0.018459 0.020397 0.022590 0.021161 0.021958 0.027646 0.027098 0.013665 0.026562 0.048481 0.073387 0.024797 0.113232 0.229573 0.135083 0.035221 0.221408 0.322294 0.059785 0.046487 0.228450 0.155741 0.049713 0.106453 0.075528 0.064997 0.081743 0.119984 0.060323 0.071407 0.083401 0.049501 0.071412 0.079169 0.063813 0.052054 0.061960 0.033259 0.043261 0.053094 0.047141 0.016938 0.042172 0.053784 0.014925 0.014498 0.076065 0.052275 0.014757 0.039842 0.086578 0.049177 0.057231 0.070721 0.063452 0.049663 0.039136 0.039950 0.034755 0.017598 0.030389 0.035429 0.035832 0.053940 0.075629 0.081477 0.035317 0.047395 0.038055 0.032465 0.014859 0.015303 0.036793 0.032580 0.016794 0.031614 0.049047 0.016933 0.022994 0.082568 0.064994 0.035633 0.071425 0.081616 0.080754 0.111543 0.092721 0.099224 0.149299 0.099386 0.043036 0.090842 0.091852 0.055839 0.041561 0.061025 0.051914 0.028242 0.032230 0.028845 0.035136 0.033418 0.027169 0.021792 0.010544 0.026501 0.017914 0.016355 0.010790 0.038612 0.040806 0.016689 0.021791 0.060236 0.054106 0.058286 0.106300 0.110137 0.122523 0.100325 0.084355 0.066113 0.065097 0.064218 0.054441 0.059467 0.055706 0.059497 0.048945 0.062545 0.060632 0.053629 0.064091 0.070390 0.054422 0.082268 0.063582 0.028733 0.033968 0.043992 0.025102 0.011782 0.017322 0.017710 0.015026 0.011317 0.010274 0.013289 0.011397 0.007872 0.008468 0.010770 0.008628 0.011621 0.021030 0.024567 0.023209 0.043150 0.059557 0.039224 0.040361 0.039565 0.050621 0.046252 0.038827 0.045140 0.048488 0.048856 0.050047 0.053491 0.065742 0.067880 0.091524 0.068308 0.075504 0.051120 0.044541 0.031051 0.024554 0.032698 0.028926 0.039029 0.056710 0.036320 0.026829 0.024663 0.031767 0.014821 0.016039 0.029823 0.023455 0.020531 0.021362 0.025931 0.015588 0.012757 0.014616 0.012361 0.010313 0.011271 0.009048 0.010676 0.010270 0.008583 0.009400 0.010327 0.011570 0.012089 0.010647 0.010324 0.011659 0.013060 0.011018 0.011704 0.013365 0.009717 0.010094 0.013136 0.011517 0.009982 0.011784 0.012580 0.013964 0.015690 0.013446 0.016298
0.017598 0.016171 0.014089 0.012753 0.014156 0.018466 0.012034 0.006105 0.011029 0.012541 0.008137 0.010361 0.019649 0.024653 0.009400 0.014597 0.023764 0.019425 0.010113 0.013846 0.023575 0.009357 0.009248 0.013593 0.020032 0.013456 0.016087 0.031813 0.031964 0.030071 0.042686 0.038878 0.045435 0.054547 0.062249 0.054387 0.083632 0.124344 0.138850 0.110937 0.183310 0.161389 0.091430 0.137625 0.168854 0.112380 0.050979 0.100198 0.107811 0.029649 0.039639 0.049121 0.033685 0.013940 0.027201 0.026888 0.032075 0.030032 0.056968 0.029677 0.020501 0.037635 0.055867 0.033070 0.047358 0.082922 0.042328 0.090001 0.232422 0.193296 0.216968 0.394653 0.056115 0.122668 0.227815 0.701565 0.926341 0.000000 0.934775 0.753605 0.496124 0.297754 0.025401 0.152775 0.074276 0.036655 0.022486 0.024848 0.015991 0.011082 0.020874 0.031912 0.026306 0.023435 0.029485 0.032137 0.023561 0.021041 0.024685 0.032653 0.041510 0.033161 0.050987 0.044801 0.026665 0.020881 0.030126 0.031726 0.022714 0.035072 0.054303 0.024867 0.038640 0.161531 0.166515 0.055543 0.224500 0.349067 0.205656 0.058801 0.210555 0.258482 0.062072 0.028396 0.100001 0.105567 0.062929 0.115736 0.106441 0.099723 0.116147 0.147649 0.095201 0.098651 0.106075 0.068964 0.095194 0.109000 0.097072 0.083956 0.099662 0.066582 0.079094 0.090826 0.081551 0.036251 0.073672 0.086766 0.031962 0.027241 0.094254 0.078548 0.028885 0.066532 0.126654 0.078400 0.074821 0.079489 0.068576 0.058041 0.045546 0.051168 0.047271 0.027737 0.036558 0.049671 0.059738 0.084399 0.112061 0.130128 0.073930 0.082247 0.056275 0.056654 0.026227 0.024040 0.059058 0.055198 0.028355 0.054747 0.100751 0.046257 0.042835 0.137440 0.147566 0.083747 0.108087 0.144829 0.172329 0.156640 0.106659 0.140911 0.176473 0.102942 0.057328 0.093151 0.084839 0.055091 0.054605 0.054843 0.044763 0.033855 0.032192 0.025503 0.036085 0.043992 0.027710 0.019942 0.016921 0.033026 0.017424 0.018671 0.018971 0.044525 0.048122 0.026497 0.037306 0.082795 0.078906 0.087486 0.141493 0.142030 0.124084 0.096931 0.074722 0.060786 0.061548 0.060223 0.051239 0.056707 0.055767 0.053659 0.043633 0.055295 0.047265 0.038051 0.044372 0.052391 0.039654 0.074638 0.057758 0.021946 0.027093 0.045590 0.024962 0.010628 0.018218 0.021061 0.016506 0.010436 0.011728 0.015839 0.010783 0.007976 0.012766 0.015498 0.009457 0.014448 0.033687 0.028503 0.027155 0.045204 0.061963 0.040207 0.034163 0.032375 0.035998 0.040405 0.030710 0.040618 0.041775 0.041166 0.043461 0.044812 0.056401 0.061085 0.092218 0.067082 0.080448 0.077515 0.056609 0.053642 0.043756 0.052760 0.042382 0.046155 0.061472 0.034226 0.028545 0.031944 0.031546 0.012567 0.015881 0.029170 0.021345 0.019519 0.020834 0.020234 0.012590 0.010018 0.011275 0.009712 0.008530 0.009017 0.007413 0.008573 0.008509 0.006413 0.007433 0.007841 0.009102 0.008554 0.008163 0.008605 0.010302 0.009379 0.008387 0.010657 0.011320 0.007248 0.008033 0.011093 0.007970 0.007829 0.009479 0.008989 0.011502 0.012255 0.008386 0.012019
0.020492 0.017975 0.017397 0.016565 0.018420 0.032190 0.024080 0.008799 0.018459 0.023252 0.012116 0.013050 0.027107 0.035048 0.013198 0.021924 0.044402 0.033410 0.016569 0.026978 0.053473 0.019534 0.018691 0.036812 0.050677 0.023753 0.035590 0.073561 0.071785 0.050018 0.089237 0.088304 0.077944 0.121758 0.148765 0.103470 0.124540 0.195564 0.187664 0.121754 0.252107 0.217138 0.101699 0.176238 0.254664 0.163375 0.068516 0.163754 0.179695 0.045122 0.058761 0.103262 0.066855 0.020815 0.043523 0.048742 0.043050 0.039630 0.071095 0.032371 0.024838 0.054322 0.060926 0.038454 0.076923 0.098432 0.041913 0.095912 0.204839 0.132025 0.161835 0.256541 0.338360 0.012691 0.083261 0.226975 0.710756 0.934775 0.000000 0.934579 0.741512 0.413886 0.250397 0.022699 0.106685 0.038377 0.042283 0.045253 0.016208 0.011647 0.025125 0.027920 0.027354 0.029610 0.032747 0.027147 0.017810 0.018193 0.022197 0.030313 0.040615 0.035678 0.058535 0.048969 0.030057 0.024218 0.035805 0.041532 0.027725 0.045454 0.118969 0.055520 0.062693 0.398319 0.385372 0.129379 0.392666 0.587873 0.373891 0.093364 0.319649 0.341737 0.100540 0.035830 0.078127 0.095816 0.086304 0.139799 0.150511 0.131288 0.142535 0.166315 0.144622 0.123758 0.146910 0.114704 0.138969 0.152160 0.161121 0.154512 0.144026 0.122764 0.122720 0.121311 0.121529 0.072094 0.102811 0.115970 0.059995 0.050281 0.128281 0.117723 0.054032 0.101111 0.154275 0.103390 0.080991 0.078569 0.070214 0.065017 0.050294 0.058343 0.063996 0.041132 0.042138 0.067213 0.084555 0.092765 0.111515 0.134824 0.099479 0.097914 0.075100 0.096256 0.052534 0.038414 0.081994 0.093774 0.051540 0.067884 0.138118 0.104008 0.083568 0.145484 0.237526 0.241541 0.187527 0.178643 0.301405 0.321930 0.139055 0.147088 0.224471 0.128045 0.073694 0.091077 0.086215 0.060987 0.075094 0.073327 0.056760 0.059732 0.056124 0.037544 0.058405 0.075324 0.041288 0.027809 0.038903 0.068088 0.027183 0.034549 0.037623 0.065412 0.069000 0.047781 0.058578 0.115815 0.098667 0.099262 0.146153 0.161652 0.135933 0.102449 0.074250 0.059613 0.059405 0.058220 0.046709 0.052671 0.054341 0.053461 0.044915 0.065452 0.052838 0.036912 0.045070 0.052002 0.036640 0.079691 0.081681 0.023569 0.031424 0.065084 0.040658 0.015582 0.030353 0.033838 0.025965 0.014453 0.021263 0.028550 0.018626 0.013128 0.029156 0.033835 0.014939 0.023303 0.056599 0.043197 0.037381 0.049794 0.068957 0.041792 0.039907 0.034328 0.040219 0.047779 0.032109 0.041817 0.039813 0.036152 0.035286 0.034567 0.043264 0.050189 0.074033 0.060785 0.089314 0.087164 0.066599 0.068461 0.049675 0.060985 0.046422 0.044749 0.065779 0.030026 0.027807 0.044012 0.037603 0.014492 0.021771 0.036207 0.023519 0.020253 0.027329 0.023278 0.014920 0.012618 0.013673 0.012041 0.009430 0.010244 0.008946 0.010846 0.009686 0.008007 0.009277 0.009347 0.010192 0.010168 0.009016 0.010185 0.012627 0.010401 0.009069 0.012023 0.012685 0.009170 0.010385 0.014579 0.010377 0.010413 0.013747 0.011236 0.013531 0.014080 0.010129 0.013126
0.015077 0.012963 0.009721 0.011813 0.013329 0.030771 0.017860 0.004875 0.018241 0.021041 0.010485 0.013501 0.030579 0.038021 0.011877 0.018729 0.042889 0.036344 0.009495 0.019697 0.037758 0.012267 0.011431 0.027326 0.034523 0.013024 0.026183 0.070997 0.048134 0.032584 0.081904 0.076485 0.055513 0.097933 0.143825 0.078063 0.095812 0.204998 0.151429 0.096963 0.204873 0.174946 0.065193 0.123433 0.196001 0.104956 0.053199 0.093176 0.114376 0.021794 0.039704 0.095982 0.051962 0.016786 0.064302 0.067575 0.053904 0.036142 0.052676 0.027232 0.023325 0.052026 0.056740 0.058389 0.140327 0.164339 0.049363 0.145235 0.379520 0.192485 0.218481 0.445621 0.473107 0.273103 0.021533 0.191367 0.387823 0.753605 0.934579 0.000001 0.938955 0.734569 0.426020 0.356684 0.034635 0.130799 0.089783 0.233536 0.059218 0.015662 0.031924 0.058567 0.027329 0.023048 0.025391 0.019056 0.011310 0.011819 0.014538 0.016886 0.023056 0.017942 0.032326 0.027606 0.018984 0.017208 0.028061 0.030890 0.027720 0.058428 0.093477 0.046270 0.054892 0.171573 0.266630 0.079501 0.141771 0.415002 0.194842 0.034110 0.063210 0.109706 0.039691 0.014162 0.025653 0.040110 0.052830 0.090647 0.098778 0.109798 0.115990 0.150399 0.129891 0.136984 0.168374 0.141777 0.161056 0.184420 0.191276 0.148384 0.140925 0.131441 0.120825 0.119138 0.140725 0.085297 0.110353 0.106021 0.055682 0.042631 0.097367 0.078168 0.036156 0.060678 0.095324 0.085129 0.063769 0.054467 0.063579 0.084306 0.043721 0.052475 0.067054 0.046622 0.040999 0.062768 0.081779 0.100178 0.126288 0.131363 0.109682 0.083570 0.066445 0.094886 0.050280 0.035612 0.076072 0.093530 0.051461 0.054838 0.087571 0.070618 0.077439 0.104129 0.126161 0.141052 0.137500 0.106704 0.141477 0.185144 0.100978 0.085491 0.139461 0.134872 0.057411 0.056709 0.067967 0.073456 0.048635 0.036267 0.052528 0.053530 0.035179 0.026840 0.043254 0.066778 0.023116 0.022987 0.034008 0.042191 0.014845 0.025563 0.028146 0.048613 0.055507 0.062374 0.060754 0.092557 0.126917 0.096685 0.109365 0.096660 0.090030 0.083164 0.058727 0.040474 0.046303 0.047565 0.041151 0.043063 0.043887 0.039418 0.031031 0.037671 0.031149 0.022613 0.028752 0.034691 0.019016 0.054095 0.050870 0.021738 0.022796 0.045350 0.028885 0.010609 0.019251 0.030937 0.019494 0.009840 0.015568 0.027522 0.010988 0.008175 0.017904 0.019122 0.008173 0.012395 0.033560 0.027301 0.022806 0.031611 0.046839 0.030799 0.023591 0.021703 0.026877 0.031841 0.019176 0.030111 0.029713 0.025774 0.023308 0.023508 0.027241 0.031152 0.046820 0.042655 0.057184 0.082359 0.059675 0.072170 0.055445 0.060185 0.046386 0.034161 0.051779 0.022127 0.021001 0.035204 0.032520 0.011542 0.019445 0.037473 0.022444 0.025420 0.028788 0.022817 0.013294 0.009902 0.012035 0.008430 0.006795 0.007758 0.007654 0.009080 0.008518 0.005476 0.006673 0.007210 0.009058 0.008500 0.008865 0.009224 0.009538 0.010086 0.009672 0.010656 0.010316 0.007226 0.008357 0.012041 0.008587 0.007606 0.010241 0.008678 0.008837 0.008223 0.006023 0.010263
0.014284 0.013371 0.009551 0.011888 0.009757 0.026305 0.014926 0.003927 0.016798 0.022672 0.009759 0.010014 0.030976 0.035232 0.009420 0.016265 0.031264 0.015252 0.007107 0.012913 0.022142 0.007385 0.011053 0.019249 0.030699 0.010822 0.017402 0.036530 0.024222 0.019158 0.037350 0.035662 0.031080 0.039132 0.061456 0.054000 0.043062 0.072828 0.095546 0.052109 0.113879 0.119811 0.043374 0.078797 0.159554 0.088757 0.034646 0.087975 0.134082 0.023030 0.031283 0.075813 0.069753 0.014869 0.034112 0.055639 0.048105 0.028357 0.051384 0.024924 0.020206 0.059459 0.058179 0.052629 0.179161 0.266760 0.073371 0.240997 0.530807 0.302865 0.300743 0.504835 0.571458 0.244957 0.294001 0.053121 0.300045 0.496124 0.741512 0.938955 0.000015 0.929178 0.760169 0.507686 0.302108 0.026485 0.114011 0.113322 0.088064 0.022013 0.015185 0.019654 0.024622 0.018766 0.012914 0.012212 0.007822 0.008921 0.012436 0.017671 0.026410 0.020322 0.035413 0.032537 0.027825 0.020607 0.037321 0.034432 0.026455 0.077561 0.134403 0.041517 0.067241 0.211111 0.207477 0.065477 0.122512 0.196639 0.140559 0.034350 0.053033 0.069499 0.029584 0.014207 0.018881 0.028297 0.043961 0.073375 0.085578 0.096268 0.106048 0.111937 0.103788 0.112567 0.119253 0.089925 0.099620 0.117468 0.101848 0.102912 0.104443 0.070056 0.070333 0.091465 0.085381 0.042321 0.072338 0.081607 0.032445 0.029369 0.077879 0.058692 0.027963 0.056431 0.080449 0.055352 0.053004 0.052653 0.049950 0.046161 0.032559 0.045218 0.050746 0.032834 0.031653 0.052457 0.072236 0.083539 0.107847 0.097329 0.058346 0.055730 0.049537 0.066763 0.024245 0.028369 0.081500 0.070109 0.037011 0.070250 0.103033 0.040459 0.042323 0.110699 0.115737 0.052984 0.082190 0.092134 0.077073 0.068640 0.067323 0.049190 0.059766 0.044083 0.033360 0.035175 0.041169 0.041445 0.036940 0.032739 0.034133 0.042278 0.032097 0.023020 0.031377 0.041567 0.022097 0.020401 0.021542 0.031464 0.012828 0.017398 0.018326 0.045891 0.036762 0.038721 0.055491 0.099733 0.072247 0.083543 0.120158 0.125610 0.083529 0.073756 0.047561 0.033598 0.036725 0.039439 0.032481 0.037072 0.040728 0.034454 0.025786 0.032803 0.024766 0.018608 0.022727 0.024176 0.015312 0.042207 0.045585 0.016698 0.018847 0.044450 0.025360 0.008950 0.016477 0.024645 0.014753 0.006820 0.010316 0.014776 0.006786 0.005940 0.010402 0.011631 0.006609 0.010677 0.023771 0.022062 0.023638 0.025775 0.041769 0.029356 0.023700 0.020822 0.025377 0.033771 0.016190 0.026137 0.027246 0.023110 0.020967 0.020282 0.021932 0.024316 0.040399 0.033788 0.049280 0.074717 0.059919 0.075013 0.062892 0.060095 0.049394 0.032262 0.051036 0.023067 0.023553 0.041954 0.038514 0.010754 0.016852 0.031232 0.018592 0.014883 0.020947 0.017058 0.009319 0.007862 0.009080 0.007188 0.005742 0.006647 0.005588 0.007475 0.006716 0.004374 0.005478 0.005765 0.005993 0.006701 0.007606 0.007504 0.009599 0.010985 0.008358 0.009783 0.009906 0.006998 0.008059 0.011065 0.006508 0.007112 0.007374 0.006489 0.007638 0.006959 0.005364 0.009058
0.011273 0.009442 0.005670 0.017056 0.007068 0.057784 0.031870 0.004357 0.042153 0.058779 0.024255 0.012771 0.064382 0.045658 0.018754 0.048417 0.082678 0.024912 0.017513 0.071047 0.085919 0.020436 0.028290 0.099050 0.088267 0.022377 0.053642 0.105552 0.082411 0.051360 0.109649 0.131202 0.076412 0.126259 0.208970 0.109865 0.061281 0.204977 0.149976 0.040435 0.264532 0.274025 0.030121 0.117443 0.374570 0.137802 0.038438 0.150171 0.264085 0.024898 0.034299 0.172003 0.067036 0.009773 0.037742 0.115428 0.100987 0.024410 0.046778 0.019082 0.029979 0.176108 0.052641 0.044856 0.324075 0.275408 0.031018 0.118011 0.401246 0.100059 0.089575 0.146855 0.232105 0.066874 0.057983 0.170109 0.023627 0.297754 0.413886 0.734569 0.929178 0.000309 0.944034 0.768359 0.423741 0.275842 0.043751 0.151897 0.109944 0.089975 0.028731 0.013248 0.031441 0.011764 0.005550 0.004862 0.003915 0.003688 0.006684 0.014084 0.021218 0.011698 0.038911 0.041002 0.032795 0.016949 0.087835 0.112206 0.040085 0.287902 0.513256 0.182598 0.158488 0.663704 0.528372 0.169111 0.190404 0.418316 0.212654 0.055956 0.025624 0.065573 0.096292 0.014568 0.012619 0.041226 0.094563 0.075229 0.142459 0.182248 0.137557 0.132132 0.169972 0.149487 0.132200 0.189401 0.119314 0.167803 0.169882 0.202614 0.176459 0.196907 0.188426 0.182804 0.179165 0.169726 0.181337 0.157556 0.150254 0.108371 0.122757 0.150303 0.104172 0.116144 0.125069 0.106202 0.059849 0.059075 0.065784 0.057818 0.038221 0.075678 0.095269 0.086133 0.037315 0.101358 0.161453 0.139190 0.124947 0.146942 0.186503 0.130778 0.083681 0.229431 0.147576 0.100032 0.220274 0.241626 0.140043 0.146868 0.251833 0.277125 0.131166 0.197352 0.383623 0.279617 0.131475 0.215259 0.280404 0.131614 0.078178 0.101413 0.070483 0.051741 0.080789 0.043274 0.039114 0.055054 0.100388 0.022961 0.025089 0.087303 0.038485 0.016646 0.027940 0.091643 0.026997 0.015780 0.062360 0.073740 0.011864 0.029320 0.088762 0.071706 0.043329 0.090533 0.122182 0.080027 0.076517 0.089914 0.133672 0.109937 0.062762 0.048167 0.028679 0.019807 0.022054 0.023096 0.020308 0.024210 0.029708 0.022956 0.018477 0.022818 0.014271 0.010736 0.013523 0.015404 0.008724 0.035998 0.065211 0.014392 0.023618 0.083159 0.065569 0.019597 0.051346 0.062727 0.037747 0.017024 0.044323 0.047020 0.018062 0.020718 0.059813 0.045599 0.015671 0.035973 0.087136 0.045203 0.027756 0.028437 0.048332 0.028207 0.020458 0.013640 0.015058 0.025275 0.010897 0.020393 0.017076 0.013317 0.012214 0.009353 0.012091 0.013715 0.024154 0.018050 0.034822 0.102089 0.050313 0.133564 0.109745 0.100091 0.082099 0.024400 0.044437 0.012524 0.023592 0.055922 0.031277 0.008773 0.018397 0.037546 0.013019 0.012519 0.021352 0.011138 0.006161 0.005392 0.006480 0.005065 0.004575 0.005344 0.003981 0.004412 0.004871 0.003090 0.004045 0.004828 0.005293 0.005437 0.005852 0.006989 0.011507 0.008520 0.006662 0.012961 0.014322 0.006385 0.007793 0.016541 0.006019 0.005212 0.005918 0.005622 0.007081 0.007603 0.004807 0.008235
0.012063 0.009108 0.006051 0.018047 0.007196 0.064260 0.033247 0.004884 0.046494 0.071609 0.024622 0.013488 0.067771 0.051911 0.020944 0.045355 0.086296 0.026815 0.017913 0.070123 0.094145 0.020716 0.029045 0.125801 0.112597 0.026288 0.073974 0.154061 0.091618 0.053106 0.147599 0.179906 0.074777 0.125467 0.217225 0.112213 0.063855 0.187954 0.127288 0.033564 0.225888 0.234109 0.025834 0.102650 0.344816 0.104781 0.026984 0.129042 0.219287 0.017026 0.026976 0.190537 0.059593 0.008777 0.039169 0.173311 0.132951 0.025480 0.048723 0.016785 0.030599 0.181782 0.052572 0.030447 0.269438 0.243016 0.024723 0.076443 0.315764 0.072087 0.050375 0.070989 0.082275 0.027144 0.024379 0.045669 0.082924 0.025401 0.250397 0.426020 0.760169 0.944034 0.000815 0.946816 0.762502 0.517068 0.447809 0.059684 0.194467 0.152492 0.064182 0.019291 0.018053 0.008235 0.004152 0.002662 0.002761 0.002793 0.004603 0.008997 0.015697 0.008113 0.027758 0.036363 0.029077 0.016795 0.098248 0.138813 0.047310 0.163790 0.546719 0.287203 0.092170 0.589599 0.627893 0.219184 0.101966 0.312974 0.187077 0.045251 0.011661 0.023898 0.063009 0.013051 0.007823 0.025474 0.065845 0.055592 0.120895 0.157376 0.138129 0.131458 0.189920 0.172596 0.153487 0.206452 0.130647 0.184526 0.216687 0.229936 0.198297 0.243752 0.267863 0.219136 0.200793 0.259163 0.227311 0.183675 0.213286 0.168507 0.106632 0.166069 0.133861 0.083586 0.079001 0.103473 0.057804 0.043564 0.050967 0.053492 0.037247 0.068374 0.087642 0.087704 0.037490 0.103316 0.150350 0.144681 0.117143 0.134309 0.179206 0.102025 0.069281 0.210776 0.151103 0.086718 0.171666 0.236325 0.210283 0.139104 0.209569 0.317891 0.229513 0.143435 0.304004 0.312361 0.169268 0.150466 0.209284 0.145126 0.091554 0.082646 0.066242 0.062452 0.089206 0.036878 0.036023 0.059236 0.097004 0.020458 0.023285 0.100099 0.041347 0.015466 0.035084 0.111501 0.021537 0.014674 0.100172 0.076625 0.009038 0.033611 0.141752 0.069579 0.037189 0.124041 0.153207 0.072337 0.064170 0.100095 0.118306 0.087927 0.044813 0.040749 0.022167 0.014463 0.016474 0.016846 0.014995 0.017977 0.021997 0.016103 0.012921 0.015067 0.009417 0.007745 0.011209 0.012704 0.007640 0.028672 0.052630 0.013103 0.019230 0.069548 0.061350 0.019722 0.044566 0.078666 0.048178 0.017446 0.055551 0.070734 0.023599 0.020146 0.075368 0.058357 0.017054 0.034387 0.079562 0.048360 0.030687 0.026817 0.044268 0.027557 0.020631 0.011644 0.013296 0.019038 0.008394 0.015999 0.012797 0.010280 0.009087 0.007885 0.009753 0.011579 0.018511 0.013146 0.025670 0.076912 0.038051 0.123669 0.091656 0.102762 0.074951 0.024870 0.045212 0.012940 0.022332 0.052674 0.026845 0.009345 0.023180 0.041198 0.014416 0.011686 0.024322 0.011277 0.006043 0.005754 0.006220 0.004914 0.004257 0.004938 0.003751 0.004126 0.004424 0.002863 0.003644 0.004374 0.004827 0.005157 0.005840 0.006417 0.010601 0.008364 0.006043 0.010923 0.012549 0.006219 0.006661 0.013470 0.005883 0.005145 0.005687 0.005536 0.006877 0.007399 0.004931 0.008685
0.013967 0.011148 0.008037 0.019732 0.010312 0.070247 0.027272 0.005922 0.038672 0.054401 0.018670 0.013795 0.049906 0.040375 0.015685 0.030885 0.053826 0.026122 0.013744 0.035672 0.049143 0.015977 0.019222 0.056736 0.054851 0.018807 0.037100 0.082389 0.045262 0.037287 0.080663 0.095373 0.057182 0.068821 0.114829 0.074034 0.061984 0.129863 0.098206 0.036690 0.159291 0.168824 0.035446 0.098856 0.280521 0.127961 0.040479 0.157059 0.268220 0.045695 0.045617 0.182978 0.093280 0.016782 0.048673 0.143725 0.117221 0.026631 0.056417 0.027172 0.056493 0.221520 0.110342 0.066479 0.331926 0.377624 0.087002 0.205850 0.498585 0.216214 0.106463 0.163847 0.181500 0.048577 0.047073 0.102533 0.081953 0.152775 0.022699 0.356684 0.507686 0.768359 0.946816 0.000799 0.942523 0.773458 0.614842 0.514253 0.102432 0.166874 0.058455 0.046715 0.027974 0.005777 0.003420 0.003095 0.003121 0.003237 0.005409 0.008623 0.015447 0.011087 0.030634 0.029248 0.027609 0.027694 0.107997 0.102559 0.062156 0.163503 0.290593 0.178394 0.105103 0.203863 0.292325 0.135079 0.032824 0.066423 0.072127 0.021449 0.005970 0.010617 0.021212 0.012629 0.008618 0.019067 0.037467 0.050638 0.073692 0.098188 0.109526 0.120964 0.140474 0.189555 0.145567 0.240471 0.115931 0.181235 0.161979 0.152022 0.168660 0.185031 0.141920 0.165928 0.181650 0.153378 0.138842 0.166006 0.149108 0.088703 0.120445 0.137700 0.081877 0.072150 0.083542 0.079504 0.064515 0.053505 0.043993 0.055103 0.045937 0.059757 0.062361 0.067341 0.046375 0.086651 0.110727 0.120644 0.134719 0.121371 0.104429 0.071433 0.082222 0.141764 0.069539 0.060909 0.153695 0.140960 0.104740 0.111096 0.144531 0.136670 0.130721 0.128472 0.152084 0.111247 0.112171 0.090240 0.071274 0.057978 0.060113 0.053751 0.045711 0.051552 0.054066 0.033227 0.037590 0.057042 0.067711 0.030112 0.034751 0.085570 0.047923 0.021358 0.041631 0.096809 0.027414 0.023280 0.077354 0.070741 0.015111 0.039000 0.082693 0.065926 0.044145 0.092816 0.104717 0.068731 0.072405 0.109384 0.110215 0.080354 0.055962 0.056368 0.032092 0.021224 0.024000 0.024460 0.020650 0.023688 0.027564 0.022380 0.016964 0.021560 0.014291 0.013980 0.017694 0.023318 0.012407 0.036032 0.048873 0.015777 0.018859 0.052957 0.044682 0.014604 0.027733 0.056365 0.033727 0.013099 0.028536 0.045052 0.015135 0.012562 0.033306 0.033086 0.014078 0.021400 0.038350 0.032217 0.024943 0.025674 0.037809 0.032545 0.025861 0.019892 0.025456 0.036111 0.015284 0.026456 0.021673 0.016565 0.015158 0.014119 0.017315 0.019104 0.030594 0.023170 0.034127 0.078606 0.056800 0.112351 0.080806 0.095587 0.077261 0.042682 0.069532 0.024663 0.033132 0.067425 0.036662 0.017864 0.034997 0.051013 0.021299 0.015354 0.027307 0.014830 0.008020 0.007287 0.008783 0.006367 0.005726 0.005699 0.004789 0.005253 0.005265 0.003583 0.004423 0.005531 0.006013 0.007308 0.008770 0.009444 0.014152 0.016706 0.009093 0.014920 0.014741 0.008758 0.008940 0.014042 0.007031 0.007066 0.007165 0.006456 0.007681 0.008550 0.007066 0.010698
0.012850 0.010238 0.008440 0.014736 0.009243 0.039634 0.019258 0.006634 0.032993 0.049844 0.019912 0.014816 0.055076 0.050946 0.019478 0.041375 0.058391 0.024039 0.013908 0.039197 0.051078 0.016218 0.025422 0.065385 0.063775 0.026446 0.055749 0.096031 0.048987 0.051405 0.108084 0.089775 0.067375 0.083206 0.103991 0.060428 0.059846 0.123876 0.086451 0.035076 0.111909 0.118396 0.031997 0.056687 0.173784 0.099985 0.034254 0.101947 0.189416 0.038009 0.037637 0.138534 0.083828 0.018171 0.049317 0.119294 0.119223 0.036819 0.060266 0.039887 0.099008 0.172358 0.097781 0.124972 0.365248 0.246825 0.071694 0.233905 0.380474 0.110796 0.060141 0.094827 0.105419 0.033379 0.020283 0.044320 0.042500 0.074276 0.106685 0.034635 0.302108 0.423741 0.762502 0.942523 0.001924 0.947330 0.775503 0.692307 0.657175 0.115025 0.044525 0.017849 0.035704 0.010440 0.001573 0.001138 0.002026 0.002254 0.004132 0.007689 0.015444 0.013110 0.078664 0.067201 0.039921 0.097292 0.349965 0.196368 0.091570 0.484242 0.514800 0.166940 0.135908 0.379577 0.247810 0.053080 0.029638 0.056769 0.045749 0.015612 0.006564 0.012902 0.017019 0.011190 0.010552 0.025444 0.032243 0.044964 0.057675 0.077592 0.105703 0.112886 0.132858 0.155145 0.127543 0.124117 0.106077 0.141196 0.127262 0.125907 0.164007 0.122378 0.116850 0.173840 0.165953 0.109060 0.147259 0.166246 0.094280 0.089872 0.139241 0.098690 0.077866 0.110945 0.092243 0.081908 0.087572 0.062991 0.047828 0.052524 0.036226 0.069471 0.084366 0.065743 0.055339 0.119181 0.140890 0.145645 0.157522 0.168005 0.133996 0.090091 0.129056 0.237147 0.102756 0.090129 0.252635 0.255639 0.119262 0.133146 0.246853 0.171199 0.103010 0.170835 0.199273 0.079926 0.084637 0.103898 0.069658 0.038611 0.057450 0.054026 0.049216 0.040940 0.042592 0.039866 0.034850 0.036272 0.049184 0.024362 0.019285 0.045958 0.031620 0.016142 0.027271 0.062537 0.022938 0.018700 0.040548 0.050753 0.016621 0.032484 0.049686 0.074683 0.054710 0.054637 0.059116 0.057832 0.061868 0.071393 0.086541 0.076950 0.058560 0.050179 0.033498 0.026869 0.030309 0.030584 0.024932 0.026922 0.028053 0.022204 0.015038 0.017834 0.012509 0.010821 0.014565 0.021603 0.014383 0.036276 0.043625 0.017959 0.024783 0.070441 0.053754 0.017589 0.044859 0.079287 0.040226 0.016580 0.042484 0.052284 0.018850 0.014022 0.035561 0.030078 0.013637 0.019484 0.032149 0.026071 0.022588 0.024657 0.031523 0.022018 0.020277 0.014607 0.018969 0.021542 0.012649 0.020691 0.021408 0.017150 0.015381 0.014004 0.015739 0.018011 0.028934 0.027597 0.040169 0.075695 0.065524 0.100301 0.071197 0.077421 0.065440 0.051336 0.076918 0.034912 0.038917 0.066984 0.039191 0.017162 0.038516 0.042740 0.019211 0.012700 0.020077 0.010433 0.006827 0.005982 0.006510 0.005315 0.005179 0.004905 0.004182 0.004428 0.004743 0.003397 0.004080 0.004580 0.005017 0.005095 0.005659 0.005812 0.008610 0.008447 0.007393 0.010708 0.011561 0.006961 0.008239 0.011677 0.005783 0.006358 0.006959 0.006087 0.006767 0.008454 0.007488 0.012217
0.009620 0.006720 0.005880 0.009720 0.006888 0.031713 0.016127 0.005388 0.025907 0.049521 0.018564 0.011811 0.053164 0.044636 0.013731 0.028811 0.061143 0.017065 0.009899 0.040998 0.050287 0.012226 0.022085 0.101996 0.065777 0.023114 0.065221 0.124742 0.050996 0.047759 0.137254 0.124413 0.069268 0.093109 0.130753 0.055477 0.058703 0.151158 0.084427 0.025247 0.127766 0.153971 0.024584 0.049715 0.200282 0.074808 0.020019 0.084323 0.174901 0.018538 0.023674 0.176503 0.072477 0.014676 0.053842 0.193383 0.175311 0.039968 0.064927 0.023035 0.084381 0.231171 0.055906 0.052707 0.316115 0.147156 0.018322 0.060768 0.145786 0.026210 0.015620 0.023718 0.026379 0.011560 0.007346 0.011375 0.012800 0.036655 0.038377 0.130799 0.026485 0.275842 0.517068 0.773458 0.947330 0.014506 0.956097 0.804829 0.850981 0.839555 0.051494 0.031862 0.024647 0.016785 0.003127 0.000596 0.000682 0.001250 0.001907 0.003824 0.007171 0.005116 0.070202 0.110847 0.045166 0.128955 0.615670 0.503832 0.165850 0.634283 0.766179 0.352910 0.111610 0.416667 0.320348 0.058492 0.013687 0.030181 0.031297 0.009085 0.002713 0.006039 0.010776 0.006188 0.005212 0.012788 0.023885 0.033747 0.053166 0.074202 0.083218 0.088707 0.112251 0.126837 0.100704 0.118986 0.098865 0.149326 0.141144 0.133656 0.166130 0.164078 0.173710 0.213919 0.226722 0.197573 0.236023 0.211734 0.221167 0.213185 0.148027 0.139735 0.159893 0.096370 0.062816 0.076601 0.050805 0.030931 0.034155 0.055771 0.027492 0.063077 0.105271 0.082874 0.045370 0.109400 0.160287 0.146094 0.132220 0.165833 0.197161 0.098529 0.117819 0.327528 0.224647 0.109814 0.270265 0.411619 0.252726 0.147265 0.296648 0.344528 0.156154 0.146357 0.222684 0.113294 0.078735 0.090868 0.068600 0.036000 0.043146 0.046835 0.039283 0.030565 0.038727 0.027935 0.020263 0.023891 0.038980 0.013787 0.011687 0.035506 0.021026 0.010527 0.021196 0.061500 0.013575 0.012435 0.052423 0.046660 0.009327 0.024703 0.088584 0.064409 0.037656 0.069509 0.118896 0.054487 0.049076 0.076009 0.098287 0.055577 0.031444 0.030587 0.019805 0.016308 0.019589 0.020908 0.018023 0.019989 0.020536 0.015071 0.010829 0.012684 0.008840 0.008155 0.011110 0.015392 0.009937 0.030075 0.036558 0.012282 0.016664 0.064855 0.045833 0.013316 0.040481 0.098389 0.040826 0.016781 0.047374 0.059966 0.016345 0.013247 0.037340 0.028851 0.012066 0.017463 0.032787 0.021155 0.017428 0.021648 0.026370 0.017276 0.013435 0.010543 0.011077 0.013677 0.007802 0.012869 0.012661 0.011247 0.010907 0.009519 0.011120 0.012648 0.020132 0.015145 0.026471 0.060966 0.046174 0.095888 0.061970 0.073769 0.060650 0.036917 0.053711 0.018968 0.024575 0.043829 0.022818 0.010882 0.023516 0.030327 0.012771 0.010116 0.015403 0.007904 0.005345 0.004915 0.004957 0.004042 0.004079 0.004051 0.003191 0.003288 0.003842 0.002826 0.003106 0.003665 0.004113 0.004372 0.004543 0.005185 0.007110 0.006708 0.005324 0.008873 0.009231 0.005143 0.005632 0.008608 0.004551 0.004344 0.005094 0.004805 0.005425 0.006661 0.005677 0.010047
0.012316 0.009102 0.006555 0.020434 0.009409 0.073048 0.038040 0.008195 0.055108 0.099496 0.038295 0.016005 0.085364 0.061717 0.021599 0.049599 0.129289 0.036409 0.017285 0.103644 0.156781 0.032175 0.037950 0.179438 0.129346 0.030445 0.082454 0.150071 0.082015 0.052517 0.127069 0.148857 0.074513 0.089332 0.151777 0.079622 0.046912 0.124310 0.088306 0.022604 0.192039 0.219520 0.026170 0.080285 0.361059 0.125627 0.024325 0.126238 0.304468 0.027933 0.023787 0.268759 0.124697 0.014722 0.042588 0.314555 0.270944 0.049433 0.133463 0.042724 0.084943 0.414339 0.141954 0.040673 0.336479 0.356138 0.036606 0.043934 0.176530 0.044528 0.015857 0.019923 0.021580 0.008174 0.005853 0.009933 0.007180 0.022486 0.042283 0.089783 0.114011 0.043751 0.447809 0.614842 0.775503 0.956097 0.051769 0.943903 0.823816 0.903081 0.827271 0.024719 0.023977 0.010312 0.005449 0.001153 0.000623 0.000996 0.001990 0.003445 0.009088 0.006193 0.032773 0.077829 0.058999 0.023962 0.237774 0.319746 0.109553 0.122317 0.567077 0.340614 0.048875 0.094081 0.196444 0.072639 0.007238 0.007799 0.021885 0.021134 0.003225 0.005211 0.021812 0.011318 0.005339 0.011625 0.036738 0.029783 0.059098 0.079154 0.069736 0.060193 0.107567 0.096282 0.075491 0.121016 0.073512 0.132508 0.137883 0.121597 0.118877 0.175419 0.165229 0.153198 0.198541 0.249023 0.186912 0.208740 0.356837 0.247126 0.120781 0.286931 0.291429 0.098977 0.085349 0.149398 0.059090 0.035066 0.037671 0.054583 0.034677 0.062464 0.080425 0.128813 0.047631 0.087214 0.137368 0.146652 0.103290 0.105826 0.162435 0.096477 0.090910 0.203971 0.175785 0.158595 0.217816 0.239953 0.288408 0.203942 0.211357 0.285657 0.211234 0.132355 0.180826 0.141340 0.096227 0.092965 0.087349 0.061287 0.059568 0.059937 0.041268 0.032503 0.068513 0.028535 0.022401 0.030112 0.076517 0.017678 0.014057 0.083314 0.038808 0.013986 0.026748 0.104281 0.018941 0.016450 0.126278 0.096147 0.012469 0.052394 0.222497 0.112548 0.044967 0.188083 0.349626 0.087124 0.051289 0.187220 0.260306 0.085761 0.029978 0.040052 0.020883 0.014616 0.017931 0.019548 0.016293 0.018126 0.022150 0.013859 0.010270 0.012300 0.008576 0.006607 0.009901 0.012948 0.007975 0.024094 0.055849 0.014494 0.015962 0.077096 0.087245 0.021895 0.049249 0.129795 0.080218 0.025502 0.075852 0.108939 0.038216 0.024462 0.080392 0.068351 0.024472 0.033768 0.074316 0.045786 0.028092 0.025032 0.037946 0.023996 0.018719 0.009635 0.010200 0.012713 0.006075 0.010599 0.010029 0.009845 0.009742 0.008588 0.010014 0.011913 0.019703 0.013763 0.024557 0.079349 0.037517 0.112835 0.068745 0.095208 0.078495 0.034110 0.053810 0.017429 0.035273 0.069237 0.027248 0.012055 0.030905 0.042202 0.012566 0.010413 0.023398 0.009722 0.005484 0.005610 0.005314 0.003939 0.003488 0.004231 0.003156 0.003146 0.003598 0.002634 0.003200 0.003496 0.003723 0.003847 0.004528 0.004696 0.007890 0.006115 0.005433 0.008773 0.011108 0.005663 0.007095 0.011791 0.005616 0.005154 0.005729 0.006253 0.007098 0.009173 0.006717 0.011565
0.017573 0.015520 0.016035 0.021398 0.014316 0.041781 0.019841 0.008700 0.027717 0.037156 0.015465 0.011508 0.045025 0.038350 0.009541 0.018278 0.042041 0.013889 0.005947 0.018321 0.022790 0.007428 0.010530 0.023454 0.026904 0.011969 0.023158 0.053408 0.030946 0.031919 0.057589 0.050771 0.043031 0.039901 0.047472 0.029898 0.043405 0.052733 0.051991 0.017037 0.069996 0.068612 0.019762 0.047071 0.160309 0.090591 0.021544 0.093370 0.240202 0.063153 0.024803 0.140391 0.197106 0.033420 0.036732 0.151594 0.181044 0.059518 0.100513 0.061418 0.136344 0.181200 0.156292 0.075603 0.195675 0.260641 0.086183 0.103257 0.153421 0.086704 0.030468 0.037504 0.058153 0.031189 0.022088 0.033338 0.019387 0.024848 0.045253 0.233536 0.113322 0.151897 0.059684 0.514253 0.692307 0.804829 0.943903 0.064466 0.937198 0.827594 0.876011 0.845289 0.031642 0.016322 0.009157 0.005749 0.002726 0.002206 0.004208 0.009880 0.019553 0.029274 0.117896 0.055466 0.033356 0.075135 0.160632 0.071897 0.073271 0.071937 0.116583 0.062471 0.026053 0.024151 0.035836 0.016884 0.012902 0.009046 0.017699 0.015947 0.011959 0.008777 0.010471 0.017738 0.006708 0.010055 0.015320 0.023510 0.024687 0.034013 0.039983 0.049552 0.060722 0.066143 0.066919 0.064850 0.064644 0.101231 0.090888 0.056504 0.072175 0.056896 0.038589 0.071006 0.095416 0.040406 0.055719 0.096245 0.061043 0.028364 0.066059 0.102906 0.046223 0.033219 0.048175 0.051606 0.048382 0.047714 0.033240 0.038481 0.047748 0.074999 0.080154 0.076647 0.085795 0.079990 0.085361 0.119287 0.137039 0.134514 0.071584 0.058997 0.170196 0.149615 0.040257 0.076167 0.187901 0.122024 0.066399 0.095277 0.111994 0.051097 0.044839 0.072313 0.063626 0.027437 0.044878 0.043958 0.033445 0.026052 0.034927 0.036194 0.036439 0.019215 0.025387 0.024889 0.021171 0.015932 0.043087 0.025082 0.013540 0.047272 0.075000 0.026698 0.028229 0.075440 0.031492 0.031948 0.043483 0.049434 0.031155 0.059200 0.035733 0.048822 0.033497 0.045139 0.074115 0.049629 0.032075 0.101993 0.153141 0.069601 0.041940 0.068189 0.043687 0.034581 0.039978 0.042209 0.031029 0.032207 0.033943 0.024175 0.014603 0.019073 0.015824 0.013849 0.016160 0.020943 0.014118 0.025940 0.036939 0.012612 0.011996 0.040027 0.033690 0.011386 0.019941 0.044448 0.026600 0.011865 0.020150 0.027171 0.014167 0.008020 0.015334 0.017968 0.012223 0.012014 0.022939 0.023924 0.019917 0.023464 0.033328 0.028707 0.023546 0.018359 0.016656 0.021105 0.011743 0.015605 0.016762 0.017368 0.017642 0.019017 0.020774 0.024927 0.038302 0.033285 0.041715 0.074476 0.064062 0.092004 0.061296 0.079562 0.072460 0.066282 0.069833 0.031686 0.044820 0.060753 0.034099 0.024777 0.036996 0.039764 0.017109 0.013766 0.021157 0.013726 0.010067 0.008911 0.008236 0.005980 0.005192 0.005485 0.004262 0.004468 0.004890 0.004819 0.004806 0.005158 0.004695 0.005286 0.006143 0.006259 0.008307 0.010641 0.009002 0.013008 0.012470 0.011347 0.014277 0.013911 0.007984 0.009599 0.009767 0.009937 0.010789 0.013369 0.015268 0.017902
0.014660 0.010969 0.008442 0.012401 0.009796 0.036169 0.016883 0.004008 0.019509 0.028227 0.012579 0.009603 0.035682 0.027689 0.007599 0.013097 0.028275 0.014940 0.005936 0.020455 0.018816 0.006413 0.010639 0.030635 0.017090 0.009463 0.026966 0.058036 0.026796 0.031659 0.075945 0.055840 0.044639 0.085998 0.089178 0.035396 0.055732 0.167434 0.070205 0.028135 0.116526 0.130216 0.024764 0.051449 0.151519 0.081433 0.026450 0.074929 0.140508 0.021273 0.033694 0.176035 0.082087 0.019704 0.092579 0.197002 0.218770 0.088890 0.100412 0.050603 0.166450 0.172576 0.052870 0.099038 0.282383 0.093197 0.019868 0.055948 0.086339 0.026945 0.017838 0.037547 0.054668 0.015450 0.011486 0.022210 0.014891 0.015991 0.016208 0.059218 0.088064 0.109944 0.194467 0.102432 0.657175 0.850981 0.823816 0.937198 0.167736 0.918197 0.849351 0.894990 0.845242 0.038804 0.015423 0.007291 0.008167 0.008664 0.010053 0.065426 0.066126 0.045152 0.464018 0.390948 0.078904 0.343613 0.666000 0.308856 0.099235 0.531574 0.402484 0.087945 0.039117 0.094292 0.051433 0.010323 0.006811 0.013650 0.009042 0.006520 0.003595 0.006017 0.007026 0.005908 0.005013 0.009580 0.011154 0.018995 0.021365 0.029635 0.027456 0.039857 0.051841 0.055032 0.063435 0.068408 0.069761 0.113890 0.098561 0.068614 0.078371 0.085921 0.062513 0.086024 0.104161 0.073934 0.126596 0.106724 0.078601 0.115964 0.120565 0.086774 0.087175 0.107086 0.071461 0.105642 0.067343 0.045504 0.069187 0.133190 0.056059 0.137521 0.214357 0.129074 0.073675 0.178531 0.186707 0.160025 0.159981 0.199222 0.219232 0.088168 0.123800 0.311785 0.193840 0.066755 0.166735 0.283296 0.132445 0.063666 0.110312 0.111222 0.042046 0.050666 0.067117 0.033940 0.044834 0.049675 0.039239 0.032786 0.039803 0.039188 0.031133 0.032642 0.027682 0.020767 0.015621 0.021479 0.027905 0.010598 0.013428 0.030947 0.022298 0.009596 0.013872 0.038108 0.010185 0.012712 0.025855 0.027682 0.008856 0.020060 0.025400 0.036331 0.032425 0.038852 0.042275 0.041569 0.055503 0.043496 0.082194 0.045642 0.034151 0.043932 0.033794 0.030168 0.040476 0.042443 0.036933 0.036318 0.041909 0.031101 0.023851 0.026705 0.021813 0.017652 0.025370 0.028214 0.014751 0.046231 0.049172 0.013484 0.018643 0.060304 0.033390 0.009652 0.032014 0.060512 0.020830 0.009789 0.030779 0.030760 0.007479 0.007780 0.015429 0.010325 0.005850 0.008937 0.014675 0.010082 0.010071 0.012895 0.018048 0.012939 0.012529 0.010261 0.012953 0.016285 0.009493 0.014426 0.013934 0.012006 0.011052 0.011142 0.012201 0.014273 0.020924 0.018662 0.023956 0.049152 0.029771 0.064015 0.042648 0.050582 0.045957 0.028441 0.048636 0.015435 0.022475 0.039287 0.025076 0.013760 0.032120 0.043420 0.019036 0.022156 0.029354 0.018483 0.012993 0.010324 0.010285 0.007072 0.005280 0.006243 0.005248 0.005450 0.005563 0.004080 0.004885 0.005423 0.007158 0.006397 0.007235 0.007207 0.008483 0.008213 0.009107 0.009413 0.009963 0.006839 0.009436 0.012721 0.007866 0.007762 0.010176 0.010090 0.008730 0.009613 0.007951 0.014646
0.017954 0.012608 0.009023 0.028855 0.012776 0.088244 0.062086 0.010937 0.051043 0.101637 0.054377 0.014186 0.067026 0.057936 0.021171 0.050942 0.137010 0.039423 0.020382 0.146753 0.157481 0.032206 0.047912 0.167996 0.105211 0.028364 0.076835 0.099427 0.069193 0.062678 0.106632 0.119594 0.068452 0.102840 0.124829 0.066184 0.034276 0.121677 0.075619 0.016350 0.156216 0.254508 0.024656 0.059029 0.342392 0.139784 0.022650 0.125885 0.314113 0.023831 0.025811 0.302803 0.093296 0.010569 0.054782 0.302508 0.236832 0.083146 0.186335 0.041368 0.056919 0.332130 0.063660 0.016590 0.206617 0.128285 0.010476 0.016067 0.042608 0.010572 0.006743 0.009453 0.010453 0.004661 0.003985 0.009917 0.006666 0.011082 0.011647 0.015662 0.022013 0.089975 0.152492 0.166874 0.115025 0.839555 0.903081 0.827594 0.918197 0.238690 0.911804 0.835463 0.896752 0.837767 0.028778 0.014095 0.008956 0.006971 0.010533 0.117983 0.095947 0.022342 0.234029 0.634734 0.233610 0.075883 0.583199 0.683785 0.150604 0.146433 0.507439 0.228216 0.022934 0.039794 0.057561 0.026783 0.004219 0.004486 0.012691 0.013413 0.002684 0.005435 0.018950 0.005914 0.003821 0.010016 0.024395 0.020678 0.039344 0.051900 0.033179 0.027673 0.059421 0.040975 0.032300 0.070931 0.040327 0.088697 0.095884 0.083961 0.064011 0.118062 0.115807 0.079099 0.119253 0.196581 0.167509 0.137697 0.327079 0.325097 0.131421 0.304457 0.456097 0.274969 0.163923 0.331991 0.158705 0.061441 0.124025 0.195154 0.052224 0.097036 0.177432 0.184036 0.033335 0.104302 0.163399 0.121101 0.073734 0.080531 0.234828 0.117339 0.045007 0.224275 0.320576 0.167038 0.117974 0.265865 0.314349 0.148063 0.099809 0.213810 0.135713 0.071968 0.107826 0.093916 0.067826 0.081809 0.083856 0.057577 0.064063 0.059202 0.026778 0.019345 0.050128 0.015941 0.011937 0.015060 0.045482 0.007732 0.008079 0.050919 0.018912 0.006956 0.016078 0.070681 0.014751 0.009130 0.078824 0.087273 0.011630 0.028028 0.185458 0.124369 0.041841 0.125803 0.367455 0.151281 0.055775 0.129343 0.370839 0.156444 0.035766 0.043118 0.023714 0.015387 0.018205 0.021071 0.018323 0.021973 0.029688 0.018543 0.014638 0.017965 0.011895 0.008996 0.014230 0.015822 0.008219 0.031904 0.090025 0.014907 0.017847 0.118741 0.126410 0.026146 0.065049 0.140469 0.080130 0.022496 0.072439 0.092808 0.031211 0.021702 0.067486 0.052601 0.018183 0.029352 0.062076 0.034092 0.024045 0.022396 0.027250 0.017997 0.014788 0.008120 0.008005 0.011007 0.005267 0.008773 0.008110 0.006972 0.007034 0.006207 0.007234 0.008568 0.013507 0.009488 0.016886 0.064569 0.023698 0.081580 0.061614 0.073495 0.070556 0.022829 0.043528 0.011251 0.024584 0.060011 0.021934 0.009264 0.027438 0.044277 0.010738 0.011289 0.025976 0.010469 0.006328 0.006620 0.006547 0.005092 0.004085 0.005457 0.003492 0.003625 0.004025 0.003067 0.003634 0.004200 0.004466 0.004527 0.004796 0.005194 0.008524 0.006227 0.005517 0.008957 0.011078 0.005831 0.007490 0.014567 0.006773 0.005718 0.006980 0.007739 0.008958 0.010757 0.007644 0.013057
0.031306 0.034970 0.022583 0.053125 0.024655 0.085231 0.065187 0.013484 0.053433 0.072718 0.051084 0.019511 0.080220 0.070305 0.031755 0.067830 0.136644 0.055590 0.027100 0.101209 0.116883 0.038340 0.034798 0.076575 0.076452 0.030273 0.042837 0.062541 0.063408 0.062608 0.055571 0.072502 0.058961 0.057805 0.075764 0.070783 0.040400 0.088632 0.103818 0.031311 0.161549 0.220372 0.047420 0.096932 0.374723 0.275396 0.055383 0.178533 0.453180 0.123742 0.043973 0.279640 0.249748 0.034993 0.042012 0.218340 0.223568 0.119692 0.307431 0.208897 0.104887 0.322716 0.283242 0.069399 0.155417 0.262156 0.072415 0.043502 0.071632 0.042013 0.022653 0.024202 0.030004 0.022867 0.017472 0.036786 0.018815 0.020874 0.025125 0.031924 0.015185 0.028731 0.064182 0.058455 0.044525 0.051494 0.827271 0.876011 0.849351 0.911804 0.256115 0.893357 0.835414 0.834977 0.688609 0.028267 0.037247 0.007698 0.010983 0.057682 0.048030 0.032339 0.083539 0.167824 0.127325 0.036801 0.079344 0.174711 0.085857 0.025110 0.067798 0.064237 0.019189 0.018335 0.025430 0.025849 0.011003 0.009532 0.014949 0.022410 0.006538 0.007670 0.022150 0.013237 0.006527 0.011587 0.025174 0.021910 0.025108 0.035467 0.028949 0.028374 0.045873 0.038153 0.032307 0.062679 0.037233 0.072576 0.068936 0.060325 0.046320 0.058192 0.040088 0.043690 0.075226 0.058287 0.052366 0.089056 0.154902 0.086101 0.082181 0.245620 0.238371 0.190695 0.172289 0.261613 0.212937 0.123031 0.132382 0.154943 0.126328 0.127868 0.098221 0.173665 0.074582 0.079879 0.083358 0.099042 0.085019 0.070855 0.084025 0.095147 0.082531 0.096687 0.094250 0.155401 0.146564 0.081305 0.110491 0.132732 0.075570 0.058110 0.067137 0.086696 0.082522 0.058890 0.065161 0.082247 0.075712 0.054825 0.062066 0.075915 0.039377 0.023961 0.062829 0.031588 0.022858 0.021748 0.075343 0.023828 0.014259 0.076768 0.056226 0.017530 0.025542 0.086533 0.047571 0.026148 0.067819 0.100605 0.047228 0.068193 0.103619 0.121762 0.070522 0.111556 0.319329 0.169103 0.073096 0.244087 0.514635 0.242967 0.105776 0.186181 0.106354 0.054868 0.056140 0.056785 0.043345 0.046676 0.061007 0.039953 0.027819 0.035720 0.028238 0.019338 0.025575 0.034129 0.017127 0.042508 0.097617 0.028253 0.025025 0.094320 0.124397 0.034233 0.046731 0.086518 0.084482 0.027529 0.042526 0.057408 0.039022 0.021532 0.045476 0.046187 0.025062 0.030024 0.074394 0.060180 0.045672 0.046431 0.059510 0.047210 0.040876 0.021877 0.020760 0.030761 0.015744 0.021256 0.021240 0.017981 0.018018 0.018280 0.020678 0.027255 0.042311 0.031916 0.045524 0.111197 0.053008 0.118499 0.108676 0.112516 0.119699 0.074227 0.089207 0.033545 0.077682 0.107217 0.051179 0.024578 0.058266 0.069667 0.019248 0.020427 0.038025 0.016342 0.010381 0.011787 0.011816 0.010878 0.008237 0.009585 0.005987 0.005796 0.005975 0.005211 0.005917 0.005903 0.006478 0.006547 0.007571 0.007050 0.011823 0.009902 0.009672 0.012832 0.018043 0.011629 0.014266 0.021382 0.011660 0.010628 0.011383 0.012367 0.013640 0.019102 0.013281 0.017307
0.036524 0.034724 0.031755 0.036466 0.020447 0.048031 0.027984 0.011313 0.029082 0.031205 0.015236 0.009277 0.029436 0.025598 0.009300 0.019100 0.024730 0.008697 0.006110 0.014139 0.011435 0.006510 0.008927 0.013836 0.013211 0.010233 0.017717 0.028664 0.023646 0.030676 0.036231 0.037531 0.033158 0.029608 0.031470 0.023513 0.023218 0.041743 0.038675 0.013178 0.048963 0.060630 0.017937 0.039859 0.107434 0.069749 0.015841 0.072141 0.169954 0.065253 0.021895 0.101749 0.188542 0.050657 0.042736 0.147519 0.221684 0.113955 0.122253 0.080727 0.149227 0.083046 0.076653 0.053608 0.109280 0.070862 0.032061 0.044719 0.038943 0.028439 0.019220 0.026939 0.034596 0.037596 0.038648 0.063478 0.032495 0.031912 0.027920 0.058567 0.019654 0.013248 0.019291 0.046715 0.017849 0.031862 0.024719 0.845289 0.894990 0.835463 0.893357 0.252545 0.915290 0.816711 0.746684 0.547796 0.063388 0.078575 0.084212 0.243930 0.135648 0.132237 0.421630 0.153157 0.054955 0.121326 0.158819 0.050648 0.026215 0.027329 0.023030 0.008270 0.007934 0.009794 0.010677 0.008467 0.008911 0.008141 0.014537 0.011465 0.009374 0.006721 0.008969 0.014259 0.005406 0.008732 0.010196 0.017058 0.017016 0.021806 0.019030 0.024022 0.026078 0.024069 0.027604 0.032454 0.033443 0.064374 0.065090 0.036497 0.032855 0.032254 0.023097 0.024371 0.031888 0.017101 0.030423 0.030076 0.018082 0.016473 0.030039 0.049453 0.033985 0.048374 0.062849 0.076036 0.090207 0.087256 0.141013 0.145102 0.187297 0.203244 0.174983 0.123284 0.097921 0.135141 0.085906 0.108071 0.121026 0.125216 0.080705 0.055768 0.108506 0.108046 0.047104 0.042379 0.085211 0.056793 0.028178 0.032756 0.039021 0.023035 0.019350 0.040301 0.038478 0.020030 0.034900 0.041814 0.030018 0.021066 0.027022 0.036443 0.020819 0.011184 0.015846 0.014958 0.009928 0.007802 0.027635 0.014319 0.006724 0.026855 0.053074 0.014327 0.017201 0.053080 0.036705 0.022239 0.029399 0.029021 0.035853 0.050042 0.016668 0.029569 0.029661 0.024016 0.028594 0.035216 0.026471 0.053220 0.118427 0.069750 0.052169 0.099899 0.071664 0.053886 0.055176 0.058332 0.044108 0.050052 0.055065 0.038275 0.025973 0.034648 0.029479 0.023256 0.023917 0.027504 0.018611 0.034590 0.047574 0.011112 0.013059 0.046201 0.029378 0.011966 0.020874 0.033471 0.019322 0.010315 0.016036 0.016505 0.008372 0.007740 0.010384 0.009330 0.007366 0.009719 0.016553 0.016847 0.018925 0.022441 0.028411 0.028289 0.025153 0.019271 0.017068 0.025987 0.016554 0.019725 0.020836 0.018984 0.019230 0.017805 0.021134 0.024895 0.035233 0.029481 0.035974 0.060982 0.047651 0.079034 0.073543 0.073204 0.077082 0.079550 0.066349 0.030097 0.055142 0.048256 0.034515 0.021438 0.038076 0.037575 0.015010 0.017434 0.028819 0.017326 0.012896 0.013763 0.013535 0.011927 0.008467 0.009413 0.006001 0.006352 0.006616 0.007383 0.006698 0.006639 0.006114 0.006375 0.007537 0.006656 0.010190 0.010997 0.010196 0.014674 0.015569 0.014545 0.016723 0.018977 0.010884 0.011112 0.010365 0.010672 0.012414 0.016517 0.019491 0.020842
0.036242 0.032785 0.021901 0.056673 0.020488 0.122201 0.095809 0.014188 0.066636 0.104667 0.066993 0.016159 0.077782 0.060630 0.029024 0.071457 0.136721 0.031092 0.027565 0.117057 0.086171 0.029186 0.048969 0.096380 0.070478 0.029375 0.059957 0.055888 0.065289 0.075617 0.069406 0.087767 0.072974 0.097392 0.100883 0.072317 0.043038 0.123666 0.082170 0.019211 0.155194 0.233778 0.025785 0.077091 0.319167 0.122302 0.026010 0.158956 0.288346 0.030384 0.046155 0.277774 0.110764 0.024670 0.099768 0.273475 0.271962 0.138653 0.181460 0.059057 0.118517 0.250209 0.049696 0.026085 0.166533 0.074225 0.011444 0.021611 0.038465 0.014366 0.012805 0.018701 0.020373 0.012184 0.012156 0.034557 0.017764 0.026306 0.027354 0.027329 0.024622 0.031441 0.018053 0.027974 0.035704 0.024647 0.023977 0.031642 0.845242 0.896752 0.835414 0.915290 0.225868 0.941016 0.794772 0.711125 0.463118 0.050124 0.285475 0.756450 0.450079 0.132388 0.681798 0.797841 0.225172 0.093028 0.431970 0.297380 0.047816 0.067172 0.099959 0.035742 0.008167 0.021973 0.017798 0.014293 0.006156 0.007115 0.010890 0.014198 0.004049 0.006513 0.019994 0.007995 0.005858 0.013194 0.024047 0.022964 0.035190 0.045566 0.028486 0.028373 0.045777 0.029086 0.024620 0.056131 0.028422 0.072210 0.085651 0.066595 0.039272 0.083030 0.063766 0.033062 0.050188 0.076635 0.069716 0.039623 0.102568 0.144041 0.063557 0.171332 0.263786 0.241377 0.168169 0.354518 0.239305 0.145263 0.460538 0.412053 0.237215 0.300463 0.388743 0.295495 0.081641 0.228644 0.225925 0.181323 0.102941 0.130113 0.298162 0.186879 0.046386 0.224143 0.281798 0.125688 0.080862 0.127602 0.145523 0.071980 0.043273 0.078219 0.057385 0.058556 0.073901 0.064726 0.056786 0.086422 0.078443 0.045199 0.055022 0.064681 0.023740 0.016353 0.043868 0.017395 0.011308 0.014026 0.043282 0.009169 0.007468 0.051402 0.028194 0.009247 0.019138 0.084635 0.034364 0.012350 0.070154 0.084327 0.017337 0.027788 0.073016 0.076546 0.041316 0.064327 0.141391 0.085100 0.051485 0.076715 0.238007 0.166673 0.072005 0.107684 0.058662 0.035715 0.040993 0.046870 0.038456 0.047536 0.063872 0.043073 0.034196 0.043324 0.031816 0.022069 0.034025 0.035139 0.017301 0.057628 0.153639 0.022849 0.025718 0.146883 0.137979 0.037017 0.067696 0.102095 0.066902 0.026916 0.061802 0.049050 0.024902 0.025719 0.048888 0.029759 0.017089 0.032417 0.046002 0.028399 0.025474 0.023673 0.029364 0.019780 0.018296 0.010179 0.010650 0.016456 0.008933 0.014958 0.013897 0.012101 0.011373 0.009414 0.012017 0.013246 0.018466 0.014677 0.022311 0.070684 0.028961 0.085661 0.079640 0.071325 0.068285 0.029201 0.051340 0.016323 0.040283 0.070457 0.038897 0.013667 0.037349 0.056155 0.014385 0.017017 0.043859 0.017541 0.010267 0.012401 0.012222 0.010472 0.007170 0.009546 0.005709 0.006060 0.006392 0.005173 0.006017 0.006863 0.006764 0.006146 0.007282 0.006893 0.012334 0.007849 0.007823 0.012266 0.017564 0.009211 0.011312 0.023933 0.010649 0.008651 0.009547 0.010502 0.012610 0.015686 0.011975 0.016797
0.062699 0.064862 0.056757 0.105745 0.043452 0.118788 0.103504 0.036336 0.045855 0.073064 0.077764 0.025002 0.064689 0.087403 0.042196 0.071911 0.125055 0.051996 0.029117 0.087984 0.071172 0.027384 0.038236 0.052312 0.064792 0.035955 0.044123 0.044794 0.059269 0.066088 0.038293 0.050384 0.045341 0.045324 0.042051 0.057942 0.029714 0.052897 0.080882 0.031150 0.099788 0.225161 0.060364 0.085176 0.296857 0.277951 0.050536 0.170167 0.364383 0.093423 0.049736 0.208780 0.161790 0.035802 0.073656 0.172679 0.158812 0.137941 0.260483 0.128228 0.056099 0.152375 0.134790 0.033702 0.041992 0.095496 0.037680 0.042766 0.052522 0.038415 0.023360 0.026201 0.025032 0.019557 0.017653 0.028249 0.016660 0.023435 0.029610 0.023048 0.018766 0.011764 0.008235 0.005777 0.010440 0.016785 0.010312 0.016322 0.038804 0.837767 0.834977 0.816711 0.941016 0.130820 0.934821 0.766258 0.525207 0.133228 0.040756 0.636313 0.323784 0.134053 0.189996 0.575885 0.255901 0.036152 0.087582 0.181538 0.055052 0.013712 0.040626 0.028467 0.011272 0.014398 0.023835 0.018895 0.008698 0.007596 0.014022 0.012516 0.006089 0.007950 0.012026 0.009773 0.007488 0.015596 0.016559 0.017374 0.020410 0.023042 0.020123 0.019172 0.024490 0.021094 0.019659 0.031743 0.021914 0.042635 0.047926 0.034589 0.025156 0.035180 0.033721 0.023893 0.037003 0.031501 0.039383 0.036597 0.070828 0.081401 0.069039 0.187293 0.252673 0.300620 0.262702 0.425460 0.442076 0.330904 0.451926 0.335739 0.206323 0.100441 0.121174 0.134338 0.043245 0.072713 0.049491 0.064752 0.048579 0.038814 0.076349 0.083718 0.023739 0.037803 0.084878 0.081039 0.037715 0.036539 0.070825 0.071560 0.033317 0.032229 0.044026 0.053748 0.045074 0.035136 0.046533 0.054847 0.047110 0.036515 0.041032 0.060210 0.028725 0.015855 0.031356 0.029541 0.014757 0.012599 0.034126 0.014289 0.009509 0.031282 0.031033 0.011791 0.021423 0.070180 0.059887 0.017738 0.042794 0.108603 0.056445 0.032979 0.062896 0.112807 0.061801 0.054634 0.188798 0.177686 0.067916 0.129645 0.407357 0.313389 0.157359 0.234397 0.153454 0.074849 0.071017 0.074417 0.055368 0.067000 0.083694 0.058777 0.047679 0.061824 0.053532 0.036604 0.049173 0.063925 0.037680 0.066256 0.161622 0.040749 0.028558 0.096192 0.134965 0.041875 0.041717 0.074336 0.094877 0.027743 0.031969 0.050256 0.046567 0.018673 0.028249 0.039894 0.026931 0.025083 0.040195 0.041790 0.045434 0.043395 0.044720 0.037496 0.037402 0.023097 0.020928 0.028508 0.017374 0.023335 0.024303 0.021547 0.020273 0.018027 0.022225 0.025734 0.036090 0.034863 0.045821 0.094276 0.056461 0.067152 0.067611 0.061384 0.066023 0.055924 0.083921 0.037187 0.068013 0.076987 0.051391 0.024450 0.052411 0.059730 0.021644 0.024615 0.043734 0.024737 0.014321 0.016557 0.016590 0.016225 0.011394 0.012738 0.007954 0.008675 0.007768 0.007493 0.006706 0.006868 0.006959 0.006474 0.006977 0.006790 0.010272 0.008979 0.007810 0.013058 0.016768 0.013229 0.013271 0.020431 0.012023 0.009319 0.010146 0.011018 0.013284 0.014544 0.016461 0.017620
0.080671 0.087543 0.064653 0.069447 0.036730 0.067492 0.053426 0.018046 0.032117 0.032515 0.032047 0.018266 0.041715 0.046136 0.029221 0.039166 0.036277 0.018558 0.013757 0.018628 0.018332 0.011671 0.013766 0.010008 0.020312 0.015575 0.013596 0.014221 0.019314 0.024462 0.012769 0.015860 0.023721 0.015983 0.014069 0.024784 0.022871 0.023256 0.046032 0.027552 0.064445 0.100603 0.050433 0.072832 0.141670 0.193623 0.047233 0.099990 0.241894 0.133827 0.051358 0.075665 0.155037 0.059576 0.044549 0.078907 0.102236 0.093368 0.166961 0.149751 0.064305 0.036656 0.088801 0.045198 0.027760 0.052062 0.045356 0.043341 0.045481 0.041789 0.034602 0.030536 0.036386 0.043345 0.042522 0.053115 0.028358 0.029485 0.032747 0.025391 0.012914 0.005550 0.004152 0.003420 0.001573 0.003127 0.005449 0.009157 0.015423 0.028778 0.688609 0.746684 0.794772 0.934821 0.044894 0.948285 0.706312 0.209098 0.077324 0.064229 0.151104 0.107345 0.128630 0.117400 0.074638 0.022234 0.013974 0.024066 0.015716 0.006215 0.010084 0.008934 0.007510 0.012581 0.013696 0.008912 0.007755 0.007983 0.009144 0.010123 0.008228 0.009122 0.007673 0.010914 0.010220 0.011651 0.008304 0.011920 0.009897 0.011674 0.012477 0.015967 0.015221 0.014975 0.015142 0.018442 0.017645 0.028780 0.028224 0.020115 0.018426 0.016500 0.015657 0.016421 0.020524 0.011190 0.014973 0.015794 0.013400 0.009660 0.018996 0.040843 0.031534 0.060159 0.080321 0.115244 0.205391 0.256791 0.397086 0.172709 0.333322 0.118241 0.059876 0.085902 0.065038 0.062990 0.031522 0.054999 0.062176 0.047093 0.030233 0.052166 0.038792 0.023097 0.018501 0.041348 0.032457 0.016313 0.019767 0.039841 0.024340 0.014167 0.019998 0.043651 0.026105 0.015059 0.027020 0.031981 0.023729 0.020060 0.028613 0.036181 0.023391 0.011297 0.019286 0.023377 0.015289 0.009548 0.024286 0.017924 0.010099 0.023250 0.040880 0.022911 0.030799 0.056426 0.068932 0.025894 0.025295 0.052261 0.048130 0.035811 0.017781 0.055008 0.055776 0.027218 0.048109 0.066998 0.039552 0.075122 0.237601 0.168315 0.130605 0.224212 0.201211 0.108503 0.097628 0.093440 0.067740 0.077141 0.080980 0.069778 0.054836 0.069320 0.067643 0.049816 0.053597 0.064225 0.046024 0.055483 0.084032 0.024243 0.021839 0.040473 0.044341 0.021518 0.019125 0.020472 0.033657 0.014914 0.010938 0.011397 0.020392 0.010665 0.008094 0.011806 0.014745 0.013441 0.019242 0.027988 0.035768 0.034016 0.041157 0.044281 0.039747 0.031851 0.028444 0.036793 0.027414 0.029347 0.030135 0.027895 0.027785 0.025539 0.033576 0.038942 0.048841 0.047455 0.052453 0.071857 0.056303 0.054856 0.082762 0.061552 0.073326 0.072853 0.070856 0.049854 0.079925 0.048873 0.048179 0.030175 0.045591 0.041049 0.019397 0.021807 0.035716 0.025398 0.017607 0.020972 0.022382 0.024138 0.015529 0.014342 0.009698 0.010134 0.009573 0.009189 0.008229 0.007892 0.007186 0.006916 0.007968 0.006995 0.011302 0.009930 0.009603 0.013345 0.018575 0.015412 0.013892 0.018467 0.012858 0.010291 0.010149 0.011206 0.014969 0.016954 0.015089 0.018953
0.083773 0.089064 0.077093 0.065161 0.050269 0.069896 0.072890 0.024829 0.031163 0.035180 0.032446 0.024192 0.037837 0.043815 0.021310 0.030635 0.025724 0.012772 0.009675 0.013113 0.010301 0.007076 0.010804 0.007716 0.011359 0.011199 0.011237 0.011788 0.014960 0.019525 0.012659 0.015149 0.022766 0.017058 0.015228 0.026235 0.028944 0.032039 0.052715 0.034961 0.070914 0.105938 0.059976 0.099719 0.118858 0.124902 0.049766 0.111817 0.131966 0.083589 0.064855 0.073563 0.111195 0.081719 0.085429 0.094031 0.122329 0.113078 0.111664 0.084912 0.082364 0.038499 0.041058 0.039918 0.033765 0.033135 0.026456 0.044466 0.043167 0.041665 0.035677 0.037462 0.039001 0.041099 0.043285 0.062172 0.034167 0.032137 0.027147 0.019056 0.012212 0.004862 0.002662 0.003095 0.001138 0.000596 0.001153 0.005749 0.007291 0.014095 0.028267 0.547796 0.711125 0.766258 0.948285 0.016355 0.971166 0.711221 0.386934 0.414153 0.072224 0.266687 0.405693 0.261180 0.063429 0.026257 0.024548 0.016813 0.009346 0.006465 0.008562 0.005401 0.005556 0.008460 0.008517 0.005118 0.005785 0.005713 0.006460 0.005731 0.006333 0.007942 0.006535 0.008687 0.009424 0.013870 0.008683 0.014600 0.011702 0.012500 0.013177 0.017682 0.016113 0.014781 0.016643 0.015296 0.016248 0.025522 0.026548 0.015085 0.015192 0.013841 0.015004 0.012863 0.014789 0.009620 0.013795 0.011490 0.008152 0.007841 0.016295 0.023684 0.020987 0.047254 0.070957 0.100676 0.164191 0.276307 0.627635 0.284726 0.479462 0.261674 0.179524 0.139655 0.115904 0.131223 0.076383 0.082143 0.082349 0.074530 0.057602 0.055011 0.033254 0.025879 0.021457 0.018941 0.019114 0.015329 0.015683 0.021723 0.018716 0.012246 0.015475 0.030199 0.018863 0.011375 0.022075 0.024576 0.016060 0.014105 0.023303 0.032542 0.020437 0.012213 0.016721 0.021758 0.015812 0.012125 0.019259 0.019289 0.014824 0.021936 0.035261 0.025901 0.035540 0.052942 0.056166 0.025506 0.022359 0.037292 0.031842 0.023388 0.013223 0.034129 0.039003 0.018962 0.025063 0.049670 0.034238 0.051098 0.108626 0.109563 0.123912 0.196185 0.171175 0.105404 0.101789 0.101083 0.079861 0.093434 0.100441 0.089316 0.079476 0.083959 0.078131 0.064188 0.080821 0.079284 0.056447 0.087029 0.120994 0.036549 0.030054 0.060503 0.051035 0.022057 0.022555 0.023435 0.023538 0.015298 0.013258 0.010552 0.011580 0.010452 0.008311 0.008183 0.009212 0.011099 0.012750 0.015530 0.020127 0.022977 0.024273 0.025948 0.023035 0.021157 0.021998 0.029013 0.021703 0.026214 0.027947 0.028974 0.031399 0.028937 0.034477 0.038249 0.045020 0.040408 0.045669 0.047811 0.041231 0.040123 0.048658 0.047770 0.043580 0.058573 0.073536 0.053649 0.063367 0.045126 0.057670 0.035298 0.043152 0.045804 0.024649 0.029198 0.038062 0.031758 0.020751 0.025253 0.023626 0.022136 0.014759 0.016006 0.011432 0.011663 0.011253 0.009608 0.009460 0.011327 0.009728 0.008628 0.009765 0.009182 0.013071 0.010750 0.010908 0.015235 0.018084 0.013424 0.013381 0.019898 0.014029 0.010877 0.011715 0.013116 0.015570 0.016227 0.014148 0.019046
0.101920 0.125141 0.099077 0.081270 0.058001 0.071107 0.082951 0.026966 0.026511 0.040163 0.042816 0.023624 0.039340 0.054351 0.026948 0.036899 0.039791 0.020228 0.014818 0.021463 0.014894 0.009532 0.012877 0.010087 0.014568 0.018321 0.016489 0.016195 0.022455 0.031358 0.019784 0.022344 0.031943 0.022486 0.019575 0.035044 0.041932 0.047021 0.075441 0.050893 0.095697 0.153038 0.083236 0.122072 0.150473 0.159942 0.065317 0.140270 0.135310 0.069929 0.079471 0.090090 0.078715 0.076549 0.116127 0.103035 0.104169 0.102412 0.120890 0.066358 0.049912 0.037024 0.042233 0.026793 0.021571 0.033171 0.024623 0.035442 0.040672 0.034679 0.031807 0.035196 0.033569 0.036692 0.035446 0.045756 0.026820 0.023561 0.017810 0.011310 0.007822 0.003915 0.002761 0.003121 0.002026 0.000682 0.000623 0.002726 0.008167 0.008956 0.037247 0.063388 0.463118 0.525207 0.706312 0.971166 0.002682 0.955384 0.773926 0.662242 0.246369 0.044634 0.410289 0.453856 0.159086 0.029430 0.023555 0.026366 0.010599 0.006276 0.009090 0.007294 0.007114 0.008641 0.009500 0.006763 0.006563 0.006520 0.006082 0.004615 0.004687 0.008267 0.006710 0.007317 0.009664 0.015901 0.009800 0.016191 0.012261 0.012978 0.012966 0.016880 0.016550 0.017129 0.018694 0.017474 0.019298 0.028309 0.027830 0.017799 0.017294 0.016552 0.019305 0.017026 0.019364 0.014661 0.022786 0.019333 0.013501 0.016223 0.029123 0.037669 0.040671 0.098603 0.125087 0.183284 0.251971 0.334243 0.639621 0.235338 0.390561 0.194475 0.144010 0.126054 0.113663 0.121189 0.071484 0.093671 0.082200 0.065484 0.064656 0.075082 0.027550 0.021521 0.033139 0.026608 0.016613 0.016172 0.020290 0.024508 0.019237 0.014542 0.020565 0.033502 0.021292 0.014782 0.029546 0.029613 0.019917 0.018868 0.027420 0.035596 0.026010 0.014471 0.019901 0.026587 0.018531 0.014360 0.019922 0.019365 0.015026 0.020228 0.026512 0.019509 0.032758 0.051239 0.059489 0.024240 0.022154 0.055991 0.037760 0.017725 0.015893 0.047019 0.038706 0.018517 0.040687 0.065791 0.043549 0.064059 0.156188 0.170409 0.170233 0.270517 0.245898 0.131704 0.126136 0.128226 0.094155 0.109523 0.114947 0.102822 0.090157 0.105542 0.105985 0.086543 0.106507 0.118451 0.070948 0.109519 0.155691 0.051980 0.034018 0.072574 0.070099 0.025817 0.025511 0.034637 0.034733 0.016763 0.015943 0.017722 0.017979 0.011056 0.009573 0.009004 0.011344 0.011066 0.013021 0.017270 0.023242 0.027485 0.028846 0.026150 0.025943 0.022536 0.023472 0.026937 0.021381 0.025281 0.027566 0.026773 0.030228 0.030971 0.037805 0.041172 0.049718 0.043299 0.046885 0.051899 0.036158 0.031978 0.037890 0.041122 0.037158 0.052706 0.077713 0.053718 0.052680 0.041721 0.053340 0.032167 0.047802 0.051566 0.029188 0.036518 0.051116 0.035664 0.028989 0.032121 0.027889 0.023175 0.017163 0.018527 0.013800 0.014791 0.013760 0.011501 0.011396 0.012184 0.011559 0.009850 0.010822 0.009975 0.013630 0.010597 0.010297 0.014062 0.017294 0.012847 0.012176 0.018377 0.014737 0.012069 0.011669 0.013489 0.013665 0.013861 0.012481 0.018184
0.084301 0.109290 0.120320 0.080658 0.067009 0.055219 0.052302 0.028207 0.018146 0.025765 0.031067 0.023479 0.024363 0.040347 0.022183 0.022496 0.018658 0.014582 0.009336 0.008530 0.007819 0.006432 0.007364 0.005286 0.008350 0.010797 0.009068 0.010422 0.012705 0.019779 0.012003 0.012795 0.019789 0.013754 0.012089 0.025109 0.032474 0.029662 0.052292 0.044326 0.053655 0.085183 0.093556 0.101955 0.088878 0.159834 0.079830 0.109776 0.088903 0.082738 0.091234 0.047693 0.072550 0.088360 0.082706 0.052907 0.059787 0.078152 0.081617 0.060061 0.031984 0.015745 0.033680 0.028335 0.012668 0.025075 0.024246 0.037440 0.028410 0.035182 0.032381 0.033524 0.034616 0.039069 0.042005 0.044472 0.027899 0.021041 0.018193 0.011819 0.008921 0.003688 0.002793 0.003237 0.002254 0.001250 0.000996 0.002206 0.008664 0.006971 0.007698 0.078575 0.050124 0.133228 0.209098 0.711221 0.955384 0.000211 0.951954 0.724648 0.226545 0.074755 0.021126 0.223512 0.067912 0.028161 0.012263 0.010817 0.008039 0.005550 0.005396 0.004901 0.007184 0.006340 0.007313 0.005510 0.007266 0.005662 0.005054 0.004069 0.006005 0.008323 0.005444 0.009144 0.011222 0.017650 0.009391 0.016623 0.010762 0.011480 0.012145 0.015400 0.014411 0.016338 0.018174 0.014937 0.018222 0.022886 0.021250 0.013179 0.014194 0.010515 0.012122 0.012326 0.014170 0.009526 0.015417 0.014907 0.008970 0.011769 0.027396 0.023248 0.021571 0.059561 0.090178 0.081498 0.120656 0.170705 0.213567 0.059089 0.170269 0.092612 0.058137 0.045223 0.074517 0.066713 0.038465 0.057675 0.062550 0.045471 0.031587 0.036778 0.024162 0.013725 0.012676 0.012530 0.012345 0.010465 0.010743 0.014018 0.012067 0.007605 0.010028 0.018397 0.011888 0.007918 0.018171 0.016197 0.011550 0.012628 0.018360 0.022160 0.021281 0.014895 0.013440 0.022551 0.019402 0.014476 0.015827 0.022629 0.017289 0.015816 0.026804 0.022435 0.029235 0.030606 0.053795 0.022956 0.011548 0.033541 0.040534 0.015525 0.008715 0.032390 0.035564 0.013212 0.025693 0.055245 0.037184 0.058701 0.119472 0.136140 0.163130 0.291055 0.297408 0.166169 0.146944 0.152743 0.117564 0.121099 0.125232 0.116447 0.105605 0.113036 0.115878 0.102914 0.108633 0.109416 0.081429 0.094785 0.101407 0.049691 0.034383 0.047911 0.045814 0.026947 0.021182 0.023939 0.029859 0.015873 0.010357 0.013331 0.015386 0.008589 0.005875 0.008113 0.009854 0.008435 0.009381 0.015826 0.020574 0.024699 0.027122 0.027146 0.027349 0.025088 0.025256 0.029196 0.023714 0.027277 0.029358 0.028507 0.033287 0.035336 0.039561 0.043733 0.046528 0.039534 0.040106 0.029937 0.030022 0.021711 0.025504 0.029125 0.030344 0.055909 0.071750 0.068083 0.061198 0.036227 0.057842 0.048987 0.054168 0.047039 0.035451 0.042240 0.040312 0.036021 0.032347 0.035113 0.026900 0.026236 0.020791 0.020616 0.016611 0.017041 0.016838 0.015089 0.013817 0.015871 0.014669 0.013060 0.013165 0.012439 0.015835 0.013670 0.013487 0.016172 0.018754 0.015075 0.015521 0.019362 0.017474 0.014846 0.014458 0.015377 0.016982 0.016114 0.015371 0.019855
0.061111 0.074888 0.082521 0.081451 0.086574 0.082029 0.096605 0.041394 0.030396 0.047168 0.057313 0.031342 0.038171 0.056687 0.032304 0.036732 0.034304 0.029000 0.021521 0.019527 0.017614 0.014140 0.015543 0.010440 0.016714 0.018260 0.015634 0.017039 0.025304 0.033634 0.023025 0.024672 0.041975 0.029654 0.025844 0.054277 0.062799 0.051409 0.078878 0.077990 0.090294 0.099625 0.109386 0.145766 0.118025 0.145170 0.108924 0.154001 0.112682 0.092913 0.125555 0.088511 0.094230 0.145319 0.165043 0.114547 0.112960 0.146067 0.123248 0.089766 0.045679 0.028696 0.046452 0.037129 0.020021 0.028902 0.026303 0.034374 0.031282 0.035089 0.037019 0.039469 0.036870 0.039657 0.037014 0.041230 0.029642 0.024685 0.022197 0.014538 0.012436 0.006684 0.004603 0.005409 0.004132 0.001907 0.001990 0.004208 0.010053 0.010533 0.010983 0.084212 0.285475 0.040756 0.077324 0.386934 0.773926 0.951954 0.000203 0.967868 0.694336 0.209222 0.159689 0.096854 0.114692 0.025514 0.018523 0.016316 0.007761 0.005138 0.006481 0.005244 0.008451 0.009230 0.009871 0.006723 0.009125 0.007287 0.005942 0.004388 0.005112 0.007987 0.005970 0.008380 0.012784 0.019808 0.013855 0.024079 0.018493 0.019761 0.020084 0.027140 0.026639 0.026823 0.030236 0.024988 0.029787 0.038516 0.034604 0.025690 0.026016 0.021487 0.022143 0.024162 0.025527 0.017857 0.027642 0.026928 0.017868 0.024095 0.050966 0.048123 0.042280 0.114919 0.170777 0.157727 0.226537 0.327715 0.441536 0.131950 0.278423 0.184590 0.102365 0.086797 0.123669 0.107969 0.069446 0.095717 0.094139 0.068232 0.052148 0.061961 0.038578 0.025850 0.031068 0.028920 0.027803 0.023339 0.025493 0.034931 0.027443 0.017582 0.023225 0.040132 0.025957 0.017481 0.035250 0.032609 0.022292 0.023551 0.033301 0.034171 0.031401 0.023330 0.021502 0.026812 0.023519 0.020017 0.018788 0.024251 0.022264 0.020202 0.025635 0.023542 0.032597 0.035477 0.055349 0.026975 0.016166 0.042540 0.052008 0.019032 0.012576 0.045733 0.047521 0.020195 0.048636 0.109756 0.066952 0.110751 0.251677 0.303262 0.276578 0.445676 0.384773 0.192329 0.168901 0.174471 0.127115 0.137816 0.147021 0.143683 0.130149 0.147345 0.142707 0.122987 0.129746 0.127213 0.099735 0.119333 0.136060 0.066664 0.054225 0.079232 0.075112 0.045160 0.038980 0.041147 0.044326 0.024163 0.019256 0.023189 0.024421 0.012764 0.010666 0.012274 0.013892 0.010881 0.013451 0.019607 0.023703 0.028198 0.030145 0.028565 0.028573 0.025105 0.026654 0.029558 0.024240 0.027478 0.029981 0.029101 0.032541 0.034712 0.039173 0.044030 0.046919 0.042620 0.045308 0.040289 0.039101 0.033446 0.040384 0.045273 0.044066 0.062398 0.084398 0.080423 0.069561 0.048439 0.080765 0.049652 0.060613 0.053908 0.044897 0.052991 0.062185 0.040999 0.039969 0.045919 0.033013 0.028784 0.022901 0.023565 0.019266 0.020725 0.020748 0.015998 0.015542 0.017454 0.017052 0.014233 0.015018 0.014572 0.017056 0.014764 0.014833 0.019529 0.022032 0.016990 0.019771 0.024205 0.020593 0.017770 0.016793 0.016901 0.018104 0.017732 0.016235 0.019786
0.045052 0.050725 0.043173 0.059077 0.063379 0.108068 0.121965 0.026795 0.033866 0.079131 0.068979 0.028437 0.046584 0.062798 0.031814 0.048643 0.052510 0.033106 0.028284 0.037608 0.032365 0.020701 0.030673 0.019658 0.029587 0.023446 0.021396 0.020966 0.037645 0.045231 0.025098 0.034370 0.053196 0.040213 0.038049 0.067180 0.060080 0.066367 0.082950 0.060013 0.128363 0.159414 0.089890 0.127790 0.164420 0.124197 0.065603 0.134784 0.125851 0.048746 0.096636 0.131633 0.079209 0.087881 0.167963 0.180253 0.188316 0.164743 0.179561 0.094945 0.045113 0.072781 0.053917 0.028489 0.028127 0.034909 0.019557 0.026958 0.031346 0.029837 0.029283 0.038329 0.039857 0.036042 0.038329 0.057690 0.036629 0.032653 0.030313 0.016886 0.017671 0.014084 0.008997 0.008623 0.007689 0.003824 0.003445 0.009880 0.065426 0.117983 0.057682 0.243930 0.756450 0.636313 0.064229 0.414153 0.662242 0.724648 0.967868 0.000327 0.971010 0.732322 0.497665 0.648903 0.211222 0.088593 0.050048 0.110112 0.026405 0.005790 0.005943 0.004950 0.006239 0.008343 0.009728 0.007526 0.007644 0.006188 0.005318 0.004506 0.003274 0.005454 0.005480 0.006097 0.009698 0.015677 0.015701 0.021675 0.022641 0.023268 0.022158 0.024535 0.031010 0.024690 0.026754 0.027002 0.025995 0.040296 0.038392 0.033322 0.028475 0.026226 0.026096 0.025703 0.025178 0.020566 0.028489 0.029218 0.026610 0.027562 0.050586 0.096063 0.090372 0.158225 0.273559 0.317970 0.349847 0.457768 0.639218 0.247622 0.291247 0.226203 0.162666 0.150294 0.125026 0.136750 0.127514 0.132213 0.105805 0.079541 0.088862 0.097874 0.037493 0.035601 0.055067 0.056296 0.040157 0.028758 0.041184 0.061309 0.038536 0.023559 0.034721 0.058606 0.036393 0.023954 0.044155 0.045471 0.028835 0.027291 0.039741 0.039951 0.026541 0.021073 0.024295 0.022179 0.019631 0.018513 0.022140 0.015847 0.016844 0.025371 0.019764 0.014924 0.024940 0.034538 0.029682 0.015936 0.015649 0.035191 0.026140 0.014109 0.017339 0.066468 0.053221 0.031516 0.106666 0.198121 0.087135 0.125682 0.350868 0.386163 0.252286 0.346948 0.244673 0.110801 0.103984 0.107102 0.083605 0.104322 0.120766 0.116213 0.111834 0.130161 0.112876 0.082333 0.104774 0.110027 0.070075 0.113573 0.146466 0.060166 0.056075 0.124428 0.109936 0.053965 0.057776 0.062513 0.058095 0.026377 0.026223 0.030074 0.023002 0.013415 0.013655 0.018688 0.017838 0.015251 0.020537 0.028724 0.028165 0.028280 0.031634 0.029843 0.023665 0.018968 0.019983 0.027461 0.018438 0.025040 0.027680 0.028672 0.032953 0.033092 0.039395 0.040630 0.046013 0.034444 0.042403 0.054609 0.033557 0.041124 0.049219 0.049612 0.053181 0.052680 0.091315 0.067033 0.070283 0.079623 0.094014 0.037583 0.066975 0.071565 0.038290 0.051726 0.063637 0.038174 0.028861 0.037498 0.027616 0.021887 0.018708 0.021315 0.016800 0.018902 0.017305 0.012078 0.012683 0.014971 0.013142 0.011817 0.012974 0.013023 0.017265 0.013451 0.013540 0.019271 0.023189 0.012539 0.017648 0.026707 0.016818 0.014070 0.016788 0.017528 0.017839 0.016991 0.011915 0.016445
0.048505 0.056169 0.052094 0.076442 0.104645 0.164583 0.215095 0.049966 0.061400 0.147034 0.135335 0.045402 0.077251 0.104122 0.066934 0.083524 0.091591 0.068860 0.066617 0.074963 0.079540 0.051144 0.057654 0.035215 0.053699 0.036967 0.035068 0.026984 0.050061 0.064819 0.035203 0.060396 0.083113 0.064863 0.065947 0.136319 0.115429 0.113468 0.163185 0.125388 0.148620 0.201994 0.151559 0.144055 0.177007 0.139059 0.083600 0.166350 0.131940 0.061849 0.151389 0.200835 0.084829 0.129003 0.284649 0.222090 0.200507 0.169572 0.178603 0.106343 0.048234 0.075166 0.062857 0.035823 0.032164 0.040690 0.024524 0.031470 0.037083 0.036249 0.033819 0.036638 0.033619 0.029062 0.030044 0.047281 0.046162 0.041510 0.040615 0.023056 0.026410 0.021218 0.015697 0.015447 0.015444 0.007171 0.009088 0.019553 0.066126 0.095947 0.048030 0.135648 0.450079 0.323784 0.151104 0.072224 0.246369 0.226545 0.694336 0.971010 0.000194 0.959596 0.773504 0.796580 0.654508 0.059388 0.059074 0.032793 0.033315 0.007462 0.002375 0.002512 0.006521 0.007493 0.009964 0.009397 0.010183 0.008595 0.007163 0.006584 0.004179 0.007462 0.007899 0.007807 0.013289 0.026181 0.029966 0.044960 0.047180 0.042438 0.041521 0.046374 0.063126 0.040821 0.042687 0.038157 0.040667 0.056890 0.058626 0.049368 0.043529 0.042137 0.044948 0.042248 0.043957 0.037969 0.063064 0.058884 0.052665 0.054643 0.107049 0.144235 0.107027 0.161762 0.255557 0.299007 0.275882 0.332310 0.275608 0.140919 0.118306 0.169870 0.141784 0.120248 0.119615 0.165823 0.152545 0.152467 0.147697 0.114399 0.114107 0.123410 0.061118 0.055758 0.084321 0.083422 0.060429 0.042795 0.060660 0.089543 0.050158 0.029923 0.054506 0.091109 0.044651 0.031992 0.068301 0.066586 0.043210 0.050745 0.070412 0.058474 0.040506 0.041289 0.047554 0.030432 0.035320 0.041011 0.037022 0.022253 0.030278 0.040163 0.024918 0.021027 0.032173 0.041038 0.031246 0.016248 0.016779 0.036463 0.024801 0.011635 0.023569 0.115467 0.067674 0.033566 0.217806 0.373261 0.146186 0.197322 0.465268 0.463971 0.209003 0.259077 0.201011 0.109607 0.108521 0.117103 0.099312 0.114418 0.132852 0.129161 0.119762 0.149751 0.147164 0.115309 0.147542 0.145966 0.103785 0.168640 0.228363 0.095720 0.088301 0.192733 0.187974 0.081847 0.089742 0.109399 0.112133 0.044844 0.043420 0.059963 0.044025 0.023642 0.027407 0.031417 0.024725 0.021244 0.028665 0.040820 0.038933 0.038735 0.041579 0.042107 0.035934 0.028354 0.029885 0.038151 0.024729 0.030978 0.031443 0.032849 0.035421 0.037401 0.047988 0.057535 0.060698 0.051156 0.059154 0.070723 0.042368 0.054266 0.064859 0.069374 0.081108 0.080355 0.146511 0.102145 0.102689 0.125892 0.141803 0.067571 0.142090 0.119184 0.063013 0.116835 0.111425 0.051289 0.047278 0.062311 0.036482 0.027738 0.026965 0.029565 0.023253 0.025840 0.023877 0.016202 0.019493 0.023542 0.019736 0.016439 0.019726 0.020481 0.025309 0.020458 0.021852 0.030978 0.034760 0.020934 0.032978 0.046469 0.025266 0.020788 0.024005 0.023121 0.021918 0.022651 0.014891 0.019014
0.031078 0.028482 0.020120 0.020186 0.022709 0.044459 0.040434 0.007952 0.014009 0.033994 0.031903 0.020087 0.033811 0.064832 0.029171 0.028701 0.038342 0.047056 0.020859 0.023360 0.032947 0.021127 0.029210 0.012029 0.020836 0.014836 0.012401 0.012200 0.014602 0.018599 0.013196 0.016742 0.027912 0.019553 0.022420 0.066073 0.064206 0.061132 0.096224 0.115538 0.065986 0.070681 0.094329 0.101168 0.083681 0.088890 0.056388 0.076004 0.059863 0.027570 0.096505 0.089087 0.028897 0.061551 0.299966 0.135607 0.115587 0.110722 0.101961 0.061313 0.022951 0.025405 0.040099 0.026905 0.014982 0.019100 0.015499 0.020617 0.028029 0.029621 0.027535 0.034163 0.039197 0.022973 0.020685 0.036244 0.037894 0.033161 0.035678 0.017942 0.020322 0.011698 0.008113 0.011087 0.013110 0.005116 0.006193 0.029274 0.045152 0.022342 0.032339 0.132237 0.132388 0.134053 0.107345 0.266687 0.044634 0.074755 0.209222 0.732322 0.959596 0.000534 0.964858 0.801366 0.746180 0.711936 0.049664 0.034154 0.033442 0.038834 0.003885 0.000910 0.003192 0.005060 0.005831 0.005428 0.006994 0.007289 0.003938 0.003269 0.002658 0.004057 0.002740 0.003755 0.007454 0.012485 0.011401 0.023477 0.019194 0.019129 0.021242 0.027612 0.031243 0.027338 0.031148 0.023252 0.029987 0.036578 0.036520 0.029910 0.025502 0.018103 0.020905 0.022132 0.021650 0.013884 0.027024 0.025083 0.011458 0.016206 0.049438 0.040020 0.021481 0.065308 0.119600 0.102435 0.148482 0.204256 0.156979 0.145757 0.063260 0.089281 0.088476 0.053222 0.051914 0.061836 0.064329 0.073969 0.082665 0.066229 0.042366 0.047589 0.025159 0.024876 0.018334 0.019122 0.023266 0.018534 0.018810 0.023391 0.016783 0.008511 0.014477 0.033320 0.014751 0.009007 0.025866 0.023366 0.013164 0.020061 0.034856 0.023430 0.023383 0.039206 0.023273 0.016077 0.024039 0.033668 0.015194 0.012062 0.026938 0.014849 0.009887 0.012689 0.023410 0.021455 0.017767 0.011577 0.007207 0.025774 0.021974 0.008073 0.012101 0.164155 0.087680 0.019964 0.093798 0.343223 0.129856 0.071920 0.238022 0.218802 0.091059 0.099028 0.083727 0.051484 0.065752 0.074484 0.074014 0.088762 0.104929 0.111550 0.094281 0.118848 0.116041 0.082369 0.111691 0.104933 0.061568 0.136503 0.090605 0.049888 0.055097 0.123247 0.067839 0.026306 0.040938 0.061255 0.042718 0.015630 0.015500 0.028120 0.011951 0.006665 0.006828 0.007810 0.006745 0.006267 0.007223 0.009512 0.010086 0.014368 0.016029 0.015322 0.014673 0.014918 0.017497 0.022226 0.016659 0.025983 0.025628 0.027774 0.028028 0.029607 0.038815 0.038193 0.040814 0.041082 0.034309 0.030227 0.024428 0.029619 0.033525 0.035799 0.039641 0.039873 0.099577 0.065054 0.050721 0.066293 0.111705 0.043214 0.120663 0.073383 0.042309 0.146464 0.079787 0.035999 0.036596 0.047772 0.030932 0.020977 0.022096 0.026964 0.025546 0.033748 0.025677 0.013684 0.018074 0.024679 0.018055 0.014184 0.018564 0.018605 0.015419 0.015078 0.017107 0.019417 0.020726 0.012060 0.018106 0.025412 0.021473 0.014046 0.020435 0.020869 0.017197 0.016742 0.011796 0.017001
0.027492 0.031949 0.021488 0.028633 0.029156 0.079261 0.076578 0.014422 0.038123 0.091842 0.067892 0.032661 0.076512 0.100495 0.051706 0.056082 0.087447 0.061116 0.035606 0.043289 0.068487 0.048163 0.055433 0.034157 0.062084 0.036635 0.033149 0.023942 0.040315 0.048929 0.029912 0.045919 0.069038 0.074168 0.071310 0.114182 0.101243 0.102189 0.097691 0.100455 0.162562 0.126710 0.086631 0.134525 0.166829 0.125426 0.083958 0.138172 0.126271 0.057658 0.120273 0.162313 0.076182 0.095408 0.228659 0.222721 0.227141 0.203528 0.258902 0.179671 0.061979 0.126294 0.142564 0.048974 0.044798 0.054940 0.029870 0.032423 0.043042 0.036564 0.031228 0.027840 0.029419 0.020366 0.019731 0.040623 0.042882 0.050987 0.058535 0.032326 0.035413 0.038911 0.027758 0.030634 0.078664 0.070202 0.032773 0.117896 0.464018 0.234029 0.083539 0.421630 0.681798 0.189996 0.128630 0.405693 0.410289 0.021126 0.159689 0.497665 0.773504 0.964858 0.002383 0.975646 0.824857 0.808619 0.737549 0.062451 0.059145 0.037859 0.022757 0.003168 0.001276 0.003009 0.008259 0.007310 0.007645 0.007086 0.005922 0.005726 0.003704 0.007206 0.007227 0.004660 0.007968 0.015245 0.022650 0.035008 0.042374 0.050229 0.051731 0.054011 0.080845 0.055508 0.049500 0.046704 0.044712 0.061178 0.060976 0.069228 0.059021 0.052092 0.054463 0.059358 0.054784 0.039018 0.078759 0.097939 0.055746 0.048689 0.185391 0.206037 0.080186 0.188469 0.334703 0.252906 0.256091 0.329911 0.208213 0.144054 0.096884 0.152695 0.131481 0.134998 0.111674 0.130071 0.155346 0.192365 0.195887 0.142233 0.131015 0.178515 0.108047 0.104733 0.088722 0.098126 0.114866 0.073616 0.069026 0.107729 0.067296 0.038731 0.051013 0.098448 0.056582 0.038157 0.067781 0.074653 0.047103 0.049316 0.076735 0.052501 0.035963 0.038791 0.046184 0.027383 0.033946 0.032896 0.034809 0.018969 0.023107 0.027020 0.014726 0.015950 0.026818 0.029858 0.023899 0.013955 0.013806 0.022855 0.019146 0.013839 0.015273 0.066443 0.080035 0.051713 0.081190 0.148397 0.092377 0.121045 0.243946 0.141110 0.067902 0.082461 0.058015 0.041858 0.056898 0.064573 0.062633 0.074798 0.094836 0.094269 0.081450 0.111710 0.110243 0.073210 0.108449 0.125017 0.074994 0.120731 0.160732 0.087644 0.083926 0.164548 0.133289 0.070993 0.088582 0.091906 0.083923 0.037254 0.039876 0.045268 0.033759 0.018929 0.018459 0.025731 0.022230 0.017101 0.022361 0.032448 0.025495 0.027864 0.033663 0.029905 0.027521 0.022499 0.024452 0.033004 0.022520 0.030450 0.031021 0.030034 0.031765 0.035537 0.046603 0.054910 0.071429 0.061031 0.061295 0.080981 0.047725 0.068985 0.074689 0.086170 0.077355 0.053506 0.116246 0.054444 0.060372 0.088355 0.080650 0.028673 0.090731 0.075719 0.030625 0.061075 0.069660 0.025009 0.021576 0.029650 0.021577 0.016762 0.018364 0.022780 0.018613 0.021744 0.020878 0.011446 0.013806 0.017044 0.015424 0.013859 0.016114 0.017082 0.021411 0.016500 0.017766 0.023176 0.027172 0.016723 0.024243 0.034237 0.017180 0.015351 0.019609 0.016985 0.018778 0.021840 0.012678 0.017517
0.029343 0.035746 0.024481 0.049617 0.032032 0.200248 0.176587 0.019256 0.070269 0.168580 0.116519 0.042046 0.111074 0.105774 0.068676 0.130882 0.139661 0.077243 0.076647 0.134409 0.113130 0.059657 0.087265 0.077118 0.097719 0.052252 0.053138 0.039815 0.077412 0.096999 0.050418 0.094884 0.121632 0.106729 0.130820 0.140700 0.092158 0.175350 0.172041 0.069407 0.241897 0.260438 0.081481 0.124247 0.263577 0.148305 0.057349 0.125290 0.176559 0.037724 0.069439 0.186521 0.072168 0.040954 0.123374 0.249800 0.255977 0.209535 0.345437 0.187483 0.059103 0.245529 0.168031 0.035719 0.082320 0.101864 0.030632 0.034421 0.052034 0.037952 0.030673 0.024747 0.022719 0.014137 0.013881 0.036805 0.029719 0.044801 0.048969 0.027606 0.032537 0.041002 0.036363 0.029248 0.067201 0.110847 0.077829 0.055466 0.390948 0.634734 0.167824 0.153157 0.797841 0.575885 0.117400 0.261180 0.453856 0.223512 0.096854 0.648903 0.796580 0.801366 0.975646 0.013731 0.971318 0.814736 0.811411 0.781655 0.064142 0.046573 0.032475 0.018643 0.003636 0.001415 0.003228 0.007321 0.005680 0.005291 0.006165 0.008826 0.003190 0.006585 0.011335 0.006152 0.006720 0.011192 0.022859 0.022953 0.038400 0.060296 0.067235 0.055678 0.084956 0.057049 0.045998 0.058811 0.041726 0.063728 0.068829 0.073499 0.059269 0.077727 0.067563 0.062813 0.072616 0.080615 0.072958 0.129637 0.183589 0.097116 0.136814 0.415453 0.264376 0.278651 0.427590 0.460508 0.398743 0.388745 0.384803 0.176472 0.119737 0.215002 0.201362 0.199852 0.103516 0.167867 0.225008 0.204519 0.142360 0.110727 0.165689 0.218570 0.089255 0.123894 0.165018 0.209253 0.167529 0.079824 0.122665 0.196044 0.109107 0.058912 0.079947 0.136199 0.089545 0.055431 0.083311 0.109859 0.074997 0.046701 0.090328 0.069403 0.031291 0.029793 0.048830 0.032015 0.033157 0.035430 0.058814 0.018630 0.026630 0.063085 0.022638 0.014470 0.028350 0.049325 0.030866 0.012931 0.027389 0.061740 0.019746 0.016412 0.057341 0.148100 0.071828 0.101184 0.374123 0.322653 0.115738 0.209626 0.530818 0.338066 0.104874 0.140532 0.073076 0.045073 0.049904 0.054493 0.048518 0.060085 0.077032 0.072531 0.064856 0.092132 0.065288 0.044441 0.076156 0.104481 0.037984 0.106283 0.192807 0.073362 0.071676 0.214819 0.205451 0.092096 0.158596 0.135648 0.134958 0.061904 0.074970 0.071488 0.057039 0.031905 0.044265 0.060071 0.040142 0.034910 0.056170 0.078429 0.050834 0.035663 0.047735 0.039127 0.031734 0.020474 0.022918 0.034289 0.018297 0.027560 0.027710 0.023943 0.024095 0.022652 0.029053 0.032651 0.049673 0.036431 0.051173 0.108028 0.047073 0.081618 0.098407 0.073019 0.119910 0.051868 0.142935 0.054036 0.079352 0.208364 0.151841 0.030710 0.124936 0.144069 0.045215 0.059322 0.094160 0.024920 0.017658 0.026207 0.021075 0.014791 0.015215 0.019393 0.013069 0.013409 0.014911 0.009338 0.011358 0.012917 0.012685 0.012729 0.013948 0.016239 0.025099 0.017150 0.014696 0.025344 0.035246 0.013203 0.019971 0.046548 0.016052 0.014300 0.019655 0.018883 0.020393 0.025124 0.011144 0.015828
0.027974 0.028756 0.019765 0.027085 0.017572 0.100239 0.102905 0.009355 0.048378 0.102143 0.078818 0.034785 0.073605 0.102450 0.080315 0.109439 0.122738 0.092337 0.078978 0.132936 0.107305 0.059765 0.099716 0.084019 0.106765 0.051130 0.065755 0.039218 0.083146 0.067009 0.040794 0.085559 0.125245 0.110150 0.114868 0.181734 0.099660 0.138374 0.221754 0.123133 0.172017 0.194340 0.071025 0.081580 0.190082 0.113026 0.040800 0.109455 0.147896 0.027597 0.075006 0.196119 0.060841 0.039611 0.211339 0.254935 0.221250 0.158152 0.198383 0.085576 0.053976 0.155593 0.070096 0.029037 0.073238 0.060293 0.020746 0.030234 0.052201 0.027598 0.022960 0.019117 0.017693 0.007778 0.007226 0.020870 0.018459 0.026665 0.030057 0.018984 0.027825 0.032795 0.029077 0.027609 0.039921 0.045166 0.058999 0.033356 0.078904 0.233610 0.127325 0.054955 0.225172 0.255901 0.074638 0.063429 0.159086 0.067912 0.114692 0.211222 0.654508 0.746180 0.824857 0.971318 0.034773 0.946986 0.817178 0.827365 0.767550 0.061302 0.035734 0.020440 0.014871 0.005631 0.000887 0.002137 0.003911 0.004052 0.004340 0.008791 0.003623 0.005826 0.012057 0.007536 0.008761 0.010706 0.021230 0.021583 0.037997 0.047931 0.054002 0.050769 0.077642 0.051798 0.039454 0.059767 0.035420 0.060212 0.063465 0.063218 0.042226 0.069465 0.065335 0.045614 0.056215 0.089765 0.082218 0.073409 0.117449 0.112520 0.082441 0.159082 0.194315 0.213997 0.213287 0.300358 0.241379 0.211679 0.236674 0.171978 0.079671 0.161956 0.142977 0.128618 0.057607 0.107187 0.151256 0.114499 0.088013 0.083361 0.113427 0.116969 0.049346 0.083696 0.108057 0.132770 0.092213 0.057326 0.109266 0.167712 0.066255 0.043733 0.076030 0.120048 0.063579 0.043551 0.069613 0.082010 0.052019 0.041768 0.077210 0.052258 0.028302 0.037903 0.055989 0.021445 0.033220 0.049117 0.045819 0.017152 0.031703 0.052492 0.019041 0.014943 0.028237 0.051042 0.040729 0.013388 0.034636 0.202217 0.087251 0.023170 0.169500 0.579632 0.188949 0.073533 0.521489 0.607515 0.135124 0.109366 0.450762 0.287399 0.082580 0.065775 0.039527 0.025926 0.031105 0.038476 0.038802 0.051388 0.076989 0.067960 0.058532 0.079039 0.054242 0.033260 0.055577 0.058401 0.030519 0.107276 0.159826 0.054011 0.058143 0.192369 0.176877 0.057033 0.112602 0.110503 0.113747 0.059628 0.060211 0.054100 0.050973 0.031215 0.037682 0.045635 0.035975 0.037029 0.051339 0.059433 0.044008 0.034664 0.044389 0.035635 0.031054 0.018115 0.017761 0.025883 0.014628 0.024684 0.023820 0.021212 0.022804 0.021415 0.031081 0.030279 0.043956 0.049932 0.054963 0.101921 0.049714 0.101464 0.117332 0.091318 0.132688 0.046108 0.146126 0.049289 0.074645 0.197631 0.133928 0.039018 0.147844 0.133748 0.041585 0.098897 0.110260 0.030517 0.023529 0.042133 0.031557 0.018388 0.019943 0.023922 0.016157 0.017305 0.015379 0.008537 0.012857 0.013537 0.012355 0.012225 0.014634 0.017276 0.023958 0.013305 0.013219 0.023267 0.029843 0.011493 0.015124 0.038103 0.018169 0.012093 0.016151 0.017118 0.017365 0.016567 0.008831 0.014021
0.018457 0.014608 0.011899 0.008367 0.009482 0.021003 0.014761 0.004175 0.010335 0.022671 0.016819 0.016377 0.034775 0.071387 0.031550 0.029143 0.055298 0.082592 0.020579 0.025453 0.043635 0.018218 0.024332 0.015954 0.022460 0.016391 0.017981 0.019506 0.016034 0.017440 0.020445 0.020967 0.036457 0.033509 0.028912 0.051419 0.071702 0.080123 0.091873 0.100129 0.066031 0.045923 0.055401 0.068130 0.068093 0.074507 0.049544 0.071906 0.083386 0.029305 0.059856 0.072371 0.045483 0.046435 0.199774 0.179260 0.185068 0.218782 0.227845 0.130591 0.064143 0.060145 0.110639 0.040456 0.026142 0.038633 0.031899 0.029518 0.037962 0.034898 0.028200 0.025940 0.030941 0.013215 0.011220 0.020875 0.020397 0.020881 0.024218 0.017208 0.020607 0.016949 0.016795 0.027694 0.097292 0.128955 0.023962 0.075135 0.343613 0.075883 0.036801 0.121326 0.093028 0.036152 0.022234 0.026257 0.029430 0.028161 0.025514 0.088593 0.059388 0.711936 0.808619 0.814736 0.946986 0.044185 0.923056 0.816738 0.822887 0.843592 0.038606 0.011584 0.017435 0.007240 0.001440 0.000417 0.000982 0.002749 0.002405 0.002992 0.002872 0.004443 0.004080 0.005331 0.007737 0.008990 0.006935 0.012018 0.013564 0.018676 0.026816 0.040610 0.037695 0.033128 0.036761 0.025112 0.033018 0.038735 0.037751 0.024466 0.025794 0.016573 0.021859 0.032019 0.031643 0.016887 0.055973 0.067106 0.019945 0.025593 0.111048 0.073981 0.028446 0.095199 0.147076 0.100192 0.141795 0.163956 0.072761 0.101021 0.046545 0.061122 0.055966 0.030095 0.036831 0.046574 0.054751 0.080547 0.119505 0.092016 0.041237 0.068567 0.057157 0.047343 0.023109 0.031758 0.052411 0.035941 0.024924 0.034414 0.034312 0.012543 0.020038 0.045387 0.023803 0.011587 0.029222 0.028747 0.014550 0.014386 0.026601 0.021474 0.019415 0.028746 0.016296 0.016644 0.018491 0.028973 0.015314 0.013012 0.023439 0.015420 0.012985 0.012733 0.024227 0.019337 0.024334 0.014190 0.007621 0.066571 0.081304 0.018935 0.015766 0.257425 0.130880 0.019417 0.048010 0.189089 0.064634 0.026944 0.066135 0.033938 0.026913 0.028301 0.023836 0.020154 0.029505 0.034067 0.035767 0.046071 0.062363 0.068561 0.040657 0.071773 0.060305 0.034000 0.052854 0.065214 0.036103 0.078459 0.053965 0.036539 0.033634 0.067242 0.038959 0.014674 0.025823 0.038243 0.025939 0.011941 0.010992 0.015515 0.011654 0.006177 0.005903 0.009556 0.010820 0.007630 0.008933 0.012538 0.012579 0.016961 0.021839 0.017057 0.015898 0.014348 0.017255 0.022954 0.018701 0.029969 0.028881 0.028670 0.029453 0.032295 0.043102 0.044706 0.060715 0.080358 0.058355 0.051020 0.049795 0.062550 0.076765 0.059532 0.085526 0.039162 0.127120 0.039326 0.038528 0.060561 0.051101 0.023777 0.105471 0.053149 0.022887 0.066313 0.061204 0.020892 0.019184 0.032748 0.024216 0.016419 0.018691 0.024179 0.019953 0.027351 0.019064 0.010402 0.012488 0.015847 0.013642 0.013254 0.014095 0.017004 0.011957 0.011976 0.014982 0.014299 0.014442 0.008882 0.010914 0.014836 0.013569 0.010314 0.015135 0.012525 0.015662 0.013030 0.008608 0.014658
0.016920 0.013962 0.012933 0.011081 0.011657 0.033125 0.023204 0.006592 0.019395 0.056858 0.035400 0.023938 0.075323 0.097565 0.041400 0.060220 0.091158 0.053977 0.033653 0.055179 0.051470 0.026820 0.047423 0.045811 0.056757 0.046610 0.054389 0.050305 0.059922 0.055504 0.061538 0.078524 0.097129 0.100211 0.111865 0.103632 0.113966 0.151222 0.127245 0.074576 0.136413 0.096144 0.046210 0.079945 0.154174 0.079542 0.036660 0.111014 0.142346 0.033024 0.062451 0.175195 0.081904 0.052836 0.172465 0.307008 0.334264 0.336400 0.464206 0.238232 0.126384 0.314543 0.275210 0.065089 0.091478 0.160441 0.048363 0.031884 0.053020 0.033019 0.024066 0.021197 0.021381 0.013027 0.012979 0.021171 0.022590 0.030126 0.035805 0.028061 0.037321 0.087835 0.098248 0.107997 0.349965 0.615670 0.237774 0.160632 0.666000 0.583199 0.079344 0.158819 0.431970 0.087582 0.013974 0.024548 0.023555 0.012263 0.018523 0.050048 0.059074 0.049664 0.737549 0.811411 0.817178 0.923056 0.098136 0.919972 0.823570 0.864983 0.848408 0.043136 0.030510 0.014563 0.013907 0.003001 0.000700 0.000862 0.003002 0.004419 0.002950 0.005738 0.007706 0.006023 0.008000 0.011702 0.011763 0.016449 0.027404 0.038298 0.058010 0.063707 0.078515 0.066835 0.059701 0.048634 0.053475 0.072997 0.069353 0.057218 0.066883 0.060242 0.055478 0.101782 0.136248 0.068023 0.132587 0.233775 0.143951 0.074620 0.219764 0.282945 0.126649 0.162611 0.320708 0.239285 0.196188 0.194396 0.114865 0.103514 0.070951 0.113871 0.109368 0.086166 0.070773 0.100532 0.134228 0.184579 0.211778 0.169073 0.116483 0.194948 0.155672 0.139631 0.097218 0.139976 0.188014 0.129561 0.097817 0.139185 0.136785 0.066642 0.076685 0.159096 0.100298 0.044487 0.090265 0.100982 0.052043 0.040765 0.070977 0.058050 0.035125 0.031766 0.035562 0.029129 0.021720 0.024245 0.028456 0.016979 0.015409 0.023130 0.016821 0.013727 0.024247 0.030889 0.024520 0.022083 0.025227 0.052085 0.036683 0.040971 0.053501 0.137216 0.100304 0.073466 0.127767 0.122407 0.064369 0.060348 0.124776 0.040205 0.024524 0.027614 0.018010 0.016457 0.024352 0.029881 0.028143 0.037760 0.047226 0.041278 0.031125 0.044780 0.030707 0.021506 0.032962 0.046432 0.030484 0.070615 0.079702 0.036029 0.037339 0.096040 0.078208 0.028669 0.054415 0.083843 0.060695 0.028047 0.027811 0.039094 0.032314 0.014925 0.015734 0.032367 0.024832 0.017823 0.028394 0.037118 0.027850 0.029878 0.036141 0.027711 0.021303 0.015941 0.017318 0.022562 0.015324 0.023726 0.024800 0.024648 0.026444 0.026568 0.034984 0.039459 0.063264 0.058106 0.065356 0.092104 0.082093 0.106853 0.112112 0.081961 0.101109 0.049361 0.089918 0.032890 0.047584 0.078805 0.045942 0.018736 0.072949 0.061150 0.019548 0.028449 0.049610 0.017173 0.013430 0.018560 0.016747 0.011713 0.013271 0.014700 0.010629 0.010879 0.011158 0.007230 0.008838 0.008944 0.009230 0.009015 0.009020 0.010114 0.012407 0.009342 0.009762 0.013835 0.015050 0.007659 0.009270 0.013887 0.008320 0.008195 0.009905 0.008658 0.009970 0.009886 0.006984 0.011842
0.022011 0.017488 0.017889 0.020628 0.017745 0.074787 0.059863 0.013429 0.046263 0.113220 0.076209 0.033707 0.114896 0.136220 0.079422 0.126538 0.137725 0.059350 0.072953 0.136582 0.102257 0.057582 0.112820 0.108219 0.119464 0.084818 0.109406 0.096764 0.130037 0.109629 0.123781 0.176122 0.192781 0.187027 0.218338 0.235251 0.153968 0.211114 0.194023 0.074661 0.184856 0.171758 0.051570 0.079015 0.235169 0.107962 0.033646 0.126164 0.201321 0.033505 0.053609 0.202377 0.087839 0.034054 0.094365 0.238994 0.230471 0.216062 0.376657 0.123243 0.091375 0.344514 0.201435 0.040415 0.124709 0.154910 0.031757 0.030600 0.065776 0.031706 0.023000 0.018093 0.018966 0.012870 0.012431 0.023205 0.021161 0.031726 0.041532 0.030890 0.034432 0.112206 0.138813 0.102559 0.196368 0.503832 0.319746 0.071897 0.308856 0.683785 0.174711 0.050648 0.297380 0.181538 0.024066 0.016813 0.026366 0.010817 0.016316 0.110112 0.032793 0.034154 0.062451 0.781655 0.827365 0.816738 0.919972 0.129896 0.897142 0.827919 0.857459 0.835602 0.032295 0.010404 0.007175 0.012331 0.002510 0.000564 0.001385 0.006779 0.003353 0.006700 0.013615 0.010111 0.009134 0.015566 0.020581 0.018613 0.039437 0.047205 0.072626 0.054825 0.084178 0.064819 0.061181 0.065440 0.056790 0.082818 0.087917 0.079027 0.085970 0.117052 0.094022 0.113591 0.178680 0.184440 0.131861 0.244788 0.359144 0.254821 0.222060 0.417630 0.417102 0.347138 0.397702 0.401040 0.306192 0.243392 0.218182 0.159520 0.099512 0.161733 0.185100 0.160560 0.093110 0.149142 0.197730 0.184706 0.142897 0.154240 0.171559 0.235492 0.125669 0.158514 0.184057 0.253114 0.256551 0.160012 0.206399 0.328470 0.235686 0.122741 0.173771 0.295254 0.185902 0.084693 0.136682 0.164179 0.087876 0.061107 0.100647 0.093083 0.042088 0.037679 0.056722 0.033122 0.023156 0.029179 0.039108 0.017433 0.017379 0.038648 0.022541 0.016428 0.031228 0.063982 0.037512 0.020135 0.075444 0.243464 0.048120 0.042816 0.310656 0.437627 0.121252 0.139262 0.506560 0.308672 0.076268 0.127600 0.282168 0.096614 0.034813 0.038933 0.022360 0.019196 0.025758 0.031810 0.027611 0.036969 0.047101 0.036877 0.028017 0.041178 0.025790 0.019749 0.030525 0.039430 0.030886 0.078436 0.122088 0.045697 0.054520 0.160130 0.155986 0.057537 0.117020 0.161178 0.129691 0.070353 0.079575 0.099511 0.075225 0.039175 0.049864 0.087891 0.057077 0.040432 0.066743 0.076770 0.045843 0.040000 0.049895 0.039177 0.029960 0.020944 0.020691 0.027494 0.016049 0.022642 0.023255 0.023241 0.023881 0.022205 0.026679 0.030073 0.051723 0.045171 0.064727 0.115956 0.106080 0.123521 0.157059 0.098829 0.139015 0.048936 0.094364 0.035298 0.054451 0.104679 0.056652 0.019472 0.070658 0.078709 0.020763 0.028457 0.077011 0.023565 0.014367 0.023749 0.022949 0.013722 0.013028 0.015847 0.010502 0.010803 0.010554 0.007570 0.009464 0.009434 0.008450 0.008611 0.008474 0.009660 0.013944 0.010234 0.010554 0.018231 0.019289 0.008933 0.011125 0.020483 0.010210 0.009324 0.010595 0.009949 0.011316 0.010906 0.008010 0.013074
0.023385 0.020326 0.021337 0.019736 0.020212 0.051587 0.041918 0.010783 0.025230 0.056693 0.035833 0.021167 0.066936 0.084282 0.039957 0.053108 0.070570 0.037023 0.034931 0.054092 0.051190 0.032668 0.054399 0.055130 0.068759 0.049787 0.073837 0.069607 0.070936 0.073922 0.082993 0.089489 0.130072 0.134193 0.101115 0.155825 0.162878 0.142217 0.116872 0.063644 0.106698 0.097727 0.047410 0.064384 0.142712 0.091004 0.033665 0.106933 0.178487 0.056411 0.052097 0.164461 0.141781 0.059227 0.068258 0.155979 0.169294 0.124498 0.168934 0.074424 0.076523 0.124722 0.100922 0.042560 0.081773 0.069548 0.024142 0.035313 0.051552 0.028705 0.022843 0.018427 0.020382 0.014422 0.012988 0.021355 0.021958 0.022714 0.027725 0.027720 0.026455 0.040085 0.047310 0.062156 0.091570 0.165850 0.109553 0.073271 0.099235 0.150604 0.085857 0.026215 0.047816 0.055052 0.015716 0.009346 0.010599 0.008039 0.007761 0.026405 0.033315 0.033442 0.059145 0.064142 0.767550 0.822887 0.823570 0.897142 0.162704 0.883346 0.833310 0.857663 0.841511 0.030390 0.010528 0.009059 0.012243 0.002314 0.000899 0.002053 0.003902 0.005243 0.009277 0.012586 0.009174 0.012443 0.018091 0.019042 0.031625 0.028530 0.037694 0.037685 0.058013 0.052824 0.054900 0.054011 0.052210 0.069864 0.070657 0.060089 0.062179 0.060784 0.077517 0.097347 0.083669 0.109676 0.161743 0.130754 0.103644 0.199240 0.212904 0.149993 0.192970 0.258782 0.210984 0.203431 0.188072 0.152101 0.123714 0.113865 0.077251 0.112548 0.116661 0.080066 0.062985 0.102213 0.111009 0.103198 0.114079 0.120861 0.086168 0.109094 0.105712 0.092375 0.070580 0.097651 0.128381 0.080599 0.081717 0.142833 0.103889 0.051044 0.084780 0.146126 0.084654 0.040079 0.077895 0.082055 0.043666 0.040205 0.062323 0.051652 0.036581 0.031013 0.038817 0.027140 0.023761 0.027885 0.040131 0.026451 0.018501 0.041266 0.052111 0.028118 0.038644 0.149434 0.181329 0.047360 0.084291 0.527928 0.295780 0.051797 0.276696 0.585284 0.180790 0.061118 0.318949 0.280340 0.051122 0.040868 0.104880 0.042607 0.024999 0.026639 0.019194 0.019722 0.024571 0.029923 0.026319 0.037005 0.049908 0.037287 0.025549 0.040737 0.030783 0.023621 0.032706 0.041677 0.035020 0.061959 0.077139 0.030791 0.036417 0.098323 0.086994 0.031085 0.063877 0.111275 0.087976 0.040995 0.054926 0.072794 0.048765 0.024647 0.029852 0.045713 0.034229 0.026151 0.042953 0.043757 0.034398 0.039405 0.051267 0.041819 0.037435 0.028667 0.025976 0.032447 0.021931 0.027998 0.028896 0.028804 0.030452 0.029902 0.038132 0.043194 0.075484 0.068320 0.082161 0.113732 0.113786 0.116501 0.131511 0.103652 0.146487 0.080330 0.128670 0.047719 0.065353 0.118228 0.060767 0.030005 0.099328 0.087021 0.023491 0.041170 0.086737 0.032149 0.019507 0.038257 0.035028 0.018377 0.017453 0.018880 0.013370 0.012709 0.012056 0.009647 0.011512 0.009151 0.008464 0.007857 0.008780 0.008772 0.010695 0.009475 0.011138 0.013405 0.013239 0.008919 0.011129 0.015179 0.008763 0.009969 0.009500 0.009315 0.010608 0.010559 0.008844 0.013264
0.021409 0.020530 0.028071 0.021307 0.015689 0.039093 0.030260 0.009033 0.020906 0.036629 0.022461 0.013092 0.044604 0.054498 0.021398 0.025862 0.038002 0.017380 0.017124 0.028338 0.027317 0.017528 0.033492 0.027785 0.034879 0.028302 0.037517 0.042807 0.038760 0.048716 0.057130 0.049380 0.067356 0.086514 0.069358 0.058695 0.077494 0.086602 0.059500 0.028454 0.081529 0.053017 0.025775 0.064689 0.104747 0.050821 0.029279 0.128521 0.135464 0.062995 0.080678 0.174473 0.136120 0.075750 0.102792 0.227326 0.266068 0.211678 0.393392 0.284012 0.134743 0.193108 0.327535 0.082856 0.107398 0.179574 0.086022 0.061070 0.071344 0.047863 0.030222 0.026714 0.027314 0.025397 0.022940 0.035089 0.027646 0.035072 0.045454 0.058428 0.077561 0.287902 0.163790 0.163503 0.484242 0.634283 0.122317 0.071937 0.531574 0.146433 0.025110 0.027329 0.067172 0.013712 0.006215 0.006465 0.006276 0.005550 0.005138 0.005790 0.007462 0.038834 0.037859 0.046573 0.061302 0.843592 0.864983 0.827919 0.883346 0.189629 0.868675 0.817236 0.848516 0.825306 0.030179 0.008780 0.008372 0.010689 0.003716 0.001238 0.002382 0.005142 0.006809 0.010477 0.006843 0.010038 0.012381 0.015011 0.022357 0.026317 0.027989 0.031923 0.051106 0.051922 0.055991 0.054279 0.060735 0.087138 0.091589 0.075546 0.086995 0.059579 0.061226 0.140864 0.114623 0.055094 0.147720 0.189682 0.060321 0.060194 0.173205 0.115742 0.041903 0.104236 0.157717 0.073036 0.068109 0.079655 0.052600 0.037810 0.048447 0.078169 0.062972 0.053653 0.052084 0.075679 0.084318 0.112993 0.175123 0.154160 0.073551 0.117683 0.163688 0.104922 0.058672 0.092199 0.140777 0.075382 0.054825 0.078132 0.089503 0.042169 0.050467 0.097522 0.073135 0.033023 0.072339 0.073691 0.039541 0.031832 0.046618 0.048871 0.032070 0.023346 0.030265 0.025757 0.016764 0.014884 0.036072 0.021079 0.012000 0.024984 0.052537 0.024204 0.025800 0.059766 0.093682 0.048324 0.037783 0.104324 0.127269 0.066969 0.033324 0.131010 0.087438 0.040851 0.034961 0.046856 0.022841 0.018805 0.025774 0.016277 0.015520 0.020845 0.015349 0.016751 0.020140 0.023408 0.019075 0.028060 0.034083 0.026443 0.016397 0.027130 0.019111 0.017167 0.017719 0.022499 0.020649 0.029851 0.044481 0.014547 0.016672 0.049960 0.038719 0.014453 0.024546 0.045235 0.029457 0.013418 0.017400 0.025474 0.016032 0.009503 0.010780 0.019323 0.014889 0.011944 0.020405 0.023220 0.022512 0.026111 0.035740 0.034403 0.029095 0.024670 0.020171 0.029609 0.020907 0.025791 0.025404 0.025350 0.026557 0.027143 0.034254 0.038003 0.064190 0.055228 0.053603 0.072212 0.073114 0.084784 0.092639 0.075872 0.105159 0.071819 0.087989 0.030018 0.061607 0.095703 0.044086 0.029620 0.094716 0.067673 0.017487 0.028165 0.064340 0.022612 0.017743 0.032221 0.026457 0.016419 0.014789 0.015408 0.008930 0.009470 0.009761 0.010019 0.009223 0.008343 0.007760 0.007460 0.008327 0.007915 0.010112 0.009817 0.010354 0.014271 0.012869 0.011412 0.013585 0.015088 0.009158 0.010109 0.008971 0.009194 0.010950 0.011684 0.013538 0.018322
0.022059 0.021210 0.022175 0.031843 0.018961 0.065779 0.062437 0.015883 0.039813 0.082662 0.060174 0.027151 0.092102 0.117170 0.052843 0.080219 0.109615 0.045551 0.061639 0.113711 0.079991 0.059774 0.110358 0.092551 0.116108 0.099361 0.109963 0.108898 0.151969 0.167211 0.165063 0.166724 0.171772 0.187669 0.217791 0.157072 0.091228 0.128857 0.094967 0.038800 0.155481 0.119305 0.029270 0.095922 0.240385 0.076958 0.037093 0.199414 0.195071 0.029430 0.085208 0.251564 0.082723 0.033883 0.114590 0.265611 0.247559 0.252176 0.522716 0.334256 0.105017 0.489277 0.483109 0.096205 0.216579 0.428434 0.147774 0.108553 0.189030 0.102344 0.052531 0.044699 0.036498 0.021153 0.016844 0.036061 0.027098 0.054303 0.118969 0.093477 0.134403 0.513256 0.546719 0.290593 0.514800 0.766179 0.567077 0.116583 0.402484 0.507439 0.067798 0.023030 0.099959 0.040626 0.010084 0.008562 0.009090 0.005396 0.006481 0.005943 0.002375 0.003885 0.022757 0.032475 0.035734 0.038606 0.848408 0.857459 0.833310 0.868675 0.229340 0.880471 0.816950 0.865053 0.831382 0.037371 0.012469 0.009334 0.012505 0.004900 0.000879 0.001956 0.006906 0.005773 0.005344 0.010645 0.017813 0.016582 0.034360 0.039437 0.039229 0.040992 0.072365 0.064722 0.068248 0.090177 0.078672 0.123399 0.126776 0.128945 0.151857 0.184193 0.110125 0.196554 0.310530 0.202608 0.177098 0.317475 0.361697 0.161513 0.244907 0.404137 0.216846 0.209756 0.318906 0.214395 0.119896 0.112824 0.112039 0.071971 0.067149 0.149449 0.133162 0.135978 0.089884 0.141533 0.186686 0.185196 0.175016 0.173674 0.182916 0.206343 0.177460 0.218719 0.179347 0.226380 0.282636 0.197673 0.190774 0.246979 0.222264 0.146379 0.154357 0.252305 0.220343 0.114863 0.164784 0.204663 0.120358 0.090194 0.111059 0.094637 0.044982 0.034630 0.057735 0.034288 0.021378 0.022962 0.042859 0.017672 0.016442 0.034916 0.020472 0.017309 0.030529 0.065289 0.029927 0.034361 0.097193 0.078378 0.027199 0.067392 0.133947 0.129561 0.055163 0.090983 0.135889 0.064974 0.029800 0.035118 0.058315 0.035485 0.020167 0.027590 0.017435 0.016598 0.019570 0.024064 0.020016 0.029109 0.038457 0.025997 0.023129 0.031645 0.018967 0.017420 0.021195 0.024526 0.021985 0.051933 0.094807 0.032003 0.045901 0.129141 0.113986 0.045170 0.083438 0.120849 0.089278 0.038641 0.049429 0.074519 0.055674 0.028297 0.036513 0.071366 0.043574 0.037361 0.068643 0.081477 0.057659 0.054071 0.059799 0.048546 0.040435 0.030170 0.026121 0.037119 0.020775 0.029311 0.028447 0.024137 0.023511 0.022019 0.026666 0.029377 0.046360 0.035329 0.056673 0.103751 0.072184 0.127497 0.150851 0.107334 0.127877 0.042978 0.067579 0.021430 0.046554 0.088856 0.043593 0.017152 0.043637 0.049757 0.013446 0.016148 0.045319 0.017226 0.011533 0.020609 0.017177 0.011846 0.011498 0.012373 0.007677 0.007458 0.008362 0.006805 0.007682 0.007252 0.007417 0.006862 0.007579 0.007447 0.011168 0.008533 0.008063 0.012457 0.014739 0.009095 0.010397 0.016594 0.008188 0.008470 0.008279 0.008306 0.009834 0.011518 0.009795 0.014238
0.023887 0.023334 0.020565 0.037283 0.016626 0.088941 0.073932 0.011247 0.053307 0.102901 0.064417 0.019331 0.083092 0.089363 0.054296 0.083501 0.111922 0.040825 0.055711 0.112327 0.090630 0.058020 0.092514 0.102442 0.114489 0.080831 0.135950 0.118202 0.164704 0.165974 0.155096 0.183630 0.181691 0.177809 0.161897 0.142964 0.091727 0.126761 0.082419 0.029775 0.182446 0.162061 0.020226 0.066734 0.278096 0.089508 0.020869 0.138706 0.237139 0.023861 0.033702 0.198084 0.091433 0.017836 0.042119 0.174564 0.150808 0.076983 0.180355 0.069523 0.047399 0.227120 0.174074 0.028312 0.159236 0.224014 0.040822 0.049146 0.112786 0.036165 0.022525 0.017679 0.015731 0.009890 0.007478 0.018300 0.013665 0.024867 0.055520 0.046270 0.041517 0.182598 0.287203 0.178394 0.166940 0.352910 0.340614 0.062471 0.087945 0.228216 0.064237 0.008270 0.035742 0.028467 0.008934 0.005401 0.007294 0.004901 0.005244 0.004950 0.002512 0.000910 0.003168 0.018643 0.020440 0.011584 0.043136 0.835602 0.857663 0.817236 0.880471 0.238076 0.839985 0.811120 0.834964 0.831553 0.037073 0.016395 0.016221 0.028570 0.001988 0.000987 0.003458 0.005318 0.003389 0.006305 0.016659 0.010451 0.029161 0.032892 0.031828 0.029732 0.061252 0.052795 0.054804 0.096030 0.066452 0.131378 0.150588 0.143115 0.113206 0.206158 0.193653 0.162190 0.209488 0.354313 0.252983 0.176287 0.378895 0.353096 0.164534 0.293057 0.350854 0.257757 0.159444 0.221927 0.133323 0.094777 0.114969 0.092781 0.061288 0.143971 0.153894 0.155634 0.072103 0.174882 0.195900 0.165519 0.133336 0.125423 0.156242 0.153400 0.112379 0.162096 0.147234 0.182803 0.203585 0.132869 0.168939 0.244175 0.185080 0.138443 0.175367 0.226740 0.162002 0.112313 0.165569 0.185258 0.109387 0.084556 0.103102 0.089992 0.045134 0.037033 0.077032 0.028685 0.025398 0.023626 0.065287 0.016070 0.014909 0.087537 0.054526 0.021905 0.050904 0.312072 0.104533 0.028543 0.303400 0.534933 0.056984 0.061526 0.407903 0.373276 0.040635 0.083620 0.254730 0.068868 0.018220 0.030561 0.054648 0.028333 0.015374 0.021278 0.014113 0.013558 0.015707 0.020093 0.016239 0.022975 0.031306 0.019307 0.016701 0.022420 0.013684 0.012246 0.015464 0.016884 0.014495 0.039812 0.087796 0.022106 0.036184 0.118620 0.114264 0.044444 0.093099 0.142508 0.131193 0.052151 0.100501 0.133424 0.100236 0.046401 0.077593 0.113146 0.051889 0.050598 0.103410 0.092937 0.061091 0.051417 0.068544 0.058261 0.053640 0.028277 0.025560 0.035916 0.017929 0.026013 0.024483 0.020684 0.020376 0.018322 0.023027 0.026814 0.042943 0.033509 0.049729 0.131242 0.090951 0.146152 0.148923 0.127858 0.127634 0.036830 0.069714 0.018008 0.045880 0.088677 0.043124 0.016595 0.054866 0.066382 0.013956 0.018287 0.068285 0.020939 0.011262 0.024741 0.022918 0.012253 0.010575 0.013011 0.007522 0.007598 0.008372 0.006880 0.007436 0.007389 0.007414 0.006697 0.007755 0.007196 0.011674 0.008229 0.008021 0.013076 0.015329 0.009533 0.011649 0.020608 0.009068 0.008364 0.008684 0.009064 0.010508 0.012672 0.010415 0.014491
0.031180 0.031810 0.043350 0.035821 0.020778 0.050237 0.031623 0.009924 0.018554 0.032823 0.023726 0.012268 0.031303 0.049781 0.027782 0.035404 0.032608 0.017782 0.015130 0.022320 0.021791 0.016912 0.021587 0.024069 0.031424 0.033785 0.046143 0.049488 0.050298 0.078558 0.074281 0.055967 0.092386 0.090225 0.051101 0.046472 0.060934 0.061268 0.053208 0.022042 0.072048 0.071500 0.026213 0.056157 0.132534 0.121924 0.034088 0.092488 0.207063 0.115891 0.050448 0.103736 0.160322 0.053777 0.027911 0.084816 0.112529 0.072154 0.137195 0.130786 0.084144 0.070160 0.150217 0.049768 0.095735 0.106729 0.071454 0.117096 0.125000 0.048412 0.043697 0.029401 0.027089 0.026184 0.024187 0.041289 0.026562 0.038640 0.062693 0.054892 0.067241 0.158488 0.092170 0.105103 0.135908 0.111610 0.048875 0.026053 0.039117 0.022934 0.019189 0.007934 0.008167 0.011272 0.007510 0.005556 0.007114 0.007184 0.008451 0.006239 0.006521 0.003192 0.001276 0.003636 0.014871 0.017435 0.030510 0.032295 0.841511 0.848516 0.816950 0.839985 0.208455 0.819742 0.780073 0.783100 0.762462 0.042795 0.023186 0.035788 0.022814 0.002946 0.001224 0.003153 0.003193 0.005752 0.008117 0.007784 0.014692 0.017404 0.019866 0.026716 0.044956 0.049737 0.053054 0.067395 0.062965 0.089241 0.096222 0.094590 0.070985 0.057958 0.094431 0.111033 0.065925 0.076491 0.167610 0.072875 0.044852 0.102828 0.106089 0.059619 0.071061 0.161016 0.088343 0.070406 0.091858 0.083114 0.069252 0.040670 0.046614 0.077245 0.074497 0.052229 0.060667 0.093822 0.089361 0.089548 0.120104 0.097108 0.055822 0.072487 0.107391 0.067595 0.034148 0.065591 0.092288 0.048049 0.041506 0.065212 0.057481 0.032850 0.041216 0.072979 0.053036 0.028607 0.061995 0.064137 0.042020 0.032954 0.051831 0.052447 0.039573 0.028507 0.043491 0.035547 0.031833 0.023301 0.078198 0.038154 0.019919 0.077856 0.163505 0.059319 0.045918 0.297633 0.325129 0.066242 0.093337 0.514325 0.194367 0.048391 0.073315 0.211933 0.033814 0.013759 0.023877 0.020028 0.009029 0.010916 0.014674 0.016089 0.014054 0.020131 0.014769 0.015167 0.016758 0.019489 0.015179 0.021402 0.027372 0.017750 0.012705 0.019882 0.014399 0.015614 0.017268 0.021752 0.020374 0.033202 0.048534 0.014139 0.016723 0.043749 0.033994 0.015102 0.024422 0.054706 0.035894 0.015179 0.026329 0.044608 0.022648 0.011561 0.016847 0.030893 0.017084 0.014104 0.029304 0.042307 0.038152 0.039401 0.053982 0.059731 0.051634 0.039361 0.030246 0.039785 0.025003 0.030176 0.030849 0.029361 0.027607 0.027760 0.032234 0.038332 0.060903 0.058506 0.073656 0.121295 0.139589 0.113057 0.124602 0.089000 0.128833 0.077432 0.112690 0.034973 0.080451 0.120432 0.056297 0.032640 0.113770 0.090614 0.020678 0.029722 0.096984 0.035729 0.015447 0.044126 0.042604 0.023439 0.018805 0.019213 0.010514 0.009220 0.009409 0.010184 0.008771 0.007784 0.007441 0.007238 0.008237 0.007480 0.011040 0.010695 0.010921 0.016369 0.015013 0.013336 0.015185 0.019608 0.009600 0.011090 0.010564 0.010708 0.012250 0.014808 0.017311 0.017833
0.032052 0.036599 0.036547 0.068164 0.025096 0.086869 0.071794 0.013573 0.047161 0.061161 0.054250 0.016401 0.055464 0.060552 0.047023 0.054764 0.069560 0.039770 0.044175 0.076088 0.061776 0.055252 0.080315 0.066142 0.095834 0.087470 0.113247 0.067565 0.095876 0.162460 0.118788 0.084906 0.095380 0.143725 0.098183 0.063508 0.060683 0.086819 0.063534 0.029436 0.137346 0.095771 0.025305 0.115940 0.198144 0.080416 0.063725 0.177436 0.149842 0.042027 0.090251 0.152255 0.064313 0.022966 0.049670 0.120211 0.142846 0.105181 0.358766 0.357462 0.102922 0.289446 0.498064 0.143371 0.169680 0.418410 0.244008 0.178458 0.285479 0.156150 0.099470 0.072760 0.085246 0.035851 0.030280 0.085947 0.048481 0.161531 0.398319 0.171573 0.211111 0.663704 0.589599 0.203863 0.379577 0.416667 0.094081 0.024151 0.094292 0.039794 0.018335 0.009794 0.021973 0.014398 0.012581 0.008460 0.008641 0.006340 0.009230 0.008343 0.007493 0.005060 0.003009 0.001415 0.005631 0.007240 0.014563 0.010404 0.030390 0.825306 0.865053 0.811120 0.819742 0.199521 0.801695 0.768975 0.761180 0.707996 0.046646 0.029817 0.011297 0.011572 0.005534 0.000782 0.001059 0.004220 0.011802 0.007958 0.022727 0.028782 0.031825 0.029973 0.055000 0.042887 0.040880 0.073943 0.057448 0.114414 0.101276 0.141635 0.151108 0.156494 0.093663 0.162544 0.185783 0.088169 0.113487 0.144693 0.095292 0.052973 0.111968 0.114210 0.044066 0.107819 0.113342 0.072979 0.055296 0.068074 0.071792 0.042588 0.043321 0.108285 0.081276 0.098007 0.076582 0.119445 0.130234 0.126488 0.133861 0.112350 0.111481 0.129520 0.136308 0.131665 0.096191 0.169555 0.177628 0.083695 0.097062 0.166972 0.103350 0.080375 0.082250 0.155040 0.107156 0.061229 0.101219 0.144436 0.090466 0.057664 0.099811 0.076050 0.038920 0.036546 0.084912 0.036554 0.047187 0.031488 0.070822 0.024887 0.026322 0.072867 0.048695 0.048699 0.044540 0.089915 0.090809 0.059244 0.089330 0.104319 0.057008 0.062537 0.044014 0.046213 0.042014 0.035925 0.021845 0.014656 0.014184 0.013773 0.020515 0.022351 0.014916 0.019318 0.011160 0.010846 0.012803 0.015838 0.012995 0.019571 0.028658 0.020468 0.019297 0.022414 0.015748 0.016162 0.017564 0.019770 0.017549 0.041264 0.073721 0.018449 0.036604 0.078451 0.064425 0.025239 0.056237 0.064578 0.072301 0.025101 0.048926 0.049003 0.047614 0.022194 0.041852 0.059007 0.035880 0.032565 0.075343 0.080787 0.056791 0.046452 0.068885 0.055073 0.051992 0.027588 0.027620 0.039025 0.019155 0.031506 0.027810 0.023928 0.026459 0.025034 0.027020 0.029917 0.043521 0.037407 0.057392 0.109792 0.079035 0.129273 0.126097 0.092748 0.118071 0.041504 0.071007 0.019131 0.064412 0.108131 0.048553 0.015764 0.070008 0.079905 0.014374 0.021702 0.068554 0.025383 0.011056 0.024989 0.025983 0.017184 0.012680 0.015345 0.008240 0.008005 0.008323 0.007100 0.007991 0.007873 0.008395 0.007903 0.009625 0.008601 0.015611 0.010977 0.010452 0.015802 0.019714 0.012960 0.014021 0.023375 0.010147 0.010037 0.010922 0.011067 0.013612 0.016502 0.012581 0.016380
0.031025 0.032052 0.041922 0.046691 0.030797 0.059126 0.057058 0.019363 0.031118 0.059389 0.064773 0.028299 0.067165 0.091889 0.054548 0.051681 0.070580 0.067741 0.038201 0.055591 0.062222 0.054220 0.074283 0.065809 0.103657 0.143724 0.175375 0.158372 0.177516 0.251245 0.200424 0.135836 0.118297 0.129042 0.119161 0.069226 0.078291 0.107387 0.067074 0.040758 0.181995 0.104500 0.030450 0.159378 0.253543 0.068770 0.058353 0.211848 0.127593 0.024300 0.065590 0.113973 0.033903 0.015460 0.053678 0.099864 0.075274 0.075475 0.194032 0.152243 0.051822 0.209325 0.351368 0.093284 0.144746 0.413184 0.247093 0.194925 0.315618 0.218450 0.105209 0.102187 0.102283 0.044703 0.040181 0.096820 0.073387 0.166515 0.385372 0.266630 0.207477 0.528372 0.627893 0.292325 0.247810 0.320348 0.196444 0.035836 0.051433 0.057561 0.025430 0.010677 0.017798 0.023835 0.013696 0.008517 0.009500 0.007313 0.009871 0.009728 0.009964 0.005831 0.008259 0.003228 0.000887 0.001440 0.013907 0.007175 0.010528 0.030179 0.831382 0.834964 0.780073 0.801695 0.192200 0.766876 0.747536 0.753073 0.718135 0.051853 0.015132 0.010755 0.016804 0.002418 0.000576 0.001143 0.004772 0.005036 0.014120 0.020097 0.027547 0.038919 0.057178 0.053848 0.064738 0.078353 0.087017 0.149339 0.169017 0.150092 0.196054 0.290385 0.155286 0.185519 0.338702 0.277729 0.177612 0.228522 0.337231 0.155278 0.142191 0.219903 0.135382 0.104879 0.107094 0.120208 0.094260 0.083932 0.109920 0.107761 0.065417 0.130970 0.152007 0.107206 0.086448 0.139432 0.148963 0.132959 0.130571 0.133170 0.136403 0.152520 0.146937 0.155662 0.120774 0.173771 0.204040 0.147087 0.151219 0.188575 0.156258 0.118127 0.141270 0.210965 0.150521 0.086495 0.161470 0.172357 0.101043 0.077768 0.121100 0.073520 0.049362 0.045335 0.059473 0.031776 0.041979 0.044421 0.041825 0.019064 0.035864 0.098611 0.040697 0.028510 0.094399 0.162211 0.042889 0.046430 0.144520 0.084618 0.022722 0.056673 0.074686 0.035748 0.021360 0.031617 0.028558 0.017546 0.019876 0.019330 0.027170 0.026690 0.019179 0.022389 0.014180 0.012647 0.015121 0.017698 0.014319 0.020016 0.024633 0.020976 0.017047 0.021911 0.017341 0.021082 0.021113 0.032819 0.025489 0.069240 0.087957 0.032336 0.073978 0.116675 0.086347 0.040775 0.087657 0.102210 0.085210 0.032182 0.045352 0.070272 0.052886 0.021893 0.031951 0.055436 0.033142 0.028658 0.053439 0.073066 0.055625 0.060698 0.077001 0.075507 0.070469 0.043539 0.046151 0.056571 0.029305 0.039178 0.038037 0.032521 0.036141 0.037967 0.035838 0.040726 0.054208 0.046015 0.081259 0.119346 0.090597 0.114676 0.101427 0.076862 0.084867 0.040595 0.077529 0.025259 0.039707 0.065529 0.041790 0.015308 0.039433 0.043143 0.013664 0.019538 0.040917 0.022527 0.012324 0.025799 0.020203 0.014492 0.011529 0.011993 0.007917 0.008300 0.008050 0.006475 0.007048 0.007575 0.007676 0.006966 0.007770 0.007486 0.010944 0.009661 0.009762 0.012592 0.014313 0.010160 0.011478 0.015161 0.008454 0.008129 0.010201 0.009864 0.010779 0.012465 0.011472 0.015623
0.034252 0.033711 0.033854 0.050454 0.030782 0.085267 0.067461 0.013457 0.049183 0.076864 0.069599 0.026600 0.065061 0.077560 0.068469 0.061432 0.090404 0.081736 0.058240 0.075899 0.091085 0.073135 0.087649 0.089979 0.119060 0.107824 0.179683 0.107709 0.152459 0.199378 0.140134 0.115125 0.122158 0.202799 0.119628 0.089043 0.103169 0.189337 0.106547 0.037964 0.288260 0.249656 0.034989 0.097433 0.350921 0.166508 0.032473 0.138500 0.252463 0.036389 0.033404 0.135530 0.055901 0.009738 0.027773 0.090330 0.060762 0.032511 0.066035 0.050502 0.034078 0.096218 0.088256 0.035234 0.124312 0.139560 0.041497 0.068952 0.153815 0.060670 0.037062 0.033342 0.030096 0.014550 0.012409 0.029561 0.024797 0.055543 0.129379 0.079501 0.065477 0.169111 0.219184 0.135079 0.053080 0.058492 0.072639 0.016884 0.010323 0.026783 0.025849 0.008467 0.014293 0.018895 0.008912 0.005118 0.006763 0.005510 0.006723 0.007526 0.009397 0.005428 0.007310 0.007321 0.002137 0.000417 0.003001 0.012331 0.009059 0.008780 0.037371 0.831553 0.783100 0.768975 0.766876 0.149787 0.720367 0.742386 0.749659 0.796963 0.032830 0.011484 0.018014 0.008755 0.001608 0.000610 0.002056 0.003448 0.014199 0.020025 0.028916 0.034012 0.085335 0.057943 0.051249 0.117985 0.074042 0.125606 0.170177 0.195599 0.118417 0.269378 0.279305 0.159762 0.166530 0.370032 0.262161 0.099195 0.257864 0.274119 0.097236 0.121082 0.190399 0.160717 0.074750 0.115611 0.086800 0.077387 0.105072 0.101419 0.056089 0.114723 0.137687 0.129273 0.080042 0.158497 0.139979 0.116274 0.099087 0.095018 0.129321 0.127862 0.078490 0.109347 0.122454 0.166641 0.139410 0.095734 0.139142 0.205823 0.108258 0.113135 0.137818 0.173456 0.118633 0.095693 0.139574 0.149301 0.111776 0.088625 0.131987 0.119522 0.061618 0.055261 0.168725 0.061961 0.061045 0.087624 0.233596 0.044523 0.040406 0.419864 0.287961 0.064875 0.164930 0.561314 0.243906 0.027964 0.290105 0.405909 0.020738 0.025167 0.152383 0.072725 0.013473 0.027442 0.043519 0.015158 0.013707 0.015287 0.024683 0.023428 0.012727 0.014104 0.009303 0.008423 0.009957 0.011510 0.009187 0.012599 0.017097 0.013835 0.011266 0.013610 0.011456 0.010790 0.013859 0.019123 0.014386 0.044993 0.078144 0.018902 0.032793 0.080756 0.082369 0.035215 0.063085 0.082568 0.112711 0.042963 0.071987 0.101090 0.106843 0.038711 0.068528 0.127099 0.071213 0.049159 0.102004 0.143212 0.092187 0.065274 0.089371 0.086465 0.083949 0.037663 0.036285 0.045923 0.018121 0.028325 0.024019 0.019791 0.021501 0.019855 0.022451 0.025534 0.036916 0.030041 0.056305 0.114705 0.086377 0.119857 0.142133 0.103917 0.110952 0.035974 0.077091 0.021000 0.048728 0.112877 0.049650 0.015468 0.068523 0.090778 0.015216 0.026472 0.098257 0.031929 0.010911 0.026820 0.028305 0.013766 0.009695 0.012107 0.007329 0.007428 0.007692 0.005994 0.006250 0.007039 0.007232 0.006614 0.007332 0.006904 0.010884 0.007689 0.007938 0.011942 0.013790 0.008530 0.010736 0.018451 0.008811 0.007899 0.010921 0.010692 0.011055 0.013823 0.009793 0.013418
0.037677 0.034449 0.045473 0.034878 0.035917 0.039258 0.026694 0.010434 0.016266 0.021917 0.019311 0.017452 0.028055 0.038815 0.024122 0.020820 0.025678 0.030789 0.012671 0.014443 0.018928 0.014478 0.022938 0.020587 0.035885 0.043978 0.077446 0.050449 0.047241 0.062888 0.059346 0.028357 0.051092 0.072021 0.031225 0.025391 0.060364 0.071768 0.054266 0.023539 0.074520 0.110941 0.047800 0.066624 0.139293 0.179209 0.065731 0.080655 0.150277 0.059348 0.036153 0.046335 0.052282 0.019150 0.030448 0.048373 0.053254 0.045898 0.071745 0.080306 0.053280 0.042622 0.120665 0.077936 0.079309 0.088064 0.075696 0.117972 0.183651 0.119563 0.098350 0.120270 0.139986 0.061975 0.062504 0.124288 0.113232 0.224500 0.392666 0.141771 0.122512 0.190404 0.101966 0.032824 0.029638 0.013687 0.007238 0.012902 0.006811 0.004219 0.011003 0.008911 0.006156 0.008698 0.007755 0.005785 0.006563 0.007266 0.009125 0.007644 0.010183 0.006994 0.007645 0.005680 0.003911 0.000982 0.000700 0.002510 0.012243 0.008372 0.012469 0.037073 0.762462 0.761180 0.747536 0.720367 0.167959 0.755340 0.783735 0.802176 0.798512 0.039033 0.013469 0.012365 0.008578 0.002284 0.001090 0.001969 0.006620 0.010700 0.022568 0.035385 0.057387 0.052774 0.060766 0.061805 0.082501 0.090154 0.084189 0.097306 0.085971 0.056344 0.071122 0.083498 0.057962 0.045570 0.082165 0.035162 0.021471 0.036450 0.055344 0.029061 0.021016 0.059346 0.060305 0.042394 0.050797 0.071203 0.071294 0.061002 0.051070 0.075702 0.078008 0.051281 0.071796 0.065713 0.061487 0.066323 0.088284 0.082961 0.058064 0.075775 0.067816 0.059015 0.036663 0.060460 0.069811 0.048214 0.044502 0.067413 0.045728 0.024923 0.029136 0.057815 0.044416 0.024172 0.063440 0.066667 0.044920 0.044066 0.079819 0.057066 0.059936 0.059729 0.086088 0.082268 0.084754 0.085825 0.151139 0.102557 0.063326 0.132586 0.191761 0.122373 0.076692 0.229488 0.165941 0.037958 0.037682 0.109858 0.018327 0.010820 0.010350 0.021562 0.014814 0.008300 0.008025 0.015288 0.014649 0.011667 0.015323 0.015078 0.012241 0.014639 0.012033 0.010708 0.013552 0.015829 0.013225 0.016621 0.020020 0.018056 0.012555 0.016709 0.016639 0.015792 0.019612 0.032651 0.026309 0.062117 0.059545 0.019221 0.022082 0.041752 0.026714 0.012273 0.016239 0.029682 0.028590 0.012421 0.013771 0.025161 0.020474 0.008160 0.010572 0.024316 0.016784 0.012226 0.024831 0.044487 0.035611 0.044027 0.070057 0.061604 0.058179 0.043639 0.040430 0.044282 0.024655 0.031847 0.034175 0.031810 0.034435 0.034279 0.036637 0.040115 0.057029 0.049623 0.079615 0.084396 0.102715 0.092123 0.105193 0.075779 0.109234 0.057758 0.091259 0.030734 0.050520 0.086517 0.054803 0.017158 0.063768 0.088852 0.020163 0.031305 0.087783 0.052502 0.015245 0.031404 0.035696 0.018075 0.012019 0.014078 0.011095 0.011280 0.010408 0.008917 0.008768 0.008873 0.009542 0.009253 0.010064 0.009782 0.011289 0.011368 0.011870 0.016002 0.014253 0.011020 0.014660 0.017097 0.011215 0.009950 0.013707 0.012244 0.012180 0.013387 0.011434 0.015156
0.038628 0.041270 0.044056 0.039814 0.037259 0.038137 0.034933 0.015257 0.017197 0.017545 0.026465 0.015159 0.022189 0.029741 0.021038 0.015123 0.017984 0.020267 0.014014 0.012823 0.016811 0.015364 0.026584 0.018407 0.036943 0.038150 0.067106 0.051959 0.036744 0.066747 0.066549 0.033280 0.041687 0.066160 0.030254 0.020703 0.049801 0.036671 0.027862 0.025303 0.068858 0.033327 0.019354 0.094346 0.092601 0.049735 0.043507 0.119472 0.067113 0.031333 0.040694 0.046176 0.035639 0.019621 0.038849 0.047264 0.050552 0.042238 0.072896 0.092020 0.050414 0.058665 0.207724 0.104271 0.079851 0.242316 0.193981 0.139002 0.273965 0.260721 0.179841 0.211412 0.276407 0.124956 0.128282 0.261348 0.229573 0.349067 0.587873 0.415002 0.196639 0.418316 0.312974 0.066423 0.056769 0.030181 0.007799 0.009046 0.013650 0.004486 0.009532 0.008141 0.007115 0.007596 0.007983 0.005713 0.006520 0.005662 0.007287 0.006188 0.008595 0.007289 0.007086 0.005291 0.004052 0.002749 0.000862 0.000564 0.002314 0.010689 0.009334 0.016395 0.042795 0.707996 0.753073 0.742386 0.755340 0.211844 0.784020 0.788538 0.832991 0.827394 0.031945 0.019595 0.007273 0.007420 0.003513 0.002438 0.004587 0.007567 0.014346 0.021983 0.033143 0.036772 0.051954 0.041534 0.071053 0.107580 0.090629 0.071537 0.106241 0.104169 0.041552 0.074962 0.132250 0.042513 0.046759 0.052330 0.031691 0.015100 0.036792 0.029522 0.011851 0.025243 0.043535 0.038625 0.038552 0.056582 0.058484 0.043791 0.037660 0.063172 0.069175 0.037856 0.048065 0.049707 0.042467 0.054854 0.088616 0.074572 0.041606 0.053867 0.087509 0.048534 0.034548 0.069124 0.065795 0.046318 0.037217 0.061557 0.042588 0.027087 0.027915 0.060969 0.035258 0.019970 0.058266 0.050994 0.025189 0.025908 0.053294 0.025719 0.024942 0.026221 0.022957 0.020295 0.028692 0.037404 0.021602 0.021649 0.036646 0.051705 0.042411 0.043445 0.063846 0.056638 0.036295 0.046036 0.031906 0.021672 0.027210 0.028419 0.008695 0.017135 0.020168 0.010296 0.009399 0.015588 0.015108 0.012514 0.016328 0.015886 0.011833 0.015616 0.011259 0.011204 0.013692 0.016187 0.012701 0.015889 0.019175 0.016368 0.011595 0.016107 0.017166 0.016857 0.019829 0.027988 0.026605 0.048131 0.052244 0.016243 0.021127 0.040526 0.025027 0.011239 0.019687 0.024869 0.024087 0.011382 0.013940 0.019063 0.018810 0.007727 0.008619 0.014980 0.012645 0.010584 0.021821 0.034230 0.030394 0.034395 0.065030 0.066726 0.050544 0.050242 0.048568 0.064990 0.033956 0.042879 0.042665 0.036958 0.037245 0.034340 0.037021 0.040315 0.054504 0.049325 0.059233 0.063138 0.070009 0.061940 0.059447 0.042230 0.060004 0.042612 0.063758 0.023132 0.030332 0.042468 0.037044 0.012512 0.031999 0.041000 0.014217 0.018202 0.038948 0.030602 0.014609 0.020645 0.024714 0.015472 0.010791 0.011941 0.009475 0.010439 0.010286 0.009860 0.008894 0.009271 0.009305 0.009203 0.010753 0.009309 0.011616 0.012735 0.012714 0.016174 0.015057 0.015251 0.017479 0.020189 0.013088 0.013512 0.014929 0.014238 0.013876 0.015556 0.015357 0.018005
0.034174 0.031359 0.026468 0.033372 0.034043 0.057533 0.048648 0.015426 0.032791 0.037968 0.059357 0.044289 0.050316 0.067735 0.075522 0.052646 0.047637 0.097754 0.059837 0.054363 0.058042 0.076510 0.108506 0.068232 0.115825 0.105989 0.171218 0.097062 0.113053 0.143985 0.126814 0.067388 0.088725 0.199024 0.101555 0.055618 0.144121 0.225161 0.080182 0.078163 0.315080 0.184943 0.039633 0.174537 0.262099 0.086123 0.055061 0.138178 0.093106 0.012845 0.040323 0.073422 0.016475 0.007963 0.059009 0.063308 0.045142 0.033550 0.046751 0.039259 0.024802 0.055382 0.081461 0.048247 0.078042 0.125799 0.052932 0.049030 0.155813 0.113584 0.083092 0.120658 0.156108 0.043362 0.045914 0.133602 0.135083 0.205656 0.373891 0.194842 0.140559 0.212654 0.187077 0.072127 0.045749 0.031297 0.021885 0.017699 0.009042 0.012691 0.014949 0.014537 0.010890 0.014022 0.009144 0.006460 0.006082 0.005054 0.005942 0.005318 0.007163 0.003938 0.005922 0.006165 0.004340 0.002405 0.003002 0.001385 0.000899 0.003716 0.012505 0.016221 0.023186 0.046646 0.718135 0.749659 0.783735 0.784020 0.247346 0.787034 0.807826 0.854080 0.824970 0.034232 0.013763 0.007871 0.012501 0.004682 0.011089 0.019424 0.023490 0.035860 0.068874 0.056534 0.083145 0.111536 0.085259 0.128977 0.188958 0.126203 0.115039 0.293881 0.176277 0.097431 0.254530 0.269288 0.126595 0.078361 0.195317 0.105399 0.064228 0.079892 0.086741 0.076773 0.074413 0.130862 0.085778 0.081008 0.135654 0.175158 0.048551 0.095589 0.154586 0.090421 0.048686 0.079969 0.090735 0.075465 0.079883 0.077391 0.094683 0.078318 0.054791 0.063820 0.078501 0.112875 0.091323 0.078838 0.109303 0.156428 0.074931 0.081988 0.102033 0.119357 0.084783 0.071324 0.129126 0.111112 0.076558 0.073100 0.148849 0.077728 0.048238 0.101196 0.146452 0.032636 0.038698 0.232506 0.126474 0.025547 0.109776 0.420324 0.068378 0.030322 0.130260 0.215161 0.021832 0.019557 0.069619 0.037906 0.005585 0.013193 0.026617 0.021981 0.020400 0.025372 0.030123 0.028557 0.032283 0.017970 0.025606 0.019699 0.011514 0.014455 0.009813 0.007511 0.010624 0.012593 0.011785 0.013670 0.018331 0.018236 0.014351 0.019799 0.023726 0.018466 0.032839 0.043962 0.028410 0.083077 0.095520 0.042051 0.049649 0.093737 0.075057 0.040661 0.055209 0.061522 0.068896 0.039211 0.039412 0.067138 0.069283 0.028445 0.031866 0.079300 0.044798 0.030123 0.066290 0.123743 0.077324 0.060289 0.098980 0.105194 0.066742 0.048617 0.056176 0.078994 0.029473 0.043016 0.041457 0.031228 0.029454 0.028003 0.030635 0.036136 0.052845 0.043816 0.069198 0.100128 0.069836 0.071214 0.085719 0.050573 0.075130 0.029413 0.066113 0.021923 0.033904 0.077145 0.047414 0.011401 0.046519 0.070174 0.017513 0.034829 0.066492 0.035508 0.013306 0.019616 0.022195 0.012088 0.008743 0.009920 0.009387 0.010424 0.009359 0.006544 0.006836 0.008203 0.010307 0.009006 0.009753 0.010379 0.011041 0.010389 0.011127 0.014233 0.013616 0.008572 0.011470 0.018227 0.012171 0.010313 0.017515 0.014482 0.013490 0.013223 0.009213 0.014625
0.026767 0.023170 0.015224 0.025432 0.018349 0.077125 0.046089 0.009150 0.047726 0.045012 0.048719 0.037613 0.061260 0.060916 0.086364 0.078375 0.064376 0.117695 0.087857 0.080617 0.072764 0.099166 0.110629 0.077680 0.102531 0.076741 0.160264 0.054391 0.116669 0.149459 0.112058 0.068067 0.097933 0.254575 0.133454 0.072507 0.129565 0.291653 0.160200 0.039629 0.278964 0.296985 0.072862 0.066003 0.284794 0.188295 0.029149 0.064054 0.141159 0.016522 0.025255 0.072769 0.020085 0.005045 0.026926 0.055968 0.035606 0.023176 0.038651 0.040677 0.020593 0.045371 0.031618 0.039708 0.080325 0.041752 0.016008 0.031666 0.080974 0.025111 0.029475 0.041485 0.044910 0.012124 0.013279 0.039178 0.035221 0.058801 0.093364 0.034110 0.034350 0.055956 0.045251 0.021449 0.015612 0.009085 0.021134 0.015947 0.006520 0.013413 0.022410 0.011465 0.014198 0.012516 0.010123 0.005731 0.004615 0.004069 0.004388 0.004506 0.006584 0.003269 0.005726 0.008826 0.008791 0.002992 0.004419 0.006779 0.002053 0.001238 0.004900 0.028570 0.035788 0.029817 0.051853 0.796963 0.802176 0.788538 0.787034 0.280027 0.815517 0.832384 0.896448 0.841830 0.036237 0.015983 0.028220 0.005778 0.060205 0.093199 0.078997 0.064236 0.199879 0.098805 0.081979 0.203290 0.102548 0.127150 0.171331 0.213373 0.077072 0.214302 0.237212 0.096869 0.116397 0.279140 0.189976 0.041173 0.140897 0.169049 0.103529 0.063579 0.111008 0.161515 0.086561 0.117659 0.065211 0.067435 0.107692 0.110235 0.041387 0.081866 0.122545 0.105232 0.043138 0.089879 0.110393 0.082281 0.067426 0.061430 0.116256 0.092741 0.037188 0.073380 0.119996 0.127384 0.080229 0.069709 0.132133 0.182128 0.065196 0.113689 0.110163 0.128269 0.104791 0.110257 0.118252 0.127748 0.147214 0.116756 0.161177 0.173208 0.090915 0.108769 0.283799 0.163208 0.089274 0.188296 0.513419 0.111073 0.057321 0.477803 0.348759 0.064626 0.049819 0.320088 0.072747 0.009765 0.072085 0.074221 0.005591 0.007620 0.038135 0.023087 0.020573 0.033328 0.035111 0.018441 0.022463 0.015025 0.026031 0.021803 0.009796 0.012179 0.007240 0.005285 0.007139 0.008713 0.008081 0.009729 0.012935 0.011927 0.009893 0.013918 0.011431 0.009071 0.017232 0.022931 0.013614 0.054248 0.095101 0.031981 0.026777 0.089720 0.098042 0.053281 0.047735 0.048830 0.086775 0.044798 0.049623 0.074601 0.104954 0.040866 0.056606 0.152404 0.085838 0.054478 0.105381 0.152129 0.083614 0.059852 0.087644 0.078766 0.055359 0.032392 0.029083 0.041132 0.014597 0.024581 0.021108 0.016041 0.015415 0.011668 0.014085 0.016500 0.022435 0.018472 0.033159 0.068053 0.043464 0.061650 0.102114 0.055580 0.088652 0.023940 0.078544 0.016725 0.029299 0.117830 0.060991 0.009625 0.057938 0.120860 0.017057 0.023373 0.106357 0.045019 0.010276 0.021034 0.033056 0.012693 0.008906 0.011376 0.009670 0.009857 0.009687 0.006411 0.006994 0.009289 0.011079 0.009181 0.010017 0.010915 0.015226 0.010215 0.010422 0.017336 0.019863 0.009113 0.012976 0.030521 0.013482 0.010899 0.016462 0.016116 0.016071 0.017298 0.009437 0.013906
0.035193 0.029969 0.017191 0.012832 0.014028 0.016880 0.013865 0.005254 0.008439 0.008502 0.009692 0.019151 0.014919 0.021039 0.014264 0.010187 0.008269 0.022947 0.007135 0.005388 0.006999 0.006873 0.010511 0.005403 0.012242 0.010638 0.015028 0.011032 0.013918 0.018336 0.015859 0.008694 0.017259 0.026395 0.010244 0.011735 0.027545 0.052120 0.034606 0.029564 0.025292 0.038767 0.043073 0.046001 0.043283 0.080906 0.039828 0.028718 0.033190 0.012687 0.022443 0.015569 0.013488 0.006021 0.025940 0.022076 0.024093 0.026507 0.036337 0.036668 0.019735 0.014487 0.042956 0.052690 0.022990 0.034495 0.033219 0.047612 0.111996 0.091595 0.099618 0.197951 0.278714 0.074164 0.097097 0.245374 0.221408 0.210555 0.319649 0.063210 0.053033 0.025624 0.011661 0.005970 0.006564 0.002713 0.003225 0.011959 0.003595 0.002684 0.006538 0.009374 0.004049 0.006089 0.008228 0.006333 0.004687 0.006005 0.005112 0.003274 0.004179 0.002658 0.003704 0.003190 0.003623 0.002872 0.002950 0.003353 0.003902 0.002382 0.000879 0.001988 0.022814 0.011297 0.015132 0.032830 0.798512 0.832991 0.807826 0.815517 0.287810 0.871825 0.823288 0.858336 0.816288 0.040229 0.017643 0.003605 0.012031 0.020055 0.019425 0.027201 0.036854 0.034627 0.040318 0.035981 0.049402 0.059739 0.039507 0.025720 0.020603 0.015827 0.014398 0.016073 0.019167 0.008730 0.018237 0.008858 0.006589 0.007386 0.030435 0.012013 0.006372 0.022749 0.037971 0.019794 0.021622 0.039338 0.033040 0.043391 0.022367 0.029998 0.028107 0.013879 0.019144 0.019645 0.016872 0.023243 0.037795 0.029298 0.018196 0.021016 0.013691 0.015484 0.009031 0.010682 0.014827 0.014571 0.011989 0.016885 0.011165 0.007296 0.008499 0.020407 0.012650 0.008180 0.021919 0.018803 0.014068 0.020044 0.027548 0.019202 0.026722 0.058456 0.027008 0.040773 0.046896 0.087808 0.046334 0.051537 0.072926 0.029128 0.039372 0.044057 0.021342 0.024609 0.017711 0.009774 0.004945 0.006549 0.004966 0.004079 0.003452 0.016369 0.015421 0.007008 0.006758 0.017881 0.018552 0.007904 0.012409 0.012905 0.009538 0.013541 0.010235 0.007561 0.011106 0.012346 0.012373 0.013275 0.016114 0.017104 0.013909 0.018553 0.018100 0.013622 0.023130 0.029833 0.019008 0.050812 0.035827 0.025062 0.018176 0.032695 0.017005 0.009704 0.010105 0.013043 0.013825 0.007638 0.006090 0.010843 0.010280 0.005611 0.004651 0.011173 0.012842 0.009941 0.013445 0.021712 0.022069 0.033091 0.056405 0.036267 0.026197 0.026893 0.035096 0.040293 0.020850 0.036579 0.037682 0.031652 0.030457 0.026039 0.024364 0.024791 0.030642 0.028260 0.035457 0.023211 0.027028 0.022935 0.028360 0.020530 0.032948 0.017968 0.049885 0.017825 0.022231 0.030432 0.032111 0.007319 0.021111 0.041577 0.016599 0.019058 0.035312 0.038252 0.012087 0.015112 0.029289 0.015210 0.011556 0.014141 0.014068 0.016106 0.013119 0.008371 0.009223 0.011850 0.013640 0.012307 0.012862 0.013163 0.012628 0.012776 0.015700 0.017051 0.016785 0.009610 0.014525 0.020082 0.015348 0.013554 0.022470 0.016653 0.016558 0.015311 0.008584 0.014471
0.071761 0.076343 0.048184 0.045716 0.033931 0.046503 0.043658 0.020071 0.026183 0.021499 0.036820 0.044064 0.031584 0.036768 0.058036 0.036398 0.016777 0.041350 0.030673 0.018966 0.016769 0.023338 0.046260 0.010697 0.034414 0.032268 0.035574 0.015389 0.028715 0.052565 0.025995 0.014690 0.034929 0.053066 0.016753 0.022813 0.080427 0.057151 0.033937 0.055952 0.143876 0.042596 0.039011 0.115855 0.085161 0.047705 0.028300 0.080517 0.055567 0.017967 0.035753 0.036209 0.018825 0.009002 0.033680 0.030214 0.031134 0.028869 0.040709 0.045093 0.035148 0.035126 0.061244 0.051126 0.045606 0.088618 0.051565 0.058632 0.145111 0.127618 0.128773 0.161672 0.247252 0.106137 0.140787 0.345172 0.322294 0.258482 0.341737 0.109706 0.069499 0.065573 0.023898 0.010617 0.012902 0.006039 0.005211 0.008777 0.006017 0.005435 0.007670 0.006721 0.006513 0.007950 0.009122 0.007942 0.008267 0.008323 0.007987 0.005454 0.007462 0.004057 0.007206 0.006585 0.005826 0.004443 0.005738 0.006700 0.005243 0.005142 0.001956 0.000987 0.002946 0.011572 0.010755 0.011484 0.039033 0.827394 0.854080 0.832384 0.871825 0.292679 0.892666 0.827833 0.839702 0.755820 0.054892 0.041912 0.051075 0.033812 0.027904 0.025968 0.034316 0.030421 0.039928 0.036207 0.032221 0.071506 0.070589 0.024287 0.028397 0.059049 0.019058 0.013468 0.054772 0.019284 0.015409 0.013629 0.023192 0.010141 0.022927 0.033822 0.019935 0.029956 0.081352 0.083785 0.055937 0.078820 0.083797 0.063892 0.035306 0.056640 0.058011 0.026329 0.028122 0.039319 0.034672 0.034892 0.045267 0.031042 0.026225 0.028083 0.019298 0.020813 0.015177 0.023455 0.025552 0.019654 0.024728 0.033664 0.016051 0.013167 0.020891 0.036571 0.019863 0.013321 0.039042 0.034899 0.017563 0.023395 0.065375 0.027352 0.022691 0.048671 0.044996 0.021715 0.029225 0.129892 0.026516 0.015497 0.056237 0.068755 0.012548 0.019523 0.038936 0.022703 0.011264 0.015987 0.013330 0.011239 0.007765 0.011668 0.009632 0.031291 0.020683 0.013954 0.018065 0.027458 0.020339 0.015285 0.027764 0.023548 0.015206 0.021569 0.015077 0.010720 0.014520 0.016582 0.014360 0.016640 0.022537 0.025037 0.016525 0.027035 0.030024 0.022958 0.041203 0.061076 0.034842 0.077228 0.079956 0.039603 0.033663 0.068694 0.039381 0.024503 0.026604 0.024232 0.027499 0.015595 0.012242 0.016655 0.021610 0.010933 0.008316 0.024428 0.019099 0.015829 0.029848 0.070952 0.053810 0.059206 0.116076 0.115575 0.059131 0.052308 0.078782 0.102063 0.053656 0.079570 0.071914 0.051666 0.046686 0.041451 0.039317 0.048504 0.068532 0.070266 0.104706 0.105260 0.096287 0.053663 0.048094 0.032754 0.041569 0.022531 0.048150 0.020213 0.033877 0.064611 0.042964 0.013687 0.053122 0.079213 0.020819 0.027720 0.070731 0.053661 0.017255 0.021886 0.038009 0.017070 0.012380 0.014633 0.013262 0.013675 0.013780 0.008804 0.009118 0.012486 0.012196 0.012767 0.013150 0.012649 0.015858 0.016605 0.016110 0.021147 0.025392 0.012582 0.023804 0.034631 0.017839 0.019583 0.028346 0.023737 0.025581 0.023215 0.014436 0.021241
0.040214 0.039678 0.018088 0.049950 0.016564 0.094498 0.071118 0.015187 0.092263 0.073940 0.076804 0.070310 0.092197 0.057352 0.136346 0.169265 0.091121 0.139695 0.181826 0.164052 0.098602 0.170363 0.232649 0.117229 0.143948 0.132018 0.210919 0.045325 0.137052 0.216371 0.127576 0.083661 0.140698 0.319969 0.163372 0.110007 0.184973 0.327464 0.121197 0.046392 0.331961 0.258393 0.023684 0.090349 0.254204 0.065835 0.016910 0.094981 0.123728 0.011299 0.032062 0.099683 0.017119 0.005238 0.029493 0.064197 0.043972 0.018941 0.031481 0.028989 0.023657 0.070051 0.027819 0.025168 0.100364 0.062615 0.012629 0.021063 0.068124 0.019014 0.020542 0.027469 0.037338 0.013947 0.018807 0.083424 0.059785 0.062072 0.100540 0.039691 0.029584 0.096292 0.063009 0.021212 0.017019 0.010776 0.021812 0.010471 0.007026 0.018950 0.022150 0.008969 0.019994 0.012026 0.007673 0.006535 0.006710 0.005444 0.005970 0.005480 0.007899 0.002740 0.007227 0.011335 0.012057 0.004080 0.007706 0.013615 0.009277 0.006809 0.006906 0.003458 0.001224 0.005534 0.016804 0.018014 0.013469 0.031945 0.824970 0.896448 0.823288 0.892666 0.258077 0.923612 0.800576 0.807080 0.728883 0.065919 0.557959 0.447670 0.170626 0.070423 0.154228 0.059985 0.055649 0.208382 0.056372 0.130224 0.235251 0.198788 0.061371 0.276952 0.214199 0.046985 0.149577 0.269476 0.138666 0.041205 0.217802 0.153291 0.059153 0.113998 0.167438 0.121683 0.102711 0.182410 0.066669 0.064822 0.123984 0.103890 0.034039 0.076603 0.121896 0.106512 0.028715 0.080864 0.124238 0.082701 0.055977 0.044494 0.115892 0.080448 0.030817 0.070622 0.126484 0.139268 0.079535 0.062717 0.154763 0.191368 0.058710 0.130999 0.161958 0.139040 0.123541 0.173714 0.151828 0.185418 0.173334 0.135878 0.215694 0.224403 0.067855 0.110460 0.448686 0.093521 0.056461 0.403937 0.491430 0.030593 0.055810 0.414452 0.067867 0.011845 0.029628 0.085392 0.010919 0.006354 0.051681 0.029252 0.004548 0.015757 0.056069 0.030756 0.019177 0.053238 0.064389 0.021780 0.021998 0.024235 0.042626 0.026145 0.010314 0.013377 0.007221 0.004559 0.006634 0.007740 0.006846 0.008000 0.011430 0.011086 0.009259 0.013647 0.012846 0.009582 0.020118 0.029236 0.014011 0.056805 0.125694 0.036509 0.032757 0.107968 0.126268 0.077778 0.074966 0.066993 0.114030 0.060579 0.068462 0.091267 0.126356 0.055104 0.077582 0.205473 0.082609 0.065549 0.190786 0.258660 0.107764 0.062208 0.151467 0.126580 0.051444 0.023617 0.035679 0.058860 0.019347 0.038838 0.029000 0.021875 0.021660 0.015845 0.019570 0.024542 0.037080 0.031817 0.077178 0.178841 0.098278 0.127457 0.109240 0.077054 0.079367 0.018082 0.044098 0.009065 0.028996 0.114504 0.036647 0.008156 0.074635 0.121237 0.012510 0.017926 0.092704 0.029959 0.007751 0.014511 0.021932 0.010412 0.007927 0.010304 0.007478 0.007672 0.008162 0.005352 0.005905 0.008149 0.010416 0.008904 0.009131 0.010952 0.018809 0.009821 0.009686 0.018878 0.025563 0.007299 0.014052 0.037828 0.012570 0.009970 0.014720 0.013870 0.015209 0.014998 0.007704 0.013909
0.047243 0.045537 0.025580 0.026057 0.019066 0.035348 0.023705 0.007582 0.022923 0.021450 0.019932 0.035004 0.031971 0.040714 0.032118 0.038881 0.028026 0.061156 0.033846 0.037828 0.029069 0.039531 0.046034 0.023267 0.039836 0.032233 0.069762 0.026293 0.049636 0.072667 0.059638 0.038188 0.059826 0.164664 0.076203 0.055251 0.081127 0.170214 0.117432 0.052564 0.088842 0.146915 0.060047 0.042138 0.065754 0.075148 0.023516 0.022411 0.039142 0.010946 0.017696 0.023663 0.016004 0.008216 0.030780 0.031139 0.032916 0.026145 0.035837 0.032226 0.023601 0.025000 0.032439 0.042183 0.037798 0.035754 0.018140 0.030352 0.067109 0.035678 0.034971 0.074618 0.097983 0.026951 0.029744 0.061303 0.046487 0.028396 0.035830 0.014162 0.014207 0.014568 0.013051 0.012629 0.011190 0.006188 0.011318 0.017738 0.005908 0.005914 0.013237 0.014259 0.007995 0.009773 0.010914 0.008687 0.007317 0.009144 0.008380 0.006097 0.007807 0.003755 0.004660 0.006152 0.007536 0.005331 0.006023 0.010111 0.012586 0.010477 0.005773 0.005318 0.003153 0.000782 0.002418 0.008755 0.012365 0.019595 0.034232 0.841830 0.858336 0.827833 0.923612 0.231765 0.948638 0.791087 0.652971 0.250849 0.107987 0.404265 0.240764 0.148856 0.157311 0.074112 0.086435 0.157501 0.092082 0.112393 0.115648 0.124163 0.045155 0.082127 0.081679 0.036730 0.061258 0.062274 0.095390 0.034001 0.054776 0.058568 0.093487 0.046254 0.037446 0.083232 0.087354 0.072194 0.050702 0.053028 0.065817 0.076734 0.033117 0.044010 0.063647 0.040077 0.030136 0.046664 0.048154 0.046424 0.053627 0.044230 0.055977 0.039650 0.023121 0.038590 0.041249 0.036535 0.036046 0.040685 0.040060 0.059285 0.029331 0.035225 0.044168 0.073439 0.052673 0.055974 0.079203 0.080938 0.095210 0.131045 0.100378 0.168997 0.138262 0.150040 0.190927 0.201582 0.106038 0.124298 0.341940 0.110016 0.070686 0.087379 0.083650 0.031973 0.022582 0.035595 0.012958 0.007847 0.014194 0.012067 0.005496 0.009867 0.010529 0.017956 0.022258 0.023468 0.018013 0.024230 0.034738 0.018160 0.022720 0.019438 0.012974 0.016804 0.012467 0.009004 0.013549 0.014398 0.014880 0.016422 0.019201 0.020448 0.017350 0.022188 0.021061 0.017564 0.029096 0.038489 0.021467 0.070210 0.077987 0.033956 0.026786 0.066639 0.059793 0.028127 0.033271 0.047681 0.053928 0.023937 0.023610 0.049577 0.045331 0.018726 0.022377 0.071089 0.028608 0.026769 0.059853 0.087378 0.048115 0.053954 0.077981 0.051958 0.034319 0.026276 0.038416 0.039862 0.023091 0.041406 0.035849 0.031429 0.028973 0.022248 0.022758 0.026631 0.030424 0.032757 0.046095 0.051526 0.048584 0.055152 0.051065 0.052902 0.052048 0.030293 0.072282 0.023056 0.028955 0.065784 0.042234 0.010033 0.035504 0.072549 0.020121 0.025884 0.074237 0.048457 0.015814 0.021574 0.040169 0.016720 0.012404 0.016759 0.015866 0.017182 0.015865 0.009503 0.009905 0.014476 0.017964 0.013970 0.015188 0.017047 0.017788 0.014642 0.015966 0.020385 0.023203 0.010066 0.016866 0.029958 0.019896 0.016030 0.021719 0.017531 0.016956 0.014502 0.009058 0.015732
0.091652 0.114155 0.075335 0.069134 0.040651 0.046850 0.043463 0.019196 0.033520 0.022625 0.031480 0.045957 0.034795 0.042708 0.033427 0.034999 0.018198 0.027189 0.022992 0.014804 0.013286 0.016528 0.022253 0.007499 0.017545 0.018000 0.017999 0.011166 0.024210 0.040002 0.017269 0.014444 0.034486 0.039981 0.016487 0.030959 0.057571 0.030515 0.040813 0.043737 0.057967 0.048192 0.047143 0.064433 0.048714 0.056683 0.028398 0.046905 0.053687 0.028479 0.034694 0.030260 0.032286 0.018083 0.037345 0.031516 0.040103 0.043610 0.062387 0.064390 0.059915 0.034349 0.068301 0.060710 0.053464 0.068752 0.054982 0.090857 0.119769 0.095367 0.099611 0.150285 0.218464 0.144010 0.177293 0.309531 0.228450 0.100001 0.078127 0.025653 0.018881 0.012619 0.007823 0.008618 0.010552 0.005212 0.005339 0.006708 0.005013 0.003821 0.006527 0.005406 0.005858 0.007488 0.010220 0.009424 0.009664 0.011222 0.012784 0.009698 0.013289 0.007454 0.007968 0.006720 0.008761 0.007737 0.008000 0.009134 0.009174 0.006843 0.005344 0.003389 0.003193 0.001059 0.000576 0.001608 0.008578 0.007273 0.013763 0.036237 0.816288 0.839702 0.800576 0.948638 0.127197 0.952687 0.718634 0.293390 0.080856 0.012394 0.092040 0.053880 0.047407 0.033327 0.030959 0.026421 0.022065 0.042286 0.025462 0.017167 0.015626 0.016499 0.011002 0.010386 0.017667 0.009506 0.014391 0.015006 0.013666 0.010309 0.037208 0.039727 0.017073 0.042798 0.105006 0.057426 0.043883 0.061437 0.047351 0.030989 0.039919 0.042922 0.035247 0.023393 0.041872 0.043412 0.026958 0.034488 0.046251 0.033523 0.022255 0.026695 0.021185 0.021625 0.012729 0.014942 0.021658 0.018611 0.015060 0.022897 0.015746 0.010692 0.015829 0.034784 0.019644 0.015054 0.038948 0.034687 0.022159 0.041969 0.052110 0.033820 0.040712 0.053239 0.037511 0.035413 0.051139 0.050373 0.027242 0.033477 0.045665 0.026996 0.020560 0.034164 0.032611 0.018585 0.021231 0.018570 0.014058 0.016879 0.017539 0.023641 0.012023 0.039085 0.035350 0.018179 0.019298 0.039589 0.025229 0.022856 0.034570 0.036771 0.025249 0.031871 0.022914 0.018467 0.022928 0.024399 0.022475 0.025313 0.031301 0.033056 0.030300 0.037175 0.036029 0.031838 0.044005 0.054310 0.038761 0.086449 0.083856 0.037723 0.042668 0.078136 0.050030 0.026508 0.042327 0.040516 0.045384 0.025071 0.021763 0.024014 0.031536 0.020398 0.013212 0.024883 0.022503 0.026343 0.039759 0.062463 0.049400 0.074118 0.122537 0.090419 0.066193 0.056111 0.074387 0.084785 0.051042 0.089395 0.074026 0.065124 0.069674 0.054352 0.053401 0.054547 0.069859 0.084938 0.111167 0.093753 0.127370 0.072147 0.061320 0.053464 0.050735 0.044022 0.065914 0.034754 0.051810 0.050023 0.042837 0.019275 0.048674 0.065339 0.024950 0.029789 0.080554 0.066187 0.020657 0.034485 0.054524 0.027021 0.018557 0.024124 0.019507 0.020513 0.020164 0.015402 0.014656 0.020362 0.020650 0.016020 0.016909 0.018973 0.026370 0.021906 0.021232 0.036601 0.043830 0.021947 0.036057 0.049111 0.027825 0.024971 0.024872 0.021317 0.024752 0.023422 0.014733 0.021096
0.112540 0.137482 0.135044 0.187314 0.084590 0.108803 0.090403 0.068625 0.110172 0.056272 0.078634 0.121755 0.086974 0.076058 0.105645 0.148244 0.050822 0.065049 0.110044 0.071410 0.041008 0.057556 0.127577 0.028431 0.051254 0.072267 0.091907 0.027401 0.067670 0.141931 0.064183 0.043892 0.100879 0.160115 0.041775 0.065655 0.140705 0.113855 0.072758 0.084976 0.189434 0.092478 0.047380 0.124519 0.150974 0.088599 0.042159 0.116728 0.096230 0.041941 0.054918 0.067280 0.040070 0.025956 0.062157 0.060037 0.071671 0.051969 0.065492 0.070386 0.075556 0.060505 0.066473 0.068235 0.120231 0.108539 0.051098 0.106784 0.152416 0.077385 0.080883 0.099993 0.131175 0.107778 0.123067 0.233105 0.155741 0.105567 0.095816 0.040110 0.028297 0.041226 0.025474 0.019067 0.025444 0.012788 0.011625 0.010055 0.009580 0.010016 0.011587 0.008732 0.013194 0.015596 0.011651 0.013870 0.015901 0.017650 0.019808 0.015677 0.026181 0.012485 0.015245 0.011192 0.010706 0.008990 0.011702 0.015566 0.012443 0.010038 0.010645 0.006305 0.005752 0.004220 0.001143 0.000610 0.002284 0.007420 0.007871 0.015983 0.040229 0.755820 0.807080 0.791087 0.952687 0.067146 0.963453 0.708443 0.189875 0.068444 0.008478 0.082721 0.073209 0.050086 0.057476 0.063623 0.034998 0.084628 0.103914 0.042351 0.030774 0.074552 0.035334 0.019214 0.059511 0.039792 0.032217 0.029670 0.069233 0.028325 0.044880 0.097924 0.067713 0.062847 0.118249 0.142413 0.085766 0.094522 0.088322 0.057449 0.056673 0.068708 0.077453 0.047701 0.061786 0.089078 0.081546 0.071910 0.079196 0.059354 0.062225 0.059028 0.047215 0.045576 0.037933 0.046595 0.049385 0.037896 0.049543 0.077509 0.038027 0.031199 0.056042 0.083327 0.054022 0.050529 0.105772 0.106524 0.056434 0.076748 0.155670 0.116028 0.063746 0.158462 0.228531 0.060544 0.058314 0.183304 0.074848 0.026409 0.039520 0.077259 0.027925 0.028110 0.039715 0.038851 0.025110 0.025034 0.035849 0.030928 0.019324 0.043801 0.032642 0.045860 0.038312 0.038614 0.046206 0.052752 0.034914 0.041785 0.054479 0.047585 0.034451 0.044005 0.030505 0.023055 0.028827 0.030787 0.026576 0.030526 0.036007 0.038070 0.031665 0.043883 0.044958 0.039782 0.058866 0.092468 0.070310 0.141493 0.142628 0.057407 0.067026 0.097248 0.071801 0.039968 0.055501 0.056636 0.063120 0.038303 0.036667 0.047566 0.053962 0.029017 0.029149 0.086070 0.038002 0.042167 0.111095 0.195615 0.084092 0.117989 0.236756 0.214881 0.133022 0.103793 0.108381 0.144946 0.077553 0.120430 0.100555 0.082789 0.081084 0.075087 0.067792 0.082428 0.116739 0.143659 0.261650 0.312310 0.415789 0.237552 0.146852 0.094097 0.074166 0.058184 0.070593 0.037237 0.088329 0.110821 0.063864 0.035294 0.139084 0.166405 0.039995 0.047714 0.177196 0.106240 0.027515 0.047104 0.071881 0.032684 0.022991 0.027416 0.020501 0.018953 0.020485 0.014830 0.014598 0.020047 0.022948 0.019099 0.017680 0.023955 0.034548 0.023360 0.026128 0.053056 0.050894 0.023528 0.050357 0.077706 0.028441 0.023885 0.031654 0.026248 0.026085 0.022625 0.016006 0.020669
0.073498 0.091956 0.057537 0.149546 0.047672 0.150406 0.093955 0.029610 0.141038 0.101349 0.081080 0.081903 0.132834 0.081296 0.104347 0.185827 0.129225 0.075152 0.190874 0.220456 0.118077 0.132270 0.289735 0.156015 0.128488 0.129579 0.242517 0.063535 0.136239 0.237119 0.166200 0.136724 0.171988 0.313213 0.184752 0.151446 0.145239 0.216687 0.124009 0.046998 0.198766 0.185893 0.033725 0.061980 0.162855 0.077080 0.022093 0.063948 0.098182 0.021689 0.036940 0.086061 0.025238 0.011852 0.047248 0.094985 0.080629 0.038137 0.056758 0.040152 0.036923 0.079203 0.031483 0.034124 0.134457 0.085643 0.017929 0.042904 0.082488 0.026194 0.022880 0.028138 0.034601 0.020793 0.024855 0.068585 0.049713 0.062929 0.086304 0.052830 0.043961 0.094563 0.065845 0.037467 0.032243 0.023885 0.036738 0.015320 0.011154 0.024395 0.025174 0.010196 0.024047 0.016559 0.008304 0.008683 0.009800 0.009391 0.013855 0.015701 0.029966 0.011401 0.022650 0.022859 0.021230 0.006935 0.011763 0.020581 0.018091 0.012381 0.017813 0.016659 0.008117 0.011802 0.004772 0.002056 0.001090 0.003513 0.012501 0.028220 0.017643 0.054892 0.728883 0.652971 0.718634 0.963453 0.023029 0.970923 0.779429 0.363371 0.138276 0.014680 0.305231 0.127143 0.121636 0.252276 0.085048 0.137588 0.197622 0.203507 0.079307 0.222738 0.161645 0.069042 0.140235 0.189519 0.121744 0.075801 0.210598 0.120726 0.108540 0.177240 0.176634 0.123599 0.117423 0.150818 0.053608 0.061826 0.080219 0.057774 0.041636 0.077188 0.097296 0.096013 0.051333 0.109828 0.137009 0.109720 0.084139 0.075262 0.127446 0.088858 0.054108 0.101888 0.114747 0.114800 0.092965 0.077364 0.129140 0.195113 0.097882 0.124225 0.164540 0.215260 0.182801 0.212163 0.199654 0.283268 0.265050 0.201975 0.281015 0.350192 0.150952 0.163074 0.398945 0.199822 0.079428 0.137464 0.294377 0.037725 0.022521 0.120975 0.035270 0.018442 0.025572 0.060243 0.018082 0.013151 0.062062 0.034184 0.008399 0.034026 0.069673 0.035377 0.039628 0.081611 0.087403 0.048783 0.038278 0.054015 0.074047 0.051462 0.028383 0.026737 0.015565 0.011647 0.014859 0.016173 0.014364 0.018240 0.022323 0.021296 0.019336 0.026911 0.021958 0.018029 0.028556 0.040436 0.032160 0.110735 0.169797 0.039897 0.062544 0.154306 0.147410 0.069989 0.096061 0.108277 0.145430 0.063237 0.097070 0.145908 0.131745 0.057381 0.142137 0.294504 0.079277 0.103656 0.298035 0.294165 0.086291 0.096728 0.231821 0.141507 0.075977 0.041886 0.042777 0.064973 0.024572 0.057476 0.043969 0.033937 0.033856 0.024640 0.027884 0.034189 0.047499 0.040514 0.115605 0.261014 0.272589 0.345728 0.260307 0.239125 0.136682 0.044971 0.067394 0.017238 0.065781 0.150174 0.051133 0.016300 0.109067 0.154936 0.019231 0.022542 0.128313 0.048600 0.011529 0.019486 0.034867 0.014919 0.011449 0.015363 0.010649 0.010738 0.013759 0.008401 0.008898 0.013018 0.015694 0.011839 0.011664 0.014386 0.027308 0.012276 0.012766 0.028563 0.034697 0.011134 0.020562 0.047366 0.015336 0.010985 0.015963 0.016243 0.016636 0.016099 0.010182 0.016569
0.114164 0.138086 0.120081 0.185940 0.107432 0.162947 0.122956 0.064544 0.156154 0.117310 0.098678 0.103898 0.146393 0.112997 0.084189 0.126381 0.094071 0.065047 0.107843 0.100979 0.070715 0.063715 0.128588 0.066704 0.069631 0.085902 0.119357 0.065743 0.081469 0.133219 0.131898 0.108723 0.114706 0.143244 0.103773 0.110559 0.130154 0.156572 0.138134 0.073514 0.114555 0.118224 0.067193 0.081875 0.120813 0.092562 0.045269 0.086031 0.097727 0.044017 0.064171 0.094654 0.051250 0.034226 0.111112 0.131438 0.127448 0.090402 0.105157 0.081821 0.075597 0.081189 0.057221 0.069597 0.126782 0.100911 0.045018 0.094422 0.105581 0.057507 0.051160 0.062873 0.070928 0.054257 0.067508 0.118116 0.106453 0.115736 0.139799 0.090647 0.073375 0.075229 0.055592 0.050638 0.044964 0.033747 0.029783 0.023510 0.018995 0.020678 0.021910 0.017058 0.022964 0.017374 0.011920 0.014600 0.016191 0.016623 0.024079 0.021675 0.044960 0.023477 0.035008 0.022953 0.021583 0.012018 0.016449 0.018613 0.019042 0.015011 0.016582 0.010451 0.007784 0.007958 0.005036 0.003448 0.001969 0.002438 0.004682 0.005778 0.003605 0.041912 0.065919 0.250849 0.293390 0.708443 0.970923 0.002623 0.961479 0.717440 0.234771 0.069703 0.010097 0.143732 0.154431 0.158792 0.119809 0.134330 0.123758 0.125802 0.099294 0.104066 0.077822 0.093343 0.121880 0.067569 0.103397 0.117984 0.101933 0.056691 0.146102 0.173210 0.088227 0.091453 0.158943 0.135564 0.069981 0.083633 0.093788 0.076348 0.068899 0.096876 0.104132 0.067617 0.069725 0.119628 0.115683 0.120033 0.126648 0.115994 0.095875 0.079984 0.078069 0.099301 0.066435 0.052065 0.093157 0.083706 0.070775 0.102587 0.113788 0.074048 0.099267 0.185469 0.162779 0.135765 0.192564 0.222837 0.179084 0.207108 0.186376 0.190588 0.164578 0.130462 0.107412 0.108666 0.078938 0.057246 0.056708 0.047314 0.034936 0.036154 0.031867 0.034230 0.049943 0.061903 0.027781 0.029952 0.057666 0.032012 0.016088 0.054933 0.061004 0.042847 0.056858 0.063387 0.059870 0.081214 0.064291 0.070543 0.079405 0.074000 0.053640 0.053462 0.038220 0.033418 0.039446 0.043353 0.037468 0.042680 0.048173 0.043426 0.043956 0.056365 0.050949 0.044867 0.068307 0.081303 0.071621 0.160418 0.163526 0.057316 0.097500 0.175283 0.131276 0.065029 0.097903 0.125825 0.119963 0.051936 0.074591 0.128916 0.081414 0.045128 0.091159 0.173454 0.064678 0.092003 0.205983 0.188960 0.112711 0.160610 0.259563 0.173870 0.124103 0.102864 0.092814 0.117430 0.060649 0.105781 0.086488 0.064883 0.064546 0.058348 0.063297 0.088006 0.124582 0.118716 0.223944 0.285437 0.383507 0.394508 0.373772 0.273495 0.186567 0.097402 0.110257 0.048898 0.104866 0.148212 0.093687 0.042836 0.150826 0.191619 0.052731 0.056753 0.181561 0.106017 0.032044 0.046825 0.062973 0.031471 0.023928 0.029376 0.021263 0.018384 0.022330 0.015316 0.015509 0.021556 0.026052 0.020785 0.019843 0.027660 0.041308 0.022672 0.025329 0.051665 0.053612 0.022728 0.044052 0.078477 0.027102 0.019640 0.030058 0.029151 0.024931 0.023978 0.018050 0.022979
0.083072 0.081701 0.059299 0.130545 0.057399 0.152303 0.093801 0.030433 0.114396 0.101613 0.067423 0.059582 0.126379 0.082786 0.060244 0.119316 0.105462 0.043801 0.096658 0.137105 0.083605 0.065235 0.176994 0.127355 0.110145 0.095897 0.214086 0.100512 0.120085 0.169099 0.202951 0.161009 0.137972 0.265620 0.188505 0.131345 0.126750 0.198771 0.127695 0.047955 0.153873 0.145533 0.040779 0.057326 0.132172 0.063810 0.024356 0.057862 0.084978 0.019059 0.035028 0.090584 0.029728 0.015699 0.059318 0.132290 0.117571 0.067011 0.080200 0.047194 0.052324 0.080365 0.034055 0.039042 0.110881 0.072835 0.021993 0.041021 0.071238 0.032258 0.030480 0.035313 0.039877 0.025602 0.033224 0.069179 0.075528 0.106441 0.150511 0.098778 0.085578 0.142459 0.120895 0.073692 0.057675 0.053166 0.059098 0.024687 0.021365 0.039344 0.025108 0.017016 0.035190 0.020410 0.009897 0.011702 0.012261 0.010762 0.018493 0.022641 0.047180 0.019194 0.042374 0.038400 0.037997 0.013564 0.027404 0.039437 0.031625 0.022357 0.034360 0.029161 0.014692 0.022727 0.014120 0.014199 0.006620 0.004587 0.011089 0.060205 0.012031 0.051075 0.557959 0.107987 0.080856 0.189875 0.779429 0.961479 0.000208 0.967385 0.743630 0.180773 0.088406 0.010405 0.222483 0.317706 0.164856 0.181200 0.163862 0.188289 0.143693 0.218370 0.158551 0.131108 0.181193 0.164157 0.147600 0.168240 0.214446 0.116028 0.159969 0.227783 0.141190 0.093609 0.166935 0.157686 0.055181 0.062183 0.082560 0.069793 0.048481 0.087293 0.103167 0.087061 0.054511 0.114443 0.138044 0.133782 0.116217 0.105265 0.126179 0.086722 0.064914 0.112490 0.086105 0.083852 0.118656 0.102827 0.104503 0.149598 0.150690 0.170466 0.158650 0.206201 0.265080 0.254139 0.246666 0.316800 0.274062 0.256529 0.291096 0.258402 0.185998 0.180881 0.249692 0.115803 0.095201 0.102574 0.125837 0.045553 0.037505 0.087859 0.038445 0.028981 0.052220 0.076521 0.023304 0.019463 0.074033 0.031931 0.008802 0.035161 0.066407 0.039396 0.043821 0.075702 0.101999 0.085083 0.055853 0.072812 0.110566 0.092045 0.045128 0.039791 0.026515 0.021065 0.025884 0.029225 0.025359 0.030816 0.036426 0.031064 0.030268 0.038456 0.028661 0.023230 0.036518 0.042144 0.035368 0.105616 0.151644 0.034913 0.063121 0.172213 0.138505 0.060252 0.108831 0.162704 0.128170 0.040555 0.114810 0.181497 0.069790 0.048992 0.183071 0.218667 0.050838 0.107135 0.242270 0.172986 0.080076 0.094502 0.183577 0.100142 0.063111 0.043076 0.043590 0.057747 0.025245 0.052776 0.046777 0.038754 0.039737 0.030745 0.034367 0.045015 0.070637 0.051587 0.100250 0.218005 0.224028 0.393404 0.384294 0.332195 0.273118 0.092332 0.097800 0.027254 0.083381 0.153984 0.055065 0.022794 0.093809 0.125349 0.026821 0.027081 0.111728 0.046694 0.018380 0.024992 0.035396 0.018186 0.014846 0.018614 0.012978 0.012057 0.015563 0.009166 0.009881 0.014004 0.017588 0.012586 0.012065 0.016619 0.030608 0.012167 0.012170 0.031032 0.034851 0.010934 0.019432 0.042583 0.015699 0.010675 0.017612 0.017310 0.017573 0.017478 0.011685 0.017470
0.066841 0.069583 0.061056 0.119182 0.055713 0.224238 0.127722 0.027448 0.196792 0.192576 0.088833 0.070199 0.195322 0.107644 0.077934 0.199546 0.187458 0.056952 0.158942 0.266931 0.124470 0.087405 0.249700 0.228138 0.126491 0.098997 0.211161 0.142521 0.137652 0.154548 0.213232 0.194033 0.169984 0.252817 0.277884 0.156376 0.125753 0.274422 0.190840 0.050638 0.237052 0.242022 0.047495 0.070857 0.205228 0.092180 0.028754 0.082629 0.132767 0.022861 0.041817 0.134579 0.050100 0.022595 0.086649 0.165841 0.142643 0.083646 0.092438 0.052993 0.068458 0.118412 0.038489 0.039179 0.154477 0.091711 0.020285 0.041855 0.081365 0.033981 0.030700 0.037804 0.042859 0.026280 0.029412 0.064767 0.064997 0.099723 0.131288 0.109798 0.096268 0.182248 0.157376 0.098188 0.077592 0.074202 0.079154 0.034013 0.029635 0.051900 0.035467 0.021806 0.045566 0.023042 0.011674 0.012500 0.012978 0.011480 0.019761 0.023268 0.042438 0.019129 0.050229 0.060296 0.047931 0.018676 0.038298 0.047205 0.028530 0.026317 0.039437 0.032892 0.017404 0.028782 0.020097 0.020025 0.010700 0.007567 0.019424 0.093199 0.020055 0.033812 0.447670 0.404265 0.012394 0.068444 0.363371 0.717440 0.967385 0.000052 0.964945 0.723133 0.218791 0.073196 0.013669 0.345236 0.187695 0.195265 0.225046 0.223887 0.169314 0.241636 0.220215 0.169973 0.233793 0.231551 0.196630 0.191822 0.264678 0.153653 0.144430 0.282519 0.195192 0.116216 0.189328 0.194454 0.058216 0.057164 0.098478 0.079803 0.054888 0.099009 0.144044 0.126599 0.064817 0.142351 0.195592 0.167310 0.129975 0.145730 0.189052 0.127756 0.101922 0.202879 0.152802 0.143372 0.194195 0.175613 0.180254 0.224054 0.223995 0.257399 0.228136 0.279511 0.363264 0.287617 0.262746 0.398646 0.317945 0.186808 0.323290 0.331006 0.148710 0.137795 0.293294 0.152982 0.067468 0.090088 0.185226 0.049048 0.028719 0.120551 0.060428 0.025550 0.044429 0.086924 0.025914 0.020005 0.083054 0.040116 0.009139 0.047392 0.085756 0.037620 0.049571 0.115772 0.110479 0.056187 0.062447 0.083694 0.106347 0.073415 0.051421 0.047717 0.031990 0.024451 0.031636 0.036932 0.031857 0.035008 0.040243 0.036420 0.034575 0.041886 0.031057 0.025876 0.041767 0.046138 0.032929 0.109776 0.159502 0.039117 0.076754 0.205308 0.167419 0.082245 0.143418 0.191568 0.145945 0.055740 0.154544 0.243868 0.102553 0.063457 0.241230 0.285805 0.057797 0.111416 0.306017 0.202632 0.072811 0.095310 0.168893 0.088724 0.060432 0.041034 0.041731 0.058156 0.026339 0.051194 0.041765 0.029601 0.029578 0.023984 0.027494 0.037520 0.056583 0.040248 0.072287 0.171444 0.148291 0.386270 0.422118 0.397480 0.381876 0.131682 0.120544 0.026368 0.088278 0.199258 0.075704 0.023349 0.107102 0.166418 0.034161 0.034300 0.119792 0.046818 0.017216 0.025019 0.032485 0.016821 0.013564 0.016718 0.012245 0.011108 0.014119 0.008014 0.009599 0.014070 0.016540 0.013676 0.012824 0.016627 0.032449 0.013958 0.012764 0.032159 0.040668 0.011891 0.019794 0.054614 0.019277 0.012283 0.020400 0.021275 0.018091 0.018474 0.012144 0.017039
0.080008 0.091051 0.095136 0.129370 0.081478 0.178676 0.069326 0.024904 0.095760 0.091623 0.044984 0.044542 0.110902 0.086044 0.045631 0.087416 0.088602 0.040721 0.061340 0.101789 0.052730 0.040456 0.108080 0.109966 0.075631 0.069264 0.173585 0.125833 0.085213 0.117643 0.194875 0.152424 0.131788 0.208909 0.205519 0.111476 0.088933 0.185712 0.166409 0.044317 0.110281 0.149326 0.056910 0.054517 0.122676 0.080891 0.024698 0.049187 0.076936 0.018743 0.029073 0.070440 0.035852 0.028718 0.085348 0.118464 0.109120 0.075168 0.077993 0.047542 0.054126 0.063923 0.037259 0.035965 0.073254 0.059475 0.020156 0.035405 0.065738 0.038380 0.032189 0.035950 0.042712 0.029435 0.033701 0.060890 0.081743 0.116147 0.142535 0.115990 0.106048 0.137557 0.138129 0.109526 0.105703 0.083218 0.069736 0.039983 0.027456 0.033179 0.028949 0.019030 0.028486 0.020123 0.012477 0.013177 0.012966 0.012145 0.020084 0.022158 0.041521 0.021242 0.051731 0.067235 0.054002 0.026816 0.058010 0.072626 0.037694 0.027989 0.039229 0.031828 0.019866 0.031825 0.027547 0.028916 0.022568 0.014346 0.023490 0.078997 0.019425 0.027904 0.170626 0.240764 0.092040 0.008478 0.138276 0.234771 0.743630 0.964945 0.000024 0.968027 0.762233 0.257366 0.132370 0.028584 0.236634 0.204302 0.166810 0.222808 0.222637 0.191805 0.179725 0.243306 0.254945 0.152461 0.191382 0.237159 0.199127 0.100168 0.168066 0.223871 0.099442 0.097588 0.176513 0.114204 0.057325 0.057622 0.065493 0.055317 0.039727 0.071780 0.095772 0.074561 0.066631 0.112985 0.137874 0.144925 0.143529 0.154901 0.133821 0.092596 0.087947 0.160777 0.092174 0.089758 0.198232 0.187887 0.142524 0.248284 0.271066 0.198303 0.185487 0.311879 0.311683 0.187713 0.218267 0.344496 0.262829 0.147441 0.229590 0.279130 0.174801 0.105788 0.177174 0.173220 0.093004 0.058911 0.120079 0.059247 0.027390 0.047073 0.045695 0.029286 0.037801 0.054602 0.028307 0.020990 0.036184 0.019430 0.009288 0.028985 0.031258 0.027201 0.044726 0.064784 0.060451 0.049142 0.062376 0.086408 0.105776 0.092426 0.077549 0.064191 0.042116 0.032458 0.040579 0.043916 0.037100 0.040063 0.042419 0.039230 0.038079 0.041175 0.031053 0.027240 0.040588 0.051488 0.043329 0.119742 0.153216 0.039614 0.075251 0.176344 0.133942 0.060151 0.121513 0.176789 0.112049 0.032835 0.096919 0.190883 0.066410 0.028873 0.119485 0.189241 0.032648 0.046331 0.139660 0.103701 0.047276 0.068246 0.106551 0.064574 0.050308 0.036265 0.037881 0.048439 0.025736 0.047267 0.043297 0.031790 0.033122 0.031046 0.033861 0.045667 0.066642 0.051354 0.079529 0.144514 0.171457 0.297481 0.332455 0.406891 0.394763 0.228647 0.207860 0.055932 0.108518 0.212290 0.085571 0.028812 0.113424 0.190725 0.045921 0.035053 0.134879 0.054234 0.017201 0.021633 0.030180 0.015960 0.013300 0.014395 0.011058 0.010574 0.012316 0.007533 0.008548 0.011785 0.013571 0.010658 0.010097 0.011406 0.019637 0.010039 0.009622 0.019363 0.023036 0.008974 0.012815 0.024686 0.011537 0.008307 0.014156 0.013044 0.012546 0.012724 0.009863 0.015030
0.065136 0.073847 0.074527 0.078612 0.067215 0.104036 0.054223 0.025133 0.073353 0.054447 0.032649 0.054683 0.093466 0.077070 0.036262 0.064867 0.061986 0.040315 0.036968 0.052794 0.040630 0.026269 0.060272 0.064413 0.062048 0.048499 0.099605 0.108453 0.071781 0.105946 0.172274 0.107162 0.112936 0.138409 0.155991 0.076052 0.068696 0.137378 0.142451 0.045097 0.092776 0.133467 0.062287 0.072442 0.115261 0.090139 0.030929 0.064071 0.092134 0.027445 0.032532 0.063205 0.048050 0.032833 0.081182 0.094739 0.092885 0.082523 0.079857 0.053085 0.069313 0.053898 0.045084 0.038023 0.065629 0.054598 0.025961 0.043614 0.077531 0.061896 0.049981 0.052569 0.065337 0.044399 0.052966 0.089896 0.119984 0.147649 0.166315 0.150399 0.111937 0.132132 0.131458 0.120964 0.112886 0.088707 0.060193 0.049552 0.039857 0.027673 0.028374 0.024022 0.028373 0.019172 0.015967 0.017682 0.016880 0.015400 0.027140 0.024535 0.046374 0.027612 0.054011 0.055678 0.050769 0.040610 0.063707 0.054825 0.037685 0.031923 0.040992 0.029732 0.026716 0.029973 0.038919 0.034012 0.035385 0.021983 0.035860 0.064236 0.027201 0.025968 0.070423 0.148856 0.053880 0.082721 0.014680 0.069703 0.180773 0.723133 0.968027 0.000011 0.954925 0.753227 0.320550 0.134603 0.014995 0.212035 0.143526 0.205721 0.239614 0.154930 0.145103 0.230888 0.262260 0.116748 0.143823 0.238765 0.151564 0.062476 0.147658 0.181299 0.049293 0.054345 0.126867 0.068716 0.040029 0.047840 0.052535 0.048360 0.046398 0.061931 0.075174 0.048195 0.054362 0.077611 0.098329 0.133066 0.145960 0.163494 0.111169 0.089773 0.111540 0.160061 0.076913 0.068299 0.192998 0.197821 0.110554 0.159811 0.248347 0.146725 0.114149 0.249754 0.254156 0.126143 0.157599 0.246375 0.196326 0.116937 0.164739 0.216073 0.173717 0.105672 0.128516 0.170081 0.103992 0.069087 0.091400 0.076931 0.038750 0.043811 0.051923 0.030401 0.045209 0.043243 0.024481 0.022625 0.025901 0.020082 0.012961 0.033007 0.020850 0.028617 0.038474 0.045717 0.041314 0.050466 0.062367 0.086711 0.105396 0.093867 0.105892 0.089127 0.065332 0.049593 0.057884 0.060207 0.048974 0.052452 0.055215 0.049837 0.045276 0.054716 0.046655 0.040202 0.055525 0.065147 0.044159 0.101046 0.103994 0.036920 0.067660 0.165972 0.110813 0.049609 0.106749 0.182933 0.091230 0.027127 0.068681 0.143875 0.036516 0.021047 0.066399 0.075345 0.019029 0.030324 0.075112 0.068601 0.039764 0.066561 0.094720 0.061731 0.054047 0.045470 0.045809 0.054219 0.031589 0.051729 0.050012 0.038597 0.039050 0.036665 0.043552 0.056839 0.087649 0.078616 0.109673 0.147532 0.176123 0.213107 0.206766 0.316833 0.329109 0.315037 0.263235 0.103587 0.128251 0.185732 0.091899 0.035402 0.093982 0.121538 0.046054 0.032970 0.091560 0.051930 0.020235 0.027087 0.036389 0.020067 0.017011 0.017731 0.014032 0.012080 0.013875 0.009302 0.010301 0.012877 0.014455 0.012407 0.011393 0.013517 0.023501 0.013805 0.012234 0.024179 0.027892 0.011641 0.016523 0.029463 0.015632 0.011345 0.017884 0.016645 0.015351 0.016565 0.015417 0.018504
0.055155 0.055641 0.052033 0.083956 0.055973 0.151491 0.072914 0.020789 0.112425 0.106103 0.046495 0.049787 0.136375 0.091068 0.066364 0.152994 0.148664 0.064752 0.102928 0.172592 0.097499 0.076442 0.139507 0.165079 0.121161 0.071437 0.160227 0.153378 0.123326 0.147887 0.225271 0.210306 0.163953 0.236545 0.276362 0.157658 0.090224 0.204742 0.192382 0.047109 0.156056 0.195327 0.055208 0.070978 0.156893 0.091143 0.024724 0.064131 0.106058 0.022996 0.028969 0.087643 0.040853 0.023810 0.063859 0.108921 0.101326 0.070968 0.083027 0.055101 0.067592 0.105952 0.056055 0.045489 0.115459 0.088405 0.025855 0.044904 0.094018 0.053987 0.042084 0.044221 0.048697 0.027014 0.030135 0.051608 0.060323 0.095201 0.144622 0.129891 0.103788 0.169972 0.189920 0.140474 0.132858 0.112251 0.107567 0.060722 0.051841 0.059421 0.045873 0.026078 0.045777 0.024490 0.015221 0.016113 0.016550 0.014411 0.026639 0.031010 0.063126 0.031243 0.080845 0.084956 0.077642 0.037695 0.078515 0.084178 0.058013 0.051106 0.072365 0.061252 0.044956 0.055000 0.057178 0.085335 0.057387 0.033143 0.068874 0.199879 0.036854 0.034316 0.154228 0.157311 0.047407 0.073209 0.305231 0.010097 0.088406 0.218791 0.762233 0.954925 0.000011 0.946250 0.725403 0.266472 0.069669 0.009379 0.176628 0.310786 0.249242 0.232286 0.190155 0.229099 0.243377 0.199254 0.194971 0.211379 0.204407 0.103743 0.155550 0.198244 0.085429 0.075341 0.122578 0.092765 0.037133 0.041275 0.061649 0.056180 0.043310 0.077183 0.103959 0.098313 0.058854 0.108518 0.175623 0.151020 0.138225 0.154203 0.176986 0.114047 0.123268 0.252522 0.166464 0.134744 0.269519 0.267069 0.197948 0.246244 0.298239 0.255619 0.192429 0.346178 0.366756 0.236291 0.227907 0.369717 0.313649 0.176823 0.267108 0.279837 0.159907 0.122446 0.242224 0.143217 0.101268 0.095797 0.185075 0.066397 0.036317 0.114364 0.074417 0.030352 0.049597 0.086358 0.030302 0.023869 0.063088 0.035228 0.013483 0.039521 0.054860 0.038965 0.041742 0.089685 0.095882 0.058983 0.075135 0.118886 0.150525 0.117798 0.093874 0.075198 0.053009 0.040481 0.047433 0.049814 0.041774 0.047107 0.050438 0.046379 0.040044 0.049723 0.044108 0.035653 0.043547 0.052062 0.040993 0.107788 0.177321 0.050667 0.080766 0.245290 0.247659 0.091559 0.159452 0.279592 0.200617 0.047798 0.152539 0.245203 0.086750 0.047756 0.170191 0.191348 0.040278 0.070457 0.168166 0.116517 0.060412 0.079553 0.109011 0.068569 0.055208 0.041028 0.040425 0.050026 0.024213 0.043212 0.039584 0.032795 0.032214 0.027692 0.033332 0.045775 0.070125 0.058716 0.098020 0.173121 0.132287 0.231016 0.181071 0.285865 0.240570 0.200478 0.280872 0.086419 0.116765 0.202914 0.093776 0.030850 0.099281 0.126703 0.036907 0.031350 0.099295 0.047337 0.017090 0.022669 0.031462 0.017718 0.013485 0.015093 0.012129 0.009871 0.011434 0.007617 0.009028 0.011376 0.013439 0.011033 0.009990 0.012457 0.025972 0.012608 0.010431 0.024697 0.034147 0.011641 0.015717 0.034457 0.014685 0.009333 0.013319 0.013537 0.013153 0.013449 0.009477 0.014429
0.052198 0.053493 0.051802 0.055308 0.047620 0.086245 0.043337 0.016639 0.046538 0.058181 0.029088 0.037414 0.080068 0.080459 0.041271 0.083821 0.074178 0.051226 0.044158 0.066582 0.049984 0.041618 0.059628 0.079133 0.072560 0.053893 0.118362 0.160012 0.098455 0.120160 0.219920 0.168408 0.116535 0.137649 0.161933 0.073835 0.054398 0.127461 0.109037 0.032441 0.075993 0.106313 0.040786 0.046948 0.100709 0.073221 0.020515 0.046950 0.077462 0.022492 0.024710 0.055655 0.036357 0.027652 0.067319 0.097521 0.097243 0.077318 0.082108 0.049044 0.060633 0.071263 0.055445 0.043509 0.068973 0.071087 0.025514 0.043592 0.086024 0.064557 0.047391 0.047355 0.054246 0.036466 0.040351 0.057839 0.071407 0.098651 0.123758 0.136984 0.112567 0.149487 0.172596 0.189555 0.155145 0.126837 0.096282 0.066143 0.055032 0.040975 0.038153 0.024069 0.029086 0.021094 0.014975 0.014781 0.017129 0.016338 0.026823 0.024690 0.040821 0.027338 0.055508 0.057049 0.051798 0.033128 0.066835 0.064819 0.052824 0.051922 0.064722 0.052795 0.049737 0.042887 0.053848 0.057943 0.052774 0.036772 0.056534 0.098805 0.034627 0.030421 0.059985 0.074112 0.033327 0.050086 0.127143 0.143732 0.010405 0.073196 0.257366 0.753227 0.946250 0.000011 0.951844 0.740061 0.199603 0.086749 0.012927 0.376502 0.337615 0.219673 0.184047 0.276682 0.229437 0.110174 0.175322 0.212815 0.114129 0.063504 0.139272 0.139558 0.046000 0.051338 0.076818 0.042425 0.030526 0.032650 0.041570 0.040481 0.035650 0.057273 0.074329 0.049374 0.045157 0.079096 0.105575 0.124656 0.140984 0.165561 0.127445 0.086536 0.122770 0.219366 0.103171 0.074012 0.239865 0.260435 0.133725 0.169191 0.264125 0.183224 0.120241 0.254353 0.277103 0.124092 0.156856 0.269484 0.185250 0.095319 0.156718 0.233516 0.156742 0.093554 0.120019 0.134514 0.082924 0.055216 0.096537 0.065740 0.034852 0.048030 0.057331 0.027933 0.042313 0.056066 0.028255 0.027001 0.037698 0.024770 0.015123 0.034713 0.027120 0.029912 0.035734 0.047166 0.044068 0.039597 0.064410 0.091710 0.102965 0.101626 0.109528 0.090777 0.069145 0.055683 0.062905 0.061305 0.049777 0.053918 0.053653 0.047296 0.043535 0.048792 0.044156 0.040081 0.048619 0.058925 0.046691 0.101117 0.112911 0.045425 0.070571 0.168510 0.137022 0.054515 0.091619 0.182191 0.091845 0.026354 0.066533 0.111311 0.032995 0.019275 0.050266 0.067143 0.018625 0.032839 0.066050 0.058191 0.039267 0.071529 0.092570 0.064775 0.054989 0.044916 0.040830 0.046448 0.029457 0.047104 0.045423 0.036589 0.037693 0.036422 0.043044 0.055358 0.090730 0.090848 0.134368 0.160525 0.162343 0.177514 0.125323 0.156582 0.161480 0.179555 0.256449 0.117165 0.106016 0.164331 0.097660 0.036002 0.085060 0.108390 0.039133 0.029281 0.063047 0.041116 0.015966 0.017777 0.024694 0.016065 0.013517 0.012948 0.011148 0.009022 0.009705 0.006922 0.008061 0.009305 0.010432 0.009500 0.009115 0.009869 0.015429 0.010775 0.010071 0.018328 0.025113 0.011398 0.014026 0.025289 0.012480 0.008664 0.010599 0.010500 0.010184 0.010233 0.008141 0.013131
[truncated: 582,121 more chars]
