# Supplementary material for: Force-Generation by the Trans-Envelope Tol-Pal System
Source: Front Microbiol. 2022 Mar 3;13:852176. doi: 10.3389/fmicb.2022.852176 (PMC8928145; doi:10.3389/fmicb.2022.852176)
Supplement: Supplementary file 2 [file Data_Sheet_2.ZIP › Supplementary-RaptorX/TolQ(A)-TolA100(B).all_in_one/690377A_690377B.gcnn_inter]

0.029073	0.030221	0.033899	0.036633	0.041379	0.039327	0.049497	0.060954	0.051971	0.076243	0.092387	0.073354	0.078275	0.066696	0.065577	0.075645	0.056468	0.037735	0.046442	0.053885	0.043832	0.037806	0.049047	0.052832	0.027983	0.033783	0.037762	0.034472	0.041103	0.054731	0.060872	0.076302	0.087284	0.099511	0.105081	0.091734	0.113967	0.113464	0.083020	0.092179	0.071666	0.058705	0.050593	0.041644	0.046409	0.051378	0.059704	0.060660	0.078389	0.078600
0.029963	0.033704	0.040398	0.041152	0.045408	0.048306	0.056877	0.077152	0.068281	0.096840	0.108060	0.091845	0.108838	0.071339	0.074142	0.091726	0.058923	0.035593	0.044643	0.049292	0.035287	0.031450	0.044611	0.045948	0.020572	0.026922	0.036537	0.029761	0.033665	0.050626	0.058405	0.072961	0.090725	0.090432	0.124155	0.107948	0.136292	0.130880	0.097202	0.112688	0.087044	0.068022	0.057374	0.045568	0.051830	0.057928	0.073709	0.086551	0.095946	0.089258
0.036790	0.037822	0.047643	0.043903	0.044513	0.043946	0.059143	0.077552	0.061018	0.088853	0.081029	0.090509	0.081800	0.048333	0.044403	0.053820	0.034797	0.026922	0.031682	0.036707	0.019151	0.024752	0.027067	0.025362	0.011881	0.017636	0.024415	0.018019	0.020421	0.032600	0.039565	0.054403	0.067535	0.065070	0.086691	0.076919	0.125574	0.099895	0.088335	0.099826	0.080426	0.064008	0.055056	0.044963	0.046869	0.056741	0.064943	0.072497	0.089228	0.063300
0.043043	0.037479	0.049089	0.043588	0.037805	0.033557	0.045153	0.049949	0.048361	0.086660	0.132731	0.064573	0.099809	0.087057	0.100136	0.101721	0.100830	0.039375	0.074749	0.082091	0.055394	0.041590	0.070075	0.079088	0.045822	0.065698	0.060508	0.059423	0.067091	0.084685	0.075750	0.077734	0.102863	0.111099	0.142799	0.097320	0.118862	0.154040	0.087139	0.133455	0.081479	0.065437	0.051278	0.038884	0.042886	0.055524	0.067184	0.067801	0.100449	0.135097
0.030393	0.031875	0.032908	0.040378	0.038580	0.036054	0.043053	0.045449	0.041649	0.074929	0.060741	0.037411	0.057796	0.047624	0.037448	0.035917	0.031286	0.019597	0.031033	0.032462	0.015925	0.016037	0.021482	0.019910	0.011159	0.018074	0.023259	0.018341	0.014899	0.022697	0.028109	0.039197	0.048315	0.051400	0.074397	0.064298	0.087892	0.093247	0.072564	0.090584	0.073257	0.067081	0.054454	0.044141	0.049822	0.064036	0.071535	0.074318	0.083476	0.078368
0.045072	0.040225	0.042463	0.049290	0.041601	0.034377	0.042543	0.035427	0.034008	0.071708	0.123789	0.051612	0.117702	0.115925	0.123642	0.159209	0.193865	0.066102	0.117006	0.156208	0.152325	0.077719	0.115586	0.179469	0.145952	0.139068	0.112939	0.155779	0.141986	0.131254	0.116024	0.103886	0.128670	0.136381	0.131015	0.099141	0.091794	0.148484	0.069785	0.118067	0.067013	0.057172	0.042006	0.033313	0.038985	0.049416	0.060040	0.062495	0.082016	0.161355
0.032299	0.030328	0.030266	0.040205	0.037641	0.029434	0.045096	0.032891	0.028753	0.070481	0.110054	0.048136	0.091295	0.100129	0.094496	0.122032	0.139292	0.040674	0.096969	0.164521	0.117916	0.042194	0.104955	0.170632	0.086564	0.081198	0.102409	0.116971	0.088917	0.108451	0.100642	0.074760	0.084988	0.119232	0.113717	0.068406	0.080886	0.128475	0.062723	0.098316	0.060477	0.052663	0.039776	0.032506	0.042188	0.058038	0.063455	0.065736	0.086750	0.177732
0.016978	0.017549	0.018423	0.022878	0.024472	0.020622	0.029910	0.028505	0.022907	0.050532	0.047670	0.020674	0.028635	0.028915	0.020926	0.017745	0.016587	0.010440	0.016231	0.020133	0.009024	0.008328	0.013123	0.014629	0.007501	0.011338	0.018848	0.022639	0.014624	0.026001	0.035486	0.052647	0.051074	0.055819	0.078955	0.060783	0.067840	0.102615	0.059435	0.084472	0.058672	0.046699	0.036643	0.029332	0.037185	0.053110	0.056612	0.058294	0.071328	0.093452
0.020321	0.016910	0.016316	0.018781	0.015250	0.011488	0.015926	0.012462	0.011935	0.031078	0.068388	0.019979	0.045324	0.060885	0.069717	0.068589	0.082299	0.032969	0.065000	0.085503	0.078319	0.033798	0.067630	0.112731	0.095011	0.072951	0.085667	0.174227	0.157408	0.117717	0.134259	0.184399	0.184047	0.161299	0.186205	0.143462	0.101230	0.154352	0.065391	0.097511	0.048667	0.035634	0.026559	0.019572	0.025668	0.031485	0.041819	0.039971	0.060996	0.152296
0.020338	0.016457	0.015008	0.018536	0.015700	0.012337	0.017125	0.014339	0.013035	0.035704	0.071333	0.022902	0.051727	0.078878	0.076956	0.078657	0.112940	0.052375	0.079423	0.119523	0.129468	0.051109	0.086849	0.156078	0.125887	0.085370	0.102817	0.200214	0.150472	0.123802	0.166748	0.203147	0.158175	0.151845	0.161342	0.120215	0.089655	0.127090	0.052235	0.085665	0.050499	0.035431	0.027893	0.021684	0.027576	0.037570	0.051158	0.043975	0.081205	0.209442
0.016316	0.014521	0.014420	0.018427	0.020047	0.016087	0.023886	0.020944	0.021045	0.047545	0.076899	0.025726	0.058164	0.070078	0.059233	0.062405	0.082878	0.029684	0.055772	0.101969	0.074439	0.025150	0.069845	0.112514	0.056057	0.048267	0.084696	0.118406	0.063982	0.087202	0.120735	0.127069	0.113691	0.134292	0.143320	0.090602	0.077168	0.132298	0.048182	0.071080	0.044987	0.035616	0.026598	0.021195	0.027982	0.039434	0.050460	0.059244	0.101998	0.226845
0.013500	0.012356	0.010388	0.014238	0.015578	0.016650	0.021766	0.019091	0.020575	0.024617	0.033875	0.014318	0.018860	0.023734	0.020988	0.022904	0.021647	0.013728	0.019911	0.032033	0.015460	0.010053	0.022481	0.032848	0.014371	0.015029	0.040123	0.092610	0.044366	0.056454	0.134219	0.235122	0.185096	0.160664	0.252023	0.177547	0.105383	0.146975	0.075561	0.069802	0.044278	0.031559	0.025187	0.021664	0.027139	0.036439	0.050982	0.061932	0.110303	0.144972
0.013306	0.011174	0.008920	0.011537	0.010353	0.008785	0.012032	0.011530	0.012596	0.022546	0.044287	0.017803	0.031534	0.049855	0.057076	0.050138	0.064982	0.039778	0.061409	0.072888	0.066029	0.033748	0.064987	0.105138	0.098110	0.060142	0.106070	0.345808	0.275972	0.124507	0.290836	0.453928	0.305437	0.189764	0.247938	0.185899	0.086683	0.123888	0.052708	0.066715	0.040259	0.028614	0.022704	0.019316	0.026807	0.036651	0.057781	0.062756	0.116615	0.251927
0.014746	0.013989	0.012052	0.016301	0.015898	0.014899	0.020452	0.021779	0.024213	0.036077	0.044864	0.025168	0.038101	0.052414	0.041464	0.033924	0.049701	0.036825	0.038960	0.044390	0.036936	0.026739	0.036546	0.039912	0.040989	0.033782	0.046045	0.131351	0.121343	0.084754	0.150595	0.338262	0.252930	0.170267	0.199959	0.173460	0.113228	0.131209	0.057324	0.070883	0.054310	0.036507	0.031006	0.028064	0.039133	0.060536	0.091478	0.101930	0.172709	0.263700
0.018088	0.017398	0.015164	0.019198	0.017528	0.015036	0.023824	0.019416	0.020854	0.034536	0.058993	0.023934	0.048759	0.044796	0.043162	0.049303	0.068139	0.021015	0.036245	0.063315	0.046978	0.015121	0.041682	0.071601	0.034753	0.027605	0.065446	0.136107	0.057613	0.065794	0.133104	0.154524	0.104753	0.119037	0.118029	0.066947	0.058268	0.107362	0.038206	0.059346	0.039050	0.026782	0.021618	0.017454	0.026938	0.040152	0.054152	0.061486	0.101348	0.180467
0.018157	0.015595	0.013510	0.019218	0.014855	0.012713	0.019053	0.015320	0.012650	0.028860	0.061524	0.023284	0.035794	0.049037	0.061771	0.051869	0.056332	0.022193	0.043112	0.072360	0.083819	0.018845	0.050493	0.240072	0.204248	0.042733	0.101624	0.584570	0.275984	0.071260	0.286724	0.448189	0.184719	0.118480	0.168241	0.093677	0.049287	0.099787	0.032531	0.055143	0.037738	0.027344	0.020923	0.016843	0.024129	0.032685	0.046572	0.048252	0.092014	0.181009
0.012512	0.009836	0.007637	0.010524	0.007987	0.006638	0.008887	0.007556	0.007300	0.019527	0.042267	0.013494	0.022324	0.047649	0.054314	0.033056	0.040035	0.031060	0.043063	0.039342	0.072712	0.035209	0.038765	0.100348	0.303168	0.074411	0.041563	0.429014	0.510683	0.109022	0.128207	0.416041	0.252792	0.098396	0.076767	0.069365	0.034694	0.062935	0.022022	0.041459	0.026417	0.019442	0.015468	0.013091	0.019704	0.029320	0.045425	0.048738	0.101213	0.254417
0.015987	0.014719	0.010942	0.017694	0.015186	0.016704	0.020210	0.014642	0.012463	0.024915	0.034135	0.012454	0.023211	0.034636	0.027550	0.025018	0.033521	0.019142	0.022524	0.021834	0.020384	0.016295	0.023894	0.024295	0.033851	0.032967	0.030668	0.048396	0.074647	0.069841	0.057732	0.076851	0.080501	0.091480	0.057991	0.042221	0.036710	0.069726	0.030432	0.042757	0.031140	0.021125	0.018425	0.016894	0.026500	0.039694	0.054530	0.062872	0.124916	0.189630
0.023587	0.018674	0.016112	0.022595	0.015411	0.014811	0.024334	0.013798	0.010839	0.031944	0.057430	0.016192	0.036077	0.047890	0.048354	0.052033	0.078147	0.020431	0.028478	0.080963	0.135759	0.018467	0.052403	0.286836	0.121192	0.033641	0.115402	0.337641	0.072429	0.052940	0.133181	0.104155	0.036887	0.053475	0.040209	0.019411	0.020232	0.054996	0.018844	0.035759	0.022370	0.016707	0.012342	0.009001	0.013130	0.016001	0.019676	0.020102	0.044952	0.113599
0.020792	0.013065	0.012041	0.013351	0.008674	0.007174	0.010048	0.006863	0.005204	0.017264	0.038514	0.009751	0.019290	0.047895	0.050072	0.033799	0.075759	0.059595	0.034657	0.077626	0.418118	0.099525	0.044264	0.433808	0.662972	0.089867	0.061747	0.630567	0.477004	0.062996	0.077955	0.208443	0.076134	0.036698	0.023763	0.013831	0.011474	0.031591	0.009359	0.020575	0.014198	0.011352	0.008295	0.006263	0.009012	0.011705	0.017501	0.015204	0.038582	0.122698
0.012565	0.008546	0.007049	0.008752	0.006274	0.005537	0.007246	0.005330	0.004201	0.015342	0.031179	0.007730	0.013605	0.040318	0.033272	0.016279	0.021979	0.030152	0.027268	0.017277	0.073945	0.066950	0.027465	0.034001	0.310337	0.108545	0.021608	0.104442	0.300530	0.101955	0.027806	0.060475	0.087630	0.057977	0.022022	0.013177	0.015367	0.035551	0.011300	0.024672	0.018198	0.013847	0.010068	0.008353	0.012916	0.019046	0.029441	0.031950	0.065133	0.175258
0.017929	0.013945	0.012797	0.014688	0.011809	0.010998	0.019774	0.011243	0.007805	0.030425	0.048218	0.011520	0.031758	0.058961	0.049638	0.042729	0.063905	0.031716	0.041237	0.064677	0.061499	0.026271	0.056438	0.078584	0.051491	0.047142	0.066661	0.068474	0.043858	0.062178	0.043215	0.019219	0.030915	0.047914	0.024879	0.011981	0.016641	0.038648	0.011993	0.022294	0.014945	0.011216	0.009279	0.007166	0.011281	0.015396	0.019924	0.019437	0.043193	0.090529
0.018918	0.014971	0.012565	0.017202	0.013361	0.010986	0.018071	0.012341	0.009364	0.040164	0.056920	0.014904	0.058708	0.123501	0.064619	0.051492	0.296176	0.164549	0.043408	0.176062	0.618690	0.092658	0.044469	0.419729	0.447713	0.057420	0.072245	0.317309	0.111193	0.036867	0.043866	0.035794	0.025422	0.031376	0.019576	0.011228	0.012105	0.030856	0.008605	0.017587	0.011638	0.009844	0.007543	0.005916	0.008228	0.008611	0.010807	0.009893	0.018445	0.051931
0.011558	0.007496	0.006099	0.006813	0.004824	0.003961	0.006048	0.004841	0.003455	0.013620	0.024688	0.005487	0.012914	0.075117	0.048741	0.019314	0.119050	0.288431	0.053572	0.041020	0.535783	0.383385	0.037929	0.124627	0.583810	0.152897	0.021776	0.140095	0.237571	0.042005	0.014903	0.027168	0.032672	0.020224	0.011155	0.007231	0.007731	0.016970	0.005265	0.011776	0.008484	0.006884	0.005386	0.004154	0.005704	0.006693	0.010089	0.008364	0.020415	0.081715
0.014558	0.010850	0.008935	0.011127	0.008050	0.006807	0.010450	0.007734	0.005955	0.023204	0.037132	0.008384	0.020244	0.078967	0.052123	0.028128	0.050944	0.081992	0.067498	0.039037	0.068708	0.119751	0.075550	0.041321	0.109653	0.132267	0.041948	0.042119	0.112703	0.100187	0.030657	0.029224	0.070764	0.054167	0.023288	0.014180	0.016101	0.034184	0.008834	0.019252	0.014858	0.011713	0.008235	0.006033	0.008581	0.010985	0.017505	0.018766	0.044426	0.114914
0.022509	0.018433	0.013556	0.015566	0.013791	0.010641	0.017163	0.014280	0.010595	0.059554	0.065941	0.013778	0.082569	0.242793	0.093330	0.050609	0.294648	0.183181	0.059032	0.109244	0.247060	0.064935	0.051607	0.100607	0.073590	0.042099	0.034005	0.044809	0.031314	0.038958	0.029000	0.028210	0.037584	0.047538	0.023985	0.013426	0.014590	0.025128	0.009511	0.018418	0.012752	0.009141	0.007466	0.005724	0.007768	0.009329	0.013417	0.012366	0.027238	0.049522
0.020179	0.014118	0.011139	0.013198	0.010485	0.008196	0.012847	0.009853	0.006810	0.055767	0.084519	0.009335	0.076092	0.474450	0.174683	0.034587	0.533625	0.646015	0.082254	0.097836	0.640629	0.304514	0.030808	0.120661	0.286431	0.054840	0.018935	0.057689	0.051886	0.030567	0.022933	0.028075	0.035396	0.033777	0.022429	0.010581	0.009700	0.016722	0.006016	0.012046	0.008653	0.007392	0.006712	0.004773	0.006032	0.006546	0.009455	0.007591	0.017420	0.037872
0.018608	0.014181	0.009721	0.010906	0.008727	0.007554	0.009256	0.008304	0.005564	0.020758	0.020348	0.004704	0.011647	0.131396	0.062535	0.012281	0.064743	0.347731	0.075251	0.024803	0.157660	0.255784	0.039780	0.019367	0.112935	0.074471	0.013531	0.018192	0.048565	0.031762	0.018420	0.032121	0.045959	0.029678	0.020646	0.014492	0.012845	0.018796	0.008640	0.013735	0.011789	0.009352	0.008025	0.006865	0.008803	0.010855	0.016528	0.014348	0.031471	0.066469
0.028360	0.022641	0.018137	0.020191	0.016534	0.015365	0.022126	0.012849	0.009760	0.069026	0.059204	0.007363	0.053301	0.197120	0.076060	0.041315	0.143086	0.153716	0.100286	0.079898	0.094965	0.089944	0.094387	0.057512	0.060264	0.084651	0.048215	0.058455	0.070951	0.089729	0.047466	0.050691	0.083289	0.061043	0.033431	0.020025	0.018059	0.029163	0.010703	0.018029	0.013567	0.009625	0.008275	0.006434	0.009123	0.011474	0.016187	0.013924	0.041009	0.087347
0.046128	0.035818	0.032784	0.036969	0.031783	0.028214	0.047191	0.031386	0.032237	0.363311	0.331358	0.034581	0.312375	0.735307	0.265179	0.079324	0.565974	0.488101	0.091114	0.124100	0.317551	0.080818	0.039762	0.088541	0.075507	0.039474	0.032909	0.058630	0.051529	0.061567	0.045993	0.045503	0.053594	0.051929	0.032342	0.017634	0.018755	0.031382	0.013093	0.021219	0.014970	0.010294	0.009054	0.007814	0.010563	0.013760	0.018113	0.015452	0.038116	0.089500
0.031035	0.024098	0.018027	0.022537	0.016778	0.013968	0.018250	0.013553	0.009238	0.113247	0.244172	0.012674	0.049800	0.596648	0.357017	0.020201	0.216234	0.591928	0.082159	0.024620	0.192449	0.164604	0.014074	0.018664	0.057946	0.029124	0.009432	0.020370	0.035856	0.029184	0.021459	0.032884	0.039303	0.028963	0.020755	0.012540	0.011863	0.017875	0.008330	0.014267	0.011584	0.008881	0.007729	0.006140	0.007835	0.009306	0.014751	0.011415	0.023918	0.052479
0.029315	0.022698	0.018645	0.020715	0.015612	0.013415	0.015795	0.010910	0.007865	0.044179	0.056184	0.007329	0.017381	0.147223	0.106953	0.019890	0.039018	0.174155	0.090710	0.023272	0.046207	0.115254	0.048053	0.021084	0.060639	0.077522	0.023784	0.038308	0.090208	0.069208	0.031813	0.043220	0.062126	0.042499	0.024740	0.014616	0.014189	0.020662	0.007885	0.015521	0.011630	0.009207	0.008038	0.005715	0.007803	0.009379	0.015808	0.012723	0.029929	0.089630
0.054067	0.046424	0.041199	0.049414	0.041696	0.040529	0.061841	0.042834	0.042295	0.320620	0.224846	0.020624	0.158795	0.394040	0.110167	0.042829	0.144850	0.123790	0.057634	0.054116	0.047599	0.034498	0.037130	0.037449	0.035549	0.045355	0.032745	0.047152	0.068712	0.075310	0.046529	0.051843	0.068943	0.059673	0.035136	0.021824	0.021307	0.033567	0.012514	0.021044	0.016778	0.012812	0.010577	0.008002	0.011007	0.014091	0.022630	0.020162	0.046116	0.119579
0.051563	0.040024	0.034039	0.050366	0.042121	0.042057	0.094459	0.064450	0.043987	0.572154	0.661775	0.028485	0.160791	0.730878	0.324690	0.032124	0.272164	0.327238	0.058044	0.054197	0.126533	0.063818	0.031347	0.048947	0.067818	0.061390	0.028027	0.058636	0.083794	0.076504	0.038365	0.037127	0.060661	0.050615	0.028070	0.014086	0.012784	0.024760	0.007609	0.015153	0.011491	0.010026	0.008313	0.005771	0.007623	0.008425	0.013118	0.010580	0.027698	0.074251
0.038706	0.029291	0.022852	0.031383	0.023348	0.018967	0.025315	0.017413	0.009892	0.075921	0.296490	0.015669	0.015000	0.234410	0.223524	0.019631	0.045918	0.183706	0.063836	0.016144	0.054448	0.082152	0.028843	0.020593	0.062902	0.073224	0.019095	0.038003	0.093265	0.057266	0.026863	0.031143	0.046238	0.033433	0.020971	0.012113	0.011102	0.022327	0.007553	0.016739	0.011516	0.009335	0.007483	0.004964	0.006992	0.008269	0.013554	0.012529	0.029294	0.098323
0.049654	0.040430	0.032988	0.047241	0.038488	0.031348	0.033785	0.021253	0.015250	0.063185	0.087589	0.013446	0.019504	0.077770	0.078243	0.027166	0.024816	0.046277	0.068554	0.027642	0.027345	0.038213	0.044433	0.028345	0.042258	0.069943	0.031343	0.045174	0.099212	0.095291	0.050216	0.060336	0.083447	0.078146	0.049625	0.032398	0.027225	0.047588	0.015876	0.028319	0.019629	0.014674	0.011337	0.007817	0.011673	0.014987	0.027438	0.030354	0.051130	0.142658
0.066126	0.064286	0.056254	0.083775	0.088645	0.096742	0.142888	0.110479	0.080823	0.373775	0.337742	0.026026	0.092665	0.211956	0.052157	0.018459	0.046409	0.041247	0.030609	0.028025	0.023147	0.020933	0.023006	0.021112	0.018067	0.023287	0.016387	0.023438	0.036942	0.040309	0.033693	0.050945	0.067044	0.070961	0.046911	0.035438	0.030213	0.044253	0.018654	0.026659	0.021036	0.019476	0.016044	0.012659	0.018672	0.022780	0.038630	0.046776	0.057039	0.106443
0.061842	0.055017	0.042806	0.074004	0.074921	0.077060	0.129793	0.100908	0.061292	0.277325	0.462396	0.027676	0.033659	0.237874	0.122504	0.015769	0.051965	0.084946	0.044604	0.026140	0.045311	0.054246	0.034628	0.025456	0.038613	0.054862	0.018686	0.031862	0.069393	0.050128	0.032090	0.050375	0.063944	0.057743	0.041764	0.032933	0.022885	0.037216	0.017492	0.022895	0.018000	0.016764	0.015716	0.012277	0.018150	0.021034	0.038505	0.041806	0.053402	0.102803
0.058860	0.054455	0.045858	0.070619	0.072080	0.052461	0.063862	0.058592	0.041744	0.092664	0.223702	0.040115	0.018698	0.087712	0.096122	0.024858	0.024834	0.042374	0.052695	0.024010	0.024870	0.048447	0.048076	0.021633	0.032173	0.075888	0.026528	0.031642	0.077202	0.078122	0.036862	0.065638	0.080781	0.070317	0.054411	0.044013	0.034474	0.052030	0.024860	0.035271	0.026288	0.023928	0.022139	0.020065	0.026902	0.034263	0.060859	0.072956	0.079279	0.131239
0.059620	0.064072	0.046023	0.075736	0.085891	0.070441	0.070750	0.045720	0.038916	0.054944	0.051803	0.013457	0.014002	0.026105	0.020563	0.015187	0.013253	0.013851	0.022506	0.014803	0.009374	0.013394	0.018213	0.010544	0.008128	0.015197	0.011248	0.015603	0.023842	0.034733	0.024504	0.050912	0.057889	0.061079	0.057839	0.061161	0.047302	0.073257	0.042133	0.042633	0.029937	0.023276	0.020729	0.019194	0.029784	0.039362	0.064753	0.097245	0.075443	0.093226
0.088267	0.089040	0.102677	0.129836	0.106429	0.120142	0.188289	0.105782	0.061205	0.226062	0.229719	0.029192	0.058244	0.123321	0.073172	0.034575	0.066047	0.046522	0.063335	0.045167	0.046689	0.046788	0.061438	0.056594	0.049916	0.062758	0.037007	0.070472	0.087377	0.072643	0.044039	0.059902	0.070944	0.056581	0.053043	0.038675	0.031731	0.056588	0.023443	0.035818	0.024543	0.020564	0.018420	0.015890	0.023386	0.032792	0.047795	0.067742	0.065903	0.123772
0.081274	0.063809	0.073375	0.119101	0.079126	0.063800	0.137614	0.093702	0.037967	0.137590	0.261673	0.029901	0.030552	0.131799	0.101983	0.035402	0.060230	0.060717	0.066767	0.037844	0.043936	0.060508	0.055175	0.039011	0.054584	0.084409	0.032280	0.051849	0.096948	0.080854	0.036598	0.048686	0.074604	0.052486	0.033147	0.026477	0.024945	0.044426	0.016712	0.030998	0.022195	0.019823	0.017770	0.014800	0.019712	0.026730	0.039500	0.032818	0.049640	0.108036
0.070820	0.069861	0.063047	0.093846	0.084328	0.064638	0.075749	0.072417	0.044537	0.060850	0.093989	0.025194	0.017328	0.035814	0.030621	0.018041	0.016099	0.018143	0.026960	0.015146	0.008868	0.014913	0.016780	0.008224	0.007038	0.020635	0.012344	0.012396	0.022423	0.038964	0.022916	0.041053	0.063243	0.052337	0.038925	0.039436	0.038985	0.053448	0.030936	0.040457	0.032414	0.027077	0.024989	0.026240	0.031114	0.040610	0.057931	0.065533	0.064630	0.063558
0.076766	0.082168	0.085757	0.105813	0.084320	0.081174	0.096690	0.061675	0.037240	0.058389	0.054173	0.020629	0.027616	0.038252	0.029814	0.026710	0.030462	0.021926	0.029948	0.027673	0.013403	0.014427	0.022387	0.015330	0.009264	0.016071	0.016501	0.017848	0.020431	0.029837	0.029340	0.036776	0.048239	0.037299	0.035793	0.039730	0.038090	0.056559	0.034105	0.042452	0.034073	0.028870	0.027224	0.029171	0.032693	0.043049	0.057525	0.074780	0.071514	0.084979
0.086516	0.075687	0.088323	0.127281	0.067685	0.055521	0.107846	0.063901	0.031462	0.089559	0.115192	0.028754	0.044878	0.092907	0.079278	0.048502	0.076912	0.057363	0.062042	0.052974	0.048402	0.045716	0.054631	0.045864	0.043463	0.061318	0.037720	0.047570	0.068515	0.063658	0.045579	0.046617	0.056973	0.042633	0.026794	0.021487	0.018925	0.033192	0.015386	0.025497	0.020602	0.017730	0.015569	0.014238	0.017863	0.023105	0.033830	0.032996	0.050676	0.109848
0.088077	0.080481	0.071255	0.126868	0.097280	0.064625	0.105004	0.110768	0.063913	0.088272	0.108946	0.037706	0.034365	0.065109	0.057439	0.030746	0.039797	0.034672	0.038565	0.024446	0.018087	0.027248	0.027613	0.015303	0.014754	0.034091	0.018700	0.018051	0.031406	0.040640	0.030784	0.037362	0.051913	0.047488	0.031606	0.031256	0.028049	0.041655	0.025004	0.032771	0.030127	0.025490	0.022456	0.023590	0.025478	0.033149	0.046210	0.047223	0.064812	0.082379
0.058401	0.060926	0.052389	0.066384	0.054853	0.048303	0.048536	0.043266	0.033577	0.040392	0.036561	0.015192	0.017562	0.026197	0.020615	0.014902	0.014529	0.010206	0.014682	0.009689	0.005229	0.007024	0.009641	0.005573	0.003850	0.008371	0.007760	0.006226	0.008813	0.014737	0.016821	0.018658	0.028718	0.027735	0.025393	0.027606	0.023522	0.034706	0.021400	0.025249	0.023323	0.022693	0.021350	0.023361	0.027157	0.034402	0.044023	0.048123	0.047658	0.045101
0.064137	0.062541	0.076608	0.078774	0.047979	0.043706	0.075065	0.040490	0.025577	0.060619	0.055609	0.026875	0.044416	0.051192	0.037014	0.029412	0.033245	0.020802	0.025178	0.022506	0.012555	0.013787	0.018967	0.013911	0.010036	0.016753	0.017351	0.017403	0.023264	0.029470	0.033139	0.031999	0.041895	0.030720	0.021554	0.018355	0.019837	0.027854	0.016956	0.023095	0.022323	0.018658	0.017132	0.018263	0.021795	0.030739	0.035209	0.036053	0.038744	0.052799
0.077801	0.055592	0.060022	0.093807	0.053892	0.033534	0.061095	0.050647	0.022717	0.061605	0.071252	0.027896	0.037327	0.066924	0.062159	0.040418	0.050775	0.039331	0.042356	0.031982	0.026834	0.032242	0.032030	0.022598	0.022075	0.038194	0.025522	0.025601	0.039569	0.042071	0.037761	0.032531	0.040228	0.034389	0.019489	0.015366	0.015990	0.023427	0.011109	0.018094	0.015634	0.014032	0.011849	0.010605	0.012828	0.018071	0.025531	0.026038	0.035357	0.072412
0.058086	0.055718	0.046432	0.068745	0.059164	0.039211	0.049902	0.058173	0.024581	0.047939	0.032675	0.019575	0.021725	0.024678	0.019031	0.012265	0.013185	0.011313	0.012905	0.009387	0.005326	0.008847	0.008227	0.004755	0.003501	0.007089	0.005979	0.005647	0.007537	0.011553	0.011574	0.013243	0.017368	0.016872	0.012985	0.012334	0.017280	0.019814	0.012890	0.018446	0.017342	0.015423	0.012676	0.013086	0.014614	0.019461	0.023148	0.024966	0.025314	0.021695
0.056004	0.051688	0.052633	0.052292	0.040538	0.034024	0.040173	0.034781	0.022826	0.043271	0.043754	0.021013	0.025483	0.030846	0.025080	0.018153	0.019824	0.013948	0.015235	0.012832	0.007724	0.010473	0.011648	0.008257	0.006485	0.012167	0.011294	0.011832	0.017778	0.021900	0.024214	0.020719	0.028399	0.030799	0.021593	0.017545	0.023242	0.030632	0.016497	0.022511	0.019152	0.017070	0.016731	0.017905	0.020632	0.026187	0.027021	0.030322	0.032527	0.035145
0.057763	0.039588	0.045211	0.048385	0.026101	0.020126	0.031699	0.024355	0.013692	0.045334	0.058459	0.018275	0.028835	0.052225	0.045390	0.027314	0.033741	0.031234	0.030548	0.024444	0.025017	0.033257	0.023386	0.019935	0.023301	0.029463	0.016635	0.023100	0.039465	0.036844	0.035533	0.024338	0.033189	0.029949	0.016973	0.008894	0.010693	0.017660	0.006817	0.013732	0.010924	0.010093	0.009343	0.008192	0.009852	0.012276	0.015509	0.013396	0.020956	0.053336
0.057153	0.042730	0.039727	0.053154	0.037230	0.024924	0.043778	0.038428	0.017175	0.046689	0.034204	0.018439	0.020763	0.027611	0.019162	0.011050	0.012653	0.016090	0.012467	0.009726	0.007681	0.016131	0.008246	0.006081	0.005632	0.008678	0.005323	0.005789	0.010005	0.013541	0.015926	0.015215	0.017396	0.015915	0.012484	0.010235	0.013489	0.016128	0.008916	0.014895	0.014302	0.012286	0.010575	0.009823	0.009850	0.011310	0.014586	0.014870	0.020001	0.025446
0.039088	0.038619	0.032805	0.034069	0.029933	0.021871	0.030003	0.029565	0.015635	0.033711	0.019863	0.013636	0.015011	0.015472	0.008741	0.005715	0.006612	0.008636	0.006282	0.005069	0.003713	0.007406	0.003979	0.003039	0.002392	0.004005	0.003403	0.003359	0.004884	0.007333	0.009623	0.011208	0.012641	0.011408	0.009341	0.008664	0.010365	0.012085	0.007865	0.012299	0.011789	0.011546	0.010897	0.009941	0.010586	0.011342	0.014290	0.016153	0.016576	0.014547
0.047197	0.036608	0.040488	0.036844	0.028365	0.028080	0.028217	0.026025	0.018618	0.033275	0.031525	0.011871	0.017031	0.025065	0.018762	0.011561	0.013274	0.016982	0.012606	0.010497	0.008265	0.014224	0.009509	0.008241	0.007423	0.012261	0.009226	0.010470	0.019279	0.024157	0.030014	0.027312	0.031203	0.033349	0.021517	0.015747	0.016418	0.023188	0.014028	0.020419	0.016833	0.015384	0.014532	0.012836	0.014011	0.015486	0.019537	0.021580	0.028938	0.033875
0.038572	0.026582	0.027699	0.029114	0.018726	0.015010	0.022180	0.018261	0.012006	0.035506	0.049902	0.014239	0.025242	0.052012	0.046708	0.025337	0.035969	0.043772	0.033675	0.022952	0.033697	0.044876	0.025562	0.024475	0.035815	0.038451	0.020542	0.028219	0.053002	0.044383	0.039303	0.033921	0.037362	0.030251	0.019909	0.010837	0.010973	0.016049	0.007743	0.014834	0.011318	0.010336	0.010109	0.007599	0.009081	0.010186	0.015312	0.012346	0.023108	0.051699
0.042251	0.032643	0.033488	0.035726	0.024677	0.020055	0.029828	0.026925	0.017007	0.047243	0.048876	0.016975	0.030874	0.051808	0.036384	0.019757	0.029721	0.034458	0.024316	0.015857	0.020878	0.029820	0.015401	0.013938	0.019395	0.021681	0.013778	0.018535	0.035902	0.032883	0.030062	0.034413	0.032467	0.024874	0.019770	0.012608	0.013004	0.018335	0.010226	0.018390	0.015693	0.014374	0.014232	0.011441	0.013535	0.014559	0.022242	0.017391	0.028577	0.050807
0.040827	0.034428	0.034065	0.035190	0.027461	0.023624	0.030776	0.027699	0.021752	0.040756	0.031721	0.016204	0.027130	0.035059	0.024053	0.012460	0.017046	0.021865	0.014931	0.010048	0.009553	0.013625	0.008113	0.006490	0.006848	0.009943	0.009269	0.012172	0.020727	0.026010	0.029188	0.039573	0.035393	0.025764	0.025588	0.018323	0.017867	0.020193	0.015337	0.022110	0.021706	0.019448	0.019039	0.015878	0.017484	0.018387	0.025417	0.023173	0.031020	0.036549
0.040394	0.030865	0.030909	0.033780	0.025497	0.022250	0.030315	0.027916	0.021423	0.044022	0.038762	0.018536	0.030978	0.043124	0.031194	0.017292	0.021752	0.025588	0.019465	0.012930	0.012456	0.016566	0.010829	0.008980	0.010793	0.015045	0.013777	0.020527	0.033873	0.035971	0.040331	0.048445	0.042076	0.029688	0.026966	0.019167	0.017847	0.021823	0.015728	0.024138	0.024119	0.023019	0.021880	0.019247	0.020822	0.023277	0.032049	0.028276	0.040521	0.058218
0.041692	0.033540	0.033416	0.038947	0.030592	0.028695	0.036952	0.030667	0.022745	0.048369	0.039813	0.016838	0.036187	0.043725	0.033194	0.019587	0.025340	0.020293	0.022499	0.015179	0.014277	0.015719	0.014029	0.011597	0.013234	0.016067	0.015362	0.024192	0.032748	0.030860	0.032369	0.039060	0.036916	0.025415	0.032944	0.021963	0.022795	0.027965	0.018972	0.028153	0.025994	0.024966	0.021805	0.020714	0.022175	0.023720	0.029064	0.027359	0.035193	0.043862
0.027449	0.023404	0.022424	0.023595	0.019508	0.018192	0.024340	0.024298	0.017789	0.041681	0.029412	0.015462	0.029483	0.032284	0.019393	0.011211	0.015545	0.015918	0.010382	0.008290	0.007289	0.010485	0.005671	0.005724	0.007715	0.008210	0.007059	0.010814	0.021213	0.017815	0.017037	0.026183	0.024536	0.018314	0.017699	0.012617	0.014523	0.017040	0.011968	0.017600	0.016539	0.016443	0.013096	0.011802	0.012707	0.014236	0.016484	0.015446	0.022335	0.028407
0.026293	0.018140	0.017025	0.020402	0.014378	0.011619	0.015625	0.014238	0.011004	0.031008	0.046231	0.014701	0.030290	0.052853	0.044971	0.030746	0.041486	0.029765	0.025822	0.021035	0.027107	0.023031	0.016889	0.019127	0.028699	0.025392	0.017310	0.027588	0.049442	0.035949	0.028872	0.029125	0.032368	0.022997	0.017213	0.010703	0.010055	0.016482	0.008334	0.015920	0.012502	0.012097	0.010471	0.008862	0.010257	0.013001	0.018692	0.015033	0.027640	0.078586
0.036406	0.029376	0.028817	0.033529	0.028527	0.027892	0.030207	0.029119	0.023903	0.036884	0.030566	0.019696	0.032101	0.031151	0.021997	0.015152	0.017940	0.016866	0.013389	0.009056	0.007390	0.010255	0.006662	0.005560	0.006981	0.008873	0.008322	0.011042	0.020832	0.020519	0.023536	0.031164	0.030699	0.025452	0.027742	0.022135	0.021186	0.025346	0.019743	0.025488	0.025298	0.022268	0.020360	0.020629	0.022068	0.030246	0.038938	0.043701	0.054724	0.077949
0.026620	0.023648	0.020484	0.025195	0.023544	0.021076	0.021975	0.020811	0.018507	0.025801	0.026134	0.009382	0.017771	0.021679	0.016787	0.011163	0.018466	0.012037	0.010447	0.006288	0.005945	0.006735	0.004770	0.004114	0.005589	0.007206	0.005047	0.008115	0.013917	0.015019	0.018171	0.020666	0.024993	0.021864	0.021058	0.016420	0.015628	0.020545	0.016076	0.023006	0.020332	0.018300	0.016647	0.015478	0.016019	0.019307	0.019567	0.018270	0.022436	0.023905
0.021606	0.015460	0.014757	0.018503	0.014025	0.010972	0.015096	0.015033	0.010744	0.029167	0.055424	0.013587	0.026013	0.050256	0.047732	0.033500	0.041497	0.026592	0.027061	0.021620	0.025823	0.019701	0.015293	0.017414	0.025850	0.021709	0.014172	0.025022	0.042899	0.032993	0.026255	0.020688	0.027023	0.021139	0.015159	0.008530	0.008962	0.015321	0.007183	0.014482	0.011432	0.010224	0.009001	0.007238	0.008066	0.010468	0.012834	0.010197	0.020820	0.057068
0.036658	0.025997	0.029028	0.031628	0.027323	0.020112	0.023735	0.026911	0.020903	0.038080	0.051818	0.024052	0.031691	0.036791	0.039369	0.027363	0.026691	0.019381	0.021615	0.015811	0.014317	0.016206	0.011920	0.010445	0.012930	0.014762	0.010516	0.016114	0.026932	0.029874	0.029787	0.027010	0.033135	0.028534	0.023978	0.017445	0.019079	0.030098	0.016391	0.028308	0.026152	0.024840	0.022148	0.020922	0.019863	0.026293	0.037309	0.033911	0.073147	0.105212
0.030844	0.029871	0.025940	0.030148	0.027440	0.020927	0.021120	0.022510	0.016156	0.024157	0.018380	0.010530	0.011937	0.011637	0.008183	0.006429	0.006101	0.005243	0.006165	0.003894	0.002870	0.003513	0.003364	0.002272	0.002109	0.002775	0.002604	0.003363	0.005166	0.007122	0.011670	0.014047	0.015887	0.014205	0.014694	0.011823	0.015237	0.018038	0.013562	0.022518	0.023048	0.021539	0.017732	0.017435	0.018424	0.021953	0.027008	0.025752	0.040334	0.024949
0.027243	0.024174	0.024737	0.027002	0.024161	0.017757	0.022910	0.028689	0.020820	0.034520	0.034972	0.017504	0.022909	0.020496	0.014853	0.010305	0.010923	0.008407	0.010332	0.006864	0.004642	0.004970	0.004911	0.003919	0.003150	0.004036	0.004018	0.005325	0.007506	0.010148	0.015030	0.017683	0.020388	0.018693	0.016354	0.014231	0.018275	0.022585	0.014939	0.025615	0.024608	0.023313	0.017897	0.015715	0.016875	0.019293	0.021670	0.022924	0.030463	0.025072
0.026327	0.022920	0.021852	0.027379	0.023541	0.018740	0.020937	0.027764	0.022081	0.035417	0.052366	0.021618	0.025266	0.030709	0.031813	0.019645	0.020609	0.016817	0.022124	0.014559	0.012209	0.010869	0.011030	0.008202	0.008022	0.009071	0.007934	0.012077	0.017467	0.020164	0.026278	0.028721	0.033541	0.030876	0.026354	0.018818	0.020298	0.026769	0.016175	0.026162	0.025949	0.023227	0.020776	0.017856	0.020479	0.023484	0.034136	0.031135	0.055443	0.062764
0.029348	0.028297	0.025277	0.032655	0.036646	0.026763	0.027770	0.037759	0.026200	0.032990	0.030984	0.020292	0.017474	0.015313	0.014958	0.010459	0.008355	0.008123	0.012055	0.007465	0.004081	0.004892	0.004661	0.003430	0.002527	0.003320	0.003892	0.005198	0.007235	0.010746	0.016185	0.024073	0.028782	0.027220	0.028035	0.024935	0.028142	0.029195	0.023644	0.030062	0.032632	0.028257	0.026960	0.026049	0.027813	0.030552	0.041884	0.040957	0.058941	0.037638
0.031028	0.032757	0.028884	0.034657	0.033094	0.027954	0.028609	0.034084	0.027305	0.029707	0.028115	0.015040	0.014264	0.012823	0.010186	0.006344	0.006240	0.005180	0.006791	0.005567	0.003457	0.003338	0.003577	0.003178	0.002120	0.002769	0.003699	0.005083	0.007276	0.010699	0.017585	0.030215	0.039036	0.033176	0.031882	0.027207	0.028354	0.031128	0.026808	0.035429	0.036506	0.034358	0.033165	0.029845	0.034078	0.034175	0.044112	0.043923	0.053140	0.030619
0.025602	0.025174	0.021196	0.030944	0.029919	0.031724	0.030623	0.034196	0.027939	0.031896	0.033834	0.012997	0.013295	0.014580	0.011475	0.006749	0.007190	0.005867	0.006249	0.005528	0.003919	0.003806	0.003628	0.003407	0.002538	0.002765	0.003236	0.004763	0.007796	0.011334	0.015631	0.028511	0.040558	0.035327	0.032599	0.029099	0.027799	0.034854	0.025957	0.033444	0.036212	0.035091	0.036488	0.030741	0.035322	0.033265	0.044427	0.038876	0.047671	0.031028
0.026878	0.028716	0.022248	0.031348	0.031983	0.035501	0.031629	0.037728	0.036242	0.039457	0.038549	0.016502	0.016249	0.016852	0.012157	0.007049	0.007775	0.006769	0.005977	0.005343	0.004296	0.004563	0.004085	0.004072	0.003421	0.003691	0.004126	0.006182	0.012251	0.015655	0.021463	0.031497	0.056493	0.041960	0.036366	0.033680	0.034852	0.041533	0.031144	0.037220	0.042262	0.043639	0.049318	0.044707	0.049738	0.046270	0.057494	0.049694	0.050620	0.035310
0.026335	0.031952	0.027804	0.031228	0.029962	0.033314	0.033645	0.038528	0.030486	0.048051	0.031460	0.020355	0.021706	0.014530	0.007916	0.005003	0.005188	0.005109	0.004615	0.004247	0.003003	0.004040	0.003171	0.002855	0.002143	0.002425	0.002913	0.003914	0.005293	0.007707	0.009398	0.018141	0.027158	0.017688	0.017487	0.018451	0.024400	0.026247	0.023945	0.030939	0.039641	0.041920	0.047511	0.042731	0.046367	0.043968	0.052557	0.041256	0.035679	0.018468
0.028227	0.033640	0.027894	0.038864	0.037700	0.047230	0.052538	0.064589	0.045348	0.073679	0.044345	0.025087	0.027176	0.021170	0.010171	0.006208	0.007075	0.006856	0.006317	0.005857	0.004007	0.005068	0.004139	0.003672	0.002842	0.003158	0.003581	0.004764	0.006741	0.009010	0.011076	0.022767	0.036248	0.024165	0.025673	0.028807	0.040691	0.039917	0.038942	0.043757	0.048761	0.048943	0.053462	0.047127	0.054607	0.055639	0.066856	0.055999	0.048707	0.026558
0.034788	0.037072	0.031509	0.043584	0.041147	0.041790	0.048329	0.058034	0.045663	0.089880	0.094636	0.040950	0.054387	0.063048	0.037904	0.020120	0.026664	0.019812	0.017867	0.017829	0.018875	0.015838	0.014841	0.016243	0.013961	0.011973	0.012153	0.018403	0.030100	0.032393	0.029283	0.046929	0.070617	0.049954	0.041284	0.041473	0.052347	0.060201	0.042165	0.056350	0.053682	0.056136	0.062664	0.057014	0.067658	0.065144	0.080598	0.058293	0.068753	0.057201
0.031280	0.036828	0.031003	0.043184	0.044642	0.041103	0.051165	0.059524	0.046351	0.076700	0.065102	0.027260	0.035649	0.052968	0.029087	0.013180	0.022148	0.021135	0.016374	0.010711	0.010391	0.012794	0.009662	0.008488	0.008575	0.009295	0.007923	0.012996	0.020832	0.023960	0.023063	0.044990	0.064238	0.039928	0.041811	0.042701	0.054081	0.054372	0.044220	0.053207	0.054190	0.055230	0.054855	0.055314	0.065341	0.066891	0.088710	0.068976	0.077757	0.058826
0.034195	0.034163	0.030547	0.041396	0.038546	0.032343	0.040902	0.048403	0.037950	0.078791	0.072792	0.026453	0.037689	0.069257	0.037027	0.015926	0.032591	0.032201	0.022038	0.013526	0.017076	0.018440	0.012472	0.011754	0.016529	0.016645	0.010928	0.020728	0.038503	0.032461	0.031073	0.049284	0.064375	0.044591	0.038492	0.036281	0.041062	0.053155	0.037641	0.051671	0.048566	0.048550	0.046592	0.045777	0.055669	0.058645	0.087058	0.066534	0.084761	0.094433
0.029378	0.030278	0.027420	0.043287	0.037462	0.026605	0.035276	0.041193	0.030002	0.074887	0.090819	0.023247	0.033940	0.085965	0.054344	0.019880	0.044412	0.047100	0.035021	0.019670	0.031672	0.032779	0.020746	0.020600	0.039019	0.034751	0.016787	0.033850	0.065608	0.047271	0.039262	0.053643	0.072371	0.045253	0.041005	0.034849	0.040306	0.056816	0.034554	0.048401	0.041749	0.039737	0.035821	0.033557	0.042012	0.045820	0.065580	0.053296	0.080999	0.093966
0.022559	0.020803	0.017607	0.022747	0.021251	0.016735	0.021207	0.026293	0.015897	0.047050	0.045918	0.017448	0.019481	0.043165	0.027604	0.010904	0.019921	0.029167	0.018709	0.009919	0.016344	0.021668	0.009564	0.009292	0.016195	0.014064	0.007227	0.013650	0.030880	0.025086	0.020437	0.032363	0.046967	0.030460	0.023540	0.021378	0.026940	0.037831	0.021656	0.035812	0.032590	0.030386	0.025893	0.024150	0.027664	0.029682	0.042558	0.035094	0.048647	0.070711
0.025303	0.021786	0.017305	0.022182	0.020040	0.016433	0.019636	0.021236	0.014130	0.041451	0.044408	0.013681	0.018944	0.045303	0.024642	0.009374	0.019393	0.023007	0.013853	0.006787	0.010718	0.012167	0.006389	0.005893	0.009102	0.008970	0.005795	0.009477	0.018978	0.018310	0.019201	0.023063	0.038558	0.029728	0.023546	0.021345	0.026906	0.041826	0.018950	0.033129	0.031740	0.029392	0.024494	0.022198	0.024245	0.025606	0.041158	0.032914	0.050902	0.080201
0.017305	0.012731	0.010964	0.014005	0.009783	0.007696	0.010055	0.011068	0.006767	0.033057	0.060611	0.010933	0.020475	0.083501	0.059957	0.018464	0.052736	0.061910	0.033992	0.017448	0.049495	0.041789	0.017177	0.022517	0.056273	0.036426	0.013630	0.033501	0.073239	0.040151	0.024662	0.024664	0.041405	0.027784	0.016856	0.011103	0.012766	0.026248	0.009559	0.021056	0.015498	0.013522	0.011119	0.008247	0.010763	0.011797	0.020729	0.014682	0.032913	0.105172
0.012131	0.008873	0.007592	0.009541	0.006868	0.005886	0.008368	0.009485	0.006017	0.023990	0.044399	0.009738	0.015680	0.058482	0.052084	0.017078	0.039875	0.064345	0.039650	0.016622	0.051973	0.053020	0.020015	0.021394	0.064225	0.043984	0.014262	0.031558	0.068883	0.041865	0.026361	0.024711	0.040554	0.028524	0.018451	0.010643	0.012016	0.020672	0.008036	0.017027	0.011769	0.010140	0.008379	0.006804	0.008438	0.009581	0.014763	0.010138	0.021010	0.064987
0.016052	0.012934	0.011045	0.014617	0.011721	0.012170	0.013820	0.018101	0.009896	0.028949	0.035755	0.011319	0.014270	0.038237	0.030584	0.010498	0.020663	0.036951	0.021890	0.010004	0.019680	0.027274	0.010008	0.008890	0.020278	0.020159	0.009741	0.015365	0.029301	0.025269	0.019983	0.024317	0.038165	0.034199	0.027801	0.022042	0.028809	0.045699	0.019045	0.032950	0.024075	0.019986	0.017116	0.014566	0.018061	0.019360	0.030520	0.022055	0.034318	0.072756
0.015851	0.012010	0.009897	0.011757	0.010088	0.009497	0.012352	0.017891	0.012093	0.035636	0.040350	0.014434	0.022842	0.060969	0.042968	0.014533	0.037535	0.056830	0.028361	0.013244	0.031116	0.033743	0.013513	0.010867	0.023049	0.020161	0.010353	0.014625	0.023452	0.020078	0.017642	0.021247	0.028297	0.021641	0.019083	0.014585	0.020379	0.025164	0.013634	0.023823	0.022073	0.018979	0.015709	0.013475	0.015605	0.017236	0.027538	0.024939	0.038149	0.071902
0.010205	0.007020	0.005824	0.007011	0.005559	0.005256	0.007212	0.009707	0.006450	0.023107	0.029583	0.008258	0.012540	0.050039	0.035888	0.010689	0.031111	0.064049	0.028317	0.012606	0.034448	0.040031	0.012454	0.011317	0.029613	0.022284	0.009362	0.014729	0.028040	0.018024	0.014251	0.017501	0.022060	0.015682	0.010710	0.008279	0.009219	0.012600	0.006426	0.011615	0.010285	0.009352	0.008579	0.007151	0.008553	0.009604	0.015384	0.011200	0.021076	0.050651
0.012190	0.007542	0.006216	0.007966	0.006652	0.005350	0.007411	0.009402	0.005914	0.019911	0.041334	0.009717	0.012453	0.054723	0.057303	0.015922	0.038377	0.074217	0.046402	0.018693	0.050372	0.063677	0.024884	0.019713	0.059041	0.046805	0.017066	0.030679	0.067531	0.041755	0.025981	0.026042	0.039273	0.029961	0.020597	0.011108	0.012822	0.020048	0.007630	0.015498	0.011557	0.011087	0.009666	0.007797	0.009393	0.010647	0.017672	0.012207	0.024132	0.075176
0.016870	0.011889	0.008731	0.012180	0.011363	0.010868	0.011558	0.014463	0.009891	0.020610	0.027317	0.008676	0.009642	0.030888	0.023859	0.008459	0.017303	0.030510	0.017519	0.008847	0.013990	0.017658	0.010018	0.006336	0.010766	0.012525	0.008565	0.009516	0.019098	0.020112	0.016700	0.021439	0.031618	0.029621	0.023874	0.019783	0.019024	0.028511	0.014267	0.021480	0.019375	0.019625	0.018067	0.018005	0.019853	0.022586	0.035288	0.030228	0.040559	0.070987
0.018439	0.013255	0.012547	0.013600	0.012729	0.011082	0.015684	0.017850	0.010559	0.040702	0.039973	0.010971	0.017343	0.049180	0.029307	0.008697	0.026664	0.043509	0.016853	0.007757	0.020404	0.022532	0.006665	0.006443	0.011440	0.008481	0.004927	0.007530	0.011880	0.008933	0.008900	0.011789	0.016549	0.012677	0.011286	0.009323	0.012536	0.016608	0.009253	0.015418	0.013820	0.012009	0.010480	0.009946	0.011355	0.012823	0.019067	0.016394	0.023365	0.045308
0.015120	0.009264	0.008208	0.010902	0.008407	0.006693	0.009929	0.011152	0.006415	0.024325	0.059949	0.010569	0.013711	0.071256	0.073659	0.020517	0.046090	0.076367	0.052365	0.018157	0.045448	0.060949	0.027309	0.019428	0.054365	0.045219	0.015483	0.030151	0.061512	0.034963	0.025310	0.025752	0.029470	0.021527	0.014402	0.008450	0.008469	0.013533	0.005703	0.010837	0.008805	0.007821	0.007138	0.005997	0.007236	0.008210	0.012782	0.008656	0.017248	0.063104
0.025602	0.018732	0.016511	0.021810	0.022762	0.015928	0.019783	0.025119	0.014231	0.037816	0.069429	0.018854	0.021954	0.063656	0.075447	0.024609	0.040165	0.054251	0.054109	0.021067	0.032682	0.041399	0.030719	0.018532	0.035867	0.035992	0.019467	0.028350	0.069284	0.056020	0.044631	0.051462	0.066602	0.054142	0.043756	0.026777	0.026655	0.041281	0.020711	0.028337	0.025145	0.020700	0.019335	0.018166	0.021897	0.027081	0.043071	0.032171	0.051426	0.116087
0.024491	0.018272	0.014491	0.020303	0.020772	0.018030	0.018218	0.020622	0.015116	0.030651	0.041601	0.009166	0.012508	0.037736	0.026300	0.011444	0.021076	0.026467	0.016681	0.009118	0.013636	0.013292	0.008017	0.006634	0.008527	0.008483	0.006278	0.008933	0.015898	0.017305	0.018211	0.022660	0.030072	0.030275	0.026773	0.020897	0.018502	0.032071	0.019732	0.025080	0.023320	0.020716	0.019715	0.017979	0.021823	0.024337	0.035864	0.028796	0.038211	0.063721
0.027870	0.019857	0.018695	0.023885	0.022483	0.016442	0.023775	0.025539	0.014740	0.048196	0.104266	0.018084	0.020523	0.085603	0.084938	0.027262	0.044107	0.056170	0.047496	0.018880	0.036954	0.033014	0.019996	0.017560	0.031419	0.022657	0.012412	0.024211	0.035943	0.023894	0.022650	0.022475	0.028400	0.020560	0.018433	0.011395	0.011735	0.020732	0.011004	0.019170	0.015967	0.014024	0.012359	0.010161	0.013050	0.014034	0.020027	0.015108	0.024480	0.067336
0.032417	0.025893	0.025463	0.032278	0.035220	0.026166	0.033518	0.044013	0.029086	0.053980	0.109337	0.029259	0.023898	0.060548	0.082623	0.032956	0.032038	0.047050	0.071834	0.023314	0.024198	0.039314	0.039906	0.016528	0.024598	0.037555	0.022619	0.025394	0.042929	0.044338	0.044758	0.048348	0.053174	0.043296	0.041912	0.029280	0.025579	0.038833	0.021734	0.030194	0.028002	0.024430	0.021901	0.019562	0.024113	0.027607	0.040031	0.038170	0.053125	0.102018
0.032166	0.031368	0.029266	0.037178	0.043753	0.035885	0.037688	0.043898	0.034074	0.044311	0.061605	0.017943	0.018188	0.031102	0.032249	0.017650	0.016945	0.016490	0.027563	0.013563	0.009729	0.010499	0.019002	0.008870	0.006754	0.011274	0.012453	0.012066	0.018937	0.027042	0.033551	0.036035	0.046298	0.047005	0.045142	0.038161	0.033275	0.045344	0.032920	0.034525	0.032668	0.028741	0.028406	0.026390	0.034913	0.039353	0.051505	0.051861	0.057771	0.075761
0.040619	0.039033	0.039336	0.043933	0.049360	0.040298	0.049780	0.053723	0.039972	0.066228	0.087493	0.026882	0.023463	0.042483	0.037363	0.017753	0.018511	0.018721	0.020436	0.012851	0.011380	0.009612	0.010114	0.007939	0.006489	0.007086	0.007379	0.008932	0.011290	0.014492	0.018863	0.022712	0.025953	0.026568	0.025468	0.023713	0.025454	0.034436	0.025435	0.030244	0.029258	0.029165	0.030172	0.028292	0.034443	0.036491	0.044126	0.040191	0.046329	0.046692
0.043064	0.043087	0.043123	0.051030	0.061822	0.052407	0.067133	0.077807	0.051120	0.076489	0.097961	0.038079	0.027236	0.046923	0.044251	0.018913	0.018060	0.023257	0.025565	0.012624	0.011571	0.013531	0.013166	0.007701	0.006840	0.007640	0.008938	0.009128	0.011258	0.015748	0.022321	0.027286	0.030668	0.027588	0.028721	0.026422	0.028344	0.033302	0.025897	0.030713	0.030190	0.028368	0.030359	0.030242	0.037044	0.040247	0.047917	0.043601	0.047300	0.048698
0.047080	0.048131	0.049063	0.057689	0.068624	0.061563	0.072577	0.078791	0.059273	0.076563	0.078689	0.040404	0.031073	0.040068	0.036615	0.023042	0.018530	0.019701	0.025473	0.013490	0.008630	0.011726	0.013610	0.007020	0.004926	0.007929	0.009173	0.007861	0.009752	0.017012	0.022951	0.027113	0.032887	0.031033	0.030898	0.028707	0.030383	0.036030	0.027903	0.032229	0.031750	0.029901	0.032604	0.032636	0.036977	0.040404	0.044313	0.040030	0.041563	0.032948
0.054055	0.057003	0.057292	0.068061	0.080158	0.072272	0.083292	0.084833	0.068419	0.086595	0.090412	0.044566	0.038224	0.055170	0.049164	0.029621	0.027549	0.028881	0.030153	0.016936	0.013364	0.016234	0.017471	0.009173	0.007505	0.009741	0.010235	0.008533	0.011015	0.016790	0.021565	0.026098	0.029477	0.028996	0.030189	0.027409	0.029352	0.034165	0.027563	0.030787	0.030747	0.029277	0.030756	0.031236	0.035869	0.039772	0.042448	0.040409	0.042785	0.038523
0.049862	0.049606	0.051882	0.061946	0.064681	0.050305	0.068834	0.073664	0.047527	0.084995	0.101357	0.040470	0.036900	0.075306	0.065297	0.033100	0.036308	0.039041	0.036618	0.017737	0.017444	0.020588	0.016517	0.009752	0.009860	0.013723	0.011974	0.011159	0.015981	0.022617	0.024357	0.025860	0.029336	0.028693	0.024401	0.020998	0.022461	0.031717	0.020778	0.027305	0.027476	0.027843	0.029703	0.028390	0.034747	0.036273	0.040858	0.032707	0.039074	0.048070
0.057137	0.057873	0.061372	0.079009	0.084887	0.071553	0.103147	0.103527	0.072357	0.129466	0.173912	0.067477	0.063054	0.126855	0.123269	0.055436	0.061426	0.067601	0.071469	0.034458	0.031383	0.038639	0.031923	0.019113	0.020530	0.025370	0.020278	0.019479	0.026220	0.037500	0.040275	0.038684	0.041540	0.043985	0.037683	0.031630	0.033477	0.043727	0.026815	0.033436	0.032280	0.032989	0.033458	0.033033	0.041618	0.049386	0.052424	0.045737	0.054546	0.064483
0.054590	0.059244	0.059748	0.070223	0.069357	0.050485	0.077279	0.072246	0.041288	0.099034	0.073935	0.037623	0.044509	0.082653	0.049712	0.023387	0.032235	0.039257	0.030559	0.014314	0.012591	0.018764	0.009700	0.006465	0.005915	0.007136	0.006351	0.006644	0.007656	0.010357	0.011242	0.015392	0.017444	0.016863	0.016070	0.016314	0.019275	0.025565	0.017935	0.027137	0.025248	0.026574	0.025210	0.025150	0.033225	0.033685	0.036196	0.035934	0.032465	0.029461
0.045009	0.047336	0.047580	0.063889	0.064169	0.047648	0.072999	0.081582	0.049348	0.089176	0.115487	0.055675	0.058602	0.109539	0.083862	0.045349	0.058779	0.057033	0.052182	0.026187	0.028186	0.028272	0.021349	0.014415	0.014068	0.018391	0.015862	0.014435	0.019111	0.026818	0.022309	0.025778	0.033052	0.030113	0.026723	0.022731	0.024528	0.034050	0.022911	0.030572	0.029220	0.027940	0.028260	0.029550	0.038842	0.045807	0.057787	0.049158	0.051556	0.067792
0.038592	0.035674	0.035733	0.052291	0.041871	0.032480	0.059487	0.077388	0.028890	0.087650	0.166353	0.052949	0.052218	0.148924	0.148449	0.068127	0.100183	0.084581	0.097930	0.051181	0.053168	0.048300	0.045224	0.028095	0.036351	0.049953	0.034735	0.033634	0.052979	0.075899	0.050421	0.034904	0.049837	0.044769	0.032008	0.021343	0.023483	0.038148	0.019008	0.029563	0.025992	0.023029	0.021898	0.019403	0.025522	0.029145	0.043617	0.032482	0.047802	0.096362
0.046803	0.042533	0.043113	0.055075	0.042728	0.031033	0.054532	0.057990	0.030890	0.103915	0.153919	0.052694	0.051870	0.147784	0.140876	0.049444	0.081864	0.073127	0.086083	0.047199	0.042212	0.037876	0.042313	0.027481	0.029218	0.039049	0.032691	0.034685	0.046592	0.058194	0.042589	0.034701	0.047149	0.041442	0.034026	0.022581	0.021221	0.030265	0.016677	0.026014	0.023741	0.021155	0.021442	0.019263	0.028139	0.028772	0.040989	0.045800	0.052685	0.090003
0.040513	0.045860	0.034995	0.053852	0.050284	0.030194	0.048142	0.055607	0.031391	0.072632	0.051524	0.030557	0.034715	0.058232	0.033315	0.013300	0.022966	0.028757	0.020778	0.010291	0.009527	0.012369	0.009708	0.005915	0.005420	0.008286	0.009411	0.007468	0.008720	0.012025	0.012003	0.016830	0.023645	0.018065	0.017386	0.016073	0.020123	0.024576	0.018793	0.028049	0.026369	0.026018	0.025542	0.027274	0.037067	0.037594	0.050434	0.065450	0.051497	0.043760
0.029884	0.025548	0.021035	0.029287	0.024164	0.019477	0.027484	0.035077	0.023400	0.055749	0.068733	0.025972	0.030214	0.075256	0.058692	0.022722	0.039581	0.055960	0.043720	0.021645	0.021869	0.028732	0.024274	0.013584	0.014797	0.027202	0.020264	0.017091	0.026978	0.037559	0.027593	0.029076	0.037510	0.030846	0.022961	0.017076	0.018430	0.024451	0.016251	0.024545	0.023489	0.022958	0.023393	0.022479	0.029774	0.033047	0.050903	0.045814	0.054257	0.075718
0.028339	0.021577	0.017837	0.024567	0.019081	0.015267	0.024654	0.032402	0.023882	0.066431	0.130498	0.036489	0.039595	0.126030	0.136043	0.047577	0.081922	0.110303	0.097806	0.051505	0.058684	0.074024	0.061858	0.033763	0.044662	0.074161	0.048353	0.039364	0.064169	0.076045	0.046813	0.039312	0.050315	0.042447	0.030128	0.020125	0.019523	0.028146	0.014365	0.022469	0.020925	0.021006	0.020341	0.018015	0.021978	0.024049	0.039977	0.034144	0.052539	0.096805
0.033806	0.025847	0.020687	0.029483	0.026287	0.022735	0.034116	0.043258	0.035757	0.071641	0.096016	0.031964	0.035334	0.097794	0.093552	0.030436	0.056051	0.099115	0.078607	0.032107	0.043783	0.062035	0.041300	0.020562	0.027075	0.039135	0.028482	0.025263	0.042519	0.043448	0.036748	0.042818	0.059404	0.046157	0.038631	0.028998	0.026436	0.033138	0.020195	0.027142	0.026437	0.025356	0.025747	0.024181	0.030749	0.034127	0.058307	0.054796	0.072358	0.101394
0.024584	0.018666	0.013980	0.021122	0.018072	0.018572	0.019091	0.021955	0.019661	0.031427	0.041780	0.011947	0.016621	0.046395	0.034371	0.013627	0.025370	0.041999	0.027870	0.012581	0.017369	0.023668	0.014787	0.009510	0.011693	0.018030	0.012908	0.012234	0.020527	0.023151	0.022345	0.025443	0.037228	0.035896	0.029980	0.024563	0.020035	0.031006	0.020917	0.026718	0.024326	0.023638	0.024128	0.023346	0.029318	0.031284	0.052325	0.045433	0.048081	0.064255
0.023850	0.016380	0.016269	0.020716	0.015527	0.014564	0.016712	0.020147	0.017190	0.040868	0.070434	0.021486	0.032209	0.090519	0.081125	0.034808	0.064236	0.091776	0.065626	0.032017	0.043898	0.060770	0.041261	0.023886	0.034453	0.057050	0.031896	0.030112	0.055850	0.064740	0.046524	0.043722	0.051587	0.043351	0.035084	0.025507	0.022322	0.034739	0.019859	0.027976	0.026910	0.023176	0.021936	0.019827	0.024316	0.026167	0.040523	0.030106	0.048430	0.088037
0.020309	0.012639	0.012070	0.016532	0.012536	0.011354	0.014431	0.017080	0.013505	0.038590	0.090612	0.020157	0.031537	0.115711	0.123398	0.041028	0.086694	0.141129	0.117622	0.044910	0.093220	0.123428	0.077913	0.037414	0.073480	0.095367	0.039886	0.042344	0.091376	0.080026	0.052517	0.044953	0.062641	0.054884	0.043490	0.023243	0.020595	0.032154	0.014696	0.023371	0.020277	0.017928	0.016824	0.014168	0.018027	0.020068	0.032722	0.025623	0.043093	0.114521
0.021497	0.014341	0.013013	0.018176	0.016621	0.018881	0.021675	0.028471	0.026379	0.044218	0.063796	0.016238	0.019511	0.056975	0.046173	0.017049	0.029221	0.068625	0.044038	0.016559	0.030190	0.051004	0.021036	0.010643	0.017338	0.028793	0.014340	0.013205	0.028924	0.040841	0.034757	0.037022	0.054417	0.057001	0.048053	0.035708	0.027193	0.037544	0.023231	0.028008	0.027987	0.025930	0.024134	0.022749	0.026876	0.030411	0.050845	0.049927	0.069107	0.114533
0.023485	0.017241	0.019073	0.020337	0.017928	0.018931	0.020098	0.022809	0.019370	0.040441	0.065106	0.016076	0.032099	0.065839	0.052212	0.021934	0.050096	0.056854	0.057705	0.021545	0.041076	0.043000	0.035399	0.017572	0.032870	0.043784	0.025605	0.025141	0.055602	0.058951	0.044458	0.036424	0.054761	0.046740	0.044130	0.025052	0.023616	0.037071	0.019715	0.030921	0.026986	0.023877	0.024717	0.022626	0.025348	0.027215	0.041108	0.032905	0.052055	0.090972
0.019715	0.017027	0.015827	0.019359	0.017989	0.021506	0.022796	0.035486	0.025000	0.062985	0.082381	0.027702	0.061041	0.106038	0.080473	0.036741	0.086722	0.100414	0.073948	0.030690	0.048481	0.068199	0.041731	0.019779	0.031851	0.049660	0.025634	0.024151	0.045863	0.056224	0.042024	0.046983	0.062306	0.062871	0.056453	0.035331	0.037430	0.051414	0.027065	0.037521	0.035349	0.030430	0.032332	0.032180	0.032317	0.036940	0.050756	0.039232	0.072352	0.105721
0.015440	0.012054	0.010705	0.012450	0.011559	0.011072	0.014276	0.019083	0.014245	0.045518	0.089350	0.018155	0.031710	0.093249	0.103141	0.036744	0.072175	0.101208	0.113206	0.042109	0.076302	0.106453	0.088661	0.034317	0.068357	0.121231	0.052207	0.040832	0.099536	0.130834	0.074205	0.055104	0.079708	0.079274	0.067722	0.029481	0.028849	0.041474	0.015366	0.026318	0.021367	0.018198	0.018042	0.015513	0.018331	0.020253	0.031128	0.024216	0.050023	0.103034
0.017428	0.016192	0.013563	0.016620	0.018558	0.018132	0.022569	0.035304	0.027882	0.064760	0.063652	0.019196	0.023243	0.047105	0.030834	0.013272	0.019989	0.034322	0.029841	0.013034	0.014972	0.027568	0.018792	0.008241	0.010606	0.024585	0.013950	0.011440	0.024473	0.042955	0.032626	0.039520	0.061986	0.055554	0.051601	0.035792	0.033724	0.040213	0.022251	0.030841	0.032185	0.030211	0.029800	0.027472	0.029605	0.032324	0.047434	0.041152	0.068866	0.074259
0.017873	0.015877	0.013265	0.018102	0.021076	0.022670	0.025313	0.033874	0.029030	0.048019	0.054468	0.015752	0.020386	0.040405	0.025258	0.011409	0.021810	0.025824	0.023416	0.011200	0.013631	0.016909	0.015202	0.007352	0.007575	0.012544	0.009786	0.009402	0.017617	0.025929	0.024444	0.029283	0.053427	0.055108	0.043359	0.041819	0.041889	0.059762	0.032523	0.043101	0.041285	0.035315	0.034235	0.030114	0.033002	0.035487	0.049343	0.042818	0.056437	0.059376
0.017730	0.016682	0.015392	0.020402	0.025191	0.021263	0.035848	0.045370	0.029596	0.084131	0.110289	0.040967	0.049105	0.099228	0.086218	0.040229	0.063809	0.068806	0.071392	0.041269	0.046524	0.067337	0.062311	0.031051	0.036441	0.080870	0.037703	0.027978	0.068140	0.106775	0.061599	0.053619	0.088565	0.095734	0.056738	0.041692	0.050524	0.075196	0.027093	0.043671	0.039169	0.029964	0.026539	0.023473	0.026837	0.031426	0.046720	0.038822	0.067133	0.100225
0.014251	0.013184	0.011853	0.015785	0.014461	0.012467	0.019812	0.025364	0.016397	0.060575	0.112306	0.032331	0.027995	0.090297	0.106657	0.048686	0.052726	0.054746	0.089627	0.046563	0.052622	0.075608	0.098077	0.042893	0.055210	0.144197	0.067735	0.046229	0.098977	0.136141	0.068867	0.053253	0.080411	0.078457	0.054662	0.032530	0.030554	0.046695	0.016505	0.028034	0.023026	0.017424	0.015424	0.011094	0.013903	0.016098	0.022660	0.019192	0.035685	0.066793
0.016733	0.018098	0.016825	0.020331	0.022191	0.018346	0.027181	0.034610	0.023406	0.055608	0.043606	0.027526	0.019366	0.035220	0.019767	0.009997	0.012081	0.015538	0.014650	0.007957	0.006755	0.011966	0.010114	0.005786	0.005025	0.011345	0.010669	0.008607	0.011588	0.018632	0.017863	0.027148	0.045528	0.030897	0.023608	0.023250	0.031189	0.036671	0.020552	0.034437	0.035369	0.029753	0.026685	0.021591	0.021436	0.022101	0.027077	0.026535	0.033466	0.023695
0.021316	0.025289	0.020045	0.029761	0.036796	0.031316	0.052111	0.072739	0.042651	0.079088	0.089393	0.041791	0.032307	0.066366	0.040976	0.022501	0.026570	0.025518	0.027437	0.015244	0.012738	0.018213	0.020377	0.010986	0.008971	0.024191	0.015914	0.013935	0.026979	0.057676	0.041120	0.051317	0.101566	0.099448	0.055309	0.050799	0.076815	0.098575	0.054344	0.074825	0.067128	0.047732	0.041630	0.034671	0.036559	0.044112	0.061184	0.065109	0.093903	0.104009
0.014090	0.012473	0.011214	0.016698	0.017438	0.013680	0.026548	0.035038	0.018859	0.069614	0.148827	0.040041	0.034839	0.110940	0.133132	0.073472	0.072007	0.069630	0.115259	0.063340	0.069175	0.096980	0.121000	0.060858	0.078341	0.186314	0.069345	0.060581	0.167220	0.212424	0.087264	0.059989	0.132647	0.115673	0.049060	0.025125	0.037143	0.066632	0.021277	0.045252	0.030189	0.022779	0.020182	0.014549	0.018743	0.022902	0.035153	0.029627	0.068072	0.163177
0.019869	0.021011	0.019987	0.024299	0.026926	0.022880	0.035554	0.045886	0.028566	0.084226	0.097674	0.040039	0.032178	0.074259	0.069532	0.030583	0.036288	0.051376	0.058608	0.026698	0.024879	0.050034	0.044478	0.020920	0.022381	0.062231	0.026125	0.025808	0.050073	0.074412	0.043539	0.054509	0.073096	0.052586	0.037965	0.029754	0.042162	0.046157	0.027265	0.046682	0.039936	0.033862	0.029705	0.022437	0.024284	0.028418	0.034576	0.038094	0.053329	0.059100
0.028501	0.033077	0.032066	0.037764	0.040584	0.038480	0.050067	0.060997	0.043627	0.087807	0.090576	0.038743	0.042593	0.079743	0.050844	0.025418	0.041265	0.041531	0.042533	0.023280	0.021727	0.025543	0.029404	0.018973	0.013321	0.023708	0.018823	0.022262	0.032771	0.053378	0.041623	0.065693	0.101071	0.075718	0.061718	0.055191	0.072418	0.081652	0.054667	0.087841	0.074152	0.066275	0.066915	0.050700	0.051731	0.053837	0.068479	0.083233	0.109253	0.096489
0.031928	0.035702	0.033168	0.046337	0.051543	0.045595	0.066563	0.096842	0.074454	0.143791	0.163939	0.059342	0.066584	0.100379	0.077950	0.040999	0.055523	0.060020	0.068206	0.039843	0.037426	0.054299	0.053759	0.027361	0.029434	0.088531	0.035676	0.039179	0.099091	0.169044	0.075816	0.112207	0.201681	0.178326	0.120762	0.098604	0.106733	0.141242	0.076918	0.119930	0.098714	0.082906	0.075890	0.066982	0.065203	0.079138	0.111182	0.130635	0.222467	0.278746
0.021763	0.020787	0.019816	0.028754	0.026295	0.021734	0.033226	0.042733	0.034141	0.113491	0.181321	0.040246	0.063130	0.163047	0.155279	0.070905	0.095027	0.112684	0.161626	0.067007	0.090764	0.151804	0.135174	0.055926	0.127268	0.270431	0.072422	0.098592	0.258296	0.248461	0.083112	0.097805	0.196731	0.128460	0.073194	0.043803	0.045412	0.074607	0.026693	0.066972	0.047293	0.037137	0.033174	0.023915	0.027355	0.032212	0.046803	0.040180	0.108403	0.240432
0.036833	0.036192	0.037586	0.050966	0.050138	0.044797	0.068615	0.078528	0.067612	0.158263	0.177266	0.058063	0.100385	0.189515	0.147199	0.069390	0.104234	0.137286	0.140758	0.056147	0.080971	0.145138	0.087330	0.041973	0.092503	0.179027	0.056920	0.088921	0.206437	0.178590	0.106319	0.156142	0.235971	0.157344	0.111032	0.095710	0.088618	0.116447	0.058775	0.112093	0.084583	0.064506	0.060432	0.052629	0.058984	0.079143	0.115005	0.104744	0.197793	0.274327
0.026431	0.023042	0.023463	0.030672	0.026227	0.022151	0.034485	0.037060	0.030205	0.097526	0.150791	0.032274	0.058181	0.171607	0.142858	0.058332	0.108203	0.164303	0.132431	0.040591	0.110133	0.182711	0.069326	0.042967	0.162970	0.207475	0.043232	0.096042	0.227510	0.155559	0.073844	0.093473	0.166692	0.093897	0.056150	0.041798	0.041860	0.060956	0.024837	0.059337	0.047332	0.038737	0.037845	0.028731	0.032356	0.038911	0.062702	0.043030	0.092885	0.212124
0.026019	0.023560	0.023826	0.029543	0.025211	0.021259	0.036203	0.037536	0.026405	0.095565	0.158104	0.034415	0.064586	0.206449	0.172266	0.075611	0.138882	0.201477	0.145764	0.049924	0.155710	0.266633	0.100777	0.056893	0.258148	0.302227	0.049905	0.109316	0.309044	0.189771	0.066460	0.091154	0.151435	0.082823	0.050406	0.033919	0.035002	0.053449	0.022607	0.050476	0.038743	0.027990	0.026392	0.020946	0.024011	0.030053	0.047695	0.032079	0.065703	0.161524
0.025052	0.023322	0.024372	0.026057	0.022635	0.020760	0.031591	0.038613	0.032241	0.095182	0.130108	0.031159	0.058360	0.160967	0.126433	0.053510	0.116893	0.180103	0.106647	0.029222	0.095431	0.208970	0.065495	0.026846	0.136089	0.207726	0.028296	0.045372	0.155104	0.100151	0.043200	0.066585	0.099324	0.060307	0.042850	0.031110	0.031871	0.044376	0.023514	0.047624	0.042122	0.031549	0.031480	0.027772	0.030315	0.037055	0.057035	0.042509	0.073501	0.137919
0.030071	0.027618	0.027917	0.033345	0.032209	0.029112	0.043219	0.048629	0.032986	0.081346	0.087812	0.028412	0.050631	0.146875	0.101426	0.042077	0.095477	0.184035	0.085189	0.023919	0.071612	0.151186	0.032443	0.018637	0.073011	0.075017	0.015122	0.025776	0.077368	0.062140	0.034387	0.063137	0.090764	0.058887	0.048135	0.041034	0.040365	0.051876	0.030294	0.053678	0.051110	0.039782	0.039473	0.035213	0.042937	0.051451	0.081316	0.069588	0.104139	0.143638
0.027852	0.025003	0.023912	0.030561	0.029758	0.025432	0.033459	0.037883	0.029979	0.089452	0.159824	0.038413	0.064205	0.224964	0.222186	0.069357	0.153502	0.268598	0.168130	0.043715	0.165256	0.240964	0.071687	0.046976	0.191252	0.180903	0.031503	0.063839	0.171229	0.100493	0.051255	0.074340	0.100232	0.064112	0.046771	0.037194	0.035521	0.050077	0.022793	0.045550	0.039427	0.034356	0.032267	0.026134	0.032649	0.041041	0.064831	0.051799	0.098154	0.165029
0.028469	0.024975	0.026611	0.029425	0.029613	0.028614	0.037038	0.043971	0.035432	0.082513	0.092724	0.033362	0.053463	0.146624	0.113184	0.042762	0.080068	0.168652	0.077617	0.022761	0.065933	0.105096	0.026762	0.016870	0.051761	0.059290	0.014495	0.028044	0.062985	0.049097	0.034967	0.070560	0.089056	0.060376	0.049828	0.043322	0.038619	0.048019	0.029818	0.051881	0.049181	0.041284	0.040816	0.036859	0.044901	0.052887	0.086397	0.082274	0.131107	0.150326
0.031952	0.029985	0.029357	0.034376	0.033785	0.034621	0.042372	0.047836	0.035034	0.089444	0.092200	0.030182	0.046247	0.128105	0.086472	0.029478	0.057874	0.127753	0.053587	0.018379	0.042529	0.077125	0.017478	0.012786	0.033731	0.036584	0.010339	0.023713	0.050761	0.039268	0.031194	0.071222	0.087180	0.052303	0.047633	0.047421	0.041650	0.050055	0.032901	0.052093	0.053210	0.045327	0.045018	0.040988	0.048435	0.057541	0.089684	0.086731	0.120442	0.132407
0.028599	0.024214	0.024657	0.030206	0.029624	0.028963	0.041893	0.039799	0.025243	0.101507	0.182873	0.034051	0.056634	0.216866	0.185662	0.044361	0.108148	0.178617	0.103954	0.032756	0.107859	0.150314	0.047510	0.041608	0.147500	0.133885	0.025327	0.091085	0.172332	0.095112	0.046541	0.094948	0.104850	0.064243	0.051723	0.048098	0.043292	0.064629	0.031564	0.059098	0.048816	0.041530	0.039118	0.031112	0.038897	0.043777	0.064701	0.057059	0.094777	0.142386
0.029645	0.027250	0.027179	0.031096	0.030630	0.031074	0.039604	0.043259	0.029408	0.089173	0.107146	0.027719	0.044390	0.142059	0.097160	0.025505	0.059012	0.129268	0.057033	0.019220	0.049966	0.084165	0.019577	0.016155	0.045943	0.044701	0.011545	0.032799	0.059789	0.038772	0.030177	0.067413	0.072613	0.041890	0.038681	0.038449	0.035068	0.043773	0.030561	0.045211	0.046001	0.041715	0.041685	0.035237	0.042358	0.047771	0.067706	0.060290	0.081835	0.095605
0.036163	0.031359	0.032664	0.037590	0.037306	0.037939	0.057651	0.054717	0.035979	0.117324	0.149175	0.037142	0.070967	0.191833	0.131721	0.039755	0.108648	0.194833	0.096132	0.037802	0.117306	0.141922	0.042304	0.042105	0.116253	0.088658	0.026374	0.072026	0.119232	0.075787	0.057724	0.097556	0.101508	0.065987	0.054100	0.047168	0.042152	0.056805	0.034029	0.056730	0.047673	0.040368	0.038061	0.031771	0.039329	0.046293	0.067470	0.058601	0.077329	0.125220
0.033861	0.028490	0.030318	0.034511	0.031807	0.031586	0.049874	0.048204	0.027660	0.118155	0.167468	0.035704	0.061647	0.196931	0.135150	0.038110	0.105131	0.191644	0.088547	0.036254	0.137380	0.163732	0.040563	0.049573	0.181269	0.115178	0.024667	0.089677	0.170566	0.086613	0.050520	0.090225	0.099222	0.065831	0.048780	0.038974	0.036821	0.048712	0.026774	0.046582	0.038008	0.032670	0.030514	0.023302	0.030127	0.036129	0.052134	0.040109	0.062546	0.122507
0.026792	0.022550	0.022586	0.024459	0.020578	0.016621	0.026616	0.024727	0.014658	0.075909	0.136842	0.023932	0.047030	0.192095	0.160162	0.040320	0.109852	0.202650	0.116724	0.035408	0.136098	0.190681	0.062439	0.049415	0.183690	0.152359	0.026850	0.100115	0.183152	0.086878	0.044653	0.074488	0.083050	0.049072	0.037342	0.026690	0.025071	0.040983	0.018599	0.042739	0.032174	0.027124	0.022032	0.015288	0.020243	0.023748	0.038992	0.029114	0.056206	0.112742
0.023624	0.019271	0.019245	0.019363	0.016817	0.015250	0.021844	0.023245	0.015869	0.065384	0.072578	0.017364	0.036596	0.126020	0.072688	0.020298	0.060007	0.139189	0.054385	0.017902	0.064719	0.100142	0.020036	0.017017	0.061580	0.048046	0.012640	0.036423	0.068472	0.038629	0.030988	0.066873	0.070628	0.038368	0.030967	0.026062	0.023284	0.030576	0.017065	0.033434	0.030395	0.025333	0.023763	0.019017	0.024660	0.027901	0.046015	0.034709	0.052472	0.097381
0.019153	0.014905	0.015254	0.015850	0.012579	0.010795	0.019017	0.016657	0.009931	0.060767	0.107958	0.016376	0.038340	0.177209	0.130788	0.031374	0.128756	0.227798	0.094089	0.035090	0.209476	0.208036	0.041646	0.060965	0.265805	0.141788	0.026004	0.109564	0.211117	0.087715	0.043901	0.070952	0.088003	0.044053	0.028128	0.018773	0.017505	0.027857	0.011350	0.026975	0.019474	0.015514	0.013470	0.010200	0.013911	0.015776	0.025860	0.017206	0.034687	0.099180
0.016954	0.012508	0.012688	0.012963	0.010552	0.009069	0.015538	0.015054	0.008821	0.044789	0.085015	0.014856	0.029614	0.136468	0.104395	0.026703	0.097993	0.193050	0.076527	0.027915	0.172070	0.200634	0.033251	0.045759	0.243539	0.143638	0.020953	0.090042	0.210593	0.080606	0.040305	0.069497	0.076882	0.040619	0.028493	0.017864	0.017212	0.022649	0.010294	0.021647	0.016946	0.013986	0.013417	0.010161	0.014120	0.016012	0.027621	0.017607	0.037856	0.092902
0.014987	0.011419	0.010916	0.010764	0.009181	0.008195	0.012509	0.014201	0.009740	0.040307	0.041154	0.010135	0.021245	0.083145	0.046110	0.012274	0.040411	0.101846	0.034399	0.012328	0.047630	0.071359	0.011779	0.011109	0.050736	0.035144	0.008634	0.024279	0.055776	0.028375	0.021921	0.053605	0.056275	0.027386	0.021419	0.018823	0.016914	0.021653	0.011792	0.023617	0.022056	0.018956	0.018475	0.015351	0.020722	0.022784	0.039547	0.028626	0.046623	0.083298
0.015463	0.012128	0.011858	0.012146	0.011572	0.011038	0.018522	0.019958	0.012605	0.058511	0.068104	0.014744	0.029916	0.115496	0.067409	0.017641	0.065556	0.147745	0.047693	0.020524	0.098975	0.114555	0.019378	0.024829	0.120436	0.056834	0.014134	0.052426	0.113466	0.046690	0.027668	0.076624	0.082454	0.034553	0.028077	0.026081	0.021323	0.028031	0.014193	0.026838	0.022972	0.019253	0.017990	0.015777	0.021509	0.024315	0.041544	0.031691	0.050980	0.106733
0.010990	0.008228	0.007744	0.008368	0.006839	0.006268	0.010696	0.009983	0.006182	0.035035	0.083802	0.012543	0.024987	0.129044	0.117898	0.029456	0.120369	0.200331	0.078994	0.040356	0.249702	0.207802	0.039650	0.090007	0.329403	0.149308	0.026878	0.140362	0.263198	0.087580	0.039029	0.069389	0.076304	0.035591	0.020778	0.014525	0.012558	0.019237	0.008102	0.017185	0.013009	0.010377	0.009422	0.007410	0.010184	0.011925	0.018872	0.013019	0.029797	0.090036
0.015017	0.011093	0.011021	0.010843	0.009787	0.009225	0.014960	0.015987	0.010403	0.051447	0.071342	0.014972	0.028380	0.105520	0.069453	0.020200	0.076178	0.150332	0.052828	0.020406	0.122949	0.138205	0.021154	0.031271	0.141672	0.077980	0.014795	0.059344	0.137809	0.061407	0.036163	0.072851	0.079195	0.044677	0.031606	0.022493	0.020948	0.030525	0.012930	0.027645	0.023048	0.019777	0.018438	0.014533	0.018622	0.021728	0.037783	0.024794	0.046026	0.102031
0.015657	0.011101	0.010078	0.010825	0.009660	0.009369	0.014691	0.016155	0.011145	0.048516	0.049480	0.010513	0.021437	0.075754	0.040270	0.011950	0.039433	0.083901	0.029001	0.011499	0.039640	0.051587	0.010878	0.012787	0.048468	0.026123	0.008749	0.032993	0.065992	0.030009	0.026109	0.071267	0.069291	0.037766	0.027598	0.025498	0.021026	0.031835	0.015547	0.030349	0.026813	0.022442	0.020155	0.017211	0.023576	0.029184	0.047519	0.035882	0.060911	0.114373
0.011286	0.007895	0.007077	0.008178	0.006425	0.006130	0.010255	0.009607	0.006236	0.036584	0.079746	0.010810	0.022951	0.124613	0.100118	0.029364	0.108289	0.158487	0.070483	0.040673	0.210972	0.152500	0.036582	0.096436	0.300678	0.115637	0.026217	0.181662	0.234278	0.074348	0.045865	0.086086	0.078021	0.039526	0.023760	0.016458	0.012755	0.021521	0.008848	0.019173	0.012427	0.010491	0.008952	0.006975	0.010073	0.012663	0.019775	0.014087	0.032067	0.110665
0.012479	0.007948	0.006735	0.008118	0.006765	0.006643	0.010352	0.010557	0.006285	0.031355	0.066768	0.010581	0.019830	0.098228	0.086993	0.026243	0.100267	0.152474	0.062489	0.030356	0.184360	0.143687	0.031098	0.070672	0.229429	0.106517	0.024349	0.115723	0.184948	0.073921	0.050670	0.072633	0.075070	0.046480	0.028398	0.018219	0.014508	0.026274	0.010205	0.021793	0.015907	0.013680	0.011444	0.008650	0.011454	0.013540	0.019906	0.014044	0.028476	0.078506
0.024524	0.018366	0.015233	0.019296	0.017901	0.017900	0.026972	0.030821	0.019777	0.067005	0.072285	0.016807	0.031076	0.101021	0.058083	0.019426	0.056991	0.102902	0.039068	0.015042	0.053095	0.056032	0.012726	0.018218	0.047854	0.033654	0.012290	0.039436	0.060620	0.039791	0.037204	0.079189	0.087147	0.062337	0.047824	0.044558	0.039704	0.067900	0.031468	0.054916	0.046001	0.038613	0.030013	0.024700	0.033189	0.041453	0.059413	0.048087	0.088830	0.108037
0.026843	0.019551	0.017544	0.022617	0.016924	0.016019	0.028674	0.032594	0.018096	0.073692	0.105531	0.021719	0.039808	0.136162	0.097785	0.041525	0.107013	0.130301	0.068275	0.036283	0.114966	0.087571	0.029388	0.070308	0.179658	0.068376	0.034497	0.159165	0.191821	0.072626	0.068005	0.133517	0.114256	0.073884	0.050722	0.043329	0.034666	0.064014	0.028654	0.049878	0.033843	0.026331	0.022100	0.018558	0.029138	0.041278	0.055486	0.048330	0.103258	0.199411
0.018421	0.013447	0.011879	0.015863	0.010477	0.010603	0.019095	0.020779	0.010741	0.053354	0.104333	0.017296	0.032746	0.141610	0.108323	0.041584	0.126070	0.153299	0.066589	0.041112	0.183179	0.114178	0.033898	0.102905	0.234524	0.090760	0.035397	0.183000	0.198760	0.085698	0.071612	0.111822	0.098871	0.057344	0.034550	0.024721	0.020372	0.033531	0.014318	0.028093	0.019756	0.016610	0.014126	0.010693	0.015407	0.020105	0.027079	0.020609	0.038081	0.111875
0.032390	0.025864	0.025015	0.033662	0.024636	0.023647	0.037730	0.041917	0.021548	0.083853	0.121547	0.029580	0.052025	0.158919	0.115550	0.045965	0.104386	0.127557	0.068765	0.034721	0.110422	0.079090	0.036018	0.059473	0.098695	0.068809	0.036919	0.104768	0.117220	0.078064	0.081467	0.109626	0.125730	0.081423	0.062294	0.050169	0.043620	0.073330	0.033667	0.064121	0.052053	0.043840	0.032728	0.025514	0.034903	0.040356	0.054855	0.050644	0.083317	0.134885
0.040797	0.037102	0.040736	0.052919	0.042824	0.044299	0.068286	0.081700	0.043671	0.117097	0.126519	0.045136	0.071174	0.143915	0.100595	0.056088	0.095873	0.099635	0.064323	0.039226	0.060713	0.050502	0.027862	0.051764	0.058045	0.042641	0.030359	0.092033	0.097195	0.069958	0.088565	0.150961	0.134595	0.104032	0.078952	0.076762	0.076794	0.107833	0.053076	0.082270	0.073903	0.054960	0.048272	0.042248	0.059054	0.078650	0.104244	0.097498	0.164075	0.188634
0.033571	0.030167	0.031755	0.043620	0.034268	0.032983	0.057397	0.060897	0.035976	0.119647	0.163939	0.040887	0.077545	0.191526	0.120634	0.057279	0.128895	0.120720	0.067748	0.056718	0.127636	0.070701	0.037863	0.101237	0.143767	0.059092	0.041191	0.175969	0.155646	0.088648	0.092727	0.152901	0.133166	0.086330	0.062728	0.055950	0.050404	0.073364	0.032547	0.063155	0.045659	0.040408	0.035749	0.030288	0.042728	0.054141	0.075719	0.058776	0.093903	0.175338
0.035927	0.035180	0.036412	0.047166	0.041377	0.042814	0.060985	0.073866	0.056296	0.118290	0.121167	0.048227	0.073070	0.134171	0.072918	0.035734	0.068076	0.077161	0.040716	0.031053	0.050031	0.037892	0.020634	0.033230	0.035947	0.029634	0.024674	0.063417	0.057223	0.050853	0.071805	0.122306	0.113444	0.079182	0.066517	0.067344	0.060942	0.070278	0.042974	0.066353	0.056162	0.050253	0.044633	0.042349	0.054233	0.062754	0.086936	0.083125	0.103400	0.145222
0.039311	0.040929	0.041169	0.052732	0.053652	0.055808	0.072419	0.078263	0.067641	0.122263	0.122735	0.058952	0.083314	0.118832	0.072926	0.044497	0.069863	0.062647	0.044432	0.043091	0.045036	0.032851	0.025336	0.037996	0.029232	0.031893	0.028868	0.054903	0.045081	0.048007	0.061696	0.095634	0.093739	0.072288	0.067708	0.069674	0.064833	0.077375	0.050148	0.074316	0.063477	0.058278	0.054405	0.052166	0.063776	0.069422	0.089493	0.094398	0.115974	0.145309
0.036497	0.034751	0.036231	0.046702	0.045744	0.043273	0.062034	0.063748	0.048874	0.119790	0.159526	0.050449	0.076889	0.170776	0.105637	0.055305	0.103754	0.099023	0.049823	0.061622	0.101949	0.054920	0.032357	0.080168	0.083230	0.041610	0.035902	0.094982	0.097582	0.064223	0.073608	0.116467	0.100575	0.075164	0.070653	0.065737	0.056977	0.071585	0.039725	0.060903	0.049970	0.044463	0.042070	0.037436	0.049751	0.056120	0.080404	0.074375	0.103151	0.160183
0.026919	0.025798	0.023786	0.034354	0.036733	0.036343	0.047094	0.046976	0.039108	0.069611	0.075724	0.019644	0.030057	0.079307	0.041653	0.020495	0.042166	0.053800	0.022854	0.023500	0.040157	0.024096	0.012625	0.025489	0.028706	0.015816	0.013515	0.033747	0.036322	0.027253	0.037555	0.070024	0.071013	0.052790	0.051319	0.057899	0.042503	0.053023	0.031900	0.043746	0.038371	0.036903	0.035131	0.033171	0.042828	0.046988	0.066635	0.062849	0.078112	0.113441
0.033492	0.034993	0.032883	0.041865	0.044709	0.041098	0.059604	0.060939	0.042002	0.097699	0.090805	0.024240	0.035062	0.069927	0.037138	0.024173	0.034706	0.039012	0.020365	0.021093	0.021030	0.016612	0.011103	0.018523	0.015482	0.013587	0.012475	0.025960	0.028912	0.028756	0.034348	0.060997	0.067799	0.052750	0.053758	0.051324	0.045197	0.051352	0.032027	0.045801	0.040783	0.033005	0.033132	0.031131	0.039559	0.043040	0.062220	0.057649	0.078512	0.106331
0.032843	0.030029	0.030260	0.036321	0.035106	0.031902	0.045211	0.047591	0.036441	0.096596	0.118475	0.030948	0.059681	0.130496	0.085039	0.051795	0.103267	0.083229	0.046464	0.055678	0.087512	0.042520	0.030135	0.063272	0.063135	0.040007	0.032964	0.071040	0.084633	0.065820	0.061262	0.081245	0.084017	0.063268	0.054079	0.045637	0.038874	0.053744	0.027750	0.045805	0.038482	0.030675	0.030025	0.026253	0.034656	0.041926	0.062729	0.056155	0.088293	0.153335
0.029541	0.025986	0.026364	0.032052	0.031495	0.027902	0.040420	0.042571	0.028234	0.078152	0.089718	0.022174	0.040054	0.111104	0.065364	0.034075	0.081794	0.096008	0.039250	0.043860	0.086981	0.054551	0.021795	0.050252	0.069881	0.037433	0.022906	0.060574	0.076628	0.053246	0.046808	0.076345	0.080660	0.055752	0.049851	0.041782	0.036153	0.047144	0.024552	0.039397	0.033761	0.026762	0.025923	0.023039	0.030587	0.038376	0.057904	0.048583	0.083010	0.134912
0.029804	0.025054	0.026600	0.033439	0.029281	0.025156	0.041719	0.038849	0.023491	0.092371	0.148952	0.024042	0.053335	0.154570	0.101524	0.048781	0.099467	0.078787	0.052169	0.054323	0.098453	0.045857	0.034955	0.072813	0.099955	0.055889	0.035232	0.103007	0.132626	0.083313	0.063207	0.079365	0.087791	0.056067	0.043926	0.032397	0.026906	0.038370	0.016294	0.032990	0.023348	0.018327	0.017102	0.013832	0.018491	0.022292	0.033244	0.026726	0.048418	0.125199
0.040592	0.037642	0.044036	0.046930	0.045861	0.040295	0.060158	0.062605	0.038341	0.114484	0.105563	0.024771	0.048999	0.092714	0.041524	0.025757	0.044575	0.041868	0.023502	0.024758	0.027775	0.019512	0.014261	0.019129	0.017819	0.017601	0.016180	0.033058	0.038487	0.042063	0.041265	0.070225	0.082905	0.058031	0.057903	0.047042	0.044214	0.045811	0.026971	0.043513	0.038595	0.030812	0.030350	0.027625	0.035151	0.045049	0.058766	0.050711	0.082095	0.108112
0.044118	0.037147	0.039150	0.045784	0.043396	0.036782	0.057177	0.055272	0.035183	0.107419	0.112608	0.029302	0.071965	0.138673	0.081486	0.050786	0.128232	0.092723	0.051881	0.060586	0.103353	0.058775	0.032211	0.060508	0.082233	0.053039	0.032614	0.084852	0.105820	0.084270	0.077533	0.094535	0.107505	0.079736	0.073039	0.056278	0.046947	0.065920	0.032765	0.057926	0.044347	0.033983	0.033204	0.029625	0.039873	0.055199	0.075173	0.061942	0.109937	0.181960
0.037223	0.033991	0.032490	0.040469	0.035812	0.031736	0.049537	0.046997	0.028837	0.121019	0.151524	0.030812	0.076478	0.192767	0.122928	0.070963	0.150447	0.122348	0.068897	0.082398	0.142272	0.074515	0.046664	0.107961	0.156789	0.086632	0.043328	0.134107	0.180639	0.103298	0.073283	0.097223	0.106182	0.071357	0.055766	0.043067	0.039539	0.056441	0.027180	0.051015	0.038051	0.028184	0.024858	0.020953	0.028888	0.038752	0.061584	0.047948	0.091731	0.161826
0.042805	0.038488	0.038890	0.046665	0.042186	0.038418	0.062738	0.062754	0.041698	0.151899	0.153747	0.035746	0.093786	0.190754	0.102824	0.056209	0.123185	0.110488	0.060677	0.063724	0.101650	0.061523	0.038797	0.068610	0.097414	0.064155	0.038966	0.092268	0.134427	0.089211	0.074700	0.113583	0.116951	0.076736	0.060242	0.053158	0.046029	0.056875	0.033843	0.055487	0.043860	0.032945	0.030602	0.028307	0.039260	0.052111	0.085574	0.072399	0.103112	0.182291
0.053461	0.051570	0.055597	0.068348	0.067581	0.064182	0.108008	0.107603	0.068302	0.212641	0.158807	0.042832	0.110792	0.202916	0.085484	0.046176	0.110521	0.118264	0.060529	0.052058	0.080453	0.072627	0.034024	0.045574	0.056872	0.048909	0.031477	0.070409	0.087902	0.069053	0.072119	0.113499	0.108989	0.073928	0.065403	0.060587	0.054222	0.062596	0.039746	0.060950	0.050794	0.038552	0.037463	0.036048	0.048475	0.062189	0.096115	0.085677	0.107791	0.143076
0.049288	0.047732	0.048700	0.057145	0.056486	0.053480	0.086661	0.084386	0.059254	0.207146	0.133730	0.032478	0.093937	0.187325	0.057384	0.028237	0.100873	0.113782	0.042525	0.038424	0.078411	0.056847	0.020912	0.036140	0.048853	0.031467	0.020488	0.056112	0.067089	0.042322	0.045885	0.091260	0.090640	0.056636	0.046355	0.047165	0.044337	0.050603	0.031892	0.049216	0.042071	0.032374	0.030586	0.029794	0.041162	0.053947	0.089116	0.078308	0.094349	0.141929
0.034093	0.027999	0.023902	0.031039	0.026577	0.021520	0.036750	0.034038	0.022583	0.117689	0.134029	0.022075	0.087733	0.256559	0.104277	0.054288	0.199392	0.183093	0.073408	0.084400	0.227130	0.130709	0.052858	0.128637	0.240373	0.118953	0.045098	0.169944	0.225197	0.105274	0.061495	0.098801	0.115222	0.061496	0.038669	0.030466	0.027730	0.040527	0.017657	0.035531	0.023178	0.017688	0.015315	0.012476	0.017602	0.023432	0.043334	0.033782	0.056649	0.149971
0.038227	0.033390	0.032152	0.043751	0.039385	0.032380	0.065712	0.063881	0.042427	0.205885	0.240843	0.043167	0.115975	0.281032	0.157025	0.066530	0.188975	0.174029	0.095951	0.070496	0.149261	0.105128	0.053585	0.077031	0.156866	0.114638	0.046115	0.116615	0.206658	0.119876	0.069344	0.114037	0.135180	0.078033	0.047612	0.040192	0.037635	0.049814	0.022061	0.040350	0.029165	0.022065	0.019582	0.017092	0.023731	0.032178	0.052776	0.049474	0.074355	0.164323
0.042984	0.039539	0.044189	0.052391	0.054964	0.044646	0.102009	0.099096	0.055918	0.346175	0.293136	0.039185	0.093712	0.272525	0.084693	0.021818	0.068858	0.111999	0.035865	0.021104	0.041990	0.045096	0.014737	0.019054	0.026070	0.021351	0.011483	0.029754	0.036746	0.026872	0.022085	0.048495	0.061129	0.035246	0.027787	0.026546	0.031986	0.038216	0.018593	0.034338	0.027032	0.020000	0.016350	0.016065	0.021604	0.028789	0.045135	0.045562	0.058186	0.087824
0.033142	0.026260	0.024479	0.030608	0.026078	0.019741	0.031443	0.030052	0.022616	0.181179	0.186558	0.023950	0.109410	0.347184	0.116098	0.039911	0.215135	0.250668	0.065041	0.045647	0.194754	0.125949	0.032987	0.061553	0.145996	0.065378	0.028444	0.081875	0.120272	0.058810	0.036602	0.061396	0.073994	0.044696	0.030497	0.024249	0.022896	0.036687	0.014803	0.028177	0.019833	0.014344	0.012233	0.010119	0.014201	0.018983	0.033579	0.030954	0.050676	0.126249
0.023714	0.017476	0.015970	0.020001	0.016272	0.011456	0.019823	0.014858	0.008477	0.076005	0.125413	0.014909	0.062924	0.292547	0.142622	0.048063	0.242800	0.315668	0.114618	0.076813	0.310499	0.258828	0.073543	0.111561	0.300304	0.187906	0.042154	0.147143	0.259151	0.129613	0.049257	0.072041	0.112760	0.061641	0.035200	0.021843	0.021886	0.037057	0.011149	0.024533	0.015082	0.010896	0.008964	0.006589	0.008789	0.011681	0.018907	0.015259	0.031239	0.115590
0.030790	0.023515	0.023264	0.033604	0.028914	0.020787	0.052364	0.036298	0.016401	0.190960	0.361673	0.027216	0.062188	0.318529	0.227576	0.051441	0.138875	0.207626	0.131145	0.062451	0.151853	0.142116	0.076011	0.073272	0.169142	0.140738	0.039499	0.101447	0.196495	0.137377	0.050848	0.065437	0.123705	0.077568	0.042263	0.024249	0.023003	0.039818	0.011846	0.025882	0.016368	0.011745	0.009278	0.006979	0.009739	0.012972	0.019300	0.017702	0.040222	0.107807
0.032116	0.024529	0.022706	0.029524	0.026085	0.019937	0.044430	0.040003	0.029303	0.250356	0.359437	0.047510	0.104569	0.412611	0.270050	0.037785	0.144429	0.267537	0.076664	0.025139	0.078485	0.082928	0.023105	0.023418	0.052411	0.037960	0.015985	0.034586	0.056349	0.040350	0.027196	0.047443	0.067867	0.043416	0.031093	0.019980	0.018963	0.031292	0.012540	0.026398	0.020090	0.015340	0.012955	0.010600	0.014950	0.019597	0.029794	0.027995	0.050279	0.099230
0.019066	0.016227	0.014145	0.017200	0.015659	0.012736	0.018444	0.017080	0.011067	0.077189	0.072193	0.013224	0.045165	0.336358	0.126895	0.026785	0.195781	0.420266	0.094417	0.037052	0.242718	0.256869	0.038070	0.048607	0.197098	0.097630	0.023128	0.064207	0.121957	0.052698	0.030479	0.067477	0.086585	0.044072	0.031708	0.024427	0.022763	0.032763	0.013804	0.027327	0.020500	0.015588	0.013748	0.011443	0.015454	0.019969	0.033496	0.029351	0.048589	0.105013
0.017828	0.014822	0.012900	0.015366	0.012074	0.010304	0.016387	0.014569	0.010288	0.075643	0.152658	0.022586	0.065369	0.307804	0.241400	0.067681	0.259287	0.383021	0.209422	0.111660	0.336361	0.324385	0.122345	0.138777	0.338329	0.252916	0.063323	0.136747	0.255925	0.151787	0.060049	0.081499	0.110566	0.069376	0.036006	0.021877	0.022175	0.033921	0.012360	0.023940	0.016899	0.012284	0.010585	0.007647	0.010432	0.013152	0.020397	0.017573	0.039979	0.100050
0.027256	0.021221	0.021028	0.026411	0.020400	0.016281	0.033664	0.027160	0.015889	0.180007	0.360614	0.032879	0.055565	0.379636	0.340441	0.051194	0.125810	0.316082	0.215835	0.061736	0.156367	0.231913	0.087502	0.057174	0.169576	0.160041	0.040681	0.090213	0.181587	0.131447	0.057207	0.074601	0.115645	0.091399	0.057006	0.024397	0.023287	0.040456	0.011917	0.026427	0.019054	0.016236	0.014718	0.010011	0.014571	0.016616	0.026633	0.021606	0.050148	0.109394
0.018651	0.014666	0.012714	0.014875	0.012160	0.010520	0.016007	0.016203	0.012522	0.085085	0.145716	0.023038	0.049234	0.285359	0.224512	0.031667	0.107126	0.324353	0.127634	0.023116	0.092924	0.163995	0.028849	0.019472	0.066409	0.051497	0.015842	0.034905	0.064227	0.036760	0.030215	0.053740	0.064344	0.041335	0.028717	0.018785	0.017606	0.026285	0.011491	0.022677	0.019886	0.015425	0.014142	0.010999	0.015950	0.019586	0.032861	0.027298	0.045674	0.086712
0.016452	0.012215	0.011257	0.012512	0.009694	0.008121	0.012560	0.009584	0.006638	0.042144	0.084613	0.012815	0.030171	0.232998	0.156816	0.030210	0.147438	0.377315	0.162840	0.042007	0.265917	0.325269	0.071020	0.083295	0.296885	0.178474	0.037584	0.126978	0.191384	0.082182	0.044793	0.060982	0.075149	0.044563	0.027218	0.016121	0.015680	0.025751	0.008799	0.020113	0.013868	0.010637	0.009197	0.006727	0.010183	0.012566	0.019864	0.015095	0.030510	0.095655
0.024529	0.017972	0.016090	0.019788	0.014349	0.012115	0.020109	0.015723	0.009890	0.066447	0.146152	0.021996	0.044612	0.247632	0.204162	0.046885	0.146639	0.310946	0.197804	0.064783	0.217745	0.285577	0.099057	0.087307	0.241058	0.190841	0.056489	0.117947	0.194129	0.121412	0.068301	0.077400	0.093821	0.071378	0.041494	0.021506	0.021900	0.034617	0.012238	0.027740	0.018912	0.014035	0.011701	0.008971	0.012909	0.015839	0.027054	0.020231	0.044050	0.114509
0.025726	0.021117	0.019439	0.025153	0.021409	0.017695	0.028936	0.028235	0.019569	0.107911	0.201842	0.043282	0.074013	0.311893	0.289895	0.068249	0.163081	0.320515	0.215727	0.057401	0.141642	0.231669	0.093938	0.047783	0.119734	0.128126	0.044817	0.069637	0.116708	0.090982	0.061469	0.084186	0.096080	0.073147	0.046477	0.027803	0.026970	0.043739	0.017671	0.034796	0.027481	0.020895	0.017166	0.013950	0.019681	0.025421	0.045041	0.036157	0.066761	0.128525
0.016620	0.013349	0.011514	0.014209	0.011956	0.010626	0.016211	0.015338	0.010781	0.056127	0.112461	0.022358	0.034025	0.185220	0.165563	0.039841	0.108860	0.267832	0.132284	0.037924	0.146029	0.208882	0.056166	0.048483	0.160665	0.106059	0.033609	0.078215	0.128206	0.067433	0.046120	0.069060	0.076658	0.046929	0.030301	0.020650	0.019106	0.030608	0.013106	0.025172	0.019670	0.014909	0.012905	0.009843	0.014539	0.017654	0.030691	0.026467	0.053568	0.123843
0.021856	0.015692	0.013409	0.018093	0.012984	0.010698	0.017034	0.012637	0.007783	0.042633	0.106442	0.016340	0.028483	0.164655	0.155958	0.042490	0.109173	0.241175	0.154444	0.049815	0.197670	0.257472	0.091418	0.093533	0.261998	0.186454	0.052028	0.152428	0.223377	0.112265	0.067901	0.080236	0.091562	0.056060	0.035809	0.021976	0.020165	0.037010	0.012691	0.029064	0.018471	0.013813	0.011262	0.008118	0.011261	0.013562	0.023395	0.019122	0.051377	0.142050
0.027648	0.022340	0.020612	0.029004	0.024851	0.022217	0.036020	0.035207	0.021922	0.089850	0.168207	0.044697	0.066108	0.222651	0.207258	0.074021	0.139210	0.247382	0.186647	0.074104	0.156458	0.217007	0.116086	0.070438	0.149057	0.158160	0.065872	0.091349	0.151111	0.125910	0.094098	0.103803	0.118134	0.091184	0.062294	0.044136	0.042318	0.062164	0.026426	0.045429	0.033899	0.024121	0.019834	0.015664	0.021135	0.026399	0.047170	0.046582	0.097429	0.181467
0.021395	0.017457	0.016138	0.023053	0.019681	0.017770	0.029179	0.030328	0.018110	0.084588	0.163391	0.040812	0.063123	0.215712	0.198066	0.077970	0.151159	0.245264	0.181886	0.073643	0.156567	0.206388	0.114474	0.067699	0.150824	0.153469	0.061863	0.085083	0.147988	0.119125	0.067954	0.083408	0.108546	0.078044	0.048135	0.034989	0.033508	0.053811	0.020819	0.039239	0.029457	0.021199	0.018008	0.013420	0.018444	0.022541	0.038943	0.033770	0.073063	0.165095
0.022891	0.017744	0.016589	0.023119	0.018370	0.015909	0.025964	0.022534	0.012302	0.065064	0.124830	0.023708	0.032864	0.141099	0.122094	0.038518	0.079818	0.152179	0.098306	0.038994	0.112663	0.164102	0.065861	0.054261	0.167737	0.123616	0.043092	0.108463	0.177409	0.098174	0.060811	0.090172	0.094980	0.055680	0.039532	0.028810	0.025419	0.042514	0.016627	0.034448	0.024430	0.018550	0.016882	0.012409	0.016775	0.020437	0.034001	0.027961	0.062669	0.146181
0.032333	0.024614	0.023484	0.034316	0.026330	0.024209	0.037837	0.031300	0.017596	0.076179	0.136754	0.028617	0.040526	0.141928	0.121724	0.042814	0.074823	0.121380	0.112340	0.049310	0.099971	0.133271	0.087451	0.058788	0.134736	0.132846	0.053763	0.112163	0.161181	0.115753	0.092427	0.117256	0.131789	0.094553	0.072682	0.051741	0.044203	0.074033	0.028696	0.057215	0.039280	0.029122	0.025547	0.019537	0.026129	0.031496	0.054452	0.052726	0.116767	0.169663
0.030366	0.025176	0.024827	0.036500	0.033662	0.031563	0.045889	0.045781	0.027995	0.097260	0.173256	0.053215	0.076863	0.191578	0.192992	0.093525	0.136652	0.171267	0.181668	0.098747	0.137435	0.167648	0.148808	0.082452	0.141636	0.171486	0.081894	0.100575	0.164668	0.158339	0.103736	0.110504	0.140928	0.135992	0.091286	0.060905	0.061727	0.090552	0.035950	0.057745	0.044178	0.031236	0.027547	0.021791	0.031516	0.037224	0.062006	0.060767	0.113385	0.192430
0.028388	0.023976	0.023953	0.035027	0.029919	0.029255	0.043916	0.040571	0.023021	0.076363	0.108850	0.032607	0.049954	0.127900	0.119027	0.047771	0.080481	0.141476	0.131856	0.044352	0.091056	0.147736	0.078230	0.040944	0.096153	0.114642	0.039269	0.058351	0.129253	0.105801	0.060950	0.092538	0.117228	0.091524	0.070833	0.053117	0.051750	0.071008	0.029200	0.048834	0.036357	0.029861	0.027515	0.021726	0.030591	0.034422	0.056762	0.049702	0.077575	0.144873
0.030147	0.026290	0.023447	0.033696	0.032800	0.032129	0.041450	0.041103	0.024597	0.064337	0.067837	0.019996	0.024821	0.064886	0.043634	0.016959	0.027294	0.064641	0.044977	0.017784	0.029019	0.055306	0.022256	0.015320	0.031975	0.034664	0.016117	0.035190	0.061951	0.042627	0.044129	0.091203	0.098174	0.060803	0.063659	0.060619	0.052682	0.062979	0.033303	0.050270	0.044366	0.035613	0.035027	0.031304	0.042281	0.046932	0.074333	0.073288	0.097625	0.118992
0.029540	0.024906	0.018869	0.030816	0.027998	0.033865	0.036601	0.035207	0.026143	0.053688	0.097710	0.023834	0.027664	0.075100	0.084617	0.034103	0.041962	0.064092	0.064473	0.035328	0.038891	0.054453	0.045940	0.030452	0.047931	0.061850	0.033608	0.052096	0.087347	0.088077	0.080821	0.108830	0.127910	0.133545	0.107208	0.087467	0.066040	0.101825	0.044022	0.057745	0.047746	0.037738	0.038105	0.032409	0.045273	0.051568	0.077667	0.084810	0.111109	0.147852
0.024360	0.018120	0.015727	0.025665	0.021087	0.021097	0.026393	0.025967	0.016253	0.045156	0.115580	0.028583	0.045054	0.106969	0.162247	0.077890	0.091949	0.123522	0.181351	0.086316	0.113030	0.150525	0.132225	0.076124	0.154294	0.179900	0.078065	0.116216	0.208764	0.169639	0.113846	0.107316	0.153041	0.137484	0.095000	0.047896	0.045523	0.073153	0.021498	0.038071	0.029520	0.023447	0.025583	0.020103	0.032612	0.037905	0.055700	0.045439	0.072189	0.150311
0.028913	0.024611	0.021334	0.032674	0.029091	0.028204	0.032039	0.033918	0.025031	0.042559	0.051481	0.017799	0.022944	0.051651	0.047324	0.021326	0.032715	0.066002	0.065308	0.020230	0.025885	0.058442	0.030287	0.012426	0.031058	0.044706	0.017208	0.026655	0.079013	0.050591	0.034275	0.071220	0.107075	0.064316	0.057904	0.053774	0.049810	0.062674	0.031468	0.048569	0.046656	0.036083	0.038109	0.035122	0.045628	0.049090	0.066830	0.056024	0.072301	0.082983
0.027912	0.025407	0.021625	0.030534	0.028171	0.031199	0.034311	0.030730	0.022549	0.037052	0.052251	0.014946	0.018671	0.042082	0.037449	0.017844	0.021480	0.030435	0.032329	0.019108	0.015150	0.019511	0.017701	0.011956	0.013896	0.020133	0.015069	0.020824	0.038601	0.042348	0.036658	0.063955	0.097207	0.082125	0.074044	0.071001	0.051350	0.083293	0.038899	0.052196	0.046081	0.039630	0.041795	0.039122	0.049851	0.055247	0.076095	0.070352	0.084252	0.083600
0.022580	0.020443	0.015599	0.028339	0.026329	0.032870	0.031395	0.032231	0.027991	0.039913	0.094022	0.025232	0.026539	0.063809	0.094923	0.040328	0.042946	0.047898	0.061562	0.048173	0.038908	0.041657	0.053458	0.050836	0.063664	0.073452	0.056077	0.084399	0.162694	0.152815	0.113655	0.142623	0.175474	0.161948	0.111803	0.093603	0.061272	0.103162	0.043571	0.051510	0.042662	0.036109	0.038805	0.035136	0.047938	0.058704	0.083581	0.093214	0.106743	0.143717
0.024650	0.020110	0.016933	0.026447	0.021808	0.019413	0.029279	0.029087	0.018460	0.041878	0.106580	0.040265	0.045614	0.104311	0.147611	0.078641	0.089803	0.090189	0.125206	0.075625	0.093693	0.112206	0.102690	0.083536	0.155584	0.159034	0.075189	0.137251	0.251743	0.178819	0.098457	0.126947	0.167994	0.111305	0.067524	0.047898	0.042882	0.067824	0.024032	0.041464	0.031880	0.025779	0.024770	0.020544	0.030986	0.036923	0.057418	0.041277	0.065057	0.138950
0.026725	0.024306	0.022550	0.032098	0.029365	0.028900	0.041607	0.038788	0.024769	0.038802	0.041756	0.018607	0.019087	0.033910	0.024411	0.014817	0.016719	0.023311	0.022458	0.013292	0.011110	0.019432	0.014506	0.009044	0.011337	0.017516	0.012653	0.016595	0.031276	0.032625	0.022440	0.046426	0.075264	0.048274	0.038948	0.042975	0.046750	0.059458	0.034351	0.047306	0.045746	0.037410	0.035357	0.031981	0.042015	0.044842	0.059105	0.050328	0.059428	0.046243
0.022409	0.019058	0.016095	0.025979	0.027962	0.025223	0.030887	0.026683	0.024059	0.038460	0.055925	0.019196	0.019319	0.041069	0.040084	0.018381	0.020882	0.021430	0.022550	0.018500	0.013796	0.015110	0.016394	0.018119	0.015005	0.018188	0.021119	0.029226	0.039077	0.049097	0.047112	0.076500	0.082739	0.085396	0.061191	0.063391	0.057336	0.090629	0.043081	0.053563	0.047535	0.039624	0.036445	0.033765	0.041334	0.047675	0.067613	0.075161	0.091110	0.082415
0.023522	0.021673	0.020615	0.030260	0.028328	0.024736	0.036623	0.033943	0.023565	0.059913	0.125174	0.050155	0.058775	0.107788	0.141528	0.083304	0.088317	0.068461	0.097201	0.080620	0.096533	0.075056	0.088009	0.127373	0.167568	0.121755	0.100630	0.191427	0.234463	0.175823	0.123977	0.157184	0.148986	0.130182	0.077180	0.053088	0.049885	0.081057	0.028237	0.046751	0.031848	0.025163	0.021987	0.017592	0.025638	0.032873	0.047382	0.044609	0.074516	0.139076
0.030626	0.031162	0.030498	0.038673	0.040977	0.033010	0.053313	0.054316	0.033132	0.073959	0.085549	0.056459	0.055566	0.070046	0.069463	0.049262	0.048871	0.048574	0.051392	0.040533	0.042734	0.057663	0.045230	0.043039	0.065242	0.065824	0.040634	0.059924	0.103215	0.090956	0.051158	0.075772	0.098646	0.080194	0.049588	0.042246	0.055162	0.063673	0.032750	0.048647	0.041301	0.033929	0.028317	0.024494	0.029629	0.034142	0.043808	0.039824	0.056162	0.064835
0.029022	0.028312	0.028527	0.036089	0.036353	0.028854	0.039438	0.040024	0.027770	0.072954	0.057135	0.027158	0.037141	0.044781	0.027774	0.018539	0.022041	0.017708	0.018832	0.017310	0.012748	0.012762	0.013316	0.012443	0.010514	0.014082	0.013698	0.015270	0.020123	0.026227	0.018926	0.028240	0.042321	0.043658	0.033036	0.029648	0.043701	0.050546	0.027327	0.043489	0.037576	0.037400	0.031717	0.028074	0.033081	0.033831	0.039098	0.035453	0.045824	0.036326
0.028998	0.031544	0.031584	0.042962	0.051483	0.036664	0.053122	0.048115	0.035767	0.069663	0.066453	0.040685	0.046880	0.060358	0.036498	0.025903	0.035859	0.030247	0.026198	0.030196	0.029250	0.022525	0.022050	0.038864	0.029984	0.024067	0.027504	0.048012	0.048172	0.044941	0.040680	0.069754	0.090089	0.077715	0.061489	0.055184	0.065698	0.066972	0.037697	0.051382	0.044430	0.036945	0.034153	0.031214	0.039059	0.045120	0.058417	0.056905	0.080329	0.078230
0.032848	0.031880	0.034950	0.044079	0.039840	0.031303	0.046646	0.050702	0.032437	0.080003	0.124282	0.063838	0.083606	0.120752	0.122166	0.091273	0.111197	0.099914	0.120784	0.114391	0.167058	0.138862	0.122520	0.158833	0.201664	0.171071	0.111172	0.165543	0.214102	0.173069	0.102670	0.113850	0.135189	0.122432	0.076173	0.046151	0.050890	0.065682	0.024562	0.043995	0.030072	0.025832	0.024607	0.021264	0.026248	0.032202	0.046754	0.034754	0.058938	0.106139
0.056734	0.058418	0.071667	0.066030	0.064570	0.044465	0.061067	0.058882	0.038801	0.078187	0.087814	0.061178	0.074280	0.060812	0.058696	0.057187	0.044295	0.031777	0.046955	0.039240	0.030616	0.031845	0.043168	0.031061	0.027200	0.042279	0.042819	0.039813	0.049435	0.074405	0.060393	0.066337	0.085734	0.075111	0.071950	0.044632	0.055090	0.061246	0.030950	0.048220	0.040556	0.029559	0.031133	0.029134	0.034645	0.040351	0.056451	0.045624	0.074179	0.063921
0.036840	0.036519	0.040136	0.042251	0.041163	0.032808	0.044517	0.041865	0.025245	0.065399	0.038153	0.019627	0.033766	0.036313	0.014981	0.012940	0.020502	0.016966	0.012497	0.012839	0.011120	0.010458	0.008847	0.010177	0.007380	0.007524	0.008567	0.012194	0.011278	0.011645	0.012229	0.020612	0.030151	0.021529	0.019686	0.018563	0.028793	0.027446	0.015843	0.028073	0.026310	0.020591	0.019845	0.018299	0.023120	0.025685	0.032374	0.026110	0.036524	0.030509
0.020536	0.016262	0.016162	0.019969	0.015599	0.012676	0.022220	0.020396	0.013507	0.053282	0.082282	0.022610	0.048669	0.111543	0.079403	0.049576	0.115468	0.106593	0.083586	0.094221	0.178021	0.114757	0.078996	0.133014	0.173926	0.106918	0.053794	0.117104	0.148329	0.090443	0.047466	0.048524	0.065873	0.044219	0.023037	0.012879	0.017145	0.024074	0.008486	0.019353	0.012777	0.009724	0.009187	0.006946	0.009880	0.011359	0.016772	0.011711	0.024397	0.063269
0.063996	0.055635	0.054447	0.055458	0.043586	0.028528	0.042538	0.040635	0.023506	0.061690	0.111268	0.057427	0.063249	0.108473	0.141565	0.092325	0.107246	0.119951	0.141820	0.109235	0.151498	0.143516	0.120531	0.112097	0.146413	0.138731	0.079879	0.103526	0.146423	0.134136	0.086303	0.082842	0.088730	0.079798	0.053028	0.031160	0.036241	0.056759	0.020604	0.038065	0.027048	0.018388	0.016998	0.013633	0.019166	0.020769	0.030048	0.023865	0.048266	0.068729
0.074798	0.057145	0.057837	0.058450	0.050730	0.038702	0.049701	0.047237	0.025743	0.065260	0.048329	0.032549	0.036630	0.035121	0.028611	0.022268	0.018212	0.019055	0.021729	0.015762	0.010316	0.015876	0.015653	0.008917	0.006589	0.009701	0.010290	0.010889	0.012290	0.017230	0.020735	0.024092	0.029976	0.025646	0.022496	0.017812	0.027600	0.034566	0.017143	0.031625	0.023635	0.017618	0.014942	0.014210	0.017385	0.017306	0.022505	0.020954	0.029939	0.023217
0.033441	0.028724	0.027967	0.032623	0.029379	0.023927	0.042165	0.039013	0.022353	0.085745	0.064617	0.026179	0.053535	0.080547	0.036270	0.027736	0.055379	0.045347	0.028991	0.032427	0.032503	0.029205	0.018812	0.030533	0.022136	0.014869	0.013148	0.026278	0.027638	0.018405	0.017170	0.022942	0.028068	0.020233	0.014336	0.011596	0.017511	0.021280	0.010314	0.020271	0.014720	0.010801	0.009220	0.007742	0.009916	0.010423	0.014608	0.015005	0.026175	0.035173
0.022075	0.016926	0.012737	0.016240	0.012133	0.009128	0.014958	0.014239	0.008729	0.036658	0.094652	0.020909	0.041292	0.157613	0.152409	0.070964	0.183729	0.196792	0.144916	0.121893	0.233577	0.173507	0.106587	0.159665	0.205173	0.130428	0.055829	0.116176	0.146782	0.074650	0.038175	0.034601	0.040461	0.030469	0.015825	0.007204	0.008246	0.014604	0.004827	0.011702	0.007005	0.005343	0.004627	0.003421	0.005038	0.004887	0.007587	0.006469	0.016580	0.047788
0.069432	0.059793	0.049587	0.055356	0.049687	0.032921	0.043235	0.050248	0.033177	0.064825	0.140996	0.063941	0.054695	0.132368	0.181145	0.089385	0.110237	0.148215	0.129915	0.072998	0.088704	0.108680	0.077278	0.062577	0.069460	0.079024	0.048203	0.062831	0.093855	0.088005	0.057936	0.060204	0.071006	0.068095	0.044386	0.028108	0.032328	0.051458	0.019608	0.036315	0.026663	0.018244	0.015659	0.012391	0.017424	0.017254	0.027643	0.030522	0.064803	0.083184
0.051205	0.042940	0.037694	0.045937	0.039013	0.034605	0.049407	0.045285	0.030030	0.067134	0.078078	0.027599	0.038765	0.072870	0.054299	0.034130	0.035491	0.044360	0.038782	0.021854	0.015408	0.019683	0.019733	0.016853	0.012301	0.015712	0.017247	0.022663	0.023804	0.026219	0.023504	0.026816	0.036072	0.037431	0.027671	0.019551	0.021369	0.036484	0.019117	0.032124	0.022786	0.016927	0.014343	0.011377	0.015663	0.015756	0.023520	0.022986	0.039925	0.047835
0.033734	0.026130	0.024001	0.031621	0.024154	0.021181	0.037508	0.029939	0.020123	0.087949	0.146006	0.033288	0.074735	0.191617	0.131499	0.089980	0.153070	0.127270	0.096219	0.099418	0.122766	0.068228	0.062611	0.097098	0.086291	0.051968	0.039775	0.082384	0.086305	0.051100	0.034759	0.033731	0.042717	0.032838	0.020812	0.012165	0.011538	0.023188	0.009576	0.019406	0.012476	0.009162	0.007847	0.005502	0.008369	0.009100	0.014539	0.011817	0.028299	0.061967
0.033278	0.025074	0.022820	0.031871	0.025379	0.020182	0.033611	0.033505	0.020419	0.091023	0.221236	0.049576	0.072030	0.280421	0.257924	0.114746	0.207337	0.233982	0.179907	0.128685	0.189861	0.147433	0.104735	0.124610	0.132184	0.111399	0.061561	0.103172	0.122238	0.086915	0.058502	0.047196	0.059261	0.049393	0.029324	0.014797	0.014105	0.028647	0.010091	0.020684	0.013032	0.009966	0.008214	0.005786	0.008638	0.009381	0.015639	0.012775	0.038469	0.090918
0.053232	0.040741	0.037005	0.049811	0.046111	0.037067	0.047594	0.054951	0.038385	0.088959	0.178916	0.056640	0.052760	0.176852	0.170132	0.062881	0.070985	0.121920	0.093079	0.049807	0.042370	0.062770	0.046139	0.035271	0.030175	0.054329	0.042521	0.045275	0.054998	0.069429	0.067125	0.054914	0.065806	0.059773	0.044056	0.029730	0.026471	0.045035	0.020279	0.032711	0.028313	0.022390	0.019735	0.014615	0.020003	0.021960	0.033162	0.031721	0.065357	0.083450
0.041525	0.036640	0.030931	0.042715	0.039658	0.040643	0.047959	0.047739	0.032812	0.064846	0.085691	0.029347	0.032485	0.089260	0.057862	0.036008	0.038726	0.049599	0.038997	0.028528	0.018554	0.020354	0.018106	0.017276	0.011034	0.014099	0.016817	0.020366	0.021955	0.025131	0.030829	0.034029	0.040748	0.038001	0.031043	0.025413	0.020531	0.032846	0.018705	0.025223	0.021951	0.018723	0.017917	0.014067	0.019867	0.020991	0.032114	0.030645	0.049645	0.062625
0.037455	0.039649	0.037808	0.051103	0.048571	0.047638	0.072766	0.073925	0.046991	0.125957	0.138947	0.055761	0.085253	0.197640	0.116110	0.080439	0.108165	0.104588	0.079304	0.076583	0.057173	0.042271	0.043687	0.049389	0.028603	0.029987	0.034209	0.040282	0.041783	0.036941	0.036805	0.043911	0.050495	0.036904	0.031433	0.025800	0.023189	0.028974	0.016263	0.021359	0.019388	0.016696	0.016944	0.013881	0.020094	0.024057	0.035403	0.033389	0.055249	0.070592
0.043291	0.043139	0.045863	0.064194	0.057081	0.053559	0.095134	0.100355	0.065166	0.184132	0.269872	0.103704	0.159330	0.335482	0.262503	0.148115	0.195653	0.174585	0.143493	0.125657	0.107397	0.087435	0.103961	0.103331	0.064698	0.077795	0.081719	0.076595	0.078160	0.080453	0.071320	0.061007	0.073798	0.062551	0.043520	0.031992	0.027020	0.039858	0.019704	0.026733	0.024647	0.020967	0.022172	0.017663	0.026429	0.035095	0.053889	0.049544	0.088792	0.111800
0.051180	0.047026	0.050657	0.067425	0.057728	0.054099	0.080742	0.082923	0.052236	0.123547	0.167360	0.071308	0.090909	0.183823	0.151777	0.094084	0.095165	0.089606	0.104057	0.077680	0.057056	0.053278	0.067551	0.064782	0.040859	0.049537	0.065254	0.063205	0.049388	0.057481	0.060715	0.052592	0.056826	0.053125	0.041510	0.032333	0.028750	0.038261	0.021118	0.029808	0.027840	0.024173	0.025030	0.020746	0.028614	0.035160	0.048216	0.048349	0.070628	0.085608
0.053321	0.053985	0.054621	0.068530	0.064322	0.063331	0.089456	0.091474	0.062600	0.096898	0.099260	0.062790	0.072852	0.086412	0.068462	0.060021	0.060002	0.043315	0.056708	0.047997	0.022715	0.021185	0.032000	0.025529	0.012272	0.014276	0.022608	0.021683	0.016059	0.020656	0.023536	0.030544	0.032768	0.027389	0.029293	0.026672	0.025858	0.029083	0.021654	0.024692	0.024783	0.020224	0.021254	0.019945	0.027355	0.033206	0.042486	0.048030	0.059452	0.052471
0.061185	0.062766	0.070350	0.079655	0.066508	0.070988	0.103111	0.092635	0.064737	0.113709	0.118439	0.075889	0.089878	0.102748	0.080701	0.074837	0.068095	0.043911	0.059162	0.065801	0.029798	0.026557	0.046363	0.037197	0.014581	0.019273	0.031833	0.023911	0.019177	0.027984	0.026835	0.030540	0.031155	0.028730	0.027230	0.025565	0.026343	0.030897	0.022981	0.025370	0.023516	0.021164	0.021220	0.020221	0.025753	0.031991	0.037464	0.044693	0.053051	0.049207
0.061904	0.058441	0.065964	0.074286	0.059069	0.058036	0.083499	0.074794	0.053864	0.076852	0.078184	0.054461	0.054740	0.052726	0.045997	0.042578	0.035287	0.026844	0.034624	0.036555	0.015797	0.016485	0.026886	0.019081	0.007163	0.009995	0.016705	0.012132	0.008835	0.014556	0.016834	0.020189	0.019543	0.018136	0.020384	0.018242	0.021087	0.021012	0.017662	0.018977	0.019453	0.017573	0.017684	0.017461	0.021543	0.026579	0.030593	0.038201	0.043751	0.034238
0.014203	0.055066	0.059139	0.060389	0.047474	0.038616	0.046003	0.042315	0.031121	0.041931	0.037277	0.030716	0.030441	0.025855	0.023465	0.024106	0.018934	0.014782	0.019028	0.020249	0.008986	0.009706	0.014390	0.011661	0.004465	0.005819	0.009093	0.007041	0.005423	0.008145	0.009352	0.012110	0.011550	0.011136	0.012168	0.011490	0.013693	0.015106	0.012233	0.015304	0.015597	0.014801	0.014851	0.014796	0.017274	0.021063	0.023043	0.027202	0.030594	0.022916
0.036258	0.016601	0.072346	0.064318	0.052809	0.045238	0.046173	0.040193	0.032424	0.038356	0.032968	0.026786	0.027579	0.023688	0.020257	0.021530	0.017309	0.013587	0.016679	0.018898	0.008733	0.009840	0.013884	0.011108	0.004539	0.005999	0.008489	0.006688	0.005297	0.007720	0.008994	0.011791	0.012143	0.011789	0.013984	0.013329	0.015458	0.015963	0.014360	0.016266	0.016789	0.016253	0.016436	0.016529	0.018919	0.022312	0.024184	0.027467	0.030862	0.023203
0.057576	0.038369	0.021390	0.067979	0.049344	0.042411	0.045490	0.034308	0.025745	0.031515	0.028232	0.023007	0.023762	0.020504	0.018917	0.019650	0.015604	0.011609	0.014199	0.016421	0.007796	0.008411	0.011652	0.009919	0.004087	0.005480	0.007565	0.006017	0.004960	0.006891	0.007846	0.010950	0.011417	0.011416	0.012951	0.012465	0.014832	0.014985	0.013680	0.015613	0.016347	0.016062	0.016289	0.016474	0.018354	0.020800	0.022694	0.024901	0.027926	0.021086
0.094860	0.051006	0.038115	0.016844	0.046841	0.035271	0.033455	0.026638	0.019550	0.020433	0.020602	0.017270	0.017560	0.015255	0.015148	0.017354	0.013351	0.009212	0.011504	0.013005	0.006489	0.006492	0.009166	0.008077	0.003713	0.004604	0.005954	0.005263	0.004652	0.006230	0.007251	0.009645	0.010173	0.010194	0.011990	0.011566	0.012555	0.013249	0.012876	0.014048	0.014425	0.014249	0.014432	0.014521	0.015626	0.017284	0.019118	0.020002	0.022702	0.017809
0.156843	0.105952	0.072797	0.051735	0.019474	0.049542	0.037549	0.032757	0.024184	0.022035	0.020964	0.022677	0.022222	0.018993	0.019486	0.022851	0.018674	0.012170	0.014539	0.015609	0.008265	0.007824	0.009754	0.009088	0.005088	0.006044	0.006879	0.006775	0.006385	0.007734	0.009232	0.012500	0.012976	0.013586	0.014855	0.014509	0.016240	0.016795	0.016102	0.018820	0.018873	0.018319	0.017984	0.017821	0.018660	0.020098	0.022298	0.023404	0.027010	0.022602
[truncated: 50 more columns]
