# Supplementary material for: Force-Generation by the Trans-Envelope Tol-Pal System
Source: Front Microbiol. 2022 Mar 3;13:852176. doi: 10.3389/fmicb.2022.852176 (PMC8928145; doi:10.3389/fmicb.2022.852176)
Supplement: Supplementary file 2 [file Data_Sheet_2.ZIP › Supplementary-RaptorX/TolQ(A)-TolA100(B).all_in_one/690377A_690377B.gcnn_inter_list]

30	14	0.735307
34	14	0.730878
20	25	0.662972
34	11	0.661775
27	18	0.646015
27	21	0.640629
20	28	0.630567
23	21	0.618690
31	14	0.596648
31	18	0.591928
16	28	0.584570
24	25	0.583810
34	10	0.572154
30	17	0.565974
24	21	0.535783
27	17	0.533625
17	29	0.510683
30	18	0.488101
20	29	0.477004
27	14	0.474450
38	11	0.462396
13	32	0.453928
151	57	0.453256
16	32	0.448189
23	25	0.447713
20	24	0.433808
17	28	0.429014
178	18	0.420266
23	24	0.419729
20	21	0.418118
17	32	0.416041
177	14	0.412611
154	57	0.409471
155	60	0.397962
33	14	0.394040
130	53	0.390737
24	22	0.383385
179	18	0.383021
128	52	0.380926
180	14	0.379636
131	54	0.378906
182	18	0.377315
126	51	0.376254
129	52	0.375707
37	10	0.373775
130	54	0.373044
130	52	0.372723
30	10	0.363311
176	11	0.361673
180	11	0.360614
128	51	0.359880
177	11	0.359437
151	60	0.359296
129	53	0.358517
31	15	0.357017
131	55	0.356673
154	60	0.354445
155	57	0.350119
155	61	0.348056
28	18	0.347731
174	14	0.347184
128	53	0.347093
173	10	0.346175
13	28	0.345808
130	55	0.345053
180	15	0.340441
179	25	0.338329
14	32	0.338262
37	11	0.337742
19	28	0.337641
179	21	0.336361
178	14	0.336358
221	14	0.335482
30	11	0.331358
146	25	0.329403
34	18	0.327238
155	64	0.325548
182	22	0.325269
34	15	0.324690
179	22	0.324385
181	18	0.324353
33	10	0.320620
184	18	0.320515
127	52	0.318813
176	14	0.318529
30	21	0.317551
23	28	0.317309
180	18	0.316082
175	18	0.315668
30	13	0.312375
184	14	0.311893
183	18	0.310946
175	21	0.310499
21	25	0.310337
130	29	0.309044
129	54	0.307933
179	14	0.307804
131	53	0.306911
132	55	0.305859
13	33	0.305437
13	52	0.304899
27	22	0.304514
17	25	0.303168
130	26	0.302227
132	54	0.301748
149	25	0.300678
21	29	0.300530
175	25	0.300304
182	25	0.296885
35	11	0.296490
23	17	0.296176
26	17	0.294648
173	11	0.293136
175	14	0.292547
13	31	0.290836
17	52	0.290614
132	56	0.290180
184	15	0.289895
131	52	0.288547
24	18	0.288431
19	24	0.286836
16	31	0.286724
27	25	0.286431
183	22	0.285577
181	14	0.285359
172	14	0.281032
217	14	0.280421
126	50	0.278746
38	10	0.277325
16	29	0.275984
13	29	0.275972
21	60	0.275227
128	50	0.274327
173	14	0.272525
34	17	0.272164
127	26	0.270431
177	15	0.270050
221	11	0.269872
133	18	0.268598
185	18	0.267832
177	18	0.267537
130	22	0.266633
182	21	0.265917
142	25	0.265805
25	60	0.265338
30	15	0.265179
14	50	0.263700
146	29	0.263198
221	15	0.262503
186	25	0.261998
128	54	0.261994
42	11	0.261673
133	54	0.259422
179	17	0.259287
175	29	0.259151
175	22	0.258828
127	29	0.258296
6	60	0.258151
130	25	0.258148
217	15	0.257924
186	22	0.257472
178	22	0.256869
171	14	0.256559
179	29	0.255925
28	22	0.255784
17	50	0.254417
129	55	0.254279
14	33	0.252930
179	26	0.252916
17	33	0.252792
12	35	0.252023
13	50	0.251927
17	53	0.251830
199	29	0.251743
174	18	0.250668
177	10	0.250356
188	52	0.249740
146	21	0.249702
127	51	0.249280
127	30	0.248461
13	35	0.247938
183	14	0.247632
187	18	0.247382
14	52	0.247141
26	21	0.247060
188	18	0.245264
31	11	0.244172
154	61	0.243716
187	52	0.243588
143	25	0.243539
175	17	0.242800
26	14	0.242793
178	21	0.242718
13	53	0.242573
179	15	0.241400
186	18	0.241175
183	25	0.241058
133	22	0.240964
172	11	0.240843
127	50	0.240432
171	25	0.240373
133	57	0.240216
16	24	0.240072
158	57	0.239170
132	57	0.238913
10	52	0.237995
38	14	0.237874
24	29	0.237571
128	33	0.235971
12	32	0.235122
153	25	0.234524
202	29	0.234463
35	14	0.234410
149	29	0.234278
217	18	0.233982
213	21	0.233577
127	53	0.233266
182	14	0.232998
180	22	0.231913
184	22	0.231669
41	11	0.229719
147	57	0.229615
150	25	0.229429
184	54	0.228548
142	18	0.227798
176	15	0.227576
129	29	0.227510
171	21	0.227130
11	50	0.226845
134	57	0.226743
41	10	0.226062
171	29	0.225197
133	14	0.224964
18	60	0.224895
33	11	0.224846
181	15	0.224512
126	52	0.224502
25	57	0.224198
39	11	0.223702
152	60	0.223584
35	15	0.223524
186	29	0.223377
14	51	0.223131
157	57	0.223106
187	14	0.222651
126	49	0.222467
133	15	0.222186
191	52	0.222003
217	11	0.221236
191	53	0.220877
183	21	0.217745
154	64	0.217352
6	57	0.217257
187	22	0.217007
136	14	0.216866
31	17	0.216234
180	19	0.215835
133	52	0.215734
184	19	0.215727
188	14	0.215712
133	55	0.215169
174	17	0.215135
167	52	0.214957
167	53	0.214202
206	29	0.214102
127	54	0.213726
169	10	0.212641
123	30	0.212424
129	50	0.212124
37	14	0.211956
142	29	0.211117
168	52	0.211111
149	21	0.210972
143	29	0.210593
132	52	0.209485
142	21	0.209476
10	50	0.209442
179	19	0.209422
131	22	0.208970
185	22	0.208882
195	29	0.208764
20	32	0.208443
151	55	0.208049
142	22	0.208036
146	22	0.207802
131	26	0.207726
176	18	0.207626
129	26	0.207475
217	17	0.207337
10	53	0.207302
187	15	0.207258
170	10	0.207146
129	51	0.207131
190	52	0.207092
22	60	0.206699
172	29	0.206658
130	14	0.206449
128	29	0.206437
188	22	0.206388
131	56	0.206289
172	10	0.205885
148	57	0.205614
213	25	0.205173
158	61	0.204954
6	55	0.204291
16	25	0.204248
183	15	0.204162
10	32	0.203147
169	14	0.202916
140	18	0.202650
188	53	0.202504
189	52	0.202267
184	11	0.201842
126	33	0.201681
206	25	0.201664
130	18	0.201477
184	52	0.201304
143	22	0.200634
191	55	0.200607
146	18	0.200331
187	54	0.200270
10	28	0.200214
14	35	0.199959
152	50	0.199411
171	17	0.199392
186	52	0.199284
153	29	0.198760
188	15	0.198066
183	19	0.197804
128	49	0.197793
186	21	0.197670
220	14	0.197640
132	53	0.197294
29	14	0.197120
178	25	0.197098
139	14	0.196931
213	18	0.196792
25	64	0.196742
127	33	0.196731
176	29	0.196495
25	55	0.195931
178	17	0.195781
221	17	0.195653
21	54	0.195029
138	18	0.194833
174	21	0.194754
187	53	0.194252
183	29	0.194129
6	17	0.193865
152	52	0.193181
143	18	0.193050
191	15	0.192992
18	64	0.192903
167	14	0.192767
31	21	0.192449
191	50	0.192430
167	54	0.192425
140	14	0.192095
138	14	0.191833
152	29	0.191821
139	18	0.191644
216	14	0.191617
191	14	0.191578
128	55	0.191567
156	14	0.191526
202	28	0.191427
182	29	0.191384
147	54	0.191293
133	25	0.191252
155	55	0.191218
21	55	0.191207
176	10	0.190960
29	55	0.190898
183	26	0.190841
168	14	0.190754
140	22	0.190681
17	54	0.190218
188	54	0.189991
217	21	0.189861
130	30	0.189771
13	34	0.189764
18	50	0.189630
128	14	0.189515
9	52	0.189413
172	17	0.188975
184	55	0.188854
155	50	0.188634
166	52	0.188454
41	7	0.188289
175	26	0.187906
158	60	0.187852
170	14	0.187325
156	60	0.186956
187	19	0.186647
174	11	0.186558
186	26	0.186454
123	26	0.186314
9	35	0.186205
13	36	0.185899
136	15	0.185662
185	14	0.185220
126	67	0.185180
12	33	0.185096
150	29	0.184948
168	53	0.184802
16	33	0.184719
9	32	0.184399
150	21	0.184360
21	53	0.184296
221	10	0.184132
131	57	0.184112
9	33	0.184047
132	18	0.184035
22	64	0.183864
222	14	0.183823
152	55	0.183798
213	17	0.183729
35	18	0.183706
140	25	0.183690
128	64	0.183543
26	18	0.183181
153	21	0.183179
140	29	0.183152
171	18	0.183093
154	55	0.183089
153	28	0.183000
136	11	0.182873
129	22	0.182711
14	53	0.182465
187	55	0.182445
21	57	0.182349
168	50	0.182291
148	55	0.182188
166	50	0.181960
188	19	0.181886
191	19	0.181668
149	28	0.181662
185	52	0.181643
180	29	0.181587
187	50	0.181467
195	19	0.181351
127	11	0.181321
139	25	0.181269
174	10	0.181179
167	55	0.181169
214	15	0.181145
16	50	0.181009
133	26	0.180903
10	54	0.180713
167	29	0.180639
191	60	0.180548
15	50	0.180467
130	60	0.180336
131	18	0.180103
180	10	0.180007
217	19	0.179907
195	26	0.179900
152	25	0.179658
6	64	0.179570
6	24	0.179469
16	53	0.179228
158	64	0.179078
128	26	0.179027
191	54	0.178963
218	11	0.178916
184	53	0.178874
199	30	0.178819
136	18	0.178617
128	30	0.178590
164	52	0.178494
182	26	0.178474
126	34	0.178326
105	60	0.178041
209	21	0.178021
168	54	0.177819
7	50	0.177732
12	36	0.177547
189	29	0.177409
171	52	0.177279
128	11	0.177266
142	14	0.177209
9	53	0.177149
13	51	0.176984
218	14	0.176852
133	56	0.176593
131	60	0.176320
23	20	0.176062
16	52	0.176004
156	28	0.175969
202	30	0.175823
151	61	0.175798
9	54	0.175679
198	33	0.175474
156	50	0.175338
152	53	0.175307
21	50	0.175258
6	54	0.174832
27	15	0.174683
221	18	0.174585
162	52	0.174376
9	28	0.174227
32	18	0.174155
172	18	0.174029
209	25	0.173926
101	11	0.173912
128	67	0.173838
213	22	0.173507
14	36	0.173460
191	11	0.173256
206	30	0.173069
148	52	0.172859
35	52	0.172840
14	49	0.172709
156	64	0.172681
143	54	0.172638
136	29	0.172332
130	15	0.172266
13	54	0.172195
151	56	0.172187
143	21	0.172070
104	60	0.171986
180	55	0.171775
129	14	0.171607
191	26	0.171486
11	52	0.171309
191	18	0.171267
133	29	0.171229
206	26	0.171071
166	53	0.170808
159	14	0.170776
7	24	0.170632
139	29	0.170566
14	34	0.170267
218	15	0.170132
171	28	0.169944
1	100	0.169816
126	64	0.169766
190	50	0.169663
195	30	0.169639
180	25	0.169576
155	63	0.169537
176	25	0.169142
126	30	0.169044
188	55	0.168804
134	18	0.168652
180	54	0.168492
16	35	0.168241
187	11	0.168207
133	19	0.168130
199	33	0.167994
134	56	0.167750
189	25	0.167737
191	22	0.167648
202	25	0.167568
139	11	0.167468
222	11	0.167360
123	29	0.167220
206	21	0.167058
10	31	0.166748
129	33	0.166692
104	11	0.166353
148	54	0.166194
133	53	0.166093
162	53	0.166048
163	52	0.165743
185	15	0.165563
206	28	0.165543
133	21	0.165256
188	50	0.165095
133	50	0.165029
190	55	0.164928
36	52	0.164684
191	29	0.164668
186	14	0.164655
31	22	0.164604
23	18	0.164549
7	20	0.164521
172	50	0.164323
129	18	0.164303
183	52	0.164231
189	22	0.164102
155	49	0.164075
181	22	0.163995
126	11	0.163939
156	11	0.163939
139	22	0.163732
135	57	0.163624
190	54	0.163611
134	52	0.163544
188	11	0.163391
133	60	0.163342
123	50	0.163177
184	17	0.163081
127	14	0.163047
129	25	0.162970
164	53	0.162961
182	19	0.162840
198	29	0.162694
128	60	0.162315
195	15	0.162247
155	52	0.162196
145	52	0.162174
198	34	0.161948
159	57	0.161925
6	53	0.161891
167	50	0.161826
127	19	0.161626
189	53	0.161625
169	52	0.161612
130	50	0.161524
6	50	0.161355
10	35	0.161342
9	34	0.161299
155	58	0.161264
190	29	0.161181
174	52	0.161036
131	14	0.160967
132	60	0.160887
156	52	0.160857
34	13	0.160791
21	64	0.160788
190	53	0.160776
185	25	0.160665
12	34	0.160664
6	61	0.160441
159	50	0.160183
140	15	0.160162
33	52	0.160153
152	54	0.160111
180	26	0.160041
194	55	0.159870
133	11	0.159824
213	24	0.159665
159	11	0.159526
221	13	0.159330
6	16	0.159209
152	28	0.159165
199	26	0.159034
132	51	0.158993
154	14	0.158919
206	24	0.158833
169	11	0.158807
147	55	0.158805
33	13	0.158795
159	64	0.158765
149	18	0.158487
191	30	0.158339
128	10	0.158263
10	33	0.158175
187	26	0.158160
130	11	0.158104
168	55	0.157928
147	52	0.157809
128	63	0.157692
28	21	0.157660
155	53	0.157629
213	14	0.157613
9	29	0.157408
128	34	0.157344
180	52	0.157185
202	32	0.157184
172	15	0.157025
172	25	0.156866
230	1	0.156843
182	15	0.156816
167	25	0.156789
188	21	0.156567
187	21	0.156458
180	21	0.156367
6	20	0.156208
128	32	0.156142
10	24	0.156078
149	52	0.156072
186	15	0.155958
20	53	0.155926
6	28	0.155779
163	53	0.155742
130	21	0.155710
156	29	0.155646
199	25	0.155584
129	30	0.155559
127	15	0.155279
131	29	0.155104
6	59	0.155069
185	54	0.155052
180	60	0.154856
166	54	0.154713
21	52	0.154673
164	14	0.154570
15	32	0.154524
186	19	0.154444
9	38	0.154352
195	25	0.154294
4	38	0.154040
159	60	0.154030
105	11	0.153919
150	57	0.153917
168	11	0.153747
29	18	0.153716
159	52	0.153713
133	17	0.153502
188	26	0.153469
178	52	0.153370
192	52	0.153365
162	54	0.153353
162	50	0.153335
153	18	0.153299
185	53	0.153243
216	17	0.153070
195	33	0.153041
172	52	0.153021
156	32	0.152901
24	26	0.152897
194	60	0.152824
198	30	0.152815
179	11	0.152658
140	52	0.152514
149	22	0.152500
150	18	0.152474
186	28	0.152428
213	15	0.152409
140	26	0.152359
6	21	0.152325
9	50	0.152296
189	18	0.152179
166	55	0.152089
142	52	0.152021
168	10	0.151899
176	21	0.151853
10	34	0.151845
127	22	0.151804
179	30	0.151787
222	15	0.151777
131	51	0.151581
9	55	0.151557
167	11	0.151524
210	21	0.151498
130	33	0.151435
139	52	0.151309
183	54	0.151304
127	60	0.151217
132	22	0.151186
188	17	0.151159
187	29	0.151111
155	32	0.150961
151	64	0.150937
162	55	0.150924
188	25	0.150824
194	57	0.150823
141	52	0.150812
129	11	0.150791
14	31	0.150595
29	60	0.150576
157	60	0.150566
6	52	0.150558
195	22	0.150525
10	29	0.150472
167	17	0.150447
170	52	0.150343
147	18	0.150332
134	50	0.150326
136	22	0.150314
195	50	0.150311
185	55	0.150104
15	52	0.150079
171	50	0.149971
15	53	0.149920
144	54	0.149593
138	52	0.149491
146	26	0.149308
172	21	0.149261
138	11	0.149175
187	25	0.149057
202	33	0.148986
187	60	0.148979
164	11	0.148952
104	14	0.148924
123	11	0.148827
191	23	0.148808
126	63	0.148789
148	53	0.148778
164	54	0.148624
6	38	0.148484
104	15	0.148449
209	29	0.148329
17	55	0.148265
214	18	0.148215
221	16	0.148115
135	52	0.148026
188	29	0.147988
12	52	0.147886
194	50	0.147852
105	14	0.147784
145	18	0.147745
192	22	0.147736
143	52	0.147697
199	15	0.147611
18	53	0.147527
29	57	0.147512
136	25	0.147500
182	17	0.147438
217	22	0.147433
134	55	0.147380
214	57	0.147262
32	14	0.147223
128	15	0.147199
175	28	0.147143
152	57	0.147012
12	38	0.146975
135	56	0.146891
132	14	0.146875
126	53	0.146839
213	29	0.146782
151	54	0.146730
183	17	0.146639
134	14	0.146624
210	29	0.146423
210	25	0.146413
18	52	0.146358
189	50	0.146181
195	53	0.146154
183	11	0.146152
185	21	0.146029
216	11	0.146006
131	64	0.146001
174	25	0.145996
165	53	0.145956
6	25	0.145952
130	19	0.145764
181	11	0.145716
136	60	0.145452
136	52	0.145451
158	50	0.145309
157	50	0.145222
128	22	0.145138
12	50	0.144972
213	19	0.144916
192	50	0.144873
33	17	0.144850
134	54	0.144815
147	60	0.144793
156	53	0.144779
134	51	0.144686
190	60	0.144679
7	54	0.144432
177	17	0.144429
180	53	0.144426
120	26	0.144197
195	55	0.144183
139	54	0.144062
155	14	0.143915
126	10	0.143791
156	25	0.143767
198	50	0.143717
150	22	0.143687
132	50	0.143638
143	26	0.143638
129	60	0.143541
210	22	0.143516
221	19	0.143493
9	36	0.143462
10	55	0.143425
165	52	0.143328
11	35	0.143320
166	64	0.143306
177	52	0.143158
29	17	0.143086
169	50	0.143076
37	7	0.142888
194	52	0.142861
129	15	0.142858
4	35	0.142799
36	50	0.142658
138	54	0.142644
198	32	0.142623
175	15	0.142622
11	53	0.142527
35	53	0.142503
136	50	0.142386
36	53	0.142290
167	21	0.142272
176	22	0.142116
194	53	0.142100
137	14	0.142059
186	50	0.142050
6	29	0.141986
170	50	0.141929
190	14	0.141928
138	22	0.141922
210	19	0.141820
191	57	0.141812
142	26	0.141788
147	25	0.141672
184	21	0.141642
191	25	0.141636
33	53	0.141616
153	14	0.141610
210	15	0.141565
202	15	0.141528
192	18	0.141476
186	54	0.141443
126	38	0.141242
112	18	0.141129
189	14	0.141099
214	11	0.140996
34	52	0.140965
140	54	0.140960
127	64	0.140956
191	33	0.140928
105	15	0.140876
128	19	0.140758
159	53	0.140749
176	26	0.140738
175	52	0.140686
163	55	0.140435
146	28	0.140362
32	52	0.140301
155	54	0.140213
189	54	0.140189
24	28	0.140095
179	52	0.139332
7	17	0.139292
33	54	0.139233
187	17	0.139210
141	18	0.139189
156	57	0.139080
202	50	0.139076
6	26	0.139068
199	50	0.138950
220	11	0.138947
130	17	0.138882
176	17	0.138875
206	22	0.138862
195	60	0.138805
179	24	0.138777
33	55	0.138742
210	26	0.138731
181	52	0.138713
166	14	0.138673
145	54	0.138566
189	55	0.138550
134	60	0.138239
147	22	0.138205
144	52	0.138129
159	61	0.137936
131	50	0.137919
147	29	0.137809
7	53	0.137778
42	7	0.137614
42	10	0.137590
32	54	0.137495
195	34	0.137484
82	52	0.137471
155	59	0.137458
191	21	0.137435
136	57	0.137407
139	21	0.137380
176	30	0.137377
128	18	0.137286
199	28	0.137251
155	56	0.137152
186	53	0.136873
17	60	0.136856
140	11	0.136842
190	11	0.136754
179	28	0.136747
167	60	0.136660
191	17	0.136652
143	14	0.136468
9	60	0.136441
7	52	0.136426
14	54	0.136420
6	34	0.136381
2	37	0.136292
152	14	0.136162
120	30	0.136141
15	28	0.136107
140	21	0.136098
131	25	0.136089
108	15	0.136043
191	34	0.135992
146	52	0.135957
12	51	0.135950
181	54	0.135835
19	21	0.135759
169	57	0.135672
184	60	0.135347
142	54	0.135305
206	33	0.135189
172	33	0.135180
127	23	0.135174
146	54	0.135163
139	15	0.135150
4	50	0.135097
180	64	0.135064
163	50	0.134912
154	50	0.134885
190	25	0.134736
155	33	0.134595
182	52	0.134541
163	54	0.134468
176	52	0.134429
168	29	0.134427
171	54	0.134394
164	55	0.134293
11	34	0.134292
9	31	0.134259
12	31	0.134219
157	14	0.134171
169	54	0.134151
210	30	0.134136
159	55	0.134125
167	28	0.134107
171	11	0.134029
136	26	0.133885
135	54	0.133746
170	11	0.133730
130	51	0.133602
194	34	0.133545
152	32	0.133517
4	40	0.133455
190	22	0.133271
17	51	0.133198
19	31	0.133181
160	57	0.133179
156	33	0.133166
123	15	0.133132
130	64	0.133110
15	31	0.133104
209	24	0.133014
25	61	0.132981
190	26	0.132846
157	61	0.132748
157	64	0.132747
4	11	0.132731
123	33	0.132647
164	29	0.132626
129	19	0.132431
135	50	0.132407
214	14	0.132368
11	38	0.132298
185	19	0.132284
25	26	0.132267
150	60	0.132229
195	23	0.132225
105	57	0.132225
169	53	0.132213
217	25	0.132184
18	63	0.132143
156	55	0.131872
192	19	0.131856
42	14	0.131799
190	33	0.131789
138	15	0.131721
108	53	0.131576
4	59	0.131524
216	15	0.131499
180	30	0.131447
174	54	0.131445
28	14	0.131396
187	57	0.131353
14	28	0.131351
15	64	0.131303
6	30	0.131254
39	50	0.131239
14	38	0.131209
176	19	0.131145
134	49	0.131107
141	54	0.131102
6	35	0.131015
161	57	0.130934
125	51	0.130911
28	55	0.130907
2	38	0.130880
18	57	0.130848
116	30	0.130834
142	15	0.130788
171	22	0.130709
126	48	0.130635
18	55	0.130559
108	11	0.130498
162	14	0.130496
34	53	0.130429
213	26	0.130428
105	63	0.130326
152	18	0.130301
202	34	0.130182
131	11	0.130108
15	60	0.130060
214	19	0.129915
41	4	0.129836
38	7	0.129793
104	61	0.129725
175	30	0.129613
10	21	0.129468
101	10	0.129466
18	51	0.129400
170	54	0.129362
112	53	0.129356
25	54	0.129271
135	51	0.129271
194	51	0.129270
137	18	0.129268
192	29	0.129253
32	55	0.129084
146	14	0.129044
156	17	0.128895
171	53	0.128864
13	55	0.128826
142	17	0.128756
157	51	0.128727
217	20	0.128685
6	33	0.128670
171	24	0.128637
169	51	0.128538
184	50	0.128525
7	38	0.128475
127	34	0.128460
195	52	0.128446
19	60	0.128438
166	17	0.128232
17	31	0.128207
185	29	0.128206
152	64	0.128152
184	26	0.128126
135	14	0.128105
194	33	0.127910
192	14	0.127900
135	18	0.127753
172	53	0.127654
156	21	0.127636
181	19	0.127634
154	18	0.127557
165	54	0.127471
202	24	0.127373
45	4	0.127281
216	18	0.127270
127	25	0.127268
199	64	0.127250
10	38	0.127090
11	32	0.127069
166	60	0.127014
182	28	0.126978
199	32	0.126947
178	15	0.126895
46	4	0.126868
101	14	0.126855
18	54	0.126718
34	21	0.126533
155	11	0.126519
210	60	0.126480
131	15	0.126433
105	61	0.126384
112	52	0.126257
174	50	0.126249
158	51	0.126149
136	55	0.126131
161	52	0.126122
153	17	0.126070
191	51	0.126057
108	14	0.126030
141	14	0.126020
113	51	0.125960
220	10	0.125957
174	22	0.125949
140	55	0.125938
187	30	0.125910
10	25	0.125887
180	17	0.125810
168	51	0.125763
154	33	0.125730
218	57	0.125712
109	55	0.125686
165	55	0.125664
221	20	0.125657
20	52	0.125585
3	37	0.125574
101	61	0.125482
175	11	0.125413
25	53	0.125382
190	57	0.125313
127	55	0.125312
138	50	0.125220
199	19	0.125206
164	50	0.125199
202	11	0.125174
140	53	0.125159
169	55	0.125135
186	55	0.125103
18	49	0.124916
198	60	0.124891
189	11	0.124830
24	24	0.124627
157	52	0.124624
149	14	0.124613
217	24	0.124610
13	30	0.124507
206	11	0.124282
2	35	0.124155
30	20	0.124100
137	52	0.124038
195	54	0.124005
162	64	0.123993
202	31	0.123977
13	38	0.123888
185	50	0.123843
10	30	0.123802
33	18	0.123790
6	11	0.123789
41	50	0.123772
176	33	0.123705
6	15	0.123642
160	51	0.123617
189	26	0.123616
6	63	0.123579
222	10	0.123547
195	18	0.123522
23	14	0.123501
199	60	0.123491
194	54	0.123461
112	22	0.123428
193	52	0.123413
112	15	0.123398
41	14	0.123321
101	15	0.123269
184	57	0.123194
168	17	0.123185
6	67	0.123063
160	55	0.123001
4	64	0.122974
147	21	0.122949
167	15	0.122928
216	21	0.122766
158	11	0.122735
101	57	0.122728
20	50	0.122698
138	55	0.122679
206	23	0.122520
139	50	0.122507
38	15	0.122504
206	34	0.122432
154	54	0.122386
167	18	0.122348
179	23	0.122345
154	63	0.122309
157	32	0.122306
136	54	0.122297
158	10	0.122263
217	29	0.122238
132	59	0.122204
105	64	0.122203
10	60	0.122185
206	15	0.122166
189	15	0.122094
7	16	0.122032
178	29	0.121957
218	18	0.121920
213	20	0.121893
202	26	0.121755
190	15	0.121724
111	53	0.121585
154	11	0.121547
160	52	0.121519
183	30	0.121412
126	60	0.121387
190	18	0.121380
130	56	0.121361
14	29	0.121343
147	53	0.121336
116	26	0.121231
19	25	0.121192
136	53	0.121170
157	11	0.121167
123	52	0.121109
167	10	0.121019
123	23	0.121000
101	63	0.120871
206	19	0.120784
138	53	0.120783
126	35	0.120762
174	53	0.120754
206	14	0.120752
29	53	0.120739
11	31	0.120735
156	18	0.120720
27	24	0.120661
156	15	0.120634
210	23	0.120531
29	54	0.120516
144	55	0.120464
135	49	0.120442
145	25	0.120436
146	17	0.120369
174	29	0.120272
10	36	0.120215
41	6	0.120142
210	18	0.119951
126	40	0.119930
116	53	0.119900
109	53	0.119886
127	67	0.119880
172	30	0.119876
135	55	0.119843
210	64	0.119800
159	10	0.119790
25	22	0.119751
184	25	0.119734
162	60	0.119654
156	10	0.119647
33	50	0.119579
10	20	0.119523
166	51	0.119460
158	53	0.119440
181	55	0.119388
158	52	0.119319
138	57	0.119303
159	54	0.119252
138	29	0.119232
7	34	0.119232
142	53	0.119165
198	53	0.119135
158	55	0.119131
188	30	0.119125
42	4	0.119101
24	17	0.119050
15	34	0.119037
192	15	0.119027
193	50	0.118992
171	26	0.118953
104	64	0.118887
4	37	0.118862
158	14	0.118832
165	51	0.118780
170	57	0.118765
7	55	0.118735
158	58	0.118697
168	57	0.118667
2	100	0.118608
136	64	0.118593
16	34	0.118480
162	11	0.118475
224	11	0.118439
194	56	0.118425
11	28	0.118406
157	10	0.118290
169	18	0.118264
139	10	0.118155
187	33	0.118134
34	55	0.118087
6	40	0.118067
187	51	0.118040
15	35	0.118029
183	55	0.118019
133	51	0.118008
35	54	0.117968
183	28	0.117947
7	21	0.117916
206	64	0.117914
146	15	0.117898
170	51	0.117893
148	60	0.117824
161	53	0.117809
9	30	0.117717
6	13	0.117702
171	10	0.117689
112	19	0.117622
161	54	0.117547
202	64	0.117510
217	52	0.117448
181	53	0.117400
159	51	0.117395
138	10	0.117324
138	21	0.117306
190	32	0.117256
151	52	0.117228
192	33	0.117228
154	29	0.117220
128	59	0.117181
209	28	0.117104
155	10	0.117097
6	19	0.117006
7	28	0.116971
160	53	0.116970
168	33	0.116951
145	55	0.116917
131	17	0.116893
12	53	0.116875
188	60	0.116873
145	53	0.116778
190	49	0.116767
161	55	0.116743
140	19	0.116724
184	29	0.116708
177	55	0.116668
172	28	0.116615
13	49	0.116615
149	54	0.116605
202	53	0.116596
159	32	0.116467
128	38	0.116447
156	54	0.116439
2	57	0.116384
177	54	0.116367
138	25	0.116253
195	28	0.116216
22	55	0.116195
213	28	0.116176
220	15	0.116110
174	15	0.116098
187	64	0.116087
91	50	0.116087
187	23	0.116086
6	31	0.116024
172	13	0.115975
158	49	0.115974
141	53	0.115941
6	14	0.115925
42	52	0.115755
190	30	0.115753
150	28	0.115723
112	14	0.115711
123	34	0.115673
180	33	0.115645
28	57	0.115641
149	26	0.115637
175	50	0.115590
6	23	0.115586
195	11	0.115580
154	15	0.115550
145	14	0.115496
103	11	0.115487
209	17	0.115468
19	27	0.115402
134	53	0.115382
166	67	0.115294
123	19	0.115259
32	22	0.115254
171	33	0.115222
45	11	0.115192
139	26	0.115178
144	53	0.115174
170	55	0.115150
128	47	0.115005
152	21	0.114966
25	50	0.114914
210	57	0.114819
176	53	0.114762
209	22	0.114757
217	16	0.114746
192	26	0.114642
172	26	0.114638
175	19	0.114618
145	22	0.114555
113	50	0.114533
112	50	0.114521
183	50	0.114509
165	10	0.114484
188	23	0.114474
102	66	0.114455
206	20	0.114391
148	50	0.114373
156	61	0.114298
152	33	0.114256
153	22	0.114178
36	54	0.114163
172	32	0.114037
198	55	0.114032
1	37	0.113967
206	32	0.113850
195	31	0.113846
199	53	0.113828
170	18	0.113782
91	52	0.113766
217	53	0.113722
7	35	0.113717
224	10	0.113709
11	33	0.113691
154	53	0.113656
198	31	0.113655
19	50	0.113599
168	32	0.113583
34	54	0.113535
177	53	0.113517
169	32	0.113499
127	10	0.113491
171	55	0.113476
145	29	0.113466
1	38	0.113464
157	33	0.113444
160	50	0.113441
191	49	0.113385
193	57	0.113294
202	60	0.113258
31	10	0.113247
14	37	0.113228
116	19	0.113206
134	15	0.113184
108	55	0.113111
195	21	0.113030
137	54	0.113023
37	52	0.113003
10	17	0.112940
6	27	0.112939
28	25	0.112935
194	63	0.112904
142	55	0.112873
175	33	0.112760
140	50	0.112742
9	24	0.112731
25	29	0.112703
2	40	0.112688
127	18	0.112684
162	57	0.112663
189	21	0.112663
32	53	0.112657
149	53	0.112652
166	11	0.112608
11	24	0.112514
185	11	0.112461
192	53	0.112449
190	19	0.112340
120	11	0.112306
186	30	0.112265
198	51	0.112228
126	32	0.112207
199	22	0.112206
109	57	0.112191
190	28	0.112163
210	24	0.112097
128	40	0.112093
160	56	0.112007
173	18	0.111999
153	50	0.111875
16	55	0.111850
153	32	0.111822
198	35	0.111803
221	50	0.111800
104	57	0.111742
179	20	0.111660
175	24	0.111561
209	14	0.111543
154	52	0.111441
217	26	0.111399
197	57	0.111397
123	64	0.111357
199	34	0.111305
210	11	0.111268
206	17	0.111197
23	29	0.111193
126	47	0.111182
206	27	0.111172
202	52	0.111145
194	49	0.111109
163	14	0.111104
4	34	0.111099
128	35	0.111032
139	53	0.111017
130	57	0.110991
128	57	0.110951
123	14	0.110940
179	54	0.110931
150	54	0.110855
169	13	0.110792
46	8	0.110768
127	63	0.110714
149	50	0.110665
191	64	0.110583
179	33	0.110566
169	17	0.110521
16	60	0.110521
191	32	0.110504
168	18	0.110488
37	8	0.110479
14	55	0.110448
198	57	0.110437
154	21	0.110422
4	55	0.110411
108	18	0.110303
12	49	0.110303
119	11	0.110289
101	60	0.110251
214	17	0.110237
155	67	0.110212
2	58	0.110199
33	15	0.110167
129	21	0.110133
146	53	0.110103
105	55	0.110101
7	11	0.110054
166	49	0.109937
192	54	0.109883
140	17	0.109852
45	50	0.109848
183	53	0.109785
134	58	0.109749
25	25	0.109653
154	32	0.109626
142	28	0.109564
103	14	0.109539
176	54	0.109533
174	13	0.109410
180	50	0.109394
94	11	0.109337
137	57	0.109327
130	28	0.109316
125	49	0.109253
26	20	0.109244
11	54	0.109240
210	20	0.109235
170	53	0.109216
186	17	0.109173
129	64	0.109163
17	30	0.109022
169	33	0.108989
46	11	0.108946
106	57	0.108942
185	17	0.108860
192	11	0.108850
2	13	0.108838
194	32	0.108830
162	51	0.108800
214	22	0.108680
153	52	0.108674
138	17	0.108648
151	53	0.108596
188	33	0.108546
21	26	0.108545
24	55	0.108523
210	14	0.108473
189	28	0.108463
7	30	0.108451
127	49	0.108403
113	53	0.108351
194	59	0.108345
153	15	0.108323
149	17	0.108289
129	17	0.108203
220	17	0.108165
136	17	0.108148
165	50	0.108112
214	60	0.108080
1	99	0.108072
2	11	0.108060
151	50	0.108037
42	50	0.108036
169	7	0.108008
28	54	0.107971
167	24	0.107961
142	11	0.107958
2	36	0.107948
172	54	0.107944
184	10	0.107911
136	21	0.107859
45	7	0.107846
155	38	0.107833
176	50	0.107807
169	49	0.107791
202	14	0.107788
5	57	0.107774
217	54	0.107656
169	8	0.107603
166	33	0.107505
109	60	0.107427
166	10	0.107419
4	54	0.107411
176	55	0.107409
221	21	0.107397
182	54	0.107389
15	38	0.107362
26	57	0.107348
195	32	0.107316
174	55	0.107312
210	17	0.107246
194	35	0.107208
19	92	0.107168
137	11	0.107146
189	60	0.107137
181	17	0.107126
139	55	0.107122
221	52	0.107119
196	33	0.107075
152	17	0.107013
195	14	0.106969
32	15	0.106953
168	60	0.106935
173	52	0.106931
209	26	0.106918
131	67	0.106890
18	67	0.106809
119	30	0.106775
198	49	0.106743
126	37	0.106733
145	50	0.106733
4	60	0.106666
120	15	0.106657
131	19	0.106647
209	18	0.106593
213	23	0.106587
199	11	0.106580
221	53	0.106525
150	26	0.106517
4	53	0.106496
116	22	0.106453
37	50	0.106443
186	11	0.106442
41	5	0.106429
161	50	0.106331
128	31	0.106319
195	64	0.106313
87	52	0.106241
28	52	0.106230
167	33	0.106182
155	51	0.106173
206	50	0.106139
13	27	0.106070
185	26	0.106059
115	14	0.106038
190	64	0.105972
230	2	0.105952
166	29	0.105820
44	4	0.105813
192	30	0.105801
41	8	0.105782
160	54	0.105780
15	54	0.105759
115	50	0.105721
159	15	0.105637
165	11	0.105563
193	51	0.105554
152	11	0.105531
147	14	0.105520
101	64	0.105510
179	53	0.105402
12	37	0.105383
171	30	0.105274
15	51	0.105254
66	50	0.105212
140	57	0.105188
82	50	0.105172
13	24	0.105138
139	17	0.105131
172	22	0.105128
163	51	0.105128
135	53	0.105103
134	22	0.105096
30	53	0.105093
1	35	0.105081
37	51	0.105075
178	50	0.105013
46	7	0.105004
113	60	0.104993
22	53	0.104963
7	23	0.104955
6	56	0.104936
7	57	0.104914
128	56	0.104906
178	54	0.104872
136	33	0.104850
154	28	0.104768
15	33	0.104753
128	48	0.104744
217	23	0.104735
29	52	0.104673
148	56	0.104622
198	61	0.104596
220	18	0.104588
144	57	0.104582
177	13	0.104569
2	61	0.104538
21	28	0.104442
150	55	0.104430
143	15	0.104395
154	17	0.104386
149	55	0.104340
153	11	0.104333
199	14	0.104311
171	15	0.104277
93	11	0.104266
155	47	0.104244
128	17	0.104234
113	55	0.104174
19	32	0.104155
132	49	0.104139
113	52	0.104101
14	57	0.104081
198	52	0.104078
222	19	0.104057
155	34	0.104032
122	50	0.104009
221	23	0.103961
136	19	0.103954
157	53	0.103930
105	10	0.103915
6	32	0.103886
187	32	0.103803
109	52	0.103757
159	17	0.103754
191	31	0.103736
221	12	0.103704
2	59	0.103653
101	8	0.103527
210	28	0.103526
170	56	0.103513
163	60	0.103495
177	60	0.103475
143	53	0.103456
169	56	0.103404
157	49	0.103400
7	60	0.103382
19	64	0.103361
166	21	0.103353
221	24	0.103331
167	30	0.103298
221	57	0.103282
9	64	0.103276
162	17	0.103267
159	67	0.103259
152	49	0.103258
203	29	0.103215
217	28	0.103172
198	38	0.103162
151	58	0.103160
159	49	0.103151
101	7	0.103147
116	15	0.103141
168	49	0.103112
224	7	0.103111
146	55	0.103093
141	55	0.103071
116	50	0.103034
164	28	0.103007
112	54	0.102933
153	24	0.102905
151	18	0.102902
4	33	0.102863
153	54	0.102841
168	15	0.102824
111	52	0.102818
10	27	0.102817
157	55	0.102814
38	50	0.102803
224	14	0.102748
199	23	0.102690
41	3	0.102677
206	31	0.102670
35	55	0.102619
8	38	0.102615
114	52	0.102610
16	54	0.102473
7	27	0.102409
112	55	0.102381
116	52	0.102154
138	51	0.102136
147	50	0.102031
94	50	0.102018
161	51	0.102012
173	7	0.102009
11	49	0.101998
42	15	0.101983
11	20	0.101969
21	30	0.101955
159	21	0.101949
14	48	0.101930
13	60	0.101913
199	67	0.101875
144	18	0.101846
123	60	0.101825
194	38	0.101825
15	55	0.101788
194	64	0.101760
91	55	0.101759
91	54	0.101721
4	16	0.101721
168	21	0.101650
16	27	0.101624
190	51	0.101589
192	55	0.101567
122	33	0.101566
164	15	0.101524
158	63	0.101510
138	33	0.101508
136	10	0.101507
176	28	0.101447
132	15	0.101426
17	57	0.101426
109	50	0.101394
199	52	0.101381
132	64	0.101358
100	11	0.101357
15	49	0.101348
15	67	0.101299
156	24	0.101237
9	37	0.101230
17	49	0.101213
116	18	0.101208
33	60	0.101114
2	56	0.101111
125	33	0.101071
151	14	0.101021
186	60	0.101018
191	59	0.100909
38	8	0.100908
109	51	0.100903
4	57	0.100892
170	17	0.100873
158	54	0.100849
4	17	0.100830
192	60	0.100784
130	23	0.100777
111	55	0.100733
7	31	0.100642
202	27	0.100630
91	53	0.100612
26	24	0.100607
155	15	0.100595
159	33	0.100575
191	28	0.100575
154	58	0.100574
175	54	0.100513
133	30	0.100493
126	59	0.100481
4	49	0.100449
26	60	0.100446
135	60	0.100421
115	18	0.100414
128	13	0.100385
126	14	0.100379
175	53	0.100366
221	8	0.100355
17	24	0.100348
2	53	0.100327
14	60	0.100312
29	19	0.100286
150	17	0.100267
143	55	0.100248
133	33	0.100232
119	50	0.100225
25	30	0.100187
104	17	0.100183
131	30	0.100151
188	57	0.100148
141	22	0.100142
108	52	0.100137
4	15	0.100136
7	14	0.100129
149	15	0.100118
140	28	0.100115
179	50	0.100050
105	53	0.100014
22	57	0.099989
4	67	0.099989
190	21	0.099971
30	60	0.099957
164	25	0.099955
25	52	0.099926
206	18	0.099914
153	55	0.099900
3	38	0.099895
20	54	0.099867
3	40	0.099826
214	55	0.099809
4	13	0.099809
16	38	0.099787
24	53	0.099759
207	64	0.099695
132	58	0.099677
155	18	0.099635
183	60	0.099558
116	29	0.099536
20	22	0.099525
1	34	0.099511
178	53	0.099493
39	52	0.099475
164	17	0.099467
122	34	0.099448
216	20	0.099418
83	52	0.099415
131	33	0.099324
104	63	0.099269
39	57	0.099261
223	11	0.099260
177	50	0.099230
119	14	0.099228
210	61	0.099224
139	33	0.099222
36	29	0.099212
142	50	0.099180
6	36	0.099141
126	54	0.099139
109	18	0.099115
173	8	0.099096
126	29	0.099091
183	23	0.099057
102	10	0.099034
159	18	0.099023
120	29	0.098977
145	21	0.098975
153	33	0.098871
21	63	0.098840
133	64	0.098812
[truncated: 21,000 more rows]
