# Supplementary material for: Force-Generation by the Trans-Envelope Tol-Pal System
Source: Front Microbiol. 2022 Mar 3;13:852176. doi: 10.3389/fmicb.2022.852176 (PMC8928145; doi:10.3389/fmicb.2022.852176)
Supplement: Supplementary file 2 [file Data_Sheet_2.ZIP › Supplementary-RaptorX/TolQ(A)-TolA100(B).all_in_one/690377A_690377B.gcnn_intra_A]

0.004522	0.358470	0.345380	0.202692	0.093720	0.021872	0.101584	0.129661	0.108395	0.033244	0.040727	0.070320	0.033928	0.028037	0.043924	0.060188	0.025686	0.029904	0.040133	0.032608	0.021240	0.025074	0.028251	0.023316	0.030437	0.028285	0.026161	0.027003	0.034385	0.032650	0.021306	0.026065	0.037201	0.031097	0.021987	0.035559	0.039128	0.030773	0.038308	0.045631	0.044803	0.037070	0.043861	0.048681	0.038986	0.040757	0.050203	0.069272	0.031548	0.029661
0.358470	0.010131	0.312203	0.365119	0.185892	0.086986	0.041366	0.209424	0.140596	0.038326	0.045716	0.068828	0.029995	0.023818	0.029891	0.038191	0.023016	0.027849	0.029456	0.027737	0.016667	0.019501	0.021017	0.017426	0.024764	0.023852	0.022293	0.026950	0.037955	0.039894	0.022509	0.026748	0.044777	0.035951	0.022801	0.042850	0.050727	0.038936	0.043130	0.053228	0.048648	0.038687	0.046681	0.053996	0.041192	0.044491	0.048887	0.070367	0.033259	0.031085
0.345380	0.312203	0.013747	0.441656	0.451848	0.186224	0.122629	0.106511	0.144908	0.023824	0.035043	0.073435	0.019636	0.015381	0.013501	0.014334	0.011464	0.022430	0.011806	0.011404	0.009414	0.009043	0.008588	0.007504	0.011150	0.012066	0.010407	0.017112	0.021061	0.026137	0.015201	0.016164	0.032729	0.020916	0.014581	0.028559	0.049842	0.040309	0.038337	0.045563	0.038015	0.026280	0.042747	0.042806	0.027706	0.037510	0.037588	0.051496	0.018075	0.018297
0.202692	0.365119	0.441656	0.031177	0.506382	0.519809	0.373497	0.463717	0.328068	0.080455	0.118923	0.295444	0.089642	0.027346	0.038658	0.065695	0.037424	0.032505	0.037743	0.061544	0.032697	0.026711	0.029208	0.029343	0.032941	0.022650	0.024000	0.024551	0.054681	0.062500	0.025667	0.040197	0.066145	0.059762	0.036234	0.059108	0.055028	0.044589	0.050118	0.046046	0.061896	0.060516	0.039734	0.044089	0.051759	0.043094	0.030745	0.057022	0.036211	0.016511
0.093720	0.185892	0.451848	0.506382	0.032265	0.690646	0.642292	0.611217	0.510006	0.065179	0.075163	0.050469	0.032738	0.018242	0.008158	0.008504	0.008812	0.012652	0.008775	0.011219	0.009850	0.008526	0.009094	0.008004	0.009399	0.008032	0.009168	0.012181	0.018023	0.023055	0.014890	0.017739	0.035694	0.022038	0.014689	0.025516	0.047483	0.032579	0.033062	0.031037	0.033249	0.025290	0.028849	0.037023	0.033088	0.034100	0.024147	0.051359	0.023075	0.012444
0.021872	0.086986	0.186224	0.519809	0.690646	0.068398	0.746698	0.631664	0.608271	0.573092	0.075701	0.036097	0.048447	0.035140	0.037699	0.030339	0.039734	0.033382	0.047879	0.101198	0.121046	0.065934	0.060729	0.096321	0.104088	0.032506	0.033050	0.039796	0.077713	0.065732	0.040501	0.077994	0.118907	0.098678	0.082006	0.109613	0.085948	0.082031	0.083444	0.056641	0.128840	0.127942	0.048140	0.057321	0.117199	0.079565	0.035540	0.083866	0.108016	0.024179
0.101584	0.041366	0.122629	0.373497	0.642292	0.746698	0.078700	0.728652	0.688110	0.689942	0.698140	0.059215	0.081089	0.037041	0.059999	0.027447	0.024409	0.021153	0.033161	0.039008	0.074062	0.050399	0.041979	0.048166	0.070768	0.023150	0.019673	0.020762	0.056028	0.044528	0.021032	0.044893	0.085300	0.067556	0.050357	0.074737	0.063337	0.059906	0.056396	0.053623	0.101963	0.089840	0.035440	0.052471	0.088816	0.059225	0.025499	0.055520	0.067197	0.014610
0.129661	0.209424	0.106511	0.463717	0.611217	0.631664	0.728652	0.077435	0.767366	0.721127	0.736095	0.617178	0.085996	0.109884	0.049321	0.056914	0.024872	0.009026	0.005524	0.009472	0.008159	0.006443	0.006519	0.005236	0.005930	0.004763	0.004017	0.004251	0.007473	0.008555	0.005981	0.006677	0.015663	0.009489	0.006905	0.010145	0.015385	0.015780	0.015022	0.017712	0.021240	0.016649	0.013901	0.026283	0.026080	0.017153	0.012370	0.030469	0.016975	0.004822
0.108395	0.140596	0.144908	0.328068	0.510006	0.608271	0.688110	0.767366	0.094029	0.830241	0.769665	0.713109	0.644685	0.071357	0.141934	0.128170	0.180801	0.026820	0.011072	0.047452	0.059859	0.023962	0.026250	0.047482	0.032461	0.013160	0.017187	0.013450	0.027493	0.024202	0.016758	0.033423	0.052343	0.051869	0.048616	0.064130	0.040846	0.044087	0.037982	0.030693	0.082722	0.075688	0.020136	0.056241	0.124888	0.037585	0.022158	0.139112	0.115971	0.012659
0.033244	0.038326	0.023824	0.080455	0.065179	0.573092	0.689942	0.721127	0.830241	0.077145	0.882517	0.760968	0.745382	0.553913	0.073575	0.149073	0.233517	0.096056	0.015853	0.030127	0.080506	0.025670	0.015706	0.035953	0.042161	0.014543	0.018421	0.020096	0.041872	0.026584	0.019853	0.037963	0.055309	0.054238	0.054623	0.072966	0.048624	0.058978	0.049103	0.028364	0.099381	0.094559	0.022620	0.043233	0.125816	0.044751	0.015272	0.065907	0.103390	0.011881
0.040727	0.045716	0.035043	0.118923	0.075163	0.075701	0.698140	0.736095	0.769665	0.882517	0.044361	0.878904	0.765575	0.644002	0.515888	0.072939	0.165975	0.057748	0.025892	0.014163	0.009548	0.005996	0.007666	0.009077	0.014052	0.007588	0.008570	0.007637	0.023839	0.018492	0.009112	0.014439	0.026305	0.025394	0.022370	0.038273	0.027877	0.033910	0.029295	0.022844	0.075774	0.066566	0.020834	0.045392	0.082980	0.037575	0.016041	0.047802	0.052449	0.010942
0.070320	0.068828	0.073435	0.295444	0.050469	0.036097	0.059215	0.617178	0.713109	0.760968	0.878904	0.024778	0.897105	0.767446	0.587434	0.526603	0.109975	0.049924	0.010934	0.015022	0.008319	0.001077	0.001038	0.002453	0.003472	0.002814	0.003285	0.003391	0.006351	0.007328	0.005441	0.006035	0.010420	0.008925	0.008017	0.012012	0.014241	0.014233	0.014057	0.014719	0.048354	0.028809	0.017596	0.072968	0.100200	0.030914	0.021315	0.146908	0.058864	0.012629
0.033928	0.029995	0.019636	0.089642	0.032738	0.048447	0.081089	0.085996	0.644685	0.745382	0.765575	0.897105	0.036432	0.920358	0.770453	0.813118	0.903427	0.131447	0.028007	0.036233	0.120972	0.006856	0.001022	0.002067	0.004769	0.003365	0.005587	0.007198	0.014146	0.015084	0.012946	0.021354	0.024845	0.023376	0.025917	0.034355	0.025035	0.036766	0.033823	0.026297	0.116204	0.104397	0.025894	0.098011	0.263797	0.084030	0.029650	0.185516	0.177510	0.019406
0.028037	0.023818	0.015381	0.027346	0.018242	0.035140	0.037041	0.109884	0.071357	0.553913	0.644002	0.767446	0.920358	0.050088	0.908691	0.838142	0.922763	0.864741	0.032632	0.013987	0.009685	0.005020	0.000901	0.000274	0.000522	0.001798	0.002520	0.004997	0.007842	0.009448	0.009883	0.014408	0.018767	0.013739	0.014990	0.020891	0.017031	0.025640	0.027374	0.020369	0.054400	0.045591	0.018962	0.047175	0.116558	0.055666	0.017049	0.071239	0.089217	0.021864
0.043924	0.029891	0.013501	0.038658	0.008158	0.037699	0.059999	0.049321	0.141934	0.073575	0.515888	0.587434	0.770453	0.908691	0.110281	0.909053	0.845656	0.849341	0.858627	0.027815	0.007812	0.005641	0.004075	0.000631	0.000134	0.000268	0.001481	0.002195	0.006034	0.008048	0.004714	0.009143	0.013907	0.011804	0.010330	0.015311	0.010491	0.014182	0.015146	0.013999	0.058689	0.043673	0.013733	0.049249	0.095645	0.034525	0.014818	0.059459	0.055963	0.011215
0.060188	0.038191	0.014334	0.065695	0.008504	0.030339	0.027447	0.056914	0.128170	0.149073	0.072939	0.526603	0.813118	0.838142	0.909053	0.227925	0.908298	0.848815	0.890274	0.892634	0.030667	0.009534	0.005201	0.003065	0.000420	0.000076	0.000245	0.001975	0.005460	0.008487	0.006109	0.011561	0.016591	0.017502	0.020739	0.025564	0.016052	0.028103	0.025043	0.020391	0.173298	0.118017	0.018761	0.126635	0.294384	0.057355	0.020286	0.152837	0.118343	0.009688
0.025686	0.023016	0.011464	0.037424	0.008812	0.039734	0.024409	0.024872	0.180801	0.233517	0.165975	0.109975	0.903427	0.922763	0.845656	0.908298	0.374272	0.871611	0.847125	0.906910	0.908223	0.031956	0.009320	0.008599	0.004838	0.000303	0.000178	0.000570	0.006006	0.008009	0.008084	0.016527	0.018742	0.022840	0.032019	0.034878	0.013507	0.028428	0.026018	0.011630	0.097136	0.153076	0.017000	0.049725	0.285562	0.096786	0.013753	0.077377	0.146304	0.013809
0.029904	0.027849	0.022430	0.032505	0.012652	0.033382	0.021153	0.009026	0.026820	0.096056	0.057748	0.049924	0.131447	0.864741	0.849341	0.848815	0.871611	0.387688	0.868740	0.841206	0.868447	0.853433	0.021723	0.006798	0.005516	0.002067	0.000398	0.000169	0.000667	0.003915	0.003763	0.006674	0.008440	0.008036	0.009602	0.012402	0.008368	0.009091	0.011602	0.006607	0.023124	0.023653	0.007936	0.020034	0.053686	0.031696	0.008270	0.035103	0.060175	0.016848
0.040133	0.029456	0.011806	0.037743	0.008775	0.047879	0.033161	0.005524	0.011072	0.015853	0.025892	0.010934	0.028007	0.032632	0.858627	0.890274	0.847125	0.868740	0.428987	0.884930	0.843871	0.865800	0.859664	0.025380	0.008257	0.002435	0.003037	0.000452	0.000241	0.001028	0.002761	0.006148	0.009401	0.016615	0.015864	0.025200	0.014993	0.025228	0.015077	0.012228	0.090151	0.045722	0.008097	0.041425	0.110317	0.022944	0.008040	0.039064	0.046915	0.006501
0.032608	0.027737	0.011404	0.061544	0.011219	0.101198	0.039008	0.009472	0.047452	0.030127	0.014163	0.015022	0.036233	0.013987	0.027815	0.892634	0.906910	0.841206	0.884930	0.506053	0.884084	0.832234	0.864618	0.867862	0.032681	0.006869	0.007281	0.005749	0.000967	0.000383	0.001165	0.009608	0.012032	0.025721	0.041040	0.033578	0.016615	0.074357	0.039426	0.011319	0.154027	0.139853	0.009398	0.037043	0.219129	0.041308	0.008375	0.045459	0.076571	0.006342
0.021240	0.016667	0.009414	0.032697	0.009850	0.121046	0.074062	0.008159	0.059859	0.080506	0.009548	0.008319	0.120972	0.009685	0.007812	0.030667	0.908223	0.868447	0.843871	0.884084	0.519814	0.868927	0.824029	0.851393	0.853022	0.035259	0.016491	0.011914	0.006760	0.001455	0.000567	0.002745	0.008294	0.014950	0.024160	0.021882	0.008177	0.024695	0.022562	0.006282	0.027385	0.069612	0.007162	0.009664	0.065801	0.033064	0.006476	0.020575	0.063002	0.010037
0.025074	0.019501	0.009043	0.026711	0.008526	0.065934	0.050399	0.006443	0.023962	0.025670	0.005996	0.001077	0.006856	0.005020	0.005641	0.009534	0.031956	0.853433	0.865800	0.832234	0.868927	0.506457	0.844059	0.798784	0.826660	0.792497	0.040559	0.013628	0.010923	0.008339	0.001658	0.000713	0.002065	0.008940	0.010724	0.012799	0.009046	0.013435	0.010080	0.006902	0.027949	0.018501	0.003481	0.008104	0.034138	0.014421	0.005619	0.017752	0.046244	0.008238
0.028251	0.021017	0.008588	0.029208	0.009094	0.060729	0.041979	0.006519	0.026250	0.015706	0.007666	0.001038	0.001022	0.000901	0.004075	0.005201	0.009320	0.021723	0.859664	0.864618	0.824029	0.844059	0.499737	0.811891	0.794309	0.798277	0.769932	0.042564	0.024294	0.012728	0.010552	0.002600	0.000947	0.004930	0.015190	0.012514	0.015636	0.043557	0.016178	0.009535	0.075765	0.042527	0.004356	0.011386	0.048242	0.015113	0.005522	0.021309	0.043778	0.007989
0.023316	0.017426	0.007504	0.029343	0.008004	0.096321	0.048166	0.005236	0.047482	0.035953	0.009077	0.002453	0.002067	0.000274	0.000631	0.003065	0.008599	0.006798	0.025380	0.867862	0.851393	0.798784	0.811891	0.467570	0.804477	0.770802	0.784572	0.741005	0.054716	0.020305	0.027281	0.024230	0.003113	0.001923	0.008576	0.013035	0.008958	0.047984	0.027858	0.005852	0.049102	0.070526	0.005381	0.006683	0.039567	0.012036	0.003726	0.010674	0.035165	0.004616
0.030437	0.024764	0.011150	0.032941	0.009399	0.104088	0.070768	0.005930	0.032461	0.042161	0.014052	0.003472	0.004769	0.000522	0.000134	0.000420	0.004838	0.005516	0.008257	0.032681	0.853022	0.826660	0.794309	0.804477	0.440368	0.762794	0.756428	0.726188	0.697832	0.053400	0.026934	0.018286	0.007646	0.002904	0.000864	0.001806	0.004417	0.009096	0.010250	0.004629	0.016762	0.026011	0.005348	0.006236	0.024975	0.012934	0.004783	0.011908	0.043077	0.008400
0.028285	0.023852	0.012066	0.022650	0.008032	0.032506	0.023150	0.004763	0.013160	0.014543	0.007588	0.002814	0.003365	0.001798	0.000268	0.000076	0.000303	0.002067	0.002435	0.006869	0.035259	0.792497	0.798277	0.770802	0.762794	0.405575	0.735164	0.732936	0.733824	0.700669	0.055364	0.031217	0.010445	0.009549	0.001826	0.000357	0.000754	0.003494	0.003369	0.002625	0.009613	0.008908	0.003410	0.005173	0.016706	0.008354	0.003481	0.009255	0.024830	0.005369
0.026161	0.022293	0.010407	0.024000	0.009168	0.033050	0.019673	0.004017	0.017187	0.018421	0.008570	0.003285	0.005587	0.002520	0.001481	0.000245	0.000178	0.000398	0.003037	0.007281	0.016491	0.040559	0.769932	0.784572	0.756428	0.735164	0.379646	0.716904	0.729369	0.741416	0.742703	0.065406	0.012684	0.023191	0.013995	0.000883	0.000236	0.001321	0.003164	0.002174	0.010091	0.011341	0.002993	0.004569	0.016858	0.007053	0.003032	0.007029	0.017964	0.003410
0.027003	0.026950	0.017112	0.024551	0.012181	0.039796	0.020762	0.004251	0.013450	0.020096	0.007637	0.003391	0.007198	0.004997	0.002195	0.001975	0.000570	0.000169	0.000452	0.005749	0.011914	0.013628	0.042564	0.741005	0.726188	0.732936	0.716904	0.370695	0.709657	0.750706	0.816460	0.772335	0.040365	0.014807	0.020002	0.004379	0.000472	0.000199	0.000508	0.001402	0.004121	0.006868	0.002882	0.003754	0.011701	0.007284	0.003454	0.006201	0.013307	0.003368
0.034385	0.037955	0.021061	0.054681	0.018023	0.077713	0.056028	0.007473	0.027493	0.041872	0.023839	0.006351	0.014146	0.007842	0.006034	0.005460	0.006006	0.000667	0.000241	0.000967	0.006760	0.010923	0.024294	0.054716	0.697832	0.733824	0.729369	0.709657	0.342377	0.738510	0.722908	0.756277	0.730130	0.034352	0.011621	0.007067	0.002028	0.000338	0.000104	0.000346	0.004812	0.007826	0.002898	0.005094	0.019661	0.011885	0.006091	0.009237	0.021291	0.004995
0.032650	0.039894	0.026137	0.062500	0.023055	0.065732	0.044528	0.008555	0.024202	0.026584	0.018492	0.007328	0.015084	0.009448	0.008048	0.008487	0.008009	0.003915	0.001028	0.000383	0.001455	0.008339	0.012728	0.020305	0.053400	0.700669	0.741416	0.750706	0.738510	0.377459	0.750925	0.778921	0.775262	0.789857	0.027069	0.009192	0.003826	0.002838	0.000327	0.000101	0.000724	0.004099	0.002286	0.003956	0.012486	0.008320	0.005479	0.008411	0.016127	0.004200
0.021306	0.022509	0.015201	0.025667	0.014890	0.040501	0.021032	0.005981	0.016758	0.019853	0.009112	0.005441	0.012946	0.009883	0.004714	0.006109	0.008084	0.003763	0.002761	0.001165	0.000567	0.001658	0.010552	0.027281	0.026934	0.055364	0.742703	0.816460	0.722908	0.750925	0.405140	0.777817	0.790872	0.802360	0.840524	0.028627	0.009810	0.008181	0.004597	0.000344	0.000216	0.000692	0.001660	0.002523	0.008113	0.005055	0.003511	0.006231	0.012005	0.003054
0.026065	0.026748	0.016164	0.040197	0.017739	0.077994	0.044893	0.006677	0.033423	0.037963	0.014439	0.006035	0.021354	0.014408	0.009143	0.011561	0.016527	0.006674	0.006148	0.009608	0.002745	0.000713	0.002600	0.024230	0.018286	0.031217	0.065406	0.772335	0.756277	0.778921	0.777817	0.402843	0.795057	0.807681	0.836621	0.817771	0.024680	0.010238	0.006194	0.002831	0.000930	0.000346	0.000462	0.002397	0.009978	0.006052	0.004674	0.007650	0.021309	0.004784
0.037201	0.044777	0.032729	0.066145	0.035694	0.118907	0.085300	0.015663	0.052343	0.055309	0.026305	0.010420	0.024845	0.018767	0.013907	0.016591	0.018742	0.008440	0.009401	0.012032	0.008294	0.002065	0.000947	0.003113	0.007646	0.010445	0.012684	0.040365	0.730130	0.775262	0.790872	0.795057	0.415670	0.804691	0.798171	0.809779	0.797183	0.029864	0.014187	0.006413	0.007513	0.001414	0.000229	0.000844	0.008311	0.005677	0.004743	0.008691	0.020228	0.005754
0.031097	0.035951	0.020916	0.059762	0.022038	0.098678	0.067556	0.009489	0.051869	0.054238	0.025394	0.008925	0.023376	0.013739	0.011804	0.017502	0.022840	0.008036	0.016615	0.025721	0.014950	0.008940	0.004930	0.001923	0.002904	0.009549	0.023191	0.014807	0.034352	0.789857	0.802360	0.807681	0.804691	0.420156	0.826295	0.795811	0.789726	0.760953	0.035776	0.009584	0.014207	0.008127	0.000537	0.000259	0.001561	0.003345	0.003145	0.006228	0.014302	0.004062
0.021987	0.022801	0.014581	0.036234	0.014689	0.082006	0.050357	0.006905	0.048616	0.054623	0.022370	0.008017	0.025917	0.014990	0.010330	0.020739	0.032019	0.009602	0.015864	0.041040	0.024160	0.010724	0.015190	0.008576	0.000864	0.001826	0.013995	0.020002	0.011621	0.027069	0.840524	0.836621	0.798171	0.826295	0.432767	0.815497	0.763643	0.793714	0.764456	0.032601	0.019580	0.021682	0.004249	0.000906	0.000963	0.000712	0.002254	0.004587	0.013360	0.003453
0.035559	0.042850	0.028559	0.059108	0.025516	0.109613	0.074737	0.010145	0.064130	0.072966	0.038273	0.012012	0.034355	0.020891	0.015311	0.025564	0.034878	0.012402	0.025200	0.033578	0.021882	0.012799	0.012514	0.013035	0.001806	0.000357	0.000883	0.004379	0.007067	0.009192	0.028627	0.817771	0.809779	0.795811	0.815497	0.386283	0.763601	0.747501	0.762810	0.703082	0.049769	0.024315	0.008267	0.005884	0.004761	0.000525	0.000936	0.005381	0.015192	0.005211
0.039128	0.050727	0.049842	0.055028	0.047483	0.085948	0.063337	0.015385	0.040846	0.048624	0.027877	0.014241	0.025035	0.017031	0.010491	0.016052	0.013507	0.008368	0.014993	0.016615	0.008177	0.009046	0.015636	0.008958	0.004417	0.000754	0.000236	0.000472	0.002028	0.003826	0.009810	0.024680	0.797183	0.789726	0.763643	0.763601	0.342909	0.746708	0.736471	0.726750	0.717348	0.043422	0.014049	0.009567	0.009804	0.002399	0.000464	0.001167	0.006242	0.004016
0.030773	0.038936	0.040309	0.044589	0.032579	0.082031	0.059906	0.015780	0.044087	0.058978	0.033910	0.014233	0.036766	0.025640	0.014182	0.028103	0.028428	0.009091	0.025228	0.074357	0.024695	0.013435	0.043557	0.047984	0.009096	0.003494	0.001321	0.000199	0.000338	0.002838	0.008181	0.010238	0.029864	0.760953	0.793714	0.747501	0.746708	0.316477	0.740076	0.723620	0.753878	0.764355	0.031606	0.010053	0.011676	0.009537	0.001157	0.000546	0.002055	0.003956
0.038308	0.043130	0.038337	0.050118	0.033062	0.083444	0.056396	0.015022	0.037982	0.049103	0.029295	0.014057	0.033823	0.027374	0.015146	0.025043	0.026018	0.011602	0.015077	0.039426	0.022562	0.010080	0.016178	0.027858	0.010250	0.003369	0.003164	0.000508	0.000104	0.000327	0.004597	0.006194	0.014187	0.035776	0.764456	0.762810	0.736471	0.740076	0.285880	0.721842	0.739322	0.774349	0.767193	0.030358	0.014201	0.013022	0.008631	0.001921	0.000928	0.000964
0.045631	0.053228	0.045563	0.046046	0.031037	0.056641	0.053623	0.017712	0.030693	0.028364	0.022844	0.014719	0.026297	0.020369	0.013999	0.020391	0.011630	0.006607	0.012228	0.011319	0.006282	0.006902	0.009535	0.005852	0.004629	0.002625	0.002174	0.001402	0.000346	0.000101	0.000344	0.002831	0.006413	0.009584	0.032601	0.703082	0.726750	0.723620	0.721842	0.267933	0.730364	0.753398	0.762356	0.745490	0.032979	0.014561	0.008267	0.016270	0.002565	0.000513
0.044803	0.048648	0.038015	0.061896	0.033249	0.128840	0.101963	0.021240	0.082722	0.099381	0.075774	0.048354	0.116204	0.054400	0.058689	0.173298	0.097136	0.023124	0.090151	0.154027	0.027385	0.027949	0.075765	0.049102	0.016762	0.009613	0.010091	0.004121	0.004812	0.000724	0.000216	0.000930	0.007513	0.014207	0.019580	0.049769	0.717348	0.753878	0.739322	0.730364	0.298945	0.773831	0.766637	0.794050	0.795439	0.036501	0.010429	0.013024	0.011096	0.000907
0.037070	0.038687	0.026280	0.060516	0.025290	0.127942	0.089840	0.016649	0.075688	0.094559	0.066566	0.028809	0.104397	0.045591	0.043673	0.118017	0.153076	0.023653	0.045722	0.139853	0.069612	0.018501	0.042527	0.070526	0.026011	0.008908	0.011341	0.006868	0.007826	0.004099	0.000692	0.000346	0.001414	0.008127	0.021682	0.024315	0.043422	0.764355	0.774349	0.753398	0.773831	0.305150	0.773293	0.776345	0.821492	0.793708	0.034350	0.012222	0.019174	0.006016
0.043861	0.046681	0.042747	0.039734	0.028849	0.048140	0.035440	0.013901	0.020136	0.022620	0.020834	0.017596	0.025894	0.018962	0.013733	0.018761	0.017000	0.007936	0.008097	0.009398	0.007162	0.003481	0.004356	0.005381	0.005348	0.003410	0.002993	0.002882	0.002898	0.002286	0.001660	0.000462	0.000229	0.000537	0.004249	0.008267	0.014049	0.031606	0.767193	0.762356	0.766637	0.773293	0.289946	0.762772	0.776717	0.775292	0.750879	0.030128	0.013242	0.008446
0.048681	0.053996	0.042806	0.044089	0.037023	0.057321	0.052471	0.026283	0.056241	0.043233	0.045392	0.072968	0.098011	0.047175	0.049249	0.126635	0.049725	0.020034	0.041425	0.037043	0.009664	0.008104	0.011386	0.006683	0.006236	0.005173	0.004569	0.003754	0.005094	0.003956	0.002523	0.002397	0.000844	0.000259	0.000906	0.005884	0.009567	0.010053	0.030358	0.745490	0.794050	0.776345	0.762772	0.307298	0.779716	0.785977	0.764999	0.765381	0.029670	0.010450
0.038986	0.041192	0.027706	0.051759	0.033088	0.117199	0.088816	0.026080	0.124888	0.125816	0.082980	0.100200	0.263797	0.116558	0.095645	0.294384	0.285562	0.053686	0.110317	0.219129	0.065801	0.034138	0.048242	0.039567	0.024975	0.016706	0.016858	0.011701	0.019661	0.012486	0.008113	0.009978	0.008311	0.001561	0.000963	0.004761	0.009804	0.011676	0.014201	0.032979	0.795439	0.821492	0.776717	0.779716	0.334159	0.802569	0.796144	0.794478	0.827254	0.029568
0.040757	0.044491	0.037510	0.043094	0.034100	0.079565	0.059225	0.017153	0.037585	0.044751	0.037575	0.030914	0.084030	0.055666	0.034525	0.057355	0.096786	0.031696	0.022944	0.041308	0.033064	0.014421	0.015113	0.012036	0.012934	0.008354	0.007053	0.007284	0.011885	0.008320	0.005055	0.006052	0.005677	0.003345	0.000712	0.000525	0.002399	0.009537	0.013022	0.014561	0.036501	0.793708	0.775292	0.785977	0.802569	0.355530	0.829002	0.814439	0.806287	0.805251
0.050203	0.048887	0.037588	0.030745	0.024147	0.035540	0.025499	0.012370	0.022158	0.015272	0.016041	0.021315	0.029650	0.017049	0.014818	0.020286	0.013753	0.008270	0.008040	0.008375	0.006476	0.005619	0.005522	0.003726	0.004783	0.003481	0.003032	0.003454	0.006091	0.005479	0.003511	0.004674	0.004743	0.003145	0.002254	0.000936	0.000464	0.001157	0.008631	0.008267	0.010429	0.034350	0.750879	0.764999	0.796144	0.829002	0.368532	0.840719	0.799548	0.804869
0.069272	0.070367	0.051496	0.057022	0.051359	0.083866	0.055520	0.030469	0.139112	0.065907	0.047802	0.146908	0.185516	0.071239	0.059459	0.152837	0.077377	0.035103	0.039064	0.045459	0.020575	0.017752	0.021309	0.010674	0.011908	0.009255	0.007029	0.006201	0.009237	0.008411	0.006231	0.007650	0.008691	0.006228	0.004587	0.005381	0.001167	0.000546	0.001921	0.016270	0.013024	0.012222	0.030128	0.765381	0.794478	0.814439	0.840719	0.377228	0.842286	0.809188
0.031548	0.033259	0.018075	0.036211	0.023075	0.108016	0.067197	0.016975	0.115971	0.103390	0.052449	0.058864	0.177510	0.089217	0.055963	0.118343	0.146304	0.060175	0.046915	0.076571	0.063002	0.046244	0.043778	0.035165	0.043077	0.024830	0.017964	0.013307	0.021291	0.016127	0.012005	0.021309	0.020228	0.014302	0.013360	0.015192	0.006242	0.002055	0.000928	0.002565	0.011096	0.019174	0.013242	0.029670	0.827254	0.806287	0.799548	0.842286	0.387412	0.838334
0.029661	0.031085	0.018297	0.016511	0.012444	0.024179	0.014610	0.004822	0.012659	0.011881	0.010942	0.012629	0.019406	0.021864	0.011215	0.009688	0.013809	0.016848	0.006501	0.006342	0.010037	0.008238	0.007989	0.004616	0.008400	0.005369	0.003410	0.003368	0.004995	0.004200	0.003054	0.004784	0.005754	0.004062	0.003453	0.005211	0.004016	0.003956	0.000964	0.000513	0.000907	0.006016	0.008446	0.010450	0.029568	0.805251	0.804869	0.809188	0.838334	0.349991
0.083847	0.093167	0.070973	0.070559	0.038772	0.071358	0.038421	0.017650	0.068072	0.023424	0.019301	0.035109	0.038214	0.024544	0.018639	0.023373	0.018097	0.013989	0.011168	0.013368	0.010396	0.010399	0.014240	0.008774	0.012924	0.008826	0.007070	0.005952	0.006903	0.006285	0.004439	0.006198	0.006959	0.006312	0.006205	0.008553	0.004936	0.003983	0.003153	0.000923	0.000352	0.000776	0.004627	0.007660	0.011961	0.027740	0.765701	0.828249	0.810232	0.847938
0.068306	0.076738	0.053028	0.108998	0.050602	0.209038	0.087852	0.024736	0.204319	0.135721	0.042958	0.058276	0.137512	0.058834	0.034137	0.067840	0.097023	0.042337	0.027660	0.058439	0.064205	0.036786	0.036301	0.049234	0.052431	0.027336	0.029675	0.023465	0.027313	0.015406	0.014773	0.031281	0.023677	0.019703	0.028451	0.033896	0.011710	0.015247	0.008824	0.004078	0.001401	0.000732	0.000656	0.005804	0.017029	0.010497	0.029808	0.825066	0.855570	0.814720
0.026828	0.024331	0.014684	0.018464	0.018057	0.050063	0.022595	0.005911	0.028251	0.026263	0.013728	0.017544	0.028292	0.038493	0.015250	0.014940	0.034217	0.042071	0.009495	0.012635	0.025362	0.016964	0.011195	0.013075	0.022339	0.012394	0.010819	0.015527	0.015991	0.008928	0.008567	0.015312	0.012797	0.008642	0.013909	0.025239	0.013656	0.016860	0.010998	0.006381	0.003080	0.000988	0.000326	0.000681	0.007379	0.009432	0.010922	0.032569	0.817861	0.829070
0.042931	0.053721	0.041212	0.028995	0.025600	0.029430	0.013274	0.005385	0.011467	0.009196	0.007422	0.009463	0.010704	0.015308	0.005752	0.005022	0.007786	0.010177	0.003865	0.003696	0.004289	0.003825	0.003184	0.003095	0.004418	0.003906	0.003746	0.006084	0.005305	0.003830	0.003998	0.004550	0.004296	0.002864	0.003819	0.006230	0.004672	0.007192	0.004838	0.003363	0.001714	0.001724	0.000540	0.000191	0.000719	0.004078	0.007042	0.013633	0.034269	0.742791
0.134972	0.190984	0.269876	0.215906	0.143526	0.201734	0.060346	0.030055	0.099842	0.038235	0.018005	0.016568	0.027201	0.029038	0.011240	0.014737	0.022525	0.014226	0.009306	0.018222	0.012990	0.010136	0.010106	0.010184	0.010320	0.007414	0.008262	0.012563	0.011941	0.010134	0.010297	0.013418	0.009347	0.006405	0.008450	0.010100	0.005902	0.006999	0.006691	0.003010	0.003253	0.002677	0.001704	0.000530	0.000314	0.000812	0.004443	0.011046	0.019002	0.039964
0.059755	0.072691	0.087720	0.159524	0.091631	0.263419	0.101886	0.025162	0.171947	0.131303	0.045763	0.029875	0.082066	0.068537	0.031808	0.046557	0.105819	0.059087	0.030561	0.073383	0.091833	0.046088	0.037255	0.070128	0.063382	0.030426	0.040151	0.051710	0.058219	0.034735	0.049109	0.075827	0.038116	0.025581	0.040384	0.037801	0.012809	0.023165	0.017505	0.006204	0.009890	0.010906	0.002809	0.002330	0.001344	0.000546	0.001400	0.006495	0.018304	0.015216
0.061513	0.068088	0.063238	0.088508	0.082866	0.156220	0.084624	0.024640	0.082390	0.085087	0.044471	0.030474	0.062543	0.066499	0.028483	0.032432	0.070023	0.051384	0.021607	0.038097	0.054579	0.031728	0.025087	0.039903	0.042754	0.023183	0.029334	0.042290	0.041751	0.028714	0.043886	0.061623	0.035786	0.022786	0.030629	0.026439	0.011884	0.022296	0.017303	0.008006	0.011286	0.013391	0.004340	0.003994	0.005719	0.001473	0.001138	0.004566	0.020829	0.010168
0.049339	0.064222	0.052804	0.058388	0.070169	0.085150	0.068777	0.032077	0.045352	0.050632	0.034462	0.034767	0.052309	0.069041	0.024347	0.025124	0.038217	0.033496	0.013345	0.013841	0.017114	0.012120	0.014557	0.013520	0.018631	0.015581	0.016972	0.026561	0.021629	0.020622	0.025811	0.022129	0.018227	0.009939	0.011183	0.010208	0.007117	0.010861	0.010371	0.005609	0.007548	0.008918	0.005480	0.005627	0.007352	0.006095	0.002938	0.004219	0.016207	0.008716
0.042893	0.051577	0.043210	0.057002	0.069738	0.119722	0.098507	0.034367	0.053696	0.072968	0.050576	0.039135	0.066326	0.089938	0.036680	0.039314	0.058035	0.047324	0.021102	0.024796	0.030604	0.023044	0.024020	0.022728	0.029386	0.019525	0.021158	0.029726	0.026706	0.025643	0.028793	0.030906	0.024471	0.016096	0.017439	0.015811	0.008802	0.011936	0.012355	0.007452	0.011523	0.016220	0.008712	0.010087	0.020545	0.021448	0.008571	0.012380	0.048619	0.022981
0.039130	0.044980	0.033633	0.043427	0.046655	0.080874	0.066858	0.019126	0.039202	0.052427	0.046574	0.030188	0.049157	0.078735	0.048343	0.038888	0.046878	0.052803	0.025566	0.025261	0.034074	0.027663	0.021251	0.018533	0.026745	0.016690	0.016165	0.022887	0.026809	0.028633	0.021359	0.023566	0.024276	0.017583	0.016558	0.017439	0.009700	0.012080	0.012549	0.007628	0.014145	0.017485	0.010856	0.015202	0.020329	0.029954	0.014006	0.011861	0.026235	0.015022
0.030063	0.029961	0.027952	0.031380	0.033185	0.055524	0.041365	0.012279	0.024633	0.039199	0.030521	0.028829	0.040578	0.062951	0.026141	0.030666	0.034025	0.042132	0.013461	0.019367	0.017999	0.012673	0.009817	0.009494	0.011570	0.008134	0.008799	0.016392	0.013435	0.013572	0.018110	0.018240	0.017429	0.014501	0.017888	0.016886	0.011756	0.022528	0.015731	0.008566	0.013541	0.016938	0.010179	0.013355	0.023289	0.023568	0.012453	0.014882	0.024265	0.012743
0.020361	0.023825	0.017835	0.046807	0.028959	0.128025	0.094035	0.015237	0.073706	0.109925	0.064446	0.026650	0.086608	0.063880	0.040779	0.069716	0.096775	0.049748	0.033696	0.072285	0.079165	0.045058	0.035411	0.054983	0.062544	0.024712	0.030042	0.039405	0.052166	0.035838	0.040809	0.071554	0.048036	0.045492	0.065115	0.051102	0.015698	0.030350	0.027540	0.007827	0.029269	0.057876	0.012429	0.013743	0.077074	0.054737	0.012792	0.029277	0.113681	0.019108
0.027405	0.033325	0.031635	0.042502	0.036756	0.069719	0.050234	0.015381	0.023395	0.038338	0.038048	0.022332	0.041743	0.061357	0.031151	0.040323	0.034258	0.042522	0.014244	0.018550	0.022625	0.016038	0.011939	0.010392	0.017894	0.011253	0.012496	0.018431	0.018040	0.019192	0.020852	0.022572	0.019474	0.015832	0.016961	0.017999	0.014114	0.019624	0.024983	0.009835	0.014952	0.028828	0.017101	0.016557	0.044171	0.081383	0.029743	0.030609	0.085756	0.033560
0.025307	0.027741	0.026041	0.035197	0.021607	0.042851	0.032068	0.009493	0.015279	0.023865	0.022399	0.012433	0.020608	0.039559	0.020873	0.019697	0.017489	0.025446	0.007920	0.007634	0.010926	0.007837	0.006159	0.004977	0.009764	0.006075	0.006285	0.007507	0.009965	0.009725	0.008506	0.011604	0.011399	0.009442	0.009457	0.011862	0.010525	0.012519	0.012968	0.006469	0.012484	0.012334	0.007836	0.014736	0.021034	0.023521	0.019331	0.039384	0.026964	0.019697
0.020129	0.017902	0.013328	0.037614	0.015938	0.100320	0.083834	0.011111	0.065478	0.100581	0.067889	0.025656	0.077680	0.080422	0.055478	0.094125	0.093563	0.063184	0.043439	0.073033	0.077641	0.055562	0.033024	0.045222	0.066660	0.023537	0.025176	0.026366	0.050634	0.032667	0.029417	0.063993	0.053504	0.048629	0.068045	0.071648	0.027668	0.059022	0.054254	0.017096	0.073962	0.100588	0.015047	0.029221	0.100310	0.038983	0.019218	0.062420	0.074493	0.009928
0.025128	0.024750	0.021333	0.049093	0.026411	0.088543	0.078742	0.016897	0.042375	0.063821	0.054606	0.033285	0.050548	0.067947	0.055769	0.081678	0.057025	0.056829	0.037759	0.048156	0.049962	0.028524	0.023873	0.022952	0.050939	0.020133	0.020710	0.022493	0.041597	0.030206	0.024967	0.043882	0.035803	0.035313	0.044233	0.056241	0.022888	0.051462	0.077474	0.027802	0.058759	0.150108	0.055540	0.033479	0.100918	0.123632	0.030631	0.048089	0.120417	0.026756
0.017472	0.017832	0.014424	0.020652	0.013025	0.021302	0.014917	0.004389	0.006609	0.009363	0.011470	0.010076	0.012059	0.032183	0.020727	0.023892	0.014108	0.032915	0.007936	0.006680	0.008172	0.005344	0.003460	0.002475	0.005762	0.004187	0.004321	0.004997	0.007957	0.007451	0.005543	0.007120	0.007300	0.006271	0.006274	0.010983	0.009483	0.014435	0.025006	0.014412	0.014382	0.026882	0.028618	0.025889	0.023767	0.045310	0.024865	0.016912	0.024733	0.014530
0.022459	0.022409	0.019574	0.029869	0.019223	0.035803	0.023857	0.007507	0.012801	0.018903	0.021298	0.021296	0.025883	0.056437	0.038289	0.047992	0.026660	0.038521	0.015587	0.011373	0.014434	0.010977	0.005913	0.003908	0.011815	0.007357	0.005375	0.006889	0.013226	0.012501	0.008493	0.014194	0.015703	0.012892	0.013100	0.030276	0.020048	0.037265	0.045164	0.035413	0.042354	0.044169	0.042773	0.070049	0.060930	0.038171	0.044208	0.053338	0.027377	0.014607
0.023344	0.025892	0.024622	0.044120	0.023057	0.059601	0.046260	0.015126	0.028154	0.037165	0.034610	0.025017	0.038468	0.059839	0.053558	0.088793	0.045840	0.039717	0.034403	0.035042	0.031420	0.025385	0.018783	0.014295	0.036562	0.021827	0.017066	0.018421	0.038067	0.029911	0.020963	0.038937	0.038531	0.036634	0.042860	0.072502	0.037923	0.076961	0.119377	0.058453	0.103990	0.185992	0.082380	0.098394	0.162533	0.093099	0.039130	0.076685	0.068318	0.019873
0.023957	0.029743	0.027632	0.034315	0.026717	0.040310	0.026020	0.014360	0.011852	0.014631	0.016545	0.016621	0.013080	0.028824	0.023626	0.028065	0.014200	0.020225	0.013492	0.011124	0.011139	0.009553	0.008097	0.004680	0.012916	0.009972	0.006778	0.009022	0.015506	0.017593	0.009982	0.014780	0.017188	0.015144	0.014901	0.033488	0.022423	0.041642	0.069215	0.042357	0.041013	0.093044	0.080229	0.063785	0.058194	0.078473	0.029272	0.027193	0.027636	0.016257
0.024209	0.030728	0.027836	0.028278	0.021263	0.028069	0.017334	0.010255	0.010345	0.010948	0.011678	0.012568	0.011128	0.023840	0.021812	0.020235	0.010321	0.012737	0.009203	0.005352	0.007864	0.007274	0.006309	0.003412	0.009675	0.006854	0.005336	0.006721	0.012281	0.010992	0.007217	0.011625	0.014027	0.012187	0.012099	0.026351	0.025460	0.032679	0.050757	0.047452	0.054566	0.058176	0.057124	0.085810	0.053610	0.046495	0.037287	0.043888	0.018292	0.011571
0.021175	0.027536	0.028791	0.023382	0.017885	0.025034	0.019475	0.011208	0.011500	0.012939	0.012318	0.012911	0.011521	0.023168	0.012914	0.015153	0.009423	0.008889	0.007396	0.004985	0.006514	0.006502	0.005809	0.004024	0.010819	0.007377	0.005848	0.008871	0.014213	0.011747	0.010884	0.018714	0.019302	0.017546	0.019079	0.036116	0.033698	0.050220	0.058074	0.051015	0.085418	0.086647	0.052252	0.112352	0.093620	0.051088	0.038353	0.101348	0.037382	0.016706
0.023265	0.031481	0.033122	0.022514	0.018614	0.022331	0.015754	0.010014	0.011033	0.010876	0.010376	0.012368	0.010557	0.016845	0.010985	0.012034	0.008747	0.009607	0.008090	0.006180	0.007780	0.006647	0.009037	0.005056	0.015418	0.008865	0.007571	0.010542	0.015082	0.012749	0.012452	0.019519	0.021351	0.021810	0.021438	0.034278	0.048358	0.062172	0.076693	0.059160	0.091443	0.111772	0.070616	0.103697	0.093623	0.076393	0.039246	0.099163	0.042037	0.020791
0.018332	0.024179	0.022547	0.013653	0.015761	0.012223	0.009161	0.005245	0.005386	0.005999	0.006534	0.010972	0.007523	0.013281	0.006429	0.005955	0.004946	0.007499	0.004142	0.002841	0.003736	0.002927	0.003010	0.002087	0.004072	0.003846	0.003300	0.006174	0.007364	0.008165	0.007999	0.008925	0.013544	0.011932	0.010471	0.020110	0.038554	0.047346	0.044459	0.063926	0.051604	0.043276	0.049026	0.071059	0.041904	0.046333	0.030510	0.038305	0.016328	0.009693
0.026857	0.036397	0.034179	0.019909	0.022960	0.015944	0.012205	0.006484	0.005908	0.006670	0.007529	0.012406	0.009745	0.019435	0.008855	0.008704	0.007487	0.012387	0.005704	0.003381	0.005303	0.003912	0.003590	0.002450	0.005177	0.004506	0.003693	0.006690	0.008531	0.010139	0.009020	0.009788	0.015429	0.016619	0.012417	0.020133	0.056135	0.059255	0.050858	0.082302	0.089450	0.049624	0.061677	0.110265	0.058599	0.051503	0.039929	0.069953	0.022020	0.011177
0.034672	0.038801	0.036142	0.032407	0.028008	0.035686	0.030211	0.012329	0.020281	0.021064	0.022959	0.024319	0.023446	0.036515	0.022645	0.022726	0.022031	0.029195	0.016994	0.011295	0.022341	0.016682	0.013180	0.009988	0.022619	0.013569	0.011094	0.019492	0.031110	0.032559	0.024235	0.027472	0.040338	0.063139	0.052053	0.058422	0.120314	0.148940	0.101119	0.147281	0.217611	0.138608	0.093186	0.188141	0.145693	0.092542	0.073192	0.130940	0.059514	0.022510
0.031807	0.033432	0.030636	0.026403	0.027554	0.027753	0.024234	0.011573	0.014185	0.016473	0.016265	0.017564	0.021264	0.033993	0.016446	0.018181	0.021363	0.026901	0.014883	0.010392	0.019958	0.011618	0.009001	0.008430	0.019071	0.012139	0.011595	0.024744	0.029407	0.024508	0.028095	0.026865	0.035989	0.043929	0.045050	0.050951	0.088664	0.109989	0.112815	0.122966	0.176985	0.123400	0.091095	0.132958	0.126067	0.084409	0.047127	0.100424	0.068253	0.024345
0.025036	0.027462	0.023410	0.029941	0.027367	0.037398	0.031562	0.013674	0.023361	0.027543	0.020180	0.019004	0.031169	0.035260	0.016197	0.024781	0.033072	0.026798	0.015481	0.019537	0.036112	0.014815	0.013604	0.020280	0.035443	0.018630	0.021550	0.045017	0.054125	0.034750	0.046092	0.053915	0.054176	0.055501	0.064829	0.063401	0.076516	0.114720	0.128388	0.095235	0.168070	0.154184	0.083328	0.128731	0.190774	0.109563	0.049945	0.113530	0.110071	0.025285
0.026109	0.024856	0.022824	0.034648	0.029228	0.062278	0.052790	0.017282	0.038551	0.054220	0.032128	0.023925	0.050775	0.058168	0.026625	0.043185	0.079766	0.057943	0.028525	0.047022	0.100410	0.039655	0.026460	0.063146	0.107127	0.037807	0.047183	0.107355	0.119852	0.057660	0.093158	0.114556	0.092280	0.128800	0.155101	0.116752	0.123514	0.197335	0.178175	0.110276	0.267960	0.226389	0.088421	0.163271	0.283393	0.140475	0.057801	0.172859	0.177960	0.033485
0.016825	0.017461	0.012431	0.020203	0.018575	0.048596	0.035773	0.008215	0.027271	0.042913	0.025238	0.018670	0.041864	0.054982	0.018014	0.024660	0.055598	0.045641	0.011682	0.019728	0.047383	0.017095	0.010732	0.025614	0.043209	0.012924	0.021562	0.062368	0.049535	0.027993	0.062118	0.062328	0.051386	0.083660	0.114641	0.071437	0.094674	0.177029	0.123754	0.090879	0.214572	0.151098	0.056012	0.122329	0.204147	0.087446	0.043826	0.099893	0.106734	0.018338
0.014878	0.014994	0.009398	0.016464	0.011642	0.030955	0.022406	0.005135	0.018561	0.026145	0.013604	0.010715	0.028331	0.031346	0.009414	0.014748	0.024001	0.012477	0.006005	0.010596	0.017682	0.006468	0.008171	0.014093	0.024114	0.008357	0.013159	0.027479	0.019506	0.014255	0.026468	0.027995	0.023974	0.028279	0.043654	0.041835	0.030728	0.052787	0.074888	0.039647	0.087194	0.094161	0.038491	0.060728	0.133357	0.079743	0.028841	0.072180	0.109265	0.018969
0.011933	0.010814	0.005739	0.023641	0.008696	0.076792	0.049677	0.006048	0.061498	0.083157	0.034343	0.015947	0.075090	0.049293	0.023511	0.062446	0.098178	0.026939	0.022336	0.085651	0.103655	0.024685	0.031054	0.109199	0.107583	0.023453	0.052112	0.107198	0.089751	0.045434	0.097168	0.135396	0.069432	0.105156	0.199763	0.113662	0.052180	0.169491	0.133974	0.035269	0.204696	0.236057	0.028389	0.085257	0.321130	0.124592	0.031719	0.125434	0.225729	0.019491
0.011320	0.009552	0.005737	0.021006	0.008723	0.087041	0.053853	0.006576	0.064859	0.108118	0.038604	0.016404	0.089825	0.067602	0.027017	0.054564	0.117239	0.039868	0.022020	0.083258	0.129240	0.033689	0.028163	0.132220	0.138340	0.028313	0.063222	0.137050	0.087818	0.045093	0.115128	0.151614	0.069297	0.112888	0.200515	0.112877	0.067815	0.177432	0.118646	0.036336	0.228042	0.217188	0.024402	0.087527	0.306285	0.083132	0.021836	0.105377	0.190841	0.013565
0.016656	0.015763	0.010180	0.026617	0.014150	0.080351	0.040820	0.007864	0.043022	0.062676	0.025042	0.015264	0.051136	0.043892	0.015764	0.026788	0.048893	0.027386	0.010687	0.025243	0.041549	0.013342	0.012797	0.037821	0.042695	0.013259	0.024712	0.055410	0.031421	0.025419	0.051691	0.060077	0.040386	0.047032	0.077640	0.052583	0.051143	0.099282	0.077325	0.032658	0.137153	0.128386	0.030724	0.083189	0.219918	0.099044	0.033290	0.122683	0.222667	0.043902
0.015318	0.014798	0.010793	0.023238	0.012714	0.045183	0.026913	0.008868	0.037938	0.055486	0.024752	0.018042	0.059731	0.054545	0.020069	0.041326	0.052838	0.023564	0.013015	0.032125	0.040877	0.013327	0.018545	0.043716	0.043670	0.018267	0.037134	0.063348	0.032990	0.035267	0.070058	0.061346	0.047345	0.061169	0.080638	0.050111	0.048703	0.101539	0.078000	0.030862	0.087402	0.103242	0.033330	0.052562	0.151632	0.095959	0.034781	0.094015	0.175525	0.039584
0.009131	0.008146	0.006113	0.013210	0.008620	0.041951	0.024602	0.007168	0.039792	0.074163	0.029607	0.016807	0.078828	0.066450	0.021053	0.045410	0.091151	0.030591	0.015225	0.057949	0.071135	0.017910	0.023184	0.091681	0.059564	0.019475	0.050407	0.089340	0.038835	0.036493	0.097716	0.099253	0.055694	0.081761	0.125355	0.063023	0.054322	0.134431	0.081530	0.025998	0.113561	0.143491	0.026008	0.045924	0.189871	0.070650	0.019469	0.078548	0.172267	0.017830
0.014466	0.012383	0.008069	0.028943	0.013508	0.091664	0.048770	0.010246	0.072515	0.116919	0.046345	0.019153	0.102307	0.075355	0.026255	0.053759	0.138152	0.052282	0.018650	0.094394	0.154546	0.036468	0.030257	0.140264	0.108178	0.024150	0.057678	0.103517	0.059298	0.040975	0.091331	0.110722	0.058291	0.076172	0.127999	0.076127	0.046938	0.111025	0.077246	0.025580	0.176312	0.196110	0.026942	0.073513	0.321707	0.117639	0.025122	0.119925	0.314782	0.034194
0.020762	0.021404	0.018918	0.029328	0.018857	0.045127	0.025197	0.010531	0.029180	0.039885	0.017977	0.012419	0.046926	0.039467	0.009980	0.016937	0.035810	0.014388	0.005247	0.014011	0.018887	0.006445	0.007154	0.015088	0.018046	0.007865	0.014024	0.032532	0.020216	0.021958	0.037540	0.034408	0.030234	0.028601	0.034073	0.023436	0.035143	0.040227	0.040882	0.015572	0.059301	0.057878	0.019191	0.043216	0.145080	0.086316	0.022631	0.088173	0.230170	0.063785
0.015262	0.014234	0.010203	0.018832	0.014299	0.049249	0.029546	0.006204	0.029673	0.056719	0.026248	0.015309	0.066055	0.054611	0.013310	0.021966	0.048772	0.026177	0.007843	0.024147	0.023521	0.006949	0.009562	0.022883	0.013642	0.007210	0.018392	0.037201	0.018800	0.023352	0.049518	0.039060	0.033004	0.062950	0.066979	0.032304	0.046136	0.137053	0.065108	0.027154	0.101050	0.120663	0.027856	0.053651	0.158680	0.086556	0.028492	0.085208	0.151920	0.023978
0.018372	0.015213	0.009544	0.033729	0.015942	0.102233	0.084578	0.015482	0.067671	0.145907	0.087257	0.022039	0.103035	0.095556	0.035376	0.064862	0.168388	0.066314	0.027965	0.135628	0.152303	0.038915	0.041445	0.131103	0.088214	0.024558	0.057922	0.070743	0.055042	0.054750	0.082574	0.092047	0.057960	0.090802	0.108028	0.063902	0.036675	0.115046	0.078321	0.020692	0.154126	0.247475	0.030916	0.060164	0.340158	0.149507	0.024680	0.127422	0.332766	0.030142
0.042570	0.046349	0.026656	0.062334	0.028713	0.083409	0.068728	0.018028	0.056101	0.078625	0.064217	0.026946	0.089523	0.089457	0.046749	0.076201	0.127781	0.074313	0.026396	0.075803	0.096316	0.032409	0.023508	0.050539	0.057512	0.022380	0.029411	0.044510	0.049633	0.051183	0.041824	0.053994	0.047581	0.048185	0.053937	0.054522	0.035644	0.072197	0.077389	0.030898	0.144016	0.197849	0.051247	0.097819	0.336625	0.284978	0.065662	0.167287	0.435300	0.143380
0.040651	0.042863	0.032272	0.044439	0.024366	0.058499	0.046163	0.016720	0.034454	0.049758	0.026811	0.013274	0.037955	0.037236	0.013203	0.023018	0.027094	0.010693	0.006024	0.011898	0.010199	0.005743	0.006800	0.009421	0.010175	0.007526	0.011964	0.018267	0.016792	0.022447	0.024116	0.026234	0.024635	0.022127	0.022665	0.019555	0.021073	0.031477	0.029895	0.012816	0.044947	0.051674	0.019445	0.038400	0.107934	0.068611	0.017805	0.074346	0.161833	0.060857
0.038241	0.038800	0.023352	0.061254	0.027520	0.139870	0.144160	0.023800	0.073111	0.159275	0.112439	0.022847	0.094913	0.093386	0.040277	0.069527	0.129897	0.040915	0.026499	0.088352	0.069234	0.027368	0.035279	0.061454	0.050893	0.021020	0.040461	0.037082	0.046611	0.056854	0.048509	0.060375	0.056143	0.076405	0.072576	0.058778	0.039610	0.103832	0.070265	0.020791	0.151816	0.215563	0.029548	0.079967	0.320706	0.121883	0.027924	0.178076	0.286037	0.028875
0.066533	0.072200	0.055565	0.108372	0.057506	0.128095	0.138359	0.053554	0.051376	0.091656	0.109938	0.030837	0.062306	0.094721	0.057003	0.072661	0.098786	0.056382	0.030730	0.069584	0.057458	0.027863	0.029587	0.036005	0.052122	0.028400	0.033519	0.035060	0.052365	0.062325	0.033307	0.040317	0.040634	0.046189	0.034643	0.045687	0.028725	0.054966	0.077122	0.032728	0.112282	0.231231	0.074152	0.093024	0.307159	0.292224	0.058330	0.172506	0.358840	0.099137
0.083213	0.091350	0.067767	0.075797	0.048750	0.070603	0.078308	0.026914	0.027151	0.032383	0.039801	0.018812	0.032383	0.039790	0.029646	0.033517	0.023643	0.016281	0.011239	0.012261	0.012454	0.008801	0.009597	0.006378	0.014746	0.011067	0.009705	0.010350	0.016689	0.020819	0.010086	0.012218	0.019404	0.015813	0.010939	0.019046	0.021279	0.022277	0.038159	0.027746	0.064545	0.090701	0.053901	0.072537	0.139037	0.190211	0.047878	0.091876	0.208287	0.123977
0.080438	0.091993	0.078380	0.074852	0.069346	0.079345	0.116307	0.041912	0.030186	0.043633	0.046366	0.021916	0.029192	0.036808	0.018281	0.023342	0.017348	0.010508	0.006842	0.008387	0.007128	0.005206	0.006772	0.004717	0.007725	0.007396	0.007384	0.007878	0.011116	0.014351	0.009018	0.010666	0.016293	0.013937	0.010799	0.017852	0.023240	0.028053	0.038053	0.028433	0.067036	0.082322	0.052231	0.091495	0.124358	0.115402	0.046465	0.107790	0.114296	0.068682
0.090953	0.111431	0.093132	0.084401	0.074081	0.071467	0.103805	0.037743	0.024675	0.047193	0.057258	0.024238	0.032154	0.049944	0.024634	0.028226	0.026120	0.017392	0.010740	0.013235	0.010557	0.007530	0.008470	0.006047	0.009951	0.012231	0.010888	0.010853	0.016752	0.022943	0.013600	0.015066	0.022806	0.018968	0.013713	0.022870	0.033900	0.044580	0.058801	0.042470	0.090436	0.124882	0.072114	0.108183	0.145131	0.140831	0.055229	0.131157	0.114223	0.057253
0.075509	0.098301	0.103519	0.083937	0.079306	0.061050	0.076674	0.040441	0.019322	0.031866	0.044454	0.024544	0.021117	0.036022	0.021917	0.019202	0.013185	0.012681	0.007818	0.006449	0.006225	0.005547	0.005599	0.003766	0.006560	0.007815	0.006582	0.007613	0.010589	0.015495	0.009082	0.009837	0.015701	0.013251	0.009723	0.018088	0.031204	0.035213	0.046159	0.043307	0.071643	0.087177	0.091118	0.110792	0.111595	0.162746	0.081958	0.116124	0.089881	0.075869
0.060599	0.076851	0.077110	0.079025	0.093277	0.079671	0.111426	0.048314	0.026558	0.050459	0.068666	0.030125	0.031195	0.053708	0.029777	0.028259	0.022661	0.023197	0.014986	0.012424	0.012021	0.010600	0.010191	0.006683	0.011936	0.012511	0.010457	0.011876	0.018917	0.024312	0.016381	0.016598	0.029080	0.024402	0.018676	0.033802	0.053414	0.053657	0.061788	0.062963	0.097713	0.094163	0.092817	0.131670	0.123778	0.129374	0.093190	0.147072	0.102228	0.082306
0.045643	0.053439	0.045296	0.060585	0.070548	0.107643	0.142540	0.034154	0.031611	0.087070	0.085256	0.029722	0.041191	0.063416	0.029701	0.036195	0.035663	0.027668	0.018938	0.021833	0.020948	0.015684	0.018933	0.011546	0.020673	0.015786	0.013997	0.014104	0.027237	0.030724	0.017354	0.021617	0.034686	0.031647	0.025717	0.040873	0.049429	0.067901	0.063969	0.049731	0.122689	0.143350	0.075426	0.115479	0.164629	0.111177	0.055952	0.130056	0.114951	0.044434
0.060340	0.065367	0.058684	0.086654	0.116164	0.174263	0.241534	0.061706	0.067721	0.158546	0.153575	0.046992	0.067755	0.101753	0.062525	0.067599	0.063696	0.058542	0.046752	0.047536	0.055880	0.041007	0.039545	0.022577	0.040110	0.026270	0.024561	0.019023	0.037208	0.046619	0.026300	0.039731	0.059293	0.057797	0.049013	0.088083	0.101537	0.118556	0.127865	0.104655	0.170777	0.203095	0.127741	0.155843	0.215040	0.141152	0.079107	0.185611	0.147256	0.060303
0.035283	0.037038	0.026113	0.029055	0.029791	0.049458	0.050933	0.010783	0.015890	0.040033	0.039308	0.021080	0.030664	0.065713	0.029448	0.022467	0.029803	0.046829	0.015447	0.014600	0.026007	0.017419	0.020807	0.008412	0.017093	0.011010	0.009670	0.009192	0.012395	0.015518	0.011175	0.012974	0.023057	0.021161	0.019228	0.046845	0.057829	0.065782	0.076589	0.096900	0.082009	0.073872	0.079413	0.104194	0.101956	0.080873	0.052990	0.084288	0.060026	0.026470
0.036387	0.043029	0.028622	0.041642	0.037436	0.087435	0.094662	0.019713	0.040461	0.105194	0.084627	0.034317	0.072508	0.111387	0.050949	0.045444	0.072387	0.061846	0.028703	0.031181	0.052302	0.035925	0.038142	0.021257	0.040983	0.024110	0.022682	0.016507	0.027503	0.036405	0.024226	0.030766	0.047727	0.059798	0.052331	0.073271	0.078070	0.097769	0.076599	0.075547	0.150628	0.128253	0.077057	0.135651	0.191121	0.131025	0.082386	0.161152	0.150617	0.065196
0.039745	0.044625	0.026822	0.067246	0.038732	0.219492	0.210918	0.023783	0.086544	0.212097	0.140910	0.044539	0.122774	0.119258	0.067383	0.121045	0.131737	0.070129	0.064893	0.109203	0.091357	0.048501	0.064713	0.052594	0.073847	0.038644	0.038408	0.029831	0.064027	0.077617	0.040654	0.068962	0.095572	0.098289	0.104190	0.108827	0.078056	0.170827	0.145269	0.060743	0.231368	0.267707	0.078162	0.123242	0.291202	0.154701	0.051623	0.141456	0.207317	0.039987
0.037756	0.036391	0.023198	0.040734	0.025011	0.118794	0.131697	0.013396	0.054723	0.124934	0.097753	0.040919	0.082153	0.121291	0.084518	0.105626	0.109625	0.093667	0.067584	0.106339	0.092172	0.050281	0.073232	0.058392	0.083863	0.035644	0.045669	0.030104	0.068518	0.054404	0.033249	0.061546	0.096876	0.096425	0.089673	0.135055	0.082407	0.123571	0.172165	0.099652	0.175932	0.184019	0.063220	0.097821	0.206391	0.107183	0.038804	0.121270	0.143549	0.027370
0.021400	0.021663	0.015447	0.014574	0.013957	0.025980	0.021855	0.005584	0.011662	0.028080	0.023584	0.018894	0.037117	0.084055	0.033802	0.024760	0.051307	0.081246	0.015779	0.019183	0.039207	0.015181	0.017671	0.011580	0.017146	0.011266	0.012742	0.013725	0.012784	0.015190	0.016930	0.014701	0.026288	0.027938	0.021751	0.034528	0.054006	0.071035	0.066115	0.073250	0.064421	0.041706	0.047813	0.079797	0.087469	0.077505	0.053406	0.101227	0.101726	0.034376
0.021017	0.021400	0.018047	0.021670	0.017968	0.050074	0.039411	0.010093	0.031390	0.089188	0.052225	0.030044	0.092975	0.124515	0.045233	0.057765	0.098044	0.055935	0.028473	0.046722	0.046925	0.022012	0.037035	0.032706	0.041214	0.031505	0.038999	0.034697	0.043208	0.046085	0.052860	0.054759	0.071156	0.084255	0.090885	0.076118	0.093409	0.143176	0.105364	0.059262	0.142891	0.101547	0.043178	0.085524	0.173246	0.079631	0.035215	0.123553	0.166240	0.035375
0.026930	0.024762	0.021016	0.036583	0.024263	0.103516	0.090913	0.019775	0.067248	0.157829	0.095229	0.043168	0.143975	0.151606	0.087009	0.142690	0.160623	0.063419	0.067802	0.144127	0.101218	0.048254	0.091588	0.090413	0.095369	0.060755	0.081992	0.071232	0.098616	0.089865	0.103868	0.132653	0.139789	0.159281	0.193064	0.177821	0.119861	0.199367	0.185227	0.061259	0.178972	0.192945	0.053107	0.079476	0.247277	0.109650	0.030922	0.122636	0.206736	0.031982
0.029716	0.028965	0.027787	0.032795	0.028249	0.072992	0.065073	0.015464	0.034346	0.072495	0.046044	0.024220	0.069140	0.089970	0.045466	0.057573	0.074961	0.042271	0.032615	0.056071	0.052869	0.028500	0.046197	0.048373	0.059222	0.037591	0.055597	0.053210	0.056583	0.059818	0.069354	0.066012	0.090045	0.102080	0.082284	0.106718	0.111981	0.114765	0.096300	0.047651	0.093205	0.098611	0.047768	0.071817	0.155553	0.096635	0.035591	0.118131	0.180745	0.054264
0.026038	0.027300	0.030001	0.032635	0.019829	0.054324	0.042857	0.012925	0.033446	0.054198	0.032657	0.015490	0.050463	0.064736	0.023418	0.026205	0.043643	0.019972	0.015184	0.024571	0.027525	0.015354	0.027649	0.022375	0.027385	0.021996	0.029647	0.030079	0.028726	0.040967	0.050072	0.036699	0.049871	0.078024	0.060414	0.044635	0.070094	0.085044	0.050906	0.026707	0.098894	0.055269	0.026035	0.064048	0.116051	0.049528	0.027947	0.133281	0.153652	0.063427
0.026288	0.026062	0.024846	0.039365	0.022452	0.076867	0.072214	0.019290	0.054146	0.112936	0.074946	0.029570	0.103578	0.133094	0.051680	0.078811	0.120371	0.047803	0.049220	0.096405	0.073502	0.045972	0.080578	0.069602	0.085597	0.066572	0.082599	0.076476	0.098608	0.124150	0.142755	0.121359	0.119766	0.174389	0.205257	0.116802	0.084814	0.152553	0.093369	0.034427	0.173712	0.126219	0.027463	0.084952	0.217489	0.069443	0.031799	0.173368	0.187317	0.029502
0.025063	0.025549	0.020836	0.043995	0.017965	0.108834	0.089365	0.013453	0.065775	0.130814	0.075903	0.021700	0.089670	0.094580	0.056528	0.095665	0.122474	0.042796	0.053154	0.117101	0.095201	0.052482	0.080268	0.095132	0.099592	0.062184	0.116594	0.093821	0.112879	0.128468	0.146594	0.146009	0.126468	0.159511	0.166872	0.113536	0.071947	0.132987	0.089201	0.025965	0.161397	0.166552	0.022359	0.057508	0.250853	0.082677	0.018497	0.111315	0.197800	0.020908
0.035273	0.038132	0.045086	0.045585	0.024159	0.060530	0.040909	0.012308	0.023377	0.040382	0.029667	0.013807	0.031560	0.049906	0.027581	0.034321	0.031801	0.018079	0.013623	0.022211	0.021360	0.014661	0.020085	0.021619	0.026144	0.025956	0.039050	0.037649	0.035211	0.059938	0.062204	0.039723	0.059787	0.067159	0.041638	0.032986	0.045684	0.054857	0.047083	0.019121	0.062886	0.073904	0.028127	0.055489	0.128268	0.117997	0.033700	0.096096	0.185714	0.098088
0.036014	0.039747	0.036964	0.072377	0.025926	0.089652	0.075234	0.015330	0.049544	0.072026	0.062258	0.018194	0.055561	0.067034	0.043196	0.051146	0.064037	0.038178	0.035579	0.059890	0.051748	0.041638	0.060787	0.047509	0.068322	0.059390	0.087858	0.047430	0.063568	0.123749	0.100438	0.056258	0.067963	0.142052	0.086472	0.044692	0.061317	0.101310	0.053487	0.026407	0.147179	0.087662	0.024137	0.101998	0.178322	0.076277	0.054369	0.155107	0.152636	0.044076
0.032201	0.035816	0.042198	0.053650	0.031906	0.073067	0.062915	0.023497	0.044211	0.079189	0.075141	0.032306	0.072786	0.098467	0.056224	0.058339	0.075496	0.068475	0.034202	0.050866	0.060178	0.046758	0.059704	0.052122	0.080509	0.100132	0.141347	0.116831	0.120758	0.197434	0.189054	0.105582	0.089394	0.140167	0.130852	0.054300	0.074200	0.130927	0.062951	0.034706	0.172157	0.103116	0.028033	0.129886	0.225958	0.065664	0.047661	0.175897	0.121365	0.023073
0.030247	0.031571	0.028775	0.053306	0.027792	0.098786	0.071616	0.014682	0.057109	0.090949	0.069761	0.027531	0.067770	0.075392	0.067650	0.067927	0.088701	0.076251	0.055003	0.079187	0.086194	0.063175	0.085202	0.082558	0.096801	0.085841	0.165954	0.085269	0.111200	0.161623	0.139276	0.094303	0.093793	0.175125	0.123125	0.077756	0.081629	0.187909	0.109465	0.032690	0.244156	0.242687	0.037789	0.077002	0.305142	0.154122	0.029230	0.110673	0.216744	0.034015
0.033711	0.034520	0.037762	0.038002	0.032541	0.043540	0.031118	0.012100	0.019309	0.027402	0.023990	0.019332	0.029179	0.040831	0.023366	0.020650	0.022527	0.027466	0.011636	0.012803	0.016706	0.012068	0.019830	0.016031	0.025266	0.030268	0.061676	0.033872	0.032728	0.051255	0.052493	0.020790	0.038371	0.060790	0.025816	0.019557	0.045667	0.063533	0.046505	0.019882	0.062355	0.100512	0.047316	0.057088	0.126721	0.161324	0.056441	0.071332	0.137709	0.057450
0.035051	0.040293	0.038854	0.042651	0.031306	0.040955	0.034545	0.014993	0.020524	0.024434	0.029730	0.016013	0.024579	0.035515	0.021571	0.015609	0.018357	0.020039	0.012075	0.010734	0.015705	0.013290	0.021205	0.013193	0.027870	0.026863	0.053666	0.034581	0.027635	0.058874	0.065065	0.024351	0.032954	0.072228	0.027706	0.015682	0.044385	0.040972	0.022290	0.020888	0.071121	0.030393	0.017711	0.076211	0.093690	0.044576	0.034555	0.099004	0.065926	0.029581
0.029623	0.030492	0.024561	0.038894	0.032033	0.072112	0.055409	0.017095	0.044751	0.056190	0.065414	0.043593	0.056946	0.076420	0.074624	0.056592	0.057979	0.099290	0.057810	0.055267	0.065924	0.076114	0.101372	0.058419	0.096414	0.087942	0.159505	0.072878	0.092121	0.133356	0.137883	0.055493	0.073683	0.202757	0.108257	0.047839	0.125545	0.235296	0.074767	0.061327	0.294650	0.181954	0.037178	0.142799	0.249811	0.081758	0.041770	0.108354	0.087742	0.012730
0.028782	0.028072	0.017267	0.036649	0.020393	0.091680	0.056079	0.010722	0.053244	0.055737	0.049633	0.034542	0.057809	0.062280	0.082466	0.075911	0.061476	0.110331	0.082812	0.073583	0.065619	0.083221	0.108082	0.061091	0.083123	0.064117	0.150160	0.040548	0.094692	0.137110	0.115269	0.054280	0.080677	0.222815	0.126971	0.066007	0.101623	0.262262	0.158023	0.035875	0.231444	0.277524	0.074650	0.051216	0.235524	0.175755	0.029251	0.046818	0.120980	0.019324
0.027965	0.026622	0.015856	0.014825	0.013272	0.018696	0.014473	0.005290	0.008880	0.009988	0.010724	0.016935	0.014180	0.021918	0.012413	0.009143	0.007349	0.019151	0.006188	0.004310	0.005711	0.005769	0.008979	0.004054	0.009103	0.008387	0.013804	0.007880	0.011179	0.018512	0.016428	0.007178	0.014304	0.023067	0.009033	0.009471	0.022335	0.043891	0.028550	0.024427	0.024945	0.031437	0.037245	0.033988	0.037496	0.063992	0.032468	0.021857	0.028071	0.012299
0.058804	0.065486	0.043850	0.049907	0.031493	0.052881	0.043922	0.017908	0.028530	0.026772	0.035690	0.036531	0.030018	0.039802	0.048151	0.033962	0.016719	0.038510	0.027071	0.014001	0.014731	0.019941	0.037603	0.007983	0.027091	0.027124	0.036276	0.012085	0.023415	0.051529	0.033304	0.012176	0.028480	0.066833	0.017548	0.017364	0.071357	0.068472	0.027643	0.042144	0.136618	0.037897	0.030329	0.085910	0.079686	0.038943	0.023061	0.064009	0.045347	0.015105
0.038932	0.042138	0.022048	0.067463	0.020755	0.116537	0.076712	0.016183	0.099876	0.088663	0.073743	0.057190	0.082933	0.059418	0.119343	0.161000	0.087554	0.130191	0.173080	0.145861	0.093637	0.149850	0.221333	0.094992	0.120530	0.117112	0.219841	0.039691	0.110627	0.207429	0.171379	0.066641	0.109369	0.338639	0.186169	0.086201	0.169856	0.340548	0.117954	0.039459	0.293535	0.242792	0.026875	0.068470	0.222422	0.067122	0.018136	0.072309	0.103573	0.012150
0.040689	0.045805	0.028767	0.037348	0.024323	0.047153	0.031132	0.010412	0.029079	0.028672	0.024188	0.033935	0.033545	0.044674	0.034283	0.040402	0.029377	0.061962	0.037081	0.033226	0.029155	0.038798	0.050255	0.018423	0.034578	0.031028	0.076870	0.022021	0.044117	0.074372	0.077437	0.034806	0.054164	0.154473	0.076652	0.048447	0.075314	0.163628	0.101909	0.047444	0.076120	0.119877	0.057510	0.035293	0.056219	0.070504	0.024906	0.019157	0.036149	0.012612
0.077877	0.098590	0.066764	0.066421	0.039374	0.049875	0.042227	0.017948	0.031519	0.024695	0.029508	0.037868	0.031772	0.042660	0.028496	0.033563	0.017988	0.023761	0.019872	0.012223	0.011475	0.013905	0.021602	0.006348	0.014760	0.017196	0.022167	0.009491	0.020353	0.042185	0.022205	0.013291	0.030640	0.043682	0.015345	0.024623	0.052699	0.032669	0.034879	0.036633	0.054554	0.037919	0.040666	0.049187	0.041768	0.046686	0.025008	0.036566	0.041486	0.022973
0.110782	0.129144	0.128152	0.184912	0.088487	0.118853	0.090316	0.062351	0.106090	0.066857	0.078100	0.101830	0.085312	0.086275	0.096830	0.155784	0.052607	0.059052	0.102046	0.064619	0.034314	0.048069	0.130385	0.025169	0.041723	0.063588	0.115681	0.024223	0.052990	0.143707	0.086011	0.036014	0.083311	0.187767	0.043689	0.047006	0.125978	0.127033	0.063015	0.067661	0.164863	0.083749	0.045909	0.097270	0.129460	0.079173	0.041622	0.092772	0.078225	0.036579
0.072624	0.087780	0.058424	0.152942	0.049223	0.155845	0.086331	0.030362	0.135366	0.101308	0.071753	0.065480	0.114596	0.071981	0.083416	0.174534	0.110029	0.063078	0.169703	0.204120	0.097092	0.102126	0.295772	0.152070	0.107164	0.117764	0.301343	0.067682	0.112453	0.260870	0.244383	0.117605	0.144711	0.344432	0.204126	0.113413	0.131770	0.227133	0.120842	0.044012	0.171489	0.171125	0.041401	0.052700	0.142099	0.078080	0.027406	0.054727	0.083326	0.021147
0.111082	0.119866	0.107036	0.174607	0.099444	0.170274	0.110708	0.058621	0.164332	0.127039	0.094847	0.090845	0.150224	0.106174	0.076688	0.143228	0.104306	0.063056	0.110762	0.124114	0.065164	0.059923	0.161879	0.080453	0.063376	0.080881	0.175059	0.075267	0.072442	0.152135	0.190990	0.109481	0.102746	0.179416	0.122801	0.100134	0.124334	0.166321	0.131305	0.070890	0.111492	0.120123	0.074038	0.074187	0.121199	0.095770	0.049135	0.074297	0.087752	0.039652
0.072331	0.069427	0.050198	0.112054	0.048164	0.136376	0.079584	0.025476	0.101707	0.089715	0.056303	0.045727	0.104246	0.063334	0.043975	0.101614	0.090452	0.036315	0.075272	0.133214	0.068634	0.049514	0.163006	0.120162	0.089598	0.075311	0.235208	0.104402	0.093230	0.160867	0.251596	0.150447	0.106437	0.268198	0.194054	0.103081	0.102204	0.191464	0.114036	0.042335	0.133370	0.139202	0.045258	0.049455	0.123429	0.065808	0.025859	0.045996	0.072780	0.016885
0.058574	0.058463	0.046842	0.103474	0.044802	0.192737	0.100929	0.023034	0.160901	0.150886	0.069036	0.052199	0.152587	0.075893	0.055914	0.183200	0.161949	0.044246	0.138071	0.283576	0.110994	0.066956	0.265633	0.255873	0.109568	0.079847	0.255748	0.166581	0.115340	0.144643	0.268889	0.196549	0.125324	0.276245	0.295452	0.131136	0.102744	0.271840	0.178165	0.045211	0.196281	0.226785	0.052331	0.055943	0.176495	0.091953	0.029625	0.060017	0.107429	0.020314
0.062415	0.071235	0.069868	0.113538	0.066798	0.148313	0.057057	0.021014	0.073052	0.070269	0.034579	0.031894	0.077982	0.058083	0.030901	0.071661	0.065728	0.029558	0.049143	0.100850	0.043507	0.029629	0.108386	0.114121	0.065720	0.054929	0.191024	0.132297	0.067575	0.107553	0.213913	0.130840	0.089595	0.191479	0.193769	0.086056	0.068084	0.171521	0.153617	0.039747	0.093043	0.147009	0.062172	0.043471	0.102629	0.074876	0.024103	0.035985	0.063580	0.016772
0.049817	0.056095	0.053465	0.060340	0.049494	0.079003	0.043392	0.020060	0.052076	0.041700	0.025987	0.038303	0.064141	0.052502	0.023959	0.048807	0.045158	0.029261	0.026390	0.045612	0.031770	0.018719	0.052385	0.060746	0.053698	0.035529	0.100484	0.104515	0.053055	0.087088	0.163242	0.080760	0.071345	0.115670	0.134802	0.057060	0.050209	0.129446	0.128955	0.036235	0.075664	0.130507	0.064768	0.057787	0.099989	0.085829	0.028932	0.047115	0.073950	0.024606
0.046856	0.047433	0.038935	0.067226	0.042112	0.118226	0.061000	0.017607	0.080322	0.076275	0.036369	0.035148	0.089818	0.060492	0.042508	0.108274	0.104473	0.046584	0.074376	0.140696	0.079971	0.055165	0.124026	0.156291	0.108067	0.055084	0.163198	0.148166	0.097487	0.131689	0.228263	0.175985	0.107729	0.225532	0.270651	0.134297	0.070344	0.212413	0.205910	0.042910	0.129221	0.210916	0.071401	0.054822	0.140319	0.098841	0.026014	0.045965	0.087367	0.021813
0.039185	0.040859	0.036125	0.041061	0.034203	0.062825	0.033899	0.013544	0.034678	0.043118	0.022759	0.026950	0.055608	0.054323	0.026917	0.058589	0.052030	0.037284	0.030579	0.049167	0.037186	0.028290	0.046801	0.063260	0.057260	0.037833	0.106306	0.139272	0.070822	0.095489	0.201011	0.131269	0.074607	0.114587	0.145619	0.056826	0.040135	0.121922	0.111211	0.028013	0.061162	0.112478	0.051587	0.038378	0.087702	0.078808	0.021470	0.033789	0.064006	0.021762
0.033427	0.037509	0.035411	0.030964	0.027856	0.047921	0.023877	0.011097	0.027741	0.036505	0.017258	0.022696	0.046178	0.049285	0.017292	0.033945	0.036934	0.029660	0.014690	0.023002	0.024239	0.015135	0.026699	0.042211	0.041488	0.027712	0.088492	0.136295	0.065966	0.089505	0.221329	0.118894	0.064840	0.098440	0.138492	0.046202	0.037201	0.103622	0.097445	0.024581	0.054405	0.087655	0.048091	0.034687	0.072616	0.060285	0.021113	0.035345	0.062200	0.024296
0.030405	0.034745	0.024619	0.041210	0.021421	0.095970	0.049859	0.010836	0.069748	0.086334	0.038629	0.035095	0.093711	0.068172	0.035441	0.098701	0.096789	0.063403	0.044386	0.089858	0.083751	0.054753	0.074497	0.123464	0.093950	0.047984	0.159723	0.160931	0.100872	0.136446	0.240612	0.167012	0.075549	0.192487	0.248253	0.096732	0.039817	0.182713	0.162179	0.028792	0.127792	0.187862	0.052133	0.036606	0.123004	0.082366	0.022129	0.045009	0.093694	0.023989
0.027147	0.029104	0.026660	0.025558	0.020859	0.042470	0.021813	0.008763	0.028845	0.044938	0.018312	0.021615	0.054098	0.051417	0.014705	0.031702	0.041018	0.027532	0.014235	0.024602	0.028793	0.012478	0.027304	0.055529	0.044602	0.023005	0.100884	0.164857	0.061369	0.067807	0.228584	0.129652	0.049619	0.101227	0.161498	0.047987	0.032215	0.111513	0.103122	0.023288	0.049566	0.077848	0.037708	0.029435	0.060430	0.047014	0.019351	0.035140	0.055599	0.020390
0.036803	0.041662	0.031021	0.046288	0.029122	0.086696	0.048192	0.014648	0.061783	0.087974	0.041831	0.038394	0.087804	0.080815	0.029777	0.060380	0.083287	0.049993	0.032720	0.066396	0.077385	0.030730	0.066721	0.134915	0.102290	0.044895	0.173237	0.265688	0.117905	0.108318	0.330343	0.251048	0.078381	0.204468	0.301489	0.103278	0.054833	0.199178	0.155632	0.040817	0.093953	0.146614	0.058534	0.045259	0.096071	0.072402	0.029969	0.052929	0.089079	0.030617
0.039288	0.040726	0.032057	0.055941	0.028416	0.123149	0.062780	0.015023	0.089498	0.115871	0.044537	0.040693	0.101754	0.080951	0.026981	0.069606	0.096311	0.045667	0.030376	0.094452	0.098129	0.026004	0.073907	0.173530	0.111502	0.037736	0.182861	0.262100	0.100960	0.082809	0.330500	0.236497	0.063401	0.205454	0.360984	0.118978	0.045918	0.229614	0.166161	0.033484	0.099662	0.161035	0.043045	0.041098	0.116020	0.072749	0.025461	0.057081	0.107422	0.025083
0.033001	0.037697	0.019411	0.048096	0.016567	0.111271	0.058890	0.008681	0.081828	0.103089	0.037284	0.024946	0.091787	0.058794	0.022166	0.060497	0.083878	0.029758	0.028460	0.087634	0.086678	0.031188	0.073816	0.171291	0.101967	0.033055	0.168994	0.238458	0.100373	0.077193	0.287619	0.231169	0.057820	0.176795	0.310262	0.108673	0.024520	0.144696	0.140972	0.023848	0.082130	0.131772	0.028816	0.027677	0.101759	0.054645	0.017296	0.037351	0.084272	0.015073
0.027731	0.029241	0.017855	0.027765	0.014401	0.048484	0.024911	0.006602	0.032069	0.048405	0.018586	0.017390	0.050580	0.039387	0.012502	0.026606	0.033730	0.014364	0.012054	0.032847	0.030025	0.009820	0.031313	0.088339	0.050676	0.017568	0.121943	0.240863	0.062239	0.053793	0.237914	0.143425	0.031449	0.072264	0.136601	0.035555	0.016866	0.082468	0.067264	0.015933	0.037948	0.059733	0.021704	0.021619	0.058770	0.034663	0.013097	0.024166	0.043782	0.010163
0.031311	0.032275	0.015765	0.048392	0.014027	0.126417	0.058451	0.008338	0.096593	0.110165	0.037912	0.026375	0.106115	0.054582	0.022232	0.092156	0.131556	0.025088	0.033943	0.205903	0.165167	0.023721	0.116114	0.385665	0.230472	0.038807	0.255694	0.453059	0.168165	0.075153	0.354196	0.266764	0.044668	0.159117	0.292943	0.084083	0.022262	0.160025	0.109771	0.016588	0.096094	0.140686	0.022775	0.028133	0.118770	0.048575	0.013950	0.038846	0.087351	0.010295
0.032442	0.032811	0.016006	0.050389	0.016335	0.115633	0.050557	0.009400	0.099603	0.100676	0.027748	0.023929	0.099376	0.053759	0.014545	0.063004	0.139952	0.026690	0.018309	0.153684	0.171105	0.017789	0.066339	0.275291	0.155567	0.026450	0.185066	0.338133	0.103859	0.057166	0.268899	0.230753	0.035942	0.101259	0.250772	0.074659	0.019241	0.126212	0.104552	0.016156	0.084641	0.134825	0.023322	0.027876	0.119937	0.056179	0.013402	0.038904	0.099782	0.010974
0.029214	0.031072	0.015021	0.025590	0.012004	0.035576	0.016142	0.005247	0.025275	0.034728	0.012104	0.013014	0.046426	0.031046	0.007222	0.017582	0.031336	0.009728	0.007053	0.025143	0.024261	0.005466	0.018801	0.076174	0.033112	0.011383	0.086753	0.186089	0.033935	0.027590	0.140427	0.086655	0.020177	0.035849	0.085760	0.025101	0.012332	0.060336	0.051439	0.011237	0.030294	0.049423	0.015758	0.016364	0.052836	0.030496	0.009210	0.018131	0.041352	0.007482
0.040508	0.044854	0.026715	0.044124	0.021187	0.077169	0.034972	0.008601	0.045542	0.057099	0.020935	0.028381	0.077337	0.045397	0.014077	0.061619	0.066633	0.014311	0.023608	0.137339	0.062707	0.010643	0.091667	0.315421	0.100727	0.022753	0.211769	0.340016	0.067576	0.044102	0.226969	0.122716	0.029415	0.067455	0.142509	0.043529	0.021293	0.110557	0.079838	0.015121	0.053553	0.088048	0.021159	0.023518	0.076661	0.040799	0.012932	0.034765	0.060357	0.010510
0.030166	0.029835	0.013991	0.045687	0.013077	0.122757	0.055703	0.008445	0.101808	0.122867	0.036036	0.030144	0.166397	0.071331	0.019489	0.159294	0.285170	0.028932	0.042892	0.429947	0.376301	0.028861	0.159175	0.579906	0.304678	0.035873	0.274554	0.444734	0.146707	0.046108	0.215012	0.220633	0.040549	0.092006	0.218407	0.082436	0.020084	0.125177	0.104078	0.014680	0.108506	0.156018	0.018716	0.027426	0.141514	0.053237	0.011502	0.046759	0.112438	0.009640
0.047285	0.044216	0.021737	0.052215	0.018930	0.077604	0.042641	0.010350	0.065781	0.080874	0.024721	0.021922	0.103392	0.055071	0.010470	0.046256	0.130821	0.021438	0.011582	0.088582	0.122748	0.011515	0.030107	0.175107	0.091592	0.013931	0.092930	0.210646	0.058739	0.026722	0.132593	0.135745	0.027597	0.059593	0.153089	0.060096	0.017756	0.112433	0.096951	0.016844	0.077717	0.123485	0.024888	0.024691	0.126174	0.067045	0.014717	0.042973	0.137606	0.019346
0.070940	0.069188	0.033670	0.068097	0.027460	0.073197	0.042124	0.010359	0.038955	0.047116	0.018614	0.022003	0.063805	0.031857	0.008584	0.027037	0.032315	0.008481	0.010289	0.038908	0.020746	0.005767	0.027289	0.069846	0.024231	0.009197	0.072610	0.113328	0.025667	0.022656	0.087428	0.057469	0.018581	0.030519	0.061395	0.024935	0.011998	0.061933	0.056947	0.010521	0.036151	0.070057	0.020118	0.020259	0.080369	0.052088	0.012186	0.032807	0.069365	0.011055
0.050306	0.045040	0.019319	0.081282	0.020625	0.188676	0.100438	0.013050	0.155276	0.171957	0.047385	0.049369	0.230211	0.069263	0.024319	0.221429	0.289193	0.020326	0.072568	0.487121	0.249703	0.023089	0.228606	0.481156	0.142902	0.023689	0.213805	0.239376	0.072896	0.038368	0.131596	0.137862	0.041972	0.098323	0.178284	0.093676	0.020458	0.124115	0.107999	0.012500	0.101220	0.158006	0.017948	0.025807	0.160632	0.054242	0.010353	0.051640	0.091951	0.007747
0.033559	0.027176	0.012578	0.039430	0.011724	0.098316	0.057547	0.008526	0.076983	0.136482	0.040871	0.024747	0.189964	0.094912	0.020074	0.134385	0.323749	0.040303	0.031472	0.329475	0.294379	0.023609	0.061996	0.351657	0.168506	0.017409	0.101209	0.185315	0.068943	0.026383	0.080981	0.128741	0.028374	0.053660	0.142445	0.076084	0.014793	0.077236	0.089506	0.012065	0.088500	0.145822	0.019026	0.021248	0.164359	0.075372	0.010880	0.048123	0.159429	0.013428
0.104267	0.087710	0.041605	0.079722	0.034075	0.081177	0.057842	0.018192	0.040591	0.052662	0.026117	0.020456	0.064461	0.041911	0.011633	0.028348	0.038950	0.014913	0.011534	0.024860	0.023987	0.009456	0.024023	0.032780	0.029631	0.014165	0.049671	0.064705	0.030311	0.030090	0.069120	0.059575	0.022765	0.039949	0.072729	0.039949	0.017691	0.067062	0.087770	0.017861	0.070347	0.113930	0.041592	0.037156	0.156970	0.143206	0.027499	0.071980	0.195307	0.049337
0.110237	0.099808	0.053029	0.171636	0.074351	0.254542	0.171590	0.047967	0.164320	0.169836	0.078916	0.060736	0.173390	0.076759	0.035025	0.167989	0.137979	0.031126	0.076093	0.240761	0.054456	0.022243	0.134626	0.137023	0.042069	0.026236	0.106496	0.083871	0.048064	0.054303	0.104397	0.095824	0.045620	0.078357	0.135961	0.074915	0.026599	0.096327	0.097792	0.020021	0.096062	0.167549	0.042453	0.052763	0.230913	0.126869	0.028381	0.112174	0.186353	0.024574
0.046171	0.037494	0.017020	0.072868	0.019437	0.232000	0.109771	0.015147	0.179356	0.254918	0.074425	0.046266	0.318035	0.170849	0.043460	0.269142	0.432607	0.061301	0.074460	0.424051	0.240347	0.025720	0.119803	0.268334	0.089979	0.024823	0.101408	0.094191	0.056388	0.042293	0.080333	0.103345	0.038722	0.069609	0.139763	0.096451	0.019905	0.090102	0.106563	0.015195	0.092987	0.178224	0.026971	0.030353	0.212815	0.087474	0.011951	0.060525	0.153555	0.010714
0.080290	0.075018	0.030689	0.092892	0.025518	0.171841	0.095155	0.015340	0.088280	0.134047	0.069321	0.031546	0.135734	0.112493	0.053646	0.135817	0.169240	0.060313	0.043196	0.116868	0.114407	0.026405	0.051486	0.077050	0.075873	0.030310	0.055566	0.065873	0.061789	0.053270	0.060747	0.088040	0.045806	0.066378	0.123804	0.092987	0.023626	0.092416	0.154099	0.027896	0.101849	0.202393	0.074688	0.045640	0.225112	0.194628	0.035158	0.077194	0.243751	0.043475
0.127288	0.127796	0.071292	0.144080	0.067095	0.205663	0.146330	0.032876	0.096028	0.100791	0.062915	0.052927	0.112107	0.098102	0.054741	0.098427	0.060937	0.044192	0.038568	0.045038	0.027919	0.028797	0.057347	0.032630	0.040440	0.048605	0.061644	0.050716	0.051784	0.057937	0.058211	0.054613	0.037695	0.047793	0.077010	0.064071	0.032756	0.083882	0.112539	0.033365	0.096313	0.155138	0.085207	0.084534	0.265695	0.234865	0.062642	0.189251	0.340311	0.088567
0.100130	0.095867	0.054187	0.137765	0.049752	0.318090	0.203859	0.029348	0.241566	0.319309	0.136742	0.085422	0.310730	0.176297	0.073307	0.276262	0.235028	0.046715	0.094084	0.199587	0.063041	0.030515	0.105339	0.084303	0.049951	0.035090	0.077854	0.057225	0.058072	0.057059	0.071144	0.083775	0.050027	0.075237	0.149321	0.106380	0.039936	0.133503	0.155177	0.035265	0.133822	0.210676	0.060905	0.068120	0.282245	0.146855	0.026127	0.130893	0.297884	0.041370
0.106425	0.106904	0.081686	0.111148	0.062185	0.196212	0.098139	0.027567	0.109667	0.171246	0.086091	0.058668	0.160480	0.148592	0.069481	0.163266	0.109649	0.035547	0.036057	0.063306	0.033694	0.013018	0.035881	0.029323	0.029361	0.021984	0.039640	0.044352	0.036104	0.043004	0.043557	0.041805	0.028243	0.028223	0.058539	0.051193	0.028346	0.071567	0.131749	0.041666	0.069612	0.149548	0.094572	0.056651	0.167718	0.161714	0.036006	0.092171	0.190154	0.043904
0.115636	0.120763	0.087303	0.107581	0.073672	0.184915	0.103225	0.032917	0.101271	0.127451	0.090431	0.066331	0.123093	0.132066	0.077974	0.129571	0.074456	0.045807	0.042267	0.050505	0.041244	0.024692	0.047071	0.029417	0.042782	0.029316	0.035126	0.037249	0.040122	0.039247	0.036987	0.035336	0.031806	0.034663	0.054368	0.057389	0.044088	0.078872	0.143135	0.069433	0.100803	0.141605	0.119713	0.085022	0.184377	0.180857	0.064680	0.138253	0.191161	0.069126
0.098151	0.105964	0.082271	0.104653	0.069620	0.220407	0.173224	0.036351	0.155297	0.220449	0.123429	0.082150	0.196640	0.155706	0.068270	0.161196	0.136811	0.049882	0.054599	0.092180	0.065036	0.035984	0.067764	0.065854	0.066121	0.034049	0.050363	0.063242	0.060025	0.050609	0.061142	0.064511	0.050713	0.058426	0.105657	0.073499	0.048378	0.112284	0.138594	0.042233	0.124883	0.185169	0.082237	0.082849	0.265102	0.162404	0.044009	0.171905	0.258891	0.057415
0.084231	0.098692	0.098725	0.094217	0.074956	0.176216	0.130366	0.036851	0.108796	0.177755	0.088875	0.044133	0.125346	0.101127	0.026349	0.063099	0.071824	0.021352	0.016086	0.035935	0.027431	0.012359	0.030637	0.033100	0.030068	0.014851	0.031706	0.041749	0.029632	0.025636	0.041908	0.044596	0.028449	0.029058	0.058635	0.037129	0.027027	0.054506	0.084646	0.021606	0.067588	0.128862	0.050773	0.047803	0.175620	0.120837	0.021984	0.118833	0.232317	0.059093
0.106542	0.113179	0.092266	0.081952	0.059597	0.139767	0.070797	0.022082	0.088879	0.113024	0.054163	0.041170	0.091376	0.073701	0.022339	0.040907	0.040372	0.019766	0.012593	0.019695	0.018487	0.009608	0.020723	0.017582	0.019093	0.012638	0.026430	0.031401	0.023615	0.026147	0.040445	0.037017	0.032637	0.031699	0.055731	0.045726	0.039650	0.061412	0.086005	0.033522	0.061470	0.078060	0.047488	0.043293	0.117487	0.079824	0.022810	0.067678	0.112821	0.028688
0.084253	0.099987	0.071651	0.109125	0.075319	0.229391	0.177766	0.041566	0.182869	0.255018	0.139192	0.069600	0.215597	0.156978	0.055162	0.127171	0.148203	0.046321	0.037999	0.079465	0.057266	0.029496	0.044176	0.046274	0.048676	0.024457	0.045708	0.053074	0.048344	0.043508	0.064438	0.067996	0.053394	0.074561	0.110354	0.069711	0.052705	0.102729	0.102411	0.039217	0.157100	0.162392	0.052994	0.089957	0.247767	0.107509	0.034356	0.136255	0.171898	0.030034
0.067160	0.080804	0.064995	0.089922	0.063142	0.210600	0.163332	0.028835	0.143826	0.286155	0.131712	0.058313	0.235554	0.189258	0.041007	0.105459	0.159295	0.047690	0.026133	0.068783	0.062253	0.022615	0.033794	0.049019	0.053362	0.020429	0.038554	0.066636	0.050482	0.032930	0.069478	0.073315	0.044578	0.058280	0.120580	0.059120	0.039482	0.111609	0.111083	0.023529	0.140439	0.176865	0.038946	0.063667	0.257587	0.106047	0.019926	0.110086	0.183421	0.024763
0.052897	0.063155	0.034339	0.077822	0.033785	0.203564	0.111936	0.014998	0.176395	0.233685	0.070072	0.041019	0.252446	0.121388	0.037012	0.182626	0.244772	0.040887	0.043242	0.178502	0.115485	0.031493	0.062357	0.096813	0.077958	0.019748	0.053827	0.068653	0.076854	0.038740	0.066464	0.135007	0.073796	0.079724	0.168916	0.126238	0.041919	0.114427	0.140559	0.029095	0.125985	0.195307	0.041121	0.036821	0.213898	0.108525	0.017520	0.062253	0.155191	0.020774
0.080453	0.089073	0.062196	0.085437	0.056266	0.087918	0.065609	0.021059	0.062980	0.096000	0.044438	0.038006	0.105805	0.079684	0.020475	0.033656	0.045789	0.021482	0.011341	0.020013	0.021963	0.010394	0.018011	0.016217	0.024404	0.012489	0.032946	0.029161	0.027798	0.028599	0.039210	0.039998	0.040180	0.055167	0.045714	0.040339	0.044765	0.064097	0.062714	0.030237	0.098927	0.067467	0.033913	0.050320	0.106199	0.059573	0.018724	0.050416	0.070672	0.017459
0.098212	0.110096	0.059997	0.153458	0.057407	0.229811	0.216428	0.049615	0.192271	0.348815	0.220103	0.092973	0.292212	0.266833	0.070406	0.130066	0.183132	0.067754	0.028940	0.058447	0.066248	0.024163	0.030039	0.040560	0.057200	0.020534	0.049646	0.054390	0.060873	0.054286	0.077915	0.082497	0.050661	0.090018	0.111740	0.066740	0.044632	0.140928	0.101213	0.032636	0.205385	0.185993	0.039904	0.075809	0.216421	0.093304	0.024452	0.096034	0.134769	0.019955
0.057176	0.062707	0.031952	0.075956	0.029019	0.233048	0.133906	0.021050	0.251001	0.388207	0.138897	0.084273	0.426076	0.320849	0.069669	0.249052	0.415262	0.109474	0.045591	0.218043	0.203025	0.043603	0.051184	0.119186	0.113502	0.026689	0.059828	0.106948	0.107078	0.054038	0.116035	0.185093	0.080282	0.111993	0.224694	0.148518	0.049309	0.195142	0.191559	0.039664	0.222197	0.273411	0.046576	0.068171	0.256374	0.099024	0.023141	0.077626	0.135939	0.016392
0.063976	0.081778	0.043766	0.087568	0.043603	0.168288	0.079902	0.030422	0.230807	0.283745	0.100868	0.106296	0.389894	0.293837	0.071506	0.195306	0.348784	0.103449	0.039477	0.164341	0.156331	0.027479	0.039343	0.085280	0.072841	0.020645	0.055034	0.094524	0.090664	0.049997	0.101026	0.152278	0.085971	0.098105	0.173138	0.112543	0.057786	0.182485	0.161951	0.047223	0.187980	0.234579	0.054046	0.075067	0.190791	0.093354	0.029482	0.063411	0.098188	0.019893
0.059823	0.072067	0.044834	0.073206	0.039060	0.092519	0.050582	0.026276	0.132147	0.177444	0.068605	0.085060	0.297990	0.280017	0.064333	0.113702	0.256161	0.149065	0.031897	0.085484	0.129058	0.029545	0.036280	0.057060	0.046938	0.023230	0.077932	0.097422	0.061512	0.063224	0.138761	0.114760	0.071889	0.152013	0.146165	0.067304	0.084944	0.230542	0.132384	0.050059	0.157028	0.165674	0.052385	0.069874	0.128123	0.077342	0.039292	0.059467	0.075723	0.025415
0.040585	0.050542	0.029118	0.045216	0.024827	0.059487	0.030666	0.014866	0.087642	0.114893	0.038968	0.051602	0.248663	0.242266	0.038433	0.073903	0.281565	0.137519	0.014673	0.071768	0.178041	0.019056	0.016632	0.054631	0.048698	0.011834	0.044072	0.096498	0.045062	0.033367	0.126818	0.101184	0.047609	0.122144	0.201702	0.060134	0.066510	0.270040	0.161667	0.045845	0.172584	0.190258	0.045097	0.071344	0.138498	0.065801	0.030312	0.051900	0.062118	0.015718
0.031563	0.036826	0.016707	0.057404	0.016400	0.148526	0.069337	0.012850	0.183761	0.231492	0.060809	0.054008	0.392562	0.223924	0.040839	0.203062	0.490648	0.113808	0.037687	0.355934	0.392773	0.045020	0.062403	0.303910	0.195409	0.023721	0.072105	0.188553	0.132559	0.039008	0.123154	0.194680	0.084166	0.101600	0.279661	0.135406	0.036022	0.209887	0.179779	0.029032	0.184268	0.221905	0.024985	0.040522	0.177839	0.057010	0.017385	0.042162	0.075078	0.010620
0.032500	0.039997	0.019409	0.055454	0.023743	0.126543	0.062531	0.015710	0.139510	0.169639	0.051250	0.060054	0.308516	0.195711	0.054364	0.239715	0.377763	0.095343	0.059029	0.333548	0.238885	0.036652	0.092733	0.241808	0.125165	0.032314	0.110529	0.148343	0.089628	0.063010	0.132001	0.104374	0.066879	0.111726	0.101626	0.058011	0.038728	0.110579	0.067805	0.022344	0.094829	0.103624	0.020124	0.029032	0.087527	0.045222	0.017940	0.028867	0.056738	0.010995
0.020386	0.023297	0.010403	0.021803	0.011205	0.034841	0.016709	0.005298	0.035415	0.042098	0.017082	0.023110	0.102584	0.103435	0.017432	0.036827	0.131838	0.083050	0.011368	0.059208	0.126294	0.019106	0.021130	0.076438	0.054430	0.010228	0.051647	0.110232	0.030503	0.037185	0.159266	0.069112	0.036570	0.190107	0.156222	0.028546	0.050602	0.235907	0.070581	0.024146	0.100973	0.089219	0.019587	0.029169	0.060897	0.042604	0.022401	0.020800	0.030070	0.006851
0.017288	0.018422	0.008536	0.020976	0.009247	0.050649	0.027631	0.006296	0.056125	0.081741	0.025658	0.023435	0.138512	0.095655	0.021650	0.074275	0.271480	0.077464	0.022885	0.171392	0.295089	0.043212	0.050407	0.324411	0.212095	0.024304	0.085292	0.267069	0.097290	0.043661	0.213375	0.202200	0.060223	0.176592	0.317840	0.087089	0.043265	0.232493	0.141186	0.027754	0.137758	0.169231	0.022342	0.035614	0.099619	0.038224	0.014385	0.030156	0.046402	0.007301
0.023705	0.025211	0.010176	0.043204	0.010355	0.123199	0.071699	0.007508	0.121308	0.152058	0.046685	0.031068	0.222590	0.093504	0.026639	0.195638	0.376727	0.054486	0.042575	0.450888	0.383150	0.038460	0.126512	0.521542	0.264596	0.031022	0.148686	0.312702	0.138359	0.046877	0.150930	0.143965	0.050019	0.086026	0.167035	0.072064	0.024829	0.120114	0.091150	0.016052	0.093642	0.114894	0.013124	0.023575	0.103193	0.035814	0.011174	0.032595	0.062847	0.007008
0.027432	0.029582	0.011266	0.051279	0.010969	0.123150	0.068731	0.008532	0.116375	0.129666	0.044787	0.032336	0.179277	0.076593	0.032169	0.161897	0.270713	0.049136	0.042513	0.324812	0.232444	0.029875	0.105064	0.302274	0.153138	0.025455	0.152539	0.180842	0.082286	0.080880	0.191205	0.088326	0.055416	0.196440	0.130268	0.051448	0.047065	0.135551	0.063078	0.019836	0.116160	0.091596	0.014346	0.031093	0.111638	0.040700	0.015703	0.042020	0.069464	0.009369
0.016015	0.016614	0.007573	0.017757	0.007157	0.039681	0.022537	0.005060	0.035445	0.048117	0.018016	0.014478	0.066178	0.049762	0.015186	0.032976	0.094437	0.034499	0.013163	0.076345	0.131897	0.022968	0.032810	0.211203	0.142758	0.024770	0.134323	0.289979	0.072456	0.064621	0.267377	0.147412	0.044942	0.211737	0.230393	0.048132	0.043676	0.182188	0.076150	0.019546	0.102315	0.100943	0.018778	0.035278	0.091151	0.039397	0.014577	0.035584	0.048668	0.008253
0.019622	0.021820	0.011899	0.022726	0.010787	0.049094	0.027987	0.006231	0.042490	0.064785	0.019955	0.020908	0.108108	0.073131	0.018649	0.058580	0.146587	0.036701	0.018517	0.166129	0.183769	0.017448	0.055255	0.462730	0.187567	0.025817	0.215031	0.470750	0.083509	0.044611	0.296127	0.161528	0.031913	0.086999	0.194452	0.039538	0.024216	0.117099	0.070757	0.014083	0.057088	0.075687	0.016802	0.026301	0.077515	0.033807	0.012205	0.033867	0.048937	0.008362
0.025911	0.028917	0.016212	0.049572	0.020605	0.141728	0.090662	0.014459	0.122391	0.170309	0.060006	0.044776	0.229222	0.134927	0.050039	0.203406	0.336804	0.067784	0.065815	0.421178	0.325309	0.051298	0.176317	0.530340	0.254782	0.061925	0.304639	0.381181	0.122061	0.085120	0.272131	0.171915	0.055255	0.126186	0.176955	0.071559	0.033866	0.097413	0.075656	0.020884	0.099392	0.106717	0.020228	0.035634	0.114136	0.043162	0.014768	0.042669	0.069879	0.010523
0.030920	0.033055	0.013973	0.048636	0.014001	0.122053	0.070825	0.008176	0.097958	0.133861	0.049543	0.031216	0.154928	0.089198	0.031552	0.097504	0.210362	0.047962	0.030235	0.190898	0.216235	0.032975	0.080819	0.277082	0.203449	0.043064	0.245384	0.304810	0.112942	0.112226	0.322136	0.172800	0.058131	0.242203	0.223115	0.081616	0.063559	0.188425	0.108536	0.028969	0.163781	0.131807	0.021311	0.039671	0.145240	0.060760	0.018228	0.050364	0.083636	0.011693
0.018861	0.018771	0.009294	0.019280	0.008702	0.037371	0.019647	0.004497	0.029792	0.045312	0.015627	0.014739	0.073615	0.045851	0.013818	0.027809	0.062572	0.019693	0.011546	0.056550	0.066667	0.011553	0.031797	0.187721	0.103807	0.025165	0.167282	0.357159	0.078882	0.065261	0.300621	0.171083	0.034086	0.098556	0.192443	0.045343	0.030497	0.126835	0.080749	0.020883	0.073359	0.078220	0.015826	0.027764	0.088420	0.037539	0.012193	0.035870	0.051399	0.007613
0.023384	0.022561	0.009628	0.035102	0.009221	0.109990	0.053170	0.005915	0.114527	0.158271	0.048231	0.031012	0.229075	0.088311	0.029240	0.133631	0.214344	0.030874	0.035364	0.244981	0.176769	0.023640	0.090184	0.400181	0.158663	0.028213	0.236245	0.430953	0.097323	0.053818	0.332422	0.226083	0.034165	0.124202	0.266082	0.067236	0.023152	0.126367	0.077709	0.011855	0.083658	0.095467	0.013008	0.022641	0.105251	0.035605	0.011107	0.032390	0.062622	0.006837
0.035249	0.033241	0.015718	0.057860	0.017756	0.150594	0.090252	0.011458	0.149533	0.221200	0.075113	0.044890	0.276410	0.162709	0.044185	0.135286	0.280953	0.059455	0.040262	0.222008	0.195828	0.030900	0.084593	0.279973	0.149874	0.040696	0.215049	0.310182	0.107514	0.082976	0.296301	0.209150	0.053318	0.145941	0.246994	0.096335	0.036326	0.152799	0.112247	0.020147	0.113403	0.131846	0.024589	0.033897	0.128669	0.050793	0.015923	0.046161	0.084051	0.010494
0.038493	0.042435	0.017782	0.052942	0.019147	0.101716	0.056958	0.011060	0.083525	0.106694	0.047432	0.033300	0.146356	0.101662	0.047659	0.070774	0.143544	0.052638	0.042359	0.122916	0.124799	0.035265	0.094663	0.188248	0.131972	0.055768	0.210240	0.296167	0.141663	0.110505	0.305519	0.253498	0.080185	0.192790	0.333047	0.180436	0.063560	0.243821	0.231545	0.053986	0.178345	0.223133	0.054911	0.059628	0.162978	0.082518	0.022538	0.054487	0.085374	0.014359
0.026474	0.025242	0.011474	0.029753	0.010707	0.070664	0.037212	0.007471	0.064159	0.089647	0.031919	0.024617	0.120763	0.065227	0.029136	0.089622	0.124788	0.030926	0.036343	0.162783	0.097062	0.022721	0.084352	0.234240	0.105322	0.037209	0.184607	0.290077	0.096486	0.075386	0.296113	0.241535	0.054939	0.145606	0.333245	0.090989	0.032185	0.178613	0.146343	0.019538	0.108784	0.151004	0.025152	0.036412	0.142299	0.051684	0.012938	0.043793	0.076781	0.009979
0.038126	0.035811	0.014494	0.065542	0.013551	0.183990	0.102735	0.010100	0.177133	0.234661	0.072464	0.043651	0.298476	0.119488	0.038824	0.175766	0.253342	0.032984	0.045587	0.222760	0.141808	0.022555	0.075035	0.224083	0.119310	0.026657	0.135688	0.232855	0.113311	0.061299	0.212190	0.214670	0.050147	0.127616	0.291864	0.116730	0.025303	0.161599	0.154738	0.018718	0.107421	0.165275	0.026364	0.031976	0.154506	0.065215	0.014885	0.048667	0.120175	0.012735
0.065074	0.067578	0.036484	0.096797	0.036940	0.183322	0.117240	0.023272	0.173556	0.224362	0.090598	0.065535	0.232686	0.149011	0.050318	0.114048	0.168404	0.050217	0.051677	0.122748	0.084863	0.028090	0.086168	0.118303	0.093697	0.041743	0.132336	0.191172	0.123456	0.087096	0.214473	0.242973	0.071704	0.123680	0.285080	0.171126	0.055676	0.240130	0.307718	0.059046	0.152285	0.278225	0.105284	0.063676	0.187654	0.138037	0.034916	0.087669	0.144812	0.028721
0.045428	0.049234	0.022300	0.067516	0.023883	0.139969	0.085724	0.019251	0.137201	0.161576	0.084895	0.061035	0.194290	0.113487	0.059317	0.149887	0.176635	0.052603	0.085527	0.215611	0.119036	0.037942	0.141461	0.200449	0.095919	0.047565	0.166991	0.181711	0.105920	0.091687	0.251190	0.234625	0.071511	0.164641	0.382728	0.175228	0.051503	0.307792	0.330371	0.049982	0.193150	0.365632	0.092978	0.066664	0.237113	0.133983	0.024871	0.069599	0.133608	0.018938
0.050279	0.046409	0.021617	0.066164	0.018395	0.141389	0.076989	0.012972	0.128542	0.138138	0.056015	0.047780	0.198361	0.087631	0.037031	0.152998	0.188635	0.037042	0.049741	0.201166	0.116411	0.027438	0.077425	0.162790	0.084063	0.025852	0.096490	0.127288	0.072283	0.051790	0.151499	0.136229	0.040295	0.106517	0.244714	0.086248	0.026443	0.175571	0.167074	0.019823	0.101500	0.185130	0.037684	0.034725	0.182581	0.102756	0.018486	0.054216	0.155631	0.021691
0.086304	0.092401	0.046281	0.126791	0.040119	0.217793	0.141311	0.021660	0.193745	0.200067	0.073303	0.061357	0.215580	0.104124	0.033596	0.109746	0.126641	0.031219	0.041198	0.090362	0.062808	0.021805	0.052083	0.067234	0.075062	0.028748	0.070454	0.087275	0.098761	0.052865	0.082798	0.117145	0.042000	0.067883	0.152527	0.120764	0.024352	0.107560	0.186951	0.031231	0.073834	0.182260	0.074248	0.036416	0.160148	0.160741	0.029336	0.062515	0.210773	0.045734
0.098732	0.111454	0.066529	0.136390	0.065274	0.235150	0.147661	0.034864	0.200225	0.216641	0.116747	0.078331	0.202407	0.117968	0.062254	0.175685	0.136198	0.043130	0.104015	0.192265	0.071901	0.036758	0.131446	0.122877	0.079845	0.052265	0.127417	0.100699	0.107088	0.083808	0.128799	0.157101	0.070243	0.116595	0.275905	0.192640	0.048880	0.230426	0.353171	0.069866	0.180700	0.452167	0.215791	0.082999	0.322312	0.309364	0.060694	0.120536	0.261015	0.059980
0.067442	0.070776	0.038396	0.084433	0.037989	0.126218	0.113629	0.040885	0.108407	0.126134	0.086109	0.073457	0.164805	0.101513	0.044355	0.152989	0.150365	0.038356	0.059931	0.184171	0.080109	0.023370	0.079572	0.113650	0.058057	0.029382	0.097650	0.082259	0.052559	0.049597	0.097468	0.083808	0.034385	0.092893	0.211842	0.089358	0.031547	0.205368	0.228757	0.033921	0.111723	0.320673	0.087613	0.051671	0.237515	0.190817	0.028083	0.075709	0.199280	0.027993
0.090135	0.106285	0.067513	0.093432	0.050958	0.095074	0.052431	0.028018	0.092491	0.072011	0.038079	0.048094	0.095460	0.069841	0.021600	0.055368	0.053124	0.022698	0.015446	0.034387	0.024658	0.010808	0.018431	0.028722	0.029485	0.014677	0.034807	0.052228	0.030104	0.026913	0.052414	0.041346	0.022567	0.036406	0.063609	0.035889	0.023114	0.073305	0.130919	0.026887	0.035878	0.133179	0.083326	0.027360	0.083416	0.138062	0.027740	0.036448	0.120983	0.036140
0.107279	0.143063	0.125063	0.148990	0.084526	0.198913	0.092399	0.043614	0.157937	0.117203	0.047108	0.046575	0.094696	0.058791	0.027127	0.073084	0.044878	0.015749	0.029074	0.041970	0.023326	0.015699	0.037690	0.030426	0.040853	0.021806	0.037561	0.040853	0.048086	0.031672	0.041031	0.052449	0.031745	0.034426	0.055133	0.051849	0.023786	0.046708	0.098365	0.018710	0.042373	0.165567	0.076862	0.028062	0.134069	0.240991	0.031624	0.065887	0.285675	0.128325
0.083684	0.085767	0.053993	0.131407	0.058886	0.229116	0.169723	0.034254	0.160666	0.182706	0.101796	0.062561	0.190502	0.088044	0.066115	0.208026	0.155377	0.035352	0.099828	0.197490	0.074141	0.038395	0.116452	0.108563	0.077365	0.041676	0.100074	0.062125	0.095777	0.069800	0.072297	0.101093	0.051726	0.090807	0.153381	0.113247	0.034450	0.143846	0.192816	0.029370	0.143634	0.353104	0.089156	0.054932	0.412724	0.347191	0.035861	0.140906	0.440007	0.058917
0.080461	0.086460	0.060163	0.098304	0.058120	0.083963	0.091460	0.046332	0.049046	0.053979	0.042716	0.043434	0.071806	0.058956	0.025135	0.054273	0.044879	0.017581	0.017412	0.040715	0.019060	0.009119	0.017805	0.023598	0.021361	0.013067	0.030236	0.030895	0.021573	0.027665	0.043171	0.032074	0.019301	0.033707	0.065125	0.040593	0.018454	0.070848	0.138846	0.031987	0.039412	0.127479	0.093595	0.034251	0.102273	0.125006	0.021126	0.047820	0.098874	0.017937
0.107237	0.132224	0.092516	0.104043	0.062907	0.083531	0.047445	0.027436	0.060186	0.035670	0.033573	0.036888	0.043118	0.036815	0.024630	0.043835	0.023978	0.018187	0.021299	0.030301	0.015936	0.013838	0.020284	0.014836	0.025846	0.015307	0.023539	0.018230	0.020443	0.019586	0.017584	0.017382	0.014810	0.019179	0.018919	0.019951	0.014505	0.020612	0.055192	0.018260	0.020865	0.055365	0.062129	0.022925	0.043272	0.100026	0.027653	0.027795	0.090640	0.043899
0.100117	0.142182	0.152886	0.153165	0.091098	0.188663	0.093732	0.043927	0.110948	0.081228	0.057569	0.063898	0.089254	0.049376	0.044737	0.099221	0.042310	0.019707	0.046414	0.048951	0.023423	0.025059	0.051829	0.027584	0.046437	0.031267	0.037499	0.025324	0.039410	0.035164	0.027267	0.040544	0.029934	0.036109	0.040817	0.043289	0.021875	0.034212	0.057260	0.017941	0.060123	0.128871	0.051004	0.041037	0.201430	0.241740	0.034741	0.120042	0.442776	0.187059
0.089046	0.089860	0.060375	0.138606	0.055523	0.221338	0.148559	0.035622	0.150074	0.168215	0.112888	0.073696	0.177480	0.103872	0.093938	0.189351	0.129363	0.062456	0.101822	0.145079	0.080074	0.064484	0.096171	0.072718	0.079984	0.049027	0.071432	0.043543	0.077396	0.066410	0.054846	0.094452	0.063360	0.079962	0.151246	0.144681	0.036296	0.144131	0.197001	0.050328	0.147594	0.272295	0.069469	0.062671	0.326003	0.203903	0.029530	0.133302	0.365179	0.032843
0.100242	0.101947	0.070855	0.070494	0.049427	0.048177	0.044666	0.023549	0.026069	0.027917	0.028258	0.037552	0.035234	0.037347	0.018338	0.022476	0.016124	0.015442	0.012806	0.014517	0.010578	0.009973	0.011416	0.009039	0.015201	0.012958	0.017472	0.014656	0.015228	0.018620	0.015967	0.016180	0.016289	0.016282	0.022055	0.029165	0.014445	0.031280	0.087303	0.028906	0.022249	0.045964	0.060206	0.027677	0.039423	0.060701	0.020942	0.030735	0.041489	0.013928
0.094965	0.132891	0.108676	0.081203	0.045422	0.060794	0.046099	0.026098	0.039684	0.026786	0.027677	0.033869	0.029934	0.025431	0.018641	0.025528	0.012939	0.010776	0.013821	0.013124	0.008977	0.011171	0.013379	0.006758	0.010993	0.011075	0.009928	0.008729	0.012144	0.014820	0.011272	0.012539	0.013113	0.012888	0.012928	0.013730	0.010545	0.012807	0.023140	0.012535	0.025230	0.028429	0.026560	0.031738	0.048233	0.065107	0.028002	0.055445	0.142314	0.069581
0.090853	0.089114	0.058016	0.111765	0.042077	0.189123	0.131325	0.029684	0.146436	0.163319	0.113835	0.080463	0.164960	0.094817	0.108125	0.170987	0.110074	0.079940	0.127002	0.116348	0.072381	0.098108	0.097457	0.054523	0.076781	0.059764	0.058235	0.034880	0.074102	0.066327	0.045237	0.091866	0.066592	0.078800	0.135403	0.134322	0.044210	0.120567	0.129421	0.042427	0.175872	0.202043	0.045280	0.080360	0.264891	0.160014	0.041108	0.146449	0.360986	0.059553
0.077980	0.072628	0.050680	0.069005	0.065465	0.109767	0.078204	0.023618	0.066405	0.083250	0.063033	0.067917	0.093604	0.093369	0.062898	0.083504	0.053948	0.062873	0.036935	0.038860	0.028726	0.027786	0.031373	0.018086	0.028179	0.022390	0.026914	0.026207	0.040028	0.030670	0.033720	0.055474	0.055101	0.043443	0.081935	0.108421	0.046114	0.106564	0.155499	0.072372	0.080398	0.128250	0.069734	0.055363	0.099064	0.086356	0.037084	0.036489	0.071979	0.014190
0.077928	0.086964	0.061316	0.057456	0.062894	0.055380	0.040358	0.017733	0.026259	0.024631	0.024711	0.029221	0.027243	0.025512	0.020296	0.021528	0.013158	0.014550	0.012229	0.010814	0.007996	0.008839	0.013269	0.007295	0.011336	0.010835	0.014929	0.010385	0.015750	0.014620	0.012735	0.013180	0.020143	0.020127	0.016243	0.020833	0.017289	0.022624	0.037970	0.023841	0.025107	0.027401	0.036167	0.039252	0.034053	0.044105	0.035097	0.024149	0.028875	0.019177
0.090831	0.110341	0.086367	0.084121	0.062805	0.075838	0.052647	0.022744	0.040762	0.037713	0.038914	0.045429	0.055277	0.046736	0.035526	0.049669	0.024914	0.022617	0.025058	0.022342	0.013966	0.015450	0.021406	0.010670	0.017397	0.016731	0.017453	0.017342	0.027465	0.024679	0.022752	0.025208	0.031085	0.029276	0.029088	0.026150	0.030211	0.049203	0.057156	0.039019	0.076078	0.056189	0.043671	0.080419	0.097172	0.061795	0.045998	0.063187	0.074297	0.031201
0.081500	0.086067	0.055438	0.110634	0.051184	0.163954	0.113104	0.034514	0.126827	0.139940	0.103283	0.093659	0.177771	0.118743	0.145197	0.232982	0.152002	0.104658	0.164642	0.168296	0.088399	0.103111	0.123105	0.072839	0.101291	0.076390	0.074760	0.058355	0.130764	0.083434	0.064441	0.138580	0.121525	0.097086	0.143568	0.152139	0.073980	0.142290	0.166484	0.069559	0.134509	0.183324	0.079388	0.085220	0.187045	0.106977	0.051832	0.072414	0.121249	0.027102
0.099330	0.126365	0.087552	0.120827	0.062230	0.101703	0.068441	0.023853	0.055269	0.050675	0.054654	0.064993	0.076283	0.063287	0.073523	0.107497	0.037047	0.035040	0.053028	0.048197	0.016786	0.026530	0.029017	0.011907	0.020820	0.021033	0.016541	0.014527	0.037633	0.028374	0.016771	0.026013	0.044711	0.025812	0.022972	0.048208	0.030888	0.039877	0.064311	0.049196	0.040619	0.051208	0.069855	0.054906	0.051459	0.057417	0.057979	0.038201	0.040046	0.019117
0.051966	0.062540	0.037639	0.043614	0.031596	0.041412	0.023544	0.010423	0.021141	0.019255	0.015215	0.019456	0.026439	0.025171	0.013089	0.017536	0.011864	0.012022	0.007878	0.008590	0.005901	0.005517	0.007086	0.004646	0.006306	0.007206	0.008379	0.008724	0.010365	0.011659	0.012112	0.011877	0.018717	0.018162	0.014355	0.016414	0.030739	0.041143	0.038778	0.029033	0.043068	0.029270	0.037372	0.052308	0.043034	0.032125	0.033866	0.034031	0.027494	0.016718
0.032456	0.028831	0.016486	0.048929	0.020392	0.118006	0.064103	0.013630	0.089272	0.103229	0.059945	0.045939	0.123979	0.075917	0.077011	0.159288	0.124741	0.055835	0.086919	0.157358	0.081045	0.057067	0.089617	0.079289	0.081783	0.056963	0.067535	0.049680	0.103889	0.063335	0.059026	0.110883	0.077623	0.096820	0.134058	0.115788	0.051977	0.134124	0.112713	0.040335	0.136576	0.141951	0.031867	0.049006	0.132959	0.048233	0.023202	0.038013	0.073290	0.010496
0.054154	0.056188	0.032778	0.087384	0.036986	0.148217	0.106815	0.019999	0.092657	0.112504	0.082674	0.060745	0.116627	0.090336	0.155625	0.221867	0.123844	0.089685	0.183324	0.188025	0.082378	0.102570	0.132685	0.063527	0.102821	0.097562	0.063271	0.041083	0.126151	0.081506	0.034489	0.091176	0.097575	0.055024	0.070019	0.137280	0.052981	0.062573	0.121431	0.077732	0.070876	0.110548	0.062483	0.044032	0.087832	0.074362	0.044515	0.038648	0.066068	0.017021
0.045721	0.055396	0.037241	0.061015	0.040764	0.085289	0.039611	0.011163	0.030769	0.026449	0.022469	0.029924	0.033042	0.033657	0.025499	0.033680	0.018042	0.022433	0.018216	0.021230	0.007994	0.010965	0.011380	0.004596	0.006962	0.009452	0.007128	0.006923	0.011507	0.014160	0.009246	0.009180	0.018940	0.014541	0.009684	0.018892	0.034152	0.032024	0.033348	0.041038	0.024769	0.022030	0.037554	0.035026	0.032329	0.045460	0.050105	0.025972	0.028153	0.011553
0.030119	0.035745	0.023453	0.044123	0.029157	0.076057	0.036585	0.010013	0.051369	0.041123	0.023425	0.034397	0.049581	0.034059	0.019845	0.030457	0.031451	0.024879	0.014347	0.027448	0.015370	0.011486	0.016187	0.014026	0.014420	0.012364	0.015998	0.018809	0.023503	0.024960	0.032166	0.030057	0.033309	0.068795	0.061550	0.037030	0.058993	0.128156	0.062075	0.046923	0.089846	0.066404	0.030070	0.047225	0.061845	0.041794	0.029850	0.034528	0.045040	0.012852
0.022322	0.020505	0.010245	0.038165	0.012107	0.105767	0.058500	0.009732	0.088064	0.114187	0.057486	0.033978	0.105710	0.059304	0.068984	0.144497	0.152413	0.056471	0.112218	0.268691	0.136324	0.093009	0.170786	0.159764	0.137584	0.088925	0.107742	0.068909	0.141301	0.081435	0.072349	0.155629	0.093976	0.105703	0.170309	0.155838	0.049834	0.116182	0.103961	0.035843	0.113934	0.121493	0.019394	0.026665	0.105534	0.037111	0.011248	0.026601	0.065537	0.006658
0.053606	0.065848	0.042422	0.097818	0.044756	0.142090	0.111433	0.032101	0.087834	0.102225	0.088437	0.071742	0.088804	0.085002	0.087236	0.104765	0.083566	0.064493	0.104417	0.138574	0.068251	0.078794	0.144643	0.057700	0.104043	0.090515	0.066454	0.036290	0.105724	0.070307	0.034720	0.065231	0.099235	0.057363	0.050807	0.144978	0.081113	0.054471	0.092199	0.087079	0.069379	0.076684	0.042905	0.049279	0.093523	0.072053	0.028452	0.051188	0.098416	0.024826
0.052233	0.060470	0.046492	0.103929	0.050200	0.137929	0.069125	0.023791	0.064015	0.052069	0.032838	0.028611	0.045215	0.036409	0.022156	0.025569	0.025649	0.017341	0.017419	0.022328	0.014516	0.011972	0.018336	0.012106	0.019007	0.016312	0.020995	0.016851	0.025144	0.030615	0.026960	0.023965	0.044783	0.055203	0.031338	0.039679	0.053103	0.049730	0.043642	0.034790	0.060243	0.054796	0.031097	0.050314	0.087647	0.071706	0.034967	0.086402	0.129250	0.044600
0.034041	0.035733	0.022355	0.062144	0.021582	0.147912	0.081546	0.015265	0.100859	0.116482	0.052924	0.028456	0.091401	0.053086	0.042060	0.076509	0.096532	0.035996	0.041684	0.093203	0.082817	0.046740	0.061633	0.086169	0.083939	0.040498	0.077746	0.052965	0.098597	0.077633	0.092837	0.111852	0.099431	0.160317	0.143608	0.087822	0.055819	0.122795	0.066217	0.027772	0.125211	0.122112	0.017678	0.045712	0.147563	0.053672	0.021523	0.084078	0.142579	0.022040
0.037342	0.041221	0.024774	0.069088	0.026948	0.153985	0.129273	0.021893	0.104477	0.150892	0.098850	0.034447	0.104112	0.073784	0.071704	0.109322	0.124951	0.058338	0.099454	0.164950	0.128951	0.106483	0.179207	0.148791	0.157661	0.104817	0.145951	0.085543	0.172552	0.120119	0.099037	0.187831	0.157687	0.132268	0.153473	0.167109	0.055610	0.087232	0.081085	0.034764	0.112845	0.117020	0.018555	0.037634	0.139624	0.052641	0.017051	0.056144	0.117664	0.016273
0.056600	0.067034	0.061492	0.096017	0.061356	0.120646	0.124859	0.043671	0.066096	0.086800	0.076582	0.039788	0.058080	0.065241	0.041274	0.047206	0.043149	0.036096	0.041231	0.037860	0.041975	0.041233	0.089195	0.032819	0.063584	0.054773	0.064065	0.038876	0.070787	0.072690	0.051673	0.068727	0.104300	0.074505	0.047292	0.099324	0.060682	0.050044	0.060129	0.046189	0.063241	0.070761	0.030967	0.052119	0.107095	0.079704	0.034119	0.082434	0.152202	0.046039
0.047974	0.056940	0.054138	0.068006	0.043924	0.086269	0.059569	0.023595	0.041540	0.063452	0.044189	0.019917	0.041999	0.045717	0.023190	0.026286	0.035096	0.022847	0.016272	0.016478	0.023936	0.017004	0.021283	0.014102	0.023509	0.020447	0.027247	0.025581	0.033192	0.045613	0.044552	0.043558	0.059690	0.054099	0.037521	0.043188	0.045021	0.049891	0.038737	0.025437	0.062064	0.055137	0.022164	0.049274	0.095713	0.059988	0.030431	0.102288	0.140078	0.057209
0.040480	0.043674	0.036237	0.046139	0.038322	0.084563	0.059918	0.017247	0.049102	0.070412	0.054910	0.023374	0.043647	0.052224	0.034394	0.036831	0.047321	0.050197	0.033902	0.028390	0.055502	0.046585	0.043331	0.029843	0.060303	0.043791	0.060178	0.052086	0.074088	0.087107	0.079610	0.074526	0.089924	0.095736	0.073442	0.077588	0.066441	0.104986	0.057447	0.040042	0.086042	0.077602	0.030342	0.061079	0.107999	0.062153	0.036707	0.089172	0.095225	0.032287
0.054244	0.061750	0.043821	0.073900	0.052432	0.147608	0.121214	0.034638	0.097432	0.121280	0.102734	0.042387	0.075478	0.079254	0.067905	0.082141	0.088526	0.080672	0.088790	0.079838	0.115385	0.114292	0.116442	0.075749	0.131630	0.108318	0.125181	0.087060	0.158237	0.174460	0.121191	0.136150	0.164426	0.155595	0.118352	0.135908	0.100877	0.126144	0.095325	0.067350	0.149369	0.157122	0.059432	0.100028	0.186704	0.122036	0.063513	0.139999	0.179249	0.060327
0.053624	0.052961	0.040912	0.066684	0.043908	0.106455	0.093050	0.026054	0.062417	0.087044	0.073574	0.034966	0.052457	0.066733	0.058077	0.064829	0.058197	0.064197	0.071750	0.051461	0.063315	0.069686	0.082545	0.036839	0.076870	0.075058	0.085679	0.047480	0.089713	0.119497	0.072040	0.069064	0.110096	0.107551	0.068362	0.106169	0.079297	0.086823	0.074052	0.065435	0.116111	0.111268	0.055510	0.084300	0.142229	0.109755	0.062980	0.107927	0.154282	0.056002
0.038232	0.044513	0.036739	0.044261	0.035163	0.058259	0.047754	0.019879	0.028013	0.035404	0.036318	0.023397	0.028165	0.045693	0.039107	0.035686	0.029296	0.049232	0.025740	0.017572	0.023790	0.027817	0.021062	0.011058	0.033360	0.031077	0.023231	0.024130	0.037835	0.052145	0.034640	0.022586	0.046455	0.040082	0.027515	0.036171	0.049334	0.044711	0.045975	0.045721	0.066200	0.060275	0.051186	0.069634	0.084314	0.080606	0.045501	0.077595	0.080406	0.045047
0.029016	0.035059	0.032626	0.038216	0.036559	0.059026	0.055433	0.025001	0.030464	0.039254	0.045473	0.029808	0.029088	0.047859	0.045254	0.037473	0.028653	0.048810	0.041108	0.020825	0.029181	0.039441	0.029591	0.013999	0.039764	0.037147	0.028117	0.028946	0.049468	0.060215	0.043187	0.029590	0.062841	0.057293	0.036625	0.050035	0.065665	0.062190	0.056725	0.060542	0.085034	0.072077	0.064493	0.082407	0.087385	0.084685	0.057292	0.083513	0.079674	0.054323
0.021980	0.026274	0.028112	0.028071	0.032079	0.038967	0.036647	0.021986	0.018913	0.021299	0.026367	0.022555	0.018536	0.028916	0.025736	0.021076	0.014108	0.025135	0.018640	0.009852	0.011945	0.017172	0.014997	0.007252	0.019483	0.023368	0.016877	0.017786	0.029029	0.035395	0.026651	0.018724	0.040705	0.031708	0.019716	0.029305	0.046083	0.036608	0.037233	0.045831	0.053180	0.042355	0.050621	0.057278	0.049988	0.055806	0.037913	0.051134	0.045733	0.039346
0.017215	0.019173	0.019810	0.018793	0.022011	0.022901	0.021084	0.013179	0.011941	0.013286	0.016224	0.014509	0.011724	0.018524	0.015143	0.013017	0.008949	0.015994	0.011673	0.006322	0.007097	0.009634	0.009569	0.004636	0.009877	0.013007	0.010337	0.011277	0.016879	0.022298	0.017794	0.011429	0.028236	0.021671	0.013963	0.022017	0.035455	0.028274	0.027390	0.036728	0.038374	0.028682	0.036187	0.040307	0.031300	0.036837	0.028007	0.030764	0.027121	0.023717
0.017287	0.019181	0.021700	0.019892	0.023542	0.022308	0.020025	0.014272	0.011467	0.012827	0.014712	0.012702	0.011016	0.017128	0.014080	0.011627	0.008483	0.013653	0.009992	0.005769	0.006506	0.008489	0.008525	0.004655	0.009001	0.011772	0.009515	0.011337	0.015128	0.019316	0.016727	0.010920	0.025937	0.020835	0.014388	0.019852	0.033632	0.027157	0.027313	0.032301	0.035788	0.030170	0.038375	0.041011	0.032881	0.039801	0.030528	0.037736	0.031899	0.031090
0.016539	0.019265	0.020815	0.019767	0.022595	0.020620	0.018306	0.013386	0.011093	0.011338	0.012380	0.011070	0.009396	0.014073	0.012065	0.010639	0.007065	0.010551	0.009110	0.005367	0.005386	0.007415	0.007909	0.004375	0.007775	0.011386	0.009075	0.010268	0.014064	0.018463	0.015473	0.009749	0.023648	0.019690	0.012830	0.017162	0.030113	0.024110	0.024621	0.027171	0.031204	0.027509	0.034386	0.035443	0.027763	0.034920	0.027827	0.031825	0.027362	0.027996
0.014795	0.016439	0.019029	0.016953	0.018116	0.017507	0.015114	0.011703	0.010044	0.009579	0.010560	0.008567	0.007765	0.010727	0.009843	0.009161	0.006194	0.008274	0.008341	0.005199	0.005017	0.006596	0.007335	0.004080	0.006654	0.009436	0.007724	0.008502	0.011853	0.015118	0.011984	0.008585	0.018647	0.015658	0.010878	0.014233	0.023123	0.017894	0.018718	0.020379	0.025617	0.021915	0.025316	0.028367	0.023052	0.028008	0.021229	0.027633	0.023130	0.024581
0.018227	0.019464	0.021952	0.020798	0.020412	0.021007	0.017096	0.012437	0.012122	0.012125	0.011766	0.010918	0.010316	0.013352	0.012588	0.012040	0.008759	0.011288	0.011270	0.007967	0.007014	0.008854	0.009653	0.005912	0.008296	0.011482	0.010652	0.011119	0.014658	0.019628	0.015635	0.012511	0.022732	0.019697	0.015019	0.018670	0.027391	0.025025	0.024942	0.026807	0.032756	0.030928	0.032807	0.036668	0.035455	0.038676	0.030079	0.036438	0.034018	0.030223
[truncated: 180 more columns]
