# Supplementary material for: Force-Generation by the Trans-Envelope Tol-Pal System
Source: Front Microbiol. 2022 Mar 3;13:852176. doi: 10.3389/fmicb.2022.852176 (PMC8928145; doi:10.3389/fmicb.2022.852176)
Supplement: Supplementary file 2 [file Data_Sheet_2.ZIP › Supplementary-RaptorX/TolQ(A)-TolA100(B).all_in_one/690377A_690377B.gcnn_intra_B]

0.000000	0.353935	0.337766	0.167203	0.095220	0.016922	0.077966	0.060659	0.057654	0.045065	0.041490	0.055547	0.067157	0.058615	0.065929	0.092155	0.080349	0.033005	0.037553	0.040497	0.020899	0.014336	0.016880	0.017763	0.010162	0.010225	0.010028	0.011611	0.012467	0.012891	0.014302	0.016798	0.014966	0.015726	0.017430	0.015747	0.018068	0.020253	0.016586	0.022377	0.020317	0.018921	0.018198	0.017049	0.018318	0.018922	0.022621	0.024863	0.033642	0.029709
0.353935	0.000000	0.326275	0.345768	0.182604	0.114211	0.033064	0.117701	0.099713	0.073127	0.049671	0.064150	0.084101	0.070704	0.065739	0.090545	0.075615	0.028382	0.028953	0.029407	0.013322	0.010066	0.011045	0.011748	0.006661	0.006767	0.007830	0.009163	0.009925	0.010356	0.013266	0.020100	0.016777	0.019333	0.020872	0.019665	0.021511	0.023154	0.020523	0.026458	0.023280	0.021119	0.019564	0.018263	0.020151	0.022035	0.025242	0.030621	0.040982	0.032260
0.337766	0.326275	0.000000	0.389161	0.380269	0.234067	0.123135	0.032893	0.152721	0.085356	0.069136	0.075492	0.083886	0.053595	0.054632	0.075420	0.053934	0.020451	0.019887	0.021457	0.010387	0.006896	0.007245	0.006715	0.004411	0.004227	0.005084	0.005974	0.007634	0.008500	0.011624	0.015387	0.015580	0.016101	0.019786	0.019105	0.018684	0.019712	0.019717	0.022405	0.020362	0.018971	0.017552	0.015857	0.017792	0.020376	0.021375	0.024992	0.033590	0.028260
0.167203	0.345768	0.389161	0.000000	0.375776	0.380396	0.233426	0.137388	0.044406	0.131298	0.109240	0.158535	0.132128	0.061977	0.065310	0.087436	0.056733	0.020777	0.020188	0.019525	0.009743	0.007169	0.007524	0.006228	0.003826	0.003756	0.004637	0.005279	0.007695	0.009844	0.012150	0.017672	0.018118	0.022910	0.021846	0.020847	0.022375	0.025567	0.020737	0.026615	0.024769	0.022744	0.019591	0.018504	0.021592	0.024816	0.026620	0.030621	0.035195	0.028223
0.095220	0.182604	0.380269	0.375776	0.000000	0.492725	0.456735	0.252750	0.141005	0.035906	0.141051	0.232717	0.228914	0.070699	0.043432	0.083013	0.049619	0.015378	0.013438	0.014735	0.008130	0.006234	0.006926	0.005379	0.003035	0.002669	0.003310	0.003776	0.005328	0.007308	0.009238	0.014956	0.017223	0.021275	0.025174	0.024247	0.026036	0.027567	0.022064	0.028390	0.025332	0.022876	0.018567	0.017368	0.019689	0.023316	0.026698	0.033907	0.034703	0.024908
0.016922	0.114211	0.234067	0.380396	0.492725	0.000000	0.468513	0.429498	0.242604	0.136162	0.033962	0.283375	0.308558	0.089556	0.038584	0.043137	0.023353	0.009742	0.007255	0.007524	0.005458	0.004504	0.004517	0.003458	0.002372	0.002105	0.002350	0.002324	0.003421	0.004781	0.006862	0.011846	0.015177	0.018359	0.021588	0.020195	0.027340	0.024598	0.019269	0.023596	0.023930	0.021601	0.018288	0.017195	0.019591	0.023866	0.025263	0.031310	0.029948	0.020306
0.077966	0.033064	0.123135	0.233426	0.456735	0.468513	0.000000	0.416764	0.393089	0.229818	0.144173	0.088263	0.279932	0.127823	0.065721	0.064326	0.017896	0.007950	0.007999	0.007123	0.005880	0.004785	0.004515	0.003679	0.003360	0.002667	0.002684	0.002633	0.004171	0.005652	0.008313	0.015345	0.022070	0.026193	0.028564	0.025623	0.028157	0.030953	0.022850	0.027757	0.025197	0.020268	0.017137	0.016226	0.019333	0.025348	0.028580	0.037318	0.038407	0.030739
0.060659	0.117701	0.032893	0.137388	0.252750	0.429498	0.416764	0.000147	0.430330	0.477448	0.307987	0.363257	0.124667	0.156278	0.050148	0.097292	0.023006	0.005081	0.003196	0.003756	0.003336	0.003845	0.003125	0.002475	0.002360	0.002387	0.002197	0.002083	0.002759	0.003743	0.005871	0.011070	0.017225	0.022547	0.025550	0.022908	0.026659	0.027535	0.022426	0.025841	0.028704	0.021547	0.019301	0.018994	0.021333	0.027683	0.032919	0.039146	0.047283	0.031695
0.057654	0.099713	0.152721	0.044406	0.141005	0.242604	0.393089	0.430330	0.000082	0.562925	0.580493	0.618148	0.511087	0.074822	0.054928	0.035448	0.022305	0.005733	0.001320	0.001337	0.002508	0.002747	0.002618	0.002178	0.002047	0.002184	0.002275	0.002100	0.002585	0.003088	0.004287	0.008470	0.012832	0.015152	0.016764	0.015777	0.018724	0.018657	0.015880	0.020551	0.023481	0.019620	0.018153	0.018110	0.019391	0.024262	0.026543	0.031885	0.034050	0.022729
0.045065	0.073127	0.085356	0.131298	0.035906	0.136162	0.229818	0.477448	0.562925	0.000107	0.706703	0.695583	0.635720	0.617095	0.040996	0.035348	0.022885	0.017445	0.003202	0.000865	0.001530	0.004429	0.003529	0.004383	0.005800	0.005580	0.004201	0.005106	0.008477	0.007591	0.008394	0.014744	0.022164	0.025903	0.030896	0.032607	0.029840	0.037237	0.027506	0.029507	0.027934	0.025643	0.024623	0.022814	0.024799	0.032449	0.043453	0.047759	0.074135	0.078330
0.041490	0.049671	0.069136	0.109240	0.141051	0.033962	0.144173	0.307987	0.580493	0.706703	0.000305	0.811546	0.734526	0.741873	0.737503	0.045554	0.032068	0.018280	0.017099	0.002503	0.001310	0.002377	0.007020	0.007819	0.013734	0.015233	0.008971	0.011451	0.020749	0.022358	0.016507	0.017031	0.023627	0.031068	0.030824	0.024340	0.031068	0.047065	0.023824	0.036074	0.028829	0.025331	0.022923	0.019092	0.021596	0.026351	0.034266	0.033871	0.069743	0.097845
0.055547	0.064150	0.075492	0.158535	0.232717	0.283375	0.088263	0.363257	0.618148	0.695583	0.811546	0.002164	0.829326	0.761553	0.766927	0.722029	0.034773	0.024465	0.010921	0.006403	0.001649	0.000558	0.001071	0.002499	0.003020	0.004711	0.004509	0.004133	0.005831	0.007900	0.008265	0.010547	0.011375	0.015051	0.018515	0.015647	0.021285	0.026151	0.020825	0.025773	0.024185	0.018933	0.016652	0.014853	0.017993	0.021185	0.027972	0.031065	0.052686	0.042320
0.067157	0.084101	0.083886	0.132128	0.228914	0.308558	0.279932	0.124667	0.511087	0.635720	0.734526	0.829326	0.009832	0.848229	0.767349	0.802805	0.775169	0.037826	0.017417	0.010528	0.009945	0.001694	0.000524	0.001294	0.004612	0.005179	0.005531	0.008152	0.010408	0.011268	0.012699	0.015345	0.016203	0.018722	0.020164	0.015900	0.017998	0.026196	0.020771	0.027522	0.022254	0.020325	0.018988	0.016789	0.020614	0.026065	0.032224	0.037603	0.054544	0.061997
0.058615	0.070704	0.053595	0.061977	0.070699	0.089556	0.127823	0.156278	0.074822	0.617095	0.741873	0.761553	0.848229	0.051290	0.854285	0.784263	0.847841	0.817170	0.037574	0.019781	0.023829	0.020140	0.001559	0.000720	0.002739	0.007398	0.006096	0.012312	0.021259	0.020330	0.015992	0.021430	0.022585	0.020443	0.016607	0.012126	0.015202	0.027940	0.018325	0.030174	0.024858	0.022675	0.018621	0.014868	0.018259	0.023933	0.033823	0.039051	0.080658	0.124474
0.065929	0.065739	0.054632	0.065310	0.043432	0.038584	0.065721	0.050148	0.054928	0.040996	0.737503	0.766927	0.767349	0.854285	0.114641	0.850266	0.795018	0.813204	0.792801	0.032800	0.017942	0.013879	0.006891	0.001580	0.000873	0.002558	0.005671	0.009537	0.017999	0.023554	0.018833	0.018853	0.020412	0.026278	0.017269	0.009495	0.013218	0.026218	0.013209	0.028827	0.022829	0.021857	0.015899	0.012141	0.013492	0.017779	0.023295	0.026234	0.076190	0.092191
0.092155	0.090545	0.075420	0.087436	0.083013	0.043137	0.064326	0.097292	0.035448	0.035348	0.045554	0.722029	0.802805	0.784263	0.850266	0.191847	0.843678	0.765905	0.809427	0.751907	0.044900	0.019485	0.013116	0.006621	0.001682	0.000703	0.001360	0.005792	0.008895	0.014784	0.014934	0.012063	0.013063	0.015572	0.013454	0.006895	0.008659	0.016778	0.008845	0.018646	0.014265	0.013007	0.009948	0.007891	0.009903	0.012489	0.014730	0.016384	0.042470	0.061272
0.080349	0.075615	0.053934	0.056733	0.049619	0.023353	0.017896	0.023006	0.022305	0.022885	0.032068	0.034773	0.775169	0.847841	0.795018	0.843678	0.290381	0.816990	0.774119	0.815750	0.833527	0.054106	0.018603	0.011262	0.014066	0.001929	0.000504	0.001998	0.008512	0.011383	0.011279	0.013113	0.012494	0.013871	0.011717	0.006494	0.007697	0.016296	0.007729	0.018931	0.012072	0.012072	0.008823	0.007298	0.010224	0.013152	0.016239	0.017321	0.042519	0.082184
0.033005	0.028382	0.020451	0.020777	0.015378	0.009742	0.007950	0.005081	0.005733	0.017445	0.018280	0.024465	0.037826	0.817170	0.813204	0.765905	0.816990	0.347163	0.814330	0.770412	0.844083	0.847209	0.042570	0.017318	0.018108	0.012590	0.001222	0.000611	0.001733	0.006031	0.007688	0.010926	0.012686	0.011413	0.009614	0.006396	0.006808	0.011229	0.005752	0.011707	0.009858	0.010067	0.007989	0.006775	0.009170	0.012274	0.018880	0.021069	0.048921	0.088100
0.037553	0.028953	0.019887	0.020188	0.013438	0.007255	0.007999	0.003196	0.001320	0.003202	0.017099	0.010921	0.017417	0.037574	0.792801	0.809427	0.774119	0.814330	0.357913	0.821671	0.792913	0.813530	0.791801	0.034301	0.015983	0.010665	0.005186	0.001446	0.000677	0.002335	0.008098	0.009389	0.012877	0.016538	0.013967	0.007810	0.009378	0.018913	0.007446	0.014519	0.010206	0.009912	0.008295	0.006998	0.009822	0.013087	0.019785	0.022416	0.049453	0.082897
0.040497	0.029407	0.021457	0.019525	0.014735	0.007524	0.007123	0.003756	0.001337	0.000865	0.002503	0.006403	0.010528	0.019781	0.032800	0.751907	0.815750	0.770412	0.821671	0.398136	0.815713	0.777032	0.813222	0.804761	0.034379	0.012870	0.007866	0.006523	0.001355	0.000827	0.002385	0.005991	0.009008	0.013165	0.011888	0.007373	0.008266	0.018306	0.006641	0.012436	0.007434	0.007252	0.006515	0.005755	0.008866	0.011496	0.016403	0.018686	0.043657	0.067469
0.020899	0.013322	0.010387	0.009743	0.008130	0.005458	0.005880	0.003336	0.002508	0.001530	0.001310	0.001649	0.009945	0.023829	0.017942	0.044900	0.833527	0.844083	0.792913	0.815713	0.412082	0.797253	0.789434	0.851294	0.863339	0.042049	0.012582	0.013030	0.011412	0.002149	0.001014	0.002367	0.006567	0.008582	0.008441	0.005524	0.006296	0.013420	0.004955	0.010857	0.005928	0.005338	0.004559	0.004021	0.006812	0.008754	0.012853	0.013850	0.037193	0.081139
0.014336	0.010066	0.006896	0.007169	0.006234	0.004504	0.004785	0.003845	0.002747	0.004429	0.002377	0.000558	0.001694	0.020140	0.013879	0.019485	0.054106	0.847209	0.813530	0.777032	0.797253	0.409695	0.794756	0.781081	0.838190	0.828840	0.034072	0.019335	0.021370	0.009370	0.003132	0.001474	0.004145	0.008540	0.009357	0.007946	0.009227	0.018018	0.007239	0.013383	0.008624	0.006928	0.005736	0.005011	0.007665	0.010515	0.018723	0.021307	0.047328	0.090227
0.016880	0.011045	0.007245	0.007524	0.006926	0.004517	0.004515	0.003125	0.002618	0.003529	0.007020	0.001071	0.000524	0.001559	0.006891	0.013116	0.018603	0.042570	0.791801	0.813222	0.789434	0.794756	0.377050	0.817323	0.790907	0.819461	0.787481	0.040113	0.020878	0.015180	0.010622	0.003500	0.002755	0.006635	0.012524	0.010132	0.014619	0.033448	0.010593	0.023816	0.010332	0.008326	0.006519	0.005103	0.007739	0.010941	0.018480	0.022196	0.043820	0.077682
0.017763	0.011748	0.006715	0.006228	0.005379	0.003458	0.003679	0.002475	0.002178	0.004383	0.007819	0.002499	0.001294	0.000720	0.001580	0.006621	0.011262	0.017318	0.034301	0.804761	0.851294	0.781081	0.817323	0.386118	0.818194	0.787207	0.799666	0.781457	0.045815	0.025311	0.016022	0.010164	0.005464	0.004663	0.007170	0.008010	0.010219	0.029474	0.009762	0.025684	0.011308	0.009513	0.006939	0.005155	0.007830	0.010161	0.015405	0.018169	0.049750	0.096837
0.010162	0.006661	0.004411	0.003826	0.003035	0.002372	0.003360	0.002360	0.002047	0.005800	0.013734	0.003020	0.004612	0.002739	0.000873	0.001682	0.014066	0.018108	0.015983	0.034379	0.863339	0.838190	0.790907	0.818194	0.369058	0.813376	0.755101	0.807362	0.772267	0.052477	0.040798	0.016800	0.014633	0.008013	0.004643	0.004579	0.007068	0.018574	0.006839	0.017863	0.010021	0.008541	0.006499	0.005137	0.007310	0.009387	0.015221	0.016042	0.059753	0.162560
0.010225	0.006767	0.004227	0.003756	0.002669	0.002105	0.002667	0.002387	0.002184	0.005580	0.015233	0.004711	0.005179	0.007398	0.002558	0.000703	0.001929	0.012590	0.010665	0.012870	0.042049	0.828840	0.819461	0.787207	0.813376	0.299575	0.756890	0.733538	0.750387	0.647125	0.051380	0.050968	0.035983	0.023698	0.011066	0.005782	0.007575	0.022828	0.008542	0.020175	0.010936	0.009839	0.007853	0.006279	0.008255	0.010180	0.015988	0.016934	0.048777	0.128419
0.010028	0.007830	0.005084	0.004637	0.003310	0.002350	0.002684	0.002197	0.002275	0.004201	0.008971	0.004509	0.005531	0.006096	0.005671	0.001360	0.000504	0.001222	0.005186	0.007866	0.012582	0.034072	0.787481	0.799666	0.755101	0.756890	0.188036	0.696233	0.675340	0.642919	0.506791	0.041617	0.103124	0.052231	0.031804	0.014931	0.010546	0.022511	0.013082	0.025305	0.015803	0.014343	0.012266	0.009240	0.012627	0.014536	0.022584	0.025247	0.054825	0.102257
0.011611	0.009163	0.005974	0.005279	0.003776	0.002324	0.002633	0.002083	0.002100	0.005106	0.011451	0.004133	0.008152	0.012312	0.009537	0.005792	0.001998	0.000611	0.001446	0.006523	0.013030	0.019335	0.040113	0.781457	0.807362	0.733538	0.696233	0.043651	0.697991	0.625619	0.553962	0.315138	0.041514	0.116106	0.050799	0.027855	0.017407	0.028477	0.014330	0.038538	0.024349	0.021002	0.015361	0.012113	0.016495	0.019669	0.036646	0.045130	0.116479	0.211765
0.012467	0.009925	0.007634	0.007695	0.005328	0.003421	0.004171	0.002759	0.002585	0.008477	0.020749	0.005831	0.010408	0.021259	0.017999	0.008895	0.008512	0.001733	0.000677	0.001355	0.011412	0.021370	0.020878	0.045815	0.772267	0.750387	0.675340	0.697991	0.001653	0.664061	0.546449	0.400716	0.262317	0.028439	0.094669	0.040750	0.025666	0.043791	0.015891	0.031526	0.026256	0.022022	0.019501	0.015487	0.023301	0.028234	0.055258	0.054105	0.143976	0.285715
0.012891	0.010356	0.008500	0.009844	0.007308	0.004781	0.005652	0.003743	0.003088	0.007591	0.022358	0.007900	0.011268	0.020330	0.023554	0.014784	0.011383	0.006031	0.002335	0.000827	0.002149	0.009370	0.015180	0.025311	0.052477	0.647125	0.642919	0.625619	0.664061	0.000734	0.596347	0.450905	0.339623	0.172854	0.018728	0.082508	0.037648	0.065199	0.023589	0.030135	0.023615	0.026480	0.023432	0.019107	0.023669	0.029770	0.048527	0.049412	0.111143	0.217481
0.014302	0.013266	0.011624	0.012150	0.009238	0.006862	0.008313	0.005871	0.004287	0.008394	0.016507	0.008265	0.012699	0.015992	0.018833	0.014934	0.011279	0.007688	0.008098	0.002385	0.001014	0.003132	0.010622	0.016022	0.040798	0.051380	0.506791	0.553962	0.546449	0.596347	0.000350	0.507230	0.448685	0.280861	0.129542	0.016195	0.108428	0.105955	0.042637	0.051112	0.030632	0.029410	0.033637	0.027168	0.036059	0.043373	0.073720	0.073468	0.129524	0.181116
0.016798	0.020100	0.015387	0.017672	0.014956	0.011846	0.015345	0.011070	0.008470	0.014744	0.017031	0.010547	0.015345	0.021430	0.018853	0.012063	0.013113	0.010926	0.009389	0.005991	0.002367	0.001474	0.003500	0.010164	0.016800	0.050968	0.041617	0.315138	0.400716	0.450905	0.507230	0.000165	0.470369	0.423801	0.242148	0.101205	0.017491	0.209006	0.101774	0.103348	0.062551	0.040653	0.040654	0.044312	0.060269	0.081081	0.145604	0.177538	0.240760	0.272404
0.014966	0.016777	0.015580	0.018118	0.017223	0.015177	0.022070	0.017225	0.012832	0.022164	0.023627	0.011375	0.016203	0.022585	0.020412	0.013063	0.012494	0.012686	0.012877	0.009008	0.006567	0.004145	0.002755	0.005464	0.014633	0.035983	0.103124	0.041514	0.262317	0.339623	0.448685	0.470369	0.000093	0.423001	0.426787	0.188960	0.061755	0.015681	0.113922	0.088938	0.076698	0.052281	0.048791	0.047515	0.078161	0.108377	0.160673	0.170518	0.242778	0.283494
0.015726	0.019333	0.016101	0.022910	0.021275	0.018359	0.026193	0.022547	0.015152	0.025903	0.031068	0.015051	0.018722	0.020443	0.026278	0.015572	0.013871	0.011413	0.016538	0.013165	0.008582	0.008540	0.006635	0.004663	0.008013	0.023698	0.052231	0.116106	0.028439	0.172854	0.280861	0.423801	0.423001	0.000061	0.405284	0.397720	0.133901	0.055794	0.009647	0.142481	0.089986	0.066469	0.058640	0.046474	0.068455	0.115077	0.138136	0.150553	0.202333	0.221590
0.017430	0.020872	0.019786	0.021846	0.025174	0.021588	0.028564	0.025550	0.016764	0.030896	0.030824	0.018515	0.020164	0.016607	0.017269	0.013454	0.011717	0.009614	0.013967	0.011888	0.008441	0.009357	0.012524	0.007170	0.004643	0.011066	0.031804	0.050799	0.094669	0.018728	0.129542	0.242148	0.426787	0.405284	0.000028	0.375028	0.390838	0.137883	0.042874	0.012466	0.127022	0.081688	0.078459	0.058160	0.073620	0.093389	0.144561	0.172621	0.214495	0.190841
0.015747	0.019665	0.019105	0.020847	0.024247	0.020195	0.025623	0.022908	0.015777	0.032607	0.024340	0.015647	0.015900	0.012126	0.009495	0.006895	0.006494	0.006396	0.007810	0.007373	0.005524	0.007946	0.010132	0.008010	0.004579	0.005782	0.014931	0.027855	0.040750	0.082508	0.016195	0.101205	0.188960	0.397720	0.375028	0.000046	0.324870	0.363855	0.110993	0.042745	0.012562	0.110786	0.091797	0.084192	0.087496	0.097147	0.127995	0.182169	0.184654	0.143170
0.018068	0.021511	0.018684	0.022375	0.026036	0.027340	0.028157	0.026659	0.018724	0.029840	0.031068	0.021285	0.017998	0.015202	0.013218	0.008659	0.007697	0.006808	0.009378	0.008266	0.006296	0.009227	0.014619	0.010219	0.007068	0.007575	0.010546	0.017407	0.025666	0.037648	0.108428	0.017491	0.061755	0.133901	0.390838	0.324870	0.000117	0.270393	0.320331	0.098568	0.039796	0.011594	0.112146	0.099910	0.111802	0.106923	0.114571	0.152125	0.168477	0.118156
0.020253	0.023154	0.019712	0.025567	0.027567	0.024598	0.030953	0.027535	0.018657	0.037237	0.047065	0.026151	0.026196	0.027940	0.026218	0.016778	0.016296	0.011229	0.018913	0.018306	0.013420	0.018018	0.033448	0.029474	0.018574	0.022828	0.022511	0.028477	0.043791	0.065199	0.105955	0.209006	0.015681	0.055794	0.137883	0.363855	0.270393	0.000387	0.217160	0.294414	0.097789	0.038311	0.015958	0.117199	0.131397	0.147166	0.141847	0.159245	0.175321	0.159908
0.016586	0.020523	0.019717	0.020737	0.022064	0.019269	0.022850	0.022426	0.015880	0.027506	0.023824	0.020825	0.020771	0.018325	0.013209	0.008845	0.007729	0.005752	0.007446	0.006641	0.004955	0.007239	0.010593	0.009762	0.006839	0.008542	0.013082	0.014330	0.015891	0.023589	0.042637	0.101774	0.113922	0.009647	0.042874	0.110993	0.320331	0.217160	0.000664	0.177055	0.241437	0.076577	0.031993	0.018259	0.135604	0.148868	0.155278	0.153674	0.126310	0.071635
0.022377	0.026458	0.022405	0.026615	0.028390	0.023596	0.027757	0.025841	0.020551	0.029507	0.036074	0.025773	0.027522	0.030174	0.028827	0.018646	0.018931	0.011707	0.014519	0.012436	0.010857	0.013383	0.023816	0.025684	0.017863	0.020175	0.025305	0.038538	0.031526	0.030135	0.051112	0.103348	0.088938	0.142481	0.012466	0.042745	0.098568	0.294414	0.177055	0.001498	0.168762	0.216278	0.076243	0.038040	0.028052	0.185481	0.187534	0.191786	0.181056	0.104647
0.020317	0.023280	0.020362	0.024769	0.025332	0.023930	0.025197	0.028704	0.023481	0.027934	0.028829	0.024185	0.022254	0.024858	0.022829	0.014265	0.012072	0.009858	0.010206	0.007434	0.005928	0.008624	0.010332	0.011308	0.010021	0.010936	0.015803	0.024349	0.026256	0.023615	0.030632	0.062551	0.076698	0.089986	0.127022	0.012562	0.039796	0.097789	0.241437	0.168762	0.002784	0.168100	0.201541	0.083300	0.053973	0.041961	0.208780	0.190000	0.181232	0.078639
0.018921	0.021119	0.018971	0.022744	0.022876	0.021601	0.020268	0.021547	0.019620	0.025643	0.025331	0.018933	0.020325	0.022675	0.021857	0.013007	0.012072	0.010067	0.009912	0.007252	0.005338	0.006928	0.008326	0.009513	0.008541	0.009839	0.014343	0.021002	0.022022	0.026480	0.029410	0.040653	0.052281	0.066469	0.081688	0.110786	0.011594	0.038311	0.076577	0.216278	0.168100	0.002835	0.161678	0.199525	0.088097	0.056576	0.039836	0.158340	0.151575	0.068466
0.018198	0.019564	0.017552	0.019591	0.018567	0.018288	0.017137	0.019301	0.018153	0.024623	0.022923	0.016652	0.018988	0.018621	0.015899	0.009948	0.008823	0.007989	0.008295	0.006515	0.004559	0.005736	0.006519	0.006939	0.006499	0.007853	0.012266	0.015361	0.019501	0.023432	0.033637	0.040654	0.048791	0.058640	0.078459	0.091797	0.112146	0.015958	0.031993	0.076243	0.201541	0.161678	0.002117	0.178401	0.204619	0.094922	0.064908	0.026397	0.143065	0.066587
0.017049	0.018263	0.015857	0.018504	0.017368	0.017195	0.016226	0.018994	0.018110	0.022814	0.019092	0.014853	0.016789	0.014868	0.012141	0.007891	0.007298	0.006775	0.006998	0.005755	0.004021	0.005011	0.005103	0.005155	0.005137	0.006279	0.009240	0.012113	0.015487	0.019107	0.027168	0.044312	0.047515	0.046474	0.058160	0.084192	0.099910	0.117199	0.018259	0.038040	0.083300	0.199525	0.178401	0.002015	0.196526	0.228311	0.100104	0.045815	0.018672	0.066321
0.018318	0.020151	0.017792	0.021592	0.019689	0.019591	0.019333	0.021333	0.019391	0.024799	0.021596	0.017993	0.020614	0.018259	0.013492	0.009903	0.010224	0.009170	0.009822	0.008866	0.006812	0.007665	0.007739	0.007830	0.007310	0.008255	0.012627	0.016495	0.023301	0.023669	0.036059	0.060269	0.078161	0.068455	0.073620	0.087496	0.111802	0.131397	0.135604	0.028052	0.053973	0.088097	0.204619	0.196526	0.001283	0.231609	0.260935	0.089623	0.038655	0.005908
0.018922	0.022035	0.020376	0.024816	0.023316	0.023866	0.025348	0.027683	0.024262	0.032449	0.026351	0.021185	0.026065	0.023933	0.017779	0.012489	0.013152	0.012274	0.013087	0.011496	0.008754	0.010515	0.010941	0.010161	0.009387	0.010180	0.014536	0.019669	0.028234	0.029770	0.043373	0.081081	0.108377	0.115077	0.093389	0.097147	0.106923	0.147166	0.148868	0.185481	0.041961	0.056576	0.094922	0.228311	0.231609	0.000757	0.289303	0.317999	0.092205	0.026978
0.022621	0.025242	0.021375	0.026620	0.026698	0.025263	0.028580	0.032919	0.026543	0.043453	0.034266	0.027972	0.032224	0.033823	0.023295	0.014730	0.016239	0.018880	0.019785	0.016403	0.012853	0.018723	0.018480	0.015405	0.015221	0.015988	0.022584	0.036646	0.055258	0.048527	0.073720	0.145604	0.160673	0.138136	0.144561	0.127995	0.114571	0.141847	0.155278	0.187534	0.208780	0.039836	0.064908	0.100104	0.260935	0.289303	0.000531	0.392359	0.454970	0.115665
0.024863	0.030621	0.024992	0.030621	0.033907	0.031310	0.037318	0.039146	0.031885	0.047759	0.033871	0.031065	0.037603	0.039051	0.026234	0.016384	0.017321	0.021069	0.022416	0.018686	0.013850	0.021307	0.022196	0.018169	0.016042	0.016934	0.025247	0.045130	0.054105	0.049412	0.073468	0.177538	0.170518	0.150553	0.172621	0.182169	0.152125	0.159245	0.153674	0.191786	0.190000	0.158340	0.026397	0.045815	0.089623	0.317999	0.392359	0.000161	0.525271	0.486327
0.033642	0.040982	0.033590	0.035195	0.034703	0.029948	0.038407	0.047283	0.034050	0.074135	0.069743	0.052686	0.054544	0.080658	0.076190	0.042470	0.042519	0.048921	0.049453	0.043657	0.037193	0.047328	0.043820	0.049750	0.059753	0.048777	0.054825	0.116479	0.143976	0.111143	0.129524	0.240760	0.242778	0.202333	0.214495	0.184654	0.168477	0.175321	0.126310	0.181056	0.181232	0.151575	0.143065	0.018672	0.038655	0.092205	0.454970	0.525271	0.000050	0.656346
0.029709	0.032260	0.028260	0.028223	0.024908	0.020306	0.030739	0.031695	0.022729	0.078330	0.097845	0.042320	0.061997	0.124474	0.092191	0.061272	0.082184	0.088100	0.082897	0.067469	0.081139	0.090227	0.077682	0.096837	0.162560	0.128419	0.102257	0.211765	0.285715	0.217481	0.181116	0.272404	0.283494	0.221590	0.190841	0.143170	0.118156	0.159908	0.071635	0.104647	0.078639	0.068466	0.066587	0.066321	0.005908	0.026978	0.115665	0.486327	0.656346	0.000013
0.031569	0.034325	0.033675	0.030872	0.031682	0.023486	0.032219	0.042162	0.032000	0.107241	0.078126	0.048711	0.071877	0.103337	0.061340	0.039834	0.051057	0.073318	0.053946	0.035743	0.029714	0.052154	0.037339	0.035561	0.041092	0.048551	0.058530	0.087444	0.111684	0.110906	0.112820	0.187317	0.211828	0.156227	0.155618	0.135479	0.119726	0.115887	0.075367	0.081556	0.063625	0.050796	0.050071	0.047044	0.054175	0.004454	0.040704	0.126508	0.584522	0.729013
0.027493	0.026171	0.024250	0.025670	0.020741	0.015080	0.020624	0.022569	0.019149	0.073669	0.094245	0.039025	0.076474	0.161385	0.119662	0.085529	0.124808	0.138617	0.090472	0.071961	0.112844	0.125559	0.092537	0.102733	0.164844	0.175688	0.126877	0.201243	0.277607	0.245507	0.177538	0.216587	0.226230	0.150572	0.111575	0.090240	0.075614	0.095094	0.052549	0.068555	0.041766	0.028260	0.026357	0.025646	0.031878	0.050678	0.006887	0.036270	0.157928	0.657763
0.025666	0.024175	0.023569	0.027055	0.023560	0.016751	0.023394	0.022439	0.017505	0.073892	0.092367	0.031282	0.062300	0.140428	0.121604	0.077919	0.121281	0.111858	0.081625	0.068753	0.113858	0.122937	0.114053	0.119819	0.198915	0.187662	0.207977	0.216985	0.314620	0.278903	0.206322	0.200505	0.222356	0.161604	0.108477	0.080846	0.070061	0.093009	0.044071	0.057510	0.039360	0.025992	0.021033	0.019282	0.031291	0.039023	0.079676	0.003641	0.048695	0.188949
0.026649	0.024617	0.023952	0.025750	0.018990	0.016301	0.020387	0.020020	0.015645	0.060375	0.084814	0.028868	0.052335	0.139296	0.122791	0.085458	0.095961	0.133624	0.096165	0.067874	0.104235	0.163886	0.128662	0.108227	0.151480	0.204181	0.164200	0.180138	0.217800	0.224463	0.162210	0.137996	0.144060	0.106586	0.077802	0.058864	0.049867	0.059995	0.033428	0.043786	0.032467	0.026449	0.021202	0.015654	0.022590	0.032192	0.063164	0.058377	0.003995	0.037843
0.022421	0.021303	0.021747	0.021457	0.016988	0.014773	0.021991	0.021648	0.017350	0.082437	0.101542	0.027816	0.057257	0.155454	0.108679	0.060388	0.114729	0.133711	0.092672	0.070901	0.108691	0.132303	0.118587	0.110365	0.158739	0.163796	0.198828	0.169681	0.214779	0.227656	0.177964	0.141775	0.171815	0.120285	0.072535	0.049661	0.043680	0.054367	0.027212	0.037252	0.030891	0.028474	0.027565	0.016823	0.016482	0.019935	0.041439	0.032679	0.051093	0.003351
0.025336	0.027139	0.026739	0.025497	0.022340	0.021592	0.029507	0.032421	0.024853	0.081949	0.066476	0.032769	0.052304	0.107110	0.051978	0.033564	0.054086	0.121620	0.061376	0.037378	0.050666	0.109704	0.057690	0.047290	0.056525	0.074946	0.083102	0.063297	0.071926	0.081291	0.074378	0.085878	0.090379	0.053717	0.040623	0.037656	0.040122	0.034518	0.024631	0.029813	0.030151	0.029978	0.029553	0.026721	0.020524	0.015787	0.024695	0.026747	0.024993	0.028126
0.034227	0.035119	0.032946	0.038023	0.033090	0.033015	0.044212	0.054172	0.041688	0.098051	0.123450	0.054511	0.075622	0.157813	0.113164	0.061686	0.097784	0.160981	0.130134	0.073329	0.083929	0.145092	0.123920	0.079213	0.094691	0.135660	0.134768	0.085584	0.099341	0.125547	0.119543	0.113333	0.126141	0.092946	0.063930	0.049916	0.046136	0.045741	0.028892	0.037084	0.037021	0.037602	0.036811	0.034593	0.032184	0.019920	0.018443	0.021071	0.017423	0.024117
0.034798	0.038501	0.035643	0.036099	0.030002	0.030919	0.038602	0.040175	0.028824	0.066939	0.054071	0.028783	0.044282	0.086768	0.040386	0.027576	0.038511	0.060049	0.049744	0.030062	0.024952	0.044002	0.045589	0.026921	0.021847	0.034021	0.048020	0.025096	0.025532	0.038940	0.044062	0.060750	0.074149	0.047981	0.039012	0.034039	0.035445	0.030856	0.022531	0.025787	0.027798	0.028066	0.029201	0.029534	0.030142	0.022091	0.013176	0.010460	0.009078	0.008628
0.038806	0.036886	0.042261	0.041562	0.033516	0.032319	0.043121	0.041341	0.033268	0.099744	0.096324	0.034008	0.062133	0.119316	0.066998	0.040995	0.068384	0.082216	0.067066	0.059116	0.069238	0.072932	0.074808	0.064651	0.062453	0.082868	0.098867	0.068744	0.088139	0.120910	0.094709	0.087219	0.124580	0.082075	0.064396	0.050358	0.043442	0.044058	0.024318	0.029858	0.027751	0.025607	0.026470	0.025479	0.028636	0.026097	0.022887	0.014606	0.016687	0.021966
0.032746	0.030515	0.029740	0.039842	0.031777	0.031665	0.053321	0.051070	0.027950	0.119920	0.184099	0.047232	0.082647	0.237972	0.165512	0.084091	0.137884	0.147511	0.153243	0.110777	0.128207	0.158057	0.160966	0.099279	0.137693	0.205643	0.151712	0.102351	0.199308	0.225709	0.128762	0.089580	0.153337	0.120810	0.075227	0.044551	0.041760	0.057431	0.026138	0.036470	0.031996	0.024970	0.021647	0.016539	0.020170	0.020595	0.022941	0.017225	0.013758	0.020647
0.040306	0.041436	0.042590	0.055627	0.045730	0.044536	0.051340	0.057995	0.030968	0.097199	0.122575	0.037804	0.061376	0.128272	0.091131	0.054410	0.061810	0.055477	0.079707	0.058590	0.039294	0.048003	0.083680	0.045039	0.035328	0.065063	0.076545	0.039166	0.067955	0.092248	0.074189	0.057185	0.090952	0.084332	0.059617	0.046610	0.043023	0.056418	0.027577	0.033865	0.029753	0.028880	0.023821	0.019232	0.021780	0.021740	0.023083	0.021348	0.014970	0.013195
0.030113	0.031145	0.031231	0.037524	0.032060	0.029163	0.038200	0.036431	0.018938	0.051594	0.033342	0.013883	0.023593	0.038032	0.018880	0.014364	0.017714	0.017761	0.019777	0.015864	0.011404	0.014179	0.017199	0.012621	0.010151	0.015179	0.021111	0.013953	0.020544	0.022690	0.025839	0.027860	0.041988	0.032228	0.038265	0.035829	0.038061	0.035676	0.022790	0.023245	0.019813	0.017233	0.014996	0.013215	0.014616	0.014559	0.014529	0.015806	0.014734	0.011093
0.035111	0.034831	0.033501	0.044911	0.043844	0.042990	0.066375	0.071179	0.037332	0.113291	0.137169	0.038569	0.059563	0.120148	0.086483	0.055433	0.077148	0.061732	0.070006	0.055529	0.051372	0.062189	0.070276	0.050058	0.054256	0.100771	0.068610	0.043337	0.102863	0.114053	0.084546	0.067831	0.108623	0.091294	0.079802	0.061468	0.055529	0.062710	0.032578	0.036569	0.027214	0.018477	0.014074	0.012190	0.015636	0.018488	0.021335	0.026237	0.028331	0.034927
0.033734	0.031668	0.033470	0.043589	0.041565	0.045884	0.070907	0.087865	0.042161	0.125690	0.184589	0.055718	0.089802	0.157020	0.130290	0.101595	0.118156	0.069968	0.109363	0.093168	0.070604	0.091659	0.132677	0.078754	0.073658	0.159561	0.099539	0.051494	0.121763	0.145456	0.088362	0.065974	0.132049	0.127727	0.089144	0.057478	0.058382	0.090833	0.040496	0.051960	0.039593	0.028310	0.020917	0.014117	0.016353	0.018196	0.021806	0.020536	0.027679	0.038433
0.025109	0.025765	0.024104	0.031611	0.031846	0.035013	0.037418	0.034570	0.019321	0.037492	0.030886	0.011297	0.018916	0.029228	0.018660	0.014828	0.017287	0.012442	0.016971	0.013477	0.007990	0.010737	0.016701	0.009697	0.007242	0.013509	0.014817	0.009083	0.014616	0.020085	0.024783	0.026041	0.045818	0.042166	0.038104	0.030714	0.031093	0.041451	0.028541	0.031751	0.028549	0.023904	0.018573	0.013531	0.013575	0.013372	0.014797	0.014416	0.012247	0.011524
0.032015	0.031739	0.027667	0.040562	0.041914	0.044364	0.052281	0.050309	0.027383	0.048378	0.048461	0.014947	0.019956	0.038796	0.031579	0.017551	0.020185	0.018154	0.021088	0.013597	0.009959	0.016916	0.015141	0.010435	0.009330	0.015337	0.012565	0.010980	0.025067	0.023337	0.031879	0.037814	0.047167	0.058948	0.063994	0.060021	0.046513	0.049840	0.038444	0.037778	0.027998	0.021245	0.017931	0.014268	0.016994	0.016155	0.018743	0.022005	0.020910	0.017801
0.035620	0.031106	0.040342	0.045214	0.046826	0.047447	0.070968	0.083414	0.043099	0.094949	0.156628	0.062456	0.078356	0.084261	0.118390	0.104763	0.078317	0.053583	0.104636	0.069364	0.046875	0.084865	0.107641	0.058092	0.044895	0.107358	0.054216	0.034544	0.074519	0.092734	0.088115	0.056858	0.082719	0.103645	0.084453	0.051567	0.058643	0.067300	0.035017	0.041370	0.031877	0.024118	0.019334	0.015170	0.017016	0.018612	0.020160	0.021177	0.033176	0.042379
0.023657	0.025435	0.027832	0.036370	0.039015	0.044244	0.046552	0.058017	0.034680	0.055454	0.060873	0.029499	0.047100	0.032066	0.038051	0.041640	0.031941	0.020330	0.044969	0.039416	0.014974	0.025397	0.046156	0.018911	0.010829	0.028564	0.021919	0.011648	0.018590	0.031941	0.032368	0.028613	0.047125	0.061191	0.042892	0.029335	0.035851	0.043035	0.024488	0.031219	0.030631	0.028087	0.024369	0.020740	0.018925	0.016843	0.017440	0.016294	0.021836	0.018133
0.019928	0.020720	0.019870	0.025384	0.029414	0.026090	0.027599	0.025108	0.015167	0.021832	0.017993	0.010613	0.013849	0.013088	0.010648	0.008795	0.008280	0.008329	0.010665	0.008336	0.004262	0.006718	0.007664	0.005615	0.003158	0.005246	0.005465	0.004821	0.005467	0.007771	0.010591	0.012908	0.016916	0.019989	0.021070	0.017890	0.024433	0.022827	0.018761	0.021455	0.020932	0.019423	0.018153	0.017669	0.015921	0.014397	0.013018	0.010716	0.010492	0.007293
0.022677	0.022808	0.024171	0.031308	0.036042	0.031659	0.046291	0.045441	0.025307	0.040674	0.053211	0.026764	0.024688	0.025717	0.036303	0.020815	0.013659	0.018143	0.031329	0.013727	0.007512	0.014398	0.013662	0.008434	0.005473	0.008622	0.008464	0.007917	0.009705	0.015274	0.021182	0.021123	0.026381	0.035558	0.032646	0.025264	0.033851	0.030075	0.021246	0.024167	0.021597	0.019796	0.019016	0.020175	0.018716	0.018052	0.015833	0.012857	0.013692	0.009966
0.020165	0.021030	0.023451	0.027070	0.028738	0.027188	0.036003	0.045747	0.031540	0.043165	0.060076	0.043115	0.038336	0.026845	0.046243	0.037238	0.019682	0.021288	0.047817	0.024407	0.009217	0.018290	0.021699	0.010333	0.005964	0.010713	0.010905	0.008706	0.009116	0.015411	0.023163	0.020260	0.024584	0.034726	0.029098	0.020396	0.026867	0.029893	0.019014	0.022598	0.020864	0.019375	0.017823	0.018477	0.018854	0.018873	0.017823	0.016699	0.014245	0.011344
0.018504	0.021286	0.020390	0.025315	0.026934	0.025483	0.028740	0.031215	0.024063	0.025812	0.028101	0.020366	0.021667	0.016394	0.019300	0.018341	0.012045	0.010260	0.019731	0.013400	0.005133	0.007241	0.010450	0.005466	0.003055	0.005238	0.006897	0.005656	0.005661	0.009403	0.015018	0.014549	0.016315	0.020308	0.020895	0.017161	0.020723	0.019943	0.017327	0.019578	0.018831	0.017543	0.016186	0.018374	0.017780	0.018217	0.016841	0.015599	0.012742	0.008285
0.015005	0.016419	0.017602	0.021379	0.022787	0.020965	0.023261	0.026042	0.021758	0.023501	0.026106	0.018681	0.017393	0.016355	0.018746	0.014047	0.009943	0.009884	0.015378	0.010202	0.004228	0.005921	0.007414	0.004570	0.002600	0.004227	0.005283	0.004608	0.004231	0.005800	0.009249	0.011042	0.012481	0.013468	0.016966	0.015960	0.017786	0.016368	0.015214	0.018117	0.017834	0.015997	0.014147	0.014373	0.016119	0.016600	0.015339	0.014124	0.012562	0.007878
0.017428	0.018499	0.020084	0.025774	0.030184	0.027181	0.033200	0.035076	0.031807	0.030657	0.045564	0.031103	0.025875	0.024964	0.036920	0.027091	0.019331	0.015780	0.026857	0.017898	0.007459	0.008648	0.010862	0.007215	0.004319	0.006135	0.007598	0.006766	0.006704	0.008913	0.013652	0.013418	0.014480	0.018365	0.018479	0.016907	0.019109	0.021206	0.017093	0.019913	0.019330	0.017581	0.014670	0.014684	0.015639	0.017561	0.016427	0.016599	0.016944	0.012501
0.014005	0.016000	0.013948	0.020052	0.023031	0.022929	0.024377	0.026659	0.026140	0.022163	0.029814	0.022007	0.017271	0.017725	0.021453	0.017775	0.011639	0.009282	0.013713	0.010951	0.004494	0.005085	0.006661	0.004601	0.002937	0.004179	0.005045	0.004499	0.004741	0.006019	0.010028	0.010243	0.011189	0.015902	0.018175	0.016970	0.015948	0.017053	0.015542	0.015381	0.014191	0.013745	0.011550	0.011388	0.012602	0.013441	0.013739	0.015723	0.016643	0.011691
0.014508	0.017314	0.016080	0.024416	0.028986	0.027587	0.031176	0.027114	0.027747	0.021656	0.025965	0.019324	0.017956	0.018540	0.018697	0.014042	0.011407	0.008347	0.009826	0.008263	0.004302	0.004700	0.005473	0.004301	0.002735	0.003687	0.004377	0.004043	0.004522	0.005805	0.009658	0.010420	0.010930	0.015235	0.017484	0.017696	0.014982	0.017703	0.016727	0.015039	0.014136	0.013321	0.011482	0.011359	0.012521	0.013353	0.013188	0.015119	0.015009	0.011296
0.015197	0.018626	0.016772	0.022411	0.022914	0.019971	0.023032	0.025260	0.023254	0.025972	0.030870	0.022322	0.020258	0.021305	0.022934	0.016244	0.011783	0.009828	0.011377	0.009727	0.005196	0.005878	0.006431	0.005377	0.003750	0.004883	0.005582	0.005267	0.005504	0.006899	0.009537	0.010941	0.011406	0.015054	0.014669	0.014935	0.014957	0.015561	0.014404	0.015252	0.015113	0.014749	0.013525	0.012453	0.013613	0.015586	0.015253	0.016008	0.018652	0.014921
0.014007	0.017635	0.016139	0.019045	0.019381	0.016958	0.021655	0.022187	0.019900	0.024544	0.023898	0.021902	0.016592	0.014483	0.013901	0.010619	0.008274	0.006885	0.007750	0.006709	0.003721	0.004499	0.004675	0.003944	0.002689	0.003427	0.004009	0.003757	0.004181	0.005200	0.008172	0.009671	0.009585	0.010990	0.011963	0.011864	0.014084	0.013092	0.011246	0.012137	0.013300	0.011345	0.010143	0.009681	0.010007	0.011057	0.010206	0.011683	0.012237	0.008229
0.015665	0.018588	0.016243	0.019491	0.019576	0.016884	0.019201	0.021136	0.017531	0.021310	0.021426	0.017365	0.014372	0.013550	0.013596	0.011128	0.008152	0.006603	0.007463	0.006665	0.003655	0.003984	0.004784	0.004507	0.002894	0.003759	0.004728	0.004227	0.004593	0.005858	0.008789	0.010578	0.010284	0.012783	0.013573	0.012689	0.013897	0.015200	0.012144	0.012897	0.012788	0.011396	0.009640	0.009142	0.009799	0.010922	0.010670	0.011981	0.013258	0.009624
0.016009	0.018490	0.016663	0.020273	0.022226	0.018263	0.018787	0.020870	0.017730	0.019577	0.024642	0.015200	0.013568	0.016245	0.018526	0.012985	0.010073	0.008001	0.010032	0.008855	0.004887	0.004786	0.006050	0.005757	0.003787	0.004591	0.005754	0.005205	0.005839	0.007137	0.010588	0.011872	0.012414	0.014443	0.015288	0.013573	0.014104	0.016158	0.013557	0.013339	0.013871	0.012523	0.011465	0.010125	0.010988	0.012151	0.012552	0.013200	0.015598	0.013050
0.014848	0.016262	0.013033	0.018023	0.020037	0.020792	0.019968	0.021082	0.021976	0.020932	0.030010	0.014841	0.012784	0.018138	0.017963	0.014141	0.011275	0.009319	0.012045	0.011162	0.005850	0.005894	0.007299	0.006198	0.004070	0.005406	0.006121	0.005694	0.006748	0.008452	0.012463	0.013529	0.015165	0.017974	0.019630	0.018232	0.015658	0.019708	0.016195	0.014947	0.015349	0.013883	0.013575	0.012351	0.013462	0.015057	0.015690	0.016260	0.022206	0.021254
0.015144	0.015850	0.013907	0.019471	0.019793	0.019918	0.023966	0.021167	0.018566	0.019660	0.023030	0.012338	0.010350	0.013866	0.013662	0.011730	0.009555	0.007850	0.010721	0.009231	0.005290	0.005540	0.007555	0.006044	0.003986	0.005236	0.006508	0.005806	0.006764	0.009128	0.012712	0.012028	0.014404	0.016323	0.017427	0.015996	0.014461	0.016212	0.014253	0.013043	0.013037	0.010934	0.010029	0.009086	0.009863	0.010656	0.011246	0.013449	0.018295	0.016468
0.015249	0.015535	0.014377	0.019334	0.020804	0.019413	0.022128	0.020288	0.017092	0.018521	0.021221	0.013357	0.011273	0.015322	0.016184	0.013815	0.010522	0.009344	0.014530	0.012183	0.006563	0.006694	0.009241	0.008162	0.004747	0.005944	0.008057	0.006740	0.007765	0.010374	0.014555	0.012767	0.014483	0.015201	0.015665	0.014288	0.013502	0.015105	0.012746	0.011992	0.010890	0.010411	0.009461	0.008569	0.009265	0.010150	0.010675	0.011899	0.014278	0.012954
0.013555	0.013921	0.011169	0.016956	0.018780	0.018502	0.019007	0.020174	0.017053	0.016500	0.020980	0.012714	0.010014	0.014565	0.016421	0.014535	0.012240	0.010418	0.017534	0.013600	0.006946	0.006536	0.009660	0.007871	0.004754	0.006287	0.008202	0.007165	0.008006	0.010926	0.014921	0.014149	0.015649	0.016971	0.016082	0.014370	0.014334	0.015979	0.014324	0.013798	0.012890	0.012393	0.011530	0.010343	0.011546	0.013475	0.014272	0.016367	0.021990	0.023382
0.021392	0.021580	0.021966	0.026418	0.026166	0.019240	0.024430	0.023499	0.019757	0.029720	0.043670	0.022315	0.024319	0.032438	0.037021	0.033900	0.027190	0.018039	0.028048	0.025502	0.014341	0.011997	0.022473	0.017421	0.009796	0.014222	0.018128	0.014252	0.014824	0.019474	0.023151	0.018913	0.023607	0.022353	0.019549	0.015092	0.018658	0.023748	0.017057	0.018722	0.017533	0.016785	0.015931	0.013941	0.016100	0.018759	0.020296	0.024624	0.036071	0.045947
0.018737	0.019663	0.020053	0.025664	0.025413	0.019733	0.024313	0.023398	0.016709	0.028224	0.024356	0.014617	0.016027	0.021635	0.019782	0.017318	0.015244	0.013146	0.019004	0.014349	0.007730	0.008676	0.013418	0.009352	0.005091	0.007946	0.010822	0.008983	0.008693	0.013061	0.017155	0.015389	0.016213	0.018148	0.014924	0.013290	0.016443	0.019780	0.013862	0.016433	0.014243	0.013850	0.011608	0.011288	0.012359	0.014022	0.014741	0.017987	0.020805	0.020566
0.015591	0.015783	0.015090	0.018718	0.019262	0.015972	0.016963	0.018367	0.013754	0.021893	0.018784	0.012407	0.013092	0.016666	0.016806	0.016518	0.014759	0.012698	0.020003	0.014575	0.007455	0.007921	0.012710	0.008650	0.005098	0.007143	0.010343	0.009344	0.009414	0.012853	0.018203	0.014796	0.015148	0.016118	0.013073	0.011563	0.014241	0.015088	0.011438	0.014011	0.013098	0.013665	0.012058	0.011985	0.011679	0.013480	0.014027	0.016213	0.018370	0.016252
0.021536	0.022401	0.021273	0.027297	0.025847	0.019924	0.023697	0.026546	0.020960	0.037032	0.043834	0.025974	0.026648	0.034618	0.035277	0.031897	0.026167	0.019109	0.027841	0.027935	0.014077	0.013391	0.024239	0.019742	0.009997	0.013574	0.017189	0.015573	0.016603	0.020996	0.022390	0.020204	0.020146	0.022084	0.016920	0.014593	0.018695	0.023942	0.016690	0.019984	0.017917	0.018780	0.017001	0.017914	0.017812	0.022042	0.024406	0.028915	0.044204	0.054378
0.029631	0.031092	0.031998	0.041037	0.043810	0.028822	0.037368	0.036138	0.025518	0.041044	0.053939	0.032042	0.037291	0.048425	0.047633	0.043288	0.039912	0.026018	0.036441	0.041082	0.022879	0.019463	0.038382	0.031378	0.014858	0.019683	0.027747	0.026044	0.026698	0.033526	0.036716	0.030276	0.029262	0.032645	0.025651	0.019727	0.024669	0.033981	0.022132	0.026186	0.021364	0.020445	0.017466	0.016810	0.018294	0.021362	0.025905	0.030668	0.045892	0.061575
0.021373	0.022418	0.025110	0.027286	0.026030	0.016598	0.020634	0.022267	0.017750	0.034045	0.025423	0.021029	0.022340	0.023498	0.019386	0.016705	0.015159	0.012653	0.016723	0.016092	0.008689	0.010033	0.016485	0.012113	0.005748	0.008289	0.013953	0.013826	0.011938	0.019765	0.025651	0.021798	0.016908	0.016690	0.014195	0.012018	0.015956	0.017279	0.011876	0.016340	0.014511	0.014386	0.011897	0.011863	0.012027	0.013976	0.015054	0.018802	0.022550	0.018084
0.021167	0.022775	0.024106	0.025074	0.022923	0.016618	0.019170	0.022679	0.019670	0.040487	0.035042	0.024281	0.029402	0.028394	0.024797	0.022020	0.018252	0.014649	0.020042	0.021093	0.010377	0.010790	0.016183	0.013640	0.006808	0.009267	0.014051	0.014016	0.012948	0.018285	0.021545	0.021999	0.020191	0.020779	0.016255	0.013122	0.016911	0.020575	0.013266	0.017274	0.015555	0.015662	0.012980	0.012642	0.013960	0.017317	0.019239	0.023815	0.036021	0.029711
0.036418	0.032320	0.030137	0.036664	0.033090	0.024410	0.027535	0.030074	0.023231	0.041799	0.070324	0.034385	0.041367	0.054060	0.058185	0.051888	0.046898	0.024660	0.041733	0.051972	0.032115	0.019171	0.044515	0.044168	0.022588	0.024615	0.033953	0.037341	0.037589	0.043826	0.045179	0.038822	0.038769	0.045736	0.032726	0.022204	0.029293	0.043436	0.022565	0.027232	0.020460	0.019587	0.016656	0.015182	0.017690	0.022040	0.028304	0.033475	0.066156	0.079347
0.026662	0.028511	0.021186	0.028381	0.030996	0.026378	0.024950	0.027648	0.023219	0.025894	0.032470	0.020123	0.020049	0.023652	0.025946	0.025729	0.022995	0.015163	0.023160	0.029447	0.011753	0.009715	0.018094	0.015282	0.007053	0.010401	0.016550	0.015813	0.014624	0.020560	0.029874	0.029668	0.026669	0.034134	0.030928	0.024167	0.025099	0.029473	0.022425	0.021550	0.017562	0.015982	0.014866	0.013518	0.015680	0.017256	0.020377	0.025818	0.034309	0.035337
0.020544	0.020879	0.019679	0.022587	0.023741	0.016627	0.017494	0.021786	0.019334	0.028903	0.030958	0.023861	0.023974	0.022354	0.025953	0.023901	0.028026	0.016798	0.025141	0.020029	0.009280	0.008519	0.014627	0.011040	0.005872	0.008814	0.014349	0.013727	0.013006	0.020040	0.028816	0.033481	0.022800	0.025511	0.020155	0.017415	0.019789	0.022003	0.015139	0.018289	0.015825	0.015004	0.012214	0.011286	0.013135	0.015092	0.017232	0.024016	0.027890	0.023653
0.021495	0.023784	0.019107	0.024748	0.025333	0.022428	0.022063	0.024221	0.021893	0.023608	0.030110	0.016685	0.018747	0.020635	0.023531	0.023877	0.021675	0.016118	0.022848	0.020346	0.009072	0.008981	0.015681	0.014003	0.006949	0.010635	0.017638	0.013917	0.013682	0.016747	0.023088	0.022433	0.022600	0.028003	0.024824	0.021544	0.023603	0.028372	0.020006	0.020971	0.017198	0.016297	0.014136	0.013173	0.015356	0.017827	0.021375	0.027406	0.037704	0.036923
0.025693	0.027984	0.025085	0.030840	0.028734	0.021408	0.021918	0.022517	0.017885	0.022469	0.027671	0.015931	0.020566	0.022020	0.026785	0.025199	0.024743	0.015113	0.022369	0.023269	0.011621	0.009102	0.018910	0.016485	0.008296	0.010390	0.016681	0.015154	0.015129	0.018877	0.024378	0.025853	0.026626	0.036835	0.028469	0.023170	0.024605	0.029013	0.018013	0.020083	0.017620	0.016988	0.015619	0.014700	0.017148	0.018680	0.021879	0.027398	0.035974	0.041013
0.029696	0.034013	0.035141	0.044347	0.045818	0.031940	0.032439	0.032999	0.026484	0.030701	0.038017	0.025635	0.033873	0.034569	0.036589	0.040976	0.042438	0.021878	0.032150	0.038719	0.018255	0.015342	0.030266	0.027746	0.013467	0.017945	0.026147	0.022976	0.023325	0.026326	0.029584	0.026759	0.026695	0.033852	0.026801	0.024268	0.026255	0.033755	0.022497	0.026674	0.023448	0.022289	0.019358	0.017025	0.020471	0.022869	0.027018	0.033147	0.038519	0.046701
0.030410	0.033019	0.033901	0.039559	0.041159	0.029366	0.028137	0.031386	0.025249	0.032849	0.040943	0.028826	0.037833	0.038533	0.043500	0.045696	0.054813	0.022961	0.033650	0.037770	0.020040	0.016992	0.037637	0.027839	0.012622	0.016738	0.027594	0.022401	0.021999	0.024590	0.026051	0.025814	0.025423	0.030066	0.027339	0.026199	0.032171	0.037113	0.025714	0.028826	0.024947	0.022093	0.019892	0.018061	0.021211	0.024394	0.028358	0.033828	0.036734	0.041930
0.036321	0.033651	0.038773	0.032293	0.030269	0.021801	0.021760	0.026235	0.019604	0.028506	0.026602	0.023734	0.025175	0.022668	0.021412	0.021029	0.018509	0.012983	0.016169	0.018082	0.009738	0.010360	0.016933	0.014282	0.006294	0.008146	0.012463	0.010052	0.009504	0.012499	0.015548	0.015983	0.016932	0.018847	0.018033	0.018039	0.024525	0.023911	0.016499	0.021019	0.019174	0.017953	0.016228	0.016296	0.018024	0.019721	0.022593	0.030107	0.029092	0.030329
0.037553	0.046945	0.046442	0.044769	0.043976	0.038602	0.034386	0.037231	0.030249	0.032932	0.037698	0.030909	0.035988	0.029151	0.028724	0.030979	0.025201	0.016317	0.021804	0.024527	0.014798	0.013193	0.020955	0.017628	0.009819	0.011805	0.015947	0.013745	0.014676	0.017868	0.020770	0.022153	0.024518	0.027397	0.027241	0.026770	0.034031	0.033499	0.024321	0.029092	0.026728	0.024671	0.023525	0.023432	0.024650	0.026802	0.030666	0.035918	0.040268	0.039699
[truncated: 50 more columns]
