# Supplementary material for: Force-Generation by the Trans-Envelope Tol-Pal System
Source: Front Microbiol. 2022 Mar 3;13:852176. doi: 10.3389/fmicb.2022.852176 (PMC8928145; doi:10.3389/fmicb.2022.852176)
Supplement: Supplementary file 2 [file Data_Sheet_2.ZIP › Supplementary-RaptorX/TolQ(A)-TolA100(B).all_in_one/690377A_690377B.gcnn_phylogenic]

0.004238 0.163828 0.176767 0.088525 0.051808 0.020532 0.062325 0.064954 0.068838 0.045668 0.046930 0.058975 0.044920 0.044493 0.050219 0.077202 0.039015 0.041604 0.045476 0.041997 0.027044 0.025825 0.025203 0.024680 0.031230 0.028349 0.025946 0.033336 0.037554 0.036415 0.027175 0.025747 0.033018 0.032908 0.023698 0.029877 0.035510 0.032932 0.042543 0.050860 0.045364 0.039983 0.064962 0.062462 0.047974 0.057756 0.085235 0.109328 0.053104 0.062329 0.135914 0.107627 0.046550 0.075023 0.226077 0.086780 0.086608 0.078518 0.070154 0.060865 0.044048 0.031356 0.036922 0.028656 0.023392 0.032042 0.026316 0.032991 0.032275 0.034753 0.033467 0.029920 0.031543 0.030375 0.041051 0.045160 0.040285 0.029652 0.025021 0.020174 0.017276 0.013605 0.013300 0.021226 0.019660 0.011858 0.017508 0.022156 0.019068 0.025443 0.048883 0.050045 0.059945 0.096921 0.114047 0.115223 0.117523 0.095184 0.059885 0.048629 0.057919 0.045828 0.038523 0.041781 0.045980 0.031388 0.026981 0.029840 0.037129 0.030288 0.027987 0.025563 0.038620 0.037886 0.039155 0.032184 0.037142 0.038526 0.034104 0.038312 0.037620 0.075593 0.054335 0.061683 0.097988 0.129404 0.093802 0.108529 0.068623 0.050535 0.062983 0.047588 0.035616 0.032098 0.027899 0.021548 0.018128 0.022658 0.021827 0.020985 0.021575 0.022009 0.022094 0.025243 0.035841 0.025504 0.037700 0.073046 0.058103 0.036242 0.106359 0.127134 0.048272 0.078540 0.115638 0.084448 0.097678 0.109615 0.088357 0.078750 0.082126 0.067139 0.066484 0.049814 0.073582 0.086085 0.057556 0.059688 0.054811 0.043259 0.027112 0.026955 0.022665 0.016547 0.022291 0.025332 0.016700 0.017873 0.026302 0.025520 0.016832 0.019636 0.030423 0.031641 0.020731 0.029908 0.046681 0.032582 0.034423 0.062279 0.064688 0.051530 0.076239 0.088894 0.062780 0.066037 0.105229 0.095113 0.059795 0.079064 0.089093 0.061694 0.061804 0.088214 0.120651 0.102534 0.143998 0.078588 0.038696 0.062332 0.067576 0.043766 0.025659 0.059999 0.061436 0.032011 0.030740 0.054298 0.047895 0.041838 0.046626 0.049719 0.041095 0.027426 0.023391 0.019915 0.019584 0.021551 0.021602 0.024625 0.029173 0.031239 0.033568 0.039923 0.044467 0.045418 0.061469 0.084273 0.073048 0.083059 0.098273 0.120676 0.101089 0.065034 0.073591 0.094730 0.054932 0.037294 0.044208 0.048738 0.043520 0.039925 0.047637 0.053510 0.032892 0.040063 0.037068 0.036991 0.045450 0.058606 0.060019 0.088008 0.101167 0.116051 0.144836 0.135427 0.166844 0.132783 0.108403 0.111193 0.082516 0.065979 0.055816 0.046891 0.050839 0.053043 0.059375 0.057861 0.071368 0.063805 0.061107 0.050639 0.060082 0.054873 0.051952 0.063169 0.068365 0.071808 0.075513 0.072457 0.072666 0.052584 0.068593 0.074097 0.047009 0.042890 0.060086 0.037845 0.024038 0.031332 0.025209 0.016990 0.013616 0.014953 0.014491 0.013106 0.012517 0.010839 0.011498 0.010909 0.011878 0.011785 0.011059 0.010863 0.013412 0.011761 0.010898 0.012678 0.016408 0.011770 0.012206 0.016885 0.014231 0.013206 0.014119 0.013550 0.013225 0.013732 0.017384 0.038799
0.163828 0.018417 0.094632 0.160590 0.111555 0.077998 0.099506 0.118143 0.123836 0.071986 0.059888 0.075156 0.054962 0.044246 0.045676 0.062517 0.038284 0.042631 0.040265 0.040983 0.025783 0.024202 0.024916 0.022653 0.033489 0.030837 0.026959 0.038096 0.046416 0.051916 0.033208 0.032545 0.050752 0.049011 0.029423 0.040624 0.053217 0.046383 0.049256 0.060314 0.053566 0.045571 0.062305 0.067274 0.052816 0.059664 0.067370 0.105391 0.052100 0.056276 0.137561 0.116449 0.031789 0.067141 0.272270 0.100819 0.104989 0.105135 0.082765 0.065938 0.041003 0.035787 0.043835 0.029632 0.020993 0.033107 0.026220 0.033333 0.037261 0.044984 0.043645 0.040208 0.046684 0.039898 0.058523 0.054173 0.043020 0.035945 0.027083 0.023450 0.018551 0.014293 0.013011 0.023646 0.020453 0.010695 0.016505 0.025082 0.017774 0.024010 0.058146 0.059057 0.069906 0.125783 0.129248 0.132684 0.144128 0.116537 0.080206 0.060321 0.072557 0.054895 0.050138 0.054306 0.051570 0.036553 0.030096 0.031889 0.041065 0.037269 0.030587 0.030801 0.049675 0.050068 0.050081 0.039551 0.041098 0.052342 0.042488 0.048889 0.038757 0.101896 0.080576 0.077844 0.142846 0.176816 0.136916 0.127153 0.070188 0.053470 0.076510 0.054040 0.041741 0.033418 0.033715 0.029215 0.020522 0.029315 0.026527 0.026266 0.024384 0.026630 0.025895 0.030255 0.045222 0.028260 0.040369 0.077807 0.058801 0.030847 0.091342 0.118535 0.042536 0.086744 0.128956 0.096767 0.116514 0.143008 0.111947 0.107021 0.103495 0.091377 0.088430 0.064809 0.091887 0.120942 0.065383 0.079436 0.067687 0.053363 0.033033 0.036692 0.027287 0.019184 0.029844 0.035921 0.018811 0.022314 0.034587 0.036671 0.017981 0.023638 0.038713 0.042668 0.021454 0.038554 0.064273 0.041002 0.036188 0.082152 0.088646 0.058757 0.092892 0.132281 0.069077 0.075873 0.129812 0.146522 0.068176 0.085266 0.128972 0.079466 0.069463 0.116036 0.178113 0.157476 0.225216 0.107849 0.039761 0.080119 0.098261 0.060218 0.027370 0.091031 0.084495 0.039236 0.041118 0.072249 0.062257 0.046638 0.061537 0.053257 0.050587 0.036913 0.031482 0.022475 0.022489 0.025579 0.024074 0.026584 0.027741 0.037113 0.035437 0.041234 0.042953 0.048644 0.058574 0.093569 0.074840 0.090959 0.113866 0.127353 0.134161 0.063552 0.089080 0.119796 0.057816 0.033630 0.044578 0.045718 0.037994 0.035885 0.049143 0.055576 0.025394 0.035607 0.037208 0.033007 0.036435 0.053747 0.055571 0.075766 0.100127 0.114052 0.173619 0.154921 0.196158 0.150869 0.112142 0.123319 0.084974 0.063970 0.055330 0.042253 0.050089 0.053258 0.070643 0.083627 0.094239 0.082329 0.073428 0.061458 0.070291 0.060805 0.062482 0.089791 0.092252 0.097072 0.090757 0.095030 0.090800 0.054145 0.079029 0.094196 0.051555 0.046673 0.065990 0.042263 0.024674 0.029034 0.024738 0.017552 0.013980 0.015839 0.015255 0.013167 0.011435 0.010162 0.011088 0.011493 0.012726 0.010644 0.010302 0.011082 0.014189 0.011226 0.011350 0.014729 0.016847 0.012065 0.013706 0.020898 0.016566 0.014344 0.015780 0.013946 0.014327 0.013588 0.013128 0.020890
0.176767 0.094632 0.016501 0.187326 0.270466 0.186235 0.128242 0.079551 0.146311 0.069795 0.063166 0.085715 0.045924 0.034497 0.026373 0.028414 0.020780 0.038353 0.018734 0.016726 0.014069 0.012634 0.012448 0.009993 0.015556 0.016839 0.014206 0.024645 0.027593 0.038666 0.023333 0.019889 0.035388 0.025433 0.015387 0.023209 0.047633 0.043478 0.037861 0.048682 0.044996 0.028304 0.057146 0.055517 0.035845 0.054974 0.056728 0.084981 0.029278 0.034583 0.113845 0.077248 0.017565 0.050821 0.367484 0.118247 0.103421 0.090021 0.068955 0.051166 0.037157 0.027699 0.042846 0.027175 0.014220 0.028944 0.018541 0.027185 0.033707 0.039613 0.036708 0.037316 0.041799 0.033594 0.051038 0.049993 0.043310 0.032396 0.025098 0.014669 0.010615 0.006669 0.006659 0.013557 0.015409 0.007412 0.010408 0.020306 0.012012 0.014167 0.032120 0.035897 0.035985 0.086219 0.095371 0.110661 0.122074 0.129614 0.084236 0.057588 0.075441 0.041547 0.040026 0.033598 0.035026 0.025049 0.027419 0.026136 0.034216 0.035178 0.030270 0.022274 0.051466 0.042095 0.056908 0.031783 0.039987 0.043415 0.029825 0.028240 0.021837 0.061763 0.036286 0.048349 0.092582 0.162008 0.084095 0.113361 0.046348 0.040073 0.066790 0.043897 0.029051 0.027635 0.026208 0.019776 0.016808 0.020725 0.018859 0.014137 0.014724 0.012464 0.013189 0.014702 0.025912 0.012340 0.021303 0.037614 0.023649 0.016332 0.047357 0.063442 0.018528 0.038608 0.071773 0.051293 0.091381 0.104691 0.098636 0.116928 0.094412 0.074118 0.077250 0.036272 0.068841 0.063534 0.032298 0.045670 0.047310 0.032711 0.016023 0.020471 0.013348 0.008618 0.012376 0.014661 0.008997 0.011258 0.020673 0.015553 0.008868 0.009901 0.019974 0.018994 0.009082 0.016130 0.037140 0.019573 0.016614 0.043136 0.056403 0.033220 0.064914 0.116606 0.041933 0.049039 0.097336 0.118527 0.042718 0.064015 0.100984 0.047740 0.058598 0.090571 0.142870 0.090481 0.161313 0.067881 0.021647 0.045287 0.065454 0.039703 0.012363 0.053040 0.065942 0.022539 0.021992 0.063810 0.060797 0.037455 0.041354 0.045519 0.041472 0.032135 0.032468 0.023655 0.025989 0.028551 0.029963 0.032653 0.034806 0.039276 0.045881 0.043850 0.043542 0.042991 0.063092 0.087270 0.060287 0.079902 0.084247 0.130643 0.101813 0.043713 0.054700 0.068555 0.034011 0.025297 0.032603 0.037094 0.020508 0.028689 0.034574 0.034639 0.014229 0.022392 0.027638 0.020639 0.022198 0.036568 0.039426 0.057360 0.077673 0.074750 0.108943 0.096878 0.176607 0.109124 0.097615 0.100325 0.074492 0.057824 0.052147 0.043532 0.045248 0.051882 0.064730 0.074534 0.087327 0.062197 0.067565 0.049739 0.055671 0.057447 0.056981 0.089773 0.087138 0.093336 0.089003 0.073321 0.067801 0.043088 0.074698 0.089161 0.048911 0.046769 0.066757 0.045296 0.024077 0.027719 0.025114 0.018604 0.014660 0.015663 0.018386 0.016320 0.012970 0.010005 0.011101 0.012387 0.017215 0.013370 0.013026 0.012941 0.014999 0.011659 0.012154 0.016234 0.018226 0.011446 0.016097 0.022993 0.020860 0.015319 0.018701 0.014879 0.014961 0.013718 0.011416 0.017345
0.088525 0.160590 0.187326 0.159636 0.253180 0.364967 0.310058 0.265550 0.238427 0.148135 0.180476 0.233972 0.144086 0.061295 0.085993 0.140313 0.082081 0.052598 0.055365 0.096717 0.052128 0.033985 0.036009 0.035386 0.039993 0.030625 0.029110 0.030884 0.064442 0.073278 0.034333 0.044595 0.066147 0.069290 0.042947 0.057562 0.055740 0.049020 0.060259 0.058367 0.063064 0.067300 0.054816 0.049558 0.059401 0.057252 0.040405 0.082645 0.055219 0.028073 0.112719 0.178908 0.029343 0.042866 0.324213 0.233702 0.129855 0.085793 0.085797 0.065756 0.040361 0.072437 0.056378 0.033191 0.042102 0.065068 0.027769 0.043422 0.064090 0.049710 0.034807 0.035088 0.028695 0.020387 0.028525 0.044900 0.038562 0.045696 0.044904 0.026227 0.021066 0.031114 0.026249 0.035316 0.032599 0.017614 0.039013 0.034557 0.022902 0.051811 0.073233 0.052406 0.086383 0.150596 0.090966 0.093969 0.089680 0.097044 0.074038 0.061886 0.091753 0.040225 0.053575 0.083926 0.057796 0.024781 0.035412 0.052123 0.044505 0.048340 0.045668 0.052423 0.059645 0.083742 0.067010 0.068237 0.047497 0.054555 0.052167 0.060709 0.020650 0.069896 0.111095 0.063177 0.084895 0.229684 0.202706 0.194573 0.105878 0.099624 0.125479 0.052096 0.046766 0.029542 0.023719 0.030975 0.016734 0.031710 0.034387 0.029673 0.020670 0.031539 0.033908 0.021326 0.038006 0.035240 0.041140 0.060918 0.086868 0.043351 0.067589 0.177415 0.085226 0.105104 0.129271 0.143614 0.134901 0.121231 0.119188 0.114966 0.088929 0.110566 0.098241 0.079720 0.099245 0.165996 0.082257 0.099867 0.082787 0.052701 0.054643 0.057095 0.027256 0.020575 0.046728 0.067445 0.020725 0.019176 0.055850 0.055483 0.016994 0.032770 0.070053 0.054870 0.019880 0.069915 0.099903 0.051955 0.046345 0.137654 0.132409 0.062496 0.089607 0.173750 0.105994 0.077174 0.108202 0.134118 0.091426 0.060872 0.075258 0.086148 0.068712 0.086252 0.129750 0.162343 0.201753 0.083585 0.063133 0.119598 0.120398 0.079038 0.041995 0.118429 0.180855 0.073155 0.055404 0.102994 0.089459 0.046423 0.069871 0.069598 0.052484 0.035893 0.031832 0.021815 0.024203 0.027970 0.027121 0.030606 0.040453 0.032322 0.032284 0.035998 0.025596 0.024205 0.031574 0.040221 0.037121 0.067582 0.124959 0.076840 0.105421 0.073044 0.115710 0.116252 0.102772 0.031479 0.072966 0.077860 0.051735 0.035425 0.065589 0.083430 0.044858 0.073731 0.060704 0.064167 0.073241 0.089114 0.071520 0.083498 0.111416 0.131037 0.154109 0.107240 0.129633 0.153432 0.084534 0.127173 0.067831 0.056787 0.046559 0.035193 0.039188 0.049091 0.060293 0.059946 0.089810 0.126952 0.084341 0.083410 0.087055 0.092170 0.092716 0.078149 0.092508 0.069151 0.101837 0.103724 0.084573 0.034000 0.077765 0.146924 0.040073 0.035239 0.107136 0.054795 0.018907 0.023794 0.025155 0.015333 0.010370 0.013530 0.011853 0.011427 0.010332 0.007061 0.007864 0.009798 0.012623 0.010146 0.011153 0.011457 0.017004 0.011384 0.011730 0.019012 0.021184 0.011621 0.015435 0.034095 0.018670 0.012854 0.018893 0.016564 0.016932 0.015554 0.013020 0.015144
0.051808 0.111555 0.270466 0.253180 0.177418 0.501429 0.514263 0.398701 0.325472 0.123247 0.162256 0.099601 0.080055 0.046913 0.027119 0.025752 0.022210 0.023583 0.013188 0.016101 0.014441 0.011626 0.012282 0.008798 0.011232 0.010368 0.011887 0.014116 0.021360 0.028240 0.018748 0.018668 0.031874 0.022574 0.015225 0.023488 0.043060 0.034578 0.034578 0.036047 0.037072 0.026856 0.038895 0.042628 0.038704 0.043303 0.030590 0.067874 0.031387 0.018373 0.055072 0.073246 0.023851 0.033428 0.193967 0.128139 0.132858 0.115778 0.111375 0.076483 0.043990 0.045936 0.050260 0.024231 0.020411 0.038784 0.017214 0.028060 0.031922 0.037894 0.026461 0.024941 0.023833 0.021781 0.030291 0.037346 0.039678 0.039258 0.035995 0.022815 0.013848 0.010463 0.011010 0.018993 0.016989 0.010458 0.019094 0.024303 0.017848 0.024396 0.034008 0.029540 0.041155 0.080481 0.057854 0.083955 0.077786 0.088117 0.091065 0.076383 0.117230 0.042303 0.048299 0.046562 0.037532 0.024351 0.028010 0.029432 0.038130 0.029818 0.026630 0.020101 0.030847 0.029895 0.035597 0.026667 0.032637 0.029444 0.031669 0.027097 0.014702 0.034912 0.027279 0.033939 0.041573 0.095215 0.054915 0.099267 0.039681 0.035940 0.057629 0.034141 0.024720 0.021971 0.018800 0.015269 0.013861 0.021687 0.019317 0.013931 0.012530 0.011246 0.013609 0.011286 0.019064 0.010413 0.017303 0.026800 0.020029 0.014137 0.037629 0.086604 0.022778 0.031904 0.063521 0.054509 0.076658 0.083712 0.084151 0.100883 0.066659 0.075811 0.065419 0.034119 0.059551 0.059242 0.026915 0.042866 0.041906 0.028397 0.016442 0.026571 0.014146 0.008492 0.011669 0.013664 0.007124 0.008186 0.022107 0.014325 0.006599 0.008193 0.021709 0.017291 0.005682 0.012564 0.035646 0.015165 0.010009 0.039245 0.056389 0.021552 0.039656 0.085109 0.042501 0.035212 0.056087 0.076401 0.040942 0.047653 0.054535 0.046070 0.077696 0.101522 0.103752 0.073308 0.094493 0.054732 0.026047 0.051897 0.079418 0.042239 0.011595 0.049060 0.078669 0.021952 0.018762 0.059177 0.051708 0.035035 0.044592 0.045310 0.037670 0.034867 0.035413 0.026405 0.029261 0.032409 0.029985 0.031417 0.035112 0.031880 0.027924 0.036971 0.031551 0.028268 0.030469 0.032684 0.030892 0.049109 0.045198 0.034876 0.048316 0.031399 0.036919 0.037638 0.027609 0.013914 0.025955 0.028390 0.012102 0.011809 0.018919 0.020402 0.009613 0.018332 0.023491 0.018041 0.014189 0.022892 0.028140 0.036594 0.052027 0.058074 0.080330 0.069906 0.096225 0.097532 0.078202 0.089469 0.064460 0.060467 0.049616 0.038518 0.043160 0.055377 0.057350 0.065414 0.073706 0.075653 0.087218 0.078923 0.069198 0.082401 0.084055 0.092313 0.123315 0.072044 0.073134 0.058701 0.064255 0.023499 0.037229 0.056811 0.021726 0.016647 0.034089 0.032761 0.016087 0.017914 0.021120 0.015280 0.012675 0.015974 0.013613 0.013322 0.012870 0.009759 0.011189 0.011999 0.014441 0.013481 0.013794 0.012990 0.019732 0.014630 0.013961 0.022032 0.024009 0.011671 0.016158 0.028216 0.020669 0.012616 0.016099 0.016653 0.017394 0.015165 0.012674 0.015920
0.020532 0.077998 0.186235 0.364967 0.501429 0.387188 0.573668 0.479071 0.442353 0.407089 0.126965 0.097600 0.116379 0.071940 0.080726 0.079220 0.083595 0.059258 0.063230 0.121463 0.142211 0.088370 0.073943 0.101007 0.106875 0.044813 0.040963 0.039611 0.079632 0.075405 0.048616 0.070084 0.107691 0.108556 0.091597 0.106757 0.089075 0.089230 0.093498 0.070022 0.127817 0.132246 0.060976 0.061229 0.121526 0.091530 0.045855 0.097798 0.143172 0.033601 0.093468 0.282416 0.072505 0.039239 0.264651 0.341781 0.212179 0.118726 0.181553 0.134179 0.065453 0.165206 0.084056 0.046828 0.125285 0.110621 0.026949 0.055696 0.084634 0.055593 0.032814 0.039422 0.029572 0.018283 0.022843 0.051033 0.042267 0.060045 0.084989 0.065646 0.038683 0.091059 0.108691 0.095034 0.051630 0.052010 0.116540 0.051996 0.056382 0.134176 0.094213 0.064192 0.155529 0.151604 0.073088 0.083054 0.063699 0.070036 0.072451 0.093763 0.151462 0.057485 0.095709 0.203549 0.123112 0.042580 0.070918 0.111680 0.095828 0.089148 0.083689 0.125922 0.081232 0.100823 0.081921 0.113207 0.052519 0.049049 0.093014 0.123921 0.024290 0.065961 0.153040 0.069430 0.054028 0.140959 0.175312 0.196064 0.129160 0.165473 0.124122 0.061340 0.081637 0.040817 0.037478 0.065761 0.030360 0.063225 0.090295 0.082542 0.036575 0.084104 0.076087 0.028469 0.056375 0.078311 0.056455 0.058244 0.151303 0.086987 0.072595 0.214995 0.226707 0.189553 0.176284 0.318208 0.232922 0.174024 0.222019 0.204672 0.164660 0.258024 0.204829 0.184077 0.092427 0.252173 0.219177 0.138836 0.084815 0.052918 0.099942 0.112100 0.041430 0.038530 0.115186 0.156209 0.044414 0.036800 0.156671 0.153472 0.033766 0.092832 0.184317 0.117507 0.040997 0.173519 0.223379 0.126251 0.084967 0.229822 0.260589 0.100033 0.078219 0.231238 0.207720 0.073053 0.075779 0.174807 0.183375 0.052062 0.077103 0.181650 0.120105 0.088016 0.100563 0.206423 0.141399 0.065019 0.138209 0.196669 0.167178 0.114469 0.104315 0.194402 0.248553 0.182286 0.126763 0.142161 0.134260 0.086573 0.142921 0.113686 0.079297 0.068261 0.053754 0.031822 0.031554 0.033093 0.031546 0.036703 0.062439 0.042699 0.037142 0.052076 0.036651 0.031177 0.036853 0.030312 0.029999 0.057370 0.112363 0.048104 0.103814 0.081591 0.114557 0.161347 0.198989 0.046297 0.112143 0.164626 0.144167 0.060804 0.116649 0.199320 0.134235 0.157590 0.133084 0.173031 0.149104 0.148594 0.125283 0.106007 0.129631 0.147763 0.115950 0.093713 0.087431 0.143180 0.066639 0.109120 0.055354 0.053422 0.037499 0.029500 0.035229 0.040448 0.048096 0.051070 0.067827 0.129550 0.078884 0.136760 0.153140 0.163507 0.194883 0.093652 0.230334 0.089553 0.131566 0.259475 0.203090 0.045810 0.102749 0.206275 0.050950 0.035817 0.124425 0.068693 0.022856 0.033061 0.040761 0.024673 0.017273 0.028532 0.019465 0.017478 0.018888 0.012163 0.013993 0.017656 0.020915 0.019972 0.021030 0.020520 0.038699 0.022811 0.017890 0.042577 0.052889 0.016891 0.023909 0.081806 0.032747 0.021395 0.026809 0.026669 0.028413 0.022506 0.015124 0.018630
0.062325 0.099506 0.128242 0.310058 0.514263 0.573668 0.170312 0.558510 0.575552 0.557744 0.556111 0.075463 0.172408 0.080362 0.099156 0.056998 0.053015 0.043894 0.043974 0.043408 0.086346 0.058002 0.044692 0.045806 0.075826 0.026352 0.021818 0.019581 0.055174 0.045298 0.022123 0.037899 0.073419 0.068501 0.048537 0.070764 0.063907 0.063689 0.064905 0.060770 0.102310 0.097503 0.046574 0.054380 0.098283 0.067506 0.030680 0.064890 0.080675 0.017383 0.047489 0.104379 0.030009 0.016787 0.060285 0.099872 0.103919 0.091109 0.133832 0.085449 0.042856 0.119875 0.060832 0.027851 0.094430 0.104190 0.018420 0.033570 0.062888 0.036066 0.021529 0.032013 0.021077 0.013056 0.017242 0.041704 0.034019 0.047218 0.069903 0.046199 0.028126 0.057231 0.065401 0.046942 0.031868 0.028711 0.054559 0.029640 0.033704 0.094590 0.063878 0.054138 0.140547 0.133030 0.083998 0.122260 0.075217 0.077164 0.089498 0.104829 0.183444 0.056854 0.082276 0.164287 0.128994 0.034303 0.046792 0.086323 0.082315 0.058115 0.064861 0.088374 0.048779 0.067362 0.054514 0.059164 0.030955 0.031458 0.052901 0.057532 0.013897 0.039543 0.066913 0.035914 0.035561 0.078384 0.066608 0.094396 0.058715 0.064777 0.041906 0.030261 0.044192 0.023213 0.018659 0.035099 0.017887 0.039112 0.048129 0.050302 0.022136 0.041277 0.034778 0.013712 0.028288 0.034265 0.035093 0.039781 0.082966 0.053553 0.057810 0.154836 0.103321 0.106980 0.130229 0.194913 0.119831 0.103002 0.153792 0.143568 0.086659 0.198568 0.146407 0.097243 0.081824 0.229027 0.121590 0.073458 0.059488 0.032572 0.053366 0.063113 0.024689 0.025259 0.066741 0.087520 0.027837 0.020460 0.094859 0.092501 0.017491 0.042338 0.106638 0.062215 0.018968 0.078107 0.120333 0.065961 0.037975 0.104537 0.125446 0.063664 0.035854 0.076057 0.106273 0.061325 0.042941 0.079371 0.124052 0.049427 0.060422 0.127238 0.090397 0.065538 0.067290 0.131719 0.080855 0.033797 0.063215 0.104296 0.059921 0.049187 0.040463 0.101600 0.106037 0.090426 0.082951 0.112350 0.077265 0.051122 0.093109 0.084993 0.055230 0.050396 0.041432 0.026402 0.025317 0.027649 0.025640 0.026540 0.042503 0.029452 0.023050 0.039214 0.029180 0.019919 0.025548 0.018965 0.016648 0.033947 0.060066 0.031456 0.056644 0.044241 0.069967 0.106532 0.120018 0.023114 0.075450 0.161717 0.099189 0.030300 0.097445 0.181844 0.067641 0.081263 0.106870 0.110405 0.074243 0.109318 0.103298 0.065978 0.075651 0.123478 0.097190 0.063371 0.072356 0.116725 0.061523 0.095509 0.050795 0.048964 0.035080 0.029477 0.038789 0.050593 0.052739 0.056889 0.073867 0.153083 0.087341 0.133101 0.137359 0.147377 0.112269 0.056286 0.129953 0.041906 0.063275 0.107625 0.074825 0.022682 0.045649 0.078719 0.021621 0.021425 0.072134 0.040928 0.014812 0.025053 0.032712 0.020077 0.013826 0.024111 0.016590 0.016774 0.016815 0.011050 0.013518 0.016324 0.019129 0.016686 0.019373 0.019054 0.035032 0.019783 0.014798 0.035358 0.047348 0.014155 0.018611 0.059557 0.028110 0.016330 0.021761 0.023529 0.026005 0.021590 0.014384 0.020041
0.064954 0.118143 0.079551 0.265550 0.398701 0.479071 0.558510 0.147637 0.641670 0.664921 0.620602 0.444888 0.093709 0.182768 0.107539 0.108571 0.058602 0.025595 0.010609 0.015213 0.012629 0.008015 0.008267 0.005278 0.006648 0.005856 0.004675 0.004412 0.009010 0.010116 0.006796 0.006977 0.015783 0.009557 0.007295 0.010921 0.016635 0.014974 0.016966 0.020178 0.020654 0.014962 0.017297 0.025706 0.030041 0.017305 0.015065 0.045575 0.022382 0.005677 0.025008 0.035148 0.007760 0.006459 0.034993 0.028021 0.031591 0.046550 0.046027 0.024575 0.013906 0.022136 0.019108 0.007571 0.011709 0.021731 0.004801 0.008745 0.018594 0.017390 0.010682 0.014173 0.010358 0.005956 0.007685 0.014773 0.013277 0.018602 0.019981 0.009454 0.005564 0.007019 0.007890 0.008907 0.011458 0.009121 0.012222 0.011789 0.008104 0.021545 0.019502 0.021951 0.035061 0.068804 0.030904 0.053343 0.036752 0.045198 0.042657 0.032216 0.059974 0.013764 0.019851 0.024087 0.018791 0.008177 0.013181 0.022270 0.018682 0.017217 0.020431 0.014586 0.013928 0.015927 0.025584 0.014581 0.012852 0.015627 0.018708 0.012250 0.005468 0.018064 0.018171 0.014012 0.017908 0.061506 0.034178 0.061075 0.019853 0.017680 0.017932 0.013636 0.012230 0.010028 0.008908 0.008464 0.006619 0.011764 0.011620 0.007457 0.005767 0.007056 0.007523 0.004457 0.007007 0.006828 0.009466 0.010506 0.013806 0.008798 0.018180 0.060202 0.018502 0.019519 0.037292 0.036265 0.039106 0.039360 0.043991 0.050924 0.031636 0.050535 0.031765 0.019032 0.028731 0.061691 0.023985 0.038005 0.034613 0.018415 0.013483 0.017386 0.006924 0.006454 0.008432 0.011277 0.005344 0.005159 0.016612 0.009097 0.003621 0.005881 0.014053 0.009957 0.004115 0.009948 0.021747 0.010591 0.007252 0.021147 0.026471 0.014369 0.019111 0.042206 0.017785 0.020959 0.020757 0.032551 0.022545 0.018985 0.024321 0.024654 0.024056 0.025264 0.029753 0.042093 0.031382 0.015802 0.015646 0.021366 0.018402 0.015021 0.007898 0.027937 0.034636 0.015964 0.015757 0.044744 0.029416 0.015981 0.028439 0.024296 0.020696 0.020734 0.021286 0.013539 0.014661 0.015321 0.015224 0.013812 0.016132 0.014213 0.010400 0.015273 0.013711 0.011022 0.012995 0.013514 0.011887 0.024182 0.024440 0.013910 0.018559 0.012595 0.014876 0.013088 0.010408 0.005394 0.011975 0.015037 0.005820 0.005063 0.010287 0.011879 0.005016 0.009301 0.014315 0.017199 0.011593 0.020266 0.028679 0.043406 0.046753 0.055867 0.075510 0.062510 0.063955 0.093418 0.050978 0.081980 0.051289 0.040703 0.033104 0.025958 0.034221 0.046498 0.044642 0.045092 0.054642 0.071331 0.046631 0.048651 0.041658 0.039540 0.036609 0.025583 0.044700 0.018682 0.027644 0.021723 0.018378 0.007980 0.018156 0.028538 0.008937 0.009894 0.022669 0.017564 0.008136 0.009292 0.012244 0.008983 0.006686 0.010250 0.009213 0.008501 0.008775 0.005745 0.006214 0.007635 0.010681 0.008479 0.010014 0.009707 0.014404 0.010005 0.009089 0.014165 0.016582 0.007009 0.008121 0.017136 0.012869 0.007489 0.013385 0.012059 0.015146 0.012260 0.008972 0.013142
0.068838 0.123836 0.146311 0.238427 0.325472 0.442353 0.575552 0.641670 0.152997 0.781013 0.731450 0.613979 0.500552 0.062068 0.222594 0.211453 0.271628 0.060454 0.026634 0.068046 0.085332 0.038991 0.034126 0.046476 0.035292 0.019551 0.023289 0.013236 0.026880 0.025006 0.019933 0.032952 0.051468 0.054176 0.058725 0.077969 0.053118 0.048995 0.048706 0.044020 0.084105 0.076682 0.028982 0.060569 0.146852 0.042425 0.028800 0.209832 0.175562 0.017106 0.108377 0.314700 0.047387 0.015948 0.149673 0.255922 0.119159 0.070543 0.083499 0.067296 0.031111 0.094137 0.027372 0.014935 0.079133 0.052146 0.007369 0.017985 0.038341 0.014031 0.009945 0.017707 0.012137 0.006940 0.007302 0.025854 0.019209 0.039448 0.055122 0.035731 0.025677 0.087605 0.089038 0.046994 0.047288 0.062970 0.103608 0.034329 0.041750 0.115228 0.065967 0.047734 0.103554 0.080516 0.027693 0.032287 0.025464 0.024987 0.026873 0.035080 0.089621 0.023140 0.047919 0.117763 0.078944 0.018091 0.049742 0.087626 0.045881 0.056613 0.070080 0.079620 0.034956 0.059296 0.059625 0.074792 0.027908 0.030565 0.077830 0.080687 0.011482 0.044703 0.153522 0.047220 0.038570 0.141405 0.174360 0.220179 0.105064 0.128250 0.051592 0.029755 0.044456 0.019896 0.021412 0.047105 0.019440 0.045860 0.071886 0.056085 0.021997 0.060163 0.059156 0.014321 0.024393 0.053726 0.038343 0.020973 0.107846 0.056274 0.023007 0.143867 0.191877 0.096917 0.092469 0.276506 0.160373 0.108392 0.186090 0.157190 0.126398 0.247102 0.169234 0.188322 0.075845 0.263918 0.291258 0.240028 0.146104 0.086756 0.136137 0.124340 0.040445 0.039654 0.098131 0.149437 0.037706 0.029324 0.141094 0.120720 0.021658 0.098637 0.191688 0.074981 0.033499 0.193371 0.219976 0.089217 0.074470 0.245101 0.229901 0.065245 0.074099 0.209584 0.151782 0.038357 0.053469 0.114051 0.132649 0.026559 0.047972 0.149722 0.072689 0.038826 0.053474 0.170446 0.081817 0.036782 0.128104 0.141261 0.071024 0.101180 0.117254 0.137605 0.154843 0.153457 0.123003 0.114522 0.080201 0.063612 0.117052 0.076942 0.043285 0.040264 0.027970 0.018121 0.015584 0.015062 0.014262 0.014539 0.025248 0.014155 0.010246 0.016563 0.009426 0.008058 0.010580 0.008433 0.007533 0.020853 0.054830 0.016830 0.036621 0.037101 0.065372 0.065031 0.070429 0.020891 0.061817 0.082981 0.061212 0.024591 0.067951 0.111113 0.082607 0.078237 0.085664 0.175548 0.164846 0.132231 0.136916 0.201091 0.194214 0.174829 0.187800 0.144746 0.096713 0.149283 0.055341 0.086566 0.039772 0.033099 0.022987 0.017712 0.024795 0.026312 0.032221 0.029324 0.046417 0.123089 0.064562 0.153091 0.153191 0.129253 0.126084 0.039037 0.089534 0.021712 0.051585 0.131811 0.084364 0.014351 0.054886 0.127752 0.021401 0.016910 0.075348 0.034388 0.008695 0.012765 0.015006 0.010020 0.006168 0.011171 0.007370 0.007364 0.009242 0.005585 0.006078 0.007507 0.009670 0.008574 0.010144 0.010182 0.021356 0.012441 0.010467 0.021503 0.029137 0.009942 0.013156 0.041928 0.014218 0.009775 0.015664 0.015344 0.020140 0.017107 0.010358 0.014404
0.045668 0.071986 0.069795 0.148135 0.123247 0.407089 0.557744 0.664921 0.781013 0.083862 0.891563 0.750519 0.655697 0.390480 0.061673 0.214725 0.313749 0.156393 0.030872 0.036634 0.107313 0.036448 0.019814 0.031221 0.041062 0.016188 0.020220 0.015730 0.032338 0.023515 0.019594 0.030254 0.052451 0.053121 0.056990 0.080743 0.059758 0.064631 0.058288 0.039296 0.103744 0.100114 0.031915 0.048595 0.145251 0.052860 0.019286 0.096862 0.146058 0.017240 0.032127 0.185490 0.037921 0.011717 0.042264 0.133751 0.084138 0.057456 0.087842 0.071316 0.041106 0.125752 0.043058 0.020066 0.099845 0.068182 0.009154 0.020683 0.038273 0.015579 0.010950 0.017910 0.012336 0.008110 0.008987 0.029173 0.025283 0.044497 0.079138 0.058845 0.030391 0.097023 0.132781 0.062314 0.058188 0.085550 0.118470 0.041780 0.068564 0.151783 0.075695 0.067401 0.167318 0.094606 0.032411 0.041630 0.034665 0.034775 0.044524 0.068687 0.128118 0.043451 0.087224 0.178993 0.123205 0.033431 0.093125 0.135952 0.069422 0.068011 0.102208 0.117819 0.046555 0.075607 0.079508 0.088860 0.032881 0.031570 0.073281 0.066303 0.012508 0.036183 0.109266 0.038562 0.029377 0.085110 0.105845 0.144865 0.076320 0.093132 0.040997 0.024723 0.037758 0.021858 0.025097 0.051658 0.028606 0.058638 0.084961 0.065203 0.029167 0.053983 0.048400 0.016686 0.023857 0.045985 0.037781 0.020791 0.087302 0.081618 0.027290 0.102221 0.220772 0.142056 0.085148 0.316932 0.211637 0.132133 0.225148 0.219348 0.172915 0.339321 0.302936 0.235858 0.130125 0.449068 0.415916 0.306329 0.227217 0.124386 0.149387 0.150806 0.058187 0.051839 0.106702 0.164125 0.052655 0.041114 0.181057 0.165305 0.034100 0.124523 0.237087 0.108777 0.040023 0.197622 0.242937 0.108098 0.063209 0.186396 0.218887 0.073668 0.047554 0.129786 0.149438 0.047753 0.037868 0.078552 0.161153 0.033910 0.038586 0.160330 0.100192 0.040452 0.046980 0.154954 0.071136 0.032312 0.111365 0.127169 0.049653 0.066464 0.097683 0.118512 0.108646 0.152484 0.133158 0.121714 0.120181 0.085019 0.122525 0.093359 0.050380 0.045428 0.028542 0.019314 0.017948 0.016139 0.014577 0.015612 0.025662 0.014502 0.010010 0.017002 0.010801 0.008234 0.010892 0.009210 0.007718 0.019713 0.043548 0.015704 0.031993 0.035513 0.056498 0.061729 0.086344 0.026829 0.071451 0.113436 0.096471 0.032879 0.087607 0.151616 0.095695 0.089404 0.105977 0.199030 0.139333 0.131336 0.167356 0.203253 0.145611 0.145491 0.139229 0.105148 0.077346 0.109153 0.043878 0.074566 0.039649 0.030538 0.021918 0.017432 0.023769 0.028116 0.037046 0.030500 0.055729 0.141504 0.073080 0.168365 0.150086 0.134048 0.106844 0.031845 0.087786 0.019743 0.040608 0.108341 0.067761 0.015072 0.048546 0.091839 0.019545 0.019782 0.073229 0.029767 0.009844 0.017238 0.019830 0.011953 0.008617 0.014447 0.010045 0.010305 0.011810 0.007928 0.008776 0.011172 0.014912 0.012378 0.014950 0.015755 0.027368 0.016067 0.013670 0.031131 0.035573 0.013213 0.020686 0.051369 0.020726 0.013451 0.019901 0.019141 0.020375 0.018132 0.012056 0.016664
0.046930 0.059888 0.063166 0.180476 0.162256 0.126965 0.556111 0.620602 0.731450 0.891563 0.023680 0.915472 0.751311 0.528757 0.349587 0.056760 0.252108 0.098221 0.033820 0.016882 0.016496 0.008896 0.007720 0.006257 0.010794 0.006499 0.007220 0.005529 0.016224 0.013751 0.007782 0.010757 0.023272 0.022045 0.020439 0.039022 0.034051 0.035475 0.031719 0.028732 0.076340 0.067310 0.028970 0.054821 0.098605 0.040733 0.020335 0.070847 0.064985 0.013477 0.025779 0.054839 0.017532 0.008687 0.018612 0.040887 0.047378 0.038965 0.055150 0.048451 0.031624 0.073037 0.039498 0.013506 0.057762 0.054319 0.009630 0.018239 0.028363 0.016184 0.010652 0.015407 0.011102 0.008478 0.010158 0.031251 0.023615 0.029693 0.046160 0.034641 0.015180 0.037780 0.048956 0.027327 0.027106 0.036865 0.044439 0.019282 0.035934 0.092516 0.060454 0.038621 0.125208 0.101392 0.036825 0.047445 0.042573 0.044397 0.058160 0.066639 0.116398 0.039513 0.063288 0.107241 0.095304 0.027441 0.047848 0.070533 0.044008 0.035569 0.058642 0.063319 0.028178 0.054093 0.061089 0.048442 0.022396 0.027071 0.053522 0.039668 0.011524 0.032028 0.058741 0.025816 0.025810 0.071527 0.059299 0.086967 0.037937 0.037540 0.019182 0.014202 0.018379 0.011707 0.011976 0.025190 0.013842 0.031115 0.035966 0.025447 0.013411 0.021846 0.016821 0.007625 0.012465 0.015606 0.015212 0.011838 0.028167 0.024874 0.019689 0.054989 0.060642 0.071946 0.057461 0.142602 0.107043 0.102333 0.125138 0.110667 0.086596 0.183600 0.129065 0.067760 0.069466 0.260824 0.149914 0.133044 0.100100 0.049255 0.041873 0.048562 0.024246 0.019948 0.034897 0.058356 0.018686 0.014613 0.059434 0.052721 0.010764 0.035117 0.073054 0.035756 0.011941 0.045281 0.075277 0.043039 0.023936 0.052181 0.077770 0.035040 0.023202 0.045841 0.059685 0.027846 0.030979 0.045801 0.083560 0.024465 0.029799 0.090310 0.060082 0.033513 0.040216 0.093663 0.057281 0.022332 0.049005 0.060897 0.028113 0.030336 0.032180 0.062468 0.047830 0.051726 0.062180 0.071683 0.061297 0.055278 0.089442 0.070769 0.042071 0.044359 0.031245 0.020922 0.018872 0.016379 0.014753 0.012838 0.018356 0.012826 0.009198 0.014719 0.013040 0.010539 0.013242 0.012881 0.012141 0.020792 0.036499 0.016405 0.029082 0.022782 0.034736 0.041853 0.042495 0.011687 0.038001 0.074649 0.039966 0.013588 0.056933 0.087878 0.031145 0.040714 0.077528 0.092025 0.046730 0.078562 0.105859 0.115887 0.105264 0.130116 0.122433 0.080170 0.063121 0.111606 0.042140 0.063724 0.036595 0.031200 0.021862 0.018231 0.025368 0.032031 0.039909 0.045547 0.070941 0.155103 0.084539 0.125235 0.110808 0.092170 0.071430 0.027529 0.056790 0.019411 0.034425 0.050125 0.038267 0.013460 0.033823 0.055950 0.015784 0.014659 0.055969 0.029307 0.009297 0.016507 0.020318 0.010808 0.007266 0.011974 0.008896 0.008861 0.009952 0.007548 0.008166 0.009536 0.012311 0.010618 0.013591 0.013801 0.024300 0.015328 0.014077 0.026704 0.030201 0.014067 0.019153 0.037571 0.017299 0.013639 0.018121 0.017719 0.019371 0.019754 0.012562 0.017547
0.058975 0.075156 0.085715 0.233972 0.099601 0.097600 0.075463 0.444888 0.613979 0.750519 0.915472 0.002576 0.938880 0.751522 0.469145 0.400873 0.130984 0.082316 0.013232 0.016456 0.016552 0.002162 0.001482 0.002096 0.003125 0.002672 0.003130 0.002712 0.005472 0.006546 0.004828 0.005818 0.010323 0.008592 0.007918 0.014543 0.016488 0.014027 0.014730 0.017390 0.061377 0.032163 0.024483 0.102416 0.154908 0.037638 0.030712 0.221640 0.084696 0.013860 0.043528 0.078781 0.020450 0.009976 0.016082 0.028876 0.035241 0.042699 0.049614 0.041084 0.037888 0.038617 0.027276 0.009970 0.025213 0.032278 0.007939 0.019133 0.020910 0.013524 0.009744 0.013345 0.011639 0.012400 0.015181 0.028734 0.023688 0.028555 0.035445 0.023997 0.013204 0.021843 0.021517 0.016753 0.022855 0.022868 0.022951 0.014292 0.024252 0.033288 0.033949 0.021164 0.036831 0.037581 0.019838 0.021402 0.023679 0.027933 0.032441 0.034198 0.059777 0.028482 0.034652 0.056215 0.061391 0.026805 0.037165 0.053302 0.029270 0.018370 0.029229 0.023303 0.015351 0.019343 0.033681 0.025328 0.019999 0.016798 0.045010 0.034301 0.017150 0.037431 0.051174 0.034595 0.034881 0.090471 0.057037 0.091973 0.034135 0.030984 0.019713 0.019321 0.018288 0.013163 0.013672 0.022132 0.013931 0.027943 0.029322 0.015705 0.012030 0.015589 0.014077 0.007928 0.015728 0.015013 0.013954 0.014927 0.036239 0.017037 0.015255 0.060054 0.055995 0.034115 0.053846 0.112308 0.081491 0.077060 0.101314 0.065969 0.059541 0.091098 0.065166 0.052960 0.054836 0.117681 0.099001 0.140830 0.118298 0.069100 0.045454 0.063719 0.030580 0.019289 0.027392 0.044362 0.015189 0.013836 0.055132 0.038554 0.010675 0.034286 0.061788 0.028715 0.012174 0.055947 0.068794 0.029831 0.030532 0.076161 0.052627 0.026826 0.035553 0.052298 0.035727 0.024295 0.030783 0.049653 0.048668 0.030238 0.031374 0.071224 0.063919 0.034402 0.045728 0.091549 0.070908 0.029354 0.052758 0.055885 0.041464 0.055722 0.034714 0.074613 0.044115 0.037036 0.037660 0.050242 0.030781 0.026361 0.041402 0.034088 0.023396 0.025662 0.023227 0.016145 0.013696 0.011685 0.009664 0.009788 0.011160 0.009426 0.006131 0.010236 0.010009 0.012036 0.013926 0.011999 0.013341 0.014255 0.020821 0.010177 0.013905 0.010844 0.015834 0.019906 0.014349 0.007474 0.017821 0.027694 0.010463 0.007801 0.021577 0.024892 0.011177 0.016062 0.036011 0.086615 0.053664 0.060818 0.135375 0.264032 0.218540 0.192490 0.265708 0.185418 0.094327 0.137853 0.063990 0.061121 0.036154 0.027921 0.021172 0.018570 0.024301 0.028893 0.041321 0.050226 0.083443 0.117285 0.124550 0.122172 0.099017 0.065821 0.053683 0.036368 0.051838 0.024285 0.031883 0.039305 0.032730 0.014795 0.029972 0.050253 0.012052 0.008963 0.031205 0.024928 0.007810 0.009772 0.013630 0.008042 0.005476 0.007203 0.005833 0.005991 0.007561 0.007202 0.007001 0.007047 0.007631 0.007693 0.009525 0.008380 0.015279 0.015847 0.013605 0.019968 0.023674 0.019201 0.020716 0.023991 0.012176 0.011789 0.013497 0.013523 0.015843 0.016247 0.013155 0.014542
0.044920 0.054962 0.045924 0.144086 0.080055 0.116379 0.172408 0.093709 0.500552 0.655697 0.751311 0.938880 0.002553 0.942473 0.752818 0.769721 0.895473 0.186078 0.041929 0.052611 0.205674 0.014271 0.001658 0.002643 0.003974 0.002782 0.004891 0.005012 0.009977 0.010751 0.008935 0.016743 0.022358 0.018413 0.020019 0.035951 0.025857 0.035914 0.033721 0.029900 0.131866 0.131549 0.036653 0.142323 0.390754 0.133179 0.047584 0.277349 0.257431 0.024739 0.045288 0.170219 0.033418 0.010384 0.022537 0.066638 0.055805 0.052765 0.078846 0.067328 0.053087 0.110405 0.045690 0.013915 0.063723 0.045249 0.008887 0.020759 0.028025 0.009886 0.008066 0.011327 0.009492 0.009156 0.012400 0.028810 0.032957 0.052287 0.084063 0.053572 0.030350 0.091801 0.102149 0.044489 0.059938 0.090653 0.092152 0.044982 0.096264 0.120563 0.090311 0.052118 0.109045 0.061159 0.030444 0.025345 0.027659 0.024536 0.031024 0.041662 0.078946 0.037812 0.064772 0.151822 0.114572 0.045507 0.103627 0.164776 0.070061 0.051649 0.088030 0.079114 0.031468 0.051185 0.064838 0.065790 0.030840 0.026749 0.065142 0.064274 0.016853 0.038759 0.093562 0.040760 0.036779 0.105383 0.119460 0.191170 0.100780 0.113398 0.048861 0.037085 0.042789 0.026815 0.026759 0.058191 0.032631 0.056410 0.067667 0.052515 0.026525 0.042455 0.041370 0.017847 0.024929 0.058152 0.041017 0.023797 0.124878 0.118151 0.032761 0.121816 0.335724 0.147707 0.094072 0.347095 0.212848 0.130406 0.208535 0.157581 0.128437 0.279214 0.257873 0.315663 0.154946 0.395796 0.519555 0.498250 0.423818 0.360190 0.381242 0.322438 0.152403 0.110650 0.148153 0.194427 0.063916 0.060252 0.221044 0.165501 0.048782 0.216377 0.309375 0.133600 0.065034 0.320323 0.251611 0.115998 0.121887 0.232602 0.160573 0.074534 0.067015 0.103271 0.130545 0.046818 0.034817 0.080186 0.157730 0.035650 0.029953 0.146564 0.091222 0.032424 0.056250 0.194235 0.107898 0.038309 0.136406 0.141180 0.056223 0.077049 0.115709 0.118110 0.081824 0.129637 0.126105 0.086620 0.076505 0.054983 0.084717 0.055894 0.034926 0.035070 0.025984 0.016949 0.014656 0.012142 0.010335 0.010567 0.014196 0.009045 0.006127 0.010332 0.007719 0.006919 0.008893 0.009768 0.009349 0.017671 0.038729 0.016811 0.027222 0.032927 0.053899 0.052213 0.049123 0.024028 0.061190 0.072391 0.043625 0.025933 0.064184 0.075187 0.070066 0.063565 0.096889 0.334857 0.306148 0.148433 0.290950 0.469106 0.331497 0.221190 0.233642 0.171025 0.081825 0.126457 0.047198 0.062342 0.035137 0.028665 0.020466 0.017952 0.026294 0.032316 0.052697 0.054719 0.092653 0.195319 0.140341 0.218557 0.180410 0.118451 0.090244 0.040242 0.076668 0.030801 0.042491 0.088414 0.052498 0.015253 0.041675 0.062629 0.013386 0.012136 0.043939 0.022759 0.007193 0.009685 0.012513 0.008167 0.005795 0.007844 0.005233 0.005399 0.007132 0.005368 0.005637 0.006092 0.007841 0.006503 0.008059 0.008694 0.014752 0.009938 0.010869 0.017564 0.022911 0.011720 0.014746 0.026051 0.010341 0.009237 0.012851 0.011834 0.014644 0.014432 0.008753 0.012862
0.044493 0.044246 0.034497 0.061295 0.046913 0.071940 0.080362 0.182768 0.062068 0.390480 0.528757 0.751522 0.942473 0.007549 0.926848 0.831318 0.942395 0.880308 0.037277 0.014739 0.010075 0.005415 0.000914 0.000199 0.000290 0.000953 0.001347 0.002380 0.003689 0.004960 0.005139 0.007711 0.012933 0.007652 0.007296 0.013250 0.013378 0.020713 0.019238 0.017133 0.055568 0.042158 0.021320 0.063906 0.162297 0.070192 0.020954 0.094416 0.101840 0.023965 0.024361 0.051133 0.034366 0.013288 0.020763 0.041833 0.052360 0.061139 0.089431 0.084687 0.067262 0.067659 0.059531 0.023264 0.048331 0.050178 0.016355 0.028159 0.029714 0.014894 0.012904 0.017289 0.013185 0.014476 0.022027 0.040729 0.044091 0.046479 0.074443 0.054780 0.021387 0.040463 0.062324 0.032165 0.046901 0.067086 0.053927 0.029384 0.071757 0.090051 0.073738 0.044086 0.094650 0.067520 0.028991 0.025438 0.031768 0.028868 0.041016 0.047731 0.079522 0.054144 0.074108 0.086727 0.103046 0.066425 0.096273 0.105279 0.064337 0.049654 0.085085 0.054523 0.034029 0.047490 0.058563 0.039047 0.027458 0.027465 0.052934 0.040986 0.019365 0.039201 0.047759 0.039973 0.042153 0.096671 0.055344 0.098098 0.036322 0.031687 0.024553 0.021671 0.021580 0.019455 0.022105 0.034779 0.026516 0.042073 0.043401 0.024504 0.015066 0.014301 0.015549 0.008182 0.010250 0.014508 0.016765 0.009112 0.020472 0.045848 0.018754 0.033940 0.129221 0.099256 0.057650 0.149057 0.157278 0.126636 0.139441 0.100724 0.092277 0.183694 0.172043 0.129344 0.110158 0.328046 0.349101 0.387143 0.410970 0.364333 0.205506 0.217843 0.164581 0.074258 0.043973 0.072631 0.036944 0.029835 0.097542 0.064836 0.022536 0.058130 0.127067 0.064955 0.021378 0.078935 0.105083 0.050673 0.029644 0.063077 0.070598 0.036910 0.035210 0.045660 0.036375 0.026611 0.027023 0.031865 0.059392 0.026264 0.019761 0.050492 0.064144 0.022906 0.035613 0.087293 0.069262 0.029007 0.050498 0.072324 0.045990 0.035372 0.036140 0.070692 0.046962 0.051152 0.054693 0.062210 0.059104 0.045150 0.058623 0.047372 0.040985 0.038770 0.028818 0.020811 0.019545 0.016582 0.013286 0.013165 0.013974 0.012022 0.009266 0.013589 0.011620 0.011040 0.014093 0.016021 0.014885 0.022876 0.026375 0.016921 0.022494 0.020528 0.021429 0.018896 0.020047 0.012135 0.025382 0.030852 0.014453 0.013200 0.025950 0.024418 0.015772 0.022963 0.033459 0.104784 0.104201 0.079866 0.137641 0.344853 0.268151 0.178341 0.171244 0.152133 0.099612 0.113625 0.050443 0.061382 0.045959 0.032135 0.024992 0.022763 0.031314 0.042225 0.064635 0.072879 0.109457 0.162145 0.145364 0.154091 0.111060 0.082236 0.062975 0.041307 0.070453 0.032073 0.040032 0.061203 0.039798 0.015042 0.048840 0.068809 0.018266 0.018652 0.058573 0.030816 0.009388 0.013077 0.018287 0.011207 0.008966 0.011472 0.009650 0.009904 0.011193 0.010349 0.010524 0.010046 0.015033 0.011142 0.013023 0.012878 0.017497 0.014994 0.016871 0.022479 0.025232 0.016465 0.025743 0.032151 0.017461 0.017198 0.024088 0.015372 0.017974 0.017939 0.011527 0.014667
0.050219 0.045676 0.026373 0.085993 0.027119 0.080726 0.099156 0.107539 0.222594 0.061673 0.349587 0.469145 0.752818 0.926848 0.040382 0.932537 0.857823 0.859245 0.865614 0.027531 0.006829 0.005841 0.003716 0.000460 0.000094 0.000190 0.001046 0.001449 0.004414 0.005996 0.003168 0.006861 0.012210 0.010112 0.008402 0.014838 0.011746 0.013933 0.015219 0.018584 0.072934 0.050308 0.019020 0.071528 0.131301 0.040590 0.016067 0.075148 0.063329 0.010793 0.015766 0.035666 0.017681 0.006601 0.012428 0.030793 0.030264 0.025226 0.039687 0.049400 0.031132 0.049887 0.031174 0.013385 0.048950 0.054933 0.015068 0.031366 0.043502 0.017805 0.014391 0.012808 0.009051 0.007269 0.010813 0.026024 0.023520 0.026871 0.041134 0.020709 0.008684 0.026857 0.032527 0.014160 0.020169 0.029812 0.028458 0.010086 0.022478 0.047362 0.050051 0.018479 0.049844 0.053761 0.023939 0.014111 0.017105 0.018312 0.020736 0.019799 0.046534 0.024205 0.029508 0.046344 0.066925 0.027197 0.032991 0.071898 0.044526 0.020385 0.032151 0.044967 0.024096 0.029677 0.039403 0.048404 0.018781 0.018907 0.055144 0.056800 0.010583 0.038018 0.079119 0.030916 0.024185 0.082484 0.053978 0.072029 0.026628 0.031402 0.018147 0.011196 0.017707 0.010401 0.009654 0.024566 0.010600 0.020895 0.020663 0.014937 0.008276 0.013099 0.008789 0.004286 0.007854 0.009913 0.006985 0.005690 0.016332 0.012787 0.007532 0.024265 0.038870 0.042848 0.038810 0.067400 0.075572 0.073364 0.064063 0.026135 0.024516 0.048723 0.025593 0.043229 0.024558 0.057036 0.062555 0.092281 0.086725 0.052153 0.032259 0.053062 0.019957 0.017307 0.017468 0.031255 0.012869 0.011290 0.045338 0.028049 0.009211 0.028385 0.043640 0.033069 0.013456 0.035617 0.038262 0.032172 0.021788 0.029425 0.043070 0.024393 0.016745 0.028072 0.036643 0.014947 0.018047 0.035775 0.051420 0.012762 0.017697 0.072912 0.041540 0.018738 0.028120 0.109710 0.069546 0.014976 0.052817 0.109064 0.030763 0.020630 0.042423 0.066079 0.026934 0.037279 0.049927 0.032497 0.023446 0.023514 0.046737 0.036426 0.031040 0.035475 0.026670 0.017595 0.016768 0.014867 0.012970 0.013874 0.019064 0.014194 0.009450 0.014653 0.011081 0.009481 0.012006 0.010513 0.009902 0.018840 0.030417 0.015120 0.026083 0.020727 0.026489 0.036185 0.042265 0.010213 0.029075 0.050331 0.025403 0.009190 0.029178 0.046751 0.019305 0.020176 0.047798 0.116802 0.048283 0.061954 0.133778 0.173999 0.117444 0.150446 0.120497 0.070393 0.059214 0.109409 0.037461 0.060402 0.034668 0.026580 0.019364 0.016424 0.026021 0.032325 0.046119 0.053689 0.082993 0.133630 0.082507 0.106876 0.117624 0.072636 0.076666 0.028523 0.074307 0.027324 0.042798 0.129460 0.092870 0.017567 0.070579 0.131441 0.023324 0.014093 0.072258 0.033451 0.008596 0.012540 0.019256 0.011616 0.007375 0.010721 0.008749 0.006922 0.009043 0.008116 0.007840 0.008289 0.010567 0.010473 0.010945 0.010824 0.022487 0.015560 0.018836 0.029249 0.037681 0.017227 0.031898 0.057525 0.020292 0.020869 0.024670 0.019768 0.025640 0.028765 0.013802 0.016837
0.077202 0.062517 0.028414 0.140313 0.025752 0.079220 0.056998 0.108571 0.211453 0.214725 0.056760 0.400873 0.769721 0.831318 0.932537 0.150187 0.943886 0.864316 0.912192 0.901617 0.030772 0.009195 0.005181 0.002903 0.000362 0.000053 0.000188 0.001591 0.005729 0.007602 0.004532 0.010626 0.015047 0.014945 0.018817 0.029664 0.019801 0.032445 0.029669 0.032657 0.264852 0.179627 0.030123 0.195040 0.438449 0.086425 0.025240 0.203423 0.152043 0.010906 0.019341 0.067659 0.018976 0.005676 0.014972 0.044382 0.032836 0.025486 0.048729 0.053269 0.043996 0.107133 0.060561 0.018930 0.110485 0.101504 0.022303 0.047644 0.091529 0.023716 0.014977 0.015640 0.010831 0.007263 0.011709 0.028678 0.031248 0.047005 0.075308 0.031774 0.015964 0.087075 0.066793 0.020922 0.041341 0.057131 0.050007 0.015569 0.032659 0.073467 0.075688 0.030724 0.071664 0.064115 0.026542 0.018012 0.020304 0.018302 0.021051 0.024192 0.059614 0.021419 0.030916 0.107565 0.110955 0.023132 0.048955 0.160601 0.067473 0.024443 0.061287 0.103441 0.034167 0.041734 0.052895 0.071715 0.021848 0.015426 0.061617 0.080450 0.010612 0.041387 0.169454 0.048182 0.040390 0.194713 0.185062 0.205676 0.102579 0.187367 0.070416 0.035911 0.062243 0.028761 0.022021 0.078717 0.024836 0.048796 0.060228 0.042893 0.018443 0.051779 0.040268 0.010661 0.033740 0.093223 0.029270 0.018932 0.199879 0.110491 0.016758 0.164046 0.321478 0.122882 0.090869 0.314039 0.189439 0.117096 0.152397 0.060044 0.040588 0.135056 0.066343 0.204902 0.035413 0.120528 0.280556 0.243492 0.145689 0.110972 0.199363 0.238203 0.045360 0.077796 0.157135 0.150175 0.032044 0.037162 0.189916 0.094023 0.021615 0.132870 0.151208 0.069193 0.057652 0.207304 0.125070 0.098616 0.124110 0.135597 0.123824 0.083640 0.057359 0.085916 0.149407 0.041525 0.036961 0.105292 0.176335 0.021084 0.027686 0.169324 0.087178 0.023177 0.049990 0.255696 0.129872 0.022146 0.168605 0.228882 0.050302 0.041593 0.153389 0.115509 0.038546 0.096448 0.103760 0.042907 0.033305 0.032350 0.073123 0.049090 0.032043 0.033829 0.023985 0.014749 0.012751 0.012765 0.011299 0.012696 0.021239 0.013325 0.008732 0.018119 0.010490 0.008704 0.012059 0.011450 0.007598 0.019948 0.045032 0.022294 0.025894 0.035035 0.067595 0.058129 0.047312 0.016110 0.054495 0.066373 0.060626 0.017885 0.055693 0.213717 0.209888 0.053014 0.092886 0.564808 0.307409 0.080852 0.290482 0.484306 0.210627 0.146653 0.144112 0.088934 0.053786 0.118379 0.032631 0.061002 0.036637 0.032300 0.021559 0.018559 0.027539 0.030528 0.046071 0.048441 0.094530 0.180651 0.080314 0.149159 0.166872 0.080236 0.096993 0.024160 0.078128 0.025892 0.035636 0.122880 0.077322 0.009114 0.038153 0.090926 0.013753 0.008828 0.037082 0.017921 0.005796 0.008176 0.012196 0.009371 0.006655 0.009830 0.007718 0.006673 0.007824 0.006421 0.007558 0.007927 0.009128 0.008163 0.009784 0.010056 0.019873 0.012139 0.012336 0.027488 0.039478 0.010333 0.016089 0.050549 0.017118 0.012007 0.016400 0.015098 0.017233 0.016215 0.009220 0.013096
0.039015 0.038284 0.020780 0.082081 0.022210 0.083595 0.053015 0.058602 0.271628 0.313749 0.252108 0.130984 0.895473 0.942395 0.857823 0.943886 0.359054 0.910626 0.865490 0.922451 0.921103 0.030293 0.008881 0.008380 0.004514 0.000241 0.000138 0.000411 0.004877 0.006315 0.004831 0.012883 0.016852 0.016158 0.024861 0.036818 0.014155 0.027436 0.028017 0.014690 0.123674 0.236710 0.026966 0.064818 0.401261 0.138988 0.016868 0.093447 0.166070 0.014987 0.016208 0.085718 0.035425 0.008220 0.020165 0.085215 0.059135 0.033490 0.066623 0.060246 0.039076 0.120268 0.036620 0.010884 0.075489 0.049558 0.008048 0.014048 0.028218 0.008309 0.005402 0.006957 0.005563 0.004819 0.008300 0.022232 0.029526 0.054215 0.118336 0.056090 0.018629 0.119004 0.122219 0.030445 0.045941 0.102779 0.101398 0.027567 0.074188 0.157962 0.102650 0.034609 0.109669 0.066407 0.016999 0.011809 0.015140 0.010630 0.014462 0.021541 0.046964 0.025369 0.053255 0.126149 0.100503 0.043892 0.085024 0.162313 0.066882 0.039915 0.089284 0.101537 0.026913 0.047373 0.056833 0.069505 0.018387 0.017500 0.057860 0.053227 0.007643 0.019326 0.087530 0.031400 0.021136 0.066883 0.102341 0.138948 0.087682 0.145488 0.049364 0.030829 0.055612 0.024944 0.021453 0.061987 0.026607 0.054924 0.061576 0.048198 0.017591 0.049840 0.058462 0.012043 0.020592 0.157935 0.073168 0.015525 0.223667 0.305887 0.029612 0.096423 0.494715 0.197032 0.039723 0.246820 0.137299 0.063361 0.101845 0.060875 0.043249 0.180754 0.122963 0.291007 0.068469 0.229906 0.495844 0.494670 0.424621 0.492059 0.617345 0.427967 0.252529 0.366070 0.314699 0.243304 0.121896 0.100832 0.262807 0.169708 0.046025 0.196321 0.243814 0.136203 0.076043 0.238253 0.149569 0.113012 0.105580 0.108175 0.112418 0.076168 0.038094 0.058786 0.128399 0.037337 0.019295 0.044713 0.120476 0.015081 0.011727 0.094080 0.047462 0.013269 0.020626 0.156444 0.053602 0.014466 0.125509 0.147293 0.030547 0.042898 0.149765 0.111682 0.047759 0.133257 0.140124 0.060151 0.065080 0.050149 0.082830 0.045299 0.029425 0.027588 0.016876 0.011574 0.010227 0.008629 0.007706 0.008057 0.012664 0.007677 0.005201 0.009744 0.005739 0.004873 0.006530 0.006542 0.005389 0.016776 0.037925 0.013515 0.018221 0.040174 0.064851 0.041925 0.037342 0.024506 0.058472 0.044831 0.049281 0.031367 0.050848 0.077917 0.279585 0.099424 0.037665 0.404327 0.541844 0.140004 0.123983 0.409527 0.267380 0.106085 0.057524 0.059029 0.029028 0.062751 0.021096 0.042409 0.021264 0.019213 0.013317 0.011988 0.017963 0.021642 0.037616 0.040001 0.084361 0.219829 0.107765 0.219754 0.202367 0.131903 0.103750 0.027028 0.069864 0.017196 0.036096 0.088401 0.037046 0.007904 0.032835 0.055400 0.007825 0.008069 0.034775 0.012788 0.004738 0.007028 0.009177 0.006814 0.005181 0.007667 0.005762 0.005457 0.007243 0.005624 0.005215 0.005991 0.007191 0.005640 0.006753 0.006830 0.011937 0.007660 0.009462 0.015605 0.018896 0.008112 0.012131 0.021851 0.009320 0.008371 0.011490 0.009439 0.013399 0.012188 0.007349 0.011665
0.041604 0.042631 0.038353 0.052598 0.023583 0.059258 0.043894 0.025595 0.060454 0.156393 0.098221 0.082316 0.186078 0.880308 0.859245 0.864316 0.910626 0.372680 0.892881 0.855623 0.884310 0.866984 0.019413 0.006046 0.005304 0.001515 0.000287 0.000112 0.000416 0.002128 0.001853 0.004221 0.006231 0.005024 0.005594 0.009252 0.007673 0.007344 0.008599 0.006005 0.022873 0.022940 0.008921 0.017715 0.055070 0.027073 0.006464 0.025288 0.048284 0.011982 0.011189 0.038787 0.037748 0.010433 0.013825 0.052032 0.045886 0.030521 0.047457 0.053240 0.039717 0.052718 0.032443 0.013140 0.037160 0.038428 0.014630 0.017823 0.022624 0.011012 0.006227 0.005886 0.005758 0.006513 0.010452 0.022376 0.027093 0.033212 0.068953 0.033190 0.007050 0.022085 0.034186 0.014628 0.019103 0.043539 0.046542 0.010980 0.042141 0.074635 0.064051 0.011913 0.039775 0.040123 0.011502 0.006555 0.008787 0.008009 0.011674 0.014084 0.034172 0.034370 0.038112 0.039382 0.062655 0.056134 0.038025 0.046971 0.032683 0.014940 0.027249 0.024691 0.012118 0.019771 0.037044 0.037869 0.015758 0.013462 0.055876 0.054162 0.011131 0.024874 0.062130 0.040403 0.018759 0.046424 0.036128 0.056533 0.023152 0.023594 0.015397 0.014438 0.021351 0.016569 0.014875 0.037330 0.016444 0.030731 0.025687 0.015138 0.007845 0.008838 0.009604 0.004028 0.004909 0.011502 0.009873 0.003705 0.010518 0.035017 0.009959 0.015887 0.057192 0.068622 0.024277 0.028893 0.031784 0.033979 0.032963 0.016253 0.019589 0.042509 0.030070 0.048765 0.028049 0.063997 0.109109 0.156744 0.250481 0.249711 0.140486 0.132866 0.159819 0.108372 0.037789 0.053699 0.046469 0.021118 0.049243 0.036167 0.011520 0.023177 0.038853 0.036879 0.013725 0.022756 0.032525 0.024822 0.012456 0.014663 0.025942 0.016437 0.010476 0.012475 0.016702 0.007706 0.006881 0.010861 0.020130 0.006298 0.005478 0.026323 0.025636 0.009176 0.010080 0.048021 0.026219 0.009574 0.027497 0.053186 0.023853 0.020270 0.028928 0.048776 0.022779 0.031594 0.041534 0.033734 0.029737 0.039652 0.053034 0.039775 0.034316 0.038784 0.022841 0.017396 0.015732 0.012264 0.009927 0.011115 0.013418 0.009947 0.005934 0.012600 0.008374 0.009416 0.009978 0.008184 0.007022 0.013599 0.017581 0.006257 0.011474 0.016997 0.015243 0.014802 0.018974 0.007620 0.014870 0.013978 0.008861 0.007489 0.017802 0.014897 0.016383 0.028647 0.026229 0.033448 0.068647 0.077506 0.050110 0.065728 0.075610 0.081811 0.047326 0.037181 0.029229 0.061495 0.028834 0.040423 0.024861 0.019560 0.015743 0.014728 0.022991 0.028825 0.043908 0.046058 0.090356 0.144220 0.091348 0.099117 0.088742 0.075730 0.078820 0.045976 0.106080 0.024732 0.041475 0.169584 0.059348 0.014230 0.091400 0.149570 0.013766 0.010412 0.057369 0.024537 0.006651 0.009619 0.015604 0.009983 0.007103 0.009410 0.007275 0.006925 0.009109 0.011335 0.006411 0.006705 0.006632 0.006048 0.007419 0.007660 0.014667 0.011759 0.019863 0.030844 0.027998 0.018233 0.043374 0.043874 0.014960 0.016873 0.017014 0.012395 0.016658 0.015115 0.011704 0.014089
0.045476 0.040265 0.018734 0.055365 0.013188 0.063230 0.043974 0.010609 0.026634 0.030872 0.033820 0.013232 0.041929 0.037277 0.865614 0.912192 0.865490 0.892881 0.420820 0.900497 0.856697 0.882408 0.872546 0.023106 0.008042 0.002121 0.002268 0.000366 0.000188 0.000656 0.001954 0.005050 0.009286 0.016531 0.015739 0.027092 0.025395 0.038072 0.018732 0.022342 0.156636 0.061271 0.010855 0.057422 0.149284 0.024252 0.006844 0.036036 0.047719 0.005615 0.009280 0.027991 0.011546 0.003925 0.009565 0.034233 0.026496 0.013604 0.027246 0.028846 0.015604 0.048078 0.017311 0.005698 0.049969 0.048107 0.006518 0.014824 0.037372 0.011942 0.006239 0.006707 0.006092 0.004007 0.006205 0.019281 0.022112 0.025931 0.045387 0.014166 0.006020 0.029401 0.028921 0.007242 0.013091 0.024543 0.020892 0.004934 0.011543 0.036559 0.022507 0.006747 0.024230 0.025109 0.007970 0.004338 0.005551 0.004932 0.006280 0.007528 0.025131 0.010727 0.016872 0.044172 0.052975 0.012048 0.020047 0.059294 0.031464 0.012854 0.031557 0.052022 0.013455 0.023753 0.026269 0.048258 0.010966 0.010934 0.051347 0.065631 0.005867 0.025272 0.138753 0.037502 0.019749 0.106781 0.154884 0.132443 0.057025 0.121599 0.042757 0.017769 0.049060 0.018127 0.012659 0.039734 0.013644 0.029963 0.031121 0.027051 0.011310 0.025527 0.016029 0.006329 0.018853 0.036431 0.009685 0.009962 0.079296 0.025039 0.008278 0.071796 0.063181 0.029370 0.025312 0.084845 0.028941 0.024377 0.031205 0.010293 0.009100 0.023237 0.008602 0.036496 0.009903 0.013260 0.029314 0.035990 0.026553 0.015469 0.028395 0.048423 0.013176 0.024314 0.030065 0.035589 0.015069 0.012385 0.057781 0.027058 0.008246 0.032504 0.044566 0.037667 0.022250 0.045772 0.046886 0.051483 0.035010 0.037590 0.074238 0.039835 0.015395 0.035730 0.081203 0.015058 0.016274 0.050572 0.080337 0.009776 0.011955 0.095676 0.028565 0.011529 0.017930 0.126756 0.049710 0.007720 0.065460 0.154882 0.019341 0.013810 0.077776 0.087584 0.023044 0.035332 0.067324 0.035350 0.019039 0.024008 0.066580 0.048470 0.021372 0.041173 0.021787 0.013459 0.011572 0.011623 0.011191 0.013005 0.023234 0.013172 0.007983 0.016125 0.008135 0.006484 0.008258 0.006145 0.004890 0.014809 0.027393 0.009318 0.019393 0.025618 0.032882 0.042419 0.057506 0.010988 0.027686 0.062445 0.095377 0.013692 0.052983 0.252839 0.093518 0.036880 0.101126 0.299116 0.062844 0.049299 0.130147 0.088493 0.030431 0.053989 0.035086 0.018346 0.020624 0.066191 0.019413 0.043659 0.022314 0.019651 0.012320 0.009044 0.013553 0.014290 0.019805 0.018639 0.046298 0.124976 0.041445 0.083770 0.085123 0.051019 0.063857 0.018112 0.085565 0.017389 0.022054 0.137481 0.080644 0.007996 0.034660 0.091274 0.011632 0.006750 0.033163 0.011045 0.004188 0.005903 0.008683 0.006718 0.004640 0.007054 0.005457 0.004843 0.006417 0.005009 0.004140 0.004708 0.005474 0.004487 0.005840 0.006808 0.014840 0.009210 0.009731 0.025232 0.035219 0.010564 0.019636 0.055296 0.015679 0.010828 0.015025 0.013669 0.015649 0.013548 0.007979 0.012676
0.041997 0.040983 0.016726 0.096717 0.016101 0.121463 0.043408 0.015213 0.068046 0.036634 0.016882 0.016456 0.052611 0.014739 0.027531 0.901617 0.922451 0.855623 0.900497 0.503638 0.892073 0.843206 0.876953 0.882098 0.029814 0.006357 0.007077 0.005885 0.000800 0.000245 0.000878 0.009672 0.011439 0.026130 0.045975 0.042859 0.022853 0.126457 0.063309 0.016309 0.219168 0.230387 0.015172 0.046470 0.313493 0.057795 0.008988 0.046074 0.085081 0.006136 0.010445 0.052375 0.013657 0.003225 0.012023 0.060741 0.031341 0.010399 0.026646 0.027381 0.020619 0.099278 0.024832 0.005885 0.078934 0.062524 0.006360 0.011025 0.040389 0.010308 0.003669 0.004765 0.004836 0.002538 0.003173 0.010309 0.013553 0.032765 0.073375 0.018607 0.010570 0.105497 0.088540 0.013367 0.027479 0.074289 0.074969 0.011049 0.028854 0.105082 0.047169 0.011843 0.052101 0.043096 0.007412 0.004755 0.005388 0.004243 0.005780 0.008102 0.025671 0.008965 0.019823 0.085444 0.084556 0.015673 0.036009 0.142883 0.058979 0.021689 0.065619 0.108938 0.022988 0.037346 0.039104 0.084477 0.011839 0.009572 0.063671 0.076430 0.004421 0.013916 0.152146 0.036013 0.013405 0.082185 0.231128 0.190365 0.158044 0.330812 0.116125 0.041987 0.107526 0.029880 0.019212 0.065918 0.020308 0.047943 0.069844 0.058867 0.023252 0.135760 0.110590 0.018393 0.106129 0.400052 0.081483 0.035085 0.523377 0.374158 0.021523 0.254469 0.468602 0.100015 0.032551 0.191408 0.057514 0.024871 0.043311 0.017120 0.011952 0.065357 0.024045 0.180617 0.017497 0.039400 0.230333 0.217958 0.107716 0.119208 0.446808 0.344474 0.082922 0.267072 0.431952 0.255511 0.112282 0.161844 0.339648 0.161880 0.048233 0.212068 0.186950 0.125212 0.112910 0.202333 0.118660 0.146466 0.142720 0.088726 0.151625 0.128673 0.037542 0.056216 0.193891 0.052231 0.023902 0.056214 0.147237 0.013959 0.012703 0.111333 0.041744 0.011784 0.019727 0.188009 0.063048 0.009826 0.166141 0.216740 0.029396 0.031171 0.271391 0.156114 0.038257 0.109608 0.162345 0.051714 0.031217 0.031266 0.083364 0.046429 0.018289 0.022717 0.011791 0.007382 0.005863 0.005634 0.005389 0.006252 0.014529 0.006558 0.004121 0.009172 0.004083 0.003197 0.004484 0.003778 0.002631 0.010558 0.028286 0.008010 0.013119 0.042770 0.057451 0.039420 0.061436 0.042346 0.050228 0.062789 0.375775 0.102512 0.073083 0.388823 0.619774 0.126071 0.060945 0.581643 0.457457 0.067906 0.072420 0.187072 0.067999 0.039593 0.016088 0.011766 0.010042 0.036689 0.008652 0.024245 0.012918 0.012670 0.007668 0.005989 0.009187 0.010558 0.018528 0.014146 0.043067 0.142081 0.042208 0.127605 0.178872 0.091549 0.090355 0.012879 0.044882 0.008363 0.016455 0.075362 0.038482 0.004680 0.018730 0.044871 0.006184 0.004973 0.018394 0.007635 0.002909 0.003867 0.005318 0.004146 0.003075 0.005399 0.003776 0.004039 0.005441 0.003675 0.003194 0.004064 0.004203 0.003252 0.004219 0.004391 0.009502 0.005283 0.005511 0.012269 0.020659 0.006176 0.008687 0.026777 0.009174 0.005269 0.007755 0.007044 0.010825 0.008114 0.005258 0.008988
0.027044 0.025783 0.014069 0.052128 0.014441 0.142211 0.086346 0.012629 0.085332 0.107313 0.016496 0.016552 0.205674 0.010075 0.006829 0.030772 0.921103 0.884310 0.856697 0.892073 0.520714 0.867802 0.831098 0.862672 0.860868 0.030989 0.012606 0.010810 0.005068 0.000885 0.000442 0.002527 0.008840 0.012983 0.023895 0.026370 0.010421 0.029535 0.030519 0.008260 0.025051 0.087961 0.010658 0.008790 0.071473 0.034352 0.006857 0.017261 0.057536 0.008553 0.008791 0.054051 0.024033 0.004119 0.011225 0.078320 0.046338 0.014477 0.031141 0.037462 0.015684 0.076622 0.016313 0.005536 0.046479 0.028957 0.004016 0.008315 0.019754 0.005566 0.003522 0.004628 0.003954 0.002543 0.003694 0.015704 0.020325 0.051937 0.125781 0.036859 0.013934 0.114007 0.126217 0.020906 0.033118 0.090195 0.117022 0.013788 0.031010 0.114819 0.060866 0.010451 0.040197 0.032777 0.008205 0.004159 0.004789 0.004016 0.005035 0.007750 0.025744 0.017001 0.028545 0.052506 0.060873 0.028862 0.035526 0.083351 0.044405 0.024953 0.052401 0.069478 0.016486 0.030721 0.038763 0.059588 0.010773 0.012225 0.052858 0.040119 0.004102 0.011666 0.062720 0.023497 0.010572 0.029320 0.069730 0.069048 0.057471 0.102736 0.036345 0.022426 0.057465 0.020831 0.016446 0.046300 0.018951 0.048800 0.050949 0.043952 0.018175 0.096407 0.102642 0.014932 0.039516 0.321959 0.100824 0.013741 0.223116 0.336678 0.021031 0.034394 0.250163 0.121064 0.011872 0.032583 0.028577 0.024447 0.031080 0.014586 0.014829 0.045107 0.024892 0.121395 0.024819 0.052128 0.208681 0.228842 0.221524 0.327170 0.540871 0.301531 0.271836 0.478188 0.375993 0.220255 0.245664 0.191949 0.238345 0.208003 0.069962 0.142030 0.135845 0.130897 0.068965 0.113283 0.071937 0.080334 0.064839 0.048379 0.063415 0.048841 0.018478 0.028355 0.063035 0.016005 0.008956 0.018921 0.047573 0.006858 0.006711 0.037812 0.017185 0.005995 0.007751 0.059540 0.014041 0.004833 0.052783 0.073787 0.010689 0.014389 0.109298 0.075967 0.021995 0.081958 0.110209 0.047536 0.037431 0.043771 0.084913 0.045116 0.022196 0.027759 0.012550 0.008041 0.006916 0.005823 0.005394 0.005450 0.010491 0.004919 0.003311 0.006416 0.003490 0.003099 0.004589 0.003916 0.002753 0.012080 0.029104 0.007252 0.012148 0.036522 0.039411 0.018966 0.021411 0.020444 0.035981 0.017562 0.051356 0.063434 0.047603 0.030107 0.288749 0.162607 0.028296 0.095714 0.334744 0.141261 0.029015 0.057437 0.088937 0.060284 0.017449 0.012778 0.013134 0.037485 0.010524 0.028114 0.014895 0.015186 0.008757 0.007051 0.010418 0.013803 0.023374 0.023543 0.053864 0.155845 0.052965 0.129441 0.147412 0.143120 0.131897 0.031218 0.119833 0.017018 0.046010 0.179750 0.058057 0.007342 0.062184 0.101444 0.008534 0.007609 0.039902 0.011489 0.003507 0.005085 0.008651 0.005137 0.003391 0.005989 0.004120 0.004234 0.006000 0.003657 0.003519 0.004754 0.004656 0.003603 0.004856 0.005185 0.009118 0.005988 0.007715 0.013480 0.015554 0.006858 0.009848 0.023683 0.008751 0.006103 0.007666 0.007419 0.011546 0.008504 0.005291 0.009735
0.025825 0.024202 0.012634 0.033985 0.011626 0.088370 0.058002 0.008015 0.038991 0.036448 0.008896 0.002162 0.014271 0.005415 0.005841 0.009195 0.030293 0.866984 0.882408 0.843206 0.867802 0.515730 0.838689 0.804502 0.836099 0.809184 0.034232 0.010814 0.007850 0.005406 0.001207 0.000630 0.002128 0.008808 0.010078 0.013872 0.014065 0.017062 0.010664 0.009127 0.024063 0.014571 0.004023 0.006063 0.029343 0.012381 0.004860 0.014820 0.045424 0.007503 0.009806 0.039456 0.021360 0.004320 0.010054 0.046356 0.033472 0.011572 0.027281 0.032189 0.012612 0.047367 0.013413 0.005095 0.051618 0.026377 0.003566 0.008581 0.021698 0.006840 0.004023 0.005715 0.004048 0.002334 0.003205 0.011756 0.011057 0.018811 0.046812 0.015044 0.005221 0.027257 0.040809 0.007496 0.010454 0.028816 0.037863 0.005393 0.008263 0.041813 0.020066 0.005559 0.020696 0.019815 0.005229 0.002841 0.003361 0.003273 0.003858 0.005557 0.017578 0.009744 0.013654 0.022672 0.027070 0.009836 0.013944 0.030711 0.020138 0.012291 0.025364 0.037453 0.011542 0.021714 0.026655 0.041958 0.007568 0.009442 0.047815 0.044007 0.004184 0.014221 0.085487 0.029500 0.011312 0.036822 0.057924 0.054582 0.028880 0.041162 0.018035 0.010756 0.029864 0.014255 0.010146 0.032559 0.010013 0.023403 0.018533 0.021347 0.007582 0.013524 0.010192 0.003651 0.006628 0.019494 0.008097 0.004006 0.015227 0.022040 0.006318 0.012589 0.018364 0.019869 0.010238 0.015436 0.008570 0.012655 0.017457 0.007296 0.008186 0.019621 0.010361 0.034303 0.011158 0.018033 0.037714 0.035458 0.035754 0.028055 0.045922 0.035668 0.037366 0.056941 0.029846 0.034101 0.042336 0.013726 0.038088 0.036807 0.009362 0.017107 0.024700 0.029309 0.012781 0.017681 0.022104 0.023833 0.014907 0.016956 0.032880 0.014497 0.007420 0.017399 0.026989 0.007095 0.007795 0.019081 0.030161 0.005274 0.007897 0.049411 0.015671 0.006771 0.008435 0.058436 0.018948 0.004509 0.033476 0.076443 0.013050 0.009697 0.055482 0.059915 0.014286 0.032161 0.062265 0.035359 0.020430 0.029767 0.079426 0.049294 0.026169 0.038498 0.019697 0.011590 0.009659 0.008899 0.008115 0.008111 0.014900 0.007937 0.005449 0.010213 0.005720 0.005231 0.007933 0.005621 0.003733 0.016506 0.025462 0.006671 0.019356 0.032540 0.025233 0.028182 0.039697 0.012132 0.027576 0.047085 0.030492 0.015064 0.053494 0.062596 0.033439 0.050697 0.067302 0.051621 0.038893 0.066107 0.036197 0.013543 0.021824 0.043948 0.018597 0.010582 0.013009 0.038138 0.009939 0.022162 0.011828 0.011842 0.007768 0.006058 0.009226 0.010753 0.014644 0.013872 0.032860 0.071153 0.021792 0.054944 0.075713 0.059549 0.081292 0.017752 0.080128 0.013163 0.026112 0.139633 0.053644 0.005695 0.039530 0.095601 0.008967 0.006195 0.030977 0.012575 0.003495 0.004683 0.006770 0.005182 0.003586 0.006380 0.004221 0.004212 0.005141 0.003239 0.003004 0.003988 0.004124 0.003429 0.004318 0.005051 0.010056 0.005926 0.007831 0.017343 0.019937 0.007320 0.013587 0.036571 0.010574 0.007626 0.010946 0.008902 0.011220 0.008514 0.005238 0.009685
0.025203 0.024916 0.012448 0.036009 0.012282 0.073943 0.044692 0.008267 0.034126 0.019814 0.007720 0.001482 0.001658 0.000914 0.003716 0.005181 0.008881 0.019413 0.872546 0.876953 0.831098 0.838689 0.516045 0.813350 0.798114 0.817275 0.808640 0.039891 0.017772 0.010105 0.011113 0.002932 0.001227 0.006992 0.022890 0.017284 0.035286 0.088749 0.026479 0.015777 0.120944 0.058789 0.006031 0.012306 0.057965 0.015690 0.005353 0.017985 0.041308 0.006947 0.012366 0.036719 0.013530 0.003101 0.008675 0.037452 0.026551 0.012669 0.026380 0.021985 0.009410 0.042828 0.012266 0.003790 0.031018 0.027131 0.003145 0.005699 0.020163 0.007854 0.004025 0.005080 0.005680 0.002549 0.003119 0.011584 0.010341 0.019342 0.033336 0.009893 0.006420 0.036238 0.030166 0.006871 0.013777 0.029205 0.027339 0.005403 0.009832 0.035838 0.012862 0.005676 0.018917 0.016463 0.005184 0.003239 0.003360 0.003104 0.003786 0.006045 0.018383 0.012586 0.016394 0.034796 0.040963 0.011278 0.023927 0.062947 0.035620 0.022342 0.050597 0.066041 0.018573 0.038107 0.041526 0.080968 0.015200 0.019201 0.093532 0.107194 0.008410 0.036853 0.236774 0.062200 0.024982 0.158114 0.340250 0.216685 0.156093 0.293712 0.117966 0.046921 0.106083 0.036275 0.025516 0.066265 0.027652 0.063847 0.070692 0.078817 0.033836 0.118563 0.072016 0.019211 0.100478 0.184007 0.027635 0.028359 0.245797 0.054848 0.018713 0.118554 0.089492 0.023389 0.028262 0.067833 0.020623 0.022654 0.037531 0.017234 0.014567 0.030138 0.013821 0.041805 0.013492 0.014776 0.025408 0.023868 0.019778 0.011292 0.042995 0.047902 0.018507 0.056886 0.107466 0.062576 0.040744 0.049105 0.134032 0.053780 0.021171 0.071580 0.070363 0.069637 0.045010 0.061116 0.068826 0.087206 0.051737 0.048821 0.117583 0.067227 0.017267 0.046601 0.124198 0.019830 0.013874 0.059144 0.091848 0.008589 0.011851 0.079068 0.026036 0.012886 0.016100 0.114365 0.029539 0.006822 0.080121 0.140012 0.015090 0.015542 0.134542 0.138931 0.024516 0.048957 0.152701 0.109270 0.029663 0.032677 0.108977 0.077977 0.022286 0.032313 0.018466 0.011967 0.010060 0.010544 0.009872 0.009599 0.019018 0.010420 0.006876 0.014514 0.007429 0.005695 0.008385 0.006290 0.004268 0.021000 0.029901 0.008703 0.035485 0.072103 0.040048 0.039646 0.254448 0.102776 0.037306 0.151787 0.510841 0.069741 0.049852 0.373061 0.376045 0.062422 0.074338 0.289982 0.096826 0.034940 0.040916 0.027680 0.017862 0.028665 0.015715 0.009765 0.010153 0.033259 0.007709 0.021885 0.010918 0.011205 0.006595 0.005365 0.007339 0.007275 0.009428 0.008508 0.018667 0.061994 0.019823 0.068358 0.076210 0.059777 0.062027 0.013982 0.053806 0.010443 0.017580 0.059868 0.029901 0.004464 0.016616 0.042432 0.006696 0.005292 0.020000 0.008755 0.003156 0.003964 0.005483 0.003939 0.002692 0.004300 0.002904 0.003016 0.003947 0.002471 0.002622 0.003518 0.003751 0.003159 0.004037 0.004610 0.009246 0.005679 0.006158 0.013731 0.018485 0.005942 0.008275 0.031367 0.009459 0.005850 0.008459 0.008812 0.011941 0.008911 0.005224 0.009569
0.024680 0.022653 0.009993 0.035386 0.008798 0.101007 0.045806 0.005278 0.046476 0.031221 0.006257 0.002096 0.002643 0.000199 0.000460 0.002903 0.008380 0.006046 0.023106 0.882098 0.862672 0.804502 0.813350 0.505054 0.823893 0.791999 0.822054 0.790454 0.050115 0.016527 0.027242 0.026153 0.003584 0.002189 0.012291 0.019914 0.013391 0.079027 0.043959 0.007795 0.050338 0.095386 0.007917 0.006251 0.043892 0.014220 0.003873 0.008622 0.032362 0.004298 0.006832 0.036511 0.012251 0.002610 0.006177 0.050401 0.025497 0.007602 0.016310 0.014461 0.006394 0.054729 0.008775 0.002757 0.033365 0.020802 0.002162 0.003630 0.013759 0.003824 0.001969 0.003033 0.002942 0.001482 0.001904 0.007205 0.008654 0.028524 0.076983 0.018088 0.010570 0.110457 0.115046 0.016039 0.023971 0.080175 0.088198 0.008045 0.015900 0.076378 0.023196 0.005777 0.019668 0.014765 0.003058 0.002081 0.002017 0.001956 0.002405 0.003415 0.009540 0.004922 0.008258 0.026727 0.028426 0.007670 0.018993 0.061705 0.035417 0.017942 0.042138 0.073196 0.017412 0.027008 0.035804 0.074963 0.010679 0.009717 0.055557 0.045961 0.003067 0.007610 0.091117 0.016567 0.006082 0.027175 0.179768 0.111436 0.131331 0.303462 0.126103 0.059020 0.137163 0.042629 0.029774 0.074248 0.034633 0.089219 0.114266 0.129582 0.076640 0.356027 0.267336 0.075792 0.323421 0.640436 0.199431 0.063959 0.519857 0.406812 0.028234 0.114486 0.254015 0.049843 0.013244 0.039071 0.013251 0.012713 0.020578 0.010142 0.009880 0.025982 0.013946 0.072154 0.011632 0.017471 0.083857 0.072563 0.035527 0.053274 0.354907 0.192508 0.080430 0.471762 0.538916 0.215963 0.307843 0.530060 0.447886 0.250873 0.204899 0.347298 0.206301 0.197195 0.186232 0.182794 0.104274 0.155505 0.130335 0.063439 0.115853 0.107174 0.029851 0.032756 0.123096 0.027973 0.010229 0.027456 0.063140 0.006604 0.005679 0.042282 0.013393 0.006644 0.007526 0.070268 0.010694 0.003724 0.067318 0.071760 0.005464 0.011930 0.151294 0.073356 0.017596 0.080760 0.163469 0.049818 0.020594 0.026823 0.082615 0.033992 0.011553 0.014491 0.007920 0.004938 0.004364 0.004502 0.004168 0.004136 0.007769 0.003755 0.002684 0.005039 0.002562 0.002129 0.003547 0.002981 0.002039 0.009388 0.018242 0.004844 0.010085 0.058475 0.047812 0.020527 0.112757 0.250512 0.070454 0.038593 0.480182 0.377456 0.059994 0.119550 0.540783 0.183922 0.025317 0.134066 0.254917 0.045354 0.013610 0.023725 0.026381 0.020140 0.007990 0.005956 0.005984 0.017878 0.004417 0.013574 0.007341 0.006998 0.004353 0.003553 0.004831 0.005188 0.008487 0.006758 0.018028 0.087022 0.022773 0.097739 0.106149 0.091015 0.097960 0.016921 0.045148 0.008170 0.017378 0.060133 0.019614 0.003605 0.014841 0.028728 0.004547 0.005045 0.016188 0.005606 0.002343 0.002965 0.003670 0.002773 0.001987 0.003278 0.002213 0.002273 0.003018 0.001820 0.001962 0.002743 0.002596 0.002212 0.002746 0.002927 0.005366 0.003263 0.003490 0.005913 0.008652 0.003065 0.003698 0.011535 0.004468 0.003120 0.004138 0.004221 0.006949 0.005247 0.003259 0.006932
0.031230 0.033489 0.015556 0.039993 0.011232 0.106875 0.075826 0.006648 0.035292 0.041062 0.010794 0.003125 0.003974 0.000290 0.000094 0.000362 0.004514 0.005304 0.008042 0.029814 0.860868 0.836099 0.798114 0.823893 0.501815 0.800732 0.778803 0.767079 0.732083 0.048586 0.021689 0.017997 0.009224 0.002770 0.001116 0.002635 0.005935 0.010436 0.014578 0.006409 0.015137 0.027493 0.007573 0.006078 0.024759 0.014104 0.004887 0.010403 0.039886 0.007697 0.010945 0.042691 0.021718 0.004171 0.007748 0.046891 0.034528 0.012331 0.020023 0.021625 0.010273 0.055796 0.013712 0.006518 0.049729 0.039767 0.004416 0.010772 0.029628 0.009177 0.005070 0.007628 0.007931 0.003006 0.003839 0.018321 0.020163 0.047806 0.130296 0.039899 0.019241 0.113763 0.134638 0.022027 0.024321 0.054100 0.070380 0.008839 0.010136 0.055697 0.029424 0.007450 0.022412 0.025903 0.007905 0.003916 0.003813 0.003642 0.004524 0.006510 0.017518 0.010638 0.014181 0.034989 0.042966 0.009800 0.019782 0.052037 0.035890 0.017013 0.040220 0.062497 0.017983 0.032597 0.046799 0.065589 0.012023 0.015866 0.058508 0.050762 0.005819 0.018892 0.078015 0.025877 0.011660 0.027036 0.074927 0.056382 0.069086 0.095714 0.057580 0.047376 0.090170 0.040290 0.031733 0.061522 0.030827 0.070048 0.062883 0.067182 0.041533 0.200867 0.138506 0.028562 0.081526 0.312465 0.097600 0.016203 0.106126 0.183650 0.022013 0.019996 0.061239 0.061887 0.016043 0.018002 0.018271 0.023935 0.027441 0.011663 0.012749 0.027620 0.018343 0.074536 0.024054 0.033626 0.094236 0.084405 0.046902 0.058362 0.209921 0.108338 0.091503 0.287174 0.234695 0.142332 0.237731 0.199661 0.187048 0.260959 0.143793 0.128280 0.129417 0.170526 0.086876 0.100316 0.089961 0.080587 0.064843 0.072442 0.074520 0.041831 0.025439 0.040520 0.054817 0.014805 0.013265 0.034863 0.041081 0.007362 0.007407 0.038139 0.013855 0.006720 0.007751 0.051469 0.011884 0.004043 0.041564 0.069020 0.006514 0.009702 0.076417 0.078008 0.019960 0.051357 0.093210 0.047821 0.022873 0.034911 0.088729 0.049092 0.028393 0.034614 0.020275 0.010971 0.009297 0.009508 0.007734 0.006912 0.011148 0.006953 0.005143 0.011482 0.005611 0.004420 0.007644 0.005605 0.003600 0.018903 0.032951 0.007274 0.017113 0.064965 0.051255 0.028666 0.045058 0.056360 0.091800 0.038908 0.045279 0.132290 0.119146 0.035779 0.107825 0.214793 0.061796 0.039777 0.156177 0.133849 0.029706 0.028086 0.071855 0.057164 0.018472 0.014806 0.014997 0.043324 0.008910 0.025763 0.014762 0.015125 0.007293 0.005141 0.007062 0.008330 0.013313 0.013597 0.035691 0.103469 0.030642 0.096281 0.109942 0.116673 0.173595 0.047411 0.139900 0.026521 0.057002 0.163664 0.069376 0.007496 0.045692 0.096323 0.010552 0.009561 0.032062 0.013067 0.003921 0.004563 0.005867 0.004305 0.002728 0.004617 0.003016 0.003162 0.003888 0.002351 0.002785 0.004628 0.004168 0.003389 0.004382 0.005288 0.009871 0.005604 0.006242 0.012839 0.017007 0.005305 0.007403 0.024096 0.008136 0.005585 0.007682 0.008882 0.013403 0.007971 0.005127 0.009321
0.028349 0.030837 0.016839 0.030625 0.010368 0.044813 0.026352 0.005856 0.019551 0.016188 0.006499 0.002672 0.002782 0.000953 0.000190 0.000053 0.000241 0.001515 0.002121 0.006357 0.030989 0.809184 0.817275 0.791999 0.800732 0.476228 0.777817 0.751719 0.772848 0.719688 0.051424 0.027764 0.010408 0.008932 0.002355 0.000472 0.001079 0.004339 0.003764 0.003157 0.008792 0.008869 0.004162 0.004439 0.017213 0.009053 0.003379 0.008192 0.024160 0.004982 0.007823 0.027237 0.014217 0.003701 0.006412 0.025896 0.020606 0.010779 0.013122 0.012717 0.006271 0.022697 0.008697 0.004029 0.018721 0.018127 0.003345 0.006652 0.018308 0.007784 0.004126 0.005723 0.005218 0.002725 0.003338 0.009752 0.012194 0.025122 0.046439 0.010474 0.006347 0.025881 0.029811 0.006767 0.010499 0.018142 0.018564 0.004196 0.005134 0.019642 0.013072 0.005447 0.011597 0.016385 0.006050 0.003438 0.004099 0.003482 0.003929 0.004823 0.011131 0.005906 0.009172 0.019040 0.015564 0.005867 0.013859 0.030954 0.021122 0.015119 0.027493 0.038439 0.016916 0.026401 0.048684 0.059598 0.014053 0.015769 0.059892 0.043481 0.005982 0.023144 0.097408 0.028095 0.016303 0.053688 0.101159 0.074217 0.052874 0.057206 0.041987 0.023649 0.036773 0.022795 0.019983 0.031269 0.016950 0.035368 0.027431 0.025460 0.013578 0.032734 0.022351 0.008263 0.017372 0.032530 0.009448 0.005264 0.015633 0.012948 0.007091 0.012864 0.011560 0.013788 0.015138 0.015583 0.011741 0.013569 0.014010 0.007200 0.007590 0.012435 0.007328 0.017093 0.008866 0.012017 0.018619 0.015767 0.013691 0.007520 0.013971 0.015702 0.008503 0.022038 0.021723 0.017841 0.029781 0.022458 0.048074 0.041455 0.020490 0.020849 0.029506 0.047121 0.020166 0.019872 0.031997 0.032499 0.015814 0.024766 0.048254 0.019778 0.009701 0.017660 0.028231 0.007173 0.007177 0.021678 0.026701 0.005491 0.006088 0.028409 0.010488 0.006510 0.007485 0.044941 0.013031 0.004396 0.032681 0.073846 0.009005 0.008912 0.052009 0.071982 0.017174 0.025196 0.065205 0.049007 0.019067 0.025714 0.081493 0.052177 0.025169 0.030372 0.023524 0.014780 0.013108 0.015373 0.014039 0.013157 0.021270 0.012452 0.008098 0.014589 0.010679 0.007252 0.013483 0.010132 0.006502 0.048336 0.043648 0.009404 0.068304 0.176364 0.049603 0.039748 0.247593 0.091969 0.051610 0.098144 0.147487 0.046837 0.067438 0.101511 0.061994 0.055742 0.042875 0.048265 0.030621 0.040706 0.026988 0.020703 0.027202 0.043722 0.019688 0.011879 0.013641 0.029587 0.009894 0.024770 0.013022 0.009850 0.006372 0.004739 0.006850 0.007410 0.010547 0.010214 0.024263 0.044797 0.018030 0.042443 0.045122 0.050979 0.073567 0.030346 0.077903 0.020090 0.030368 0.070347 0.030206 0.006247 0.023621 0.049313 0.008083 0.007730 0.021216 0.011956 0.004427 0.004578 0.005176 0.004057 0.002908 0.004135 0.002789 0.002893 0.003683 0.002278 0.002352 0.003313 0.003914 0.003334 0.003831 0.004365 0.008420 0.004847 0.005111 0.008980 0.011362 0.004528 0.005568 0.015055 0.006729 0.004435 0.005620 0.006501 0.008743 0.006905 0.005058 0.009541
0.025946 0.026959 0.014206 0.029110 0.011887 0.040963 0.021818 0.004675 0.023289 0.020220 0.007220 0.003130 0.004891 0.001347 0.001046 0.000188 0.000138 0.000287 0.002268 0.007077 0.012606 0.034232 0.808640 0.822054 0.778803 0.777817 0.460010 0.778921 0.752693 0.769032 0.768515 0.074671 0.012318 0.021712 0.020834 0.001352 0.000372 0.002765 0.004937 0.003051 0.011565 0.013634 0.003989 0.004453 0.018535 0.008417 0.003230 0.006635 0.019738 0.003329 0.006260 0.032125 0.015122 0.003487 0.007752 0.039552 0.027094 0.011863 0.016342 0.013267 0.007550 0.032519 0.011762 0.004044 0.020849 0.020545 0.003576 0.004851 0.017077 0.006292 0.003809 0.005472 0.005509 0.002496 0.003072 0.008918 0.012722 0.029761 0.057584 0.014162 0.009664 0.053219 0.054768 0.012459 0.019437 0.038945 0.037107 0.007496 0.010585 0.038576 0.017313 0.007843 0.018391 0.018993 0.005379 0.003603 0.004095 0.003549 0.004399 0.005756 0.012633 0.006605 0.011318 0.022355 0.024111 0.008339 0.022728 0.047107 0.033499 0.023633 0.052762 0.088999 0.031058 0.060913 0.106603 0.153091 0.041832 0.048130 0.165492 0.137727 0.013275 0.048865 0.253952 0.090630 0.027074 0.141157 0.351174 0.234094 0.246990 0.288791 0.200217 0.102129 0.147473 0.089164 0.083250 0.124228 0.093583 0.163133 0.189731 0.176065 0.131234 0.293498 0.225782 0.094629 0.221492 0.332329 0.090288 0.061096 0.197646 0.089587 0.038347 0.083163 0.060337 0.030457 0.036845 0.054601 0.031491 0.022571 0.032551 0.019683 0.019298 0.034814 0.021035 0.041588 0.024670 0.027588 0.035249 0.027667 0.029525 0.020415 0.037998 0.041514 0.025202 0.075088 0.127060 0.088215 0.125961 0.213946 0.274376 0.184338 0.127794 0.194379 0.159439 0.168603 0.133387 0.109282 0.119966 0.158041 0.083793 0.068032 0.143451 0.105510 0.032484 0.041081 0.113103 0.033404 0.016480 0.042010 0.066900 0.013582 0.009063 0.046098 0.020897 0.013028 0.011225 0.061827 0.014190 0.006700 0.053829 0.074056 0.009465 0.014079 0.104596 0.099795 0.030507 0.060954 0.174818 0.107741 0.035426 0.059274 0.165920 0.108638 0.031655 0.040720 0.026083 0.016758 0.013223 0.014299 0.012792 0.013472 0.023020 0.012178 0.008163 0.014963 0.008710 0.006233 0.010894 0.007737 0.005004 0.046585 0.053075 0.007358 0.075962 0.422185 0.110562 0.031271 0.475814 0.521833 0.069613 0.097089 0.545611 0.217265 0.032002 0.124989 0.233442 0.051849 0.020493 0.063069 0.052780 0.024881 0.020921 0.024274 0.023925 0.026684 0.015777 0.007790 0.007881 0.017608 0.005690 0.014337 0.008058 0.007466 0.005672 0.004089 0.005190 0.005514 0.008559 0.006326 0.015545 0.040044 0.020316 0.058447 0.055980 0.059828 0.061376 0.021939 0.049950 0.012530 0.023149 0.044871 0.018495 0.005048 0.017902 0.034073 0.005843 0.006238 0.020865 0.008425 0.003462 0.003968 0.004320 0.003088 0.002413 0.003447 0.002231 0.002470 0.003257 0.002146 0.002311 0.003082 0.003394 0.003155 0.003558 0.003990 0.006541 0.004467 0.004398 0.007288 0.009014 0.004081 0.004796 0.011599 0.005583 0.004172 0.005069 0.005519 0.007343 0.005734 0.004399 0.008379
0.033336 0.038096 0.024645 0.030884 0.014116 0.039611 0.019581 0.004412 0.013236 0.015730 0.005529 0.002712 0.005012 0.002380 0.001449 0.001591 0.000411 0.000112 0.000366 0.005885 0.010810 0.010814 0.039891 0.790454 0.767079 0.751719 0.778921 0.448850 0.763587 0.768535 0.841139 0.787429 0.044563 0.016311 0.027577 0.005658 0.000700 0.000360 0.000832 0.001789 0.004328 0.007904 0.003679 0.003875 0.013338 0.008395 0.003620 0.005137 0.011572 0.002782 0.004207 0.014924 0.013474 0.004185 0.006725 0.031136 0.029238 0.017092 0.020761 0.019741 0.013101 0.042361 0.017052 0.005102 0.020111 0.020771 0.004163 0.006034 0.016519 0.007597 0.004798 0.008021 0.008190 0.004732 0.005664 0.017178 0.028039 0.059669 0.131486 0.041931 0.018508 0.101927 0.101035 0.022593 0.030245 0.050773 0.049910 0.014443 0.017256 0.037414 0.024581 0.009472 0.015608 0.020231 0.006490 0.004504 0.005140 0.004684 0.005810 0.006266 0.010252 0.006064 0.009091 0.019233 0.020777 0.009527 0.019643 0.042340 0.035495 0.019228 0.043014 0.066505 0.026787 0.027592 0.077118 0.072373 0.020535 0.021189 0.059272 0.031004 0.005409 0.010946 0.040118 0.019815 0.008177 0.022078 0.072583 0.089003 0.114062 0.181686 0.133103 0.099647 0.129808 0.110012 0.099333 0.114441 0.118909 0.216925 0.224298 0.234546 0.235226 0.480599 0.416290 0.211051 0.336153 0.516309 0.258583 0.100424 0.218321 0.203718 0.057254 0.056852 0.060930 0.046763 0.028104 0.030908 0.027021 0.020594 0.028710 0.017063 0.022452 0.034158 0.028648 0.058515 0.022375 0.028699 0.074648 0.064716 0.046486 0.055238 0.135664 0.082454 0.082324 0.263914 0.277789 0.151361 0.334979 0.506352 0.364057 0.343794 0.392752 0.428084 0.281022 0.323836 0.282640 0.225267 0.185795 0.190408 0.125465 0.084658 0.102193 0.084807 0.048921 0.034411 0.059082 0.027406 0.013073 0.021789 0.031761 0.009378 0.006859 0.022337 0.014826 0.008262 0.009071 0.035365 0.009980 0.005694 0.027484 0.027872 0.006456 0.012075 0.045686 0.035471 0.018834 0.040000 0.087866 0.047149 0.028405 0.047478 0.091829 0.047272 0.026634 0.035057 0.023840 0.015894 0.013980 0.013950 0.011938 0.011715 0.016842 0.010789 0.006880 0.011050 0.006956 0.005624 0.008891 0.007390 0.004364 0.018588 0.021216 0.005682 0.013926 0.141934 0.083826 0.020719 0.076252 0.340670 0.121536 0.035520 0.175035 0.301863 0.072323 0.024351 0.141594 0.130143 0.019676 0.020393 0.065120 0.038028 0.018292 0.032557 0.046796 0.030091 0.020149 0.013706 0.012149 0.021149 0.008911 0.017016 0.012884 0.010234 0.007392 0.006301 0.008279 0.009445 0.014670 0.012024 0.029196 0.066089 0.047515 0.115172 0.109062 0.115437 0.138783 0.056908 0.083653 0.025390 0.038013 0.057531 0.022355 0.007230 0.023194 0.030928 0.007795 0.009226 0.019242 0.009462 0.004157 0.004864 0.005393 0.003721 0.003173 0.003904 0.002663 0.003054 0.003781 0.002761 0.002920 0.003725 0.004051 0.003460 0.003871 0.004320 0.006180 0.004659 0.004477 0.006571 0.008184 0.004637 0.005091 0.008552 0.004955 0.004193 0.004761 0.005021 0.006445 0.005561 0.004871 0.008137
0.037554 0.046416 0.027593 0.064442 0.021360 0.079632 0.055174 0.009010 0.026880 0.032338 0.016224 0.005472 0.009977 0.003689 0.004414 0.005729 0.004877 0.000416 0.000188 0.000800 0.005068 0.007850 0.017772 0.050115 0.732083 0.772848 0.752693 0.763587 0.398981 0.775721 0.734013 0.771176 0.723662 0.036297 0.012563 0.007962 0.002427 0.000482 0.000151 0.000532 0.005060 0.009156 0.004025 0.005927 0.024368 0.014447 0.006897 0.008920 0.020976 0.004118 0.005139 0.016008 0.014345 0.004515 0.007110 0.033068 0.027987 0.013150 0.017384 0.022396 0.011653 0.048398 0.016930 0.007202 0.038445 0.037875 0.007785 0.013535 0.033614 0.013100 0.008558 0.013355 0.013504 0.006269 0.008043 0.031080 0.039777 0.084597 0.155419 0.039480 0.014834 0.095256 0.065655 0.012300 0.017498 0.026934 0.029904 0.010726 0.011712 0.038151 0.030393 0.011011 0.023191 0.034395 0.012759 0.007428 0.008780 0.007378 0.009838 0.011952 0.020204 0.009916 0.014080 0.044192 0.048239 0.009827 0.021843 0.053726 0.035961 0.017502 0.034456 0.050416 0.019721 0.026977 0.054719 0.069679 0.020006 0.019953 0.072634 0.068281 0.009153 0.019390 0.075554 0.036884 0.016373 0.037746 0.083248 0.066288 0.071488 0.092772 0.052430 0.035845 0.068676 0.043103 0.038512 0.059838 0.034805 0.078356 0.060512 0.076260 0.048075 0.140474 0.109986 0.025830 0.041939 0.133777 0.056805 0.014300 0.041466 0.065678 0.020778 0.024642 0.038330 0.057537 0.030351 0.031862 0.026520 0.028788 0.029294 0.014489 0.016710 0.027608 0.018129 0.074942 0.025994 0.031041 0.086071 0.087970 0.050732 0.041348 0.100558 0.054655 0.028985 0.082543 0.103684 0.065919 0.079028 0.065753 0.092847 0.140171 0.086010 0.079587 0.095872 0.165998 0.074858 0.104362 0.122820 0.090568 0.056180 0.095466 0.094783 0.039522 0.025009 0.052873 0.087671 0.017774 0.015136 0.040046 0.058530 0.010321 0.010436 0.054775 0.026520 0.014422 0.012951 0.074807 0.019070 0.006158 0.051008 0.071514 0.009410 0.013416 0.064132 0.068582 0.022892 0.054274 0.091710 0.044512 0.023568 0.035686 0.099741 0.056649 0.034214 0.053069 0.037488 0.024214 0.019950 0.020885 0.018679 0.017608 0.025578 0.016923 0.013171 0.020840 0.013181 0.011259 0.022687 0.010886 0.007124 0.056250 0.051573 0.006987 0.037301 0.132786 0.081699 0.048660 0.083710 0.089553 0.133683 0.090582 0.048873 0.091352 0.155750 0.060229 0.047700 0.119895 0.061876 0.050104 0.059808 0.093576 0.044095 0.035395 0.059667 0.057677 0.025331 0.015474 0.014877 0.032147 0.011100 0.023302 0.016866 0.011302 0.007729 0.005720 0.008435 0.010215 0.014175 0.013016 0.038692 0.073161 0.038211 0.096240 0.124088 0.110084 0.188591 0.049422 0.100702 0.031657 0.080476 0.104626 0.044437 0.011601 0.039915 0.056903 0.009692 0.010646 0.032836 0.014980 0.005048 0.005933 0.006839 0.004848 0.003657 0.005324 0.003320 0.003851 0.004848 0.003050 0.003402 0.004792 0.005453 0.004250 0.004726 0.005844 0.009992 0.006354 0.005587 0.010404 0.013785 0.006671 0.007387 0.017699 0.007641 0.005986 0.007139 0.007942 0.009987 0.009850 0.007902 0.010002
0.036415 0.051916 0.038666 0.073278 0.028240 0.075405 0.045298 0.010116 0.025006 0.023515 0.013751 0.006546 0.010751 0.004960 0.005996 0.007602 0.006315 0.002128 0.000656 0.000245 0.000885 0.005406 0.010105 0.016527 0.048586 0.719688 0.769032 0.768535 0.775721 0.430574 0.784304 0.779234 0.781810 0.788271 0.029750 0.009380 0.004257 0.003087 0.000397 0.000138 0.000750 0.004605 0.002914 0.004113 0.013533 0.008643 0.005733 0.007308 0.014498 0.003401 0.004590 0.010648 0.008724 0.003348 0.007350 0.025543 0.023297 0.014757 0.020482 0.026651 0.013078 0.038023 0.018401 0.006642 0.025698 0.026569 0.005499 0.009851 0.022708 0.012067 0.006834 0.009585 0.009505 0.006100 0.008069 0.024091 0.023517 0.041399 0.061843 0.019328 0.009632 0.040583 0.035307 0.011751 0.018265 0.026030 0.031149 0.014100 0.015929 0.048798 0.039481 0.015851 0.035890 0.052886 0.017279 0.009997 0.013258 0.010452 0.012620 0.013425 0.024133 0.011675 0.021834 0.050354 0.038506 0.013711 0.032993 0.061931 0.042940 0.031580 0.071357 0.086543 0.037683 0.075769 0.139150 0.114739 0.036096 0.052522 0.125543 0.112749 0.018466 0.053316 0.172706 0.065104 0.038247 0.121816 0.234370 0.157320 0.134011 0.117657 0.095075 0.065913 0.109949 0.070570 0.064596 0.107764 0.056098 0.104357 0.087741 0.074055 0.051329 0.078021 0.056016 0.022277 0.037245 0.040368 0.017320 0.012578 0.021245 0.017419 0.016781 0.030398 0.025523 0.036667 0.031286 0.031611 0.025794 0.022458 0.027065 0.014474 0.016462 0.025470 0.016307 0.033806 0.019291 0.028587 0.040300 0.035866 0.035047 0.023123 0.027897 0.029841 0.020507 0.029058 0.034143 0.037125 0.036097 0.031210 0.065389 0.057493 0.031918 0.035825 0.052394 0.070823 0.044848 0.040359 0.064929 0.066242 0.030623 0.031628 0.068021 0.033184 0.018861 0.027062 0.060370 0.019944 0.013512 0.030898 0.047213 0.011641 0.011420 0.043566 0.018480 0.013519 0.013762 0.055772 0.018698 0.007795 0.038434 0.061959 0.014750 0.017860 0.056444 0.073766 0.033464 0.053052 0.101978 0.076361 0.039554 0.065601 0.159626 0.110405 0.065081 0.077046 0.056201 0.039941 0.033645 0.036662 0.032547 0.034677 0.057597 0.037197 0.030179 0.050646 0.033612 0.027819 0.063782 0.033493 0.029372 0.359673 0.287750 0.029922 0.314935 0.619864 0.154917 0.074344 0.472428 0.318726 0.067178 0.135125 0.250119 0.055061 0.047934 0.111088 0.075041 0.038138 0.034250 0.060729 0.045958 0.056983 0.044331 0.038674 0.040483 0.047621 0.027709 0.015741 0.018760 0.038969 0.014610 0.028983 0.017844 0.012756 0.009207 0.007715 0.010468 0.013079 0.017442 0.015073 0.036823 0.089660 0.049855 0.099651 0.118525 0.085663 0.092426 0.039080 0.069203 0.028553 0.061438 0.086266 0.042292 0.013395 0.039908 0.057975 0.011678 0.010992 0.034836 0.016098 0.006076 0.006706 0.007263 0.004979 0.003831 0.005670 0.003633 0.004121 0.005304 0.003411 0.003642 0.004799 0.005606 0.004549 0.004995 0.005577 0.008913 0.005945 0.005886 0.009743 0.013568 0.006911 0.007936 0.015765 0.008194 0.006055 0.007015 0.007934 0.009511 0.008968 0.007437 0.010428
0.027175 0.033208 0.023333 0.034333 0.018748 0.048616 0.022123 0.006796 0.019933 0.019594 0.007782 0.004828 0.008935 0.005139 0.003168 0.004532 0.004831 0.001853 0.001954 0.000878 0.000442 0.001207 0.011113 0.027242 0.021689 0.051424 0.768515 0.841139 0.734013 0.784304 0.447629 0.793195 0.788664 0.814493 0.854719 0.032490 0.010916 0.010310 0.005430 0.000427 0.000229 0.000851 0.002034 0.002481 0.008577 0.005650 0.003639 0.005207 0.010890 0.002602 0.003422 0.010953 0.008475 0.003055 0.007140 0.039095 0.034489 0.017556 0.023106 0.021936 0.014745 0.044266 0.020209 0.005257 0.024701 0.024278 0.004698 0.006899 0.017258 0.007221 0.004930 0.009755 0.008562 0.005588 0.006755 0.017569 0.025093 0.051103 0.091968 0.034660 0.017242 0.087485 0.083876 0.022753 0.034839 0.063367 0.062571 0.022540 0.025271 0.065302 0.032771 0.015421 0.031094 0.029886 0.008884 0.007016 0.008651 0.007483 0.010727 0.011375 0.020609 0.010787 0.021934 0.035632 0.028790 0.015539 0.048544 0.088156 0.058161 0.048997 0.131471 0.162128 0.054253 0.084970 0.207967 0.157619 0.046698 0.067958 0.182173 0.130088 0.018449 0.051872 0.218554 0.089919 0.025737 0.099552 0.274732 0.230333 0.266755 0.272307 0.211223 0.147586 0.222758 0.170116 0.187314 0.219935 0.210854 0.336620 0.410074 0.331504 0.254890 0.413942 0.361970 0.151658 0.209054 0.239984 0.141476 0.067971 0.098902 0.075847 0.065654 0.088726 0.059288 0.056712 0.049011 0.062060 0.036222 0.029124 0.048407 0.030008 0.043290 0.063572 0.050532 0.062579 0.030480 0.055842 0.095050 0.067113 0.066103 0.067032 0.076847 0.059582 0.078546 0.122130 0.114860 0.129256 0.172703 0.248470 0.272998 0.268113 0.247088 0.347790 0.275609 0.289695 0.281772 0.192249 0.200772 0.268945 0.141102 0.072706 0.152929 0.108635 0.050072 0.046124 0.088420 0.051828 0.017907 0.032608 0.057805 0.016273 0.012812 0.045512 0.030843 0.015904 0.018234 0.058498 0.016714 0.011063 0.049050 0.036736 0.011602 0.032019 0.079608 0.059916 0.040573 0.109118 0.183921 0.100645 0.057803 0.122753 0.203184 0.118386 0.064366 0.082579 0.057282 0.040381 0.032730 0.032130 0.023689 0.023647 0.037184 0.021391 0.013212 0.024134 0.013462 0.011170 0.016781 0.011310 0.007173 0.103239 0.189786 0.009964 0.058997 0.554906 0.267196 0.025542 0.252386 0.521007 0.077767 0.037496 0.231360 0.160275 0.018097 0.029683 0.077059 0.031675 0.008860 0.022486 0.036486 0.025372 0.019791 0.032670 0.035678 0.027946 0.018897 0.011178 0.010883 0.019932 0.007976 0.016877 0.012574 0.010147 0.007753 0.005904 0.007220 0.008294 0.013208 0.010019 0.023312 0.051994 0.037537 0.097239 0.075064 0.081724 0.063327 0.033049 0.049525 0.013987 0.024973 0.040120 0.017706 0.006402 0.018268 0.025566 0.006143 0.006714 0.018099 0.008069 0.003896 0.004344 0.005073 0.003537 0.002990 0.004145 0.002902 0.003283 0.004202 0.003004 0.003237 0.003897 0.004426 0.003953 0.004365 0.004460 0.006121 0.004890 0.004731 0.007005 0.008665 0.005156 0.005573 0.010277 0.006021 0.004772 0.005634 0.005679 0.007117 0.006003 0.005060 0.008508
0.025747 0.032545 0.019889 0.044595 0.018668 0.070084 0.037899 0.006977 0.032952 0.030254 0.010757 0.005818 0.016743 0.007711 0.006861 0.010626 0.012883 0.004221 0.005050 0.009672 0.002527 0.000630 0.002932 0.026153 0.017997 0.027764 0.074671 0.787429 0.771176 0.779234 0.793195 0.429517 0.789835 0.807266 0.845203 0.823826 0.026290 0.009728 0.007581 0.003295 0.000756 0.000350 0.000571 0.002356 0.008896 0.006591 0.004576 0.005684 0.016401 0.003980 0.004129 0.015154 0.013034 0.003601 0.006835 0.051800 0.045772 0.015268 0.024551 0.022516 0.014209 0.070924 0.020235 0.007322 0.056660 0.042686 0.006254 0.015158 0.042061 0.013938 0.010152 0.021426 0.017743 0.008388 0.009591 0.027742 0.032219 0.071943 0.122948 0.038430 0.021034 0.127556 0.103101 0.021749 0.036507 0.078791 0.066989 0.018459 0.023896 0.063405 0.030269 0.015339 0.032044 0.027748 0.009608 0.008235 0.010010 0.008946 0.012071 0.012602 0.026631 0.011825 0.020884 0.048285 0.044328 0.010065 0.031256 0.092995 0.044845 0.026064 0.075865 0.119134 0.026764 0.029498 0.079754 0.089524 0.015490 0.017591 0.055538 0.052062 0.006575 0.011870 0.060426 0.033405 0.012562 0.031294 0.096517 0.107849 0.141709 0.182754 0.105655 0.057253 0.140976 0.092584 0.089941 0.139261 0.109780 0.218604 0.248647 0.245093 0.129240 0.259960 0.310923 0.089544 0.085282 0.221443 0.158048 0.040043 0.087675 0.145886 0.068867 0.081991 0.086747 0.099804 0.046577 0.067030 0.035677 0.027792 0.044812 0.030109 0.040049 0.068340 0.047289 0.143187 0.035467 0.053934 0.160623 0.136174 0.087305 0.081118 0.142800 0.075928 0.056723 0.123549 0.099057 0.072673 0.117114 0.124401 0.168398 0.197036 0.183909 0.247004 0.224223 0.304950 0.247062 0.232462 0.255583 0.246697 0.131771 0.117957 0.168490 0.078734 0.038848 0.055644 0.098382 0.031209 0.016114 0.042673 0.074133 0.012649 0.011735 0.066355 0.038027 0.012232 0.015280 0.085663 0.017460 0.007817 0.057115 0.056587 0.009056 0.020156 0.094623 0.056727 0.022295 0.069236 0.144634 0.061474 0.032017 0.054268 0.127415 0.061964 0.028408 0.045233 0.037626 0.024353 0.020290 0.017822 0.015252 0.017205 0.030098 0.018351 0.011964 0.019547 0.012037 0.010746 0.014515 0.010564 0.006724 0.039117 0.065850 0.009224 0.017456 0.141969 0.149952 0.036485 0.043923 0.192480 0.149969 0.036222 0.052983 0.155762 0.078745 0.023214 0.060428 0.094704 0.023671 0.036116 0.082210 0.069612 0.029570 0.038450 0.054302 0.045943 0.018911 0.012454 0.012093 0.021577 0.007152 0.017921 0.011479 0.010461 0.007265 0.005166 0.007167 0.007875 0.012367 0.010440 0.025995 0.073708 0.038830 0.117184 0.098102 0.114354 0.102983 0.037259 0.072587 0.019986 0.038964 0.081190 0.036875 0.010108 0.033983 0.053259 0.010481 0.011724 0.031490 0.012016 0.005067 0.006017 0.006446 0.004628 0.003480 0.005058 0.003726 0.004111 0.004766 0.003157 0.003603 0.004305 0.005549 0.004363 0.004950 0.005093 0.007662 0.005264 0.004998 0.007844 0.010806 0.005650 0.006571 0.015392 0.007997 0.005898 0.007296 0.007217 0.009664 0.008402 0.005847 0.009799
0.033018 0.050752 0.035388 0.066147 0.031874 0.107691 0.073419 0.015783 0.051468 0.052451 0.023272 0.010323 0.022358 0.012933 0.012210 0.015047 0.016852 0.006231 0.009286 0.011439 0.008840 0.002128 0.001227 0.003584 0.009224 0.010408 0.012318 0.044563 0.723662 0.781810 0.788664 0.789835 0.435579 0.799190 0.794740 0.822862 0.813603 0.033056 0.018059 0.007605 0.006978 0.001213 0.000209 0.000717 0.005854 0.004803 0.003719 0.005124 0.013517 0.004450 0.004507 0.011751 0.010253 0.003274 0.004776 0.022796 0.027043 0.011531 0.017463 0.016945 0.012216 0.045781 0.015477 0.005870 0.045236 0.036699 0.005477 0.014712 0.035029 0.014574 0.010461 0.019108 0.017658 0.011375 0.013294 0.033166 0.032981 0.058939 0.088343 0.040538 0.017429 0.058704 0.059207 0.022411 0.030936 0.047978 0.042294 0.017819 0.023341 0.050194 0.033042 0.016619 0.038359 0.032680 0.016186 0.011615 0.015307 0.013498 0.019411 0.019018 0.041182 0.021345 0.028855 0.062679 0.063359 0.015166 0.034177 0.065219 0.039413 0.025325 0.052049 0.056883 0.023706 0.032749 0.053930 0.059125 0.024016 0.023833 0.058419 0.059256 0.010717 0.021451 0.068011 0.043419 0.022615 0.058253 0.104180 0.087133 0.074053 0.079553 0.052718 0.035428 0.059178 0.038132 0.038182 0.051589 0.029209 0.054063 0.041232 0.038284 0.016632 0.021949 0.022619 0.009209 0.010748 0.018478 0.014142 0.007146 0.018496 0.022367 0.016935 0.028460 0.027654 0.044562 0.025690 0.033311 0.023094 0.024091 0.041969 0.023911 0.031883 0.043590 0.030817 0.073646 0.029805 0.036951 0.063234 0.072680 0.057814 0.042705 0.061731 0.044457 0.027908 0.037276 0.031742 0.035348 0.025816 0.018903 0.041524 0.042135 0.020334 0.027609 0.040500 0.063429 0.031293 0.037328 0.049530 0.041027 0.020554 0.029803 0.051759 0.018432 0.015191 0.034354 0.036392 0.014026 0.012042 0.030260 0.045805 0.011997 0.011792 0.048659 0.042760 0.016470 0.018375 0.072720 0.026803 0.010358 0.033295 0.054070 0.014595 0.017878 0.039200 0.063032 0.030597 0.043079 0.072754 0.066307 0.033974 0.049502 0.108513 0.076936 0.046056 0.076628 0.068949 0.057934 0.051075 0.048938 0.038041 0.039420 0.065425 0.044486 0.029026 0.049706 0.034245 0.031068 0.047256 0.028030 0.022823 0.216041 0.115101 0.011591 0.099858 0.227554 0.068106 0.047241 0.110694 0.069592 0.060629 0.067132 0.033124 0.023995 0.040182 0.035102 0.019360 0.031740 0.026212 0.034397 0.040258 0.055970 0.034293 0.033601 0.040974 0.044927 0.020822 0.013914 0.015508 0.029818 0.009934 0.021692 0.015461 0.014059 0.009342 0.006318 0.008336 0.009763 0.014317 0.014258 0.033579 0.073641 0.044475 0.091833 0.080197 0.080431 0.087370 0.031330 0.061845 0.020964 0.036264 0.067917 0.043441 0.010549 0.028610 0.047404 0.009731 0.008132 0.026650 0.013205 0.005012 0.005286 0.006828 0.005047 0.003663 0.005472 0.004078 0.004058 0.005323 0.003481 0.003747 0.004523 0.005524 0.004478 0.005380 0.006061 0.009849 0.006508 0.005795 0.010302 0.013722 0.007121 0.008189 0.019637 0.009767 0.006631 0.007805 0.008859 0.010959 0.009337 0.006393 0.010460
0.032908 0.049011 0.025433 0.069290 0.022574 0.108556 0.068501 0.009557 0.054176 0.053121 0.022045 0.008592 0.018413 0.007652 0.010112 0.014945 0.016158 0.005024 0.016531 0.026130 0.012983 0.008808 0.006992 0.002189 0.002770 0.008932 0.021712 0.016311 0.036297 0.788271 0.814493 0.807266 0.799190 0.438199 0.823053 0.809416 0.810546 0.764144 0.041827 0.010645 0.011824 0.008482 0.000593 0.000202 0.001170 0.003076 0.002679 0.004274 0.011374 0.003275 0.004491 0.013945 0.008211 0.002404 0.005045 0.021729 0.019646 0.007391 0.014229 0.013371 0.010627 0.047256 0.013257 0.004082 0.039515 0.032527 0.004077 0.009453 0.027583 0.009375 0.006941 0.014632 0.013190 0.008901 0.011244 0.036620 0.030462 0.050582 0.113553 0.054274 0.018898 0.083398 0.099636 0.026106 0.046454 0.082039 0.072796 0.020979 0.042841 0.085378 0.042215 0.018513 0.061711 0.049690 0.018695 0.014089 0.019260 0.016327 0.024663 0.028166 0.060821 0.027279 0.051042 0.092657 0.080470 0.024994 0.067173 0.128368 0.065168 0.071160 0.171266 0.155085 0.042723 0.138678 0.169410 0.159694 0.051292 0.078689 0.209867 0.178216 0.017943 0.071106 0.299677 0.113965 0.038063 0.171134 0.324537 0.201090 0.254981 0.262353 0.163552 0.087717 0.211612 0.088942 0.084972 0.180326 0.102240 0.216823 0.251989 0.179027 0.067747 0.157582 0.112803 0.031316 0.046687 0.074054 0.050186 0.022421 0.069119 0.045435 0.034251 0.058236 0.052245 0.059944 0.033169 0.060713 0.025809 0.023476 0.039781 0.020467 0.031996 0.067995 0.041368 0.075843 0.038300 0.068129 0.112790 0.080651 0.091277 0.096462 0.114798 0.076895 0.106052 0.125321 0.092120 0.121580 0.108884 0.070641 0.129490 0.169785 0.061398 0.136465 0.119941 0.142682 0.118563 0.122418 0.100914 0.159654 0.089841 0.053263 0.136071 0.096306 0.032678 0.044483 0.112921 0.042209 0.017717 0.044971 0.077487 0.014143 0.013648 0.070219 0.035537 0.020169 0.017234 0.073429 0.021359 0.014390 0.068009 0.051834 0.016978 0.058081 0.098120 0.080485 0.061038 0.155188 0.176395 0.102572 0.058474 0.130591 0.214294 0.131631 0.070330 0.112359 0.074252 0.054196 0.050077 0.050191 0.039822 0.039485 0.078546 0.040290 0.026085 0.056454 0.035738 0.036903 0.094683 0.057720 0.030881 0.531217 0.572292 0.020332 0.202797 0.662838 0.217736 0.039190 0.317208 0.285353 0.046714 0.090709 0.164695 0.051985 0.032979 0.069416 0.069142 0.060177 0.029841 0.071736 0.083889 0.077504 0.038575 0.035300 0.046219 0.050572 0.020823 0.011603 0.010255 0.027323 0.006548 0.018001 0.010604 0.011546 0.006994 0.004506 0.005732 0.005982 0.009175 0.007851 0.025787 0.059836 0.037548 0.108087 0.087497 0.083149 0.077115 0.024687 0.047466 0.012405 0.033793 0.069789 0.038466 0.007404 0.031238 0.055031 0.007661 0.007929 0.037178 0.013825 0.005057 0.006145 0.007833 0.005056 0.003376 0.005638 0.003475 0.003557 0.005226 0.003164 0.003638 0.004372 0.004869 0.004238 0.005128 0.005069 0.008757 0.005384 0.005232 0.009682 0.012732 0.006594 0.007800 0.022188 0.009125 0.006448 0.007788 0.009038 0.011642 0.009059 0.006747 0.011043
0.023698 0.029423 0.015387 0.042947 0.015225 0.091597 0.048537 0.007295 0.058725 0.056990 0.020439 0.007918 0.020019 0.007296 0.008402 0.018817 0.024861 0.005594 0.015739 0.045975 0.023895 0.010078 0.022890 0.012291 0.001116 0.002355 0.020834 0.027577 0.012563 0.029750 0.854719 0.845203 0.794740 0.823053 0.433790 0.820633 0.773487 0.801764 0.781523 0.033047 0.016660 0.024331 0.005223 0.000671 0.000505 0.000645 0.001993 0.003202 0.011111 0.002876 0.004012 0.022534 0.016042 0.003198 0.005818 0.038002 0.025062 0.006794 0.012486 0.011787 0.010095 0.060611 0.012484 0.004235 0.062468 0.041838 0.004318 0.011992 0.040540 0.010444 0.007815 0.019702 0.012974 0.008084 0.008890 0.030558 0.030154 0.061802 0.138360 0.072161 0.026383 0.175202 0.173118 0.041085 0.063731 0.129583 0.109560 0.024340 0.050079 0.104410 0.039398 0.019263 0.056261 0.033330 0.010396 0.008774 0.010588 0.010049 0.016624 0.020632 0.045603 0.020612 0.041760 0.096771 0.075548 0.017462 0.081077 0.206846 0.074174 0.059958 0.229609 0.224945 0.041426 0.084559 0.174663 0.164237 0.026864 0.030499 0.147182 0.142594 0.009572 0.023069 0.203373 0.075339 0.015020 0.049027 0.201141 0.142945 0.206054 0.280136 0.178293 0.114069 0.266779 0.125476 0.133256 0.243445 0.173309 0.314131 0.451197 0.353596 0.130947 0.300719 0.318058 0.088249 0.097962 0.207594 0.179560 0.052355 0.134062 0.160872 0.094565 0.123968 0.136863 0.157846 0.083216 0.157953 0.075463 0.055914 0.103459 0.048714 0.081604 0.139620 0.098679 0.175287 0.037415 0.090806 0.196211 0.130266 0.094446 0.129640 0.215308 0.088020 0.093079 0.189714 0.142503 0.122190 0.137680 0.146886 0.199205 0.232183 0.168230 0.299180 0.270453 0.342400 0.329419 0.324441 0.315966 0.412368 0.237937 0.167676 0.363139 0.248170 0.064642 0.076658 0.185852 0.079887 0.018581 0.049465 0.137417 0.018963 0.013378 0.117473 0.072538 0.017845 0.019148 0.113492 0.019369 0.012778 0.114529 0.074371 0.011956 0.063299 0.189728 0.076179 0.038732 0.182538 0.239949 0.082928 0.051212 0.134489 0.208643 0.107797 0.050284 0.072165 0.045310 0.032736 0.029390 0.027940 0.021591 0.023397 0.049163 0.024408 0.015323 0.031674 0.018543 0.015817 0.022469 0.015730 0.007526 0.088681 0.333078 0.017472 0.021961 0.315749 0.273231 0.028591 0.080116 0.234413 0.088051 0.025012 0.084088 0.090385 0.032162 0.026801 0.068960 0.078423 0.020229 0.047272 0.104193 0.065511 0.030979 0.033606 0.040143 0.038436 0.017006 0.009641 0.008984 0.023615 0.006172 0.018507 0.009548 0.008996 0.005778 0.003687 0.005016 0.005236 0.008111 0.007606 0.024109 0.075015 0.038651 0.119691 0.104830 0.087723 0.070881 0.019396 0.038846 0.009264 0.024792 0.059702 0.025559 0.005376 0.020687 0.030088 0.004520 0.005486 0.019288 0.006454 0.003080 0.003635 0.004470 0.003391 0.002542 0.004027 0.002630 0.002665 0.003783 0.002388 0.002819 0.003486 0.003922 0.003560 0.004067 0.003944 0.006597 0.004460 0.004197 0.007763 0.011133 0.005265 0.006496 0.016770 0.006635 0.005160 0.005505 0.006026 0.009340 0.007984 0.005467 0.010031
0.029877 0.040624 0.023209 0.057562 0.023488 0.106757 0.070764 0.010921 0.077969 0.080743 0.039022 0.014543 0.035951 0.013250 0.014838 0.029664 0.036818 0.009252 0.027092 0.042859 0.026370 0.013872 0.017284 0.019914 0.002635 0.000472 0.001352 0.005658 0.007962 0.009380 0.032490 0.823826 0.822862 0.809416 0.820633 0.380785 0.773228 0.761418 0.786924 0.719114 0.041386 0.028044 0.010042 0.004148 0.002320 0.000418 0.000838 0.003384 0.013748 0.004650 0.004799 0.024699 0.031683 0.006011 0.007062 0.035975 0.025544 0.006841 0.011587 0.010372 0.010586 0.056938 0.014902 0.006088 0.078278 0.061437 0.008087 0.032980 0.082498 0.030500 0.021166 0.044359 0.029321 0.018452 0.017448 0.047376 0.042405 0.061759 0.094659 0.052173 0.027073 0.097148 0.098304 0.030735 0.042796 0.074898 0.068475 0.017035 0.031586 0.064863 0.036746 0.018361 0.046171 0.032924 0.014779 0.011691 0.014014 0.015420 0.023828 0.025861 0.065943 0.037588 0.043376 0.087046 0.097685 0.017120 0.043957 0.132366 0.066260 0.031040 0.078883 0.095900 0.024764 0.029688 0.045688 0.080769 0.017953 0.012004 0.046093 0.072201 0.008374 0.014006 0.072539 0.045955 0.019277 0.038912 0.089840 0.096210 0.089179 0.114513 0.072160 0.045063 0.128402 0.047660 0.044577 0.087490 0.046347 0.093154 0.135290 0.110996 0.029075 0.065646 0.084306 0.020173 0.022203 0.068248 0.065316 0.018715 0.064647 0.095373 0.050720 0.069096 0.111650 0.130507 0.065153 0.112068 0.074577 0.063468 0.074700 0.038053 0.055305 0.079111 0.047536 0.138142 0.039172 0.054495 0.122638 0.106772 0.071381 0.059688 0.114719 0.065157 0.033696 0.067421 0.066087 0.058838 0.042957 0.031296 0.074340 0.086449 0.035990 0.069897 0.111102 0.194233 0.075726 0.138918 0.187430 0.158502 0.084486 0.137670 0.231096 0.075843 0.032296 0.067877 0.114210 0.035567 0.018701 0.048539 0.118887 0.020982 0.011732 0.097780 0.078249 0.017398 0.013707 0.104626 0.031355 0.010835 0.069738 0.098474 0.017226 0.022882 0.106363 0.110506 0.035208 0.062650 0.127200 0.083315 0.036009 0.055590 0.122244 0.091703 0.040719 0.055020 0.045894 0.038018 0.033152 0.032392 0.027368 0.028950 0.056624 0.029905 0.018215 0.036851 0.024095 0.019666 0.020806 0.015551 0.009667 0.042239 0.096458 0.015609 0.017998 0.065131 0.108614 0.042276 0.024204 0.047466 0.091033 0.038920 0.027511 0.035525 0.049181 0.032502 0.034580 0.073965 0.032235 0.048909 0.094868 0.102390 0.052958 0.053501 0.066343 0.074685 0.030035 0.019824 0.019576 0.044293 0.011142 0.029128 0.017195 0.014619 0.008924 0.005497 0.008155 0.008455 0.013939 0.014102 0.034718 0.095360 0.053439 0.121862 0.094998 0.091646 0.065664 0.026434 0.071713 0.021328 0.035291 0.088321 0.061092 0.010354 0.035814 0.066009 0.010489 0.009239 0.039112 0.015423 0.005218 0.006213 0.007623 0.005480 0.003614 0.005755 0.003942 0.003935 0.005209 0.003780 0.004458 0.005197 0.005962 0.005142 0.006298 0.005888 0.010653 0.006867 0.006591 0.013307 0.018324 0.009424 0.010642 0.031165 0.011270 0.009843 0.009419 0.010480 0.014329 0.012065 0.008631 0.013940
0.035510 0.053217 0.047633 0.055740 0.043060 0.089075 0.063907 0.016635 0.053118 0.059758 0.034051 0.016488 0.025857 0.013378 0.011746 0.019801 0.014155 0.007673 0.025395 0.022853 0.010421 0.014065 0.035286 0.013391 0.005935 0.001079 0.000372 0.000700 0.002427 0.004257 0.010916 0.026290 0.813603 0.810546 0.773487 0.773228 0.337021 0.753824 0.758330 0.747826 0.717343 0.044529 0.015088 0.007828 0.007935 0.001579 0.000428 0.000902 0.005269 0.003728 0.003713 0.010388 0.015031 0.004398 0.005244 0.013161 0.012886 0.005670 0.007062 0.006379 0.008403 0.017183 0.011233 0.005100 0.022608 0.021529 0.005694 0.013022 0.027443 0.015398 0.015697 0.027536 0.034835 0.031332 0.036757 0.083753 0.064599 0.061911 0.107051 0.087806 0.019116 0.043120 0.075649 0.041963 0.044726 0.056087 0.049782 0.029234 0.040846 0.047014 0.032741 0.021898 0.043960 0.030899 0.023126 0.022740 0.035342 0.040184 0.057959 0.052694 0.110152 0.064009 0.054128 0.064446 0.064331 0.029282 0.055897 0.075860 0.056033 0.052809 0.071053 0.048188 0.029364 0.055634 0.066541 0.057774 0.032834 0.034206 0.082304 0.063163 0.015394 0.047295 0.111337 0.065025 0.044033 0.101700 0.114670 0.119714 0.079814 0.078381 0.052214 0.034005 0.057631 0.029340 0.030056 0.032695 0.028362 0.047338 0.043212 0.020355 0.011797 0.013080 0.012912 0.007710 0.010871 0.011859 0.013305 0.007507 0.011754 0.012336 0.014089 0.018489 0.015746 0.023347 0.024793 0.030475 0.027013 0.035193 0.046124 0.026766 0.040033 0.048406 0.033949 0.042684 0.030471 0.036923 0.043366 0.052035 0.061956 0.054303 0.032823 0.032117 0.033152 0.033663 0.024442 0.036327 0.027958 0.018642 0.033224 0.039599 0.016468 0.019506 0.034186 0.042311 0.018078 0.022756 0.040929 0.038319 0.017039 0.020937 0.044557 0.021086 0.013799 0.025208 0.026399 0.014170 0.011461 0.023022 0.028729 0.011035 0.009327 0.035602 0.041428 0.015558 0.016161 0.052297 0.026000 0.019107 0.032350 0.043590 0.028393 0.036073 0.032524 0.062309 0.042428 0.039344 0.042250 0.053728 0.039037 0.059806 0.100061 0.085162 0.063622 0.096111 0.087616 0.076007 0.070621 0.072580 0.057448 0.058949 0.097127 0.063250 0.042952 0.071395 0.065945 0.077987 0.111011 0.068995 0.051675 0.291649 0.206977 0.017031 0.091728 0.147247 0.034182 0.023516 0.060499 0.030685 0.028251 0.036176 0.024528 0.016284 0.023574 0.027692 0.015370 0.023730 0.019841 0.027824 0.033566 0.041462 0.036921 0.047002 0.049419 0.056531 0.031638 0.022260 0.020725 0.037321 0.013867 0.026001 0.017041 0.016288 0.012274 0.008156 0.011533 0.011694 0.017200 0.018217 0.032316 0.052628 0.051605 0.068921 0.058968 0.052819 0.044509 0.029957 0.062531 0.020755 0.023931 0.036263 0.030867 0.009617 0.022213 0.035234 0.009489 0.008698 0.024453 0.015226 0.006613 0.006570 0.008433 0.006327 0.004385 0.005846 0.004501 0.004330 0.005522 0.004794 0.004963 0.005445 0.005880 0.005723 0.007013 0.006501 0.010087 0.008075 0.007868 0.013729 0.017420 0.010897 0.011856 0.024295 0.013402 0.009683 0.009639 0.011323 0.015525 0.013268 0.012361 0.019226
0.032932 0.046383 0.043478 0.049020 0.034578 0.089230 0.063689 0.014974 0.048995 0.064631 0.035475 0.014027 0.035914 0.020713 0.013933 0.032445 0.027436 0.007344 0.038072 0.126457 0.029535 0.017062 0.088749 0.079027 0.010436 0.004339 0.002765 0.000360 0.000482 0.003087 0.010310 0.009728 0.033056 0.764144 0.801764 0.761418 0.753824 0.296682 0.738358 0.738811 0.776487 0.784309 0.033180 0.009925 0.010699 0.008497 0.001194 0.000513 0.001866 0.003491 0.003335 0.014489 0.017811 0.005426 0.005713 0.018341 0.017101 0.006697 0.007989 0.008000 0.013303 0.029210 0.016812 0.006020 0.037732 0.041710 0.008437 0.023784 0.050497 0.025375 0.019381 0.036244 0.035409 0.040508 0.038502 0.093829 0.074383 0.091966 0.184016 0.133087 0.030249 0.121496 0.163965 0.062810 0.081402 0.117245 0.099848 0.030910 0.109065 0.121687 0.065206 0.028864 0.107594 0.071360 0.029056 0.035619 0.060647 0.059250 0.073735 0.091196 0.148052 0.086987 0.103365 0.181442 0.120155 0.066533 0.138086 0.214682 0.102513 0.087558 0.195103 0.161615 0.053542 0.116176 0.164884 0.191546 0.061714 0.046870 0.220510 0.202483 0.037262 0.076712 0.300069 0.146562 0.038013 0.137676 0.226780 0.178801 0.181023 0.236649 0.150409 0.114316 0.221630 0.113399 0.098766 0.187850 0.123744 0.203986 0.257132 0.133794 0.070157 0.124073 0.119948 0.055327 0.077814 0.102277 0.125175 0.055889 0.087346 0.090473 0.080681 0.080286 0.076800 0.118377 0.083019 0.127673 0.080395 0.078101 0.104634 0.051481 0.078961 0.109215 0.088034 0.114316 0.052981 0.111289 0.164097 0.147753 0.166276 0.191914 0.186724 0.096192 0.158243 0.166953 0.139553 0.116911 0.114546 0.100470 0.121269 0.143075 0.085872 0.135604 0.156338 0.189239 0.139918 0.201482 0.228983 0.294996 0.163683 0.120899 0.282236 0.233438 0.071940 0.052796 0.201660 0.084000 0.019340 0.041468 0.139997 0.026258 0.012835 0.102449 0.085281 0.025798 0.036003 0.121406 0.042895 0.045694 0.127577 0.076356 0.039417 0.137988 0.129106 0.074758 0.066676 0.163382 0.128670 0.077409 0.074870 0.167211 0.199992 0.143478 0.086285 0.133543 0.089678 0.070053 0.065775 0.065561 0.048342 0.057583 0.095427 0.056101 0.043630 0.090170 0.072167 0.086926 0.168361 0.115919 0.066239 0.345079 0.472057 0.027912 0.058104 0.299262 0.131981 0.023301 0.093916 0.104968 0.046282 0.035363 0.061044 0.050786 0.032301 0.036740 0.041687 0.056192 0.023195 0.042301 0.075083 0.059530 0.045775 0.060946 0.064642 0.058053 0.042134 0.034491 0.022174 0.039987 0.019920 0.026051 0.016409 0.015618 0.013302 0.009359 0.012814 0.013640 0.021375 0.021589 0.038169 0.068754 0.071162 0.088765 0.073415 0.071192 0.066794 0.058546 0.066410 0.023130 0.036163 0.055686 0.028757 0.013448 0.045549 0.047215 0.010423 0.011811 0.042587 0.015584 0.008518 0.010049 0.011287 0.005997 0.004633 0.005845 0.003955 0.004179 0.005331 0.006204 0.006172 0.006512 0.005882 0.006756 0.008230 0.006262 0.010042 0.009705 0.010007 0.016405 0.017652 0.016547 0.017743 0.027295 0.011267 0.012498 0.009516 0.011560 0.014601 0.014236 0.017777 0.021575
0.042543 0.049256 0.037861 0.060259 0.034578 0.093498 0.064905 0.016966 0.048706 0.058288 0.031719 0.014730 0.033721 0.019238 0.015219 0.029669 0.028017 0.008599 0.018732 0.063309 0.030519 0.010664 0.026479 0.043959 0.014578 0.003764 0.004937 0.000832 0.000151 0.000397 0.005430 0.007581 0.018059 0.041827 0.781523 0.786924 0.758330 0.738358 0.268463 0.726163 0.755332 0.798430 0.783972 0.028791 0.014356 0.012725 0.008753 0.001679 0.001102 0.001101 0.002713 0.009641 0.014229 0.004361 0.005109 0.017615 0.015095 0.005449 0.006486 0.005385 0.007956 0.025469 0.016821 0.005646 0.047166 0.073341 0.016453 0.035163 0.095892 0.045486 0.033861 0.052401 0.046589 0.035907 0.040614 0.070364 0.070046 0.096578 0.137801 0.079125 0.044446 0.093308 0.102451 0.048559 0.062545 0.076159 0.065831 0.029354 0.057325 0.090766 0.059083 0.024820 0.069226 0.083447 0.036001 0.030394 0.051872 0.051035 0.050519 0.050681 0.096165 0.061583 0.062988 0.138880 0.132713 0.040745 0.096098 0.224716 0.099041 0.049409 0.113911 0.130112 0.055449 0.050040 0.071074 0.134427 0.049753 0.019257 0.073536 0.166519 0.025968 0.026273 0.121714 0.086987 0.028422 0.059192 0.118853 0.123426 0.113035 0.164662 0.155103 0.118868 0.234168 0.122473 0.119552 0.201309 0.131781 0.168844 0.197883 0.158113 0.060925 0.093244 0.109702 0.048377 0.059058 0.091246 0.116524 0.055100 0.094006 0.124544 0.115757 0.099407 0.136432 0.237045 0.139167 0.176881 0.182075 0.173650 0.147970 0.087196 0.101513 0.117999 0.087108 0.149304 0.056851 0.081094 0.146712 0.137720 0.102668 0.116585 0.152934 0.072222 0.060191 0.110504 0.098161 0.071483 0.056807 0.056978 0.090147 0.116111 0.062222 0.091789 0.136223 0.232961 0.134248 0.218992 0.337913 0.339647 0.175027 0.228542 0.415834 0.237583 0.127097 0.135848 0.248165 0.121247 0.052651 0.072600 0.172776 0.066925 0.022349 0.118622 0.127217 0.032367 0.035742 0.141134 0.051602 0.024434 0.097448 0.130173 0.034390 0.053322 0.117959 0.115006 0.050802 0.079765 0.109810 0.085247 0.049782 0.069329 0.130494 0.093572 0.063594 0.085046 0.069410 0.051058 0.052138 0.054811 0.040691 0.048544 0.083753 0.052188 0.034897 0.078353 0.064247 0.042701 0.064874 0.063032 0.038570 0.110897 0.338001 0.052686 0.023021 0.119828 0.153961 0.035564 0.030767 0.048961 0.068527 0.034030 0.029679 0.052987 0.060733 0.033977 0.037609 0.094625 0.037588 0.049320 0.099368 0.108757 0.056625 0.078073 0.086950 0.085855 0.050994 0.035505 0.029215 0.055479 0.019388 0.035129 0.021517 0.020946 0.016822 0.012711 0.018132 0.020964 0.034398 0.039006 0.062680 0.107262 0.081284 0.103549 0.092083 0.096768 0.082376 0.054349 0.096723 0.036136 0.041749 0.088758 0.064621 0.014877 0.039173 0.053522 0.013453 0.012917 0.037201 0.015860 0.007543 0.008650 0.009338 0.006369 0.004708 0.006306 0.004486 0.004833 0.005996 0.005299 0.005304 0.006395 0.006479 0.006200 0.007329 0.007830 0.010978 0.009165 0.009070 0.015956 0.017826 0.010180 0.011872 0.022820 0.011870 0.010510 0.010948 0.011594 0.019323 0.017562 0.015579 0.020938
0.050860 0.060314 0.048682 0.058367 0.036047 0.070022 0.060770 0.020178 0.044020 0.039296 0.028732 0.017390 0.029900 0.017133 0.018584 0.032657 0.014690 0.006005 0.022342 0.016309 0.008260 0.009127 0.015777 0.007795 0.006409 0.003157 0.003051 0.001789 0.000532 0.000138 0.000427 0.003295 0.007605 0.010645 0.033047 0.719114 0.747826 0.738811 0.726163 0.250630 0.722291 0.763004 0.781593 0.744985 0.031745 0.015477 0.008758 0.012147 0.002721 0.000531 0.001008 0.004982 0.009019 0.003428 0.002719 0.007021 0.009892 0.004322 0.005712 0.004627 0.005457 0.007705 0.006889 0.003488 0.014911 0.028493 0.009304 0.025155 0.043054 0.032859 0.030697 0.036491 0.041362 0.051566 0.065608 0.124873 0.087347 0.066997 0.082564 0.076310 0.023914 0.027033 0.037094 0.026035 0.027007 0.026561 0.028331 0.014329 0.027951 0.028413 0.031874 0.014699 0.027615 0.037973 0.031838 0.026668 0.044621 0.054567 0.059326 0.051709 0.104267 0.093922 0.054530 0.060049 0.088523 0.041475 0.042425 0.054754 0.040452 0.025709 0.032743 0.026649 0.020284 0.024073 0.027815 0.028930 0.019680 0.015411 0.036813 0.035882 0.020978 0.028242 0.034955 0.046171 0.030162 0.055140 0.046971 0.070258 0.041467 0.043235 0.041335 0.029449 0.045413 0.028308 0.029166 0.033524 0.027511 0.042035 0.035564 0.025776 0.014060 0.014170 0.016023 0.009840 0.010452 0.011760 0.018203 0.009393 0.011165 0.015097 0.021277 0.020315 0.019819 0.043419 0.039139 0.044136 0.059200 0.078104 0.052556 0.026991 0.037326 0.041507 0.025740 0.041345 0.030980 0.033658 0.037185 0.048466 0.043814 0.036713 0.029532 0.024604 0.021865 0.023767 0.018552 0.022750 0.017135 0.012634 0.023034 0.026672 0.013153 0.012722 0.023276 0.048134 0.014437 0.022174 0.060507 0.047685 0.018166 0.039080 0.074367 0.025971 0.024119 0.022802 0.028269 0.022981 0.016869 0.016953 0.040627 0.022385 0.009790 0.033418 0.060446 0.019550 0.019118 0.055401 0.037763 0.016863 0.024746 0.066165 0.037681 0.028877 0.026386 0.074326 0.031291 0.018881 0.026954 0.045079 0.025844 0.032160 0.068514 0.067629 0.053398 0.076439 0.079201 0.064979 0.056251 0.054123 0.043304 0.050335 0.074598 0.057119 0.032658 0.063207 0.060183 0.050629 0.045309 0.033807 0.033052 0.043663 0.049172 0.013050 0.018443 0.024146 0.023944 0.021748 0.015284 0.011598 0.023590 0.018591 0.009782 0.011932 0.019486 0.013883 0.008559 0.017979 0.014585 0.021217 0.028721 0.046024 0.031346 0.055291 0.056056 0.066563 0.048589 0.048881 0.040792 0.068059 0.030037 0.041038 0.027110 0.021871 0.017697 0.014416 0.021459 0.024617 0.035848 0.049951 0.057126 0.070793 0.062639 0.061063 0.072965 0.061721 0.053563 0.040346 0.075137 0.033105 0.032382 0.045765 0.058085 0.017770 0.026517 0.038030 0.013635 0.011759 0.023952 0.015593 0.008810 0.009566 0.011221 0.007824 0.005996 0.007249 0.005554 0.006387 0.007847 0.007631 0.007315 0.007529 0.007116 0.007494 0.009503 0.008802 0.014845 0.012993 0.011977 0.021215 0.025926 0.017301 0.017809 0.036851 0.016880 0.017192 0.013508 0.017167 0.028264 0.028582 0.022896 0.028312
0.045364 0.053566 0.044996 0.063064 0.037072 0.127817 0.102310 0.020654 0.084105 0.103744 0.076340 0.061377 0.131866 0.055568 0.072934 0.264852 0.123674 0.022873 0.156636 0.219168 0.025051 0.024063 0.120944 0.050338 0.015137 0.008792 0.011565 0.004328 0.005060 0.000750 0.000229 0.000756 0.006978 0.011824 0.016660 0.041386 0.717343 0.776487 0.755332 0.722291 0.285046 0.759492 0.775549 0.801320 0.791136 0.040699 0.011645 0.012965 0.009890 0.001067 0.000451 0.001598 0.003888 0.001739 0.002937 0.008251 0.009377 0.004677 0.006969 0.008086 0.007139 0.017235 0.008474 0.004904 0.033148 0.036069 0.009146 0.025137 0.047167 0.025148 0.031406 0.046742 0.052708 0.044287 0.075026 0.197057 0.159558 0.142848 0.284722 0.212936 0.053290 0.146364 0.221762 0.099272 0.065893 0.097467 0.144227 0.048426 0.091586 0.146496 0.124507 0.051554 0.185494 0.148362 0.087106 0.083605 0.117998 0.118542 0.124243 0.147193 0.237229 0.126741 0.135585 0.249315 0.235960 0.065506 0.150692 0.193050 0.099292 0.121964 0.201381 0.156809 0.064869 0.154261 0.139620 0.168185 0.052540 0.064270 0.211843 0.164887 0.028112 0.114949 0.213086 0.063394 0.053522 0.136841 0.139999 0.103915 0.108549 0.135655 0.070346 0.054749 0.095595 0.046548 0.049037 0.095557 0.040558 0.073070 0.073023 0.050131 0.024545 0.051017 0.058187 0.022536 0.029276 0.057405 0.076999 0.029785 0.051405 0.082472 0.086648 0.062105 0.059477 0.108627 0.079566 0.100491 0.064106 0.081238 0.092808 0.057183 0.057283 0.118218 0.097874 0.119836 0.078022 0.156500 0.180375 0.158578 0.127474 0.128409 0.152015 0.092292 0.077857 0.096494 0.090462 0.092665 0.052800 0.040940 0.095661 0.115551 0.035066 0.075192 0.114873 0.113277 0.049006 0.100910 0.130144 0.127754 0.056531 0.065372 0.154949 0.075485 0.028295 0.038033 0.115450 0.032815 0.016726 0.047148 0.116742 0.018849 0.019383 0.139206 0.084251 0.028219 0.059547 0.125582 0.046839 0.044379 0.120317 0.072834 0.033822 0.101044 0.091320 0.078854 0.077896 0.122830 0.112930 0.078845 0.096726 0.118670 0.206307 0.160801 0.118483 0.169603 0.131673 0.104781 0.097027 0.094269 0.077317 0.085956 0.119549 0.086249 0.123853 0.152102 0.092375 0.138004 0.210523 0.094079 0.062783 0.267439 0.191438 0.024748 0.091196 0.139829 0.064589 0.038918 0.078525 0.035759 0.051711 0.046549 0.037752 0.032588 0.047439 0.058443 0.036241 0.046590 0.036399 0.076844 0.070766 0.063937 0.048705 0.058178 0.056366 0.054650 0.044973 0.033403 0.027289 0.046051 0.017482 0.033385 0.020277 0.016854 0.013564 0.010469 0.015010 0.017948 0.024790 0.028295 0.040013 0.068258 0.041644 0.073040 0.072235 0.056670 0.050064 0.023079 0.044741 0.016260 0.027217 0.046865 0.034977 0.010936 0.029060 0.038686 0.011969 0.013976 0.030755 0.015845 0.008827 0.010433 0.010636 0.008351 0.006257 0.008672 0.006838 0.008637 0.008527 0.007852 0.008932 0.010059 0.011069 0.012242 0.015978 0.012314 0.017700 0.015425 0.014026 0.022103 0.030824 0.015974 0.018333 0.042966 0.025440 0.019900 0.023406 0.024119 0.034473 0.027906 0.018478 0.026242
0.039983 0.045571 0.028304 0.067300 0.026856 0.132246 0.097503 0.014962 0.076682 0.100114 0.067310 0.032163 0.131549 0.042158 0.050308 0.179627 0.236710 0.022940 0.061271 0.230387 0.087961 0.014571 0.058789 0.095386 0.027493 0.008869 0.013634 0.007904 0.009156 0.004605 0.000851 0.000350 0.001213 0.008482 0.024331 0.028044 0.044529 0.784309 0.798430 0.763004 0.759492 0.287033 0.775328 0.776242 0.824831 0.799938 0.040092 0.012962 0.022410 0.006730 0.000936 0.000933 0.001319 0.001684 0.002260 0.008435 0.008807 0.003832 0.007110 0.007128 0.008911 0.045231 0.017098 0.004948 0.055129 0.091174 0.015648 0.028357 0.086478 0.041536 0.028192 0.041196 0.039250 0.026201 0.028627 0.084926 0.091167 0.139445 0.235169 0.117537 0.053031 0.182912 0.199006 0.067229 0.071274 0.115316 0.152927 0.044021 0.100687 0.233318 0.173189 0.048051 0.217937 0.266587 0.101565 0.073455 0.118801 0.113767 0.094113 0.130065 0.209720 0.083010 0.131073 0.296671 0.206965 0.044516 0.118222 0.267839 0.139546 0.066491 0.147596 0.204088 0.099889 0.085099 0.094610 0.217568 0.099881 0.031353 0.156251 0.231987 0.027610 0.037934 0.205745 0.082435 0.027659 0.079888 0.148319 0.119962 0.138086 0.204180 0.147312 0.122924 0.226083 0.119624 0.110677 0.220852 0.086661 0.150867 0.156878 0.120824 0.053932 0.117360 0.127717 0.050293 0.072444 0.136277 0.152769 0.075465 0.134024 0.186501 0.160605 0.147456 0.191285 0.291963 0.170717 0.204189 0.183374 0.169850 0.161727 0.098638 0.083068 0.142850 0.105013 0.177273 0.053583 0.139725 0.227899 0.200729 0.137494 0.146512 0.191681 0.112913 0.078299 0.134737 0.124424 0.095604 0.069907 0.058010 0.127880 0.118078 0.051119 0.111968 0.153965 0.187855 0.107158 0.218857 0.279783 0.314112 0.164747 0.217702 0.464456 0.311100 0.120613 0.225105 0.449691 0.127798 0.044486 0.234477 0.302117 0.034404 0.029698 0.227962 0.114784 0.025167 0.053801 0.195964 0.048575 0.025663 0.152728 0.137517 0.026883 0.072420 0.135712 0.103886 0.068365 0.143454 0.143097 0.094000 0.089360 0.104602 0.231480 0.151313 0.103277 0.138187 0.097494 0.067281 0.072787 0.075623 0.055407 0.078046 0.137623 0.064798 0.094834 0.211127 0.087416 0.070344 0.221025 0.141173 0.041363 0.196863 0.360283 0.032246 0.036445 0.174653 0.128636 0.045315 0.071068 0.064196 0.082764 0.048606 0.044792 0.063947 0.059820 0.052920 0.058056 0.088420 0.035810 0.079868 0.102871 0.085582 0.050799 0.065156 0.078117 0.070801 0.038589 0.029000 0.026612 0.053755 0.016276 0.037166 0.019481 0.018537 0.013577 0.009644 0.013042 0.015343 0.024053 0.020303 0.047659 0.097316 0.064106 0.125779 0.097700 0.090837 0.075440 0.032515 0.058173 0.018599 0.036918 0.071966 0.046004 0.010773 0.040423 0.057405 0.012930 0.013856 0.043234 0.014677 0.007989 0.008985 0.010288 0.007028 0.005599 0.007667 0.005298 0.005719 0.007080 0.005564 0.006336 0.007265 0.007687 0.008055 0.010384 0.009526 0.015671 0.013004 0.012849 0.022638 0.027577 0.015158 0.018496 0.043925 0.018641 0.022993 0.022068 0.023008 0.029132 0.026746 0.014927 0.021484
0.064962 0.062305 0.057146 0.054816 0.038895 0.060976 0.046574 0.017297 0.028982 0.031915 0.028970 0.024483 0.036653 0.021320 0.019020 0.030123 0.026966 0.008921 0.010855 0.015172 0.010658 0.004023 0.006031 0.007917 0.007573 0.004162 0.003989 0.003679 0.004025 0.002914 0.002034 0.000571 0.000209 0.000593 0.005223 0.010042 0.015088 0.033180 0.783972 0.781593 0.775549 0.775328 0.261759 0.769986 0.781611 0.774266 0.751307 0.033564 0.016182 0.009612 0.005023 0.000944 0.000536 0.000627 0.001806 0.002700 0.004259 0.003410 0.004715 0.004969 0.006694 0.014161 0.014010 0.004442 0.011997 0.049701 0.023225 0.034828 0.053867 0.055172 0.038841 0.037763 0.042070 0.034503 0.043554 0.068917 0.057249 0.065226 0.067336 0.042097 0.027163 0.023829 0.023471 0.023019 0.029248 0.025710 0.030271 0.018465 0.029360 0.043344 0.059512 0.024279 0.038546 0.099795 0.063899 0.049309 0.069941 0.106351 0.080076 0.061566 0.100872 0.069174 0.065724 0.083192 0.062401 0.043673 0.043807 0.067935 0.066821 0.031493 0.029301 0.030114 0.036847 0.024890 0.025239 0.041584 0.052922 0.019329 0.037877 0.081571 0.035827 0.027550 0.035126 0.055446 0.033221 0.051668 0.056150 0.085494 0.060430 0.069528 0.081794 0.073095 0.100484 0.073174 0.081774 0.092335 0.059136 0.079278 0.058173 0.042276 0.028813 0.032162 0.033739 0.020928 0.025356 0.025454 0.039020 0.026038 0.022353 0.032051 0.071016 0.051789 0.042339 0.153958 0.120019 0.083895 0.144987 0.173464 0.097356 0.058422 0.062101 0.060355 0.041365 0.059488 0.039780 0.038274 0.046496 0.052826 0.049691 0.042442 0.027169 0.025723 0.024861 0.026586 0.018731 0.020975 0.020609 0.017460 0.027116 0.025628 0.013435 0.018238 0.032812 0.056047 0.025640 0.042472 0.124104 0.095239 0.041130 0.092917 0.231419 0.086886 0.071772 0.109353 0.123224 0.074150 0.053783 0.087571 0.074730 0.046149 0.025990 0.056451 0.059750 0.028489 0.035958 0.086562 0.064274 0.028121 0.032866 0.076674 0.038469 0.026619 0.020965 0.050443 0.032208 0.016693 0.021396 0.037036 0.028239 0.031244 0.076205 0.070025 0.067127 0.087104 0.086165 0.065125 0.072396 0.075415 0.054160 0.068636 0.100690 0.071882 0.058949 0.123215 0.093141 0.066129 0.088579 0.098431 0.053153 0.062964 0.152994 0.030267 0.017430 0.035907 0.039113 0.024833 0.017875 0.016947 0.036248 0.022513 0.010567 0.018189 0.025798 0.014241 0.009887 0.030675 0.019163 0.021211 0.032505 0.054915 0.034201 0.052919 0.078452 0.071873 0.047457 0.049914 0.045293 0.068870 0.030899 0.047508 0.029662 0.025122 0.020357 0.017571 0.021669 0.025992 0.038673 0.048272 0.069600 0.078708 0.104427 0.093687 0.068057 0.068010 0.051515 0.041323 0.068735 0.038019 0.041369 0.053179 0.063343 0.024015 0.038302 0.051944 0.021430 0.016484 0.031387 0.017643 0.010778 0.011764 0.012162 0.009698 0.007831 0.009594 0.006607 0.007231 0.008590 0.008590 0.007491 0.009080 0.008248 0.008170 0.010668 0.009971 0.012852 0.014278 0.015099 0.020243 0.022705 0.018371 0.022711 0.032396 0.020571 0.027550 0.024429 0.022190 0.026262 0.025036 0.017383 0.021801
0.062462 0.067274 0.055517 0.049558 0.042628 0.061229 0.054380 0.025706 0.060569 0.048595 0.054821 0.102416 0.142323 0.063906 0.071528 0.195040 0.064818 0.017715 0.057422 0.046470 0.008790 0.006063 0.012306 0.006251 0.006078 0.004439 0.004453 0.003875 0.005927 0.004113 0.002481 0.002356 0.000717 0.000202 0.000671 0.004148 0.007828 0.009925 0.028791 0.744985 0.801320 0.776242 0.769986 0.266483 0.777687 0.779586 0.759228 0.751303 0.038037 0.012021 0.007738 0.006603 0.001107 0.000245 0.000510 0.001974 0.003204 0.003180 0.004522 0.006132 0.007091 0.010330 0.009466 0.005728 0.013391 0.021557 0.017196 0.035153 0.048203 0.046093 0.062017 0.073415 0.077401 0.056956 0.099276 0.204372 0.134596 0.122159 0.158308 0.127959 0.039770 0.057802 0.074744 0.060127 0.044740 0.041491 0.059872 0.035142 0.057830 0.063255 0.093064 0.043626 0.103229 0.111949 0.087172 0.103179 0.117327 0.141935 0.131300 0.117649 0.193124 0.136932 0.131744 0.131509 0.158949 0.116089 0.101520 0.098948 0.120200 0.070486 0.067823 0.049514 0.058327 0.078534 0.074031 0.047420 0.054777 0.056148 0.098020 0.039712 0.026146 0.060202 0.047468 0.030320 0.031533 0.067943 0.046125 0.063037 0.042239 0.039378 0.033649 0.041834 0.040129 0.032407 0.033225 0.031345 0.026608 0.040280 0.031945 0.023193 0.019195 0.021135 0.022051 0.014735 0.015999 0.017164 0.022624 0.017503 0.014898 0.018044 0.038666 0.036583 0.021422 0.044617 0.065177 0.047318 0.049033 0.071923 0.060616 0.043942 0.039634 0.058750 0.047088 0.038535 0.048783 0.055044 0.055886 0.064314 0.063296 0.061847 0.035246 0.031684 0.029299 0.027224 0.022536 0.026404 0.023107 0.019630 0.032797 0.027437 0.013281 0.020121 0.034026 0.038254 0.019442 0.032862 0.055770 0.037933 0.019501 0.028887 0.055023 0.025219 0.017507 0.018854 0.028638 0.014487 0.012751 0.025043 0.033273 0.015839 0.016611 0.047816 0.040102 0.026339 0.045667 0.068165 0.054821 0.043151 0.035627 0.044928 0.038913 0.040189 0.018178 0.049668 0.053495 0.038110 0.035643 0.064609 0.066544 0.075946 0.135286 0.115275 0.104140 0.131740 0.102124 0.079730 0.087470 0.083311 0.071047 0.086921 0.098301 0.083867 0.092086 0.124165 0.081211 0.095936 0.101574 0.069148 0.045563 0.059895 0.053492 0.020512 0.031050 0.035310 0.024838 0.027644 0.029862 0.016568 0.028234 0.027670 0.010213 0.011214 0.017452 0.013141 0.006818 0.012723 0.014843 0.019382 0.017621 0.027985 0.031884 0.039492 0.050972 0.041375 0.037720 0.044420 0.036090 0.051430 0.029641 0.040268 0.029726 0.025593 0.022202 0.020982 0.023494 0.029282 0.037211 0.043919 0.053636 0.063351 0.075711 0.068196 0.053151 0.037765 0.031889 0.029718 0.046072 0.026388 0.027668 0.032346 0.047510 0.018218 0.026632 0.033375 0.018719 0.011831 0.021026 0.013895 0.010448 0.011475 0.011482 0.008870 0.007964 0.008803 0.006745 0.007010 0.007753 0.007620 0.007634 0.009571 0.008229 0.009441 0.010095 0.009586 0.014093 0.019026 0.016020 0.022086 0.026824 0.024082 0.029691 0.035209 0.026012 0.035276 0.027411 0.026886 0.028240 0.028161 0.022576 0.028255
0.047974 0.052816 0.035845 0.059401 0.038704 0.121526 0.098283 0.030041 0.146852 0.145251 0.098605 0.154908 0.390754 0.162297 0.131301 0.438449 0.401261 0.055070 0.149284 0.313493 0.071473 0.029343 0.057965 0.043892 0.024759 0.017213 0.018535 0.013338 0.024368 0.013533 0.008577 0.008896 0.005854 0.001170 0.000505 0.002320 0.007935 0.010699 0.014356 0.031745 0.791136 0.824831 0.781611 0.777687 0.303547 0.806070 0.791233 0.787510 0.823453 0.034937 0.011995 0.016850 0.012709 0.000893 0.000314 0.000994 0.003919 0.003433 0.006473 0.008367 0.012537 0.044294 0.018047 0.008450 0.041430 0.046407 0.012523 0.029681 0.069250 0.033502 0.035113 0.066345 0.062733 0.034881 0.055005 0.161683 0.143437 0.223356 0.332767 0.208140 0.094218 0.263244 0.260285 0.130479 0.110045 0.164030 0.254419 0.112448 0.167179 0.345453 0.293021 0.116197 0.358988 0.350555 0.158635 0.148704 0.159407 0.153402 0.138378 0.170688 0.266416 0.140821 0.214680 0.346766 0.293506 0.143230 0.222496 0.313072 0.238512 0.159805 0.187017 0.222365 0.141454 0.164099 0.160778 0.203266 0.121124 0.102044 0.198568 0.158227 0.036850 0.078653 0.162183 0.044546 0.033511 0.096249 0.107006 0.113219 0.111129 0.133301 0.080152 0.084163 0.119179 0.075290 0.073878 0.104720 0.049625 0.077422 0.087532 0.075711 0.045410 0.083382 0.098235 0.047995 0.055025 0.108417 0.134536 0.083545 0.116728 0.164549 0.183925 0.196475 0.175560 0.234028 0.234699 0.219097 0.158416 0.164080 0.162096 0.132083 0.106238 0.178275 0.150322 0.175575 0.091667 0.162643 0.199419 0.165368 0.123251 0.121330 0.157918 0.101400 0.063211 0.077922 0.104989 0.109874 0.061457 0.056597 0.115106 0.114225 0.045495 0.103165 0.133969 0.118761 0.079288 0.175142 0.188024 0.152921 0.104534 0.163777 0.295898 0.165665 0.057025 0.132241 0.399971 0.073707 0.034246 0.233585 0.310911 0.033592 0.048687 0.293812 0.103595 0.035097 0.095026 0.214392 0.060164 0.053302 0.148323 0.114570 0.049328 0.076171 0.108259 0.132251 0.131161 0.172137 0.175884 0.169612 0.172268 0.176956 0.310394 0.230384 0.173618 0.199758 0.133723 0.095855 0.104425 0.099424 0.089054 0.135403 0.171163 0.102121 0.155269 0.264881 0.092615 0.079870 0.189764 0.097465 0.043880 0.133535 0.153952 0.033345 0.056801 0.111659 0.090772 0.057464 0.086684 0.050237 0.066081 0.057587 0.042235 0.042364 0.055474 0.051308 0.038047 0.057565 0.038066 0.066090 0.070705 0.065757 0.056219 0.056918 0.060668 0.056139 0.031484 0.025705 0.021297 0.039272 0.016979 0.030850 0.020467 0.019023 0.014565 0.011245 0.014488 0.017202 0.024423 0.022663 0.046844 0.091600 0.059729 0.093223 0.071279 0.048464 0.038598 0.021376 0.034811 0.015099 0.021223 0.040480 0.035776 0.011082 0.023797 0.039528 0.013933 0.012306 0.024737 0.011063 0.008577 0.008636 0.008645 0.007611 0.006668 0.007970 0.005531 0.005727 0.006773 0.005737 0.006351 0.007238 0.007447 0.007645 0.008285 0.007851 0.013510 0.011881 0.010961 0.019779 0.028867 0.016824 0.022868 0.045303 0.028065 0.029775 0.024623 0.022762 0.026366 0.022072 0.012696 0.018129
0.057756 0.059664 0.054974 0.057252 0.043303 0.091530 0.067506 0.017305 0.042425 0.052860 0.040733 0.037638 0.133179 0.070192 0.040590 0.086425 0.138988 0.027073 0.024252 0.057795 0.034352 0.012381 0.015690 0.014220 0.014104 0.009053 0.008417 0.008395 0.014447 0.008643 0.005650 0.006591 0.004803 0.003076 0.000645 0.000418 0.001579 0.008497 0.012725 0.015477 0.040699 0.799938 0.774266 0.779586 0.806070 0.338098 0.825350 0.807485 0.803660 0.799622 0.030666 0.010988 0.010359 0.003887 0.000599 0.000284 0.000760 0.003310 0.006233 0.013641 0.023234 0.055873 0.060168 0.018569 0.026761 0.074593 0.032012 0.025186 0.046561 0.043797 0.029404 0.030109 0.037650 0.024658 0.026827 0.061214 0.062423 0.102545 0.116562 0.062476 0.055492 0.091907 0.055849 0.055817 0.069507 0.053273 0.105667 0.068466 0.080209 0.174168 0.311163 0.062922 0.129037 0.344740 0.193073 0.110788 0.133737 0.185764 0.114118 0.089762 0.131226 0.072489 0.134173 0.167761 0.119059 0.102274 0.092930 0.133192 0.137555 0.059398 0.066698 0.077832 0.116935 0.077177 0.057398 0.105698 0.130332 0.044944 0.070377 0.131422 0.045954 0.034572 0.064488 0.060147 0.036686 0.075724 0.078477 0.101590 0.070922 0.094041 0.068688 0.078023 0.104623 0.085733 0.071846 0.098397 0.050622 0.074549 0.070892 0.052874 0.034905 0.048899 0.062800 0.036055 0.040178 0.055123 0.098412 0.067719 0.055629 0.103755 0.210447 0.135452 0.089878 0.264380 0.272911 0.131725 0.186183 0.218548 0.151399 0.098344 0.087584 0.099324 0.074174 0.101345 0.056427 0.083302 0.090561 0.093805 0.080123 0.065644 0.057377 0.057211 0.054260 0.037253 0.042319 0.051798 0.037359 0.030391 0.050053 0.054171 0.022458 0.040200 0.054782 0.063859 0.035399 0.085812 0.146762 0.096218 0.075593 0.186117 0.276066 0.150440 0.101357 0.257868 0.373169 0.088633 0.075581 0.328875 0.224138 0.039374 0.077307 0.235357 0.078398 0.036880 0.081395 0.132780 0.063803 0.038268 0.056596 0.088634 0.049046 0.040069 0.038803 0.091587 0.086107 0.053458 0.067750 0.115947 0.085580 0.080219 0.183170 0.157388 0.116207 0.138883 0.110538 0.074095 0.092179 0.095792 0.075537 0.113527 0.167794 0.111231 0.093534 0.252689 0.151063 0.081124 0.164516 0.175414 0.088123 0.107558 0.157142 0.044556 0.034361 0.067942 0.070998 0.038939 0.044862 0.034594 0.048103 0.029648 0.017976 0.032068 0.038243 0.023247 0.017430 0.039480 0.023203 0.030837 0.040483 0.047402 0.044460 0.064117 0.065790 0.066148 0.047048 0.046839 0.035234 0.052255 0.031821 0.038174 0.029225 0.026502 0.020885 0.018868 0.022344 0.028338 0.041253 0.042457 0.080471 0.096228 0.119952 0.089499 0.059285 0.050396 0.035916 0.035003 0.046585 0.026051 0.029955 0.047335 0.046456 0.021349 0.045196 0.062566 0.031585 0.019926 0.040102 0.020872 0.015741 0.013919 0.013856 0.010381 0.009446 0.009364 0.007115 0.006905 0.008178 0.008236 0.008701 0.010488 0.007874 0.009778 0.009667 0.009551 0.012822 0.015540 0.014708 0.021061 0.026880 0.026094 0.035504 0.041704 0.030323 0.053524 0.031912 0.028838 0.030727 0.027017 0.021886 0.021775
0.085235 0.067370 0.056728 0.040405 0.030590 0.045855 0.030680 0.015065 0.028800 0.019286 0.020335 0.030712 0.047584 0.020954 0.016067 0.025240 0.016868 0.006464 0.006844 0.008988 0.006857 0.004860 0.005353 0.003873 0.004887 0.003379 0.003230 0.003620 0.006897 0.005733 0.003639 0.004576 0.003719 0.002679 0.001993 0.000838 0.000428 0.001194 0.008753 0.008758 0.011645 0.040092 0.751307 0.759228 0.791233 0.825350 0.361204 0.835345 0.799965 0.802098 0.767256 0.031900 0.009280 0.006017 0.003555 0.000784 0.000445 0.001179 0.003121 0.007699 0.012379 0.016534 0.028203 0.014707 0.012381 0.022426 0.018207 0.031793 0.030173 0.029403 0.041255 0.042710 0.039519 0.023418 0.033224 0.070508 0.046322 0.052040 0.053650 0.035797 0.020945 0.025433 0.017360 0.023603 0.031877 0.018481 0.026146 0.021165 0.029663 0.029600 0.082777 0.019341 0.030395 0.069955 0.048922 0.041658 0.045816 0.086049 0.073374 0.046106 0.072789 0.057413 0.080061 0.047339 0.044886 0.072024 0.037896 0.034056 0.053759 0.028617 0.025968 0.016548 0.034978 0.040632 0.030376 0.024750 0.050569 0.025193 0.027378 0.029089 0.026589 0.019642 0.020376 0.027142 0.021889 0.044402 0.036873 0.057474 0.029477 0.032067 0.023698 0.027681 0.028214 0.024424 0.025196 0.026628 0.020554 0.033135 0.025260 0.016628 0.013738 0.014744 0.014661 0.009929 0.011933 0.011483 0.019005 0.013337 0.009402 0.014091 0.039644 0.030291 0.012204 0.053911 0.072781 0.024669 0.043042 0.082741 0.046139 0.027668 0.031751 0.037950 0.021341 0.022432 0.020989 0.026643 0.024412 0.032525 0.042304 0.030947 0.017666 0.021271 0.024932 0.013039 0.012071 0.017840 0.012746 0.010983 0.015307 0.016230 0.008048 0.011743 0.015775 0.016668 0.009197 0.015642 0.030203 0.016479 0.014066 0.027179 0.049827 0.020712 0.020326 0.025993 0.029487 0.014423 0.016589 0.031070 0.021205 0.012310 0.017762 0.031946 0.022480 0.023135 0.033834 0.043330 0.057226 0.033291 0.017315 0.039783 0.045800 0.023327 0.008606 0.028649 0.037074 0.018034 0.017665 0.045135 0.043631 0.045532 0.084920 0.081967 0.057815 0.071703 0.055328 0.043815 0.056286 0.061262 0.048661 0.068236 0.084855 0.072606 0.055988 0.076313 0.056028 0.058542 0.055654 0.048939 0.040755 0.040330 0.038677 0.016331 0.018366 0.023963 0.021995 0.017582 0.016349 0.010114 0.017273 0.012053 0.005240 0.008083 0.012367 0.007062 0.003666 0.008529 0.007792 0.007432 0.009379 0.016900 0.022019 0.028537 0.038206 0.037220 0.038168 0.043839 0.031630 0.044790 0.027757 0.029834 0.021675 0.022253 0.019412 0.019526 0.023271 0.029765 0.041195 0.045079 0.058344 0.061473 0.091712 0.046625 0.030317 0.025838 0.023157 0.023767 0.032233 0.021393 0.025881 0.024112 0.038803 0.022379 0.029448 0.035903 0.025692 0.014575 0.022478 0.014632 0.011553 0.011913 0.011564 0.009358 0.008285 0.009577 0.006321 0.007277 0.008103 0.008835 0.008751 0.010069 0.007524 0.007850 0.009130 0.008097 0.011733 0.013319 0.016183 0.022422 0.022717 0.025715 0.037829 0.034399 0.021534 0.042601 0.025719 0.020291 0.022018 0.020871 0.019339 0.018570
0.109328 0.105391 0.084981 0.082645 0.067874 0.097798 0.064890 0.045575 0.209832 0.096862 0.070847 0.221640 0.277349 0.094416 0.075148 0.203423 0.093447 0.025288 0.036036 0.046074 0.017261 0.014820 0.017985 0.008622 0.010403 0.008192 0.006635 0.005137 0.008920 0.007308 0.005207 0.005684 0.005124 0.004274 0.003202 0.003384 0.000902 0.000513 0.001679 0.012147 0.012965 0.012962 0.033564 0.751303 0.787510 0.807485 0.835345 0.369558 0.840679 0.807460 0.819269 0.827430 0.031107 0.011072 0.009037 0.005152 0.001744 0.001110 0.002199 0.005512 0.008557 0.016171 0.016936 0.020943 0.022396 0.024441 0.012630 0.040350 0.057595 0.025222 0.056497 0.147628 0.135022 0.045143 0.095105 0.182938 0.166317 0.151501 0.216884 0.120301 0.052654 0.108000 0.087442 0.077368 0.077181 0.073310 0.116362 0.072618 0.098230 0.145167 0.159378 0.081502 0.213320 0.195016 0.092096 0.104641 0.119973 0.119162 0.130389 0.122548 0.210101 0.117777 0.193082 0.178488 0.195092 0.201305 0.166634 0.145425 0.207580 0.176905 0.138178 0.079791 0.135626 0.134166 0.104230 0.068541 0.073078 0.073826 0.066439 0.030654 0.017845 0.047201 0.041243 0.016575 0.025519 0.064003 0.047336 0.063225 0.035113 0.035044 0.022439 0.029058 0.026556 0.022150 0.026226 0.031163 0.025333 0.043659 0.044869 0.027664 0.019547 0.027310 0.030602 0.014030 0.020057 0.029446 0.036579 0.023937 0.027454 0.041124 0.061472 0.084292 0.037623 0.064230 0.145024 0.084217 0.083977 0.108944 0.112547 0.116829 0.075636 0.109083 0.080098 0.060041 0.052332 0.091891 0.067410 0.057469 0.053720 0.039721 0.030540 0.028224 0.018316 0.017468 0.029191 0.043834 0.018274 0.021231 0.039208 0.035774 0.014430 0.024514 0.041563 0.030898 0.017277 0.039624 0.071529 0.032394 0.024351 0.056212 0.081175 0.030990 0.022937 0.049952 0.079938 0.020932 0.019178 0.090021 0.080360 0.020084 0.037089 0.113992 0.028081 0.020104 0.051694 0.066477 0.045356 0.041551 0.031490 0.040743 0.035626 0.035412 0.018798 0.060570 0.130123 0.095991 0.062646 0.133789 0.182614 0.157065 0.224284 0.163815 0.126903 0.135741 0.090568 0.064735 0.090565 0.083959 0.079739 0.106034 0.097811 0.068016 0.103334 0.118456 0.044491 0.047995 0.084395 0.038562 0.026085 0.061208 0.049580 0.025523 0.046287 0.042621 0.031665 0.029613 0.029738 0.015100 0.022877 0.020485 0.008701 0.010048 0.015921 0.012883 0.006325 0.012714 0.014420 0.016754 0.018823 0.027881 0.036086 0.037537 0.043668 0.034963 0.024684 0.020784 0.019278 0.028172 0.017191 0.022380 0.018600 0.017409 0.014615 0.014516 0.017239 0.023205 0.026869 0.026571 0.030168 0.039798 0.033439 0.034526 0.027148 0.019367 0.015724 0.014300 0.021640 0.013357 0.014216 0.016260 0.019814 0.009005 0.012947 0.018898 0.012143 0.011475 0.016437 0.010203 0.009367 0.009244 0.007909 0.007426 0.006905 0.007727 0.006573 0.007894 0.007767 0.007418 0.006858 0.008094 0.008079 0.008954 0.008893 0.008928 0.010415 0.011309 0.010892 0.016259 0.020057 0.013070 0.021374 0.034955 0.025345 0.026092 0.034727 0.019557 0.022814 0.018090 0.012601 0.015878
0.053104 0.052100 0.029278 0.055219 0.031387 0.143172 0.080675 0.022382 0.175562 0.146058 0.064985 0.084696 0.257431 0.101840 0.063329 0.152043 0.166070 0.048284 0.047719 0.085081 0.057536 0.045424 0.041308 0.032362 0.039886 0.024160 0.019738 0.011572 0.020976 0.014498 0.010890 0.016401 0.013517 0.011374 0.011111 0.013748 0.005269 0.001866 0.001102 0.002721 0.009890 0.022410 0.016182 0.038037 0.823453 0.803660 0.799965 0.840679 0.392818 0.841417 0.812351 0.852330 0.845944 0.036007 0.014038 0.016987 0.010635 0.003677 0.004151 0.006966 0.013608 0.060991 0.038087 0.015582 0.037105 0.057401 0.014169 0.019545 0.042027 0.016041 0.013414 0.040303 0.035223 0.012717 0.018932 0.058308 0.081805 0.127608 0.202131 0.103261 0.069920 0.175361 0.165327 0.162894 0.124352 0.154830 0.361400 0.203482 0.139144 0.397711 0.443179 0.139923 0.299095 0.393891 0.157077 0.086951 0.089828 0.087299 0.088761 0.095243 0.156446 0.064657 0.179079 0.249625 0.173297 0.160693 0.229109 0.242263 0.224844 0.217469 0.187045 0.144676 0.172540 0.178076 0.103020 0.134013 0.120131 0.071156 0.075005 0.089432 0.026103 0.036424 0.071793 0.031137 0.030971 0.061752 0.071290 0.080613 0.063552 0.078364 0.048770 0.052020 0.063798 0.047963 0.055213 0.079547 0.052462 0.079708 0.099688 0.077073 0.036857 0.070325 0.105539 0.041391 0.039249 0.099515 0.154108 0.066024 0.068980 0.158356 0.204459 0.170069 0.118384 0.227841 0.320852 0.228649 0.180702 0.184799 0.190903 0.164452 0.107088 0.143820 0.112387 0.125313 0.063598 0.120515 0.113557 0.086697 0.067382 0.046529 0.056087 0.061773 0.029976 0.028488 0.059738 0.077917 0.029666 0.033140 0.075338 0.073541 0.025463 0.058625 0.085116 0.056522 0.034958 0.107482 0.130395 0.070147 0.070931 0.194038 0.225574 0.097081 0.070848 0.280506 0.379492 0.057682 0.078208 0.458091 0.329761 0.034667 0.156578 0.394182 0.075986 0.033596 0.101517 0.160611 0.050516 0.036957 0.092244 0.085961 0.039742 0.053578 0.065007 0.130809 0.177291 0.181053 0.152438 0.230906 0.227733 0.159257 0.295777 0.227843 0.137140 0.136013 0.097661 0.068281 0.094532 0.087968 0.079484 0.126768 0.187241 0.080718 0.103239 0.219324 0.087239 0.040302 0.092698 0.067316 0.026366 0.070305 0.075501 0.027856 0.041624 0.063932 0.068421 0.048069 0.053335 0.035097 0.047711 0.034342 0.022025 0.029695 0.034653 0.026181 0.019270 0.037052 0.025095 0.030220 0.040000 0.044962 0.045506 0.039205 0.042024 0.042738 0.023353 0.019082 0.018048 0.030752 0.012473 0.021167 0.015462 0.015612 0.011259 0.009285 0.011919 0.015622 0.021973 0.019821 0.034908 0.064491 0.036501 0.052345 0.045919 0.032406 0.022657 0.014614 0.026149 0.012360 0.014110 0.024476 0.025419 0.009073 0.016066 0.029162 0.013561 0.013256 0.020536 0.012286 0.009761 0.009217 0.007663 0.007528 0.006569 0.008556 0.006470 0.007751 0.007113 0.005218 0.006053 0.007097 0.007677 0.007968 0.008573 0.008093 0.012413 0.010014 0.009191 0.014309 0.022069 0.013137 0.016846 0.038239 0.022755 0.020259 0.022345 0.020384 0.024046 0.017516 0.010570 0.014081
0.062329 0.056276 0.034583 0.028073 0.018373 0.033601 0.017383 0.005677 0.017106 0.017240 0.013477 0.013860 0.024739 0.023965 0.010793 0.010906 0.014987 0.011982 0.005615 0.006136 0.008553 0.007503 0.006947 0.004298 0.007697 0.004982 0.003329 0.002782 0.004118 0.003401 0.002602 0.003980 0.004450 0.003275 0.002876 0.004650 0.003728 0.003491 0.001101 0.000531 0.001067 0.006730 0.009612 0.012021 0.034937 0.799622 0.802098 0.807460 0.841417 0.374696 0.844820 0.826466 0.846425 0.796512 0.037973 0.011141 0.008699 0.007064 0.006944 0.008452 0.018183 0.024305 0.040203 0.023073 0.009283 0.023416 0.016488 0.015870 0.015453 0.014945 0.011418 0.017512 0.018553 0.008435 0.008971 0.017258 0.021378 0.024129 0.026027 0.016064 0.012468 0.013544 0.012004 0.046265 0.033691 0.017094 0.057791 0.066684 0.022969 0.047167 0.199313 0.048617 0.029879 0.131061 0.097370 0.042232 0.041548 0.066276 0.070094 0.039682 0.056714 0.026555 0.070115 0.040684 0.029328 0.046570 0.043721 0.037647 0.055668 0.067605 0.032680 0.016626 0.068232 0.046469 0.023004 0.023264 0.044469 0.027490 0.012710 0.019659 0.011848 0.012888 0.013079 0.014393 0.018329 0.036468 0.025559 0.041356 0.017475 0.019561 0.015644 0.022617 0.021612 0.020783 0.025821 0.028306 0.025233 0.036405 0.032023 0.016768 0.011487 0.011939 0.015270 0.009440 0.009761 0.010113 0.027317 0.012698 0.006908 0.015107 0.058419 0.023907 0.009495 0.051376 0.099497 0.039501 0.050450 0.096217 0.069615 0.052191 0.037386 0.034051 0.024373 0.023268 0.019861 0.020804 0.016062 0.020102 0.025949 0.014961 0.009756 0.013193 0.007534 0.005493 0.007483 0.010835 0.005897 0.007316 0.012077 0.011122 0.004833 0.007550 0.011567 0.010277 0.005775 0.012489 0.024677 0.010916 0.011415 0.038411 0.047503 0.015233 0.020172 0.104695 0.044258 0.010078 0.029781 0.183637 0.028887 0.010377 0.078810 0.076745 0.015383 0.022975 0.053252 0.038679 0.024450 0.025624 0.012375 0.019468 0.014063 0.014120 0.005379 0.026371 0.048146 0.018580 0.017861 0.060048 0.057010 0.037706 0.073161 0.064954 0.054050 0.068668 0.061617 0.039514 0.060064 0.063130 0.056475 0.070366 0.095882 0.066418 0.046833 0.096276 0.070524 0.040026 0.042397 0.056742 0.028252 0.045655 0.028590 0.017435 0.021477 0.019781 0.019213 0.012784 0.012372 0.009898 0.014191 0.010098 0.004569 0.008695 0.009059 0.005336 0.003066 0.006885 0.005886 0.005876 0.007093 0.011660 0.012825 0.016822 0.020751 0.021024 0.018403 0.019135 0.019924 0.025615 0.015042 0.020112 0.016555 0.016989 0.013208 0.012156 0.015344 0.020866 0.026165 0.026047 0.033511 0.028068 0.030374 0.022475 0.016174 0.015273 0.010927 0.010773 0.020235 0.011535 0.009562 0.011666 0.021037 0.011430 0.014208 0.027781 0.024704 0.022375 0.023980 0.019965 0.019943 0.012978 0.009936 0.007585 0.007554 0.009005 0.008720 0.009326 0.007743 0.006724 0.007920 0.010063 0.009398 0.010621 0.009610 0.010052 0.010057 0.014177 0.012615 0.012569 0.017761 0.016778 0.020398 0.020323 0.018142 0.018062 0.020497 0.015204 0.017091 0.017927 0.011428 0.013682
0.135914 0.137561 0.113845 0.112719 0.055072 0.093468 0.047489 0.025008 0.108377 0.032127 0.025779 0.043528 0.045288 0.024361 0.015766 0.019341 0.016208 0.011189 0.009280 0.010445 0.008791 0.009806 0.012366 0.006832 0.010945 0.007823 0.006260 0.004207 0.005139 0.004590 0.003422 0.004129 0.004507 0.004491 0.004012 0.004799 0.003713 0.003335 0.002713 0.001008 0.000451 0.000936 0.005023 0.007738 0.011995 0.030666 0.767256 0.819269 0.812351 0.844820 0.377988 0.871796 0.824268 0.822784 0.743588 0.032393 0.018546 0.008534 0.007904 0.011504 0.012901 0.012715 0.013107 0.021431 0.022144 0.012727 0.011556 0.079109 0.058358 0.024609 0.036511 0.079843 0.054874 0.029063 0.046270 0.098727 0.071271 0.056493 0.073114 0.064244 0.023945 0.030361 0.023970 0.031628 0.036421 0.028525 0.027328 0.018727 0.039258 0.034967 0.041752 0.019244 0.041718 0.045683 0.039476 0.040275 0.055864 0.067798 0.091221 0.070642 0.134354 0.081950 0.130253 0.057277 0.065803 0.105072 0.064899 0.042660 0.047061 0.067789 0.044520 0.018481 0.031828 0.041370 0.026102 0.019699 0.024419 0.020273 0.018153 0.018502 0.015506 0.020535 0.022973 0.016711 0.020496 0.037399 0.029683 0.044683 0.020750 0.020506 0.016457 0.018059 0.018017 0.013769 0.017045 0.017883 0.017258 0.028597 0.022737 0.013150 0.010385 0.012230 0.011386 0.007212 0.010182 0.009581 0.013875 0.010107 0.009376 0.010501 0.022223 0.024726 0.008975 0.021715 0.039661 0.021751 0.023117 0.039597 0.038329 0.025886 0.024827 0.031090 0.020632 0.015351 0.017926 0.025070 0.016590 0.017737 0.024066 0.016113 0.011748 0.012392 0.008557 0.007206 0.009087 0.014016 0.007103 0.008583 0.014828 0.015555 0.005380 0.009084 0.013094 0.011575 0.006128 0.011122 0.024570 0.011074 0.008396 0.019244 0.027734 0.009626 0.009652 0.016347 0.013000 0.007627 0.012355 0.026026 0.015166 0.009769 0.019150 0.026651 0.014622 0.017361 0.027929 0.030555 0.028261 0.029977 0.016068 0.019914 0.028884 0.042899 0.008482 0.029925 0.090783 0.042031 0.025006 0.051476 0.057452 0.057852 0.094757 0.088454 0.069001 0.083371 0.064600 0.050569 0.064850 0.062038 0.056688 0.068148 0.069957 0.052782 0.057982 0.060499 0.038302 0.033474 0.030931 0.026521 0.018048 0.036767 0.029302 0.015480 0.021819 0.019087 0.020353 0.015600 0.013885 0.009014 0.013735 0.010713 0.004657 0.007927 0.009829 0.006911 0.004043 0.009789 0.008697 0.009130 0.012447 0.018605 0.022169 0.019301 0.026133 0.031690 0.023102 0.019951 0.024404 0.037430 0.018320 0.023712 0.016689 0.017209 0.015321 0.015700 0.018768 0.022955 0.024635 0.027101 0.028486 0.024495 0.020264 0.019697 0.014766 0.016433 0.013545 0.011877 0.019047 0.012404 0.012853 0.014372 0.019733 0.009645 0.011452 0.017264 0.011696 0.010805 0.013605 0.011229 0.010147 0.009239 0.007065 0.006835 0.006529 0.008118 0.007402 0.009622 0.008075 0.006371 0.008450 0.008722 0.009275 0.009808 0.011994 0.010256 0.011496 0.012363 0.013833 0.015378 0.017915 0.014821 0.018232 0.026113 0.016185 0.016833 0.021069 0.016021 0.017514 0.016090 0.011832 0.014533
0.107627 0.116449 0.077248 0.178908 0.073246 0.282416 0.104379 0.035148 0.314700 0.185490 0.054839 0.078781 0.170219 0.051133 0.035666 0.067659 0.085718 0.038787 0.027991 0.052375 0.054051 0.039456 0.036719 0.036511 0.042691 0.027237 0.032125 0.014924 0.016008 0.010648 0.010953 0.015154 0.011751 0.013945 0.022534 0.024699 0.010388 0.014489 0.009641 0.004982 0.001598 0.000933 0.000944 0.006603 0.016850 0.010988 0.031900 0.827430 0.852330 0.826466 0.871796 0.331963 0.905262 0.821229 0.816458 0.798011 0.067064 0.046092 0.030491 0.019393 0.028212 0.068215 0.010563 0.016551 0.148332 0.034592 0.005944 0.089504 0.121020 0.018109 0.022149 0.087205 0.050929 0.017027 0.027328 0.092575 0.081790 0.091677 0.196834 0.201354 0.050687 0.156503 0.257188 0.171138 0.106248 0.216875 0.352234 0.091040 0.165148 0.353299 0.224979 0.066968 0.227255 0.181451 0.047958 0.042451 0.054854 0.043361 0.064579 0.084267 0.176274 0.073919 0.210858 0.195876 0.158203 0.149354 0.283385 0.208644 0.151144 0.274389 0.247829 0.137759 0.118643 0.174136 0.102164 0.107440 0.067182 0.050585 0.061032 0.060781 0.019790 0.028798 0.076668 0.029013 0.024509 0.053346 0.068796 0.096430 0.066816 0.070232 0.039818 0.036723 0.056469 0.035492 0.055460 0.060895 0.053254 0.082420 0.107278 0.059664 0.029802 0.066247 0.083145 0.027500 0.032785 0.085000 0.104046 0.039044 0.055069 0.104169 0.077529 0.103566 0.079402 0.089537 0.135153 0.158572 0.099457 0.104798 0.140406 0.111410 0.093601 0.147463 0.094111 0.085274 0.044740 0.096845 0.071337 0.057794 0.050519 0.033856 0.042539 0.041637 0.016992 0.020025 0.042771 0.071600 0.021019 0.019066 0.066987 0.056780 0.014942 0.042814 0.074904 0.040556 0.022065 0.071506 0.102102 0.046772 0.034628 0.116540 0.158693 0.045196 0.027236 0.140310 0.180124 0.020757 0.037013 0.212036 0.147878 0.015590 0.070626 0.268160 0.058574 0.027205 0.067975 0.142092 0.036634 0.052417 0.123464 0.068950 0.064888 0.214937 0.107621 0.085006 0.252663 0.249754 0.140396 0.175645 0.194992 0.135221 0.205927 0.150341 0.071647 0.078961 0.051980 0.042179 0.058330 0.055788 0.051158 0.078447 0.104377 0.042550 0.058710 0.079320 0.027949 0.020341 0.029841 0.023015 0.011230 0.043910 0.048352 0.016262 0.029282 0.040770 0.041731 0.028482 0.032009 0.020846 0.033194 0.025272 0.018013 0.029358 0.027779 0.022481 0.019206 0.033250 0.018787 0.025302 0.035568 0.038407 0.039122 0.024296 0.029988 0.034819 0.016421 0.009601 0.011746 0.024564 0.007442 0.016333 0.010040 0.010704 0.008423 0.007360 0.009067 0.010045 0.013601 0.010829 0.018323 0.034713 0.015647 0.033083 0.022631 0.026614 0.013202 0.007750 0.013636 0.006917 0.009819 0.014212 0.012601 0.004814 0.009081 0.016778 0.007553 0.009106 0.013385 0.007404 0.006088 0.006206 0.005231 0.005040 0.004669 0.006380 0.005778 0.007208 0.006564 0.004486 0.005589 0.006850 0.009241 0.008785 0.009308 0.009566 0.011281 0.008754 0.009099 0.013886 0.018307 0.009185 0.010590 0.026700 0.015161 0.010497 0.013525 0.012010 0.014466 0.012817 0.007289 0.011039
0.046550 0.031789 0.017565 0.029343 0.023851 0.072505 0.030009 0.007760 0.047387 0.037921 0.017532 0.020450 0.033418 0.034366 0.017681 0.018976 0.035425 0.037748 0.011546 0.013657 0.024033 0.021360 0.013530 0.012251 0.021718 0.014217 0.015122 0.013474 0.014345 0.008724 0.008475 0.013034 0.010253 0.008211 0.016042 0.031683 0.015031 0.017811 0.014229 0.009019 0.003888 0.001319 0.000536 0.001107 0.012709 0.010359 0.009280 0.031107 0.845944 0.846425 0.824268 0.905262 0.248025 0.938211 0.814314 0.782534 0.571881 0.063313 0.198247 0.057835 0.074864 0.119240 0.036037 0.023339 0.049389 0.023854 0.005962 0.012490 0.019043 0.011518 0.007263 0.021934 0.017234 0.007145 0.007013 0.015850 0.016673 0.024336 0.051179 0.065475 0.031479 0.050486 0.134505 0.200200 0.073685 0.097670 0.339758 0.194206 0.060582 0.209626 0.297924 0.104902 0.075526 0.152908 0.085936 0.039108 0.031844 0.036624 0.049699 0.038454 0.058906 0.022341 0.074575 0.063268 0.037682 0.045703 0.118961 0.084120 0.067412 0.181623 0.112560 0.059778 0.097657 0.117329 0.061028 0.041517 0.061361 0.059417 0.024839 0.027833 0.015589 0.017324 0.024269 0.020090 0.022097 0.036759 0.030958 0.056049 0.029596 0.035532 0.026010 0.028391 0.035505 0.029057 0.055033 0.049684 0.058282 0.066737 0.089830 0.047445 0.023440 0.029212 0.054420 0.029536 0.020552 0.036510 0.096404 0.030551 0.021423 0.057693 0.075801 0.045874 0.029869 0.062703 0.073735 0.085893 0.059262 0.071856 0.096976 0.091200 0.064769 0.078437 0.060091 0.043027 0.034458 0.046730 0.030436 0.032015 0.034369 0.022545 0.019109 0.020726 0.009850 0.008850 0.015746 0.023850 0.009165 0.011025 0.028265 0.024995 0.007594 0.018555 0.039922 0.021146 0.010438 0.032859 0.055233 0.020073 0.017666 0.099680 0.094277 0.021589 0.028025 0.230236 0.118036 0.012646 0.070412 0.372436 0.076150 0.015604 0.234764 0.279267 0.029679 0.037031 0.125367 0.087230 0.019870 0.043995 0.076051 0.033593 0.021872 0.070526 0.033917 0.063996 0.125256 0.107808 0.075584 0.139895 0.108259 0.058097 0.088494 0.081303 0.057749 0.067810 0.063778 0.041940 0.056076 0.057914 0.051524 0.059954 0.096153 0.050384 0.035883 0.069379 0.039687 0.021217 0.031567 0.032810 0.013111 0.040680 0.029402 0.014795 0.022966 0.025593 0.021166 0.012243 0.014574 0.012337 0.014798 0.013221 0.007530 0.016049 0.011525 0.009609 0.006065 0.010583 0.006615 0.007246 0.010713 0.013760 0.014585 0.012294 0.015238 0.015594 0.011173 0.008702 0.011056 0.017284 0.007754 0.015692 0.012372 0.011978 0.010169 0.008481 0.009809 0.011121 0.016229 0.013122 0.019189 0.022760 0.015333 0.019686 0.016811 0.017267 0.008861 0.007543 0.016158 0.008948 0.007180 0.011000 0.016185 0.006233 0.009678 0.020454 0.012951 0.017462 0.014476 0.011015 0.011658 0.009122 0.006744 0.006803 0.005718 0.007027 0.006901 0.008483 0.007224 0.005481 0.007041 0.007355 0.010335 0.010010 0.009838 0.009003 0.009907 0.009317 0.008877 0.010007 0.014017 0.008999 0.008626 0.017210 0.016477 0.010416 0.012695 0.010456 0.011732 0.010095 0.006721 0.010721
0.075023 0.067141 0.050821 0.042866 0.033428 0.039239 0.016787 0.006459 0.015948 0.011717 0.008687 0.009976 0.010384 0.013288 0.006601 0.005676 0.008220 0.010433 0.003925 0.003225 0.004119 0.004320 0.003101 0.002610 0.004171 0.003701 0.003487 0.004185 0.004515 0.003348 0.003055 0.003601 0.003274 0.002404 0.003198 0.006011 0.004398 0.005426 0.004361 0.003428 0.001739 0.001684 0.000627 0.000245 0.000893 0.003887 0.006017 0.011072 0.036007 0.796512 0.822784 0.821229 0.938211 0.237239 0.942731 0.766931 0.578589 0.262130 0.037766 0.137898 0.102606 0.054389 0.029409 0.039779 0.023525 0.008485 0.007003 0.027409 0.013483 0.008897 0.008217 0.020724 0.013216 0.008657 0.008997 0.014577 0.011423 0.014652 0.018571 0.027119 0.009532 0.008403 0.013746 0.029972 0.014088 0.011233 0.022560 0.023856 0.011638 0.015888 0.042645 0.027360 0.016041 0.038112 0.045163 0.034418 0.032450 0.045009 0.064833 0.037631 0.067840 0.036391 0.068957 0.025325 0.020650 0.027147 0.034116 0.019573 0.020731 0.038451 0.021930 0.009330 0.020022 0.024148 0.016355 0.008479 0.019540 0.024241 0.011147 0.007764 0.007856 0.009566 0.008150 0.012152 0.015641 0.024586 0.013622 0.030188 0.011744 0.012562 0.015658 0.017713 0.015395 0.015726 0.023597 0.016686 0.022555 0.028692 0.024144 0.011458 0.009790 0.006448 0.007252 0.006759 0.006554 0.004446 0.009573 0.006453 0.003793 0.004622 0.012324 0.009980 0.004095 0.007898 0.013910 0.011795 0.012529 0.020462 0.025395 0.025524 0.023498 0.024738 0.019182 0.012561 0.015584 0.015157 0.009575 0.015392 0.020858 0.014068 0.007457 0.008109 0.005137 0.004146 0.004386 0.005238 0.003211 0.004194 0.007322 0.005769 0.002814 0.004356 0.007677 0.006596 0.003620 0.006133 0.014447 0.005444 0.004248 0.012540 0.016615 0.005508 0.007498 0.034286 0.009023 0.004681 0.012242 0.049442 0.007206 0.006135 0.055588 0.033518 0.011792 0.022412 0.069944 0.027811 0.016095 0.036409 0.018168 0.012106 0.014749 0.024921 0.004852 0.016515 0.027384 0.014355 0.011227 0.028117 0.028340 0.024473 0.025680 0.024080 0.027972 0.041591 0.046358 0.033939 0.042593 0.042319 0.040694 0.039345 0.047071 0.040844 0.028603 0.034850 0.028343 0.020540 0.023675 0.023766 0.012793 0.028271 0.015420 0.010886 0.017795 0.012501 0.008398 0.005750 0.005749 0.005018 0.005817 0.004995 0.002655 0.005161 0.004117 0.003326 0.001939 0.004199 0.003627 0.003313 0.004352 0.007193 0.008720 0.007731 0.009904 0.010654 0.007981 0.008097 0.009462 0.014754 0.007447 0.014025 0.011284 0.011885 0.011167 0.009552 0.011170 0.012145 0.016490 0.015729 0.017361 0.012336 0.011705 0.012416 0.009994 0.010559 0.007153 0.008692 0.015665 0.010782 0.007096 0.007513 0.015425 0.007369 0.009191 0.016665 0.014385 0.013740 0.012112 0.013298 0.015331 0.012177 0.006677 0.007166 0.006271 0.007905 0.007808 0.008788 0.007779 0.006152 0.007280 0.007420 0.008593 0.008573 0.008129 0.008431 0.008449 0.008923 0.008562 0.009131 0.011483 0.008795 0.009328 0.013429 0.014663 0.010351 0.010618 0.009286 0.010307 0.009744 0.007494 0.011458
0.226077 0.272270 0.367484 0.324213 0.193967 0.264651 0.060285 0.034993 0.149673 0.042264 0.018612 0.016082 0.022537 0.020763 0.012428 0.014972 0.020165 0.013825 0.009565 0.012023 0.011225 0.010054 0.008675 0.006177 0.007748 0.006412 0.007752 0.006725 0.007110 0.007350 0.007140 0.006835 0.004776 0.005045 0.005818 0.007062 0.005244 0.005713 0.005109 0.002719 0.002937 0.002260 0.001806 0.000510 0.000314 0.000599 0.003555 0.009037 0.014038 0.037973 0.743588 0.816458 0.814314 0.942731 0.168355 0.943196 0.752131 0.387803 0.153230 0.024385 0.265073 0.130047 0.028837 0.145138 0.271750 0.016401 0.012422 0.210536 0.076795 0.012669 0.017756 0.073092 0.034986 0.030385 0.044896 0.082701 0.063165 0.040128 0.073455 0.178975 0.029412 0.055584 0.101377 0.081389 0.054558 0.071984 0.060208 0.020378 0.067437 0.073317 0.040032 0.029465 0.069764 0.057843 0.031877 0.042778 0.059239 0.050433 0.094259 0.093177 0.178733 0.149216 0.216708 0.090210 0.092242 0.131531 0.144877 0.064336 0.040422 0.079581 0.077476 0.026643 0.024695 0.046570 0.043653 0.024958 0.034309 0.036534 0.055034 0.036953 0.033887 0.035565 0.041238 0.039768 0.033707 0.067064 0.056659 0.104546 0.050427 0.048042 0.052000 0.045592 0.049640 0.039851 0.056805 0.040803 0.051009 0.062007 0.064449 0.025940 0.023334 0.022877 0.019717 0.013966 0.016777 0.012658 0.017966 0.012723 0.011042 0.010122 0.016206 0.026364 0.011523 0.017802 0.031064 0.037626 0.027566 0.037407 0.046540 0.034167 0.051534 0.063704 0.050561 0.031225 0.038641 0.045521 0.025568 0.031920 0.038340 0.026388 0.017009 0.018300 0.015802 0.010017 0.012057 0.017505 0.007220 0.007682 0.016730 0.013044 0.005429 0.010023 0.018740 0.012448 0.006758 0.013096 0.031669 0.011074 0.009196 0.026224 0.041327 0.011466 0.013572 0.031451 0.021478 0.008955 0.015922 0.037446 0.024789 0.013783 0.036006 0.072653 0.042971 0.037455 0.099801 0.082006 0.054724 0.166965 0.124777 0.040661 0.143882 0.280812 0.034669 0.051628 0.120864 0.071785 0.031783 0.045348 0.041719 0.060440 0.076627 0.059351 0.053256 0.066859 0.054163 0.043467 0.046316 0.043977 0.041432 0.050894 0.057168 0.035902 0.038596 0.039851 0.024434 0.026255 0.025048 0.022842 0.014698 0.028082 0.027047 0.010652 0.018633 0.019547 0.018521 0.013048 0.011907 0.010287 0.014074 0.010977 0.006126 0.012642 0.012204 0.009527 0.006419 0.016334 0.010552 0.010825 0.018147 0.023777 0.028521 0.019982 0.025373 0.032075 0.021732 0.015312 0.017878 0.031124 0.014407 0.023340 0.015397 0.014222 0.012485 0.010364 0.012298 0.012805 0.017031 0.017132 0.025071 0.024826 0.022254 0.027821 0.020018 0.024310 0.016286 0.020381 0.020600 0.014098 0.013621 0.012606 0.017248 0.009160 0.010314 0.013739 0.008569 0.008263 0.010331 0.008498 0.008167 0.008064 0.006110 0.006545 0.005495 0.006821 0.006071 0.006971 0.007650 0.007014 0.009136 0.008162 0.009039 0.008355 0.009207 0.008493 0.011667 0.010528 0.009983 0.013990 0.015684 0.012665 0.014693 0.019062 0.012973 0.012325 0.011871 0.010996 0.012577 0.013647 0.014500 0.015055
0.086780 0.100819 0.118247 0.233702 0.128139 0.341781 0.099872 0.028021 0.255922 0.133751 0.040887 0.028876 0.066638 0.041833 0.030793 0.044382 0.085215 0.052032 0.034233 0.060741 0.078320 0.046356 0.037452 0.050401 0.046891 0.025896 0.039552 0.031136 0.033068 0.025543 0.039095 0.051800 0.022796 0.021729 0.038002 0.035975 0.013161 0.018341 0.017615 0.007021 0.008251 0.008435 0.002700 0.001974 0.000994 0.000284 0.000784 0.005152 0.016987 0.011141 0.032393 0.798011 0.782534 0.766931 0.943196 0.145754 0.962829 0.746130 0.385890 0.111492 0.042676 0.505024 0.036324 0.100484 0.477155 0.037725 0.006108 0.069428 0.049710 0.004278 0.003862 0.019713 0.011584 0.007442 0.008676 0.022844 0.021583 0.035012 0.110108 0.196744 0.047056 0.152033 0.409404 0.253385 0.082316 0.236890 0.464021 0.078762 0.091145 0.342285 0.194510 0.071461 0.138089 0.133457 0.043248 0.036515 0.037449 0.030039 0.057573 0.075504 0.128738 0.054783 0.181626 0.174912 0.103016 0.082756 0.237214 0.168697 0.103869 0.245637 0.276023 0.165921 0.107484 0.182098 0.142671 0.108794 0.079157 0.074370 0.083366 0.068141 0.027444 0.036526 0.091812 0.047699 0.030800 0.068141 0.103845 0.143662 0.124578 0.119121 0.089565 0.064346 0.098240 0.071644 0.111935 0.106681 0.100625 0.127959 0.164195 0.105421 0.069480 0.101713 0.119502 0.063289 0.055035 0.094669 0.116947 0.054322 0.071163 0.083796 0.056525 0.091822 0.073765 0.063178 0.075122 0.121817 0.071699 0.066016 0.087142 0.078677 0.094537 0.157399 0.106032 0.110625 0.063938 0.109652 0.093734 0.078984 0.059233 0.045194 0.056117 0.050603 0.026240 0.029730 0.052094 0.079224 0.026763 0.025822 0.072399 0.065302 0.023171 0.051037 0.088018 0.051905 0.033983 0.079750 0.124603 0.064639 0.049472 0.138402 0.188886 0.054127 0.041580 0.200300 0.187516 0.026695 0.052185 0.288593 0.140236 0.018899 0.145737 0.358589 0.067150 0.047181 0.202963 0.212217 0.038224 0.159902 0.396022 0.101330 0.082270 0.398028 0.248548 0.109380 0.185316 0.245455 0.147688 0.125940 0.108481 0.092337 0.142316 0.098697 0.052257 0.054757 0.040502 0.026403 0.030185 0.028948 0.027611 0.037777 0.053125 0.024471 0.021824 0.031002 0.014223 0.011099 0.015233 0.012362 0.007831 0.026597 0.037652 0.010530 0.022368 0.042858 0.040383 0.025562 0.034369 0.028066 0.034593 0.026945 0.026956 0.037482 0.032018 0.031197 0.030603 0.041157 0.021669 0.027268 0.045949 0.039712 0.033373 0.021598 0.025804 0.026880 0.012340 0.007299 0.008004 0.015366 0.005596 0.013886 0.008009 0.008294 0.007012 0.005190 0.006794 0.006839 0.010887 0.007599 0.017567 0.034844 0.019029 0.049574 0.038865 0.046130 0.024339 0.013725 0.018868 0.008359 0.012416 0.017766 0.015374 0.005660 0.009281 0.016119 0.006478 0.007657 0.011225 0.006783 0.006204 0.006252 0.005418 0.006023 0.004682 0.006379 0.005113 0.005925 0.006836 0.004531 0.005483 0.005977 0.007680 0.007040 0.007296 0.007671 0.012084 0.008332 0.007053 0.011001 0.016175 0.007881 0.008385 0.020548 0.011081 0.008212 0.008921 0.008825 0.011551 0.010459 0.006792 0.010673
0.086608 0.104989 0.103421 0.129855 0.132858 0.212179 0.103919 0.031591 0.119159 0.084138 0.047378 0.035241 0.055805 0.052360 0.030264 0.032836 0.059135 0.045886 0.026496 0.031341 0.046338 0.033472 0.026551 0.025497 0.034528 0.020606 0.027094 0.029238 0.027987 0.023297 0.034489 0.045772 0.027043 0.019646 0.025062 0.025544 0.012886 0.017101 0.015095 0.009892 0.009377 0.008807 0.004259 0.003204 0.003919 0.000760 0.000445 0.001744 0.010635 0.008699 0.018546 0.067064 0.571881 0.578589 0.752131 0.962829 0.097972 0.954035 0.774679 0.291557 0.158233 0.060965 0.095197 0.224597 0.478628 0.064123 0.022306 0.113844 0.051307 0.007787 0.007574 0.030932 0.024817 0.015601 0.015861 0.033706 0.032769 0.040610 0.086828 0.142516 0.042723 0.075770 0.232080 0.172321 0.047556 0.087880 0.321056 0.093178 0.056450 0.183945 0.204797 0.111106 0.117134 0.169795 0.108040 0.088788 0.073461 0.064691 0.114972 0.128625 0.173831 0.080985 0.190159 0.165004 0.094184 0.091303 0.193092 0.122232 0.093576 0.218937 0.226532 0.120726 0.108526 0.190233 0.129250 0.067681 0.096455 0.115105 0.083453 0.058409 0.046534 0.058821 0.078827 0.068185 0.052043 0.088366 0.100364 0.147161 0.120078 0.100813 0.085304 0.066341 0.087488 0.076435 0.114710 0.094763 0.107436 0.135228 0.139970 0.095232 0.078713 0.079869 0.083579 0.066911 0.055371 0.053639 0.081374 0.050363 0.040197 0.043822 0.059377 0.063138 0.033942 0.047662 0.070794 0.085373 0.069139 0.075372 0.091159 0.098493 0.102583 0.143037 0.106631 0.089149 0.074486 0.109449 0.085150 0.085731 0.071115 0.053685 0.050194 0.048621 0.027994 0.026445 0.045103 0.055339 0.024486 0.026721 0.058179 0.045675 0.020861 0.036742 0.072125 0.045371 0.027400 0.063284 0.112934 0.049526 0.045141 0.121874 0.133318 0.036953 0.045805 0.178585 0.109358 0.022955 0.078943 0.306788 0.082819 0.027337 0.286195 0.342899 0.060118 0.095146 0.334908 0.181324 0.046571 0.208431 0.318866 0.072942 0.061705 0.271460 0.112072 0.087448 0.110844 0.118507 0.096682 0.130604 0.105842 0.088588 0.123182 0.106236 0.081609 0.089378 0.079468 0.053234 0.055213 0.055877 0.052809 0.059236 0.076894 0.050775 0.041948 0.054837 0.031292 0.025232 0.033284 0.029052 0.019177 0.051827 0.048647 0.018585 0.041411 0.053435 0.038861 0.026857 0.036047 0.027435 0.032320 0.025034 0.019249 0.030910 0.026232 0.023920 0.019270 0.028468 0.018279 0.019792 0.033228 0.032124 0.027790 0.027428 0.029794 0.027229 0.018925 0.014098 0.015141 0.024936 0.011837 0.024156 0.016574 0.016050 0.014408 0.011350 0.014375 0.014170 0.022254 0.015824 0.028161 0.040662 0.032692 0.058869 0.047677 0.052137 0.029753 0.025033 0.034156 0.018622 0.018237 0.024517 0.026650 0.011069 0.015534 0.024943 0.014351 0.015794 0.018548 0.013754 0.013060 0.012903 0.010273 0.010656 0.008323 0.010475 0.008884 0.010204 0.011290 0.008011 0.009136 0.009362 0.011676 0.010849 0.010940 0.010839 0.014763 0.013037 0.011643 0.015702 0.022962 0.013926 0.013389 0.024296 0.016644 0.012023 0.013415 0.012692 0.015155 0.013683 0.009167 0.012038
0.078518 0.105135 0.090021 0.085793 0.115778 0.118726 0.091109 0.046550 0.070543 0.057456 0.038965 0.042699 0.052765 0.061139 0.025226 0.025486 0.033490 0.030521 0.013604 0.010399 0.014477 0.011572 0.012669 0.007602 0.012331 0.010779 0.011863 0.017092 0.013150 0.014757 0.017556 0.015268 0.011531 0.007391 0.006794 0.006841 0.005670 0.006697 0.005449 0.004322 0.004677 0.003832 0.003410 0.003180 0.003433 0.003310 0.001179 0.001110 0.003677 0.007064 0.008534 0.046092 0.063313 0.262130 0.387803 0.746130 0.954035 0.061191 0.957958 0.759407 0.350315 0.113017 0.013254 0.342821 0.245758 0.026954 0.019052 0.077119 0.013648 0.006176 0.005781 0.014834 0.017505 0.018882 0.022807 0.029669 0.030170 0.027355 0.042479 0.056979 0.018342 0.022691 0.031245 0.031573 0.019286 0.016197 0.039261 0.023354 0.021458 0.048885 0.067859 0.044972 0.050968 0.140145 0.103210 0.078271 0.068981 0.075491 0.125392 0.132072 0.157574 0.096318 0.191054 0.112187 0.067421 0.092337 0.142543 0.058682 0.050331 0.115100 0.158480 0.038049 0.065114 0.116499 0.089538 0.026340 0.066916 0.078035 0.044716 0.026928 0.042830 0.049587 0.030570 0.052253 0.063190 0.079044 0.055387 0.110435 0.071164 0.062645 0.055188 0.057392 0.046978 0.053924 0.072970 0.051819 0.069361 0.082049 0.070842 0.043019 0.053207 0.034556 0.030556 0.032114 0.032871 0.016938 0.025461 0.024141 0.012113 0.010367 0.028719 0.028596 0.010907 0.021239 0.046601 0.039878 0.048255 0.060126 0.065339 0.066910 0.075592 0.078750 0.085277 0.043923 0.061770 0.070798 0.047261 0.057818 0.052850 0.045720 0.028248 0.025941 0.019733 0.017553 0.017757 0.017026 0.014102 0.020991 0.029586 0.018426 0.012298 0.014910 0.026335 0.021375 0.012741 0.019524 0.044610 0.020887 0.021827 0.047873 0.052276 0.021387 0.037567 0.060050 0.020899 0.017627 0.044901 0.095875 0.022361 0.025302 0.160951 0.153033 0.051046 0.097954 0.296801 0.104029 0.055816 0.189026 0.124768 0.034266 0.046415 0.117980 0.016908 0.044333 0.064820 0.035325 0.028362 0.080786 0.062556 0.055852 0.063762 0.070164 0.072510 0.088289 0.084522 0.066145 0.066603 0.065237 0.060155 0.063940 0.063057 0.052126 0.046942 0.051071 0.035651 0.029570 0.035127 0.030638 0.025166 0.048055 0.030447 0.017083 0.032470 0.030458 0.015910 0.011059 0.013432 0.012739 0.013055 0.010174 0.005708 0.010096 0.008092 0.006764 0.004638 0.008687 0.009303 0.009152 0.015209 0.019996 0.023690 0.026467 0.027283 0.021518 0.019587 0.016137 0.017884 0.020248 0.016048 0.023215 0.020808 0.019590 0.017499 0.014686 0.016686 0.016610 0.021739 0.019722 0.023447 0.024493 0.032202 0.044723 0.035517 0.035476 0.023217 0.027740 0.032499 0.022589 0.019428 0.016128 0.023112 0.015370 0.015904 0.019120 0.014905 0.015180 0.016338 0.015684 0.013304 0.013843 0.011701 0.011979 0.010618 0.011905 0.011586 0.012480 0.013079 0.010506 0.010864 0.010613 0.012863 0.013039 0.011916 0.010909 0.013452 0.013933 0.012946 0.013644 0.018342 0.016121 0.013607 0.017667 0.015450 0.011948 0.012693 0.012061 0.013376 0.013258 0.009999 0.012581
0.070154 0.082765 0.068955 0.085797 0.111375 0.181553 0.133832 0.046027 0.083499 0.087842 0.055150 0.049614 0.078846 0.089431 0.039687 0.048729 0.066623 0.047457 0.027246 0.026646 0.031141 0.027281 0.026380 0.016310 0.020023 0.013122 0.016342 0.020761 0.017384 0.020482 0.023106 0.024551 0.017463 0.014229 0.012486 0.011587 0.007062 0.007989 0.006486 0.005712 0.006969 0.007110 0.004715 0.004522 0.006473 0.006233 0.003121 0.002199 0.004151 0.006944 0.007904 0.030491 0.198247 0.037766 0.153230 0.385890 0.774679 0.957958 0.027098 0.956225 0.784430 0.418808 0.153943 0.316380 0.662306 0.055794 0.050768 0.148902 0.020205 0.003890 0.004435 0.011694 0.016824 0.015259 0.020747 0.032716 0.034753 0.031011 0.051971 0.049353 0.020952 0.027957 0.053801 0.038807 0.021310 0.021371 0.100864 0.036751 0.031039 0.150133 0.225283 0.084785 0.101502 0.291392 0.199424 0.088354 0.076226 0.078076 0.102835 0.118098 0.142601 0.086006 0.215093 0.184544 0.099763 0.139833 0.227683 0.115174 0.078910 0.202481 0.237505 0.067324 0.082638 0.180476 0.113463 0.035768 0.080121 0.086007 0.048022 0.034072 0.044611 0.056702 0.050493 0.054900 0.072098 0.111270 0.088707 0.148381 0.101240 0.090740 0.071853 0.071174 0.070046 0.070972 0.087125 0.078933 0.102377 0.119798 0.128690 0.079675 0.081070 0.068934 0.057210 0.049997 0.056095 0.034887 0.053281 0.043989 0.029456 0.021905 0.054558 0.056440 0.024114 0.043607 0.074051 0.071484 0.065493 0.074523 0.078687 0.072754 0.080736 0.091701 0.095534 0.065680 0.075381 0.095562 0.081724 0.087741 0.076670 0.068837 0.056475 0.039777 0.028561 0.033645 0.034414 0.030844 0.024548 0.034300 0.046253 0.031747 0.021088 0.030120 0.044778 0.040408 0.026811 0.049779 0.079723 0.046808 0.053262 0.097613 0.082735 0.042275 0.064478 0.088279 0.042943 0.030901 0.069289 0.133330 0.051192 0.042357 0.216614 0.236605 0.061443 0.114443 0.320279 0.199737 0.089021 0.208148 0.194348 0.068197 0.068289 0.126768 0.035004 0.090009 0.111226 0.074563 0.060372 0.126827 0.098787 0.092053 0.110323 0.107005 0.096315 0.103951 0.084140 0.065916 0.068263 0.065735 0.060326 0.066509 0.071153 0.051545 0.043676 0.051895 0.032705 0.027993 0.035700 0.033086 0.027554 0.060178 0.047336 0.021934 0.044124 0.047959 0.028967 0.022013 0.023986 0.019407 0.020279 0.016757 0.010660 0.016032 0.014257 0.013095 0.010722 0.016610 0.016348 0.020924 0.034872 0.035599 0.035911 0.038261 0.037244 0.031150 0.022413 0.016735 0.016642 0.021086 0.014480 0.023417 0.021085 0.022066 0.018621 0.015825 0.017216 0.018087 0.023433 0.019010 0.026815 0.040902 0.043123 0.065694 0.052468 0.052974 0.030712 0.029128 0.031385 0.020773 0.022838 0.022309 0.025326 0.014461 0.016879 0.021602 0.015157 0.015077 0.018238 0.014473 0.012587 0.012515 0.012060 0.012921 0.011229 0.013684 0.012165 0.012228 0.013282 0.010421 0.010205 0.010058 0.011838 0.011941 0.012402 0.010764 0.014123 0.013911 0.013937 0.014680 0.019557 0.016175 0.014308 0.020794 0.014238 0.010948 0.012544 0.010830 0.012612 0.011367 0.008216 0.011415
0.060865 0.065938 0.051166 0.065756 0.076483 0.134179 0.085449 0.024575 0.067296 0.071316 0.048451 0.041084 0.067328 0.084687 0.049400 0.053269 0.060246 0.053240 0.028846 0.027381 0.037462 0.032189 0.021985 0.014461 0.021625 0.012717 0.013267 0.019741 0.022396 0.026651 0.021936 0.022516 0.016945 0.013371 0.011787 0.010372 0.006379 0.008000 0.005385 0.004627 0.008086 0.007128 0.004969 0.006132 0.008367 0.013641 0.007699 0.005512 0.006966 0.008452 0.011504 0.019393 0.057835 0.137898 0.024385 0.111492 0.291557 0.759407 0.956225 0.019360 0.953491 0.705943 0.366387 0.663381 0.218906 0.035757 0.026101 0.153202 0.017513 0.002760 0.002227 0.005460 0.011682 0.011660 0.016525 0.032062 0.028841 0.021434 0.029117 0.032849 0.012471 0.023231 0.030127 0.025142 0.020318 0.010632 0.052736 0.023082 0.017533 0.053348 0.172590 0.046401 0.036831 0.173949 0.144343 0.065417 0.048926 0.065178 0.080502 0.071219 0.089671 0.049415 0.143154 0.107886 0.060247 0.101806 0.146439 0.053108 0.042594 0.162555 0.164309 0.029716 0.081001 0.182575 0.074986 0.020595 0.062121 0.063876 0.027132 0.024330 0.033947 0.046979 0.029394 0.035875 0.059817 0.098750 0.056953 0.108061 0.054114 0.048093 0.039700 0.045580 0.040416 0.042843 0.052505 0.057675 0.068132 0.086211 0.086298 0.049412 0.051182 0.044205 0.034613 0.028428 0.036725 0.022285 0.031256 0.026777 0.018524 0.015306 0.042872 0.042266 0.015612 0.040677 0.063392 0.052403 0.049943 0.065197 0.067964 0.056213 0.053702 0.062179 0.063561 0.042357 0.056143 0.077882 0.051556 0.063778 0.056559 0.048291 0.034088 0.030741 0.021979 0.024351 0.026918 0.024382 0.017252 0.023439 0.036822 0.027794 0.014249 0.022882 0.036470 0.035052 0.017514 0.038434 0.068105 0.033301 0.034305 0.072314 0.073264 0.035767 0.054807 0.092943 0.045221 0.023091 0.083223 0.152685 0.034354 0.031216 0.217332 0.164612 0.030613 0.088468 0.260972 0.091108 0.054468 0.136799 0.081197 0.043746 0.050463 0.074257 0.015483 0.055027 0.070414 0.035841 0.031268 0.065330 0.063862 0.065297 0.075160 0.076060 0.072414 0.087941 0.073263 0.056145 0.062070 0.058204 0.054272 0.060209 0.070400 0.049087 0.043176 0.053009 0.034444 0.033902 0.039666 0.031694 0.029012 0.062385 0.039617 0.018988 0.045506 0.038149 0.022546 0.019147 0.018812 0.012805 0.019758 0.017086 0.009045 0.012508 0.015128 0.012115 0.008929 0.012566 0.015647 0.017254 0.025595 0.025945 0.028123 0.030251 0.029338 0.022617 0.023435 0.017247 0.017649 0.022809 0.016436 0.025281 0.022285 0.024367 0.018861 0.018422 0.018848 0.019544 0.021549 0.019736 0.023714 0.029991 0.035198 0.041170 0.026904 0.033027 0.017472 0.021908 0.028050 0.018711 0.020779 0.017611 0.024170 0.016582 0.019259 0.023564 0.016466 0.018261 0.023457 0.017131 0.013348 0.014976 0.016875 0.014988 0.012868 0.017606 0.014970 0.014680 0.014992 0.014917 0.012966 0.012990 0.013486 0.013821 0.018398 0.012872 0.017144 0.019479 0.022425 0.017335 0.021694 0.024030 0.019786 0.025483 0.016163 0.013866 0.017119 0.014259 0.014135 0.013524 0.012463 0.013312
0.044048 0.041003 0.037157 0.040361 0.043990 0.065453 0.042856 0.013906 0.031111 0.041106 0.031624 0.037888 0.053087 0.067262 0.031132 0.043996 0.039076 0.039717 0.015604 0.020619 0.015684 0.012612 0.009410 0.006394 0.010273 0.006271 0.007550 0.013101 0.011653 0.013078 0.014745 0.014209 0.012216 0.010627 0.010095 0.010586 0.008403 0.013303 0.007956 0.005457 0.007139 0.008911 0.006694 0.007091 0.012537 0.023234 0.012379 0.008557 0.013608 0.018183 0.012901 0.028212 0.074864 0.102606 0.265073 0.042676 0.158233 0.350315 0.784430 0.953491 0.034151 0.953684 0.817137 0.907183 0.764743 0.044363 0.030422 0.022430 0.010107 0.002809 0.001052 0.002614 0.007647 0.007409 0.012035 0.020573 0.022727 0.015230 0.020212 0.016035 0.004535 0.006419 0.013731 0.011303 0.007421 0.005748 0.034082 0.013602 0.009009 0.030877 0.081845 0.029395 0.014610 0.075480 0.059325 0.030836 0.021565 0.030082 0.036533 0.035232 0.051632 0.025500 0.081791 0.058145 0.042092 0.069489 0.152320 0.050062 0.033705 0.144057 0.128487 0.021859 0.055670 0.138753 0.058794 0.014503 0.055055 0.071020 0.021178 0.014136 0.031987 0.045111 0.018619 0.025549 0.071120 0.117013 0.043014 0.087085 0.038013 0.037521 0.032671 0.038050 0.036260 0.041783 0.059855 0.054097 0.075108 0.082879 0.098695 0.036285 0.035788 0.029344 0.025995 0.020154 0.028392 0.014715 0.020883 0.017552 0.013956 0.009944 0.027623 0.033597 0.012872 0.022837 0.050010 0.048627 0.042456 0.054886 0.060769 0.062583 0.054769 0.059101 0.074234 0.042577 0.060458 0.069644 0.054274 0.065854 0.061860 0.056373 0.031840 0.027727 0.019438 0.018755 0.013756 0.012946 0.011971 0.016232 0.022933 0.014406 0.010340 0.015396 0.023379 0.024242 0.013770 0.021725 0.039245 0.024162 0.026559 0.043563 0.047686 0.026651 0.048548 0.072101 0.026147 0.020644 0.062377 0.125159 0.022687 0.025291 0.141003 0.121177 0.023268 0.047437 0.181244 0.076637 0.045122 0.100986 0.075103 0.047036 0.044727 0.076901 0.014808 0.056689 0.067584 0.044413 0.027202 0.064642 0.082140 0.063429 0.059789 0.050930 0.056098 0.069592 0.064173 0.045777 0.056437 0.055048 0.051638 0.052277 0.053079 0.038912 0.031932 0.033147 0.023438 0.022529 0.026968 0.024713 0.024755 0.052578 0.029818 0.019926 0.040905 0.028136 0.012971 0.011572 0.011215 0.008735 0.009611 0.009736 0.005109 0.007918 0.006834 0.006545 0.004878 0.007449 0.009488 0.010180 0.018019 0.017562 0.017502 0.025949 0.025597 0.020053 0.017912 0.013703 0.015456 0.017621 0.013660 0.019131 0.018885 0.020518 0.015486 0.015259 0.016408 0.018617 0.020656 0.019691 0.027026 0.029648 0.040297 0.043310 0.021778 0.023286 0.011895 0.015651 0.017534 0.013606 0.015672 0.011261 0.015046 0.009545 0.012727 0.014735 0.010884 0.012178 0.014591 0.012336 0.011302 0.010106 0.011162 0.013067 0.011315 0.015861 0.014702 0.016492 0.013675 0.010358 0.010874 0.010399 0.011599 0.013740 0.017209 0.010255 0.010384 0.010211 0.011712 0.011103 0.012452 0.008730 0.009772 0.014242 0.013517 0.008400 0.011981 0.008389 0.009483 0.009355 0.006608 0.009890
0.031356 0.035787 0.027699 0.072437 0.045936 0.165206 0.119875 0.022136 0.094137 0.125752 0.073037 0.038617 0.110405 0.067659 0.049887 0.107133 0.120268 0.052718 0.048078 0.099278 0.076622 0.047367 0.042828 0.054729 0.055796 0.022697 0.032519 0.042361 0.048398 0.038023 0.044266 0.070924 0.045781 0.047256 0.060611 0.056938 0.017183 0.029210 0.025469 0.007705 0.017235 0.045231 0.014161 0.010330 0.044294 0.055873 0.016534 0.016171 0.060991 0.024305 0.012715 0.068215 0.119240 0.054389 0.130047 0.505024 0.060965 0.113017 0.418808 0.705943 0.953684 0.022011 0.963235 0.854769 0.880469 0.811525 0.029886 0.014703 0.012752 0.005654 0.001334 0.001745 0.003082 0.003482 0.004216 0.009523 0.010984 0.017490 0.033562 0.028150 0.005967 0.020150 0.154915 0.123766 0.022074 0.083108 0.754179 0.250537 0.045066 0.609163 0.763971 0.094926 0.084557 0.450275 0.145949 0.027971 0.015655 0.018432 0.028078 0.047394 0.072197 0.025507 0.142316 0.236017 0.096402 0.092776 0.429862 0.324155 0.089894 0.405886 0.574556 0.174398 0.117951 0.490144 0.330163 0.082634 0.118545 0.222075 0.131889 0.047819 0.043278 0.101394 0.104374 0.031018 0.043942 0.111379 0.102613 0.126074 0.085890 0.136632 0.070249 0.053027 0.086340 0.060466 0.060954 0.107953 0.085507 0.134059 0.182454 0.131701 0.087368 0.125083 0.134260 0.068243 0.086402 0.112165 0.116482 0.073696 0.098607 0.085663 0.085923 0.146349 0.092321 0.097261 0.114292 0.136236 0.080745 0.064026 0.082182 0.054538 0.053870 0.089342 0.090593 0.107986 0.067227 0.117234 0.139657 0.140113 0.098123 0.116295 0.147863 0.094230 0.060110 0.100526 0.086310 0.063767 0.059349 0.052033 0.082887 0.074628 0.040421 0.090244 0.112810 0.089427 0.079506 0.154234 0.136417 0.111341 0.157628 0.141725 0.138068 0.089630 0.100316 0.108761 0.151759 0.059507 0.068479 0.165622 0.159294 0.032771 0.083725 0.282743 0.065062 0.043600 0.153071 0.203549 0.054507 0.061669 0.195237 0.122492 0.043251 0.133439 0.112866 0.111862 0.105249 0.171983 0.128583 0.100941 0.131473 0.116234 0.129007 0.073000 0.068470 0.065355 0.045879 0.031848 0.037668 0.037307 0.033733 0.045167 0.063433 0.036812 0.033998 0.048886 0.026941 0.022348 0.032070 0.029705 0.023716 0.074705 0.089464 0.040320 0.094049 0.105211 0.075571 0.077447 0.079295 0.038463 0.046020 0.048747 0.040516 0.033211 0.035052 0.033791 0.039678 0.036216 0.029426 0.043078 0.069813 0.053004 0.037465 0.040666 0.041154 0.035881 0.019788 0.014363 0.012940 0.023413 0.010249 0.021664 0.014725 0.016246 0.012130 0.010540 0.012193 0.015210 0.022655 0.017658 0.036200 0.096609 0.051539 0.114715 0.057908 0.064769 0.028739 0.017181 0.022497 0.011344 0.021389 0.026370 0.021377 0.008994 0.015590 0.023668 0.009666 0.011536 0.020632 0.012978 0.008619 0.010385 0.010936 0.011439 0.008381 0.016189 0.009964 0.011454 0.011946 0.005926 0.006840 0.008009 0.008832 0.007322 0.010001 0.008357 0.013238 0.008157 0.007831 0.011273 0.015883 0.007613 0.008654 0.024154 0.011463 0.008335 0.009637 0.008142 0.011154 0.009966 0.005936 0.009283
0.036922 0.043835 0.042846 0.056378 0.050260 0.084056 0.060832 0.019108 0.027372 0.043058 0.039498 0.027276 0.045690 0.059531 0.031174 0.060561 0.036620 0.032443 0.017311 0.024832 0.016313 0.013413 0.012266 0.008775 0.013712 0.008697 0.011762 0.017052 0.016930 0.018401 0.020209 0.020235 0.015477 0.013257 0.012484 0.014902 0.011233 0.016812 0.016821 0.006889 0.008474 0.017098 0.014010 0.009466 0.018047 0.060168 0.028203 0.016936 0.038087 0.040203 0.013107 0.010563 0.036037 0.029409 0.028837 0.036324 0.095197 0.013254 0.153943 0.366387 0.817137 0.963235 0.041663 0.965848 0.844932 0.886606 0.859467 0.035189 0.021784 0.011410 0.004694 0.006807 0.008647 0.009093 0.011721 0.015073 0.013369 0.012417 0.011356 0.010591 0.004255 0.003361 0.007550 0.031156 0.007059 0.003955 0.145926 0.102130 0.009867 0.047223 0.586222 0.068356 0.011846 0.166014 0.154518 0.025337 0.015051 0.021655 0.026901 0.032672 0.048310 0.025705 0.095215 0.074809 0.038021 0.083677 0.240016 0.085703 0.036115 0.300684 0.343826 0.039547 0.074013 0.485331 0.204495 0.022008 0.107030 0.248820 0.064606 0.017351 0.074567 0.112370 0.033715 0.030315 0.094136 0.124575 0.035639 0.059023 0.022653 0.025115 0.023422 0.027017 0.027867 0.031418 0.038211 0.036235 0.043172 0.060958 0.056601 0.029927 0.031856 0.025664 0.027526 0.023886 0.030941 0.015922 0.031568 0.028574 0.016342 0.014084 0.042954 0.056835 0.016960 0.043226 0.082630 0.056321 0.050307 0.062960 0.060495 0.044784 0.044397 0.050273 0.058986 0.038579 0.056128 0.072107 0.048338 0.065032 0.076058 0.071359 0.044885 0.041120 0.037803 0.035370 0.023013 0.019376 0.018635 0.019215 0.024597 0.016173 0.010718 0.015404 0.021917 0.022604 0.014319 0.022606 0.033416 0.019114 0.029140 0.032335 0.024732 0.018708 0.055674 0.032309 0.013476 0.025283 0.056768 0.031799 0.019640 0.027695 0.041120 0.032994 0.032249 0.036092 0.057003 0.044818 0.064548 0.048773 0.023833 0.062484 0.061955 0.042854 0.010153 0.053279 0.049041 0.025525 0.019590 0.044832 0.065150 0.060937 0.061802 0.049964 0.068289 0.079806 0.067621 0.051566 0.061427 0.059832 0.050876 0.061476 0.068483 0.053519 0.046611 0.053492 0.039761 0.039996 0.046133 0.047754 0.046893 0.071166 0.044367 0.044347 0.078813 0.038140 0.022081 0.023874 0.020829 0.012113 0.014253 0.012393 0.006285 0.008970 0.007660 0.006179 0.006136 0.008277 0.010681 0.012134 0.021221 0.022497 0.023468 0.036057 0.034957 0.029452 0.028363 0.023930 0.024239 0.026926 0.021167 0.027764 0.027005 0.025773 0.020481 0.021206 0.022872 0.031803 0.042719 0.048772 0.068645 0.091859 0.066862 0.055948 0.021162 0.027767 0.014441 0.019780 0.020465 0.015996 0.018676 0.015644 0.018388 0.012860 0.013657 0.019430 0.012137 0.013355 0.018469 0.017764 0.012714 0.013369 0.016030 0.018269 0.016034 0.024461 0.019826 0.020036 0.015688 0.010791 0.012358 0.011974 0.012549 0.012318 0.016189 0.009713 0.012816 0.010425 0.009843 0.010517 0.013061 0.009907 0.010418 0.016004 0.014734 0.010507 0.011962 0.009970 0.010769 0.010842 0.008221 0.011426
0.028656 0.029632 0.027175 0.033191 0.024231 0.046828 0.027851 0.007571 0.014935 0.020066 0.013506 0.009970 0.013915 0.023264 0.013385 0.018930 0.010884 0.013140 0.005698 0.005885 0.005536 0.005095 0.003790 0.002757 0.006518 0.004029 0.004044 0.005102 0.007202 0.006642 0.005257 0.007322 0.005870 0.004082 0.004235 0.006088 0.005100 0.006020 0.005646 0.003488 0.004904 0.004948 0.004442 0.005728 0.008450 0.018569 0.014707 0.020943 0.015582 0.023073 0.021431 0.016551 0.023339 0.039779 0.145138 0.100484 0.224597 0.342821 0.316380 0.663381 0.907183 0.854769 0.965848 0.146090 0.949748 0.860094 0.898086 0.872666 0.039136 0.019023 0.007308 0.023479 0.030453 0.015815 0.024349 0.043822 0.024238 0.015354 0.018172 0.039080 0.007086 0.005702 0.009406 0.017472 0.006890 0.003353 0.016003 0.009104 0.005218 0.003166 0.017966 0.006223 0.002276 0.005596 0.010786 0.007126 0.004585 0.006728 0.008840 0.009488 0.014872 0.008331 0.017054 0.010518 0.011188 0.012947 0.025821 0.010232 0.008182 0.031827 0.050266 0.005992 0.009806 0.050372 0.023327 0.006311 0.018462 0.036816 0.012989 0.008802 0.022015 0.023700 0.009849 0.015916 0.031006 0.052753 0.017419 0.038931 0.013534 0.013240 0.012581 0.013891 0.015153 0.014254 0.018231 0.019965 0.020166 0.029699 0.032911 0.011864 0.010861 0.009939 0.008023 0.006255 0.008740 0.004820 0.006946 0.007104 0.005288 0.003778 0.009520 0.017807 0.004687 0.009699 0.028040 0.018262 0.014583 0.019567 0.021146 0.012392 0.013900 0.016236 0.018821 0.012896 0.018331 0.022821 0.012884 0.016070 0.016739 0.012155 0.007777 0.009763 0.007090 0.005651 0.005429 0.006172 0.004148 0.004577 0.007585 0.005192 0.003417 0.005352 0.007501 0.007662 0.005189 0.007798 0.014370 0.007943 0.009113 0.018663 0.017443 0.008503 0.023628 0.047951 0.011125 0.010004 0.052286 0.090101 0.012439 0.015111 0.066776 0.056403 0.015748 0.024208 0.086956 0.031497 0.022483 0.035640 0.022109 0.024997 0.019679 0.028591 0.003876 0.017650 0.017948 0.008976 0.005950 0.013219 0.012728 0.014151 0.020767 0.022752 0.028769 0.036112 0.035344 0.031200 0.033151 0.032590 0.025874 0.031812 0.038847 0.030644 0.023502 0.027056 0.023424 0.018899 0.018041 0.015576 0.014185 0.021249 0.014593 0.007470 0.014118 0.010660 0.006384 0.006156 0.006563 0.003510 0.005068 0.004133 0.002525 0.002930 0.003026 0.002717 0.002541 0.003463 0.003889 0.005210 0.006925 0.009242 0.011116 0.013087 0.016226 0.014567 0.014727 0.012108 0.012874 0.015154 0.011364 0.016579 0.014472 0.014561 0.011839 0.011745 0.011984 0.013630 0.014365 0.012243 0.018578 0.014267 0.016137 0.014796 0.006209 0.008058 0.005823 0.008450 0.009989 0.007796 0.009863 0.007800 0.008721 0.006733 0.007223 0.011067 0.006275 0.006661 0.011153 0.010768 0.006552 0.006938 0.008336 0.009705 0.007284 0.011045 0.008973 0.010451 0.010680 0.008536 0.010450 0.007497 0.008788 0.008960 0.013130 0.008070 0.012011 0.007997 0.008533 0.008348 0.008285 0.007795 0.008184 0.011875 0.008213 0.008539 0.009255 0.007762 0.008145 0.009077 0.008864 0.010857
0.023392 0.020993 0.014220 0.042102 0.020411 0.125285 0.094430 0.011709 0.079133 0.099845 0.057762 0.025213 0.063723 0.048331 0.048950 0.110485 0.075489 0.037160 0.049969 0.078934 0.046479 0.051618 0.031018 0.033365 0.049729 0.018721 0.020849 0.020111 0.038445 0.025698 0.024701 0.056660 0.045236 0.039515 0.062468 0.078278 0.022608 0.037732 0.047166 0.014911 0.033148 0.055129 0.011997 0.013391 0.041430 0.026761 0.012381 0.022396 0.037105 0.009283 0.022144 0.148332 0.049389 0.023525 0.271750 0.477155 0.478628 0.245758 0.662306 0.218906 0.764743 0.880469 0.844932 0.949748 0.249209 0.939217 0.852283 0.883000 0.866399 0.029567 0.017294 0.044232 0.023194 0.012035 0.011634 0.035613 0.028723 0.029397 0.103447 0.271768 0.043245 0.079003 0.495092 0.477230 0.053210 0.113008 0.734581 0.170829 0.027798 0.142732 0.202890 0.021814 0.010573 0.018489 0.010896 0.006271 0.003405 0.003661 0.005500 0.008990 0.015138 0.007100 0.023463 0.053369 0.027543 0.013296 0.082920 0.096787 0.024686 0.117021 0.328234 0.101200 0.041437 0.239897 0.192853 0.044058 0.044292 0.113876 0.068578 0.025902 0.015385 0.038776 0.076593 0.017524 0.021636 0.110054 0.100189 0.133243 0.075885 0.110341 0.040701 0.033500 0.073225 0.033350 0.044465 0.083992 0.056804 0.093207 0.169359 0.086913 0.041633 0.097852 0.091465 0.031458 0.047265 0.068443 0.059708 0.035958 0.077670 0.046429 0.041282 0.134411 0.074528 0.057683 0.116664 0.156798 0.048389 0.039908 0.058548 0.031709 0.029294 0.058714 0.058108 0.074452 0.038343 0.089548 0.099511 0.081153 0.052410 0.039741 0.075223 0.054056 0.021227 0.038212 0.070297 0.063882 0.032128 0.027373 0.064291 0.058980 0.021900 0.070862 0.085800 0.055714 0.048009 0.131694 0.106166 0.074018 0.110828 0.185368 0.164873 0.059912 0.079270 0.235502 0.240221 0.034876 0.075431 0.328330 0.219130 0.019966 0.102046 0.311179 0.035357 0.023562 0.140627 0.188452 0.030427 0.034217 0.155708 0.110743 0.018093 0.069611 0.074053 0.071764 0.054588 0.113177 0.077463 0.048064 0.051514 0.054811 0.082331 0.053885 0.043437 0.039153 0.024392 0.017458 0.018952 0.019380 0.015684 0.020476 0.033528 0.017787 0.015732 0.027314 0.014391 0.010473 0.014032 0.013858 0.009153 0.030894 0.068246 0.017314 0.038889 0.062932 0.068378 0.066167 0.057901 0.022379 0.038303 0.034496 0.027272 0.014649 0.019632 0.020082 0.027170 0.019788 0.017380 0.027738 0.046097 0.037472 0.024129 0.020481 0.024720 0.022380 0.010309 0.006608 0.006887 0.013407 0.005338 0.012305 0.008220 0.008711 0.006859 0.005646 0.005836 0.007288 0.009152 0.006209 0.016812 0.043602 0.017244 0.050007 0.021122 0.025311 0.013701 0.007073 0.010633 0.005230 0.010187 0.015806 0.012479 0.004313 0.007730 0.015852 0.005038 0.005649 0.013453 0.007481 0.004168 0.004865 0.005278 0.005902 0.004605 0.007330 0.004845 0.005551 0.006849 0.003328 0.004281 0.004671 0.005468 0.004459 0.006526 0.005083 0.009410 0.005401 0.005408 0.007571 0.010238 0.004624 0.005374 0.015642 0.005824 0.004723 0.005930 0.005243 0.007942 0.006800 0.004231 0.007537
0.032042 0.033107 0.028944 0.065068 0.038784 0.110621 0.104190 0.021731 0.052146 0.068182 0.054319 0.032278 0.045249 0.050178 0.054933 0.101504 0.049558 0.038428 0.048107 0.062524 0.028957 0.026377 0.027131 0.020802 0.039767 0.018127 0.020545 0.020771 0.037875 0.026569 0.024278 0.042686 0.036699 0.032527 0.041838 0.061437 0.021529 0.041710 0.073341 0.028493 0.036069 0.091174 0.049701 0.021557 0.046407 0.074593 0.022426 0.024441 0.057401 0.023416 0.012727 0.034592 0.023854 0.008485 0.016401 0.037725 0.064123 0.026954 0.055794 0.035757 0.044363 0.811525 0.886606 0.860094 0.939217 0.266654 0.926541 0.842346 0.859104 0.712284 0.040960 0.125095 0.035855 0.018514 0.015864 0.020575 0.019741 0.021585 0.031242 0.139475 0.047809 0.021735 0.259149 0.618827 0.068114 0.045565 0.767543 0.605165 0.022972 0.134108 0.649129 0.068831 0.009461 0.059254 0.046816 0.008770 0.007917 0.009344 0.012323 0.015699 0.022959 0.010764 0.037501 0.060424 0.024027 0.026812 0.191471 0.147643 0.029193 0.263051 0.508646 0.137314 0.056649 0.571545 0.473343 0.049629 0.087176 0.430305 0.158580 0.016426 0.039971 0.147847 0.070502 0.018705 0.049386 0.138346 0.079235 0.094212 0.046903 0.060496 0.031139 0.030141 0.048755 0.035352 0.037624 0.061221 0.055413 0.085665 0.107229 0.072126 0.045069 0.063983 0.070889 0.035778 0.042871 0.045107 0.060084 0.045775 0.057319 0.044157 0.076991 0.139441 0.057252 0.095882 0.151717 0.132197 0.072807 0.065610 0.065380 0.034639 0.032037 0.052533 0.050763 0.051703 0.042304 0.108728 0.080161 0.075274 0.067632 0.050938 0.064229 0.046431 0.030763 0.038568 0.056229 0.047958 0.030168 0.028760 0.044019 0.047173 0.020955 0.047144 0.062632 0.047362 0.035879 0.088859 0.081023 0.050972 0.102788 0.132382 0.082781 0.056624 0.105772 0.079574 0.089281 0.062375 0.064994 0.061285 0.102636 0.050736 0.043102 0.086447 0.045619 0.027769 0.044601 0.090607 0.062655 0.022089 0.044401 0.134835 0.041068 0.030049 0.034610 0.101139 0.056164 0.057982 0.054855 0.061697 0.066857 0.064749 0.088004 0.071127 0.071581 0.075919 0.054658 0.044191 0.047780 0.046232 0.038265 0.049820 0.076043 0.045098 0.044753 0.060744 0.042693 0.028989 0.034704 0.043780 0.031490 0.058152 0.087362 0.060817 0.073295 0.056531 0.081584 0.077382 0.050671 0.022939 0.040901 0.029506 0.018488 0.017952 0.018223 0.014701 0.016101 0.017463 0.014728 0.021599 0.036101 0.040328 0.033867 0.034441 0.041131 0.039275 0.025017 0.019946 0.022019 0.036856 0.017008 0.030616 0.026040 0.026142 0.020095 0.019187 0.018292 0.025663 0.040151 0.032764 0.096487 0.126268 0.061385 0.063847 0.026419 0.033296 0.017050 0.013024 0.022150 0.014658 0.019305 0.021623 0.025501 0.010237 0.011972 0.027891 0.013599 0.013005 0.020528 0.019756 0.009677 0.010425 0.010538 0.011080 0.007752 0.011850 0.008662 0.010748 0.010814 0.005804 0.007382 0.007865 0.008851 0.007112 0.011637 0.008637 0.012744 0.008266 0.008904 0.011642 0.014153 0.008554 0.008261 0.022436 0.010116 0.008524 0.010020 0.008205 0.010807 0.008808 0.005867 0.008807
0.026316 0.026220 0.018541 0.027769 0.017214 0.026949 0.018420 0.004801 0.007369 0.009154 0.009630 0.007939 0.008887 0.016355 0.015068 0.022303 0.008048 0.014630 0.006518 0.006360 0.004016 0.003566 0.003145 0.002162 0.004416 0.003345 0.003576 0.004163 0.007785 0.005499 0.004698 0.006254 0.005477 0.004077 0.004318 0.008087 0.005694 0.008437 0.016453 0.009304 0.009146 0.015648 0.023225 0.017196 0.012523 0.032012 0.018207 0.012630 0.014169 0.016488 0.011556 0.005944 0.005962 0.007003 0.012422 0.006108 0.022306 0.019052 0.050768 0.026101 0.030422 0.029886 0.859467 0.898086 0.852283 0.926541 0.208617 0.915385 0.793013 0.715954 0.471459 0.066898 0.123714 0.042989 0.034886 0.030944 0.014352 0.010138 0.008010 0.022176 0.009701 0.002257 0.007484 0.046838 0.005474 0.001179 0.027719 0.045931 0.002507 0.001997 0.054152 0.007257 0.001685 0.005039 0.013442 0.005078 0.004779 0.005689 0.006339 0.005749 0.008058 0.005028 0.012020 0.009042 0.006507 0.009228 0.027767 0.010507 0.005790 0.038166 0.088222 0.007365 0.010109 0.157634 0.092239 0.005010 0.017482 0.130647 0.018674 0.004719 0.016989 0.047889 0.008254 0.007372 0.029335 0.051663 0.015586 0.029237 0.010130 0.009950 0.009282 0.012683 0.012490 0.012478 0.014137 0.014264 0.014886 0.022375 0.016436 0.010039 0.008946 0.007515 0.006528 0.005762 0.008113 0.004144 0.007210 0.007366 0.004784 0.004163 0.014372 0.018329 0.005520 0.018019 0.038866 0.016913 0.023985 0.029865 0.023861 0.012357 0.011306 0.012958 0.011992 0.009287 0.012758 0.022559 0.011795 0.013648 0.016447 0.010604 0.006718 0.007099 0.004872 0.004987 0.005085 0.005149 0.004134 0.005358 0.006430 0.005715 0.003237 0.004961 0.006301 0.007079 0.004436 0.006438 0.009750 0.006280 0.011024 0.016013 0.011057 0.009371 0.036783 0.021405 0.007540 0.011413 0.041490 0.017187 0.008063 0.017741 0.025512 0.012824 0.009667 0.014668 0.022316 0.016053 0.023240 0.010545 0.005668 0.025687 0.013838 0.006609 0.002531 0.017443 0.010767 0.003947 0.004285 0.010168 0.012773 0.011890 0.017608 0.021155 0.028638 0.037077 0.036225 0.028624 0.037557 0.037655 0.031205 0.039812 0.049068 0.045869 0.036517 0.039742 0.029338 0.021299 0.022560 0.024764 0.016386 0.025243 0.017425 0.015002 0.015547 0.009087 0.008416 0.008523 0.005733 0.003225 0.005866 0.004070 0.002317 0.002641 0.003585 0.002278 0.001896 0.002397 0.002505 0.003259 0.004805 0.006739 0.010747 0.014275 0.015826 0.015533 0.012560 0.010178 0.014229 0.015666 0.010767 0.018368 0.018349 0.018532 0.014189 0.013237 0.014355 0.018193 0.024579 0.022945 0.053380 0.025420 0.018184 0.012020 0.005447 0.006658 0.004965 0.005624 0.011933 0.008995 0.008327 0.008529 0.012575 0.006359 0.006956 0.013631 0.009369 0.011587 0.009315 0.009846 0.006822 0.006578 0.007368 0.008363 0.006868 0.007932 0.007589 0.008385 0.007225 0.004894 0.007378 0.006228 0.007778 0.005645 0.009367 0.005611 0.007034 0.005784 0.006852 0.006002 0.007344 0.005697 0.005669 0.009688 0.006579 0.005792 0.007418 0.005826 0.006633 0.006720 0.005946 0.008684
0.032991 0.033333 0.027185 0.043422 0.028060 0.055696 0.033570 0.008745 0.017985 0.020683 0.018239 0.019133 0.020759 0.028159 0.031366 0.047644 0.014048 0.017823 0.014824 0.011025 0.008315 0.008581 0.005699 0.003630 0.010772 0.006652 0.004851 0.006034 0.013535 0.009851 0.006899 0.015158 0.014712 0.009453 0.011992 0.032980 0.013022 0.023784 0.035163 0.025155 0.025137 0.028357 0.034828 0.035153 0.029681 0.025186 0.031793 0.040350 0.019545 0.015870 0.079109 0.089504 0.012490 0.027409 0.210536 0.069428 0.113844 0.077119 0.148902 0.153202 0.022430 0.014703 0.035189 0.872666 0.883000 0.842346 0.915385 0.104610 0.928434 0.766045 0.641178 0.547127 0.086675 0.171121 0.139232 0.200584 0.096291 0.049389 0.062617 0.310340 0.088030 0.017300 0.132603 0.258273 0.028677 0.006761 0.072828 0.053292 0.005472 0.003598 0.020847 0.011508 0.002985 0.005647 0.009281 0.006381 0.004850 0.005232 0.005387 0.005004 0.007523 0.004481 0.008025 0.008881 0.006324 0.007074 0.011559 0.009123 0.008729 0.028092 0.051327 0.009969 0.018955 0.073438 0.077170 0.011052 0.026564 0.083204 0.027865 0.010705 0.016884 0.040011 0.016788 0.014184 0.039004 0.076896 0.040902 0.080904 0.030765 0.029663 0.020254 0.025197 0.031198 0.025866 0.034219 0.043462 0.035429 0.050631 0.054933 0.022009 0.016475 0.017277 0.014475 0.009178 0.015488 0.009874 0.015872 0.014974 0.012436 0.010450 0.034617 0.058318 0.018067 0.051479 0.090032 0.048648 0.043769 0.046415 0.044565 0.029913 0.022767 0.027625 0.025665 0.020858 0.025129 0.044826 0.022429 0.022906 0.021146 0.013118 0.011757 0.011417 0.006789 0.006898 0.009734 0.011296 0.007266 0.009107 0.013358 0.013499 0.007016 0.011914 0.015829 0.017142 0.010849 0.018719 0.030689 0.019481 0.035448 0.090414 0.061906 0.030705 0.088096 0.189909 0.091393 0.031442 0.122638 0.198074 0.046063 0.028462 0.094892 0.100291 0.022001 0.027351 0.066447 0.063232 0.033840 0.022989 0.024058 0.046001 0.017941 0.018331 0.008932 0.028819 0.029200 0.014854 0.013162 0.025680 0.027289 0.026177 0.035812 0.037026 0.053337 0.050911 0.041318 0.028240 0.036433 0.036237 0.030829 0.036993 0.047502 0.035237 0.029222 0.037307 0.027375 0.018104 0.020276 0.023446 0.016199 0.031767 0.037136 0.017476 0.023878 0.018977 0.019010 0.015820 0.013034 0.006311 0.013611 0.009213 0.004823 0.004365 0.006609 0.005674 0.003890 0.004198 0.004946 0.007008 0.008913 0.011937 0.015907 0.017712 0.020244 0.019666 0.012778 0.010763 0.013785 0.019747 0.010896 0.021304 0.017517 0.017180 0.012249 0.010301 0.010689 0.012553 0.013802 0.013760 0.022197 0.017049 0.012563 0.011086 0.006283 0.006429 0.005763 0.006177 0.012793 0.008911 0.009467 0.012919 0.017796 0.007012 0.011863 0.017794 0.010300 0.008585 0.009745 0.007897 0.005540 0.005683 0.005449 0.006939 0.005301 0.007115 0.005937 0.006174 0.005734 0.004681 0.005415 0.005042 0.006070 0.005682 0.007669 0.005826 0.007766 0.006633 0.007642 0.007124 0.008773 0.006365 0.006528 0.013777 0.007636 0.006692 0.007851 0.005766 0.006701 0.006376 0.004887 0.007615
0.032275 0.037261 0.033707 0.064090 0.031922 0.084634 0.062888 0.018594 0.038341 0.038273 0.028363 0.020910 0.028025 0.029714 0.043502 0.091529 0.028218 0.022624 0.037372 0.040389 0.019754 0.021698 0.020163 0.013759 0.029628 0.018308 0.017077 0.016519 0.033614 0.022708 0.017258 0.042061 0.035029 0.027583 0.040540 0.082498 0.027443 0.050497 0.095892 0.043054 0.047167 0.086478 0.053867 0.048203 0.069250 0.046561 0.030173 0.057595 0.042027 0.015453 0.058358 0.121020 0.019043 0.013483 0.076795 0.049710 0.051307 0.013648 0.020205 0.017513 0.010107 0.012752 0.021784 0.039136 0.866399 0.859104 0.793013 0.928434 0.014955 0.917953 0.752042 0.676782 0.265139 0.036182 0.197284 0.284625 0.238774 0.142193 0.178006 0.687272 0.388040 0.096611 0.625549 0.817663 0.176796 0.064566 0.579681 0.320196 0.012394 0.016927 0.086240 0.011297 0.002762 0.005505 0.007372 0.005019 0.004580 0.004032 0.004133 0.004408 0.006538 0.004724 0.008150 0.012356 0.008920 0.008531 0.028871 0.040069 0.013223 0.048488 0.202459 0.070654 0.028198 0.252621 0.329285 0.053071 0.059323 0.297176 0.166595 0.020294 0.034945 0.140739 0.062340 0.019474 0.050716 0.122717 0.078642 0.098457 0.057863 0.058716 0.039705 0.049306 0.070343 0.053467 0.061218 0.083688 0.068635 0.090706 0.103926 0.081912 0.045264 0.061231 0.057898 0.035603 0.048556 0.038818 0.057643 0.055769 0.053907 0.036230 0.094662 0.152341 0.062482 0.117915 0.189458 0.122645 0.079701 0.071257 0.068811 0.034675 0.028854 0.039415 0.034267 0.039239 0.036656 0.068739 0.051752 0.043970 0.035196 0.027660 0.033643 0.033238 0.018912 0.020409 0.033923 0.036861 0.023077 0.029606 0.041731 0.050732 0.027908 0.039130 0.051143 0.050981 0.037568 0.086536 0.094588 0.065021 0.130559 0.211710 0.133351 0.109362 0.178262 0.184961 0.188501 0.105648 0.124942 0.121496 0.112576 0.052507 0.053494 0.110018 0.047971 0.027466 0.054361 0.122643 0.080123 0.026746 0.051585 0.124628 0.035538 0.023591 0.034592 0.076751 0.048080 0.031504 0.040076 0.048539 0.041990 0.045488 0.066661 0.067943 0.069296 0.054476 0.035511 0.025662 0.031699 0.032475 0.024553 0.034928 0.048938 0.036074 0.027916 0.044696 0.030936 0.022413 0.022362 0.031022 0.019477 0.037539 0.076859 0.034909 0.030468 0.042663 0.069808 0.047537 0.034374 0.021029 0.040986 0.024385 0.016623 0.012708 0.016836 0.013073 0.012103 0.010487 0.010347 0.017851 0.023677 0.025647 0.030610 0.032633 0.037135 0.034703 0.023585 0.016149 0.017277 0.025813 0.012711 0.023096 0.020084 0.019245 0.015851 0.013296 0.015322 0.017855 0.028716 0.021739 0.052618 0.056735 0.033658 0.030665 0.016803 0.015696 0.013157 0.010522 0.021417 0.012214 0.013715 0.024176 0.025501 0.007204 0.011878 0.023631 0.009354 0.007637 0.012161 0.008852 0.005101 0.005731 0.006000 0.006003 0.004553 0.005653 0.004222 0.004195 0.005176 0.003800 0.004323 0.004630 0.004753 0.003861 0.006307 0.004674 0.008668 0.006055 0.006809 0.007629 0.010185 0.006173 0.006294 0.013597 0.005620 0.005622 0.005477 0.004800 0.005851 0.005397 0.004099 0.007231
0.034753 0.044984 0.039613 0.049710 0.037894 0.055593 0.036066 0.017390 0.014031 0.015579 0.016184 0.013524 0.009886 0.014894 0.017805 0.023716 0.008309 0.011012 0.011942 0.010308 0.005566 0.006840 0.007854 0.003824 0.009177 0.007784 0.006292 0.007597 0.013100 0.012067 0.007221 0.013938 0.014574 0.009375 0.010444 0.030500 0.015398 0.025375 0.045486 0.032859 0.025148 0.041536 0.055172 0.046093 0.033502 0.043797 0.029403 0.025222 0.016041 0.014945 0.024609 0.018109 0.011518 0.008897 0.012669 0.004278 0.007787 0.006176 0.003890 0.002760 0.002809 0.005654 0.011410 0.019023 0.029567 0.712284 0.715954 0.766045 0.917953 0.000878 0.896580 0.703963 0.320468 0.087928 0.013276 0.135419 0.110633 0.054249 0.028852 0.230199 0.139458 0.005822 0.047954 0.444639 0.048275 0.003434 0.088912 0.153393 0.003833 0.001925 0.026364 0.007643 0.001920 0.005016 0.009526 0.007088 0.006307 0.007028 0.006313 0.005436 0.007250 0.005695 0.009421 0.009625 0.006691 0.010907 0.021211 0.011948 0.006861 0.033551 0.111084 0.017104 0.013236 0.182749 0.223141 0.014287 0.035625 0.313865 0.108329 0.007181 0.042710 0.167127 0.019586 0.012808 0.059814 0.091426 0.034832 0.054149 0.022954 0.020788 0.021896 0.039618 0.035222 0.044744 0.044689 0.047271 0.049352 0.052962 0.040189 0.029351 0.025744 0.019229 0.017717 0.018355 0.024802 0.010739 0.024927 0.031937 0.013887 0.011984 0.066823 0.084361 0.018246 0.060989 0.130287 0.046496 0.049118 0.058065 0.043462 0.023689 0.020554 0.020507 0.021114 0.015425 0.025662 0.035766 0.018148 0.022067 0.023521 0.018951 0.012413 0.014259 0.012004 0.008512 0.010905 0.011136 0.008842 0.013286 0.014534 0.016396 0.011355 0.011152 0.016679 0.019416 0.012216 0.018098 0.031618 0.019260 0.035872 0.047735 0.030628 0.044009 0.105790 0.044095 0.027406 0.080950 0.083986 0.026847 0.029944 0.052386 0.035022 0.023251 0.033374 0.030978 0.043175 0.043854 0.060388 0.019525 0.009679 0.058959 0.031776 0.009888 0.005942 0.040777 0.022316 0.007005 0.009722 0.024049 0.025410 0.026587 0.030593 0.043680 0.055791 0.049201 0.042306 0.034815 0.042971 0.043440 0.034892 0.043691 0.055780 0.051656 0.037631 0.053331 0.054631 0.040559 0.037766 0.054005 0.037100 0.041898 0.049235 0.042500 0.026396 0.018643 0.030690 0.022223 0.012203 0.008826 0.020725 0.010711 0.004736 0.005392 0.006565 0.004323 0.002815 0.003555 0.004848 0.006380 0.008587 0.012443 0.019053 0.028245 0.033381 0.029448 0.027008 0.025786 0.027057 0.030671 0.022880 0.028127 0.029467 0.026351 0.023854 0.022755 0.025792 0.029928 0.041299 0.038014 0.060506 0.032819 0.029283 0.014647 0.009581 0.010386 0.009036 0.014464 0.026068 0.022084 0.015614 0.020914 0.034163 0.014269 0.013946 0.025426 0.016904 0.010197 0.011709 0.012911 0.008969 0.008848 0.008384 0.008789 0.006640 0.007702 0.007179 0.006650 0.007044 0.007426 0.007492 0.007494 0.006680 0.006238 0.011547 0.006500 0.008417 0.009406 0.010719 0.008780 0.011600 0.009204 0.009431 0.014911 0.007547 0.008617 0.007557 0.006111 0.006962 0.006846 0.006002 0.009422
0.033467 0.043645 0.036708 0.034807 0.026461 0.032814 0.021529 0.010682 0.009945 0.010950 0.010652 0.009744 0.008066 0.012904 0.014391 0.014977 0.005402 0.006227 0.006239 0.003669 0.003522 0.004023 0.004025 0.001969 0.005070 0.004126 0.003809 0.004798 0.008558 0.006834 0.004930 0.010152 0.010461 0.006941 0.007815 0.021166 0.015697 0.019381 0.033861 0.030697 0.031406 0.028192 0.038841 0.062017 0.035113 0.029404 0.041255 0.056497 0.013414 0.011418 0.036511 0.022149 0.007263 0.008217 0.017756 0.003862 0.007574 0.005781 0.004435 0.002227 0.001052 0.001334 0.004694 0.007308 0.017294 0.040960 0.471459 0.641178 0.752042 0.896580 0.000202 0.903426 0.667484 0.235649 0.100951 0.026682 0.169040 0.064605 0.033719 0.207132 0.132443 0.004526 0.015940 0.147978 0.019223 0.001736 0.009839 0.019127 0.002918 0.001300 0.004646 0.002900 0.001689 0.003020 0.005465 0.005000 0.004707 0.004979 0.005148 0.004429 0.005722 0.004790 0.006153 0.006375 0.004653 0.006265 0.006497 0.004323 0.003653 0.008436 0.022130 0.004574 0.006197 0.040024 0.058408 0.006597 0.016369 0.106445 0.043000 0.008381 0.028386 0.105829 0.015912 0.013527 0.052888 0.075321 0.025603 0.040254 0.017992 0.014843 0.017354 0.028528 0.027636 0.030221 0.033837 0.031036 0.032650 0.040380 0.029277 0.019574 0.018382 0.013284 0.010093 0.011293 0.014598 0.006150 0.013869 0.018394 0.007217 0.006075 0.035452 0.034215 0.009530 0.038567 0.079101 0.034321 0.044808 0.051747 0.036228 0.020793 0.018131 0.016632 0.016062 0.011297 0.019253 0.022522 0.012202 0.014253 0.017166 0.012118 0.007364 0.008811 0.007491 0.004632 0.005643 0.005291 0.004548 0.006943 0.008125 0.007625 0.006210 0.006883 0.010450 0.010914 0.007299 0.011679 0.021588 0.013109 0.021623 0.041157 0.025967 0.026624 0.075722 0.049633 0.019679 0.040099 0.085395 0.034664 0.020769 0.042537 0.041178 0.028413 0.024267 0.027616 0.041040 0.037287 0.038428 0.018091 0.009293 0.035158 0.023475 0.009176 0.003754 0.018940 0.014650 0.004799 0.005872 0.014892 0.012419 0.019673 0.021828 0.034358 0.044915 0.046449 0.039993 0.035295 0.042389 0.043574 0.036057 0.044828 0.052076 0.051639 0.037721 0.050622 0.044975 0.039527 0.035586 0.041615 0.030491 0.030924 0.028423 0.018616 0.015338 0.011133 0.011683 0.007706 0.005837 0.003908 0.007884 0.005980 0.002849 0.002854 0.003832 0.003401 0.001715 0.002187 0.003631 0.004892 0.006136 0.009637 0.017320 0.030215 0.038774 0.031746 0.028081 0.023842 0.025894 0.028804 0.023714 0.032120 0.031445 0.031615 0.029209 0.025931 0.030603 0.031955 0.038859 0.034863 0.045056 0.021473 0.020560 0.011933 0.008350 0.009870 0.009196 0.016105 0.029182 0.024854 0.017168 0.018307 0.028948 0.014787 0.014344 0.020746 0.014774 0.010368 0.010475 0.010536 0.008155 0.008983 0.008721 0.009792 0.007241 0.007321 0.006619 0.006490 0.006770 0.007571 0.008109 0.008358 0.006635 0.005834 0.009192 0.006326 0.008402 0.009435 0.009756 0.009869 0.012052 0.011057 0.010357 0.016594 0.009213 0.011154 0.008264 0.006999 0.007500 0.007827 0.007756 0.010675
0.029920 0.040208 0.037316 0.035088 0.024941 0.039422 0.032013 0.014173 0.017707 0.017910 0.015407 0.013345 0.011327 0.017289 0.012808 0.015640 0.006957 0.005886 0.006707 0.004765 0.004628 0.005715 0.005080 0.003033 0.007628 0.005723 0.005472 0.008021 0.013355 0.009585 0.009755 0.021426 0.019108 0.014632 0.019702 0.044359 0.027536 0.036244 0.052401 0.036491 0.046742 0.041196 0.037763 0.073415 0.066345 0.030109 0.042710 0.147628 0.040303 0.017512 0.079843 0.087205 0.021934 0.020724 0.073092 0.019713 0.030932 0.014834 0.011694 0.005460 0.002614 0.001745 0.006807 0.023479 0.044232 0.125095 0.066898 0.547127 0.676782 0.703963 0.903426 0.000130 0.888197 0.707449 0.377464 0.270964 0.091510 0.200814 0.112106 0.662848 0.430270 0.018406 0.093280 0.438700 0.054271 0.003858 0.026359 0.032023 0.004448 0.001630 0.004491 0.003232 0.002382 0.003351 0.004426 0.004449 0.003898 0.004120 0.004302 0.004261 0.005185 0.004619 0.005343 0.005775 0.004311 0.005200 0.005910 0.004139 0.003311 0.008157 0.023921 0.006670 0.006429 0.043192 0.101270 0.012459 0.027137 0.175028 0.130610 0.014834 0.069777 0.196887 0.051356 0.033467 0.096025 0.130617 0.054470 0.069638 0.033690 0.027676 0.027272 0.040173 0.043851 0.040313 0.056762 0.049876 0.051645 0.064281 0.064177 0.036317 0.029632 0.025422 0.017367 0.021363 0.027414 0.010536 0.028912 0.037347 0.013810 0.009788 0.059530 0.050089 0.013048 0.039834 0.092078 0.058122 0.055667 0.061721 0.057771 0.030291 0.033007 0.031424 0.033331 0.022410 0.042654 0.049778 0.023277 0.023857 0.026995 0.018606 0.012215 0.015887 0.014494 0.007879 0.012701 0.012022 0.007238 0.010935 0.012864 0.012786 0.010561 0.013916 0.020794 0.018492 0.013075 0.028162 0.043451 0.023455 0.048495 0.105742 0.060228 0.050436 0.126662 0.129787 0.045587 0.055171 0.116886 0.081769 0.050750 0.055741 0.064258 0.086476 0.071157 0.042877 0.061856 0.087835 0.055583 0.027675 0.020869 0.049219 0.033673 0.021877 0.007262 0.024648 0.021538 0.009818 0.010858 0.023341 0.020280 0.035602 0.037105 0.044167 0.055126 0.052440 0.043671 0.036783 0.042528 0.041008 0.030537 0.040511 0.045570 0.040583 0.028093 0.046896 0.041494 0.044426 0.036878 0.041141 0.030473 0.034079 0.039530 0.015747 0.015713 0.015726 0.017578 0.010757 0.009634 0.005394 0.009423 0.007703 0.004486 0.003884 0.004780 0.004621 0.002827 0.002713 0.003728 0.005821 0.009320 0.011726 0.017244 0.030567 0.045190 0.037300 0.030711 0.027801 0.026588 0.037883 0.024444 0.034071 0.033141 0.033005 0.031685 0.024797 0.029846 0.027363 0.037857 0.029171 0.041760 0.025671 0.022324 0.016410 0.010824 0.015265 0.012143 0.019659 0.030974 0.021692 0.016599 0.020355 0.029103 0.012114 0.013088 0.021859 0.012302 0.009383 0.012296 0.011366 0.008314 0.008608 0.008245 0.007480 0.005876 0.006765 0.005275 0.005836 0.007570 0.008598 0.008709 0.008586 0.008205 0.007021 0.009547 0.006437 0.009532 0.011158 0.009823 0.010781 0.012533 0.013855 0.011784 0.015936 0.009083 0.011848 0.006908 0.006434 0.007424 0.006966 0.006618 0.010074
0.031543 0.046684 0.041799 0.028695 0.023833 0.029572 0.021077 0.010358 0.012137 0.012336 0.011102 0.011639 0.009492 0.013185 0.009051 0.010831 0.005563 0.005758 0.006092 0.004836 0.003954 0.004048 0.005680 0.002942 0.007931 0.005218 0.005509 0.008190 0.013504 0.009505 0.008562 0.017743 0.017658 0.013190 0.012974 0.029321 0.034835 0.035409 0.046589 0.041362 0.052708 0.039250 0.042070 0.077401 0.062733 0.037650 0.039519 0.135022 0.035223 0.018553 0.054874 0.050929 0.017234 0.013216 0.034986 0.011584 0.024817 0.017505 0.016824 0.011682 0.007647 0.003082 0.008647 0.030453 0.023194 0.035855 0.123714 0.086675 0.265139 0.320468 0.667484 0.888197 0.000187 0.870635 0.710042 0.480554 0.223145 0.030168 0.129831 0.575383 0.496885 0.021804 0.054637 0.387846 0.057960 0.003521 0.013268 0.026122 0.004495 0.001183 0.003380 0.002877 0.001923 0.002522 0.004203 0.003902 0.003379 0.004160 0.004207 0.004198 0.005034 0.005305 0.005324 0.004376 0.004033 0.007199 0.005446 0.003839 0.003450 0.006970 0.012902 0.004356 0.005346 0.039321 0.061324 0.008160 0.029731 0.193631 0.110077 0.011404 0.113308 0.266040 0.048560 0.034837 0.169712 0.170103 0.057247 0.066968 0.029233 0.022280 0.024898 0.037607 0.033020 0.038302 0.051167 0.041902 0.046206 0.053021 0.047682 0.031532 0.028109 0.017925 0.013818 0.019701 0.022893 0.007779 0.022185 0.027172 0.008131 0.006181 0.040644 0.027080 0.007473 0.026897 0.061882 0.035493 0.042382 0.060009 0.049189 0.024646 0.026326 0.023085 0.023903 0.014266 0.032916 0.027062 0.016517 0.019620 0.024942 0.019244 0.010619 0.014979 0.014066 0.006883 0.010091 0.009333 0.006683 0.009748 0.010427 0.010858 0.009081 0.010059 0.016583 0.016530 0.010889 0.020492 0.035872 0.018764 0.034892 0.063474 0.036491 0.039313 0.103474 0.070321 0.027074 0.050549 0.091197 0.055591 0.032554 0.053845 0.047928 0.048656 0.061177 0.040511 0.046819 0.060221 0.045653 0.023784 0.010983 0.030606 0.020048 0.013444 0.005004 0.019777 0.017369 0.007540 0.008853 0.020058 0.015429 0.026213 0.028505 0.038262 0.047949 0.050637 0.046968 0.043142 0.047962 0.047948 0.037865 0.045815 0.050239 0.050728 0.033819 0.050343 0.050039 0.054296 0.039342 0.044456 0.038449 0.039291 0.037456 0.019367 0.018745 0.016261 0.015618 0.009466 0.008692 0.005036 0.007491 0.006229 0.003791 0.003743 0.004318 0.004431 0.002877 0.002957 0.003741 0.005742 0.009680 0.012552 0.019052 0.032611 0.058340 0.041928 0.038939 0.034378 0.037709 0.045114 0.032433 0.037231 0.039840 0.040022 0.043503 0.036686 0.041505 0.038933 0.047085 0.037532 0.041886 0.027725 0.026078 0.015942 0.010494 0.016046 0.013166 0.026830 0.040541 0.033992 0.021206 0.019373 0.036038 0.016532 0.014289 0.023705 0.020001 0.010940 0.013144 0.015605 0.010912 0.009206 0.010665 0.009416 0.006673 0.007613 0.006220 0.007144 0.008256 0.009806 0.009812 0.010121 0.009169 0.009579 0.011222 0.008048 0.011709 0.013088 0.011170 0.011485 0.012950 0.015459 0.014253 0.017971 0.012043 0.015975 0.009330 0.008484 0.008931 0.008351 0.008108 0.010995
0.030375 0.039898 0.033594 0.020387 0.021781 0.018283 0.013056 0.005956 0.006940 0.008110 0.008478 0.012400 0.009156 0.014476 0.007269 0.007263 0.004819 0.006513 0.004007 0.002538 0.002543 0.002334 0.002549 0.001482 0.003006 0.002725 0.002496 0.004732 0.006269 0.006100 0.005588 0.008388 0.011375 0.008901 0.008084 0.018452 0.031332 0.040508 0.035907 0.051566 0.044287 0.026201 0.034503 0.056956 0.034881 0.024658 0.023418 0.045143 0.012717 0.008435 0.029063 0.017027 0.007145 0.008657 0.030385 0.007442 0.015601 0.018882 0.015259 0.011660 0.007409 0.003482 0.009093 0.015815 0.012035 0.018514 0.042989 0.171121 0.036182 0.087928 0.235649 0.707449 0.870635 0.002996 0.878204 0.695919 0.291922 0.046041 0.008652 0.391496 0.250234 0.009698 0.014415 0.097863 0.014443 0.001642 0.002408 0.006267 0.001808 0.000641 0.001943 0.002651 0.001506 0.002000 0.003721 0.003214 0.003017 0.003361 0.003507 0.003368 0.003854 0.002865 0.003143 0.002638 0.002101 0.003274 0.003722 0.002909 0.003005 0.007155 0.008071 0.003688 0.006358 0.017849 0.024362 0.004440 0.013098 0.078273 0.029733 0.005048 0.027962 0.125423 0.021575 0.014913 0.107422 0.138964 0.041936 0.062847 0.025086 0.018838 0.024755 0.034147 0.025744 0.032870 0.046959 0.032748 0.040450 0.043761 0.033879 0.020806 0.022196 0.010697 0.007786 0.012379 0.013836 0.004617 0.011450 0.015807 0.004699 0.004261 0.026006 0.015220 0.004118 0.013120 0.031739 0.020093 0.027280 0.047671 0.051866 0.033805 0.033252 0.023280 0.023175 0.012672 0.027315 0.021263 0.012071 0.017037 0.022386 0.016748 0.007179 0.008287 0.007049 0.004356 0.004984 0.005056 0.004420 0.006560 0.007169 0.006502 0.005919 0.005956 0.010316 0.011138 0.008754 0.013008 0.024120 0.012728 0.021431 0.046811 0.027930 0.023769 0.089291 0.078568 0.020524 0.036311 0.083026 0.061406 0.019671 0.035848 0.055712 0.029769 0.024179 0.027172 0.036690 0.026993 0.021324 0.014743 0.005344 0.011281 0.007845 0.005368 0.002113 0.009597 0.008282 0.004280 0.005275 0.014470 0.013400 0.020000 0.020285 0.023736 0.032136 0.043030 0.043884 0.035302 0.042897 0.043240 0.038861 0.040677 0.035525 0.042238 0.031690 0.036927 0.033616 0.038892 0.035416 0.039048 0.030963 0.045105 0.027963 0.019630 0.026856 0.014092 0.008583 0.006204 0.005754 0.003375 0.004799 0.004474 0.002402 0.002727 0.002909 0.002669 0.001726 0.001788 0.002507 0.003454 0.004512 0.006330 0.008405 0.018817 0.029170 0.018144 0.018184 0.018733 0.025288 0.028332 0.025705 0.031414 0.036133 0.036574 0.040427 0.032767 0.037317 0.034627 0.041198 0.032651 0.029987 0.015530 0.014944 0.009347 0.005876 0.008636 0.006972 0.014173 0.025406 0.023539 0.013800 0.009282 0.018616 0.009275 0.009063 0.013165 0.014935 0.012154 0.009744 0.012982 0.009751 0.007180 0.007404 0.007393 0.006453 0.007060 0.007295 0.008163 0.008751 0.008084 0.009168 0.010997 0.012242 0.010503 0.011669 0.009739 0.008783 0.010960 0.009443 0.008290 0.009330 0.009325 0.008703 0.009416 0.010226 0.010139 0.008698 0.007350 0.007944 0.007504 0.006079 0.010521
0.041051 0.058523 0.051038 0.028525 0.030291 0.022843 0.017242 0.007685 0.007302 0.008987 0.010158 0.015181 0.012400 0.022027 0.010813 0.011709 0.008300 0.010452 0.006205 0.003173 0.003694 0.003205 0.003119 0.001904 0.003839 0.003338 0.003072 0.005664 0.008043 0.008069 0.006755 0.009591 0.013294 0.011244 0.008890 0.017448 0.036757 0.038502 0.040614 0.065608 0.075026 0.028627 0.043554 0.099276 0.055005 0.026827 0.033224 0.095105 0.018932 0.008971 0.046270 0.027328 0.007013 0.008997 0.044896 0.008676 0.015861 0.022807 0.020747 0.016525 0.012035 0.004216 0.011721 0.024349 0.011634 0.015864 0.034886 0.139232 0.197284 0.013276 0.100951 0.377464 0.710042 0.878204 0.041219 0.916118 0.702455 0.107218 0.043474 0.245108 0.290772 0.006643 0.013759 0.126274 0.012162 0.001305 0.002046 0.003137 0.001193 0.000567 0.001564 0.002372 0.001288 0.001800 0.003084 0.002610 0.002074 0.002542 0.002620 0.002727 0.003495 0.002495 0.002635 0.002512 0.001982 0.002900 0.002971 0.002858 0.002662 0.003977 0.003305 0.002153 0.004328 0.006865 0.012890 0.003928 0.010001 0.052506 0.033089 0.006108 0.026317 0.144792 0.038437 0.017759 0.118600 0.173015 0.057981 0.084783 0.035396 0.025481 0.033192 0.051903 0.035751 0.042533 0.057240 0.042803 0.046695 0.050777 0.036943 0.024166 0.023619 0.012464 0.008804 0.013737 0.016653 0.005546 0.014499 0.020096 0.005564 0.005214 0.044000 0.021928 0.004642 0.015884 0.041776 0.021585 0.026538 0.044969 0.051009 0.035278 0.033053 0.020712 0.022445 0.011626 0.027673 0.021657 0.013414 0.019991 0.029467 0.022935 0.009518 0.012967 0.010452 0.005067 0.006033 0.005359 0.004857 0.007423 0.008030 0.006837 0.005685 0.005948 0.009176 0.010681 0.007827 0.010397 0.021290 0.011015 0.019694 0.051040 0.032079 0.023769 0.094080 0.104631 0.021792 0.031392 0.082529 0.076098 0.019302 0.027053 0.073778 0.047133 0.030330 0.031715 0.070408 0.048890 0.034140 0.019171 0.007794 0.015487 0.007317 0.005873 0.002367 0.011409 0.008480 0.005165 0.005991 0.014408 0.016334 0.026963 0.030267 0.030485 0.039392 0.056135 0.056158 0.044536 0.052119 0.052832 0.043717 0.049300 0.044861 0.052238 0.035748 0.049988 0.046561 0.064196 0.057321 0.059922 0.046792 0.065972 0.038335 0.022707 0.032506 0.020166 0.009063 0.006779 0.007578 0.004329 0.006178 0.006290 0.003314 0.003543 0.004223 0.004063 0.002432 0.002591 0.003496 0.005240 0.006451 0.009319 0.012724 0.031612 0.050359 0.030725 0.033103 0.038091 0.047480 0.051074 0.047755 0.049766 0.052108 0.049750 0.053289 0.041645 0.047511 0.046100 0.054627 0.049853 0.045045 0.025879 0.024175 0.013389 0.008486 0.011937 0.009800 0.018730 0.029895 0.025334 0.016083 0.013396 0.025397 0.012101 0.011956 0.017178 0.017108 0.012906 0.013213 0.015350 0.011823 0.009992 0.010405 0.008953 0.007684 0.008628 0.008042 0.008947 0.010133 0.010161 0.012363 0.012386 0.012187 0.015022 0.015491 0.010339 0.012028 0.018021 0.015003 0.010983 0.012781 0.014197 0.013302 0.013182 0.012329 0.012679 0.008898 0.009751 0.009442 0.008233 0.006886 0.011028
0.045160 0.054173 0.049993 0.044900 0.037346 0.051033 0.041704 0.014773 0.025854 0.029173 0.031251 0.028734 0.028810 0.040729 0.026024 0.028678 0.022232 0.022376 0.019281 0.010309 0.015704 0.011756 0.011584 0.007205 0.018321 0.009752 0.008918 0.017178 0.031080 0.024091 0.017569 0.027742 0.033166 0.036620 0.030558 0.047376 0.083753 0.093829 0.070364 0.124873 0.197057 0.084926 0.068917 0.204372 0.161683 0.061214 0.070508 0.182938 0.058308 0.017258 0.098727 0.092575 0.015850 0.014577 0.082701 0.022844 0.033706 0.029669 0.032716 0.032062 0.020573 0.009523 0.015073 0.043822 0.035613 0.020575 0.030944 0.200584 0.284625 0.135419 0.026682 0.270964 0.480554 0.695919 0.916118 0.087881 0.966953 0.655281 0.264518 0.746430 0.583275 0.020402 0.024471 0.357139 0.037262 0.001830 0.001963 0.002739 0.001217 0.000726 0.002135 0.003125 0.002077 0.001945 0.002809 0.002849 0.002265 0.002241 0.002452 0.002980 0.004026 0.003198 0.004108 0.004715 0.003871 0.004144 0.004141 0.004144 0.003554 0.006024 0.005561 0.003198 0.006464 0.013381 0.027253 0.006037 0.011512 0.082253 0.075977 0.009120 0.034677 0.223509 0.087066 0.017750 0.111291 0.229814 0.110216 0.137426 0.067127 0.044397 0.055783 0.089333 0.067557 0.069415 0.087709 0.078179 0.075138 0.084223 0.078584 0.050418 0.044115 0.030544 0.020789 0.025837 0.033935 0.012277 0.027054 0.038259 0.012838 0.010247 0.061092 0.048966 0.010367 0.029388 0.077174 0.051037 0.040072 0.065024 0.090515 0.050429 0.046807 0.034607 0.031083 0.020505 0.035592 0.038949 0.025116 0.035992 0.051739 0.039081 0.020235 0.030651 0.022994 0.012387 0.015143 0.013515 0.011321 0.013633 0.018358 0.019107 0.012047 0.014632 0.024216 0.025571 0.017681 0.037524 0.056241 0.024513 0.061651 0.161360 0.070740 0.042114 0.182056 0.234948 0.068014 0.046066 0.160210 0.211354 0.063182 0.034543 0.121785 0.139705 0.040919 0.031717 0.067549 0.085877 0.041289 0.018071 0.014149 0.027266 0.010263 0.007887 0.004501 0.017404 0.014106 0.011788 0.013656 0.026587 0.030816 0.042719 0.053646 0.056202 0.063391 0.077731 0.070268 0.056721 0.063748 0.060775 0.052900 0.060415 0.064419 0.063275 0.041985 0.064472 0.056073 0.058092 0.051699 0.057475 0.044645 0.081426 0.077996 0.038696 0.063313 0.054091 0.034499 0.022267 0.026151 0.011700 0.017180 0.019439 0.014020 0.010954 0.016021 0.019740 0.011554 0.009897 0.011386 0.020991 0.030626 0.034421 0.032946 0.061872 0.089528 0.058235 0.049342 0.051474 0.060964 0.079284 0.048737 0.064846 0.055739 0.058741 0.058962 0.048335 0.053826 0.048833 0.060579 0.045359 0.056453 0.047819 0.029609 0.026803 0.017633 0.026713 0.021773 0.029684 0.053589 0.036377 0.028650 0.031339 0.051023 0.016534 0.017633 0.031802 0.023734 0.015705 0.017501 0.017985 0.010984 0.009923 0.009232 0.008544 0.007063 0.009156 0.008153 0.009078 0.010599 0.009823 0.009759 0.011813 0.013487 0.012545 0.012709 0.010034 0.012764 0.013587 0.013496 0.011957 0.015626 0.014711 0.012792 0.018283 0.013914 0.012744 0.011343 0.010944 0.011350 0.010665 0.007907 0.011743
0.040285 0.043020 0.043310 0.038562 0.039678 0.042267 0.034019 0.013277 0.019209 0.025283 0.023615 0.023688 0.032957 0.044091 0.023520 0.031248 0.029526 0.027093 0.022112 0.013553 0.020325 0.011057 0.010341 0.008654 0.020163 0.012194 0.012722 0.028039 0.039777 0.023517 0.025093 0.032219 0.032981 0.030462 0.030154 0.042405 0.064599 0.074383 0.070046 0.087347 0.159558 0.091167 0.057249 0.134596 0.143437 0.062423 0.046322 0.166317 0.081805 0.021378 0.071271 0.081790 0.016673 0.011423 0.063165 0.021583 0.032769 0.030170 0.034753 0.028841 0.022727 0.010984 0.013369 0.024238 0.028723 0.019741 0.014352 0.096291 0.238774 0.110633 0.169040 0.091510 0.223145 0.291922 0.702455 0.966953 0.176220 0.964895 0.803477 0.955877 0.820164 0.056038 0.014836 0.020109 0.011852 0.001069 0.000353 0.000339 0.000638 0.000417 0.001071 0.001740 0.001265 0.001468 0.001941 0.001736 0.001336 0.001348 0.001504 0.001702 0.002476 0.002701 0.003812 0.003772 0.003480 0.003793 0.003739 0.003816 0.003324 0.003882 0.003926 0.002017 0.003747 0.010533 0.041393 0.005583 0.012600 0.127686 0.137310 0.009944 0.055789 0.337844 0.087977 0.015521 0.109704 0.218135 0.120640 0.203564 0.149226 0.072320 0.103293 0.163450 0.085812 0.094895 0.115511 0.083237 0.089056 0.089715 0.075054 0.057683 0.056117 0.037124 0.026501 0.038631 0.049831 0.014917 0.031264 0.052320 0.017534 0.012254 0.061165 0.057171 0.013365 0.032116 0.078908 0.042333 0.040641 0.058951 0.057281 0.036760 0.035508 0.031721 0.029777 0.018411 0.029622 0.030398 0.025455 0.041458 0.059458 0.054390 0.028139 0.051907 0.031901 0.015699 0.015891 0.015684 0.015449 0.017026 0.020291 0.021062 0.017475 0.017500 0.027849 0.033951 0.025845 0.058486 0.075387 0.031711 0.094220 0.230901 0.073327 0.052157 0.221665 0.220042 0.072189 0.061764 0.116144 0.162227 0.071184 0.041160 0.083239 0.102350 0.040635 0.025971 0.046976 0.063233 0.028523 0.015694 0.010874 0.020725 0.008157 0.007580 0.003986 0.016533 0.012702 0.009452 0.011160 0.026838 0.025045 0.038473 0.055276 0.055212 0.069096 0.071199 0.069006 0.052793 0.059864 0.055457 0.047037 0.057408 0.058521 0.064678 0.042335 0.063319 0.057466 0.046136 0.051223 0.056631 0.041360 0.069871 0.059781 0.028949 0.041036 0.053664 0.030675 0.015993 0.026133 0.016620 0.018929 0.012501 0.009346 0.010484 0.011797 0.011071 0.009349 0.010132 0.009343 0.019246 0.029323 0.031356 0.031035 0.063188 0.087931 0.049048 0.048799 0.049835 0.060013 0.067183 0.047993 0.059816 0.053286 0.055501 0.052092 0.047434 0.053538 0.050914 0.064653 0.051913 0.060826 0.050712 0.034661 0.030925 0.017001 0.025509 0.020798 0.029969 0.060410 0.032528 0.021643 0.025385 0.034499 0.013194 0.013058 0.024202 0.018203 0.012022 0.012602 0.014103 0.009601 0.008209 0.007872 0.007486 0.006251 0.007487 0.006825 0.008655 0.008760 0.007588 0.007868 0.009897 0.009393 0.010070 0.009790 0.008356 0.010281 0.010929 0.010613 0.009283 0.010895 0.009190 0.009200 0.011071 0.010047 0.010575 0.009599 0.008855 0.010321 0.009636 0.007657 0.010413
0.029652 0.035945 0.032396 0.045696 0.039258 0.060045 0.047218 0.018602 0.039448 0.044497 0.029693 0.028555 0.052287 0.046479 0.026871 0.047005 0.054215 0.033212 0.025931 0.032765 0.051937 0.018811 0.019342 0.028524 0.047806 0.025122 0.029761 0.059669 0.084597 0.041399 0.051103 0.071943 0.058939 0.050582 0.061802 0.061759 0.061911 0.091966 0.096578 0.066997 0.142848 0.139445 0.065226 0.122159 0.223356 0.102545 0.052040 0.151501 0.127608 0.024129 0.056493 0.091677 0.024336 0.014652 0.040128 0.035012 0.040610 0.027355 0.031011 0.021434 0.015230 0.017490 0.012417 0.015354 0.029397 0.021585 0.010138 0.049389 0.142193 0.054249 0.064605 0.200814 0.030168 0.046041 0.107218 0.655281 0.964895 0.172428 0.968574 0.871249 0.892572 0.823500 0.038331 0.010726 0.011404 0.006320 0.001680 0.000195 0.000215 0.000602 0.001007 0.001500 0.001578 0.001356 0.001557 0.001473 0.001101 0.001061 0.001354 0.001644 0.002655 0.002985 0.005885 0.007912 0.006647 0.004598 0.006091 0.007721 0.004429 0.005936 0.023379 0.018826 0.007762 0.092567 0.366131 0.089287 0.062367 0.449253 0.578725 0.075945 0.129349 0.543142 0.311389 0.025259 0.089305 0.224365 0.190152 0.260398 0.259866 0.145497 0.149301 0.162997 0.132207 0.117125 0.135619 0.103402 0.114521 0.112822 0.115665 0.105718 0.091653 0.085377 0.073899 0.085971 0.100911 0.053713 0.080957 0.102436 0.063591 0.045617 0.099990 0.107211 0.050424 0.087470 0.145782 0.092243 0.081817 0.099478 0.088320 0.058314 0.060693 0.074260 0.063279 0.051415 0.053091 0.081608 0.085866 0.104347 0.119130 0.113475 0.093141 0.147103 0.068906 0.047063 0.056630 0.054957 0.048164 0.046873 0.059972 0.066770 0.051511 0.059706 0.070257 0.071848 0.073896 0.138978 0.100311 0.057794 0.154821 0.196672 0.070050 0.066286 0.163558 0.092220 0.069949 0.051072 0.053013 0.071269 0.071078 0.030516 0.037785 0.063191 0.048750 0.023288 0.030304 0.099516 0.039670 0.016930 0.029979 0.056385 0.014904 0.014662 0.016697 0.033501 0.026382 0.030701 0.038916 0.055629 0.054148 0.074090 0.129020 0.118805 0.125519 0.119087 0.105559 0.078802 0.081980 0.072859 0.062666 0.077376 0.091345 0.078814 0.061852 0.087102 0.066247 0.047261 0.057442 0.061034 0.043187 0.091884 0.093229 0.041320 0.059863 0.098223 0.054741 0.029227 0.057690 0.037906 0.036420 0.025646 0.027338 0.023135 0.024762 0.025897 0.029311 0.027445 0.019236 0.046109 0.073210 0.056279 0.054292 0.078568 0.093327 0.067075 0.052815 0.047101 0.051678 0.076942 0.045036 0.066326 0.051434 0.054009 0.044807 0.039977 0.046360 0.044876 0.063112 0.050546 0.071430 0.094009 0.050490 0.065207 0.036381 0.050485 0.033987 0.035565 0.067846 0.032504 0.025749 0.045921 0.043509 0.014095 0.016703 0.031219 0.019143 0.013770 0.015145 0.012975 0.008767 0.007548 0.006867 0.007163 0.005974 0.007130 0.006314 0.008333 0.007962 0.006302 0.006621 0.008150 0.007344 0.007267 0.007806 0.006661 0.008673 0.008148 0.007817 0.008647 0.009957 0.007297 0.008068 0.011560 0.008150 0.009041 0.009030 0.007860 0.010015 0.008758 0.006018 0.009047
0.025021 0.027083 0.025098 0.044904 0.035995 0.084989 0.069903 0.019981 0.055122 0.079138 0.046160 0.035445 0.084063 0.074443 0.041134 0.075308 0.118336 0.068953 0.045387 0.073375 0.125781 0.046812 0.033336 0.076983 0.130296 0.046439 0.057584 0.131486 0.155419 0.061843 0.091968 0.122948 0.088343 0.113553 0.138360 0.094659 0.107051 0.184016 0.137801 0.082564 0.284722 0.235169 0.067336 0.158308 0.332767 0.116562 0.053650 0.216884 0.202131 0.026027 0.073114 0.196834 0.051179 0.018571 0.073455 0.110108 0.086828 0.042479 0.051971 0.029117 0.020212 0.033562 0.011356 0.018172 0.103447 0.031242 0.008010 0.062617 0.178006 0.028852 0.033719 0.112106 0.129831 0.008652 0.043474 0.264518 0.803477 0.968574 0.323011 0.980967 0.885251 0.918165 0.886260 0.015331 0.005010 0.002747 0.004856 0.000494 0.000066 0.000147 0.000919 0.001318 0.001408 0.001480 0.001566 0.001322 0.000913 0.000945 0.001141 0.001493 0.002477 0.002737 0.005619 0.009796 0.008266 0.004263 0.005055 0.009691 0.005645 0.004569 0.039071 0.081129 0.011747 0.131539 0.484760 0.211146 0.093056 0.416260 0.656421 0.095086 0.093103 0.409173 0.304113 0.022452 0.040569 0.119696 0.183957 0.289708 0.378395 0.211824 0.200108 0.255100 0.243117 0.149650 0.181817 0.183126 0.151956 0.143387 0.185012 0.179368 0.107499 0.133196 0.122542 0.101128 0.139569 0.102743 0.095157 0.130732 0.134227 0.066360 0.118852 0.196327 0.094806 0.085327 0.161929 0.127776 0.072284 0.072545 0.067927 0.042561 0.040734 0.053468 0.045782 0.049048 0.040335 0.056117 0.074444 0.095904 0.116150 0.099342 0.095472 0.164664 0.072641 0.050706 0.089323 0.089220 0.059649 0.060875 0.120846 0.094031 0.064858 0.143952 0.201376 0.097567 0.133728 0.480811 0.274101 0.100032 0.383193 0.563809 0.151707 0.114722 0.320615 0.266754 0.269459 0.088144 0.077634 0.243464 0.257956 0.052711 0.075489 0.269869 0.121845 0.034665 0.072977 0.279551 0.063121 0.020421 0.102067 0.140528 0.013809 0.017610 0.039644 0.039312 0.028654 0.040469 0.050558 0.055103 0.051278 0.061158 0.096992 0.086360 0.088077 0.064759 0.057810 0.043522 0.050304 0.046429 0.037036 0.049207 0.064717 0.053024 0.042092 0.075943 0.052220 0.027825 0.038658 0.042393 0.023476 0.068225 0.096280 0.028158 0.039199 0.099880 0.071014 0.028969 0.061659 0.051196 0.057619 0.035340 0.050324 0.042021 0.040683 0.044223 0.067407 0.056767 0.027837 0.071976 0.120713 0.076579 0.061098 0.086509 0.105922 0.063302 0.047239 0.038943 0.042710 0.071872 0.033871 0.055698 0.038936 0.039690 0.031397 0.027510 0.035175 0.033768 0.045329 0.033624 0.055141 0.080308 0.036821 0.063832 0.035883 0.050083 0.032354 0.027476 0.058969 0.022255 0.018151 0.048469 0.032432 0.009909 0.014968 0.029071 0.012913 0.010351 0.013726 0.010323 0.007333 0.006405 0.006068 0.006531 0.005029 0.006309 0.005533 0.007891 0.006891 0.005321 0.005542 0.007274 0.006297 0.006397 0.006255 0.005908 0.008658 0.006833 0.005659 0.007318 0.008861 0.005921 0.006523 0.011015 0.007493 0.008192 0.009126 0.008316 0.010646 0.008305 0.005572 0.008871
0.020174 0.023450 0.014669 0.026227 0.022815 0.065646 0.046199 0.009454 0.035731 0.058845 0.034641 0.023997 0.053572 0.054780 0.020709 0.031774 0.056090 0.033190 0.014166 0.018607 0.036859 0.015044 0.009893 0.018088 0.039899 0.010474 0.014162 0.041931 0.039480 0.019328 0.034660 0.038430 0.040538 0.054274 0.072161 0.052173 0.087806 0.133087 0.079125 0.076310 0.212936 0.117537 0.042097 0.127959 0.208140 0.062476 0.035797 0.120301 0.103261 0.016064 0.064244 0.201354 0.065475 0.027119 0.178975 0.196744 0.142516 0.056979 0.049353 0.032849 0.016035 0.028150 0.010591 0.039080 0.271768 0.139475 0.022176 0.310340 0.687272 0.230199 0.207132 0.662848 0.575383 0.391496 0.245108 0.746430 0.955877 0.871249 0.980967 0.440246 0.973258 0.896598 0.933802 0.911155 0.024422 0.005572 0.006364 0.009522 0.000401 0.000062 0.000226 0.001845 0.001144 0.001115 0.001248 0.001120 0.000824 0.000984 0.001299 0.001224 0.001796 0.001770 0.003378 0.004218 0.003878 0.002539 0.002910 0.003001 0.003846 0.004725 0.011662 0.007735 0.003098 0.012897 0.089214 0.009891 0.006720 0.080407 0.075494 0.005316 0.006616 0.049375 0.023259 0.006297 0.009032 0.018785 0.033681 0.086775 0.086352 0.043983 0.064728 0.114532 0.118614 0.082256 0.132484 0.116407 0.108639 0.116873 0.136330 0.079682 0.041005 0.047177 0.030848 0.027494 0.043354 0.022694 0.025678 0.041391 0.032725 0.013485 0.043680 0.088798 0.029636 0.024332 0.075593 0.096287 0.049524 0.045632 0.069552 0.053562 0.034419 0.037981 0.033139 0.026770 0.023957 0.030624 0.023960 0.037314 0.050447 0.032859 0.022769 0.037337 0.014510 0.013296 0.014717 0.018630 0.014499 0.014054 0.031715 0.030641 0.014449 0.022941 0.064234 0.030745 0.018782 0.093580 0.096219 0.017150 0.057495 0.271097 0.081552 0.024974 0.136688 0.248420 0.131379 0.032597 0.080413 0.296648 0.147381 0.028395 0.130702 0.287343 0.058572 0.027791 0.094495 0.174646 0.016616 0.014161 0.057531 0.029151 0.004076 0.008901 0.009398 0.012881 0.014108 0.027635 0.022049 0.025313 0.033942 0.040852 0.046370 0.037620 0.047494 0.054238 0.046392 0.030495 0.037525 0.035115 0.030583 0.032443 0.038812 0.030642 0.020412 0.032997 0.024385 0.016487 0.017148 0.021199 0.011118 0.031760 0.037564 0.016379 0.016212 0.031830 0.027463 0.012663 0.017837 0.018538 0.022538 0.012401 0.015684 0.014558 0.013507 0.014180 0.017768 0.014074 0.009476 0.021883 0.043106 0.034157 0.027249 0.049208 0.065044 0.037434 0.025301 0.023210 0.028570 0.047774 0.021889 0.040023 0.030522 0.030912 0.023558 0.019665 0.023509 0.021780 0.027826 0.019614 0.028958 0.038387 0.017904 0.031647 0.016517 0.024823 0.015020 0.012569 0.031088 0.012785 0.009431 0.020005 0.021517 0.005709 0.007569 0.018022 0.009220 0.008308 0.009725 0.008587 0.006048 0.004786 0.004701 0.005216 0.004205 0.005159 0.004964 0.005983 0.005920 0.004458 0.004532 0.005962 0.006214 0.006229 0.006468 0.005866 0.006684 0.006911 0.006173 0.006842 0.008268 0.005942 0.005584 0.009308 0.007147 0.005953 0.006594 0.005677 0.007360 0.006289 0.004087 0.007505
0.017276 0.018551 0.010615 0.021066 0.013848 0.038683 0.028126 0.005564 0.025677 0.030391 0.015180 0.013204 0.030350 0.021387 0.008684 0.015964 0.018629 0.007050 0.006020 0.010570 0.013934 0.005221 0.006420 0.010570 0.019241 0.006347 0.009664 0.018508 0.014834 0.009632 0.017242 0.021034 0.017429 0.018898 0.026383 0.027073 0.019116 0.030249 0.044446 0.023914 0.053290 0.053031 0.027163 0.039770 0.094218 0.055492 0.020945 0.052654 0.069920 0.012468 0.023945 0.050687 0.031479 0.009532 0.029412 0.047056 0.042723 0.018342 0.020952 0.012471 0.004535 0.005967 0.004255 0.007086 0.043245 0.047809 0.009701 0.088030 0.388040 0.139458 0.132443 0.430270 0.496885 0.250234 0.290772 0.583275 0.820164 0.892572 0.885251 0.973258 0.450590 0.959392 0.897658 0.923697 0.886405 0.019188 0.006178 0.006158 0.003075 0.000231 0.000051 0.000177 0.000686 0.000795 0.000873 0.000821 0.000654 0.000863 0.001204 0.001151 0.001974 0.002324 0.004704 0.004294 0.004615 0.004281 0.006687 0.006060 0.005209 0.019952 0.125734 0.019927 0.008821 0.150225 0.419136 0.037547 0.022997 0.309655 0.350347 0.010927 0.019670 0.144871 0.037659 0.005772 0.010198 0.019086 0.025087 0.048945 0.038302 0.022222 0.029647 0.029565 0.043322 0.037275 0.047473 0.036231 0.037796 0.048551 0.037896 0.035605 0.025303 0.023355 0.021110 0.025306 0.033922 0.017118 0.031814 0.035256 0.022515 0.019601 0.065554 0.053205 0.025245 0.068773 0.085397 0.055632 0.076024 0.081597 0.073221 0.049946 0.054565 0.074420 0.056162 0.037695 0.033921 0.081361 0.072742 0.063249 0.071059 0.051092 0.042109 0.053433 0.025704 0.025499 0.025765 0.027385 0.029994 0.025531 0.039557 0.036795 0.022986 0.017576 0.023393 0.023413 0.019193 0.019977 0.023039 0.010591 0.015267 0.020328 0.016249 0.007183 0.019828 0.014571 0.009494 0.009439 0.012002 0.014099 0.012912 0.008408 0.009649 0.017583 0.011982 0.009527 0.012196 0.032726 0.011764 0.009846 0.015561 0.022534 0.006629 0.011189 0.007982 0.020225 0.017056 0.021559 0.021901 0.034786 0.034554 0.059047 0.108612 0.105713 0.119040 0.114441 0.085465 0.058590 0.065341 0.060989 0.048064 0.051879 0.069097 0.045079 0.030243 0.045488 0.032318 0.024062 0.025347 0.026631 0.015000 0.043105 0.045117 0.017590 0.028258 0.051656 0.026065 0.013425 0.029982 0.020631 0.017572 0.009960 0.014175 0.009565 0.008787 0.008284 0.010152 0.008336 0.007211 0.012045 0.019221 0.019992 0.020558 0.025324 0.040161 0.034900 0.022827 0.022574 0.026747 0.055826 0.020497 0.040838 0.032545 0.033743 0.023476 0.018897 0.021028 0.019749 0.030623 0.024415 0.041726 0.066897 0.026572 0.044732 0.021024 0.029011 0.018319 0.013682 0.037859 0.017286 0.015981 0.036408 0.037631 0.008748 0.011812 0.024621 0.011748 0.008184 0.010608 0.008941 0.005508 0.004836 0.004273 0.004964 0.003711 0.004822 0.003860 0.005421 0.004806 0.003554 0.003915 0.004456 0.004052 0.004462 0.005120 0.004336 0.005741 0.006358 0.005644 0.006345 0.007271 0.005469 0.005584 0.008690 0.005211 0.005956 0.005219 0.004579 0.006223 0.005351 0.003923 0.006781
0.013605 0.014293 0.006669 0.031114 0.010463 0.091059 0.057231 0.007019 0.087605 0.097023 0.037780 0.021843 0.091801 0.040463 0.026857 0.087075 0.119004 0.022085 0.029401 0.105497 0.114007 0.027257 0.036238 0.110457 0.113763 0.025881 0.053219 0.101927 0.095256 0.040583 0.087485 0.127556 0.058704 0.083398 0.175202 0.097148 0.043120 0.121496 0.093308 0.027033 0.146364 0.182912 0.023829 0.057802 0.263244 0.091907 0.025433 0.108000 0.175361 0.013544 0.030361 0.156503 0.050486 0.008403 0.055584 0.152033 0.075770 0.022691 0.027957 0.023231 0.006419 0.020150 0.003361 0.005702 0.079003 0.021735 0.002257 0.017300 0.096611 0.005822 0.004526 0.018406 0.021804 0.009698 0.006643 0.020402 0.056038 0.823500 0.918165 0.896598 0.959392 0.495235 0.959613 0.884161 0.915003 0.871080 0.025942 0.006912 0.004713 0.004344 0.000314 0.000063 0.000195 0.000598 0.000515 0.000532 0.000432 0.000495 0.000764 0.001028 0.001879 0.001619 0.004380 0.005037 0.004207 0.002266 0.016946 0.069299 0.014996 0.091610 0.662719 0.515908 0.040870 0.542256 0.898017 0.470385 0.076215 0.584840 0.646225 0.094205 0.013736 0.140344 0.158922 0.006716 0.005463 0.021903 0.084119 0.114678 0.210348 0.166956 0.087117 0.069564 0.176115 0.074434 0.088597 0.111952 0.080495 0.097350 0.131777 0.162285 0.064165 0.127940 0.144762 0.085703 0.111708 0.162637 0.132097 0.077979 0.173724 0.138755 0.088245 0.145838 0.164571 0.150837 0.128009 0.133791 0.107009 0.081029 0.080183 0.057300 0.067257 0.148337 0.103524 0.114723 0.036882 0.126606 0.167362 0.118518 0.087112 0.076235 0.146861 0.186044 0.058218 0.110450 0.201777 0.192345 0.105885 0.136002 0.280210 0.146093 0.098098 0.308456 0.234497 0.085305 0.206641 0.385701 0.138289 0.068663 0.217777 0.174575 0.059047 0.038435 0.051044 0.047973 0.098684 0.024642 0.017011 0.047704 0.111659 0.009313 0.010951 0.086058 0.033995 0.008711 0.011305 0.171490 0.028494 0.006734 0.111237 0.169390 0.010101 0.023174 0.147266 0.082928 0.025986 0.102591 0.147423 0.053322 0.056160 0.105164 0.172535 0.106398 0.096234 0.070816 0.043801 0.027526 0.030362 0.026889 0.023127 0.027148 0.045896 0.023772 0.019531 0.034048 0.014791 0.010635 0.014216 0.014065 0.006611 0.041059 0.071471 0.014391 0.031007 0.114254 0.074875 0.027746 0.092629 0.084457 0.054426 0.032776 0.097606 0.051527 0.028352 0.040670 0.084607 0.043356 0.017274 0.048214 0.086174 0.047173 0.027640 0.025391 0.039768 0.034533 0.012977 0.008786 0.010797 0.031670 0.007509 0.021695 0.011552 0.013108 0.007996 0.005545 0.007179 0.007360 0.012872 0.008583 0.024326 0.090499 0.025139 0.105402 0.045696 0.059460 0.030711 0.009262 0.025973 0.006731 0.012033 0.040993 0.024916 0.004648 0.010364 0.023405 0.005542 0.004977 0.008805 0.004531 0.003083 0.002775 0.002626 0.002908 0.002331 0.003292 0.002466 0.003029 0.003471 0.002105 0.002446 0.003125 0.002999 0.002790 0.003210 0.003521 0.005606 0.004129 0.003560 0.006247 0.007749 0.003491 0.003986 0.009962 0.003674 0.003474 0.003815 0.003569 0.005704 0.005021 0.003107 0.005850
0.013300 0.013011 0.006659 0.026249 0.011010 0.108691 0.065401 0.007890 0.089038 0.132781 0.048956 0.021517 0.102149 0.062324 0.032527 0.066793 0.122219 0.034186 0.028921 0.088540 0.126217 0.040809 0.030166 0.115046 0.134638 0.029811 0.054768 0.101035 0.065655 0.035307 0.083876 0.103101 0.059207 0.099636 0.173118 0.098304 0.075649 0.163965 0.102451 0.037094 0.221762 0.199006 0.023471 0.074744 0.260285 0.055849 0.017360 0.087442 0.165327 0.012004 0.023970 0.257188 0.134505 0.013746 0.101377 0.409404 0.232080 0.031245 0.053801 0.030127 0.013731 0.154915 0.007550 0.009406 0.495092 0.259149 0.007484 0.132603 0.625549 0.047954 0.015940 0.093280 0.054637 0.014415 0.013759 0.024471 0.014836 0.038331 0.886260 0.933802 0.897658 0.959613 0.527870 0.925943 0.863926 0.920585 0.901410 0.024787 0.009988 0.010445 0.003797 0.000425 0.000104 0.000200 0.000474 0.000472 0.000478 0.000585 0.000810 0.001119 0.002188 0.001534 0.003151 0.004838 0.003323 0.001125 0.009639 0.093791 0.016187 0.020406 0.401425 0.512298 0.016587 0.158011 0.612799 0.291170 0.019094 0.108074 0.239786 0.032962 0.002574 0.011060 0.041266 0.006566 0.002967 0.007309 0.027097 0.054509 0.119943 0.100630 0.071782 0.081639 0.192961 0.084551 0.106242 0.165959 0.104911 0.123322 0.202160 0.156153 0.058130 0.135810 0.137097 0.063079 0.082433 0.161770 0.097022 0.068150 0.196830 0.119360 0.045497 0.168089 0.173269 0.053613 0.058312 0.150628 0.063478 0.029862 0.041233 0.033035 0.030062 0.070236 0.046737 0.069290 0.025493 0.057014 0.080360 0.077306 0.061546 0.044178 0.085020 0.090636 0.031227 0.058218 0.117807 0.137018 0.068235 0.070891 0.264454 0.137544 0.057822 0.256801 0.386455 0.084231 0.103311 0.429753 0.292141 0.054230 0.146523 0.306356 0.111123 0.032184 0.057649 0.139782 0.201918 0.032170 0.028581 0.217363 0.262426 0.015433 0.037695 0.334152 0.077552 0.014168 0.044388 0.292955 0.016408 0.010523 0.278991 0.169894 0.006035 0.036142 0.247005 0.042921 0.015500 0.109742 0.140972 0.025543 0.028249 0.061116 0.080913 0.044443 0.032003 0.030344 0.020093 0.011382 0.012853 0.011448 0.010100 0.011970 0.017703 0.010429 0.008402 0.014892 0.007170 0.005625 0.007609 0.008062 0.003848 0.017604 0.040031 0.008589 0.012452 0.050190 0.057609 0.018590 0.039348 0.061451 0.056748 0.023375 0.064288 0.053790 0.029513 0.030574 0.076301 0.046461 0.015183 0.039189 0.078721 0.045057 0.025101 0.027285 0.042687 0.034202 0.014728 0.010083 0.010800 0.024887 0.006950 0.017412 0.008739 0.008764 0.006132 0.004578 0.005799 0.005869 0.008395 0.005444 0.012281 0.039687 0.012460 0.059054 0.027027 0.044647 0.019582 0.006990 0.018311 0.005590 0.008389 0.023798 0.012792 0.003580 0.007657 0.016232 0.004520 0.004336 0.007826 0.004466 0.002813 0.002612 0.002556 0.002762 0.002082 0.003040 0.002321 0.002762 0.003160 0.002086 0.002362 0.002921 0.003179 0.003148 0.003597 0.003602 0.005867 0.004173 0.003524 0.005788 0.007454 0.003550 0.003577 0.008525 0.003957 0.003329 0.003597 0.003737 0.005481 0.004761 0.002934 0.005946
0.021226 0.023646 0.013557 0.035316 0.018993 0.095034 0.046942 0.008907 0.046994 0.062314 0.027327 0.016753 0.044489 0.032165 0.014160 0.020922 0.030445 0.014628 0.007242 0.013367 0.020906 0.007496 0.006871 0.016039 0.022027 0.006767 0.012459 0.022593 0.012300 0.011751 0.022753 0.021749 0.022411 0.026106 0.041085 0.030735 0.041963 0.062810 0.048559 0.026035 0.099272 0.067229 0.023019 0.060127 0.130479 0.055817 0.023603 0.077368 0.162894 0.046265 0.031628 0.171138 0.200200 0.029972 0.081389 0.253385 0.172321 0.031573 0.038807 0.025142 0.011303 0.123766 0.031156 0.017472 0.477230 0.618827 0.046838 0.258273 0.817663 0.444639 0.147978 0.438700 0.387846 0.097863 0.126274 0.357139 0.020109 0.010726 0.015331 0.911155 0.923697 0.884161 0.925943 0.494008 0.910483 0.845895 0.888023 0.864322 0.030714 0.007834 0.008448 0.003895 0.000402 0.000097 0.000218 0.000624 0.000727 0.001212 0.001935 0.001919 0.003665 0.003111 0.005485 0.003866 0.003678 0.002755 0.009031 0.016240 0.006115 0.012008 0.112747 0.046125 0.006423 0.031061 0.182218 0.024424 0.003120 0.025585 0.038376 0.003275 0.001799 0.005724 0.005070 0.006265 0.003515 0.005454 0.008072 0.017589 0.014435 0.013501 0.022676 0.028203 0.045025 0.042454 0.060227 0.078900 0.052117 0.072627 0.065906 0.035526 0.026213 0.032547 0.021404 0.020287 0.027552 0.020427 0.022835 0.030139 0.030330 0.020975 0.043729 0.066264 0.038942 0.035322 0.058142 0.081465 0.075593 0.058679 0.054752 0.051645 0.048792 0.064066 0.045158 0.038943 0.030871 0.054761 0.038014 0.042561 0.048060 0.031547 0.023748 0.029851 0.021219 0.019738 0.017756 0.024839 0.023104 0.015954 0.035709 0.021141 0.010512 0.018063 0.046433 0.019100 0.009862 0.025543 0.056110 0.010845 0.010466 0.031170 0.024907 0.009733 0.017737 0.035706 0.029089 0.012752 0.021932 0.070202 0.055276 0.015114 0.035147 0.146345 0.039053 0.018187 0.047378 0.094622 0.014817 0.024221 0.102629 0.028002 0.006361 0.030782 0.035024 0.013525 0.015354 0.045923 0.052619 0.028794 0.033424 0.073756 0.076679 0.065436 0.059774 0.068469 0.052320 0.038517 0.040681 0.038435 0.030995 0.032404 0.042032 0.028098 0.021181 0.035703 0.021253 0.021271 0.019118 0.023924 0.009861 0.026660 0.031002 0.011850 0.013442 0.025330 0.022180 0.009595 0.015878 0.021348 0.020300 0.009944 0.012571 0.013645 0.009043 0.007018 0.011187 0.011276 0.007330 0.012556 0.023598 0.021224 0.016717 0.024664 0.039964 0.038226 0.027323 0.026944 0.032532 0.060882 0.021803 0.038031 0.024197 0.021787 0.016267 0.012137 0.015245 0.015276 0.022230 0.015262 0.025903 0.045001 0.022648 0.048368 0.022418 0.039550 0.023198 0.016960 0.042354 0.015484 0.015546 0.035286 0.022906 0.008411 0.016172 0.027624 0.010337 0.008575 0.013501 0.008372 0.005291 0.004373 0.004376 0.004292 0.003336 0.003945 0.003769 0.004316 0.004482 0.003509 0.004298 0.005160 0.005278 0.005877 0.007062 0.006658 0.008599 0.008927 0.006404 0.009777 0.009607 0.006511 0.006204 0.009950 0.005392 0.005673 0.005467 0.005065 0.006651 0.006759 0.005176 0.007905
0.019660 0.020453 0.015409 0.032599 0.016989 0.051630 0.031868 0.011458 0.047288 0.058188 0.027106 0.022855 0.059938 0.046901 0.020169 0.041341 0.045941 0.019103 0.013091 0.027479 0.033118 0.010454 0.013777 0.023971 0.024321 0.010499 0.019437 0.030245 0.017498 0.018265 0.034839 0.036507 0.030936 0.046454 0.063731 0.042796 0.044726 0.081402 0.062545 0.027007 0.065893 0.071274 0.029248 0.044740 0.110045 0.069507 0.031877 0.077181 0.124352 0.033691 0.036421 0.106248 0.073685 0.014088 0.054558 0.082316 0.047556 0.019286 0.021310 0.020318 0.007421 0.022074 0.007059 0.006890 0.053210 0.068114 0.005474 0.028677 0.176796 0.048275 0.019223 0.054271 0.057960 0.014443 0.012162 0.037262 0.011852 0.011404 0.005010 0.024422 0.886405 0.915003 0.863926 0.910483 0.492734 0.896299 0.850779 0.874031 0.853900 0.025272 0.007492 0.005002 0.003323 0.000417 0.000088 0.000169 0.000534 0.000941 0.001774 0.002141 0.004326 0.004954 0.015128 0.012249 0.007464 0.015105 0.179162 0.154921 0.020786 0.243569 0.745318 0.233813 0.043447 0.489171 0.689951 0.108250 0.022082 0.244167 0.194042 0.006315 0.003213 0.020807 0.009949 0.005797 0.005585 0.009518 0.010598 0.018890 0.016238 0.022881 0.030766 0.036273 0.054415 0.058842 0.072427 0.059276 0.070492 0.075525 0.068384 0.056648 0.047951 0.044377 0.046242 0.049018 0.056149 0.048068 0.070856 0.063745 0.047909 0.063360 0.086482 0.085366 0.078206 0.127768 0.128605 0.130448 0.165005 0.136722 0.096121 0.089766 0.094787 0.153485 0.128692 0.094416 0.074361 0.143037 0.120206 0.112185 0.123513 0.112633 0.104523 0.094701 0.088461 0.099437 0.110836 0.118550 0.100930 0.110995 0.154319 0.074477 0.061558 0.116413 0.095951 0.052476 0.043393 0.049974 0.049049 0.023612 0.020350 0.018006 0.026202 0.015177 0.021942 0.019186 0.016013 0.018297 0.016990 0.014825 0.021355 0.010609 0.008668 0.020021 0.018409 0.008212 0.008842 0.036126 0.015305 0.011523 0.030814 0.050147 0.012105 0.022812 0.044775 0.049881 0.040197 0.058795 0.065838 0.052928 0.087744 0.099158 0.109372 0.096602 0.099116 0.079190 0.064029 0.054981 0.057291 0.053268 0.041905 0.042645 0.053229 0.031269 0.025139 0.032913 0.021955 0.019308 0.022730 0.030375 0.016386 0.053403 0.045590 0.019302 0.039614 0.080793 0.043666 0.021262 0.066198 0.062631 0.032045 0.019718 0.045151 0.025585 0.014140 0.012994 0.019191 0.013407 0.009034 0.012791 0.016950 0.017165 0.013838 0.018684 0.025362 0.022404 0.014877 0.013563 0.019761 0.028135 0.012351 0.024848 0.019796 0.020085 0.013435 0.009990 0.011924 0.012072 0.018615 0.016271 0.028592 0.052679 0.034120 0.063628 0.030150 0.036649 0.023689 0.016711 0.033372 0.015012 0.016528 0.033944 0.022601 0.008512 0.018027 0.024081 0.009257 0.007384 0.010464 0.006009 0.004086 0.003749 0.003363 0.003559 0.003262 0.003525 0.003237 0.003632 0.003780 0.002700 0.003184 0.003681 0.003789 0.003393 0.004055 0.003960 0.005360 0.004900 0.004971 0.007138 0.007343 0.004692 0.005593 0.007872 0.004374 0.004643 0.004970 0.003979 0.005014 0.005784 0.004114 0.007619
0.011858 0.010695 0.007412 0.017614 0.010458 0.052010 0.028711 0.009121 0.062970 0.085550 0.036865 0.022868 0.090653 0.067086 0.029812 0.057131 0.102779 0.043539 0.024543 0.074289 0.090195 0.028816 0.029205 0.080175 0.054100 0.018142 0.038945 0.050773 0.026934 0.026030 0.063367 0.078791 0.047978 0.082039 0.129583 0.074898 0.056087 0.117245 0.076159 0.026561 0.097467 0.115316 0.025710 0.041491 0.164030 0.053273 0.018481 0.073310 0.154830 0.017094 0.028525 0.216875 0.097670 0.011233 0.071984 0.236890 0.087880 0.016197 0.021371 0.010632 0.005748 0.083108 0.003955 0.003353 0.113008 0.045565 0.001179 0.006761 0.064566 0.003434 0.001736 0.003858 0.003521 0.001642 0.001305 0.001830 0.001069 0.006320 0.002747 0.005572 0.019188 0.871080 0.920585 0.845895 0.896299 0.499144 0.890122 0.847614 0.872778 0.876873 0.027939 0.016454 0.011535 0.005421 0.000674 0.000149 0.000231 0.000639 0.001105 0.001384 0.002686 0.002029 0.015805 0.054083 0.018965 0.026566 0.474379 0.664547 0.156368 0.397025 0.894934 0.720429 0.073872 0.442332 0.700919 0.206289 0.010260 0.071360 0.107884 0.005778 0.000629 0.002305 0.004789 0.002853 0.001934 0.003864 0.006567 0.012438 0.018210 0.029357 0.025425 0.027656 0.064557 0.049668 0.056856 0.059077 0.065973 0.090566 0.115589 0.087066 0.060248 0.086840 0.103798 0.065054 0.073714 0.127635 0.125395 0.063892 0.134786 0.175427 0.069834 0.109242 0.193249 0.110060 0.086505 0.156909 0.119551 0.066973 0.079665 0.070024 0.065313 0.143520 0.112540 0.108041 0.052968 0.114970 0.128973 0.107866 0.092175 0.098874 0.155323 0.122453 0.079523 0.145806 0.228568 0.226087 0.132210 0.209967 0.420178 0.212238 0.116609 0.370163 0.391020 0.096536 0.078782 0.188117 0.119183 0.037013 0.035227 0.043691 0.041489 0.018131 0.018567 0.023120 0.031781 0.012676 0.009532 0.015598 0.033036 0.004862 0.004826 0.031431 0.013105 0.004503 0.006515 0.058629 0.008825 0.006552 0.088023 0.088640 0.008299 0.035286 0.266654 0.095662 0.040006 0.160147 0.271790 0.080782 0.077154 0.103135 0.129866 0.056697 0.034224 0.031983 0.024283 0.017484 0.019111 0.018618 0.015854 0.017373 0.023520 0.013812 0.011583 0.017520 0.009488 0.008108 0.012356 0.014214 0.006768 0.034408 0.046289 0.011115 0.020180 0.087804 0.064051 0.017952 0.058913 0.095728 0.046448 0.019289 0.055683 0.042189 0.016729 0.016324 0.036411 0.021324 0.009607 0.016501 0.027987 0.017330 0.010956 0.012923 0.016943 0.014203 0.006470 0.005128 0.006255 0.010114 0.003738 0.009074 0.006446 0.006500 0.005057 0.003603 0.004535 0.004574 0.007126 0.005151 0.011669 0.029054 0.015665 0.052805 0.025650 0.031854 0.018637 0.008364 0.016154 0.005595 0.008087 0.016709 0.009306 0.003798 0.007732 0.011692 0.004140 0.003821 0.005577 0.003264 0.002355 0.002220 0.002087 0.002164 0.002026 0.002449 0.001919 0.002058 0.002526 0.001771 0.001938 0.002390 0.002547 0.002311 0.002432 0.002638 0.003518 0.002888 0.002636 0.004295 0.004624 0.002514 0.002661 0.004898 0.002499 0.002351 0.002787 0.002590 0.003480 0.003896 0.002773 0.005708
0.017508 0.016505 0.010408 0.039013 0.019094 0.116540 0.054559 0.012222 0.103608 0.118470 0.044439 0.022951 0.092152 0.053927 0.028458 0.050007 0.101398 0.046542 0.020892 0.074969 0.117022 0.037863 0.027339 0.088198 0.070380 0.018564 0.037107 0.049910 0.029904 0.031149 0.062571 0.066989 0.042294 0.072796 0.109560 0.068475 0.049782 0.099848 0.065831 0.028331 0.144227 0.152927 0.030271 0.059872 0.254419 0.105667 0.026146 0.116362 0.361400 0.057791 0.027328 0.352234 0.339758 0.022560 0.060208 0.464021 0.321056 0.039261 0.100864 0.052736 0.034082 0.754179 0.145926 0.016003 0.734581 0.767543 0.027719 0.072828 0.579681 0.088912 0.009839 0.026359 0.013268 0.002408 0.002046 0.001963 0.000353 0.001680 0.004856 0.006364 0.006178 0.025942 0.901410 0.888023 0.850779 0.890122 0.478332 0.882707 0.845090 0.885232 0.832274 0.024033 0.010975 0.006722 0.003008 0.000554 0.000358 0.000749 0.001595 0.001746 0.004135 0.003296 0.007658 0.033250 0.018944 0.004185 0.092091 0.427353 0.050768 0.029813 0.464707 0.396322 0.015075 0.035773 0.188421 0.054046 0.002282 0.004365 0.012488 0.005359 0.000913 0.001314 0.004667 0.004335 0.002282 0.003825 0.008867 0.011230 0.013120 0.018671 0.017550 0.019865 0.045763 0.032330 0.042825 0.058679 0.056136 0.085437 0.112425 0.075624 0.051098 0.101638 0.080543 0.040867 0.072739 0.116820 0.072680 0.054983 0.144872 0.132068 0.044408 0.144848 0.188737 0.069259 0.065403 0.150339 0.097191 0.059274 0.066074 0.045032 0.052304 0.100993 0.059070 0.072982 0.028976 0.061338 0.061696 0.051727 0.045770 0.042925 0.078855 0.064449 0.038171 0.065228 0.105781 0.145067 0.075630 0.060711 0.273887 0.185137 0.041416 0.143828 0.324804 0.079935 0.026798 0.109755 0.125907 0.024837 0.020902 0.051422 0.053838 0.017835 0.016826 0.032785 0.052951 0.016075 0.014976 0.048136 0.082345 0.010052 0.014515 0.145669 0.047225 0.013337 0.027485 0.108970 0.010199 0.017625 0.204113 0.074487 0.009945 0.136196 0.355312 0.089010 0.044919 0.298334 0.430302 0.074501 0.047772 0.170683 0.230160 0.067384 0.031269 0.048491 0.035974 0.024797 0.024254 0.023080 0.019646 0.021778 0.034378 0.017610 0.013608 0.023367 0.014918 0.010092 0.013286 0.016386 0.006373 0.027068 0.056032 0.012921 0.014773 0.067339 0.081673 0.020897 0.042531 0.065607 0.061158 0.023374 0.038892 0.045511 0.033133 0.020030 0.046388 0.031974 0.013246 0.032469 0.061625 0.034611 0.022175 0.027412 0.041081 0.040537 0.022056 0.014054 0.017247 0.032304 0.008796 0.021304 0.011922 0.011242 0.008132 0.005802 0.007414 0.007270 0.011923 0.008636 0.020050 0.054890 0.021644 0.081689 0.038336 0.061822 0.031629 0.013999 0.028230 0.008668 0.013663 0.037646 0.018574 0.006341 0.014551 0.025133 0.006325 0.006303 0.011664 0.006274 0.003511 0.003670 0.003394 0.003108 0.002476 0.003342 0.002655 0.002900 0.003263 0.002394 0.002792 0.003209 0.003598 0.003299 0.003925 0.003957 0.005633 0.004524 0.004303 0.006836 0.008629 0.004385 0.005106 0.009908 0.004906 0.004261 0.005323 0.004986 0.006237 0.007534 0.004670 0.007729
0.022156 0.025082 0.020306 0.034557 0.024303 0.051996 0.029640 0.011789 0.034329 0.041780 0.019282 0.014292 0.044982 0.029384 0.010086 0.015569 0.027567 0.010980 0.004934 0.011049 0.013788 0.005393 0.005403 0.008045 0.008839 0.004196 0.007496 0.014443 0.010726 0.014100 0.022540 0.018459 0.017819 0.020979 0.024340 0.017035 0.029234 0.030910 0.029354 0.014329 0.048426 0.044021 0.018465 0.035142 0.112448 0.068466 0.021165 0.072618 0.203482 0.066684 0.018727 0.091040 0.194206 0.023856 0.020378 0.078762 0.093178 0.023354 0.036751 0.023082 0.013602 0.250537 0.102130 0.009104 0.170829 0.605165 0.045931 0.053292 0.320196 0.153393 0.019127 0.032023 0.026122 0.006267 0.003137 0.002739 0.000339 0.000195 0.000494 0.009522 0.006158 0.006912 0.024787 0.864322 0.874031 0.847614 0.882707 0.468282 0.892434 0.842034 0.882877 0.846632 0.034168 0.013052 0.006705 0.004490 0.001924 0.002490 0.004954 0.005645 0.010178 0.013951 0.036984 0.026845 0.010983 0.014088 0.069089 0.063562 0.012309 0.028192 0.184985 0.037974 0.004874 0.020958 0.067246 0.006668 0.002635 0.008413 0.008651 0.003651 0.002692 0.002848 0.003365 0.005739 0.002935 0.004236 0.005123 0.009221 0.006537 0.008620 0.012701 0.018285 0.021531 0.022568 0.029461 0.027550 0.033519 0.046726 0.042518 0.024739 0.024615 0.024263 0.017025 0.017469 0.026913 0.016271 0.022260 0.023108 0.016593 0.018333 0.028435 0.041334 0.026787 0.040818 0.044677 0.050843 0.076686 0.075852 0.071220 0.052460 0.076614 0.110336 0.078602 0.053313 0.047575 0.068183 0.049828 0.055753 0.081930 0.067843 0.047562 0.049383 0.061327 0.039943 0.030719 0.034647 0.037144 0.031474 0.056939 0.024831 0.014113 0.021775 0.026472 0.014857 0.007314 0.010829 0.017712 0.008554 0.007560 0.011146 0.013295 0.009248 0.013481 0.009985 0.008318 0.011824 0.012703 0.011212 0.026117 0.015293 0.009319 0.034343 0.041426 0.016739 0.013445 0.034851 0.014011 0.019979 0.024543 0.014611 0.014082 0.057537 0.017369 0.016196 0.025173 0.055773 0.057220 0.027844 0.028604 0.076235 0.108712 0.058654 0.055728 0.079164 0.070378 0.064778 0.058878 0.052120 0.039252 0.041241 0.057045 0.032928 0.021201 0.036883 0.027767 0.024710 0.021282 0.021469 0.010616 0.023308 0.026237 0.009330 0.012103 0.031200 0.021696 0.009692 0.020011 0.021725 0.016166 0.009582 0.010661 0.009716 0.010873 0.005811 0.006521 0.006583 0.005815 0.007761 0.012483 0.011260 0.011138 0.016448 0.024576 0.028172 0.020366 0.019411 0.020048 0.035705 0.014134 0.026043 0.018220 0.018377 0.014544 0.011624 0.014058 0.014334 0.022572 0.019850 0.031422 0.048923 0.031428 0.058571 0.031909 0.046550 0.030575 0.027245 0.039471 0.015837 0.018280 0.034710 0.023807 0.010052 0.018187 0.023151 0.007877 0.007333 0.010551 0.006642 0.005227 0.005135 0.004737 0.003778 0.003325 0.003984 0.003146 0.003360 0.004085 0.003649 0.004059 0.004145 0.004012 0.003950 0.005106 0.004705 0.006369 0.006703 0.006084 0.008982 0.009418 0.007973 0.008907 0.011085 0.005323 0.006628 0.006519 0.006119 0.007244 0.008032 0.007638 0.009735
0.019068 0.017774 0.012012 0.022902 0.017848 0.056382 0.033704 0.008104 0.041750 0.068564 0.035934 0.024252 0.096264 0.071757 0.022478 0.032659 0.074188 0.042141 0.011543 0.028854 0.031010 0.008263 0.009832 0.015900 0.010136 0.005134 0.010585 0.017256 0.011712 0.015929 0.025271 0.023896 0.023341 0.042841 0.050079 0.031586 0.040846 0.109065 0.057325 0.027951 0.091586 0.100687 0.029360 0.057830 0.167179 0.080209 0.029663 0.098230 0.139144 0.022969 0.039258 0.165148 0.060582 0.011638 0.067437 0.091145 0.056450 0.021458 0.031039 0.017533 0.009009 0.045066 0.009867 0.005218 0.027798 0.022972 0.002507 0.005472 0.012394 0.003833 0.002918 0.004448 0.004495 0.001808 0.001193 0.001217 0.000638 0.000215 0.000066 0.000401 0.003075 0.004713 0.009988 0.030714 0.853900 0.872778 0.845090 0.892434 0.445835 0.882998 0.853163 0.893274 0.843173 0.041495 0.013159 0.007936 0.005875 0.012406 0.015336 0.040424 0.034039 0.025033 0.274417 0.308742 0.070627 0.173904 0.709742 0.611476 0.088172 0.525164 0.819755 0.224500 0.026077 0.252985 0.303675 0.018586 0.004421 0.028912 0.011538 0.001986 0.001719 0.003065 0.003057 0.002761 0.002916 0.004679 0.005117 0.009382 0.007237 0.010359 0.012707 0.025478 0.024708 0.028578 0.041743 0.043315 0.049243 0.072469 0.063815 0.042867 0.032857 0.035594 0.030665 0.027543 0.034769 0.031815 0.055400 0.029728 0.030827 0.093260 0.062814 0.061236 0.107552 0.136821 0.086225 0.144493 0.147117 0.113389 0.147122 0.165887 0.128386 0.216067 0.169231 0.124572 0.070003 0.147191 0.119577 0.126507 0.159955 0.164767 0.186567 0.162102 0.109172 0.143322 0.212829 0.145558 0.109786 0.186120 0.323834 0.096964 0.048405 0.137701 0.092984 0.030433 0.017300 0.028046 0.027405 0.012087 0.010217 0.015181 0.016112 0.010579 0.013366 0.016734 0.009947 0.009659 0.009553 0.010874 0.013407 0.005288 0.007045 0.013384 0.013097 0.005699 0.006100 0.026102 0.009258 0.007136 0.013207 0.025831 0.007515 0.018651 0.029505 0.044202 0.049468 0.105968 0.115183 0.090509 0.123153 0.088496 0.141272 0.087242 0.058560 0.074657 0.067616 0.054997 0.058096 0.052548 0.046757 0.043950 0.060378 0.033407 0.033402 0.038459 0.026428 0.021194 0.033087 0.030177 0.013718 0.074272 0.064894 0.018434 0.036390 0.098415 0.054295 0.015095 0.050924 0.059900 0.021946 0.010837 0.026871 0.018491 0.007638 0.007837 0.009527 0.006859 0.004763 0.007290 0.010003 0.007855 0.007325 0.010226 0.013623 0.011378 0.007858 0.007012 0.010853 0.013987 0.006775 0.012849 0.009930 0.009025 0.007010 0.005921 0.007527 0.007727 0.011798 0.010230 0.017105 0.029585 0.016510 0.037371 0.023212 0.027391 0.020091 0.012189 0.025233 0.008628 0.011070 0.017769 0.013725 0.007064 0.013916 0.021031 0.008882 0.012958 0.012131 0.008472 0.005817 0.005416 0.004809 0.004056 0.003399 0.004361 0.004005 0.004310 0.004232 0.003089 0.003520 0.004028 0.005435 0.004328 0.005001 0.005085 0.005176 0.004948 0.005337 0.006312 0.006563 0.004373 0.005836 0.008986 0.005556 0.005134 0.008427 0.006384 0.006446 0.007108 0.005076 0.008982
0.025443 0.024010 0.014167 0.051811 0.024396 0.134176 0.094590 0.021545 0.115228 0.151783 0.092516 0.033288 0.120563 0.090051 0.047362 0.073467 0.157962 0.074635 0.036559 0.105082 0.114819 0.041813 0.035838 0.076378 0.055697 0.019642 0.038576 0.037414 0.038151 0.048798 0.065302 0.063405 0.050194 0.085378 0.104410 0.064863 0.047014 0.121687 0.090766 0.028413 0.146496 0.233318 0.043344 0.063255 0.345453 0.174168 0.029600 0.145167 0.397711 0.047167 0.034967 0.353299 0.209626 0.015888 0.073317 0.342285 0.183945 0.048885 0.150133 0.053348 0.030877 0.609163 0.047223 0.003166 0.142732 0.134108 0.001997 0.003598 0.016927 0.001925 0.001300 0.001630 0.001183 0.000641 0.000567 0.000726 0.000417 0.000602 0.000147 0.000062 0.000231 0.004344 0.010445 0.007834 0.025272 0.876873 0.885232 0.842034 0.882998 0.429187 0.907897 0.857403 0.886375 0.826931 0.030935 0.018284 0.007126 0.010451 0.014578 0.056917 0.051744 0.014106 0.144809 0.604404 0.197256 0.054562 0.578459 0.856591 0.174988 0.152712 0.677511 0.416674 0.015718 0.037982 0.114327 0.020511 0.001549 0.002364 0.004917 0.003861 0.001321 0.001821 0.004734 0.002530 0.001928 0.004252 0.007366 0.008513 0.010011 0.014088 0.012724 0.014490 0.035419 0.023812 0.035188 0.043909 0.041557 0.073624 0.088885 0.062776 0.041189 0.092653 0.079221 0.036054 0.062596 0.118547 0.093623 0.043774 0.158708 0.248069 0.068972 0.143761 0.334913 0.223644 0.122015 0.291010 0.226370 0.123522 0.151131 0.109723 0.083064 0.171370 0.097887 0.116519 0.032766 0.103944 0.112128 0.098667 0.088438 0.081880 0.177267 0.170213 0.063088 0.112529 0.258707 0.289791 0.096306 0.113740 0.438318 0.303279 0.049385 0.178710 0.284984 0.069198 0.022526 0.072080 0.067046 0.022664 0.019980 0.035177 0.042547 0.020749 0.013689 0.021080 0.034312 0.011842 0.010280 0.016527 0.038922 0.005599 0.007969 0.047507 0.018382 0.007766 0.012253 0.069599 0.013545 0.009814 0.070799 0.087912 0.016001 0.073368 0.299381 0.167341 0.084808 0.320030 0.543094 0.206325 0.127515 0.222534 0.430662 0.140489 0.050546 0.074678 0.049214 0.026278 0.026156 0.026359 0.023409 0.027582 0.047943 0.024196 0.022061 0.041216 0.020990 0.014143 0.025759 0.027206 0.009831 0.048912 0.124816 0.023433 0.024789 0.122063 0.150920 0.042732 0.069916 0.095440 0.083692 0.027254 0.046629 0.051095 0.037360 0.024064 0.049745 0.040177 0.015338 0.037469 0.069559 0.038828 0.027937 0.032490 0.033990 0.028081 0.012290 0.008514 0.008910 0.015394 0.005262 0.012132 0.008233 0.007254 0.005688 0.004497 0.005819 0.005815 0.009314 0.006498 0.015387 0.047661 0.017341 0.055359 0.038119 0.045930 0.029039 0.011634 0.022882 0.007311 0.013131 0.027700 0.014490 0.005676 0.012611 0.021062 0.005893 0.007179 0.011746 0.005972 0.004154 0.004245 0.004170 0.003566 0.002969 0.004115 0.003040 0.003197 0.003717 0.002649 0.003062 0.003524 0.003864 0.003301 0.003977 0.004089 0.005943 0.004397 0.004110 0.006709 0.008584 0.004564 0.005905 0.012397 0.005374 0.005074 0.006632 0.006090 0.007370 0.008679 0.005715 0.009026
0.048883 0.058146 0.032120 0.073233 0.034008 0.094213 0.063878 0.019502 0.065967 0.075695 0.060454 0.033949 0.090311 0.073738 0.050051 0.075688 0.102650 0.064051 0.022507 0.047169 0.060866 0.020066 0.012862 0.023196 0.029424 0.013072 0.017313 0.024581 0.030393 0.039481 0.032771 0.030269 0.033042 0.042215 0.039398 0.036746 0.032741 0.065206 0.059083 0.031874 0.124507 0.173189 0.059512 0.093064 0.293021 0.311163 0.082777 0.159378 0.443179 0.199313 0.041752 0.224979 0.297924 0.042645 0.040032 0.194510 0.204797 0.067859 0.225283 0.172590 0.081845 0.763971 0.586222 0.017966 0.202890 0.649129 0.054152 0.020847 0.086240 0.026364 0.004646 0.004491 0.003380 0.001943 0.001564 0.002135 0.001071 0.001007 0.000919 0.000226 0.000051 0.000314 0.003797 0.008448 0.007492 0.027939 0.832274 0.882877 0.853163 0.907897 0.404027 0.917078 0.846032 0.848024 0.669856 0.041056 0.037357 0.014200 0.016542 0.036684 0.025274 0.016109 0.039292 0.099566 0.061435 0.009825 0.035215 0.126932 0.035785 0.006951 0.046425 0.040258 0.004465 0.004186 0.010748 0.006008 0.002868 0.002638 0.003665 0.005020 0.002129 0.002195 0.003833 0.003397 0.002488 0.003873 0.005184 0.006484 0.006078 0.007850 0.008674 0.013035 0.019761 0.017731 0.023975 0.031843 0.030565 0.052265 0.053347 0.034712 0.034544 0.053249 0.029016 0.022686 0.046911 0.039762 0.031975 0.029292 0.055545 0.064256 0.043282 0.095100 0.127699 0.150733 0.126146 0.186861 0.231616 0.167219 0.173840 0.090823 0.097280 0.132916 0.076956 0.071769 0.037189 0.075906 0.059758 0.059781 0.067369 0.052402 0.060841 0.077269 0.037591 0.035170 0.055520 0.082693 0.037522 0.027726 0.086910 0.067861 0.012348 0.022479 0.047501 0.023332 0.009350 0.020146 0.027801 0.012179 0.011372 0.019855 0.019930 0.015256 0.013960 0.013107 0.019587 0.014933 0.016949 0.018061 0.041225 0.013689 0.011904 0.054074 0.038766 0.018088 0.024771 0.065710 0.038963 0.028295 0.040690 0.058576 0.041797 0.096576 0.088925 0.074696 0.094044 0.193985 0.350982 0.123076 0.106198 0.284541 0.483366 0.174896 0.100954 0.215280 0.149311 0.078952 0.065702 0.063769 0.053373 0.057567 0.093743 0.058374 0.048296 0.077901 0.064860 0.035196 0.041971 0.054044 0.023025 0.065301 0.101968 0.033121 0.033526 0.068878 0.087146 0.035437 0.046217 0.039252 0.053203 0.022970 0.021125 0.024284 0.026504 0.016613 0.023787 0.018603 0.012057 0.028038 0.056692 0.038599 0.037655 0.054267 0.065822 0.058561 0.040820 0.030829 0.032356 0.048391 0.021921 0.031744 0.023675 0.019002 0.016060 0.013491 0.017989 0.019574 0.032357 0.024411 0.047978 0.089403 0.042219 0.083867 0.071827 0.077791 0.058079 0.040680 0.052801 0.021603 0.036522 0.054947 0.033759 0.014213 0.026303 0.039059 0.012981 0.017181 0.023274 0.012763 0.007899 0.009020 0.009577 0.006819 0.005458 0.006817 0.005084 0.005690 0.005767 0.004689 0.005770 0.005710 0.006172 0.005201 0.007031 0.006385 0.008774 0.007822 0.007418 0.010199 0.013115 0.008854 0.012006 0.018610 0.009657 0.009563 0.013287 0.010349 0.011132 0.013836 0.010010 0.012251
0.050045 0.059057 0.035897 0.052406 0.029540 0.064192 0.054138 0.021951 0.047734 0.067401 0.038621 0.021164 0.052118 0.044086 0.018479 0.030724 0.034609 0.011913 0.006747 0.011843 0.010451 0.005559 0.005676 0.005777 0.007450 0.005447 0.007843 0.009472 0.011011 0.015851 0.015421 0.015339 0.016619 0.018513 0.019263 0.018361 0.021898 0.028864 0.024820 0.014699 0.051554 0.048051 0.024279 0.043626 0.116197 0.062922 0.019341 0.081502 0.139923 0.048617 0.019244 0.066968 0.104902 0.027360 0.029465 0.071461 0.111106 0.044972 0.084785 0.046401 0.029395 0.094926 0.068356 0.006223 0.021814 0.068831 0.007257 0.011508 0.011297 0.007643 0.002900 0.003232 0.002877 0.002651 0.002372 0.003125 0.001740 0.001500 0.001318 0.001845 0.000177 0.000063 0.000425 0.003895 0.005002 0.016454 0.024033 0.846632 0.893274 0.857403 0.917078 0.332279 0.941037 0.819882 0.740396 0.558009 0.072864 0.139766 0.112615 0.219845 0.096069 0.069391 0.254241 0.160087 0.031605 0.048885 0.175995 0.090744 0.011230 0.028272 0.076416 0.007969 0.001787 0.006297 0.006898 0.002294 0.002917 0.004218 0.004700 0.003396 0.003175 0.002642 0.003649 0.003766 0.002387 0.003844 0.003732 0.006443 0.005339 0.005882 0.006262 0.008828 0.010738 0.011612 0.021064 0.020429 0.022061 0.034399 0.039244 0.020137 0.017218 0.020319 0.013087 0.011305 0.015479 0.011537 0.015843 0.012259 0.012516 0.017404 0.019887 0.030790 0.033138 0.053376 0.066167 0.100897 0.132357 0.139800 0.205953 0.144781 0.192230 0.222740 0.135902 0.092830 0.069163 0.132723 0.072995 0.077916 0.109148 0.087798 0.081213 0.080687 0.057879 0.043002 0.063027 0.046872 0.028221 0.025632 0.051594 0.022922 0.007352 0.016612 0.016815 0.011115 0.005988 0.010801 0.011254 0.005961 0.006186 0.009407 0.008435 0.006447 0.007760 0.006056 0.005790 0.007848 0.008185 0.005340 0.013367 0.007185 0.004618 0.015423 0.026037 0.011126 0.010801 0.038025 0.026700 0.017740 0.015696 0.022314 0.023783 0.031712 0.008359 0.017700 0.029873 0.027348 0.027909 0.028868 0.038378 0.065229 0.153010 0.082417 0.065987 0.123102 0.114372 0.081073 0.069906 0.066784 0.049586 0.055774 0.078885 0.049258 0.032776 0.058805 0.041469 0.033361 0.034014 0.032199 0.019262 0.039464 0.051344 0.011992 0.017679 0.042559 0.026663 0.014001 0.023775 0.018348 0.014469 0.008906 0.008926 0.007171 0.007433 0.005089 0.005419 0.005503 0.004578 0.007157 0.011121 0.012118 0.013688 0.018684 0.023206 0.025158 0.020895 0.018258 0.016957 0.031986 0.016868 0.024913 0.019718 0.017602 0.015397 0.013063 0.016910 0.017436 0.027139 0.021146 0.033535 0.050143 0.031365 0.055340 0.049167 0.049643 0.043560 0.038482 0.039910 0.018778 0.028734 0.030490 0.024349 0.012843 0.019628 0.024831 0.009800 0.011898 0.018813 0.010964 0.008520 0.008331 0.008303 0.006671 0.005278 0.006561 0.004755 0.005187 0.006092 0.005498 0.005855 0.005842 0.005653 0.004932 0.006806 0.005662 0.008694 0.008077 0.007694 0.010525 0.011767 0.009798 0.012064 0.015130 0.007848 0.009701 0.008744 0.008271 0.010141 0.011782 0.012407 0.013598
0.059945 0.069906 0.035985 0.086383 0.041155 0.155529 0.140547 0.035061 0.103554 0.167318 0.125208 0.036831 0.109045 0.094650 0.049844 0.071664 0.109669 0.039775 0.024230 0.052101 0.040197 0.020696 0.018917 0.019668 0.022412 0.011597 0.018391 0.015608 0.023191 0.035890 0.031094 0.032044 0.038359 0.061711 0.056261 0.046171 0.043960 0.107594 0.069226 0.027615 0.185494 0.217937 0.038546 0.103229 0.358988 0.129037 0.030395 0.213320 0.299095 0.029879 0.041718 0.227255 0.075526 0.016041 0.069764 0.138089 0.117134 0.050968 0.101502 0.036831 0.014610 0.084557 0.011846 0.002276 0.010573 0.009461 0.001685 0.002985 0.002762 0.001920 0.001689 0.002382 0.001923 0.001506 0.001288 0.002077 0.001265 0.001578 0.001408 0.001144 0.000686 0.000195 0.000104 0.000402 0.003323 0.011535 0.010975 0.034168 0.843173 0.886375 0.846032 0.941037 0.262144 0.960968 0.795810 0.726607 0.395060 0.094603 0.319294 0.658175 0.380697 0.101965 0.654638 0.828356 0.214208 0.110073 0.642860 0.577717 0.053157 0.108098 0.308605 0.046222 0.003426 0.015574 0.013303 0.003150 0.002514 0.003955 0.004089 0.003357 0.001668 0.002544 0.003926 0.002198 0.002081 0.004010 0.005143 0.006254 0.006417 0.007425 0.006418 0.009500 0.014364 0.012435 0.021681 0.029336 0.022609 0.041273 0.049180 0.032528 0.021244 0.036967 0.027411 0.015477 0.023264 0.030834 0.034144 0.016957 0.038812 0.110785 0.048206 0.075486 0.164236 0.216624 0.147720 0.281295 0.269142 0.219988 0.369457 0.246252 0.249012 0.288068 0.196434 0.151881 0.070854 0.204199 0.162083 0.147773 0.141006 0.116993 0.202832 0.247028 0.076297 0.090262 0.248141 0.247322 0.063004 0.066379 0.249899 0.132041 0.017105 0.053393 0.066821 0.025417 0.009586 0.024606 0.021739 0.010450 0.010263 0.016634 0.016279 0.010067 0.007969 0.007826 0.011399 0.007066 0.007485 0.006363 0.014332 0.005116 0.004482 0.019784 0.014566 0.007463 0.011977 0.056439 0.027004 0.012752 0.021131 0.045239 0.017645 0.029087 0.034782 0.064181 0.075800 0.115617 0.180507 0.136776 0.139675 0.142825 0.354738 0.227112 0.120018 0.184577 0.135584 0.075990 0.073650 0.068658 0.052831 0.062464 0.097336 0.057006 0.051422 0.085917 0.057027 0.037562 0.068028 0.062931 0.026778 0.093877 0.197477 0.043955 0.035884 0.115352 0.135856 0.042167 0.042691 0.043171 0.051110 0.019062 0.019602 0.018423 0.019193 0.012889 0.018287 0.015909 0.008877 0.018310 0.027309 0.020441 0.019405 0.024072 0.028573 0.021726 0.015819 0.012192 0.012752 0.022591 0.010615 0.019595 0.014726 0.012955 0.010549 0.008768 0.011517 0.011785 0.017828 0.013303 0.022779 0.047144 0.020375 0.043808 0.036935 0.036936 0.029793 0.016633 0.028348 0.012893 0.023661 0.029341 0.021067 0.008851 0.016622 0.026019 0.008239 0.010576 0.019367 0.009764 0.006814 0.007746 0.007404 0.006178 0.005244 0.006873 0.004752 0.005601 0.006050 0.004691 0.005276 0.006292 0.006309 0.005086 0.006937 0.006152 0.009032 0.006882 0.006687 0.009842 0.012857 0.007498 0.009002 0.017378 0.008612 0.007649 0.008810 0.008144 0.010320 0.011894 0.009427 0.012683
0.096921 0.125783 0.086219 0.150596 0.080481 0.151604 0.133030 0.068804 0.080516 0.094606 0.101392 0.037581 0.061159 0.067520 0.053761 0.064115 0.066407 0.040123 0.025109 0.043096 0.032777 0.019815 0.016463 0.014765 0.025903 0.016385 0.018993 0.020231 0.034395 0.052886 0.029886 0.027748 0.032680 0.049690 0.033330 0.032924 0.030899 0.071360 0.083447 0.037973 0.148362 0.266587 0.099795 0.111949 0.350555 0.344740 0.069955 0.195016 0.393891 0.131061 0.045683 0.181451 0.152908 0.038112 0.057843 0.133457 0.169795 0.140145 0.291392 0.173949 0.075480 0.450275 0.166014 0.005596 0.018489 0.059254 0.005039 0.005647 0.005505 0.005016 0.003020 0.003351 0.002522 0.002000 0.001800 0.001945 0.001468 0.001356 0.001480 0.001115 0.000795 0.000598 0.000200 0.000097 0.000417 0.005421 0.006722 0.013052 0.041495 0.826931 0.848024 0.819882 0.960968 0.184750 0.954347 0.766251 0.435585 0.139133 0.030541 0.446077 0.239382 0.073975 0.152999 0.648270 0.218222 0.025142 0.108099 0.291571 0.043358 0.010391 0.042808 0.019780 0.004186 0.004703 0.006043 0.004766 0.003149 0.003147 0.003780 0.003547 0.001902 0.002187 0.003207 0.002491 0.002417 0.004009 0.004469 0.005156 0.005342 0.005579 0.006557 0.008305 0.011857 0.012123 0.017222 0.022624 0.019311 0.034946 0.034786 0.025680 0.023554 0.038255 0.027056 0.020235 0.039612 0.033354 0.031440 0.025784 0.049018 0.070875 0.049856 0.089160 0.155452 0.250433 0.176407 0.303425 0.384576 0.324112 0.356781 0.158172 0.147648 0.125949 0.071670 0.066092 0.040255 0.099903 0.068809 0.070998 0.064785 0.045348 0.070802 0.095481 0.041884 0.025970 0.075324 0.135454 0.038072 0.026692 0.087980 0.089045 0.012848 0.021315 0.040761 0.024213 0.007160 0.014352 0.022254 0.009970 0.008431 0.012330 0.015443 0.013284 0.010398 0.006407 0.010374 0.010064 0.008041 0.006933 0.012551 0.006788 0.006036 0.020259 0.015718 0.011479 0.022799 0.065659 0.059385 0.024985 0.022378 0.061269 0.051181 0.048839 0.036911 0.084154 0.084937 0.120925 0.289694 0.189978 0.125855 0.234568 0.480031 0.288312 0.170495 0.253930 0.217734 0.097886 0.091379 0.089742 0.066571 0.081985 0.112336 0.084910 0.076275 0.113638 0.089390 0.060763 0.085999 0.106336 0.053133 0.102999 0.200484 0.069660 0.045021 0.080849 0.134479 0.062182 0.040810 0.037763 0.083445 0.029073 0.019209 0.026326 0.036504 0.017895 0.022301 0.031784 0.019477 0.029745 0.049298 0.049060 0.047368 0.058297 0.065814 0.050984 0.040610 0.033938 0.029515 0.043747 0.021515 0.032595 0.026825 0.021537 0.018398 0.016760 0.020583 0.023037 0.035694 0.034947 0.050451 0.080696 0.048570 0.052096 0.050780 0.049571 0.045188 0.040286 0.056382 0.033177 0.046198 0.042351 0.034699 0.017594 0.028011 0.036150 0.013787 0.016253 0.026147 0.015222 0.009263 0.010116 0.009207 0.007412 0.007052 0.007743 0.005805 0.006545 0.006549 0.005422 0.005266 0.005468 0.005670 0.004710 0.006362 0.005236 0.008228 0.006706 0.005985 0.009355 0.011322 0.008728 0.009065 0.014679 0.008935 0.007648 0.008429 0.008122 0.010082 0.010797 0.012189 0.013421
0.114047 0.129248 0.095371 0.090966 0.057854 0.073088 0.083998 0.030904 0.027693 0.032411 0.036825 0.019838 0.030444 0.028991 0.023939 0.026542 0.016999 0.011502 0.007970 0.007412 0.008205 0.005229 0.005184 0.003058 0.007905 0.006050 0.005379 0.006490 0.012759 0.017279 0.008884 0.009608 0.016186 0.018695 0.010396 0.014779 0.023126 0.029056 0.036001 0.031838 0.087106 0.101565 0.063899 0.087172 0.158635 0.193073 0.048922 0.092096 0.157077 0.097370 0.039476 0.047958 0.085936 0.045163 0.031877 0.043248 0.108040 0.103210 0.199424 0.144343 0.059325 0.145949 0.154518 0.010786 0.010896 0.046816 0.013442 0.009281 0.007372 0.009526 0.005465 0.004426 0.004203 0.003721 0.003084 0.002809 0.001941 0.001557 0.001566 0.001248 0.000873 0.000515 0.000474 0.000218 0.000088 0.000674 0.003008 0.006705 0.013159 0.030935 0.669856 0.740396 0.795810 0.954347 0.069325 0.948430 0.686050 0.205351 0.064494 0.040456 0.104166 0.055938 0.080275 0.097162 0.048206 0.011523 0.011417 0.019257 0.007456 0.003068 0.004494 0.002749 0.002522 0.003590 0.003050 0.002062 0.002407 0.002589 0.002245 0.002704 0.002113 0.002331 0.002053 0.002203 0.002506 0.003130 0.002615 0.003528 0.003029 0.003152 0.003854 0.005548 0.005443 0.006351 0.008084 0.009713 0.009660 0.016782 0.013699 0.010926 0.011899 0.013071 0.009165 0.008833 0.013764 0.009054 0.010053 0.010426 0.008974 0.010053 0.016123 0.023795 0.020478 0.062009 0.079415 0.092889 0.192030 0.239170 0.348810 0.120020 0.204028 0.099974 0.053880 0.044286 0.043117 0.065514 0.041147 0.049719 0.053917 0.034402 0.023603 0.034689 0.021963 0.009476 0.014866 0.021253 0.011925 0.007846 0.014928 0.016592 0.005137 0.006525 0.010719 0.010708 0.003416 0.005687 0.008179 0.004065 0.003568 0.005562 0.006319 0.006635 0.007031 0.004057 0.004697 0.006527 0.006528 0.004462 0.006794 0.006647 0.005002 0.011184 0.014649 0.014714 0.022022 0.033689 0.052213 0.024455 0.011772 0.022306 0.034555 0.024891 0.006510 0.021317 0.037088 0.020000 0.041674 0.037610 0.041264 0.084647 0.255796 0.131317 0.106737 0.205082 0.213297 0.113215 0.099150 0.101284 0.075923 0.088930 0.094842 0.089236 0.067260 0.095011 0.086914 0.072040 0.073535 0.073656 0.051661 0.059967 0.077988 0.025972 0.022381 0.028603 0.027060 0.019744 0.013620 0.009068 0.019155 0.011217 0.005593 0.005395 0.011974 0.005551 0.003792 0.006026 0.007167 0.007937 0.011955 0.016812 0.024000 0.030866 0.042992 0.039849 0.041149 0.037985 0.033370 0.044166 0.030777 0.032689 0.028116 0.022727 0.022160 0.021127 0.027725 0.030732 0.041693 0.043037 0.049275 0.055951 0.042138 0.039283 0.053062 0.046895 0.050470 0.051891 0.047390 0.040989 0.053978 0.028176 0.031984 0.020936 0.024088 0.025606 0.013104 0.016242 0.026462 0.015727 0.010923 0.011252 0.011130 0.008803 0.007934 0.007720 0.006035 0.006330 0.006810 0.006111 0.005980 0.006019 0.005121 0.005150 0.006480 0.005219 0.008355 0.007181 0.006834 0.009101 0.011824 0.010388 0.010365 0.012370 0.009060 0.007783 0.007349 0.008308 0.011036 0.011868 0.011514 0.014187
0.115223 0.132684 0.110661 0.093969 0.083955 0.083054 0.122260 0.053343 0.032287 0.041630 0.047445 0.021402 0.025345 0.025438 0.014111 0.018012 0.011809 0.006555 0.004338 0.004755 0.004159 0.002841 0.003239 0.002081 0.003916 0.003438 0.003603 0.004504 0.007428 0.009997 0.007016 0.008235 0.011615 0.014089 0.008774 0.011691 0.022740 0.035619 0.030394 0.026668 0.083605 0.073455 0.049309 0.103179 0.148704 0.110788 0.041658 0.104641 0.086951 0.042232 0.040275 0.042451 0.039108 0.034418 0.042778 0.036515 0.088788 0.078271 0.088354 0.065417 0.030836 0.027971 0.025337 0.007126 0.006271 0.008770 0.005078 0.006381 0.005019 0.007088 0.005000 0.004449 0.003902 0.003214 0.002610 0.002849 0.001736 0.001473 0.001322 0.001120 0.000821 0.000532 0.000472 0.000624 0.000169 0.000149 0.000554 0.004490 0.007936 0.018284 0.041056 0.558009 0.726607 0.766251 0.948430 0.023491 0.954635 0.713305 0.373617 0.361414 0.064046 0.197675 0.411596 0.411012 0.086356 0.025418 0.056902 0.038511 0.006423 0.005927 0.009385 0.002407 0.002302 0.004282 0.003130 0.001444 0.001928 0.002352 0.001930 0.001784 0.002051 0.002450 0.001975 0.001894 0.002268 0.002971 0.002298 0.003478 0.002763 0.002739 0.003210 0.004677 0.004482 0.005058 0.006929 0.007539 0.007398 0.012078 0.009851 0.006902 0.006762 0.006669 0.006182 0.005820 0.007278 0.005294 0.007879 0.007214 0.005479 0.007259 0.014690 0.020148 0.017630 0.057831 0.092311 0.110468 0.187235 0.275430 0.517920 0.241709 0.396481 0.186541 0.107027 0.067166 0.066823 0.108293 0.076229 0.080363 0.086822 0.062180 0.053833 0.061601 0.029578 0.013698 0.027444 0.023882 0.011526 0.008469 0.012181 0.010696 0.004330 0.005526 0.008273 0.007502 0.002698 0.004571 0.005867 0.002943 0.002722 0.003769 0.004103 0.004622 0.004840 0.003080 0.003231 0.004495 0.004828 0.003604 0.004756 0.005780 0.004485 0.006698 0.009284 0.008866 0.012752 0.019734 0.025596 0.013598 0.008015 0.015353 0.016316 0.010989 0.004352 0.014122 0.020653 0.011847 0.021586 0.039063 0.041445 0.063413 0.175475 0.148220 0.128560 0.233967 0.222408 0.125596 0.114550 0.114608 0.090817 0.106089 0.119739 0.098746 0.080737 0.111051 0.096459 0.077727 0.094609 0.088668 0.056589 0.082340 0.109432 0.036251 0.024334 0.035738 0.032289 0.016409 0.011493 0.008420 0.012774 0.007821 0.004762 0.004296 0.005942 0.003792 0.002590 0.003446 0.003793 0.004453 0.005737 0.008423 0.012172 0.016306 0.021181 0.019192 0.019319 0.018131 0.020937 0.029330 0.020387 0.025644 0.022869 0.022440 0.022160 0.021100 0.025785 0.026884 0.033568 0.030459 0.038401 0.034872 0.026188 0.023164 0.025861 0.028281 0.026129 0.036891 0.040347 0.035614 0.038541 0.021847 0.028962 0.018991 0.021837 0.021672 0.013554 0.016928 0.019667 0.014198 0.010521 0.011324 0.010649 0.008868 0.007303 0.008961 0.006655 0.007477 0.007772 0.006490 0.006739 0.008250 0.006881 0.006427 0.008418 0.006969 0.010764 0.008433 0.008239 0.010210 0.011943 0.009200 0.009370 0.011633 0.008881 0.007599 0.007937 0.008576 0.010351 0.011195 0.010661 0.013598
0.117523 0.144128 0.122074 0.089680 0.077786 0.063699 0.075217 0.036752 0.025464 0.034665 0.042573 0.023679 0.027659 0.031768 0.017105 0.020304 0.015140 0.008787 0.005551 0.005388 0.004789 0.003361 0.003360 0.002017 0.003813 0.004099 0.004095 0.005140 0.008780 0.013258 0.008651 0.010010 0.015307 0.019260 0.010588 0.014014 0.035342 0.060647 0.051872 0.044621 0.117998 0.118801 0.069941 0.117327 0.159407 0.133737 0.045816 0.119973 0.089828 0.041548 0.055864 0.054854 0.031844 0.032450 0.059239 0.037449 0.073461 0.068981 0.076226 0.048926 0.021565 0.015655 0.015051 0.004585 0.003405 0.007917 0.004779 0.004850 0.004580 0.006307 0.004707 0.003898 0.003379 0.003017 0.002074 0.002265 0.001336 0.001101 0.000913 0.000824 0.000654 0.000432 0.000478 0.000727 0.000534 0.000231 0.000358 0.001924 0.005875 0.007126 0.037357 0.072864 0.395060 0.435585 0.686050 0.954635 0.002071 0.931166 0.728653 0.611687 0.222703 0.033426 0.434415 0.581265 0.169938 0.028668 0.045097 0.045053 0.007482 0.003872 0.006353 0.002117 0.002375 0.003288 0.002662 0.001368 0.001715 0.001679 0.001306 0.001226 0.001337 0.001908 0.001511 0.001749 0.002124 0.002777 0.002244 0.003217 0.002572 0.002372 0.002981 0.004262 0.004065 0.004726 0.006534 0.006876 0.007964 0.011590 0.008340 0.005845 0.006695 0.006249 0.006653 0.006641 0.008718 0.006712 0.011039 0.009203 0.006920 0.012459 0.022939 0.022049 0.021708 0.070175 0.099605 0.092696 0.153371 0.226677 0.404353 0.160209 0.295859 0.129553 0.087966 0.055178 0.066698 0.098952 0.066093 0.082576 0.089580 0.059736 0.046646 0.073496 0.040277 0.012263 0.022143 0.032442 0.012672 0.007566 0.012269 0.013946 0.004975 0.004874 0.008989 0.009138 0.002576 0.003895 0.007261 0.003222 0.002507 0.003630 0.004091 0.004273 0.004626 0.002814 0.002827 0.003979 0.003918 0.003085 0.003976 0.004426 0.003867 0.005361 0.006575 0.006697 0.011844 0.017566 0.024740 0.013058 0.007090 0.019127 0.019974 0.010874 0.005355 0.020746 0.026264 0.013801 0.033275 0.051905 0.055588 0.069610 0.178478 0.141648 0.127174 0.235313 0.263762 0.152569 0.145020 0.144147 0.104337 0.113999 0.116720 0.104286 0.090974 0.123840 0.117600 0.099008 0.131466 0.135788 0.077899 0.094468 0.122747 0.061048 0.031400 0.035497 0.038360 0.019007 0.010275 0.009125 0.015602 0.008067 0.004154 0.005058 0.007387 0.004039 0.002724 0.003971 0.005109 0.005101 0.006425 0.010804 0.017244 0.022281 0.028370 0.022118 0.022825 0.022118 0.024756 0.029599 0.021955 0.027905 0.024914 0.022727 0.023511 0.022771 0.027046 0.030627 0.035395 0.033456 0.038776 0.033566 0.026090 0.019749 0.019908 0.024240 0.020851 0.036028 0.041845 0.038046 0.035480 0.019944 0.029176 0.022764 0.026007 0.024431 0.017003 0.022720 0.026297 0.016541 0.014908 0.015956 0.012959 0.010424 0.009748 0.011398 0.008985 0.010007 0.010143 0.008483 0.009093 0.010767 0.009016 0.008597 0.011243 0.008600 0.011354 0.010264 0.009260 0.010611 0.012347 0.010030 0.009809 0.012156 0.010320 0.008821 0.009062 0.009204 0.009601 0.010462 0.009697 0.012884
0.095184 0.116537 0.129614 0.097044 0.088117 0.070036 0.077164 0.045198 0.024987 0.034775 0.044397 0.027933 0.024536 0.028868 0.018312 0.018302 0.010630 0.008009 0.004932 0.004243 0.004016 0.003273 0.003104 0.001956 0.003642 0.003482 0.003549 0.004684 0.007378 0.010452 0.007483 0.008946 0.013498 0.016327 0.010049 0.015420 0.040184 0.059250 0.051035 0.054567 0.118542 0.113767 0.106351 0.141935 0.153402 0.185764 0.086049 0.119162 0.087299 0.066276 0.067798 0.043361 0.036624 0.045009 0.050433 0.030039 0.064691 0.075491 0.078076 0.065178 0.030082 0.018432 0.021655 0.006728 0.003661 0.009344 0.005689 0.005232 0.004032 0.007028 0.004979 0.004120 0.004160 0.003361 0.002542 0.002241 0.001348 0.001061 0.000945 0.000984 0.000863 0.000495 0.000585 0.001212 0.000941 0.000639 0.000749 0.002490 0.012406 0.010451 0.014200 0.139766 0.094603 0.139133 0.205351 0.713305 0.931166 0.000197 0.916278 0.714276 0.249816 0.076471 0.037899 0.413881 0.098901 0.032924 0.032544 0.020478 0.006690 0.005026 0.004070 0.002055 0.003000 0.003003 0.002271 0.001386 0.001853 0.001745 0.001304 0.001268 0.001711 0.002016 0.001642 0.002323 0.002763 0.003517 0.002697 0.003996 0.002979 0.002834 0.003530 0.005031 0.004969 0.005691 0.007335 0.007146 0.008713 0.012376 0.009188 0.006279 0.007129 0.006160 0.006171 0.006223 0.008240 0.006044 0.010714 0.010007 0.006610 0.012569 0.029219 0.024477 0.022301 0.075615 0.101569 0.077348 0.121583 0.172519 0.239106 0.106722 0.201378 0.102900 0.082217 0.051342 0.067301 0.088466 0.061652 0.080770 0.100045 0.071242 0.047228 0.059856 0.045317 0.013768 0.018025 0.023393 0.013434 0.007920 0.011064 0.012238 0.005114 0.004432 0.007529 0.007937 0.002630 0.003637 0.006129 0.002892 0.002247 0.003153 0.003518 0.003520 0.003912 0.002822 0.002336 0.003958 0.003898 0.002948 0.003593 0.004971 0.004142 0.004659 0.007700 0.007216 0.010400 0.013942 0.025161 0.014265 0.006127 0.017577 0.027875 0.013271 0.005288 0.022307 0.029971 0.012920 0.032822 0.059802 0.056322 0.072256 0.177927 0.160736 0.144656 0.265524 0.326365 0.192561 0.169185 0.165896 0.128986 0.134064 0.135349 0.125003 0.108715 0.139856 0.135527 0.117685 0.137638 0.138400 0.093009 0.105731 0.098979 0.064181 0.042115 0.034546 0.031642 0.022687 0.013031 0.009682 0.015995 0.009201 0.004337 0.005513 0.008857 0.004674 0.002558 0.004881 0.005995 0.004690 0.006151 0.012295 0.017785 0.022817 0.032246 0.026321 0.024280 0.022168 0.026046 0.031455 0.022139 0.027565 0.025505 0.023127 0.023863 0.022381 0.024797 0.027636 0.030633 0.028373 0.031718 0.023294 0.021120 0.015499 0.015916 0.019184 0.018369 0.034916 0.042496 0.044183 0.039422 0.022862 0.033629 0.030854 0.030858 0.027066 0.021764 0.025817 0.020592 0.017530 0.015911 0.015265 0.012700 0.012152 0.010793 0.012480 0.010423 0.011253 0.011522 0.009652 0.010668 0.012078 0.010698 0.011139 0.012945 0.009957 0.012888 0.012249 0.011253 0.011384 0.013360 0.011197 0.011393 0.014066 0.012737 0.010142 0.011368 0.010369 0.011303 0.011872 0.012126 0.014298
0.059885 0.080206 0.084236 0.074038 0.091065 0.072451 0.089498 0.042657 0.026873 0.044524 0.058160 0.032441 0.031024 0.041016 0.020736 0.021051 0.014462 0.011674 0.006280 0.005780 0.005035 0.003858 0.003786 0.002405 0.004524 0.003929 0.004399 0.005810 0.009838 0.012620 0.010727 0.012071 0.019411 0.024663 0.016624 0.023828 0.057959 0.073735 0.050519 0.059326 0.124243 0.094113 0.080076 0.131300 0.138378 0.114118 0.073374 0.130389 0.088761 0.070094 0.091221 0.064579 0.049699 0.064833 0.094259 0.057573 0.114972 0.125392 0.102835 0.080502 0.036533 0.028078 0.026901 0.008840 0.005500 0.012323 0.006339 0.005387 0.004133 0.006313 0.005148 0.004302 0.004207 0.003507 0.002620 0.002452 0.001504 0.001354 0.001141 0.001299 0.001204 0.000764 0.000810 0.001935 0.001774 0.001105 0.001595 0.004954 0.015336 0.014578 0.016542 0.112615 0.319294 0.030541 0.064494 0.373617 0.728653 0.916278 0.000109 0.953063 0.685048 0.197786 0.199722 0.153886 0.123024 0.025607 0.039109 0.021971 0.005101 0.004080 0.004102 0.001805 0.002471 0.003448 0.002671 0.001227 0.001942 0.001853 0.001432 0.001079 0.001431 0.001820 0.001514 0.002141 0.002895 0.003628 0.003301 0.004957 0.003958 0.003779 0.004678 0.006824 0.007671 0.007931 0.010337 0.009231 0.011581 0.016713 0.013234 0.008220 0.008858 0.008420 0.007073 0.007070 0.009501 0.006699 0.013011 0.011876 0.007183 0.013948 0.036039 0.028055 0.019944 0.067663 0.097774 0.083328 0.123619 0.193419 0.303297 0.167941 0.259556 0.147962 0.121744 0.074354 0.097325 0.114147 0.075447 0.098068 0.117985 0.089098 0.057022 0.063903 0.056573 0.019062 0.027140 0.031885 0.021463 0.011978 0.017489 0.021728 0.008743 0.007108 0.012613 0.012116 0.003592 0.005202 0.008123 0.003902 0.002705 0.004334 0.004599 0.003720 0.004083 0.003113 0.002385 0.003167 0.003719 0.002876 0.003220 0.004235 0.004386 0.005069 0.007493 0.007676 0.010868 0.013791 0.022477 0.013904 0.007075 0.016840 0.029529 0.014112 0.006417 0.023208 0.029973 0.014066 0.050542 0.086088 0.068293 0.082044 0.255993 0.236016 0.178519 0.351530 0.401577 0.232531 0.188805 0.179334 0.139873 0.148951 0.154755 0.139851 0.122248 0.158553 0.156901 0.133557 0.153466 0.137373 0.097047 0.104411 0.096448 0.057061 0.040719 0.042926 0.041997 0.027593 0.017769 0.013090 0.016751 0.010381 0.005418 0.005901 0.009037 0.005552 0.002934 0.004436 0.005240 0.004359 0.005647 0.009869 0.014139 0.017430 0.022547 0.022621 0.022208 0.019878 0.023259 0.029248 0.021330 0.026120 0.023539 0.022541 0.021752 0.020270 0.023638 0.025694 0.027633 0.027193 0.030987 0.024718 0.025023 0.019887 0.020341 0.023021 0.020508 0.035040 0.045944 0.049195 0.040244 0.025983 0.044213 0.036426 0.031129 0.028663 0.025365 0.030485 0.024924 0.017442 0.019656 0.018237 0.014153 0.013886 0.012833 0.015023 0.012674 0.014311 0.014328 0.011436 0.013157 0.014422 0.012952 0.012102 0.015949 0.013528 0.015068 0.014226 0.013384 0.014582 0.016472 0.013517 0.014146 0.016819 0.013982 0.012369 0.012491 0.010803 0.011306 0.013523 0.012347 0.014184
0.048629 0.060321 0.057588 0.061886 0.076383 0.093763 0.104829 0.032216 0.035080 0.068687 0.066639 0.034198 0.041662 0.047731 0.019799 0.024192 0.021541 0.014084 0.007528 0.008102 0.007750 0.005557 0.006045 0.003415 0.006510 0.004823 0.005756 0.006266 0.011952 0.013425 0.011375 0.012602 0.019018 0.028166 0.020632 0.025861 0.052694 0.091196 0.050681 0.051709 0.147193 0.130065 0.061566 0.117649 0.170688 0.089762 0.046106 0.122548 0.095243 0.039682 0.070642 0.084267 0.038454 0.037631 0.093177 0.075504 0.128625 0.132072 0.118098 0.071219 0.035232 0.047394 0.032672 0.009488 0.008990 0.015699 0.005749 0.005004 0.004408 0.005436 0.004429 0.004261 0.004198 0.003368 0.002727 0.002980 0.001702 0.001644 0.001493 0.001224 0.001151 0.001028 0.001119 0.001919 0.002141 0.001384 0.001746 0.005645 0.040424 0.056917 0.036684 0.219845 0.658175 0.446077 0.040456 0.361414 0.611687 0.714276 0.953063 0.000510 0.958348 0.724363 0.553192 0.679495 0.201517 0.075613 0.068484 0.107522 0.014473 0.004060 0.003105 0.001411 0.001739 0.002665 0.002040 0.001118 0.001470 0.001652 0.001464 0.001203 0.001102 0.001408 0.001481 0.001928 0.002587 0.003646 0.004235 0.006304 0.004901 0.004298 0.005367 0.007300 0.009739 0.008362 0.009979 0.009362 0.010648 0.016725 0.015054 0.008199 0.008897 0.008226 0.008126 0.006649 0.008821 0.007412 0.013817 0.012077 0.009101 0.015457 0.031045 0.031870 0.030663 0.084277 0.113991 0.147319 0.204242 0.272070 0.448470 0.264614 0.289910 0.205780 0.149882 0.095394 0.098632 0.138669 0.094656 0.116052 0.121395 0.093084 0.066310 0.081401 0.047547 0.019168 0.033247 0.042307 0.024628 0.011785 0.021610 0.029921 0.009818 0.007111 0.015486 0.019144 0.004064 0.006149 0.010081 0.005202 0.003082 0.005655 0.006121 0.004701 0.004119 0.003369 0.002959 0.003078 0.003909 0.003212 0.003813 0.003375 0.004241 0.006396 0.006479 0.005692 0.008882 0.012468 0.013414 0.009055 0.005879 0.014152 0.017002 0.008870 0.006628 0.034185 0.031546 0.017815 0.085459 0.153968 0.084366 0.094442 0.336154 0.313104 0.179735 0.287905 0.299124 0.163592 0.130608 0.123180 0.101104 0.118774 0.137491 0.110953 0.110837 0.154232 0.124662 0.090521 0.127256 0.123648 0.068609 0.111722 0.124594 0.054018 0.033917 0.050015 0.052838 0.026544 0.016907 0.013492 0.019787 0.010480 0.005643 0.006711 0.007966 0.005144 0.003131 0.004951 0.005073 0.004541 0.005829 0.010003 0.014354 0.015591 0.018927 0.018379 0.016505 0.014525 0.017360 0.025273 0.014717 0.021100 0.018954 0.019400 0.019020 0.016753 0.020031 0.022469 0.024912 0.021160 0.025153 0.025997 0.018471 0.019647 0.019384 0.021132 0.021182 0.027098 0.046214 0.037721 0.036353 0.029689 0.042886 0.024102 0.028030 0.028971 0.021290 0.027631 0.024486 0.015607 0.015570 0.016607 0.013067 0.012364 0.011501 0.015814 0.012579 0.016943 0.015322 0.010443 0.012903 0.015712 0.013210 0.011670 0.016122 0.014556 0.016109 0.011890 0.011537 0.014328 0.016554 0.009870 0.011879 0.017408 0.012206 0.009940 0.012295 0.010651 0.011177 0.011254 0.009434 0.012547
0.057919 0.072557 0.075441 0.091753 0.117230 0.151462 0.183444 0.059974 0.089621 0.128118 0.116398 0.059777 0.078946 0.079522 0.046534 0.059614 0.046964 0.034172 0.025131 0.025671 0.025744 0.017578 0.018383 0.009540 0.017518 0.011131 0.012633 0.010252 0.020204 0.024133 0.020609 0.026631 0.041182 0.060821 0.045603 0.065943 0.110152 0.148052 0.096165 0.104267 0.237229 0.209720 0.100872 0.193124 0.266416 0.131226 0.072789 0.210101 0.156446 0.056714 0.134354 0.176274 0.058906 0.067840 0.178733 0.128738 0.173831 0.157574 0.142601 0.089671 0.051632 0.072197 0.048310 0.014872 0.015138 0.022959 0.008058 0.007523 0.006538 0.007250 0.005722 0.005185 0.005034 0.003854 0.003495 0.004026 0.002476 0.002655 0.002477 0.001796 0.001974 0.001879 0.002188 0.003665 0.004326 0.002686 0.004135 0.010178 0.034039 0.051744 0.025274 0.096069 0.380697 0.239382 0.104166 0.064046 0.222703 0.249816 0.685048 0.958348 0.001295 0.954747 0.800711 0.833869 0.686695 0.060604 0.058739 0.026537 0.020342 0.005080 0.001105 0.000778 0.002341 0.002605 0.002228 0.001630 0.002121 0.002192 0.002216 0.001975 0.001503 0.001929 0.002270 0.002817 0.003627 0.006684 0.009697 0.013503 0.012572 0.010639 0.013212 0.016327 0.028847 0.018300 0.019938 0.020265 0.020786 0.032788 0.035399 0.018925 0.019151 0.023350 0.021125 0.015330 0.019051 0.022133 0.042530 0.026977 0.020053 0.041371 0.072981 0.055005 0.059483 0.131478 0.133688 0.178249 0.237728 0.268731 0.284886 0.229918 0.206740 0.204528 0.176744 0.128021 0.128777 0.186754 0.136986 0.159799 0.176749 0.144178 0.108429 0.122659 0.081864 0.036531 0.071721 0.094840 0.050048 0.021823 0.044603 0.071663 0.020629 0.015277 0.037753 0.046509 0.008609 0.014953 0.023553 0.011582 0.006925 0.013190 0.013187 0.008493 0.007300 0.007023 0.006190 0.004694 0.006484 0.005841 0.006103 0.004905 0.006425 0.010770 0.009880 0.008756 0.012823 0.021564 0.019426 0.010169 0.007402 0.018913 0.020821 0.009502 0.012221 0.094819 0.054312 0.029600 0.260096 0.376333 0.142842 0.178332 0.516430 0.461403 0.202041 0.289385 0.318654 0.160205 0.135199 0.139772 0.120594 0.144392 0.171845 0.135737 0.140885 0.204457 0.155946 0.127612 0.211222 0.183609 0.101614 0.191409 0.257328 0.093049 0.070216 0.121081 0.131080 0.061131 0.046181 0.033568 0.055549 0.032782 0.016848 0.016288 0.021789 0.014865 0.010032 0.014391 0.014835 0.013894 0.016515 0.028174 0.035850 0.030702 0.034540 0.038239 0.029932 0.025504 0.028326 0.038177 0.020119 0.028483 0.024938 0.024627 0.023282 0.020201 0.023954 0.027356 0.030234 0.027197 0.034839 0.038800 0.027133 0.031896 0.034773 0.038574 0.040367 0.041506 0.074216 0.054497 0.063237 0.065803 0.083887 0.046752 0.066611 0.060766 0.035291 0.048114 0.043672 0.022505 0.023643 0.025002 0.018614 0.016502 0.015622 0.020933 0.015950 0.020676 0.019059 0.012747 0.017337 0.021003 0.017175 0.014541 0.018427 0.017461 0.025684 0.017093 0.015175 0.022508 0.026428 0.014586 0.018803 0.033850 0.018821 0.013853 0.016488 0.015112 0.015294 0.014204 0.011722 0.015440
0.045828 0.054895 0.041547 0.040225 0.042303 0.057485 0.056854 0.013764 0.023140 0.043451 0.039513 0.028482 0.037812 0.054144 0.024205 0.021419 0.025369 0.034370 0.010727 0.008965 0.017001 0.009744 0.012586 0.004922 0.010638 0.005906 0.006605 0.006064 0.009916 0.011675 0.010787 0.011825 0.021345 0.027279 0.020612 0.037588 0.064009 0.086987 0.061583 0.093922 0.126741 0.083010 0.069174 0.136932 0.140821 0.072489 0.057413 0.117777 0.064657 0.026555 0.081950 0.073919 0.022341 0.036391 0.149216 0.054783 0.080985 0.096318 0.086006 0.049415 0.025500 0.025507 0.025705 0.008331 0.007100 0.010764 0.005028 0.004481 0.004724 0.005695 0.004790 0.004619 0.005305 0.002865 0.002495 0.003198 0.002701 0.002985 0.002737 0.001770 0.002324 0.001619 0.001534 0.003111 0.004954 0.002029 0.003296 0.013951 0.025033 0.014106 0.016109 0.069391 0.101965 0.073975 0.055938 0.197675 0.033426 0.076471 0.197786 0.724363 0.954747 0.003330 0.966298 0.821669 0.791261 0.751707 0.064790 0.020539 0.016771 0.020434 0.002061 0.000279 0.000744 0.002095 0.001526 0.001153 0.001740 0.001968 0.001399 0.001423 0.001247 0.001383 0.001326 0.001659 0.002607 0.004022 0.005568 0.010160 0.006669 0.005341 0.006779 0.009248 0.015002 0.013156 0.016072 0.016375 0.018717 0.023562 0.023490 0.013078 0.012948 0.011057 0.010385 0.008487 0.010760 0.008181 0.015818 0.011190 0.006861 0.011976 0.032659 0.026324 0.017333 0.052812 0.067776 0.081276 0.131811 0.201923 0.201034 0.227472 0.137593 0.135719 0.106562 0.058949 0.061026 0.075344 0.052249 0.078537 0.101805 0.081667 0.039714 0.047922 0.027203 0.014030 0.015777 0.021547 0.016031 0.008297 0.013784 0.017366 0.006678 0.004966 0.011358 0.017037 0.003408 0.005640 0.008969 0.004526 0.002678 0.005767 0.006746 0.004309 0.004831 0.006795 0.004253 0.003649 0.005962 0.005924 0.004157 0.003998 0.006398 0.006133 0.006078 0.006334 0.008638 0.011507 0.010502 0.006095 0.003193 0.013324 0.014439 0.005315 0.005763 0.119281 0.063319 0.014074 0.106219 0.376327 0.145451 0.060343 0.277303 0.285738 0.117440 0.132295 0.149466 0.083825 0.083860 0.089970 0.095306 0.119151 0.153339 0.129000 0.138663 0.183274 0.130466 0.088702 0.151996 0.118349 0.056654 0.151743 0.114327 0.044412 0.057829 0.073198 0.050154 0.026065 0.025980 0.016611 0.021741 0.013940 0.007991 0.007605 0.006886 0.005773 0.003637 0.004615 0.005557 0.005338 0.005292 0.008471 0.009474 0.010673 0.013145 0.012434 0.011808 0.012163 0.016083 0.023036 0.013441 0.021802 0.018211 0.018383 0.015662 0.013917 0.016592 0.017522 0.019237 0.019596 0.019270 0.017877 0.014464 0.016571 0.016876 0.018740 0.020368 0.019260 0.053271 0.033517 0.032425 0.031586 0.047307 0.024169 0.043667 0.031219 0.023237 0.054723 0.034881 0.017418 0.022873 0.024605 0.017569 0.016854 0.016446 0.025226 0.022483 0.039195 0.026340 0.013107 0.017668 0.028237 0.019443 0.013722 0.017553 0.016707 0.018000 0.012161 0.011300 0.014520 0.018335 0.009254 0.011444 0.021330 0.017324 0.009498 0.014909 0.012311 0.013246 0.011916 0.009179 0.015257
0.038523 0.050138 0.040026 0.053575 0.048299 0.095709 0.082276 0.019851 0.047919 0.087224 0.063288 0.034652 0.064772 0.074108 0.029508 0.030916 0.053255 0.038112 0.016872 0.019823 0.028545 0.013654 0.016394 0.008258 0.014181 0.009172 0.011318 0.009091 0.014080 0.021834 0.021934 0.020884 0.028855 0.051042 0.041760 0.043376 0.054128 0.103365 0.062988 0.054530 0.135585 0.131073 0.065724 0.131744 0.214680 0.134173 0.080061 0.193082 0.179079 0.070115 0.130253 0.210858 0.074575 0.068957 0.216708 0.181626 0.190159 0.191054 0.215093 0.143154 0.081791 0.142316 0.095215 0.017054 0.023463 0.037501 0.012020 0.008025 0.008150 0.009421 0.006153 0.005343 0.005324 0.003143 0.002635 0.004108 0.003812 0.005885 0.005619 0.003378 0.004704 0.004380 0.003151 0.005485 0.015128 0.015805 0.007658 0.036984 0.274417 0.144809 0.039292 0.254241 0.654638 0.152999 0.080275 0.411596 0.434415 0.037899 0.199722 0.553192 0.800711 0.966298 0.011759 0.978543 0.839094 0.863816 0.831361 0.060539 0.033773 0.023697 0.015632 0.001354 0.000407 0.000810 0.002546 0.001729 0.002146 0.002109 0.001809 0.001840 0.001435 0.002145 0.002262 0.001900 0.002360 0.004707 0.007650 0.012892 0.012930 0.013277 0.017512 0.020280 0.034256 0.026621 0.027676 0.025961 0.024374 0.035805 0.035570 0.022880 0.022731 0.020737 0.016530 0.015202 0.020004 0.016773 0.024362 0.024120 0.020556 0.021869 0.049590 0.076863 0.053949 0.077486 0.141847 0.183745 0.214352 0.259861 0.251552 0.207225 0.180758 0.220449 0.177018 0.120725 0.121676 0.167351 0.117007 0.150436 0.162542 0.131821 0.087138 0.114323 0.074786 0.040603 0.042051 0.063695 0.048869 0.018945 0.033640 0.046310 0.018669 0.014762 0.027444 0.038723 0.010196 0.015871 0.021653 0.012148 0.006702 0.011028 0.015380 0.007991 0.007346 0.007615 0.008438 0.005858 0.007747 0.007796 0.008254 0.005465 0.007070 0.010924 0.007901 0.007336 0.012029 0.015757 0.014025 0.008049 0.006343 0.010477 0.011869 0.009558 0.008873 0.045205 0.060033 0.039525 0.063129 0.136316 0.126059 0.100031 0.234966 0.188403 0.115677 0.118410 0.097007 0.056698 0.064004 0.064918 0.059537 0.073356 0.101457 0.077807 0.076220 0.134775 0.102371 0.065140 0.100313 0.099885 0.050719 0.088009 0.102256 0.053969 0.049077 0.069222 0.052981 0.036173 0.030541 0.023079 0.031362 0.017532 0.012230 0.010974 0.011021 0.008352 0.006226 0.008556 0.009769 0.008518 0.010203 0.017462 0.014981 0.016573 0.023461 0.021597 0.017596 0.015835 0.017790 0.027225 0.017181 0.024111 0.020901 0.019505 0.018020 0.015968 0.019789 0.022181 0.025222 0.021332 0.025699 0.031739 0.020934 0.025992 0.025635 0.026238 0.023748 0.016718 0.037958 0.021365 0.026149 0.029880 0.032343 0.013119 0.028385 0.030579 0.019414 0.027948 0.030797 0.015639 0.015288 0.016845 0.014097 0.014181 0.013267 0.019677 0.015326 0.025063 0.021131 0.010722 0.011697 0.016668 0.015387 0.011428 0.014439 0.013992 0.016614 0.010794 0.010628 0.013753 0.015894 0.009308 0.012235 0.021639 0.012550 0.010116 0.013961 0.011187 0.013419 0.013542 0.009474 0.014305
0.041781 0.054306 0.033598 0.083926 0.046562 0.203549 0.164287 0.024087 0.117763 0.178993 0.107241 0.056215 0.151822 0.086727 0.046344 0.107565 0.126149 0.039382 0.044172 0.085444 0.052506 0.022672 0.034796 0.026727 0.034989 0.019040 0.022355 0.019233 0.044192 0.050354 0.035632 0.048285 0.062679 0.092657 0.096771 0.087046 0.064446 0.181442 0.138880 0.060049 0.249315 0.296671 0.083192 0.131509 0.346766 0.167761 0.047339 0.178488 0.249625 0.040684 0.057277 0.195876 0.063268 0.025325 0.090210 0.174912 0.165004 0.112187 0.184544 0.107886 0.058145 0.236017 0.074809 0.010518 0.053369 0.060424 0.009042 0.008881 0.012356 0.009625 0.006375 0.005775 0.004376 0.002638 0.002512 0.004715 0.003772 0.007912 0.009796 0.004218 0.004294 0.005037 0.004838 0.003866 0.012249 0.054083 0.033250 0.026845 0.308742 0.604404 0.099566 0.160087 0.828356 0.648270 0.097162 0.411012 0.581265 0.413881 0.153886 0.679495 0.833869 0.821669 0.978543 0.030965 0.971180 0.847186 0.872357 0.853388 0.062051 0.025726 0.016949 0.010407 0.001472 0.000326 0.000693 0.002116 0.001824 0.001448 0.001757 0.002157 0.001066 0.001676 0.003165 0.001910 0.002006 0.003477 0.008091 0.010699 0.016376 0.023563 0.033974 0.031325 0.058909 0.037803 0.035985 0.047057 0.030024 0.052680 0.063415 0.040776 0.035241 0.068855 0.049668 0.027870 0.047583 0.085654 0.061272 0.044297 0.099248 0.137605 0.074818 0.170266 0.272369 0.271008 0.219688 0.355465 0.410540 0.310297 0.355527 0.202516 0.171510 0.266420 0.202437 0.199146 0.113411 0.219596 0.232182 0.216006 0.181758 0.161760 0.175729 0.234661 0.116946 0.083907 0.142378 0.186711 0.119159 0.036169 0.094683 0.157685 0.053244 0.036919 0.076583 0.112887 0.027734 0.048982 0.055606 0.034076 0.018113 0.022612 0.029304 0.018194 0.010525 0.011080 0.016357 0.008754 0.009165 0.010489 0.015391 0.005603 0.008722 0.021888 0.011049 0.006907 0.013529 0.026149 0.016454 0.007921 0.012953 0.038188 0.017552 0.012066 0.055287 0.163245 0.073901 0.125193 0.414697 0.274666 0.162258 0.209410 0.501008 0.294886 0.145046 0.149259 0.114145 0.059266 0.056386 0.054813 0.047336 0.060991 0.099118 0.057152 0.058643 0.129355 0.074181 0.051090 0.114143 0.131649 0.040904 0.121586 0.275268 0.083748 0.061514 0.149204 0.205681 0.098474 0.071568 0.053412 0.113939 0.058824 0.032979 0.029379 0.043176 0.024627 0.020670 0.033889 0.031790 0.026594 0.038395 0.075868 0.048474 0.027651 0.042877 0.043715 0.025029 0.018575 0.020059 0.037311 0.016253 0.027195 0.020138 0.018641 0.015827 0.012528 0.015524 0.017661 0.023210 0.018572 0.031149 0.058957 0.023937 0.041258 0.051117 0.036139 0.048475 0.022741 0.062135 0.027416 0.042502 0.097773 0.084710 0.019259 0.047943 0.068340 0.027914 0.024937 0.042517 0.016909 0.011503 0.014167 0.011523 0.009732 0.008522 0.014756 0.008493 0.010157 0.011922 0.007100 0.008535 0.009693 0.009985 0.009515 0.011994 0.012368 0.020736 0.011976 0.011200 0.019785 0.025091 0.009073 0.014171 0.037466 0.012956 0.010712 0.014258 0.013354 0.015524 0.014536 0.008707 0.013650
0.045980 0.051570 0.035026 0.057796 0.037532 0.123112 0.128994 0.018791 0.078944 0.123205 0.095304 0.061391 0.114572 0.103046 0.066925 0.110955 0.100503 0.062655 0.052975 0.084556 0.060873 0.027070 0.040963 0.028426 0.042966 0.015564 0.024111 0.020777 0.048239 0.038506 0.028790 0.044328 0.063359 0.080470 0.075548 0.097685 0.064331 0.120155 0.132713 0.088523 0.235960 0.206965 0.062401 0.158949 0.293506 0.119059 0.044886 0.195092 0.173297 0.029328 0.065803 0.158203 0.037682 0.020650 0.092242 0.103016 0.094184 0.067421 0.099763 0.060247 0.042092 0.096402 0.038021 0.011188 0.027543 0.024027 0.006507 0.006324 0.008920 0.006691 0.004653 0.004311 0.004033 0.002101 0.001982 0.003871 0.003480 0.006647 0.008266 0.003878 0.004615 0.004207 0.003323 0.003678 0.007464 0.018965 0.018944 0.010983 0.070627 0.197256 0.061435 0.031605 0.214208 0.218222 0.048206 0.086356 0.169938 0.098901 0.123024 0.201517 0.686695 0.791261 0.839094 0.971180 0.072888 0.957386 0.844086 0.862825 0.825140 0.053958 0.017793 0.009118 0.008763 0.001472 0.000165 0.000411 0.001314 0.001092 0.001157 0.002061 0.001191 0.001695 0.003088 0.002652 0.002773 0.004064 0.007800 0.010523 0.014009 0.017729 0.026928 0.028130 0.055026 0.043384 0.041023 0.049505 0.035697 0.059029 0.066298 0.040304 0.035792 0.062756 0.055872 0.029445 0.040424 0.080976 0.082584 0.041874 0.062399 0.141554 0.103194 0.090646 0.177719 0.261070 0.173193 0.274237 0.314045 0.266335 0.260998 0.221998 0.128068 0.174154 0.122432 0.117394 0.079406 0.124228 0.131949 0.125490 0.107541 0.106430 0.111092 0.157027 0.072025 0.058718 0.102473 0.130959 0.073461 0.030305 0.080798 0.131867 0.041774 0.022175 0.065564 0.097345 0.019929 0.035527 0.049828 0.028376 0.013812 0.020461 0.027253 0.016492 0.011014 0.010412 0.015146 0.006730 0.010130 0.010059 0.011990 0.006052 0.010225 0.015860 0.010343 0.007548 0.012896 0.024587 0.025189 0.007299 0.011704 0.139440 0.066772 0.011848 0.133534 0.626916 0.161763 0.076950 0.614202 0.660459 0.184615 0.145795 0.474303 0.318515 0.116662 0.089581 0.071835 0.044893 0.048164 0.053135 0.052743 0.071590 0.124294 0.079071 0.093502 0.165830 0.096460 0.071772 0.156880 0.137090 0.060922 0.261723 0.325205 0.091703 0.094382 0.244577 0.233880 0.080235 0.076771 0.066221 0.110744 0.053056 0.030976 0.029040 0.045578 0.028019 0.017670 0.028464 0.030146 0.028281 0.032087 0.056441 0.037929 0.027352 0.039578 0.039100 0.028580 0.022712 0.020769 0.030532 0.015864 0.023777 0.019586 0.017819 0.016189 0.013721 0.018623 0.019903 0.025559 0.027116 0.034744 0.057328 0.033355 0.045095 0.056895 0.042884 0.062950 0.030754 0.088603 0.036514 0.052441 0.110888 0.086712 0.026893 0.087766 0.078343 0.028288 0.061922 0.067482 0.021219 0.017753 0.028486 0.020268 0.017040 0.018414 0.025808 0.018000 0.026105 0.019336 0.010945 0.015881 0.017737 0.013039 0.011396 0.015286 0.015618 0.023752 0.012639 0.012267 0.023524 0.027601 0.012540 0.017076 0.036014 0.017163 0.011840 0.014873 0.014457 0.014913 0.012715 0.009134 0.013992
0.031388 0.036553 0.025049 0.024781 0.024351 0.042580 0.034303 0.008177 0.018091 0.033431 0.027441 0.026805 0.045507 0.066425 0.027197 0.023132 0.043892 0.056134 0.012048 0.015673 0.028862 0.009836 0.011278 0.007670 0.009800 0.005867 0.008339 0.009527 0.009827 0.013711 0.015539 0.010065 0.015166 0.024994 0.017462 0.017120 0.029282 0.066533 0.040745 0.041475 0.065506 0.044516 0.043673 0.116089 0.143230 0.102274 0.072024 0.201305 0.160693 0.046570 0.105072 0.149354 0.045703 0.027147 0.131531 0.082756 0.091303 0.092337 0.139833 0.101806 0.069489 0.092776 0.083677 0.012947 0.013296 0.026812 0.009228 0.007074 0.008531 0.010907 0.006265 0.005200 0.007199 0.003274 0.002900 0.004144 0.003793 0.004598 0.004263 0.002539 0.004281 0.002266 0.001125 0.002755 0.015105 0.026566 0.004185 0.014088 0.173904 0.054562 0.009825 0.048885 0.110073 0.025142 0.011523 0.025418 0.028668 0.032924 0.025607 0.075613 0.060604 0.751707 0.863816 0.847186 0.957386 0.152031 0.941324 0.839615 0.862620 0.853210 0.037259 0.007202 0.009270 0.003783 0.000356 0.000075 0.000195 0.000727 0.000692 0.001022 0.001185 0.001338 0.001522 0.002084 0.002919 0.003130 0.003105 0.005216 0.005122 0.006008 0.010270 0.015877 0.020594 0.025499 0.030140 0.025202 0.025740 0.035473 0.026509 0.013742 0.016326 0.012910 0.012265 0.012971 0.016306 0.010583 0.021989 0.019785 0.009159 0.017477 0.054680 0.042058 0.026951 0.072132 0.091777 0.083362 0.142912 0.187195 0.105356 0.120803 0.072310 0.092782 0.071786 0.045047 0.057682 0.062075 0.041903 0.066727 0.082507 0.068684 0.035101 0.053477 0.033908 0.023925 0.018973 0.024472 0.029217 0.014431 0.017392 0.021275 0.012783 0.005966 0.011817 0.023869 0.005872 0.007509 0.014999 0.008172 0.003809 0.007076 0.009840 0.006504 0.007453 0.007654 0.005049 0.004882 0.007034 0.007417 0.005872 0.005451 0.008682 0.008102 0.007621 0.006975 0.010219 0.010205 0.015986 0.008275 0.004007 0.055545 0.056944 0.008740 0.011322 0.255092 0.106791 0.018728 0.055215 0.262660 0.112109 0.033307 0.080771 0.053727 0.042244 0.036494 0.034046 0.028673 0.040969 0.044682 0.045747 0.055035 0.084203 0.068004 0.062085 0.111527 0.089634 0.046286 0.088396 0.082472 0.045797 0.129663 0.075248 0.035110 0.059711 0.080633 0.039135 0.016052 0.024896 0.022967 0.019718 0.009452 0.007799 0.009064 0.008337 0.005101 0.003920 0.005546 0.007622 0.005616 0.005743 0.009675 0.009608 0.011476 0.018149 0.014216 0.013733 0.013729 0.020283 0.023816 0.015767 0.022318 0.019718 0.018269 0.016207 0.016058 0.020815 0.020223 0.024725 0.028538 0.023888 0.021304 0.018143 0.020520 0.021033 0.019419 0.024454 0.015732 0.054506 0.020694 0.020244 0.026292 0.023139 0.015174 0.059849 0.034882 0.017309 0.061166 0.051806 0.016660 0.016700 0.026172 0.017988 0.017986 0.019289 0.031097 0.024084 0.046341 0.025162 0.010856 0.011877 0.019465 0.017413 0.012145 0.013630 0.016411 0.011615 0.008891 0.010931 0.012072 0.011769 0.007175 0.010435 0.015564 0.014098 0.009323 0.014958 0.010309 0.013090 0.012427 0.008859 0.014367
0.026981 0.030096 0.027419 0.035412 0.028010 0.070918 0.046792 0.013181 0.049742 0.093125 0.047848 0.037165 0.103627 0.096273 0.032991 0.048955 0.085024 0.038025 0.020047 0.036009 0.035526 0.013944 0.023927 0.018993 0.019782 0.013859 0.022728 0.019643 0.021843 0.032993 0.048544 0.031256 0.034177 0.067173 0.081077 0.043957 0.055897 0.138086 0.096098 0.042425 0.150692 0.118222 0.043807 0.101520 0.222496 0.092930 0.037896 0.166634 0.229109 0.043721 0.064899 0.283385 0.118961 0.034116 0.144877 0.237214 0.193092 0.142543 0.227683 0.146439 0.152320 0.429862 0.240016 0.025821 0.082920 0.191471 0.027767 0.011559 0.028871 0.021211 0.006497 0.005910 0.005446 0.003722 0.002971 0.004141 0.003739 0.006091 0.005055 0.002910 0.006687 0.016946 0.009639 0.009031 0.179162 0.474379 0.092091 0.069089 0.709742 0.578459 0.035215 0.175995 0.642860 0.108099 0.011417 0.056902 0.045097 0.032544 0.039109 0.068484 0.058739 0.064790 0.831361 0.872357 0.844086 0.941324 0.198040 0.935381 0.852515 0.881617 0.846876 0.035550 0.021951 0.010679 0.006667 0.000832 0.000134 0.000203 0.000988 0.001201 0.001007 0.001525 0.002146 0.002303 0.002690 0.004612 0.005462 0.009209 0.012446 0.014610 0.027072 0.031538 0.049176 0.045840 0.054527 0.041178 0.048008 0.067451 0.063973 0.035651 0.039545 0.045664 0.030726 0.032048 0.050957 0.041196 0.043466 0.059248 0.067493 0.051442 0.079064 0.173992 0.141857 0.108958 0.195751 0.266213 0.243564 0.216474 0.164618 0.144557 0.122198 0.210156 0.163312 0.123962 0.108589 0.163480 0.135242 0.164089 0.164857 0.134977 0.095544 0.161862 0.112878 0.069871 0.074736 0.124026 0.102604 0.038204 0.066251 0.095050 0.046652 0.023538 0.057498 0.094814 0.022602 0.034187 0.059807 0.035810 0.016454 0.033060 0.043049 0.019895 0.015749 0.017587 0.019050 0.011731 0.009798 0.011506 0.014486 0.007626 0.009964 0.015794 0.011374 0.009361 0.013156 0.017669 0.017315 0.017916 0.016201 0.040825 0.036143 0.038370 0.044874 0.139676 0.131093 0.118339 0.104998 0.153400 0.124998 0.082832 0.112362 0.063112 0.043301 0.037012 0.028139 0.025679 0.034384 0.036987 0.032544 0.040228 0.059242 0.036783 0.028943 0.056636 0.037655 0.028745 0.042829 0.045780 0.026065 0.061000 0.094244 0.030740 0.035557 0.085346 0.070489 0.028571 0.034695 0.043336 0.050558 0.020607 0.015273 0.020910 0.024774 0.010285 0.008273 0.019976 0.017439 0.012511 0.018105 0.036140 0.026263 0.022793 0.031415 0.028527 0.020340 0.015742 0.017591 0.025368 0.016576 0.023301 0.020409 0.019099 0.017039 0.014920 0.018472 0.019223 0.024754 0.020770 0.026416 0.036827 0.029830 0.034264 0.038500 0.027553 0.033172 0.018925 0.040595 0.017282 0.023405 0.036263 0.026752 0.011809 0.041136 0.042719 0.015402 0.024468 0.040776 0.014912 0.012768 0.017259 0.013261 0.011906 0.011335 0.016234 0.011283 0.014791 0.014637 0.008709 0.007962 0.009398 0.009199 0.007555 0.008188 0.009031 0.010977 0.008262 0.009403 0.013145 0.014371 0.008772 0.011690 0.017073 0.009858 0.009154 0.009845 0.008739 0.010229 0.009876 0.008433 0.011958
0.029840 0.031889 0.026136 0.052123 0.029432 0.111680 0.086323 0.022270 0.087626 0.135952 0.070533 0.053302 0.164776 0.105279 0.071898 0.160601 0.162313 0.046971 0.059294 0.142883 0.083351 0.030711 0.062947 0.061705 0.052037 0.030954 0.047107 0.042340 0.053726 0.061931 0.088156 0.092995 0.065219 0.128368 0.206846 0.132366 0.075860 0.214682 0.224716 0.054754 0.193050 0.267839 0.067935 0.098948 0.313072 0.133192 0.034056 0.145425 0.242263 0.037647 0.042660 0.208644 0.084120 0.019573 0.064336 0.168697 0.122232 0.058682 0.115174 0.053108 0.050062 0.324155 0.085703 0.010232 0.096787 0.147643 0.010507 0.009123 0.040069 0.011948 0.004323 0.004139 0.003839 0.002909 0.002858 0.004144 0.003816 0.007721 0.009691 0.003001 0.006060 0.069299 0.093791 0.016240 0.154921 0.664547 0.427353 0.063562 0.611476 0.856591 0.126932 0.090744 0.577717 0.291571 0.019257 0.038511 0.045053 0.020478 0.021971 0.107522 0.026537 0.020539 0.060539 0.853388 0.862825 0.839615 0.935381 0.215652 0.906974 0.845003 0.877677 0.855828 0.028786 0.006288 0.004316 0.006745 0.000524 0.000089 0.000250 0.001589 0.000786 0.001176 0.003055 0.002199 0.002164 0.004192 0.007745 0.009681 0.018593 0.024200 0.045200 0.041035 0.077450 0.057987 0.056957 0.063389 0.057279 0.088069 0.100799 0.073638 0.069534 0.125248 0.104336 0.066380 0.103610 0.197002 0.120512 0.104520 0.269147 0.317968 0.123738 0.307788 0.488705 0.351117 0.279899 0.434046 0.394385 0.251280 0.211334 0.146278 0.101640 0.191924 0.142216 0.177299 0.087300 0.164891 0.222386 0.198972 0.148865 0.160923 0.230475 0.278614 0.116626 0.127802 0.237605 0.258225 0.185879 0.100986 0.193579 0.291308 0.153318 0.078548 0.150738 0.230915 0.074658 0.091166 0.123965 0.097645 0.039131 0.065232 0.064180 0.036782 0.019723 0.020927 0.035464 0.015097 0.009964 0.016583 0.025992 0.009361 0.011380 0.023605 0.014440 0.010491 0.016113 0.046661 0.024451 0.016282 0.078398 0.234159 0.043285 0.061354 0.403729 0.454959 0.128982 0.261282 0.574238 0.262352 0.122016 0.129406 0.238938 0.091068 0.039639 0.035943 0.026960 0.020406 0.025474 0.026783 0.021617 0.031553 0.058073 0.031457 0.026544 0.053698 0.032792 0.022663 0.048222 0.057596 0.031675 0.114103 0.307792 0.078495 0.068056 0.250128 0.329936 0.110343 0.116798 0.156343 0.187114 0.075910 0.059737 0.091827 0.098387 0.033607 0.033301 0.073295 0.051858 0.034699 0.053005 0.083896 0.051846 0.035565 0.043653 0.041200 0.024110 0.016067 0.016590 0.028486 0.011884 0.022021 0.019201 0.018994 0.015528 0.012420 0.014393 0.014330 0.020036 0.016149 0.029880 0.061850 0.041847 0.057983 0.084745 0.043100 0.065428 0.022031 0.049004 0.019550 0.033494 0.069405 0.043499 0.013552 0.045913 0.054987 0.013942 0.020358 0.047881 0.015358 0.010083 0.014997 0.012193 0.009848 0.008790 0.014089 0.008550 0.009106 0.009047 0.005961 0.006134 0.006329 0.006068 0.005181 0.005872 0.007134 0.010726 0.006971 0.007871 0.013367 0.015205 0.007242 0.009281 0.020750 0.008809 0.007628 0.008567 0.008147 0.009634 0.008536 0.006953 0.010372
0.037129 0.041065 0.034216 0.044505 0.038130 0.095828 0.082315 0.018682 0.045881 0.069422 0.044008 0.029270 0.070061 0.064337 0.044526 0.067473 0.066882 0.032683 0.031464 0.058979 0.044405 0.020138 0.035620 0.035417 0.035890 0.021122 0.033499 0.035495 0.035961 0.042940 0.058161 0.044845 0.039413 0.065168 0.074174 0.066260 0.056033 0.102513 0.099041 0.040452 0.099292 0.139546 0.066821 0.120200 0.238512 0.137555 0.053759 0.207580 0.224844 0.055668 0.047061 0.151144 0.067412 0.020731 0.040422 0.103869 0.093576 0.050331 0.078910 0.042594 0.033705 0.089894 0.036115 0.008182 0.024686 0.029193 0.005790 0.008729 0.013223 0.006861 0.003653 0.003311 0.003450 0.003005 0.002662 0.003554 0.003324 0.004429 0.005645 0.003846 0.005209 0.014996 0.016187 0.006115 0.020786 0.156368 0.050768 0.012309 0.088172 0.174988 0.035785 0.011230 0.053157 0.043358 0.007456 0.006423 0.007482 0.006690 0.005101 0.014473 0.020342 0.016771 0.033773 0.062051 0.825140 0.862620 0.852515 0.906974 0.292900 0.880987 0.843505 0.869926 0.865071 0.029288 0.007474 0.006604 0.005331 0.000418 0.000117 0.000321 0.000881 0.000844 0.002218 0.002716 0.001966 0.002996 0.005895 0.008211 0.014554 0.015297 0.025294 0.028322 0.053522 0.051774 0.060754 0.051950 0.055583 0.073467 0.076056 0.058145 0.051556 0.064672 0.077707 0.062224 0.057002 0.102637 0.146220 0.072620 0.082190 0.229467 0.155906 0.122213 0.207209 0.279223 0.178747 0.211871 0.251806 0.191488 0.135268 0.108396 0.090407 0.116777 0.080760 0.083230 0.059808 0.091637 0.100674 0.097747 0.080022 0.082292 0.088123 0.103880 0.053724 0.054996 0.074964 0.071675 0.077373 0.049381 0.079616 0.117640 0.065015 0.034387 0.070187 0.115150 0.033642 0.036788 0.065677 0.054048 0.019863 0.030878 0.036872 0.022833 0.017253 0.013782 0.019215 0.011909 0.010469 0.011232 0.017792 0.010387 0.008612 0.017582 0.021463 0.010957 0.018296 0.117060 0.146226 0.033050 0.094891 0.618114 0.293363 0.049217 0.358490 0.673860 0.190719 0.073120 0.392829 0.318594 0.067546 0.043939 0.096370 0.047799 0.030929 0.033805 0.031191 0.028627 0.033546 0.034757 0.028049 0.041051 0.075343 0.044051 0.038909 0.069681 0.052704 0.042751 0.078970 0.086372 0.064392 0.170070 0.221433 0.062484 0.080254 0.236166 0.227311 0.063396 0.088888 0.169462 0.144367 0.038920 0.045213 0.074296 0.049155 0.017924 0.019131 0.031629 0.024475 0.021029 0.033143 0.041170 0.037060 0.041222 0.059432 0.044847 0.032598 0.025093 0.024888 0.032945 0.016995 0.025517 0.023529 0.021410 0.019059 0.015954 0.019046 0.020356 0.031823 0.029657 0.046963 0.073000 0.069593 0.069244 0.079263 0.054166 0.073602 0.037697 0.066764 0.026837 0.043346 0.074649 0.042789 0.024495 0.080748 0.063388 0.015809 0.032783 0.061536 0.020825 0.011992 0.021986 0.019214 0.012940 0.012519 0.016280 0.011147 0.011986 0.010503 0.008017 0.008472 0.007587 0.007191 0.005346 0.006615 0.007000 0.008463 0.006762 0.008510 0.009388 0.009859 0.006943 0.008624 0.012601 0.008206 0.007795 0.008089 0.006943 0.007843 0.008161 0.007105 0.009793
0.030288 0.037269 0.035178 0.048340 0.029818 0.089148 0.058115 0.017217 0.056613 0.068011 0.035569 0.018370 0.051649 0.049654 0.020385 0.024443 0.039915 0.014940 0.012854 0.021689 0.024953 0.012291 0.022342 0.017942 0.017013 0.015119 0.023633 0.019228 0.017502 0.031580 0.048997 0.026064 0.025325 0.071160 0.059958 0.031040 0.052809 0.087558 0.049409 0.025709 0.121964 0.066491 0.031493 0.070486 0.159805 0.059398 0.028617 0.176905 0.217469 0.067605 0.067789 0.274389 0.181623 0.038451 0.079581 0.245637 0.218937 0.115100 0.202481 0.162555 0.144057 0.405886 0.300684 0.031827 0.117021 0.263051 0.038166 0.028092 0.048488 0.033551 0.008436 0.008157 0.006970 0.007155 0.003977 0.006024 0.003882 0.005936 0.004569 0.004725 0.019952 0.091610 0.020406 0.012008 0.243569 0.397025 0.029813 0.028192 0.525164 0.152712 0.006951 0.028272 0.108098 0.010391 0.003068 0.005927 0.003872 0.005026 0.004080 0.004060 0.005080 0.020434 0.023697 0.025726 0.053958 0.853210 0.881617 0.845003 0.880987 0.340279 0.848292 0.827861 0.842995 0.818023 0.028430 0.006165 0.005416 0.004317 0.000742 0.000181 0.000335 0.001098 0.002248 0.003672 0.002323 0.003110 0.005382 0.008281 0.011297 0.012383 0.016079 0.017443 0.030373 0.033659 0.053451 0.038770 0.049311 0.067371 0.064040 0.036585 0.035823 0.031606 0.024863 0.033335 0.034943 0.024168 0.048028 0.054576 0.030127 0.037597 0.075161 0.086583 0.039779 0.072281 0.109941 0.106217 0.111303 0.125069 0.106994 0.072290 0.098758 0.163670 0.107006 0.080311 0.076887 0.129194 0.079379 0.092364 0.090044 0.068788 0.044266 0.066542 0.072678 0.040037 0.039566 0.078048 0.058862 0.026884 0.046185 0.053270 0.028191 0.017690 0.033804 0.050272 0.014342 0.020251 0.041286 0.031659 0.014228 0.031549 0.037411 0.020660 0.014309 0.014011 0.013882 0.011800 0.009378 0.008087 0.014921 0.008803 0.007163 0.014395 0.021427 0.013317 0.012629 0.049191 0.085045 0.042424 0.025699 0.139105 0.174277 0.068427 0.027163 0.178349 0.134098 0.039658 0.025036 0.067028 0.036187 0.018211 0.027762 0.023688 0.027398 0.031582 0.027971 0.028865 0.030589 0.029637 0.020035 0.026316 0.040768 0.023130 0.017212 0.032845 0.021915 0.023295 0.026390 0.024155 0.020461 0.037533 0.046626 0.013138 0.022368 0.057650 0.039290 0.016356 0.027925 0.041059 0.030654 0.010157 0.013929 0.018918 0.012237 0.006850 0.008065 0.012909 0.009767 0.008582 0.013718 0.018745 0.017427 0.018628 0.031976 0.033623 0.025453 0.022014 0.018895 0.033042 0.020623 0.027748 0.023249 0.021668 0.020428 0.017671 0.020927 0.020532 0.031556 0.025133 0.031844 0.041380 0.037199 0.042252 0.039497 0.035035 0.041063 0.028176 0.044870 0.016725 0.032015 0.050282 0.030042 0.017591 0.064020 0.050127 0.011053 0.023388 0.057740 0.018296 0.012839 0.022937 0.018707 0.012783 0.010672 0.014441 0.008072 0.009492 0.009932 0.008120 0.007382 0.007801 0.007281 0.005688 0.007177 0.006928 0.009224 0.008103 0.009886 0.012363 0.012591 0.012440 0.014505 0.017613 0.009285 0.011747 0.008167 0.007671 0.009381 0.009088 0.009789 0.012508
0.027987 0.030587 0.030270 0.045668 0.026630 0.083689 0.064861 0.020431 0.070080 0.102208 0.058642 0.029229 0.088030 0.085085 0.032151 0.061287 0.089284 0.027249 0.031557 0.065619 0.052401 0.025364 0.050597 0.042138 0.040220 0.027493 0.052762 0.043014 0.034456 0.071357 0.131471 0.075865 0.052049 0.171266 0.229609 0.078883 0.071053 0.195103 0.113911 0.032743 0.201381 0.147596 0.029301 0.067823 0.187017 0.066698 0.025968 0.138178 0.187045 0.032680 0.044520 0.247829 0.112560 0.021930 0.077476 0.276023 0.226532 0.158480 0.237505 0.164309 0.128487 0.574556 0.343826 0.050266 0.328234 0.508646 0.088222 0.051327 0.202459 0.111084 0.022130 0.023921 0.012902 0.008071 0.003305 0.005561 0.003926 0.023379 0.039071 0.011662 0.125734 0.662719 0.401425 0.112747 0.745318 0.894934 0.464707 0.184985 0.819755 0.677511 0.046425 0.076416 0.308605 0.042808 0.004494 0.009385 0.006353 0.004070 0.004102 0.003105 0.001105 0.002061 0.015632 0.016949 0.017793 0.037259 0.846876 0.877677 0.843505 0.848292 0.397605 0.850855 0.831591 0.837958 0.830768 0.030477 0.008261 0.005724 0.005444 0.000610 0.000107 0.000239 0.001634 0.001657 0.001750 0.003261 0.006740 0.009619 0.019797 0.020529 0.026094 0.028376 0.054378 0.047821 0.069215 0.062248 0.077064 0.114818 0.119657 0.070967 0.068579 0.105391 0.060204 0.063345 0.132720 0.121167 0.083010 0.147650 0.251394 0.120734 0.126090 0.346315 0.255082 0.144088 0.242785 0.309210 0.198740 0.161246 0.188020 0.123579 0.130374 0.246433 0.187046 0.170285 0.118602 0.201574 0.184702 0.153529 0.120430 0.104836 0.131407 0.168480 0.131754 0.102626 0.153315 0.258170 0.169511 0.089502 0.186841 0.205675 0.105685 0.070549 0.139401 0.172428 0.061225 0.076938 0.128675 0.097512 0.046508 0.084492 0.085334 0.042520 0.025741 0.028047 0.038960 0.017125 0.013757 0.022531 0.030994 0.011938 0.016837 0.030653 0.014626 0.015991 0.032241 0.051115 0.024370 0.052136 0.119803 0.050407 0.034690 0.167641 0.145151 0.073396 0.093267 0.170057 0.079209 0.047534 0.067088 0.050042 0.045927 0.044304 0.028698 0.031160 0.023311 0.023978 0.023430 0.022004 0.015337 0.019966 0.033009 0.017418 0.016523 0.028811 0.018120 0.017439 0.021853 0.025737 0.017933 0.038897 0.089332 0.032149 0.032977 0.094747 0.122600 0.052434 0.064452 0.099268 0.097355 0.032172 0.032288 0.069838 0.057824 0.018120 0.021041 0.056315 0.030627 0.019304 0.040624 0.058013 0.037453 0.029981 0.038837 0.035849 0.026410 0.019384 0.018391 0.037120 0.021554 0.031507 0.030855 0.026549 0.023426 0.020631 0.022982 0.023769 0.031573 0.021956 0.035351 0.060685 0.038170 0.060289 0.071996 0.047624 0.058364 0.025620 0.043078 0.018201 0.032128 0.050891 0.031868 0.012266 0.030206 0.035923 0.009055 0.012879 0.035162 0.014109 0.009027 0.015812 0.012605 0.009583 0.008252 0.010415 0.006285 0.006372 0.007563 0.006077 0.005856 0.006052 0.005982 0.004846 0.005919 0.005659 0.008661 0.007884 0.008546 0.011609 0.015276 0.011309 0.012105 0.017647 0.008522 0.008423 0.008008 0.007216 0.008501 0.008763 0.008542 0.010836
0.025563 0.030801 0.022274 0.052423 0.020101 0.125922 0.088374 0.014586 0.079620 0.117819 0.063319 0.023303 0.079114 0.054523 0.044967 0.103441 0.101537 0.024691 0.052022 0.108938 0.069478 0.037453 0.066041 0.073196 0.062497 0.038439 0.088999 0.066505 0.050416 0.086543 0.162128 0.119134 0.056883 0.155085 0.224945 0.095900 0.048188 0.161615 0.130112 0.026649 0.156809 0.204088 0.030114 0.049514 0.222365 0.077832 0.016548 0.079791 0.144676 0.016626 0.018481 0.137759 0.059778 0.009330 0.026643 0.165921 0.120726 0.038049 0.067324 0.029716 0.021859 0.174398 0.039547 0.005992 0.101200 0.137314 0.007365 0.009969 0.070654 0.017104 0.004574 0.006670 0.004356 0.003688 0.002153 0.003198 0.002017 0.018826 0.081129 0.007735 0.019927 0.515908 0.512298 0.046125 0.233813 0.720429 0.396322 0.037974 0.224500 0.416674 0.040258 0.007969 0.046222 0.019780 0.002749 0.002407 0.002117 0.002055 0.001805 0.001411 0.000778 0.000279 0.001354 0.010407 0.009118 0.007202 0.035550 0.855828 0.869926 0.827861 0.850855 0.424479 0.824703 0.807719 0.811602 0.848150 0.027619 0.007772 0.008674 0.006742 0.000303 0.000099 0.000500 0.001320 0.000929 0.002131 0.006932 0.006766 0.018473 0.021173 0.028574 0.026113 0.070446 0.044312 0.056085 0.075020 0.068331 0.115850 0.179967 0.118533 0.068293 0.176223 0.196217 0.093685 0.126630 0.356547 0.240803 0.106562 0.371037 0.420614 0.096631 0.257095 0.426717 0.246897 0.113395 0.276712 0.194590 0.097529 0.105990 0.076655 0.070117 0.160186 0.105247 0.135063 0.055859 0.125992 0.133846 0.110302 0.067811 0.063651 0.133208 0.127809 0.048879 0.077908 0.160609 0.180061 0.123434 0.076759 0.215338 0.228724 0.106305 0.121208 0.219854 0.215999 0.073307 0.135285 0.171134 0.109623 0.051518 0.101489 0.081614 0.043996 0.023379 0.030902 0.055376 0.015316 0.012895 0.023046 0.045661 0.008475 0.010574 0.064304 0.034456 0.015702 0.039198 0.329025 0.079245 0.027595 0.371438 0.625793 0.054985 0.124867 0.547895 0.392866 0.049833 0.154369 0.249915 0.042235 0.023924 0.027528 0.038481 0.022465 0.017219 0.020163 0.016451 0.013527 0.013898 0.013608 0.009816 0.013801 0.028134 0.012305 0.012008 0.027315 0.015272 0.013615 0.022234 0.026217 0.014883 0.053015 0.164011 0.040367 0.042653 0.191206 0.279725 0.082741 0.115184 0.217365 0.232649 0.061216 0.096773 0.203949 0.140899 0.034800 0.065154 0.121676 0.041823 0.032620 0.081253 0.079737 0.043383 0.035220 0.052696 0.051463 0.027910 0.016554 0.014529 0.030776 0.011205 0.022618 0.017923 0.017027 0.014142 0.011508 0.013897 0.013735 0.020741 0.016288 0.033275 0.083901 0.046516 0.080567 0.088535 0.056873 0.064068 0.018278 0.036574 0.012613 0.029208 0.057598 0.029246 0.010590 0.032198 0.038426 0.007580 0.012265 0.035185 0.011357 0.006228 0.011390 0.009056 0.006317 0.005103 0.007379 0.004324 0.004490 0.005176 0.003841 0.004239 0.004330 0.004267 0.003527 0.004770 0.004225 0.007056 0.005247 0.005677 0.008148 0.011320 0.007186 0.007886 0.015455 0.006413 0.005754 0.005290 0.005522 0.006760 0.006791 0.005815 0.008783
0.038620 0.049675 0.051466 0.059645 0.030847 0.081232 0.048779 0.013928 0.034956 0.046555 0.028178 0.015351 0.031468 0.034029 0.024096 0.034167 0.026913 0.012118 0.013455 0.022988 0.016486 0.011542 0.018573 0.017412 0.017983 0.016916 0.031058 0.026787 0.019721 0.037683 0.054253 0.026764 0.023706 0.042723 0.041426 0.024764 0.029364 0.053542 0.055449 0.020284 0.064869 0.099889 0.036847 0.058327 0.141454 0.116935 0.034978 0.135626 0.172540 0.068232 0.031828 0.118643 0.097657 0.020022 0.024695 0.107484 0.108526 0.065114 0.082638 0.081001 0.055670 0.117951 0.074013 0.009806 0.041437 0.056649 0.010109 0.018955 0.028198 0.013236 0.006197 0.006429 0.005346 0.006358 0.004328 0.006464 0.003747 0.007762 0.011747 0.003098 0.008821 0.040870 0.016587 0.006423 0.043447 0.073872 0.015075 0.004874 0.026077 0.015718 0.004465 0.001787 0.003426 0.004186 0.002522 0.002302 0.002375 0.003000 0.002471 0.001739 0.002341 0.000744 0.000407 0.001472 0.008763 0.009270 0.021951 0.028786 0.865071 0.842995 0.831591 0.824703 0.427666 0.823486 0.802163 0.783607 0.799036 0.030075 0.008432 0.012062 0.006546 0.000469 0.000216 0.000745 0.001414 0.002436 0.005798 0.006893 0.011537 0.013795 0.019973 0.024340 0.041506 0.037805 0.044629 0.043854 0.046188 0.066382 0.078292 0.059123 0.039759 0.043800 0.074072 0.058174 0.038361 0.069155 0.150602 0.048029 0.039863 0.131578 0.097630 0.063825 0.074456 0.196590 0.085548 0.078274 0.123844 0.112750 0.093100 0.057466 0.092694 0.122453 0.090187 0.056729 0.065937 0.087919 0.046889 0.047649 0.044214 0.038016 0.031643 0.034160 0.039376 0.026256 0.025120 0.040529 0.039058 0.022872 0.045400 0.047685 0.026110 0.023477 0.046266 0.058069 0.018799 0.028333 0.063413 0.041543 0.019407 0.038870 0.044963 0.027104 0.022618 0.019579 0.023420 0.017456 0.018240 0.012556 0.034578 0.016292 0.008717 0.043827 0.116308 0.033539 0.035350 0.356498 0.401818 0.062446 0.081737 0.607531 0.252698 0.037146 0.086085 0.296923 0.046388 0.013281 0.022155 0.021059 0.010452 0.010593 0.014051 0.019342 0.016805 0.023764 0.020620 0.021423 0.021876 0.022705 0.015182 0.020130 0.028222 0.013365 0.012091 0.022034 0.016770 0.019654 0.024906 0.029324 0.027317 0.053666 0.074507 0.019154 0.026981 0.078810 0.068648 0.021721 0.035611 0.081791 0.063336 0.015978 0.029797 0.060367 0.024787 0.009214 0.013297 0.026836 0.011588 0.009758 0.023465 0.037454 0.026536 0.029200 0.052715 0.050753 0.037433 0.029704 0.023710 0.036226 0.021286 0.026733 0.025204 0.022346 0.020393 0.017985 0.020688 0.021712 0.035707 0.035461 0.054635 0.086078 0.082716 0.068100 0.066252 0.049968 0.062811 0.042770 0.059264 0.023369 0.044664 0.071567 0.034031 0.018289 0.069867 0.062543 0.012488 0.020546 0.063257 0.024659 0.009411 0.023802 0.020203 0.012155 0.009011 0.011320 0.006629 0.007086 0.007131 0.007024 0.006962 0.006133 0.006083 0.005523 0.007040 0.006425 0.008619 0.008276 0.009669 0.011331 0.011358 0.012042 0.013425 0.015732 0.008358 0.009659 0.007551 0.007154 0.008288 0.008918 0.010375 0.011063
0.037886 0.050068 0.042095 0.083742 0.029895 0.100823 0.067362 0.015927 0.059296 0.075607 0.054093 0.019343 0.051185 0.047490 0.029677 0.041734 0.047373 0.019771 0.023753 0.037346 0.030721 0.021714 0.038107 0.027008 0.032597 0.026401 0.060913 0.027592 0.026977 0.075769 0.084970 0.029498 0.032749 0.138678 0.084559 0.029688 0.055634 0.116176 0.050040 0.024073 0.154261 0.085099 0.024890 0.078534 0.164099 0.077177 0.040632 0.134166 0.178076 0.046469 0.041370 0.174136 0.117329 0.024148 0.046570 0.182098 0.190233 0.116499 0.180476 0.182575 0.138753 0.490144 0.485331 0.050372 0.239897 0.571545 0.157634 0.073438 0.252621 0.182749 0.040024 0.043192 0.039321 0.017849 0.006865 0.013381 0.010533 0.092567 0.131539 0.012897 0.150225 0.542256 0.158011 0.031061 0.489171 0.442332 0.035773 0.020958 0.252985 0.037982 0.004186 0.006297 0.015574 0.004703 0.003590 0.004282 0.003288 0.003003 0.003448 0.002665 0.002605 0.002095 0.000810 0.000326 0.001472 0.003783 0.010679 0.006288 0.029288 0.818023 0.837958 0.807719 0.823486 0.425188 0.811503 0.795247 0.785631 0.790516 0.027480 0.008889 0.005316 0.003734 0.001029 0.000234 0.000440 0.002397 0.007131 0.008827 0.016925 0.020130 0.027833 0.025269 0.036177 0.027510 0.036547 0.036497 0.039303 0.070219 0.065907 0.044938 0.042220 0.051196 0.027258 0.037141 0.060206 0.027835 0.037851 0.059797 0.042249 0.022118 0.054802 0.100005 0.029871 0.078037 0.105763 0.100513 0.091393 0.108719 0.122767 0.079982 0.095846 0.194164 0.125587 0.095503 0.114682 0.141387 0.064411 0.062875 0.057993 0.037140 0.030820 0.049352 0.053702 0.028473 0.040862 0.110311 0.060493 0.027231 0.084830 0.109036 0.031707 0.030283 0.062188 0.081506 0.019961 0.030472 0.061848 0.043562 0.019894 0.039925 0.056931 0.029512 0.018952 0.022716 0.033789 0.016411 0.025615 0.019270 0.025859 0.012874 0.018926 0.037266 0.029179 0.041008 0.040451 0.059950 0.087766 0.106868 0.053901 0.060875 0.101259 0.137236 0.023380 0.036746 0.067213 0.036535 0.008017 0.012391 0.017111 0.014593 0.018677 0.029090 0.023490 0.026063 0.020009 0.021374 0.021938 0.020676 0.014831 0.017083 0.024499 0.014277 0.014880 0.020091 0.014052 0.015736 0.016276 0.016327 0.012963 0.023659 0.040069 0.012610 0.023113 0.038900 0.034729 0.016434 0.031525 0.031908 0.042638 0.013588 0.021451 0.029469 0.024278 0.010671 0.016437 0.029559 0.016991 0.014560 0.030741 0.039448 0.031117 0.026060 0.043226 0.041803 0.035463 0.024656 0.020967 0.041432 0.023903 0.035893 0.030556 0.027016 0.026923 0.024990 0.026354 0.026740 0.038431 0.027861 0.044322 0.058534 0.042466 0.055362 0.049108 0.041890 0.050558 0.025906 0.043477 0.016886 0.037126 0.058937 0.035422 0.012206 0.047360 0.057857 0.012785 0.018641 0.055635 0.022988 0.009321 0.021044 0.020853 0.013530 0.010085 0.011833 0.007116 0.007025 0.007480 0.007048 0.006935 0.007635 0.007608 0.006855 0.010153 0.007859 0.012739 0.011215 0.012553 0.014638 0.017693 0.017364 0.016182 0.021958 0.010429 0.012422 0.009718 0.009228 0.011006 0.012162 0.010217 0.011711
0.039155 0.050081 0.056908 0.067010 0.035597 0.081921 0.054514 0.025584 0.059625 0.079508 0.061089 0.033681 0.064838 0.058563 0.039403 0.052895 0.056833 0.037044 0.026269 0.039104 0.038763 0.026655 0.041526 0.035804 0.046799 0.048684 0.106603 0.077118 0.054719 0.139150 0.207967 0.079754 0.053930 0.169410 0.174663 0.045688 0.066541 0.164884 0.071074 0.027815 0.139620 0.094610 0.025239 0.074031 0.160778 0.057398 0.030376 0.104230 0.103020 0.023004 0.026102 0.102164 0.061028 0.016355 0.043653 0.142671 0.129250 0.089538 0.113463 0.074986 0.058794 0.330163 0.204495 0.023327 0.192853 0.473343 0.092239 0.077170 0.329285 0.223141 0.058408 0.101270 0.061324 0.024362 0.012890 0.027253 0.041393 0.366131 0.484760 0.089214 0.419136 0.898017 0.612799 0.182218 0.689951 0.700919 0.188421 0.067246 0.303675 0.114327 0.010748 0.006898 0.013303 0.006043 0.003050 0.003130 0.002662 0.002271 0.002671 0.002040 0.002228 0.001526 0.002546 0.000693 0.000165 0.000356 0.006667 0.004316 0.007474 0.028430 0.830768 0.811602 0.802163 0.811503 0.442611 0.817897 0.798890 0.793418 0.817771 0.027194 0.006778 0.005699 0.007026 0.000878 0.000303 0.000815 0.003734 0.006421 0.017078 0.023254 0.033652 0.043090 0.064519 0.051051 0.079069 0.075796 0.084806 0.132475 0.180735 0.090548 0.089760 0.196329 0.106920 0.082062 0.225197 0.232747 0.106829 0.160652 0.305070 0.116799 0.092669 0.258650 0.158404 0.087084 0.130067 0.211004 0.155043 0.113498 0.156585 0.155967 0.141899 0.215084 0.177417 0.117353 0.102314 0.138653 0.082267 0.062943 0.052479 0.043111 0.055486 0.070411 0.060649 0.041298 0.084676 0.165829 0.088959 0.061561 0.184866 0.178077 0.063056 0.075999 0.177247 0.139695 0.035873 0.064113 0.136241 0.072118 0.029563 0.064894 0.080226 0.033360 0.025377 0.041704 0.041636 0.017542 0.025631 0.055150 0.033780 0.012737 0.042880 0.112073 0.035172 0.034877 0.135596 0.157907 0.032426 0.086969 0.242057 0.066150 0.024209 0.174004 0.124305 0.023922 0.033613 0.065463 0.020385 0.012134 0.019602 0.021129 0.024469 0.027735 0.022311 0.023705 0.018738 0.017284 0.017342 0.016149 0.011513 0.013665 0.021966 0.013618 0.012589 0.021081 0.015469 0.016894 0.021430 0.032314 0.020218 0.043893 0.087170 0.034722 0.050699 0.080562 0.106522 0.047186 0.076383 0.090186 0.112508 0.035920 0.043307 0.087997 0.073758 0.021292 0.024793 0.073711 0.032784 0.020300 0.040908 0.058700 0.038706 0.036619 0.051814 0.061084 0.049660 0.032841 0.035193 0.064512 0.032049 0.047322 0.042030 0.034460 0.035728 0.035127 0.034507 0.037847 0.049440 0.033205 0.062409 0.081210 0.051470 0.064179 0.058104 0.042907 0.051248 0.029612 0.048956 0.021313 0.031831 0.043840 0.031794 0.012516 0.029795 0.035467 0.010872 0.018036 0.035269 0.017749 0.010334 0.020351 0.014814 0.009912 0.007626 0.009125 0.006179 0.005995 0.006678 0.005737 0.005850 0.006245 0.006313 0.005258 0.006832 0.006046 0.008919 0.008493 0.009551 0.011712 0.013785 0.011230 0.012126 0.015640 0.008494 0.008500 0.008653 0.007732 0.008290 0.008515 0.007951 0.010425
0.032184 0.039551 0.031783 0.068237 0.026667 0.113207 0.059164 0.014581 0.074792 0.088860 0.048442 0.025328 0.065790 0.039047 0.048404 0.071715 0.069505 0.037869 0.048258 0.084477 0.059588 0.041958 0.080968 0.074963 0.065589 0.059598 0.153091 0.072373 0.069679 0.114739 0.157619 0.089524 0.059125 0.159694 0.164237 0.080769 0.057774 0.191546 0.134427 0.028930 0.168185 0.217568 0.041584 0.047420 0.203266 0.105698 0.024750 0.068541 0.134013 0.023264 0.019699 0.107440 0.041517 0.008479 0.024958 0.108794 0.067681 0.026340 0.035768 0.020595 0.014503 0.082634 0.022008 0.006311 0.044058 0.049629 0.005010 0.011052 0.053071 0.014287 0.006597 0.012459 0.008160 0.004440 0.003928 0.006037 0.005583 0.089287 0.211146 0.009891 0.037547 0.470385 0.291170 0.024424 0.108250 0.206289 0.054046 0.006668 0.018586 0.020511 0.006008 0.002294 0.003150 0.004766 0.002062 0.001444 0.001368 0.001386 0.001227 0.001118 0.001630 0.001153 0.001729 0.002116 0.000411 0.000075 0.000832 0.006745 0.006604 0.006165 0.030477 0.848150 0.783607 0.795247 0.817897 0.439703 0.808926 0.806281 0.810646 0.853310 0.020467 0.006126 0.010907 0.004896 0.000983 0.000613 0.002433 0.004753 0.019464 0.028608 0.045395 0.042099 0.091147 0.049947 0.061258 0.097324 0.067832 0.102858 0.215689 0.166997 0.071384 0.227559 0.294533 0.118862 0.123914 0.393354 0.281023 0.089449 0.254982 0.335247 0.087417 0.138512 0.240098 0.193102 0.073625 0.154799 0.127642 0.079444 0.088399 0.074778 0.064212 0.126163 0.093507 0.100309 0.070048 0.118367 0.074034 0.057073 0.037610 0.034109 0.060872 0.055001 0.027433 0.032463 0.076239 0.105669 0.064408 0.040403 0.155696 0.169916 0.048342 0.090717 0.201458 0.158623 0.040362 0.114779 0.197127 0.093452 0.044019 0.124389 0.132647 0.051543 0.029537 0.061338 0.112650 0.025636 0.022924 0.085382 0.192564 0.024755 0.027379 0.379505 0.305390 0.059916 0.122544 0.664517 0.294321 0.037226 0.389434 0.542129 0.029204 0.035963 0.207404 0.063370 0.010931 0.027793 0.024579 0.008505 0.008643 0.011184 0.021680 0.018608 0.013194 0.013653 0.010649 0.008159 0.008789 0.007934 0.005789 0.007488 0.013720 0.006990 0.005829 0.010212 0.006489 0.006084 0.009561 0.011786 0.007814 0.027247 0.081891 0.018567 0.027762 0.082825 0.139729 0.050850 0.082528 0.124555 0.190149 0.059394 0.094871 0.160735 0.146585 0.044281 0.078629 0.185184 0.062255 0.036429 0.108729 0.145795 0.062494 0.039300 0.067778 0.078736 0.044376 0.019186 0.018430 0.038527 0.011381 0.025493 0.018144 0.016079 0.014376 0.012091 0.014705 0.014680 0.023976 0.016432 0.038495 0.079931 0.042743 0.068576 0.079889 0.053930 0.061867 0.022682 0.044471 0.013742 0.031300 0.067004 0.031310 0.009478 0.035268 0.046877 0.007481 0.014085 0.044809 0.013767 0.006497 0.013634 0.011690 0.007144 0.004826 0.007218 0.004441 0.004536 0.005000 0.003711 0.003828 0.004402 0.004328 0.003654 0.004761 0.004180 0.006545 0.004736 0.005381 0.007292 0.008893 0.005690 0.006350 0.013843 0.006012 0.005269 0.005804 0.005999 0.006863 0.006508 0.005015 0.008159
0.037142 0.041098 0.039987 0.047497 0.032637 0.052519 0.030955 0.012852 0.027908 0.032881 0.022396 0.019999 0.030840 0.027458 0.018781 0.021848 0.018387 0.015758 0.010966 0.011839 0.010773 0.007568 0.015200 0.010679 0.012023 0.014053 0.041832 0.020535 0.020006 0.036096 0.046698 0.015490 0.024016 0.051292 0.026864 0.017953 0.032834 0.061714 0.049753 0.019680 0.052540 0.099881 0.052922 0.054777 0.121124 0.130332 0.050569 0.073078 0.120131 0.044469 0.024419 0.067182 0.061361 0.019540 0.034309 0.079157 0.096455 0.066916 0.080121 0.062121 0.055055 0.118545 0.107030 0.018462 0.044292 0.087176 0.017482 0.026564 0.059323 0.035625 0.016369 0.027137 0.029731 0.013098 0.010001 0.011512 0.012600 0.062367 0.093056 0.006720 0.022997 0.076215 0.019094 0.003120 0.022082 0.010260 0.002282 0.002635 0.004421 0.001549 0.002868 0.002917 0.002514 0.003149 0.002407 0.001928 0.001715 0.001853 0.001942 0.001470 0.002121 0.001740 0.002146 0.001824 0.001314 0.000195 0.000134 0.000524 0.005331 0.005416 0.008261 0.027619 0.799036 0.785631 0.798890 0.808926 0.438790 0.832993 0.828499 0.828884 0.850555 0.030783 0.011023 0.009966 0.006946 0.003419 0.002463 0.004144 0.009228 0.012340 0.025004 0.026586 0.036322 0.028233 0.035824 0.030593 0.036398 0.044397 0.049759 0.034101 0.024221 0.025360 0.041808 0.034939 0.025143 0.028899 0.066401 0.027257 0.015431 0.045303 0.062969 0.035353 0.023023 0.108881 0.081209 0.045125 0.067299 0.091489 0.086310 0.065152 0.077139 0.098901 0.084206 0.054736 0.085490 0.070867 0.030254 0.035977 0.038632 0.031658 0.021186 0.030437 0.029251 0.015440 0.014358 0.029549 0.022948 0.012099 0.031716 0.037865 0.012554 0.012749 0.034913 0.036618 0.009184 0.016332 0.047484 0.022012 0.010908 0.035050 0.049940 0.018577 0.020741 0.043715 0.041230 0.030817 0.031698 0.050233 0.095610 0.071248 0.039418 0.096938 0.215333 0.139444 0.059720 0.238757 0.228781 0.067294 0.031274 0.109749 0.038491 0.012101 0.006748 0.013535 0.009733 0.004609 0.004497 0.011107 0.010565 0.009459 0.014710 0.014944 0.013448 0.014375 0.013133 0.011281 0.012873 0.012381 0.009703 0.011040 0.013761 0.009357 0.006626 0.009560 0.008084 0.007352 0.009319 0.012227 0.009451 0.024657 0.027613 0.009261 0.013943 0.024037 0.018308 0.009115 0.014988 0.021778 0.027971 0.010962 0.011094 0.022529 0.019264 0.007812 0.007000 0.023009 0.012180 0.009287 0.020076 0.042645 0.028283 0.030434 0.051708 0.048175 0.037961 0.025987 0.024397 0.037651 0.019731 0.031530 0.030142 0.028078 0.025824 0.022060 0.023344 0.023987 0.036194 0.029943 0.052188 0.056244 0.053370 0.048820 0.048085 0.037882 0.049948 0.032487 0.058652 0.021329 0.027698 0.049755 0.037531 0.012848 0.035904 0.050117 0.012861 0.016703 0.043657 0.024306 0.010345 0.017874 0.016379 0.010494 0.007488 0.009889 0.007512 0.008114 0.007873 0.007053 0.007169 0.007019 0.007254 0.007019 0.008489 0.007288 0.008575 0.008611 0.009887 0.010826 0.010513 0.008713 0.010506 0.014149 0.009443 0.009072 0.009980 0.008581 0.009188 0.008312 0.007045 0.009997
0.038526 0.052342 0.043415 0.054555 0.029444 0.049049 0.031458 0.015627 0.030565 0.031570 0.027071 0.016798 0.026749 0.027465 0.018907 0.015426 0.017500 0.013462 0.010934 0.009572 0.012225 0.009442 0.019201 0.009717 0.015866 0.015769 0.048130 0.021189 0.019953 0.052522 0.067958 0.017591 0.023833 0.078689 0.030499 0.012004 0.034206 0.046870 0.019257 0.015411 0.064270 0.031353 0.019329 0.056148 0.102044 0.044944 0.025193 0.073826 0.071156 0.027490 0.020273 0.050585 0.059417 0.024241 0.036534 0.074370 0.115105 0.078035 0.086007 0.063876 0.071020 0.222075 0.248820 0.036816 0.113876 0.430305 0.130647 0.083204 0.297176 0.313865 0.106445 0.175028 0.193631 0.078273 0.052506 0.082253 0.127686 0.449253 0.416260 0.080407 0.309655 0.584840 0.108074 0.025585 0.244167 0.071360 0.004365 0.008413 0.028912 0.002364 0.002638 0.004218 0.003955 0.003147 0.002589 0.002352 0.001679 0.001745 0.001853 0.001652 0.002192 0.001968 0.002109 0.001448 0.001092 0.000727 0.000203 0.000089 0.000418 0.004317 0.005724 0.007772 0.030075 0.790516 0.793418 0.806281 0.832993 0.436109 0.858047 0.834064 0.859965 0.855574 0.034058 0.019493 0.007139 0.009212 0.008693 0.006678 0.011924 0.014550 0.019516 0.022432 0.028754 0.026139 0.053741 0.034650 0.047487 0.068964 0.066891 0.027261 0.036677 0.058604 0.022598 0.028956 0.069446 0.026097 0.024614 0.036380 0.026976 0.012898 0.031326 0.044160 0.013845 0.028069 0.066133 0.077098 0.059407 0.091095 0.130092 0.084072 0.083036 0.114253 0.091185 0.050870 0.070693 0.058937 0.021404 0.027180 0.031250 0.020746 0.014074 0.022331 0.030020 0.011045 0.016777 0.056558 0.023604 0.011353 0.037877 0.046318 0.011023 0.012302 0.036797 0.032364 0.006811 0.011587 0.034689 0.016172 0.008210 0.017067 0.030412 0.010195 0.010526 0.018914 0.012041 0.009215 0.014641 0.031409 0.014534 0.014248 0.038378 0.058197 0.029810 0.042673 0.084231 0.051643 0.028341 0.072901 0.050211 0.009189 0.019696 0.044016 0.006507 0.007539 0.013521 0.008202 0.005777 0.013013 0.011025 0.010612 0.015735 0.016948 0.015753 0.016850 0.014023 0.013258 0.014302 0.013352 0.010113 0.011496 0.014440 0.011001 0.007076 0.011354 0.010374 0.011617 0.012420 0.015315 0.013818 0.020531 0.029509 0.010512 0.011221 0.015843 0.016162 0.008784 0.014511 0.013313 0.022769 0.009674 0.008830 0.011825 0.016561 0.007080 0.005165 0.012759 0.010716 0.009465 0.015516 0.025685 0.024466 0.029263 0.050809 0.059052 0.040615 0.039733 0.047139 0.077422 0.040842 0.056983 0.048206 0.038796 0.037254 0.030746 0.032637 0.033857 0.048407 0.037710 0.055684 0.051809 0.044339 0.038663 0.033769 0.026590 0.034933 0.026881 0.040801 0.017880 0.024073 0.033823 0.029823 0.013460 0.031081 0.039600 0.013062 0.018789 0.045565 0.025909 0.013900 0.022053 0.021147 0.011684 0.008036 0.011248 0.007875 0.007791 0.008970 0.008825 0.007332 0.007205 0.007434 0.007540 0.008268 0.006971 0.009407 0.009819 0.010330 0.012068 0.011935 0.012849 0.016026 0.018349 0.011052 0.013827 0.011058 0.009725 0.009919 0.010094 0.009040 0.012226
0.034104 0.042488 0.029825 0.052167 0.031669 0.093014 0.052901 0.018708 0.077830 0.073281 0.053522 0.045010 0.065142 0.052934 0.055144 0.061617 0.057860 0.055876 0.051347 0.063671 0.052858 0.047815 0.093532 0.055557 0.058508 0.059892 0.165492 0.059272 0.072634 0.125543 0.182173 0.055538 0.058419 0.209867 0.147182 0.046093 0.082304 0.220510 0.073536 0.036813 0.211843 0.156251 0.037877 0.098020 0.198568 0.070377 0.027378 0.066439 0.075005 0.012710 0.018153 0.061032 0.024839 0.011147 0.055034 0.083366 0.083453 0.044716 0.048022 0.027132 0.021178 0.131889 0.064606 0.012989 0.068578 0.158580 0.018674 0.027865 0.166595 0.108329 0.043000 0.130610 0.110077 0.029733 0.033089 0.075977 0.137310 0.578725 0.656421 0.075494 0.350347 0.646225 0.239786 0.038376 0.194042 0.107884 0.012488 0.008651 0.011538 0.004917 0.003665 0.004700 0.004089 0.003780 0.002245 0.001930 0.001306 0.001304 0.001432 0.001464 0.002216 0.001399 0.001809 0.001757 0.001157 0.000692 0.000988 0.000250 0.000117 0.000742 0.005444 0.008674 0.008432 0.027480 0.817771 0.810646 0.828499 0.858047 0.441943 0.858052 0.834635 0.876965 0.857280 0.037321 0.012245 0.007923 0.022745 0.011163 0.034245 0.042726 0.041243 0.047081 0.079039 0.044835 0.115733 0.134162 0.091873 0.126710 0.241233 0.113471 0.061923 0.253454 0.196767 0.057890 0.187705 0.285383 0.109944 0.072431 0.203481 0.121552 0.060558 0.123267 0.106241 0.072919 0.095206 0.219692 0.124347 0.115753 0.200967 0.180119 0.088755 0.122531 0.097791 0.076614 0.041517 0.066672 0.045364 0.037876 0.029590 0.023244 0.034998 0.034835 0.019511 0.016505 0.049724 0.098784 0.039686 0.024104 0.132663 0.150723 0.026246 0.052033 0.185976 0.102413 0.019615 0.073442 0.162761 0.054504 0.021541 0.081480 0.134893 0.029134 0.018340 0.094338 0.121339 0.020242 0.021734 0.230326 0.177716 0.024067 0.097799 0.478197 0.118535 0.032341 0.177415 0.343292 0.026298 0.028009 0.174186 0.033481 0.004729 0.024846 0.031014 0.011186 0.012283 0.020479 0.020170 0.021415 0.021136 0.016253 0.027780 0.020040 0.016509 0.017825 0.014181 0.008732 0.011798 0.010841 0.009492 0.010111 0.016794 0.011675 0.009761 0.014949 0.012411 0.010640 0.018800 0.023783 0.015925 0.045675 0.088067 0.042015 0.034671 0.054004 0.091362 0.052267 0.061165 0.049985 0.116150 0.066107 0.050692 0.080032 0.135639 0.051154 0.039645 0.138940 0.065689 0.035022 0.084535 0.143466 0.071771 0.055326 0.096777 0.125261 0.056425 0.039963 0.058867 0.100251 0.030955 0.058770 0.045928 0.034061 0.028840 0.022594 0.026388 0.029510 0.045719 0.035769 0.068918 0.103533 0.046913 0.061886 0.056866 0.038957 0.049318 0.018551 0.038308 0.014765 0.027479 0.056430 0.035257 0.011515 0.049062 0.065717 0.013666 0.032505 0.069199 0.027528 0.011674 0.021002 0.017617 0.009398 0.006644 0.010501 0.008164 0.007437 0.007562 0.005354 0.005025 0.005858 0.007765 0.006763 0.007044 0.007171 0.008321 0.007081 0.006593 0.009190 0.010067 0.006238 0.007883 0.016314 0.010607 0.007821 0.012142 0.009106 0.009292 0.008441 0.006078 0.010367
0.038312 0.048889 0.028240 0.060709 0.027097 0.123921 0.057532 0.012250 0.080687 0.066303 0.039668 0.034301 0.064274 0.040986 0.056800 0.080450 0.053227 0.054162 0.065631 0.076430 0.040119 0.044007 0.107194 0.045961 0.050762 0.043481 0.137727 0.031004 0.068281 0.112749 0.130088 0.052062 0.059256 0.178216 0.142594 0.072201 0.063163 0.202483 0.166519 0.035882 0.164887 0.231987 0.081571 0.039712 0.158227 0.131422 0.029089 0.030654 0.089432 0.019659 0.018502 0.060781 0.027833 0.007764 0.036953 0.068141 0.058409 0.026928 0.034072 0.024330 0.014136 0.047819 0.017351 0.008802 0.025902 0.016426 0.004719 0.010705 0.020294 0.007181 0.008381 0.014834 0.011404 0.005048 0.006108 0.009120 0.009944 0.075945 0.095086 0.005316 0.010927 0.094205 0.032962 0.003275 0.006315 0.005778 0.005359 0.003651 0.001986 0.003861 0.005020 0.003396 0.003357 0.003547 0.002704 0.001784 0.001226 0.001268 0.001079 0.001203 0.001975 0.001423 0.001840 0.002157 0.002061 0.001022 0.001201 0.001589 0.000321 0.000181 0.000610 0.006742 0.012062 0.008889 0.027194 0.853310 0.828884 0.834064 0.858052 0.431256 0.869099 0.848190 0.890900 0.819328 0.036143 0.020155 0.043838 0.012200 0.057245 0.063634 0.063392 0.042656 0.098969 0.042181 0.064670 0.119961 0.058513 0.073218 0.155772 0.159516 0.033521 0.116567 0.206190 0.059622 0.048094 0.197602 0.187555 0.035623 0.079984 0.176736 0.126476 0.067907 0.099422 0.184569 0.099479 0.122634 0.081433 0.076898 0.096724 0.066300 0.046267 0.082173 0.059846 0.061580 0.037327 0.072234 0.053348 0.040778 0.032011 0.025443 0.039444 0.034822 0.020142 0.019790 0.044630 0.068164 0.032085 0.014607 0.090186 0.119539 0.018144 0.045071 0.140560 0.092987 0.017350 0.086573 0.156420 0.055745 0.027686 0.110996 0.172949 0.057011 0.030158 0.111518 0.238775 0.159108 0.056367 0.189331 0.529397 0.235610 0.062140 0.420583 0.496343 0.164966 0.054354 0.389465 0.134770 0.016063 0.070412 0.058416 0.004916 0.005656 0.017101 0.013099 0.012072 0.016477 0.021777 0.014649 0.013769 0.012069 0.023207 0.015797 0.009598 0.011277 0.009456 0.005877 0.007434 0.007591 0.006390 0.006502 0.009008 0.006516 0.005393 0.008956 0.006753 0.006516 0.009638 0.011865 0.007593 0.023968 0.062540 0.017617 0.015381 0.033122 0.073512 0.037206 0.043553 0.030195 0.111637 0.058661 0.047526 0.066039 0.150167 0.063857 0.044662 0.165954 0.080334 0.049400 0.098832 0.153577 0.070655 0.047679 0.080487 0.088450 0.048156 0.029057 0.030008 0.053667 0.018249 0.032705 0.023483 0.018459 0.015101 0.010788 0.014096 0.015487 0.021894 0.018944 0.032656 0.058293 0.029529 0.046019 0.051739 0.036729 0.045187 0.016012 0.043244 0.014491 0.022420 0.064028 0.039183 0.008980 0.038504 0.077493 0.013171 0.017275 0.066559 0.027606 0.007838 0.013954 0.016390 0.008944 0.005954 0.009950 0.008325 0.007868 0.008557 0.006542 0.006290 0.008280 0.008935 0.008618 0.008342 0.008928 0.011059 0.009261 0.007603 0.011384 0.014024 0.008026 0.010418 0.024539 0.012480 0.009344 0.013537 0.013085 0.012896 0.012387 0.008418 0.012690
0.037620 0.038757 0.021837 0.020650 0.014702 0.024290 0.013897 0.005468 0.011482 0.012508 0.011524 0.017150 0.016853 0.019365 0.010583 0.010612 0.007643 0.011131 0.005867 0.004421 0.004102 0.004184 0.008410 0.003067 0.005819 0.005982 0.013275 0.005409 0.009153 0.018466 0.018449 0.006575 0.010717 0.017943 0.009572 0.008374 0.015394 0.037262 0.025968 0.020978 0.028112 0.027610 0.035827 0.026146 0.036850 0.045954 0.026589 0.017845 0.026103 0.011848 0.015506 0.019790 0.015589 0.007856 0.033887 0.027444 0.046534 0.042830 0.044611 0.033947 0.031987 0.043278 0.074567 0.022015 0.015385 0.039971 0.016989 0.016884 0.034945 0.042710 0.028386 0.069777 0.113308 0.027962 0.026317 0.034677 0.055789 0.129349 0.093103 0.006616 0.019670 0.013736 0.002574 0.001799 0.003213 0.000629 0.000913 0.002692 0.001719 0.001321 0.002129 0.003175 0.001668 0.001902 0.002113 0.002051 0.001337 0.001711 0.001431 0.001102 0.001503 0.001247 0.001435 0.001066 0.001191 0.001185 0.001007 0.000786 0.000881 0.000335 0.000107 0.000303 0.006546 0.005316 0.006778 0.020467 0.850555 0.859965 0.834635 0.869099 0.338053 0.903044 0.819625 0.826382 0.704728 0.050219 0.052283 0.010566 0.015431 0.015483 0.015378 0.012607 0.014930 0.012483 0.021275 0.013763 0.017521 0.022402 0.018052 0.009316 0.006909 0.006442 0.006747 0.006234 0.007224 0.004994 0.014419 0.007789 0.004125 0.007579 0.038730 0.015419 0.005764 0.030121 0.057426 0.021694 0.025267 0.055598 0.049254 0.045128 0.036295 0.041371 0.035668 0.019194 0.025213 0.024740 0.011980 0.017629 0.022971 0.015594 0.008774 0.011640 0.010520 0.005269 0.004886 0.008839 0.006742 0.003438 0.008088 0.009031 0.003063 0.003537 0.009721 0.011074 0.002596 0.005364 0.015893 0.006244 0.003484 0.011607 0.019398 0.006049 0.008010 0.036921 0.013650 0.024315 0.022049 0.053918 0.034463 0.059433 0.057028 0.024202 0.041773 0.083820 0.037249 0.023891 0.018456 0.019024 0.003902 0.002446 0.002679 0.002510 0.001196 0.004829 0.006691 0.003853 0.003777 0.010669 0.008493 0.006426 0.008770 0.010057 0.006786 0.008270 0.007930 0.005439 0.007742 0.007707 0.007704 0.007057 0.007586 0.006992 0.005145 0.006595 0.006298 0.006433 0.007832 0.009926 0.007280 0.013489 0.012849 0.008938 0.006450 0.006971 0.006460 0.004134 0.005062 0.004173 0.009668 0.005544 0.003699 0.006101 0.008897 0.004763 0.002929 0.007706 0.008285 0.006854 0.007410 0.014007 0.012610 0.018375 0.034386 0.024247 0.018849 0.019407 0.027365 0.036001 0.022237 0.034681 0.033764 0.029834 0.025861 0.019712 0.020648 0.020655 0.023194 0.024269 0.027761 0.021411 0.025191 0.018382 0.016420 0.013882 0.016960 0.013224 0.029832 0.013849 0.016331 0.018924 0.021652 0.008080 0.021156 0.029549 0.012865 0.014756 0.026340 0.019404 0.008550 0.012665 0.014731 0.010179 0.007211 0.009504 0.009138 0.009161 0.009479 0.008713 0.007550 0.010101 0.010640 0.011871 0.009535 0.009267 0.008792 0.010279 0.010545 0.010781 0.011823 0.009222 0.012827 0.014142 0.011018 0.010128 0.013386 0.010213 0.011191 0.010769 0.007937 0.013097
0.075593 0.101896 0.061763 0.069896 0.034912 0.065961 0.039543 0.018064 0.044703 0.036183 0.032028 0.037431 0.038759 0.039201 0.038018 0.041387 0.019326 0.024874 0.025272 0.013916 0.011666 0.014221 0.036853 0.007610 0.018892 0.023144 0.048865 0.010946 0.019390 0.053316 0.051872 0.011870 0.021451 0.071106 0.023069 0.014006 0.047295 0.076712 0.026273 0.028242 0.114949 0.037934 0.027550 0.060202 0.078653 0.034572 0.019642 0.047201 0.036424 0.012888 0.020535 0.028798 0.017324 0.009566 0.035565 0.036526 0.058821 0.049587 0.056702 0.046979 0.045111 0.101394 0.112370 0.023700 0.038776 0.147847 0.047889 0.040011 0.140739 0.167127 0.105829 0.196887 0.266040 0.125423 0.144792 0.223509 0.337844 0.543142 0.409173 0.049375 0.144871 0.140344 0.011060 0.005724 0.020807 0.002305 0.001314 0.002848 0.003065 0.001821 0.002195 0.002642 0.002544 0.002187 0.002331 0.002450 0.001908 0.002016 0.001820 0.001408 0.001929 0.001383 0.002145 0.001676 0.001695 0.001338 0.001525 0.001176 0.000844 0.001098 0.000239 0.000099 0.000469 0.003734 0.005699 0.006126 0.030783 0.855574 0.876965 0.848190 0.903044 0.299335 0.894913 0.796722 0.770106 0.627805 0.110243 0.099194 0.103474 0.058279 0.041426 0.030308 0.028459 0.022127 0.050732 0.038917 0.035607 0.072153 0.080277 0.020375 0.016453 0.044928 0.015606 0.009263 0.035631 0.014811 0.014574 0.015034 0.019129 0.010433 0.032872 0.058726 0.018148 0.028764 0.124186 0.113942 0.064505 0.100636 0.143156 0.084439 0.061240 0.070992 0.060443 0.036913 0.037207 0.033618 0.018829 0.023078 0.023414 0.014685 0.010848 0.016567 0.012064 0.006357 0.009477 0.025339 0.012034 0.005528 0.020224 0.025158 0.005208 0.007681 0.031584 0.022889 0.003991 0.010930 0.036651 0.010668 0.004585 0.017047 0.038615 0.008845 0.010321 0.035068 0.027366 0.015341 0.021526 0.132054 0.029308 0.013373 0.067007 0.149046 0.016252 0.023825 0.063525 0.029003 0.007235 0.016355 0.013363 0.003638 0.003693 0.006400 0.003158 0.007426 0.008797 0.006787 0.008880 0.015114 0.009815 0.009585 0.018948 0.018073 0.012483 0.015274 0.014214 0.009118 0.012180 0.012924 0.010266 0.010833 0.014172 0.012485 0.009158 0.015127 0.017759 0.016099 0.025931 0.040867 0.025175 0.041648 0.056655 0.034455 0.019285 0.020654 0.025132 0.017192 0.015323 0.009116 0.029591 0.016468 0.008127 0.012692 0.030016 0.011474 0.006430 0.030034 0.020639 0.013921 0.025560 0.074850 0.038891 0.048159 0.122784 0.128732 0.058861 0.058560 0.099473 0.130846 0.067546 0.088495 0.072466 0.054421 0.047563 0.036325 0.040685 0.044206 0.059573 0.064396 0.091137 0.117880 0.105868 0.063697 0.042420 0.030863 0.033929 0.022794 0.035412 0.018385 0.037758 0.055862 0.031580 0.018176 0.085047 0.083865 0.018420 0.037602 0.097645 0.045236 0.013830 0.028781 0.031301 0.016273 0.010115 0.013759 0.011297 0.010758 0.011982 0.010005 0.008284 0.011126 0.011673 0.012609 0.009940 0.009401 0.012204 0.013026 0.010331 0.014282 0.016157 0.010784 0.018104 0.025862 0.013832 0.015504 0.020021 0.015868 0.017173 0.018732 0.012540 0.019778
0.054335 0.080576 0.036286 0.111095 0.027279 0.153040 0.066913 0.018171 0.153522 0.109266 0.058741 0.051174 0.093562 0.047759 0.079119 0.169454 0.087530 0.062130 0.138753 0.152146 0.062720 0.085487 0.236774 0.091117 0.078015 0.097408 0.253952 0.040118 0.075554 0.172706 0.218554 0.060426 0.068011 0.299677 0.203373 0.072539 0.111337 0.300069 0.121714 0.034955 0.213086 0.205745 0.035126 0.047468 0.162183 0.064488 0.020376 0.041243 0.071793 0.013079 0.022973 0.076668 0.024269 0.008150 0.041238 0.091812 0.078827 0.030570 0.050493 0.029394 0.018619 0.104374 0.033715 0.009849 0.076593 0.070502 0.008254 0.016788 0.062340 0.019586 0.015912 0.051356 0.048560 0.021575 0.038437 0.087066 0.087977 0.311389 0.304113 0.023259 0.037659 0.158922 0.041266 0.005070 0.009949 0.004789 0.004667 0.003365 0.003057 0.004734 0.003833 0.003649 0.003926 0.003207 0.002053 0.001975 0.001511 0.001642 0.001514 0.001481 0.002270 0.001326 0.002262 0.003165 0.003088 0.001522 0.002146 0.003055 0.002218 0.002248 0.001634 0.000500 0.000216 0.001029 0.007026 0.010907 0.011023 0.034058 0.857280 0.890900 0.819625 0.894913 0.151551 0.914430 0.767719 0.729753 0.624121 0.080049 0.602993 0.420132 0.176873 0.074024 0.106777 0.046884 0.114485 0.180416 0.082174 0.144954 0.293367 0.191644 0.046662 0.206228 0.220684 0.039927 0.083424 0.198712 0.151892 0.049940 0.156570 0.137164 0.089801 0.175973 0.148052 0.109569 0.152324 0.233553 0.094874 0.080105 0.144333 0.085902 0.055189 0.110147 0.076423 0.097120 0.037210 0.074086 0.083311 0.064663 0.036319 0.026608 0.046658 0.045125 0.024513 0.020648 0.060719 0.101524 0.040329 0.015716 0.105977 0.161863 0.026572 0.056485 0.194098 0.144408 0.023899 0.118861 0.203123 0.112948 0.043593 0.114177 0.245456 0.163485 0.041782 0.142125 0.448455 0.228350 0.058041 0.384897 0.595966 0.098696 0.077551 0.448785 0.225544 0.029768 0.039057 0.135449 0.009765 0.006615 0.042129 0.012698 0.003218 0.008691 0.021487 0.014635 0.015281 0.030808 0.034372 0.019260 0.015534 0.017541 0.036898 0.020966 0.011848 0.014366 0.009518 0.005300 0.006864 0.007292 0.005701 0.006264 0.011135 0.006934 0.005824 0.010870 0.008971 0.007102 0.015294 0.019239 0.010477 0.042866 0.095609 0.033563 0.026654 0.051203 0.093514 0.066561 0.049523 0.027452 0.144006 0.088152 0.046656 0.085934 0.198222 0.077712 0.063122 0.251891 0.109741 0.069800 0.203679 0.290761 0.099075 0.069289 0.174570 0.160671 0.048801 0.027539 0.044931 0.090060 0.023514 0.057075 0.033628 0.027122 0.021943 0.015437 0.019469 0.021524 0.033882 0.026588 0.058581 0.164008 0.082254 0.125618 0.093317 0.085346 0.063291 0.021250 0.035945 0.010696 0.037591 0.107320 0.036663 0.009264 0.082208 0.117323 0.012743 0.022829 0.102947 0.031824 0.007185 0.016538 0.021426 0.012196 0.007385 0.012719 0.008761 0.008789 0.010042 0.006330 0.006417 0.009417 0.011375 0.009147 0.008802 0.010233 0.015533 0.009466 0.008356 0.015779 0.021249 0.007523 0.011363 0.035819 0.013366 0.008918 0.013818 0.012549 0.014472 0.012686 0.007607 0.013425
0.061683 0.077844 0.048349 0.063177 0.033939 0.069430 0.035914 0.014012 0.047220 0.038562 0.025816 0.034595 0.040760 0.039973 0.030916 0.048182 0.031400 0.040403 0.037502 0.036013 0.023497 0.029500 0.062200 0.016567 0.025877 0.028095 0.090630 0.019815 0.036884 0.065104 0.089919 0.033405 0.043419 0.113965 0.075339 0.045955 0.065025 0.146562 0.086987 0.046171 0.063394 0.082435 0.055446 0.030320 0.044546 0.060147 0.027142 0.016575 0.031137 0.014393 0.016711 0.029013 0.020090 0.012152 0.039768 0.047699 0.068185 0.052253 0.054900 0.035875 0.025549 0.031018 0.030315 0.015916 0.017524 0.018705 0.007372 0.014184 0.019474 0.012808 0.013527 0.033467 0.034837 0.014913 0.017759 0.017750 0.015521 0.025259 0.022452 0.006297 0.005772 0.006716 0.006566 0.006265 0.005797 0.002853 0.004335 0.005739 0.002761 0.002530 0.003397 0.003766 0.002198 0.002491 0.002203 0.001894 0.001749 0.002323 0.002141 0.001928 0.002817 0.001659 0.001900 0.001910 0.002652 0.002084 0.002303 0.002199 0.002716 0.003672 0.001657 0.001320 0.000745 0.000234 0.000878 0.004896 0.009966 0.019493 0.037321 0.819328 0.826382 0.796722 0.914430 0.090262 0.945530 0.769823 0.551954 0.146173 0.051060 0.251332 0.140780 0.077608 0.063993 0.035796 0.068943 0.074236 0.061286 0.081894 0.103337 0.085547 0.027476 0.035179 0.051518 0.024243 0.023650 0.027906 0.083462 0.036386 0.027139 0.050632 0.124984 0.062321 0.029695 0.085914 0.117362 0.067931 0.058919 0.071845 0.085996 0.080149 0.063657 0.075504 0.078200 0.042654 0.043152 0.057812 0.036100 0.041096 0.039091 0.031665 0.021926 0.024611 0.018513 0.012002 0.014155 0.028846 0.017881 0.008478 0.023270 0.038053 0.009879 0.010494 0.047782 0.047952 0.007468 0.023063 0.067989 0.035412 0.018961 0.058569 0.095264 0.097397 0.075640 0.131082 0.159171 0.315395 0.133620 0.137535 0.341114 0.277784 0.102383 0.081233 0.152555 0.081751 0.018199 0.030920 0.011179 0.006038 0.005614 0.006333 0.004074 0.005829 0.004880 0.008427 0.013136 0.012748 0.010042 0.014913 0.020202 0.014797 0.015572 0.014279 0.010357 0.011389 0.009839 0.007295 0.009455 0.009321 0.009132 0.009185 0.010384 0.009345 0.007966 0.010016 0.010301 0.008276 0.011694 0.014883 0.010203 0.031628 0.039441 0.017492 0.015842 0.019918 0.030890 0.017931 0.015601 0.012243 0.046736 0.023413 0.010465 0.022574 0.046424 0.021476 0.013334 0.055361 0.032017 0.028071 0.046341 0.081373 0.047064 0.061815 0.082881 0.058135 0.039412 0.033256 0.047843 0.057006 0.033304 0.055556 0.046881 0.040305 0.034582 0.025967 0.028224 0.030622 0.038255 0.042995 0.055245 0.062007 0.051400 0.055301 0.043282 0.053326 0.044544 0.035845 0.055424 0.025554 0.034962 0.049968 0.037453 0.013216 0.036495 0.052875 0.016723 0.024552 0.050547 0.029986 0.010793 0.016087 0.021801 0.015101 0.010507 0.015097 0.013946 0.014980 0.015591 0.010157 0.009293 0.015524 0.017627 0.013186 0.013953 0.014318 0.015265 0.013193 0.011918 0.016665 0.019671 0.010691 0.014581 0.026217 0.019208 0.012979 0.017948 0.014243 0.015282 0.013357 0.009024 0.015656
0.097988 0.142846 0.092582 0.084895 0.041573 0.054028 0.035561 0.017908 0.038570 0.029377 0.025810 0.034881 0.036779 0.042153 0.024185 0.040390 0.021136 0.018759 0.019749 0.013405 0.010572 0.011312 0.024982 0.006082 0.011660 0.016303 0.027074 0.008177 0.016373 0.038247 0.025737 0.012562 0.022615 0.038063 0.015020 0.019277 0.044033 0.038013 0.028422 0.030162 0.053522 0.027659 0.033221 0.031533 0.033511 0.036686 0.021889 0.025519 0.030971 0.018329 0.020496 0.024509 0.022097 0.015641 0.033707 0.030800 0.052043 0.063190 0.072098 0.059817 0.071120 0.043942 0.094136 0.031006 0.021636 0.049386 0.029335 0.039004 0.050716 0.059814 0.052888 0.096025 0.169712 0.107422 0.118600 0.111291 0.109704 0.089305 0.040569 0.009032 0.010198 0.005463 0.002967 0.003515 0.005585 0.001934 0.002282 0.002935 0.002916 0.001928 0.002488 0.002387 0.002081 0.002417 0.002506 0.002268 0.002124 0.002763 0.002895 0.002587 0.003627 0.002607 0.002360 0.002006 0.002773 0.002919 0.002690 0.002164 0.001966 0.002323 0.001750 0.000929 0.001414 0.000440 0.000303 0.000983 0.006946 0.007139 0.012245 0.036143 0.704728 0.770106 0.767719 0.945530 0.051681 0.957021 0.716523 0.231791 0.054713 0.005028 0.058445 0.029101 0.021256 0.017285 0.024647 0.017074 0.019105 0.031903 0.022851 0.012558 0.010656 0.009500 0.007494 0.007754 0.009059 0.005159 0.012644 0.014115 0.007848 0.008195 0.051918 0.049348 0.013027 0.040496 0.142904 0.059909 0.041236 0.068987 0.074151 0.048559 0.053224 0.052387 0.059514 0.027116 0.050520 0.038624 0.018497 0.031123 0.038310 0.027907 0.013431 0.021587 0.018153 0.008682 0.007810 0.014902 0.010590 0.006554 0.010535 0.014952 0.006490 0.005525 0.016705 0.021478 0.005224 0.010641 0.034095 0.015025 0.007668 0.025392 0.040340 0.016345 0.021947 0.042345 0.023557 0.037068 0.047660 0.054788 0.020246 0.033795 0.057722 0.025147 0.012909 0.024922 0.020681 0.008506 0.007426 0.008098 0.004100 0.005707 0.006324 0.007790 0.003816 0.007942 0.012170 0.007665 0.007847 0.014851 0.011802 0.014043 0.016732 0.020230 0.013454 0.016117 0.014561 0.012673 0.014997 0.015578 0.014568 0.014532 0.016363 0.015805 0.012950 0.015971 0.016907 0.016015 0.019195 0.023887 0.016803 0.034098 0.034640 0.015272 0.015887 0.017495 0.016297 0.010677 0.010776 0.007841 0.019278 0.010545 0.006561 0.009297 0.017391 0.010087 0.006092 0.014908 0.013655 0.016444 0.020480 0.042268 0.032677 0.055658 0.098366 0.068490 0.055111 0.058838 0.083273 0.091630 0.069477 0.101782 0.087523 0.083973 0.080607 0.058399 0.060885 0.061894 0.074931 0.088190 0.107460 0.101002 0.142992 0.077159 0.063866 0.057828 0.052193 0.064423 0.064773 0.045889 0.073168 0.051859 0.037442 0.028651 0.077856 0.057769 0.018871 0.032479 0.085099 0.044558 0.015949 0.034362 0.040252 0.022077 0.014625 0.020278 0.016979 0.016921 0.020417 0.015797 0.013692 0.022155 0.018208 0.014613 0.015145 0.015327 0.021506 0.019909 0.017059 0.026217 0.029597 0.019596 0.030639 0.034196 0.021336 0.019904 0.020600 0.017415 0.019546 0.017517 0.015087 0.022199
0.129404 0.176816 0.162008 0.229684 0.095215 0.140959 0.078384 0.061506 0.141405 0.085110 0.071527 0.090471 0.105383 0.096671 0.082484 0.194713 0.066883 0.046424 0.106781 0.082185 0.029320 0.036822 0.158114 0.027175 0.027036 0.053688 0.141157 0.022078 0.037746 0.121816 0.099552 0.031294 0.058253 0.171134 0.049027 0.038912 0.101700 0.137676 0.059192 0.055140 0.136841 0.079888 0.051668 0.067943 0.096249 0.075724 0.044402 0.064003 0.061752 0.036468 0.037399 0.053346 0.036759 0.024586 0.067064 0.068141 0.088366 0.079044 0.111270 0.098750 0.117013 0.111379 0.124575 0.052753 0.110054 0.138346 0.051663 0.076896 0.122717 0.091426 0.075321 0.130617 0.170103 0.138964 0.173015 0.229814 0.218135 0.224365 0.119696 0.018785 0.019086 0.021903 0.007309 0.005454 0.009518 0.003864 0.003825 0.004236 0.004679 0.004252 0.003873 0.003844 0.004010 0.004009 0.003130 0.002971 0.002777 0.003517 0.003628 0.003646 0.006684 0.004022 0.004707 0.003477 0.004064 0.003130 0.004612 0.004192 0.002996 0.003110 0.003261 0.002131 0.002436 0.002397 0.000815 0.000613 0.003419 0.009212 0.007923 0.020155 0.050219 0.627805 0.729753 0.769823 0.957021 0.045187 0.957016 0.711343 0.204383 0.063541 0.006103 0.081734 0.055155 0.039776 0.068260 0.058833 0.036668 0.086406 0.113289 0.039266 0.025786 0.049291 0.032432 0.017398 0.028877 0.020586 0.028177 0.033799 0.032325 0.019758 0.073154 0.143884 0.057572 0.065766 0.202219 0.210519 0.095199 0.102597 0.123729 0.077775 0.075768 0.085400 0.101360 0.069416 0.103451 0.084393 0.053526 0.068226 0.065958 0.048386 0.028530 0.040453 0.033731 0.017325 0.020359 0.048432 0.026746 0.012274 0.030680 0.063918 0.018405 0.012638 0.053914 0.068578 0.012446 0.032628 0.112762 0.060835 0.019687 0.065318 0.145007 0.063781 0.041203 0.108841 0.166368 0.064194 0.063108 0.182679 0.100635 0.028071 0.062777 0.109235 0.022395 0.023188 0.028766 0.027651 0.014733 0.015753 0.016141 0.016539 0.011933 0.019945 0.011612 0.014814 0.019825 0.018141 0.016988 0.024340 0.017817 0.024556 0.028732 0.028725 0.021246 0.025859 0.022788 0.017745 0.020694 0.021779 0.019108 0.022259 0.029705 0.024527 0.019817 0.030172 0.029783 0.023099 0.035457 0.048754 0.035856 0.085929 0.106506 0.038969 0.046299 0.048147 0.050084 0.033879 0.029560 0.020696 0.057541 0.034867 0.017246 0.030551 0.058991 0.023355 0.017807 0.101301 0.046077 0.039301 0.115833 0.241550 0.089397 0.138279 0.268383 0.213669 0.123734 0.111981 0.135702 0.175167 0.092702 0.148128 0.119103 0.105081 0.089407 0.072656 0.073436 0.086652 0.119751 0.126966 0.200895 0.287590 0.388638 0.248697 0.172484 0.125761 0.107272 0.097645 0.084662 0.056538 0.143491 0.152285 0.060611 0.047454 0.189634 0.180806 0.033645 0.064768 0.216891 0.087705 0.021677 0.053263 0.060794 0.030174 0.019366 0.027476 0.020955 0.019976 0.024707 0.015284 0.013717 0.021384 0.021854 0.016846 0.016617 0.020012 0.031833 0.021137 0.020371 0.038630 0.039300 0.020994 0.034110 0.055623 0.025624 0.019472 0.025867 0.022034 0.022429 0.017621 0.013711 0.018999
0.093802 0.136916 0.084095 0.202706 0.054915 0.175312 0.066608 0.034178 0.174360 0.105845 0.059299 0.057037 0.119460 0.055344 0.053978 0.185062 0.102341 0.036128 0.154884 0.231128 0.069730 0.057924 0.340250 0.179768 0.074927 0.101159 0.351174 0.072583 0.083248 0.234370 0.274732 0.096517 0.104180 0.324537 0.201141 0.089840 0.114670 0.226780 0.118853 0.046971 0.139999 0.148319 0.056150 0.046125 0.107006 0.078477 0.036873 0.047336 0.071290 0.025559 0.029683 0.068796 0.030958 0.013622 0.056659 0.103845 0.100364 0.055387 0.088707 0.056953 0.043014 0.102613 0.035639 0.017419 0.100189 0.079235 0.015586 0.040902 0.078642 0.034832 0.025603 0.054470 0.057247 0.041936 0.057981 0.110216 0.120640 0.190152 0.183957 0.033681 0.025087 0.084119 0.027097 0.008072 0.010598 0.006567 0.008867 0.005123 0.005117 0.007366 0.005184 0.003732 0.005143 0.004469 0.002615 0.002298 0.002244 0.002697 0.003301 0.004235 0.009697 0.005568 0.007650 0.008091 0.007800 0.003105 0.005462 0.007745 0.005895 0.005382 0.006740 0.006932 0.005798 0.007131 0.003734 0.002433 0.002463 0.008693 0.022745 0.043838 0.052283 0.110243 0.624121 0.551954 0.716523 0.957016 0.018713 0.955783 0.770555 0.317560 0.096708 0.009569 0.192444 0.088713 0.145840 0.155409 0.077573 0.118962 0.181948 0.137279 0.057882 0.137996 0.121910 0.051714 0.068658 0.092945 0.103583 0.091886 0.122242 0.073033 0.151255 0.219257 0.131247 0.091986 0.176707 0.192874 0.059710 0.057975 0.081832 0.058979 0.066983 0.115361 0.102295 0.113307 0.093036 0.099760 0.098869 0.095908 0.071709 0.068277 0.055307 0.055191 0.052692 0.036995 0.045295 0.115272 0.063143 0.018569 0.066549 0.182554 0.053155 0.039537 0.139077 0.215496 0.044724 0.098677 0.218636 0.251380 0.106275 0.136311 0.340836 0.367318 0.185489 0.159509 0.449595 0.333208 0.121727 0.183461 0.326338 0.083394 0.041771 0.139142 0.054326 0.022093 0.015039 0.038117 0.009873 0.009522 0.026412 0.015940 0.006082 0.019168 0.024375 0.016031 0.023410 0.036734 0.036871 0.028850 0.022622 0.032883 0.040867 0.032142 0.020329 0.021579 0.016416 0.012718 0.014014 0.013411 0.011452 0.013282 0.018486 0.012603 0.010948 0.019105 0.013718 0.010611 0.017679 0.020854 0.014572 0.060909 0.103655 0.025516 0.043945 0.077964 0.096172 0.055564 0.058120 0.045255 0.152667 0.064759 0.042946 0.110182 0.161036 0.051349 0.086652 0.327022 0.094795 0.104315 0.318607 0.341598 0.099702 0.131609 0.258629 0.158017 0.073507 0.051991 0.058425 0.099621 0.032933 0.085446 0.057120 0.047417 0.037328 0.026666 0.029764 0.032597 0.048399 0.040565 0.097351 0.235410 0.248461 0.313821 0.215085 0.219776 0.120886 0.067010 0.071782 0.025302 0.091852 0.168392 0.052980 0.020469 0.129597 0.136352 0.016323 0.025263 0.120016 0.034362 0.008968 0.019483 0.026834 0.014734 0.010153 0.016364 0.011709 0.012476 0.016657 0.008695 0.008413 0.015097 0.015533 0.011581 0.012023 0.014424 0.026438 0.013255 0.012771 0.026554 0.035034 0.011880 0.017125 0.042496 0.017897 0.010584 0.015164 0.016109 0.018260 0.013892 0.010023 0.015317
0.108529 0.127153 0.113361 0.194573 0.099267 0.196064 0.094396 0.061075 0.220179 0.144865 0.086967 0.091973 0.191170 0.098098 0.072029 0.205676 0.138948 0.056533 0.132443 0.190365 0.069048 0.054582 0.216685 0.111436 0.056382 0.074217 0.234094 0.089003 0.066288 0.157320 0.230333 0.107849 0.087133 0.201090 0.142945 0.096210 0.119714 0.178801 0.123426 0.070258 0.103915 0.119962 0.085494 0.063037 0.113219 0.101590 0.057474 0.063225 0.080613 0.041356 0.044683 0.096430 0.056049 0.030188 0.104546 0.143662 0.147161 0.110435 0.148381 0.108061 0.087085 0.126074 0.059023 0.038931 0.133243 0.094212 0.029237 0.080904 0.098457 0.054149 0.040254 0.069638 0.066968 0.062847 0.084783 0.137426 0.203564 0.260398 0.289708 0.086775 0.048945 0.114678 0.054509 0.017589 0.018890 0.012438 0.011230 0.009221 0.009382 0.008513 0.006484 0.006443 0.006254 0.005156 0.003528 0.003478 0.003217 0.003996 0.004957 0.006304 0.013503 0.010160 0.012892 0.010699 0.010523 0.005216 0.009209 0.009681 0.008211 0.008281 0.009619 0.006766 0.006893 0.008827 0.006421 0.004753 0.004144 0.006678 0.011163 0.012200 0.010566 0.099194 0.080049 0.146173 0.231791 0.711343 0.955783 0.004208 0.944284 0.714296 0.215207 0.068704 0.005748 0.115467 0.175554 0.134365 0.103743 0.109778 0.115859 0.093951 0.079182 0.084381 0.081044 0.081218 0.080161 0.050713 0.114445 0.156566 0.108793 0.064152 0.215338 0.278760 0.108864 0.103416 0.251220 0.205314 0.070707 0.068713 0.097268 0.080145 0.110362 0.156720 0.139706 0.134890 0.134294 0.128580 0.125304 0.160936 0.138925 0.126703 0.079023 0.086617 0.100827 0.059777 0.044538 0.085400 0.080373 0.027863 0.051208 0.122116 0.070444 0.057296 0.109287 0.196175 0.071835 0.124286 0.218373 0.244575 0.168061 0.205921 0.261814 0.211668 0.203860 0.138705 0.138567 0.174612 0.097582 0.061504 0.065175 0.055061 0.033649 0.032790 0.025067 0.023178 0.018526 0.033650 0.014092 0.016382 0.030005 0.018807 0.011009 0.030834 0.031331 0.019429 0.032196 0.039113 0.035018 0.045729 0.039168 0.039764 0.040001 0.038201 0.030215 0.032058 0.028291 0.025482 0.026289 0.026214 0.022906 0.025727 0.035087 0.024558 0.022317 0.034173 0.027053 0.021231 0.035116 0.036380 0.027384 0.084707 0.111968 0.036442 0.064834 0.102993 0.095721 0.055554 0.066597 0.069867 0.132724 0.048275 0.047319 0.110127 0.093992 0.036501 0.075465 0.204275 0.058863 0.090816 0.262914 0.237293 0.117204 0.202439 0.297616 0.174971 0.107657 0.103749 0.100152 0.138551 0.064546 0.137176 0.094322 0.075333 0.065075 0.052895 0.058485 0.071869 0.103868 0.091558 0.170519 0.284543 0.356791 0.376962 0.331612 0.263481 0.207097 0.129726 0.125222 0.063674 0.138846 0.185779 0.086993 0.044724 0.174054 0.175506 0.039140 0.058671 0.163013 0.060532 0.019928 0.035721 0.041470 0.024402 0.016366 0.023262 0.016810 0.015625 0.020843 0.011971 0.011566 0.018707 0.020830 0.016324 0.016313 0.021329 0.033344 0.018388 0.020533 0.038693 0.042735 0.018695 0.027226 0.055213 0.024298 0.015286 0.021743 0.022054 0.020540 0.017183 0.013452 0.018317
0.068623 0.070188 0.046348 0.105878 0.039681 0.129160 0.058715 0.019853 0.105064 0.076320 0.037937 0.034135 0.100780 0.036322 0.026628 0.102579 0.087682 0.023152 0.057025 0.158044 0.057471 0.028880 0.156093 0.131331 0.069086 0.052874 0.246990 0.114062 0.071488 0.134011 0.266755 0.141709 0.074053 0.254981 0.206054 0.089179 0.079814 0.181023 0.113035 0.041467 0.108549 0.138086 0.060430 0.042239 0.111129 0.070922 0.029477 0.035113 0.063552 0.017475 0.020750 0.066816 0.029596 0.011744 0.050427 0.124578 0.120078 0.071164 0.101240 0.054114 0.038013 0.085890 0.022653 0.013534 0.075885 0.046903 0.010130 0.030765 0.057863 0.022954 0.017992 0.033690 0.029233 0.025086 0.035396 0.067127 0.149226 0.259866 0.378395 0.086352 0.038302 0.210348 0.119943 0.014435 0.016238 0.018210 0.013120 0.006537 0.007237 0.010011 0.006078 0.005339 0.006417 0.005342 0.003029 0.002763 0.002572 0.002979 0.003958 0.004901 0.012572 0.006669 0.012930 0.016376 0.014009 0.005122 0.012446 0.018593 0.014554 0.011297 0.019797 0.018473 0.011537 0.016925 0.017078 0.019464 0.009228 0.011924 0.034245 0.057245 0.015431 0.103474 0.602993 0.051060 0.054713 0.204383 0.770555 0.944284 0.000055 0.950016 0.745655 0.208625 0.083825 0.009103 0.268987 0.209180 0.143102 0.130085 0.135677 0.131283 0.111622 0.151913 0.144728 0.121070 0.133820 0.116284 0.156780 0.208005 0.204247 0.099286 0.192986 0.276226 0.111559 0.064914 0.169493 0.144564 0.038008 0.031774 0.051502 0.040219 0.060078 0.111629 0.090314 0.142534 0.094811 0.094070 0.140932 0.165851 0.116991 0.112451 0.089286 0.082649 0.096819 0.066881 0.045063 0.103177 0.110884 0.033948 0.055948 0.173361 0.112794 0.091303 0.099610 0.237512 0.140465 0.126923 0.214678 0.366077 0.232004 0.157261 0.375723 0.371995 0.220412 0.173187 0.384023 0.228409 0.091128 0.122903 0.146621 0.041798 0.026776 0.062485 0.020055 0.014234 0.016405 0.036372 0.008734 0.007536 0.029139 0.015250 0.004783 0.015781 0.027358 0.014895 0.020875 0.038529 0.046330 0.039817 0.034304 0.035375 0.048304 0.038805 0.023604 0.023508 0.020525 0.016972 0.018763 0.017406 0.015010 0.016705 0.024315 0.013745 0.011589 0.018936 0.011786 0.009141 0.015286 0.015338 0.010584 0.046831 0.078065 0.019760 0.037177 0.088014 0.095718 0.041384 0.067835 0.091208 0.132026 0.035312 0.061886 0.152282 0.083439 0.035650 0.122997 0.240422 0.042418 0.085469 0.277434 0.195853 0.070234 0.110080 0.199566 0.102380 0.048125 0.041920 0.044032 0.071118 0.026404 0.077644 0.051718 0.041959 0.038151 0.028224 0.031411 0.032257 0.055178 0.036187 0.084087 0.224662 0.205448 0.384323 0.345901 0.310062 0.224929 0.093070 0.084510 0.028356 0.080065 0.123998 0.043107 0.018033 0.078232 0.086689 0.018946 0.025144 0.083095 0.030989 0.011228 0.019787 0.025544 0.015346 0.009694 0.014444 0.009854 0.009309 0.012763 0.006287 0.006294 0.009727 0.012485 0.009063 0.009052 0.012297 0.022888 0.009310 0.009704 0.022683 0.027405 0.009030 0.012404 0.032776 0.015647 0.008432 0.012267 0.013124 0.014528 0.012270 0.009315 0.013879
0.050535 0.053470 0.040073 0.099624 0.035940 0.165473 0.064777 0.017680 0.128250 0.093132 0.037540 0.030984 0.113398 0.031687 0.031402 0.187367 0.145488 0.023594 0.121599 0.330812 0.102736 0.041162 0.293712 0.303462 0.095714 0.057206 0.288791 0.181686 0.092772 0.117657 0.272307 0.182754 0.079553 0.262353 0.280136 0.114513 0.078381 0.236649 0.164662 0.043235 0.135655 0.204180 0.069528 0.039378 0.133301 0.094041 0.032067 0.035044 0.078364 0.019561 0.020506 0.070232 0.035532 0.012562 0.048042 0.119121 0.100813 0.062645 0.090740 0.048093 0.037521 0.136632 0.025115 0.013240 0.110341 0.060496 0.009950 0.029663 0.058716 0.020788 0.014843 0.027676 0.022280 0.018838 0.025481 0.044397 0.072320 0.145497 0.211824 0.043983 0.022222 0.166956 0.100630 0.013501 0.022881 0.029357 0.018671 0.008620 0.010359 0.014088 0.007850 0.005882 0.007425 0.005579 0.003152 0.002739 0.002372 0.002834 0.003779 0.004298 0.010639 0.005341 0.013277 0.023563 0.017729 0.006008 0.014610 0.024200 0.015297 0.012383 0.020529 0.021173 0.013795 0.020130 0.023254 0.028608 0.012340 0.014550 0.042726 0.063634 0.015483 0.058279 0.420132 0.251332 0.005028 0.063541 0.317560 0.714296 0.950016 0.000002 0.942768 0.722478 0.227951 0.075965 0.020779 0.308780 0.174141 0.168271 0.204414 0.224406 0.173298 0.263240 0.303846 0.227688 0.238098 0.265697 0.281994 0.252221 0.285497 0.165840 0.192608 0.310555 0.156110 0.076450 0.150398 0.141416 0.028409 0.018655 0.035657 0.027634 0.045848 0.091316 0.076340 0.166181 0.078383 0.089769 0.210921 0.209543 0.130099 0.161846 0.176104 0.113868 0.160942 0.159312 0.107554 0.167052 0.219358 0.088178 0.110320 0.259902 0.212962 0.197359 0.158333 0.354304 0.361275 0.208548 0.259308 0.546852 0.400205 0.121832 0.430328 0.522280 0.188026 0.099369 0.397709 0.255604 0.041649 0.062150 0.164973 0.031885 0.014865 0.053964 0.021067 0.011770 0.012593 0.033375 0.008006 0.005309 0.025086 0.015913 0.004167 0.013018 0.029844 0.014548 0.017431 0.044430 0.044588 0.023322 0.027990 0.029605 0.044836 0.027965 0.022468 0.022881 0.020025 0.014695 0.016940 0.017400 0.014857 0.016120 0.024349 0.013671 0.012101 0.018960 0.011325 0.008675 0.017581 0.017122 0.009889 0.051816 0.094485 0.021144 0.042250 0.121455 0.118939 0.053262 0.092809 0.131320 0.134582 0.036609 0.117154 0.282307 0.110083 0.047289 0.289687 0.402650 0.050023 0.113893 0.407944 0.254383 0.062983 0.105453 0.180322 0.088500 0.038996 0.028148 0.029870 0.051539 0.019462 0.054863 0.038212 0.028420 0.024463 0.018790 0.020961 0.021693 0.037777 0.023751 0.056614 0.157206 0.121460 0.364281 0.375020 0.348261 0.311604 0.118008 0.103431 0.024918 0.074739 0.169804 0.057978 0.017984 0.076762 0.102762 0.023113 0.027597 0.071565 0.028305 0.010030 0.017022 0.019341 0.010648 0.006981 0.010854 0.007574 0.007022 0.009895 0.004961 0.005025 0.007872 0.009698 0.007594 0.007347 0.009443 0.018379 0.008009 0.008098 0.019329 0.024852 0.007526 0.010560 0.036665 0.013771 0.007150 0.011666 0.012915 0.012753 0.009891 0.007572 0.011731
0.062983 0.076510 0.066790 0.125479 0.057629 0.124122 0.041906 0.017932 0.051592 0.040997 0.019182 0.019713 0.048861 0.024553 0.018147 0.070416 0.049364 0.015397 0.042757 0.116125 0.036345 0.018035 0.117966 0.126103 0.057580 0.041987 0.200217 0.133103 0.052430 0.095075 0.211223 0.105655 0.052718 0.163552 0.178293 0.072160 0.052214 0.150409 0.155103 0.041335 0.070346 0.147312 0.081794 0.033649 0.080152 0.068688 0.023698 0.022439 0.048770 0.015644 0.016457 0.039818 0.026010 0.015658 0.052000 0.089565 0.085304 0.055188 0.071853 0.039700 0.032671 0.070249 0.023422 0.012581 0.040701 0.031139 0.009282 0.020254 0.039705 0.021896 0.017354 0.027272 0.024898 0.024755 0.033192 0.055783 0.103293 0.149301 0.200108 0.064728 0.029647 0.087117 0.071782 0.022676 0.030766 0.025425 0.017550 0.012701 0.012707 0.012724 0.008674 0.006262 0.006418 0.006557 0.003854 0.003210 0.002981 0.003530 0.004678 0.005367 0.013212 0.006779 0.017512 0.033974 0.026928 0.010270 0.027072 0.045200 0.025294 0.016079 0.026094 0.028574 0.019973 0.027833 0.033652 0.045395 0.025004 0.019516 0.041243 0.063392 0.015378 0.041426 0.176873 0.140780 0.058445 0.006103 0.096708 0.215207 0.745655 0.942768 0.000002 0.952154 0.742758 0.255472 0.161557 0.024035 0.222271 0.175322 0.165586 0.234685 0.247041 0.224973 0.262488 0.317716 0.270954 0.178116 0.261695 0.287025 0.200299 0.086632 0.189119 0.202201 0.055618 0.042993 0.084673 0.053129 0.025972 0.021832 0.026504 0.027012 0.033158 0.055205 0.051635 0.089283 0.083275 0.070044 0.129550 0.147246 0.117878 0.151062 0.113097 0.073147 0.125232 0.127165 0.058857 0.093908 0.208203 0.095815 0.075464 0.266405 0.241174 0.119529 0.086664 0.349395 0.307959 0.109034 0.221250 0.495185 0.355071 0.079079 0.290391 0.472153 0.207993 0.069724 0.294446 0.269537 0.061185 0.033526 0.095023 0.040318 0.014418 0.021238 0.017322 0.015817 0.014234 0.028213 0.012166 0.006561 0.014595 0.011061 0.004589 0.009146 0.012264 0.010337 0.015892 0.024968 0.024428 0.022105 0.031859 0.038111 0.052963 0.042445 0.034506 0.031276 0.025276 0.019230 0.021222 0.020806 0.017655 0.016930 0.020663 0.012691 0.011083 0.015263 0.009323 0.008160 0.014462 0.016446 0.012047 0.047191 0.064472 0.016910 0.036601 0.090017 0.080458 0.033732 0.080312 0.124352 0.094682 0.019779 0.073471 0.228724 0.063311 0.021603 0.141557 0.255367 0.023540 0.042352 0.205654 0.122388 0.040544 0.080038 0.121061 0.066226 0.037554 0.028795 0.029842 0.044694 0.022938 0.055901 0.045022 0.034552 0.032663 0.025670 0.027591 0.027810 0.047773 0.034915 0.068198 0.140794 0.134650 0.299356 0.296802 0.354174 0.299151 0.168571 0.136452 0.047795 0.083766 0.132252 0.054250 0.023605 0.070656 0.100530 0.032067 0.030081 0.082915 0.037232 0.012171 0.017991 0.020414 0.010484 0.006983 0.009685 0.006866 0.006282 0.008026 0.004583 0.004367 0.006187 0.007554 0.006197 0.005998 0.007098 0.012961 0.006493 0.006795 0.013991 0.016282 0.006659 0.008365 0.019414 0.010005 0.005287 0.007981 0.008234 0.008694 0.007140 0.006002 0.010148
0.047588 0.054040 0.043897 0.052096 0.034141 0.061340 0.030261 0.013636 0.029755 0.024723 0.014202 0.019321 0.037085 0.021671 0.011196 0.035911 0.030829 0.014438 0.017769 0.041987 0.022426 0.010756 0.046921 0.059020 0.047376 0.023649 0.102129 0.099647 0.035845 0.065913 0.147586 0.057253 0.035428 0.087717 0.114069 0.045063 0.034005 0.114316 0.118868 0.029449 0.054749 0.122924 0.073095 0.041834 0.084163 0.078023 0.027681 0.029058 0.052020 0.022617 0.018059 0.036723 0.028391 0.017713 0.045592 0.064346 0.066341 0.057392 0.071174 0.045580 0.038050 0.053027 0.027017 0.013891 0.033500 0.030141 0.012683 0.025197 0.049306 0.039618 0.028528 0.040173 0.037607 0.034147 0.051903 0.089333 0.163450 0.162997 0.255100 0.114532 0.029565 0.069564 0.081639 0.028203 0.036273 0.027656 0.019865 0.018285 0.025478 0.014490 0.013035 0.008828 0.009500 0.008305 0.005548 0.004677 0.004262 0.005031 0.006824 0.007300 0.016327 0.009248 0.020280 0.031325 0.028130 0.015877 0.031538 0.041035 0.028322 0.017443 0.028376 0.026113 0.024340 0.025269 0.043090 0.042099 0.026586 0.022432 0.047081 0.042656 0.012607 0.030308 0.074024 0.077608 0.029101 0.081734 0.009569 0.068704 0.208625 0.722478 0.952154 0.000003 0.939948 0.750270 0.367282 0.160278 0.017264 0.185584 0.133306 0.255636 0.325479 0.223239 0.208138 0.346752 0.348656 0.135334 0.172725 0.270901 0.153557 0.039918 0.116773 0.127869 0.024878 0.018720 0.047443 0.022779 0.015418 0.017054 0.018609 0.018999 0.025328 0.032810 0.033327 0.051083 0.048566 0.040972 0.072746 0.117022 0.108457 0.148630 0.079054 0.061218 0.129082 0.127876 0.048406 0.058356 0.210768 0.127952 0.062837 0.200868 0.255778 0.098600 0.053206 0.322602 0.251855 0.076089 0.146032 0.381684 0.213422 0.043033 0.157929 0.326239 0.123998 0.035555 0.134533 0.167786 0.041849 0.023715 0.054907 0.032818 0.015235 0.017520 0.019495 0.013702 0.018903 0.027145 0.013596 0.006784 0.010762 0.011386 0.005820 0.009413 0.007922 0.010254 0.014205 0.020616 0.020693 0.026817 0.041661 0.045589 0.057667 0.051387 0.051389 0.045985 0.038801 0.029786 0.034215 0.031688 0.025508 0.025191 0.030670 0.019836 0.018865 0.025423 0.018212 0.015510 0.027009 0.029904 0.018270 0.054268 0.057294 0.018977 0.035605 0.092363 0.069869 0.026471 0.062972 0.129499 0.066868 0.016225 0.052042 0.131765 0.021611 0.013726 0.058751 0.059603 0.009421 0.018349 0.085062 0.062667 0.028405 0.072757 0.114987 0.070537 0.050825 0.043004 0.043176 0.055793 0.031850 0.066739 0.060653 0.049167 0.048186 0.039660 0.048610 0.049623 0.080991 0.067804 0.109009 0.157023 0.154337 0.220320 0.192371 0.282446 0.273718 0.248895 0.201927 0.099688 0.123690 0.141107 0.071055 0.039591 0.085286 0.088958 0.043331 0.043414 0.078663 0.045320 0.016416 0.024912 0.030851 0.014008 0.009150 0.011741 0.008973 0.007218 0.008586 0.005612 0.005188 0.006943 0.007849 0.006811 0.006332 0.007835 0.014246 0.008397 0.008199 0.017249 0.021155 0.009012 0.011232 0.023512 0.013727 0.007085 0.010689 0.010333 0.009822 0.008869 0.008943 0.012096
0.035616 0.041741 0.029051 0.046766 0.024720 0.081637 0.044192 0.012230 0.044456 0.037758 0.018379 0.018288 0.042789 0.021580 0.017707 0.062243 0.055612 0.021351 0.049060 0.107526 0.057465 0.029864 0.106083 0.137163 0.090170 0.036773 0.147473 0.129808 0.068676 0.109949 0.222758 0.140976 0.059178 0.211612 0.266779 0.128402 0.057631 0.221630 0.234168 0.045413 0.095595 0.226083 0.100484 0.040129 0.119179 0.104623 0.028214 0.026556 0.063798 0.021612 0.018017 0.056469 0.035505 0.015395 0.049640 0.098240 0.087488 0.046978 0.070046 0.040416 0.036260 0.086340 0.027867 0.015153 0.073225 0.048755 0.012490 0.031198 0.070343 0.035222 0.027636 0.043851 0.033020 0.025744 0.035751 0.067557 0.085812 0.132207 0.243117 0.118614 0.043322 0.176115 0.192961 0.045025 0.054415 0.064557 0.045763 0.021531 0.024708 0.035419 0.019761 0.010738 0.014364 0.011857 0.005443 0.004482 0.004065 0.004969 0.007671 0.009739 0.028847 0.015002 0.034256 0.058909 0.055026 0.020594 0.049176 0.077450 0.053522 0.030373 0.054378 0.070446 0.041506 0.036177 0.064519 0.091147 0.036322 0.028754 0.079039 0.098969 0.014930 0.028459 0.106777 0.063993 0.021256 0.055155 0.192444 0.005748 0.083825 0.227951 0.742758 0.939948 0.000004 0.918296 0.724670 0.311402 0.099800 0.009874 0.202943 0.443210 0.372626 0.321468 0.268531 0.365302 0.359776 0.215390 0.212394 0.270905 0.234903 0.062885 0.127671 0.157514 0.039343 0.026474 0.047466 0.041190 0.014829 0.014720 0.019395 0.016540 0.020163 0.040087 0.031421 0.072985 0.045195 0.044822 0.105021 0.093940 0.066984 0.094028 0.107040 0.049394 0.111588 0.210028 0.102359 0.091157 0.296873 0.203878 0.086218 0.290513 0.376076 0.173039 0.073984 0.474872 0.481628 0.133143 0.243892 0.610141 0.374595 0.058889 0.349944 0.513845 0.122441 0.062781 0.367147 0.210635 0.048955 0.072800 0.193227 0.043474 0.021696 0.073053 0.047519 0.018740 0.027737 0.082031 0.017164 0.009674 0.050323 0.031462 0.007849 0.018358 0.033431 0.021249 0.022389 0.054598 0.050762 0.035548 0.044102 0.064935 0.092665 0.069055 0.055413 0.047440 0.035548 0.027215 0.027494 0.026391 0.023475 0.025108 0.033190 0.019010 0.017209 0.025828 0.016897 0.013818 0.021123 0.021972 0.015268 0.061538 0.107190 0.021679 0.047262 0.168066 0.162568 0.046432 0.146864 0.235658 0.121016 0.035885 0.166861 0.224725 0.047009 0.046147 0.187263 0.152731 0.019818 0.051366 0.183801 0.103819 0.039674 0.088778 0.124725 0.076842 0.045626 0.041046 0.039318 0.058290 0.023552 0.058711 0.046223 0.043493 0.039198 0.029493 0.035965 0.038250 0.066042 0.051782 0.111455 0.180952 0.113045 0.210128 0.156717 0.232582 0.189193 0.149907 0.178515 0.064910 0.089819 0.132718 0.066980 0.026220 0.068269 0.077816 0.026883 0.028780 0.071652 0.040302 0.013299 0.019199 0.028427 0.014612 0.007936 0.011642 0.008221 0.006297 0.007998 0.004892 0.004885 0.006355 0.007737 0.006220 0.005832 0.007574 0.017140 0.008334 0.007221 0.016891 0.024999 0.009252 0.009952 0.027185 0.011902 0.005568 0.007707 0.008260 0.009052 0.007105 0.005609 0.009986
0.032098 0.033418 0.027635 0.029542 0.021971 0.040817 0.023213 0.010028 0.019896 0.021858 0.011707 0.013163 0.026815 0.019455 0.010401 0.028761 0.024944 0.016569 0.018127 0.029880 0.020831 0.014255 0.036275 0.042629 0.040290 0.022795 0.089164 0.110012 0.043103 0.070570 0.170116 0.092584 0.038132 0.088942 0.125476 0.047660 0.029340 0.113399 0.122473 0.028308 0.046548 0.119624 0.073174 0.032407 0.075290 0.085733 0.024424 0.022150 0.047963 0.020783 0.013769 0.035492 0.029057 0.015726 0.039851 0.071644 0.076435 0.053924 0.070972 0.042843 0.041783 0.060466 0.031418 0.014254 0.033350 0.035352 0.012478 0.025866 0.053467 0.044744 0.030221 0.040313 0.038302 0.032870 0.042533 0.069415 0.094895 0.117125 0.149650 0.082256 0.037275 0.074434 0.084551 0.042454 0.058842 0.049668 0.032330 0.022568 0.028578 0.023812 0.017731 0.011612 0.012435 0.012123 0.006351 0.005058 0.004726 0.005691 0.007931 0.008362 0.018300 0.013156 0.026621 0.037803 0.043384 0.025499 0.045840 0.057987 0.051774 0.033659 0.047821 0.044312 0.037805 0.027510 0.051051 0.049947 0.028233 0.026139 0.044835 0.042181 0.012483 0.022127 0.046884 0.035796 0.017285 0.039776 0.088713 0.115467 0.009103 0.075965 0.255472 0.750270 0.918296 0.000011 0.938398 0.731813 0.275526 0.113170 0.020590 0.502475 0.517164 0.337683 0.249493 0.425644 0.360342 0.110367 0.172506 0.224330 0.106682 0.032005 0.094016 0.079431 0.015944 0.015980 0.025174 0.012712 0.009958 0.011282 0.013295 0.013063 0.016050 0.026606 0.024889 0.035108 0.030684 0.030639 0.051467 0.067177 0.062017 0.088468 0.059926 0.033230 0.086568 0.150342 0.055614 0.041503 0.220309 0.185692 0.055337 0.148842 0.299547 0.127397 0.042180 0.342027 0.396612 0.071287 0.141508 0.478582 0.232563 0.029654 0.148940 0.339380 0.092910 0.022369 0.094235 0.118039 0.032607 0.017693 0.055750 0.034133 0.018341 0.024462 0.032032 0.015864 0.019527 0.039148 0.016941 0.010287 0.021272 0.020975 0.009349 0.014400 0.013616 0.016827 0.017490 0.024651 0.025697 0.029585 0.041229 0.057567 0.077639 0.073510 0.067817 0.063152 0.050553 0.039925 0.041606 0.039295 0.034075 0.033707 0.037798 0.025755 0.026362 0.031443 0.024088 0.021509 0.029779 0.034129 0.025808 0.071349 0.081849 0.023049 0.043699 0.127866 0.095702 0.030506 0.070191 0.137350 0.059383 0.015134 0.051327 0.078583 0.015749 0.012758 0.041808 0.043899 0.009448 0.021945 0.063599 0.046431 0.030878 0.091703 0.120222 0.076580 0.058829 0.056525 0.049308 0.064251 0.036854 0.074514 0.067369 0.059845 0.058361 0.049294 0.058533 0.060548 0.098613 0.087427 0.150380 0.157525 0.135851 0.151487 0.103092 0.126455 0.132189 0.155848 0.199398 0.105394 0.098085 0.128903 0.080957 0.034855 0.068110 0.084863 0.034213 0.033272 0.054807 0.039212 0.015329 0.017249 0.025219 0.014409 0.010081 0.011870 0.008964 0.006636 0.007634 0.004939 0.004806 0.006103 0.006778 0.005985 0.005989 0.007098 0.011983 0.008121 0.007569 0.016023 0.022669 0.009905 0.011022 0.024552 0.011869 0.005825 0.007945 0.007921 0.007424 0.006306 0.005544 0.010319
[truncated: 582,121 more chars]
