# Supplementary material for: Force-Generation by the Trans-Envelope Tol-Pal System
Source: Front Microbiol. 2022 Mar 3;13:852176. doi: 10.3389/fmicb.2022.852176 (PMC8928145; doi:10.3389/fmicb.2022.852176)
Supplement: Supplementary file 2 [file Data_Sheet_2.ZIP › Supplementary-RaptorX/TolQ(A)-TolA100(B).all_in_one/690377B.a3m]

>690377B
MSKATEQNDKLKRAIIISAVLHVILFAALIWSSFDENIEASAGGGGGSSIDAVMVDSGAVVEQYKRMQSQESSAKRSDEQRKMKEQQAAEELREKQAAEQ
>tr|A0A1L1QDQ9|A0A1L1QDQ9_ACIBA Protein TolA (Fragment) OS=Acinetobacter baumannii GN=A8G88_19490 PE=4 SV=1
MSKATEQNDKLKRAIIISAVLHVILFAALIWSSFDENIEASAGGGGGSSIDAVMVDSGAVVEQYKRMQSQESSAKRSDEQRKMKEQQAAEELREKQAAEQ
>tr|A0A1J7D0H6|A0A1J7D0H6_9GAMM Protein TolA (Fragment) OS=Sodalis sp. TME1 GN=BK025_05730 PE=4 SV=1
MLKATEQNDKLKRAIILSIALHCVLIAVLIWSSIHQPQESSA-GGGGSSIDAVMVDPGAVVQQYNRQQQQTD-AQRAQQQRDKQAQHQAEELQQKQAAEQ
>tr|A0A1V2G6C8|A0A1V2G6C8_ECOLX Uncharacterized protein (Fragment) OS=Escherichia coli GN=BXT93_22650 PE=4 SV=1
MSKATEQNDKLKRAIIISAVLHVILFAALIWSSFDENIEASAGGGGGSSIDAVMVDSGAVVEQYKRMQSQESSAKRSDEQRKMKEQQAAEELREKQAAEQ
>tr|A0A1V2T8D6|A0A1V2T8D6_ECOLX Protein TolA (Fragment) OS=Escherichia coli GN=BET08_15870 PE=4 SV=1
MSKATEQNDKLKRAIIISAVLHVILFAALIWSSFDENIEASAGGGGGSSIDAVMVDSGAVVEQYKRMQSQESSAKRSDEQRKMKEQQAAEELREKQAAEQ
>tr|A0A1R2HV87|A0A1R2HV87_SALEN Cell division protein FtsE (Fragment) OS=Salmonella enteritidis GN=BCB04_13945 PE=4 SV=1
MSKATEQNDKLKRAIIISAVLHIILFAVLIWSSFDEHIEASAGGGGGSAIDAVMVDPGAVVQQYNRQQDQQASARRAEEERKKLQQQQAEELQQKQAAEQ
>tr|A0A1V2G254|A0A1V2G254_ECOLX Protein TolA (Fragment) OS=Escherichia coli GN=BW690_11385 PE=4 SV=1
MSKATEQNDKLKRAIIISAVLHVILFAALIWSSFDENIEASAGGGGGSSIDAVMVDSGAVVEQYKRMQSQESSAKRSDEQRKMKEQQAAEELREKQAAEQ
>tr|I6D3P1|I6D3P1_SHIFL Protein TolA OS=Shigella flexneri K-315 GN=SFK315_0618 PE=4 SV=1
MSKATEQNDKLKRAIIISAVLHVILFAALIWSSFDENIEASAGGGGGSSIDAVMVDSGAVVEQYKRMQSQESSAKRSDEQRKMKEQQAAEELREKQAAEQ
>tr|B1EPA4|B1EPA4_ESCAT Protein TolA OS=Escherichia albertii (strain TW07627) GN=tolA PE=4 SV=1
MSKATEQNDKLKRAIIISAVLHIILFAALIWSSFDENMEASAGGGGGSSIDAVMVDSGAVVEQYKRMQNQESSAKRSEEQLKIKERQAAEELREKQAAEQ
>tr|A0A156FSC8|A0A156FSC8_ENTCL Cell envelope integrity inner membrane protein TolA OS=Enterobacter cloacae GN=tolA PE=4 SV=1
----------------------------------------------------------------------------------------------------
>tr|A0A0S3MU01|A0A0S3MU01_9ESCH Membrane anchored protein in TolA-TolQ-TolR complex OS=Escherichia albertii GN=tolA PE=4 SV=1
MSKATEQNDKLKRAIIISAVLHIILFAALIWSSFDENMEASAGGGGGSSIDAVMVDSGAVVEQYKRMQNQESSAKRSEEQLKIKERQAAEELREKQAAEQ
>tr|A0A0S3N5K6|A0A0S3N5K6_9ESCH Membrane anchored protein in TolA-TolQ-TolR complex OS=Escherichia albertii GN=tolA PE=4 SV=1
MSKATEQNDKLKRAIIISAVLHIILFAALIWSSFDENMEASAGGGGGSSIDAVMVDSGAVVEQYKRMQNQESSAKRSEEQLKIKERQAAEELREKQAAEQ
>tr|A0A0K4UZE8|A0A0K4UZE8_ECOLX Cell envelope integrity inner membrane protein TolA OS=Escherichia coli GN=tolA PE=4 SV=1
MSKATEQNDKLKRAIIISAVLHIILFAALIWSSFDENMEASAGGGGGSSIDAVMVDSGAVVEQYKRMQNQESSAKRSEEQLKIKERQAAEELREKQAAEQ
>tr|A0A0S3NHU1|A0A0S3NHU1_9ESCH Membrane anchored protein in TolA-TolQ-TolR complex OS=Escherichia albertii GN=tolA PE=4 SV=1
MSKATEQNDKLKRAIIISAVLHIILFAALIWSSFDENMEASAGGGGGSSIDAVMVDSGAVVEQYKRMQNQESSAKRSEEQLKIKERQAAEELREKQAAEQ
>tr|W0AMQ6|W0AMQ6_9ESCH Cell envelope integrity inner membrane protein TolA OS=Escherichia albertii KF1 GN=tolA PE=4 SV=1
MSKATEQNDKLKRAIIISAVLHIILFAALIWSSFDENMEASAGGGGGSSIDAVMVDSGAVVEQYKRMQNQESSAKRSEEQLKIKERQAAEELREKQAAEQ
>tr|A0A1C6Z069|A0A1C6Z069_HAFAL Colicin import membrane protein OS=Hafnia alvei GN=BN1044_01858 PE=4 SV=1
MVKASEKNDKLNRSVIVSIILHIVLIALLVWGSMMQDstISAGGGGGGGSAIDAVMVDSGAMVQQYNDRQQQqQSDARRAEQQRKKQAEKQAEELQQKQAEEQ
>tr|A0A1R1ZT22|A0A1R1ZT22_SALIN Protein TolA (Fragment) OS=Salmonella enterica subsp. enterica serovar Infantis str. CVM N29379 GN=tolA PE=4 SV=1
MSKATEQNDKLKRAIIISAVLHIILFAVLIWSSFDEHIEASAGGGGGSAIDAVMVDPGAVVQQYNRQQDQQASARRAEEERKKLQQQQAEELQQKQAAEQ
>tr|A0A1X3K8U0|A0A1X3K8U0_ECOLX Protein TolA OS=Escherichia coli H461 GN=EARG_02663 PE=4 SV=1
MSKATEQNDKLKRAIIISAVLHVILFAALIWSSFDENIEASAGGGGGSSIDAVMVDSGAVVEQYKRMQSQESSAKRSDEQRKMKEQQAAEELREKQAAEQ
>tr|A0A1V3CAC8|A0A1V3CAC8_ECOLX Uncharacterized protein (Fragment) OS=Escherichia coli GN=BWP17_30015 PE=4 SV=1 
------------------------LFAALIWSSFDENIEASAGGGGGSSIDAVMVDSGAVVEQYKRMQSQESSAKRSDEQRKMKEQQAAEELRE------
>tr|A8AJ56|A8AJ56_CITK8 Uncharacterized protein OS=Citrobacter koseri (strain ATCC BAA-895 / CDC 4225-83 / SGSC4696) GN=CKO_02402 PE=4 SV=1
MSKATEQNDKLKRAIIISAVLHVILFAVLIWSSFDEHIEASAGGGGGSSIDAVMVDPGAVVQQYDRQQQQQASAKRAAEQREKQAQQQAEELREKQAAEQ
>tr|H3N7B1|H3N7B1_KLEOX Protein TolA OS=Klebsiella oxytoca 10-5250 GN=HMPREF9694_04858 PE=4 SV=1
MSKATEQNDKLKRAIIVSVALHIVLIALLIWSSFDEHLDASAGGGGGSSIDAVMVDPGAVVKNYDRQQQQQASARRAAEQREKQAQQQAEELREKQAAEQ
>tr|W1EQU5|W1EQU5_ECOLX TolA protein OS=Escherichia coli ISC7 PE=4 SV=1
MSKATEQNDKLKRAIIISAVLHVILFAALIWSSFDENIEASAGGGGGSSIDAVMVDSGAVVEQYKRMQSQESSAKRSDEQRKMKEQQAAEELREKQAAEQ
>tr|A0A0H3CN04|A0A0H3CN04_ENTCC Cell envelope integrity inner membrane protein TolA OS=Enterobacter cloacae subsp. cloacae (strain ATCC 13047 / DSM 30054 / NBR
MSKATEQNDKLKRAIIVSAVLHVILFAGLIWSSFDEHIDA-SGGGGGSSIDAVMVDPGAVVQNYNRQQQQQASAKRAEEQREKQAQQQAEELREKQAAEQ
>tr|E0WSM8|E0WSM8_9ENTR Cell envelope integrity inner membrane protein OS=Candidatus Regiella insecticola LSR1 GN=tolA PE=4 SV=1
MAKTTQQSDKLNLAVIISVILHIILIACFIWGYRLQHADMAgT-NASAGVMDAVMVDTSATAPPDRRQNTPSTDAKNKK-----KTELQAEELQQKKIAEr-
>tr|A0A085JBE7|A0A085JBE7_9ENTR TolA family protein (Fragment) OS=Tatumella ptyseos ATCC 33301 GN=tolA PE=4 SV=1
------------------MILHILLIAILIISSLNENIET-SGGGGGSDIDAVMVDPGAVVEQYNRENEQQSASQPSQQQQPNAKPSQD-DAKEEQQQDadadA
>tr|K8BTF0|K8BTF0_9ENTR TolA protein OS=Cronobacter turicensis 564 GN=BN132_3605 PE=4 SV=1
MAKATEQNDKLKRAIIISVVLHVLLIGLLIWSSFDEHISEDaAGGGGGSAIDAVMVDPGAVVQQYNRQQQQQASAKQAAEQREKQAQQQAEELREKQAAEQ
>tr|A0A1B9JAZ4|A0A1B9JAZ4_CITFR Protein TolA (Fragment) OS=Citrobacter freundii GN=tolA PE=4 SV=1
MSKATEQNDKLKRAIIISAVLHVILFAALIWSSFDEHIDASAGGGGGSSIDAVMVDPGAVVQQYDRQQQQQASAKRAEEQREKQAQQQAEELREKQAAEQ
>tr|A0A1B3EYZ3|A0A1B3EYZ3_ENTCL Protein TolA (Fragment) OS=Enterobacter cloacae GN=BFJ73_05950 PE=4 SV=1
MSKATEQNDKLKRAIIVSAVLHVILFAGLIWSSFDEHIDA-SGGGGGSSIDAVMVDPGAVVQNYNRQQQQQASAKRAEEQREKQAQQQAEELREKQAAEQ
>tr|H3N7B1|H3N7B1_9ENTR Protein TolA OS=Klebsiella michiganensis GN=HMPREF9694_04858 PE=4 SV=1
MSKATEQNDKLKRAIIVSVALHIVLIALLIWSSFDEHLDASAGGGGGSSIDAVMVDPGAVVKNYDRQQQQQASARRAAEQREKQAQQQAEELREKQAAEQ
>tr|A0A085JBE7|A0A085JBE7_9GAMM TolA family protein (Fragment) OS=Tatumella ptyseos ATCC 33301 GN=tolA PE=4 SV=1
------------------MILHILLIAILIISSLNENIET-SGGGGGSDIDAVMVDPGAVVEQYNRENEQQSASQPSQQQQPNAKPSQD-DAKEEQQQDadadA
>tr|A0A1V2BY91|A0A1V2BY91_HAEIF Cell envelope integrity protein TolA (Fragment) OS=Haemophilus influenzae GN=BV935_01345 PE=4 SV=1
--MQNNRQKKGINAFAISILLHFILFGLLILSSLYHTVEIMgGGEGEGDAIGAVIVDTGTAAQEWGRIQQQKKGQADKQKSPEPvveekPPEPNQEEIKHQQEVQrqE
>tr|A0A078LBI2|A0A078LBI2_CITKO Colicin import protein OS=Citrobacter koseri GN=tolA PE=4 SV=1
MSKATEQNDKLKRAIIISAVLHVILFAVLIWSSFDEHIEASAGGGGGSSIDAVMVDPGAVVQQYDRQQQQQASAKRAAEQREKQAQQQAEELREKQAAEQ
>tr|A0A125XQB4|A0A125XQB4_ECOLX Protein TolA OS=Escherichia coli 2-460-02_S1_C2 GN=AB34_5838 PE=4 SV=1
MSKATEQNDKLKRAIIISAVLHVILFAALIWSSFDENIEASAGGGGGSSIDAVMVDSGAVVEQYKRMQSQESSAKRSDEQRKMKEQQAAEELREKQAAEQ
>tr|H1BSN6|H1BSN6_ECOLX Protein tolA OS=Escherichia coli 4_1_47FAA GN=HMPREF0986_00520 PE=4 SV=1
MSKATEQNDKLKRAIIISAVLHVILFAALIWSSFDENIEASa-GGGGGSSIDAVMVDSGAVVEQYKRMQSQESSAKRSDEQRKMKEQQAAEELREKQAAEQ
>tr|D8A839|D8A839_ECOMS Protein TolA (Fragment) OS=Escherichia coli (strain MS 21-1) GN=tolA PE=4 SV=1
MSKATEQNDKLKRAIIISAVLHVILFAALIWSSFDENIEASa-GGGGGSSIDAVMVDSGAVVEQYKRMQSQESSAKRSDEQRKMKEQQAAEELREKQAAEQ
>tr|A0A1A7JR38|A0A1A7JR38_ECOLX Protein TolA (Fragment) OS=Escherichia coli GN=ASM10_24165 PE=4 SV=1
MSKATEQNDKLKRAIIISAVLHVILFAALIWSSFDENIEASa-GGGGGSSIDAVMVDSGAVVEQYKRMQSQESSAKRSDEQRKMKEQQAAEELREKQAAEQ
>tr|D8EJJ5|D8EJJ5_ECOLX Protein TolA OS=Escherichia coli MS 107-1 GN=tolA PE=4 SV=1
MSKATEQNDKLKRAIIISAVLHVILFAALIWSSFDENIEASa-GGGGGSSIDAVMVDSGAVVEQYKRMQSQESSAKRSDEQRKMKEQQAAEELREKQAAEQ
>tr|A0A1A7JMN5|A0A1A7JMN5_ECOLX Protein TolA (Fragment) OS=Escherichia coli GN=ASM10_24815 PE=4 SV=1
----------------------------------------------------------------------------------------------------
>tr|A0A125XL77|A0A125XL77_ECOLX Protein TolA (Fragment) OS=Escherichia coli 2-460-02_S1_C2 GN=AB34_0860 PE=4 SV=1
----------------------------------------------------------------------------------------------------
>tr|Q14F12|Q14F12_ECOLX TolA (Fragment) OS=Escherichia coli GN=tolA PE=4 SV=1
-------NDKLKRAIIISAVLHVILFAALIWSSFDENIEASa-GGGGGSSIDAVMVDSGAVVEQYKRMQSQESSAKRSDEQRKMKEQQAAEELREKQAAEQ
>tr|D8A838|D8A838_ECOMS Protein TolA (Fragment) OS=Escherichia coli (strain MS 21-1) GN=tolA PE=4 SV=1
----------------------------------------------------------------------------------------------------
>tr|W1XHM5|W1XHM5_ECOLX Membrane spanning protein TolA (Fragment) OS=Escherichia coli DORA_A_5_14_21 GN=Q609_ECAC00130G0001 PE=4 SV=1
----------------------------------------------------------------------------------------------------
>tr|W1X371|W1X371_ECOLX Membrane spanning protein TolA (Fragment) OS=Escherichia coli DORA_A_5_14_21 GN=Q609_ECAC01347G0001 PE=4 SV=1
MSKATEQNDKLKRAIIISAVLHVILFAALIWSSFDENIEASa-GGGGGSSIDAVMVDSGAVVEQYKRMQSQESSAKRSDEQRKMKEQQAAEELREKQAAEQ
>tr|A8AJ55|A8AJ55_CITK8 Uncharacterized protein OS=Citrobacter koseri (strain ATCC BAA-895 / CDC 4225-83 / SGSC4696) GN=CKO_02401 PE=4 SV=1
----------------------------------------------------------------------------------------------------
>tr|A0A0A6ZQ18|A0A0A6ZQ18_SHIDY TolA protein OS=Shigella dysenteriae 1617 GN=Asd1617_00869 PE=4 SV=1
----------------------------------------------------------------------------------------------------
>tr|H4HY45|H4HY45_ECOLX TolA domain protein (Fragment) OS=Escherichia coli DEC1A GN=ECDEC1A_0738 PE=4 SV=1
MSKATEQNDKLKRAIIISAVLHVILFAALIWSSFDENIEASa-GGGGGSSIDAVMVDSGAVVEQYKRMQSQESSAKRSDEQRKMKEQQAAEELREKQAAEQ
>tr|E9YED1|E9YED1_ECOLX TonB family protein domain-containing protein OS=Escherichia coli TA007 GN=ERHG_02001 PE=4 SV=1
----------------------------------------------------------------------------------------------------
>tr|W1XPC4|W1XPC4_9ZZZZ Membrane spanning protein TolA (Fragment) OS=human gut metagenome GN=Q604_UNBC14209G0001 PE=4 SV=1
----------------------------------------------------------------------------------------------------
>tr|A0A125XMB6|A0A125XMB6_ECOLX Protein TolA (Fragment) OS=Escherichia coli 2-460-02_S1_C2 GN=AB34_0859 PE=4 SV=1
MSKATEQNDKLKRAIIISAVLHVILFAALIWSSFDENIEASa-GGGGGSSIDAVMVDSGAVVEQYKRMQSQESSAKRSDEQRKMKEQQAAEELREKQAAEQ
>tr|F0JXB9|F0JXB9_ESCFE TolA protein OS=Escherichia fergusonii ECD227 GN=ECD227_2175 PE=4 SV=1
----------------------------------------------------------------------------------------------------
>tr|H4JIZ6|H4JIZ6_ECOLX TolA domain protein OS=Escherichia coli DEC1E GN=ECDEC1E_0870 PE=4 SV=1
----------------------------------------------------------------------------------------------------
>tr|I6D3P0|I6D3P0_SHIFL TolA domain protein OS=Shigella flexneri K-315 GN=SFK315_0617 PE=4 SV=1
----------------------------------------------------------------------------------------------------
>tr|D2A9E0|D2A9E0_SHIF2 TolA colicin import membrane protein OS=Shigella flexneri serotype X (strain 2002017) GN=tolA PE=4 SV=1
----------------------------------------------------------------------------------------------------
>tr|H9UPZ1|H9UPZ1_ECOLX Membrane spanning protein OS=Escherichia coli P12b GN=tolA PE=4 SV=1
----------------------------------------------------------------------------------------------------
>tr|D8EJJ6|D8EJJ6_ECOLX Uncharacterized protein OS=Escherichia coli MS 107-1 GN=HMPREF9345_01433 PE=4 SV=1
----------------------------------------------------------------------------------------------------
>tr|A0A0H8QVY5|A0A0H8QVY5_SHISO Cell envelope integrity inner membrane protein TolA OS=Shigella sonnei GN=tolA PE=4 SV=1
----------------------------------------------------------------------------------------------------
>tr|A0A0F3ZR07|A0A0F3ZR07_ENTAS Membrane protein OS=Enterobacter asburiae GN=tolA PE=4 SV=1
MSKATEQNDKLKRAIIVSAVLHVILFAALIWSSFDEHIDASAGGGGGSSIDAVMVDPGAVVQNYNREQQQKASAKRAEEQREKQSQQQAEELREKQAAEQ
>tr|A0A084ZXC4|A0A084ZXC4_9ENTR TolA family protein OS=Trabulsiella guamensis ATCC 49490 GN=GTGU_03437 PE=4 SV=1
----------------------------------------------------------------------------------------------------
>tr|A0A0H3CMJ2|A0A0H3CMJ2_ENTCC Cell envelope integrity inner membrane protein TolA OS=Enterobacter cloacae subsp. cloacae (strain ATCC 13047 / DSM 30054 / NBR
----------------------------------------------------------------------------------------------------
>tr|A0A0I9NCS2|A0A0I9NCS2_KLEVA Membrane anchored protein in TolA-TolQ-TolR complex OS=Klebsiella variicola GN=tolA PE=4 SV=1
VSKATEQNDKLKRAIIISVALHIILIALLIWSSFDEHLDASAGGGGGSSIDAVMVDPGAVVNNYNRQQQQQASARRAAEQREKQAQQQAEELREKQAAEQ
>tr|A0A1A5ZRU1|A0A1A5ZRU1_KLEPN Protein TolA (Fragment) OS=Klebsiella pneumoniae GN=A7K92_12610 PE=4 SV=1
MSKATEQNDKLKRAIIISVALHIILIALLIWSSFDEHLDASa-GGGGGSSIDAVMVDPGAVVNNYNRQQQQQASARRAAEQREKQAQQQAEELREKQAAEQ
>tr|A0A0D8U0P8|A0A0D8U0P8_RAOPL Membrane protein (Fragment) OS=Raoultella planticola GN=tolA PE=4 SV=1
MSKATEQNDKLKRAIIVSVALHIILIALLIWSSFDEHLDASa-GGGGGSSIDAVMVDPGAVVNNYNRQQQQQASSRRAA----------------------
>tr|A0A164DKF1|A0A164DKF1_KLEPN Cell envelope integrity inner membrane protein TolA OS=Klebsiella pneumoniae GN=tolA_1 PE=4 SV=1
VSKATEQNDKLKRAIIISVALHIILIALLIWSSFDEHLDASAGGGGGSSIDAVMVDPGAVVNNYNRQQQQQASARRAAEQREKQAQQQAEELREKQAAEQ
>tr|A0A169VK11|A0A169VK11_KLEPN Cell envelope integrity inner membrane protein TolA OS=Klebsiella pneumoniae GN=tolA_2 PE=4 SV=1
MSKATEQNDKLKRAIIISVALHIILIALLIWSSFDEHLDASAGGGGGSSIDAVMVDPGAVVNNYNRQQQQQASARRAAEQREKQAQQQAEELREKQAAEQ
>tr|A0A0C7L1T9|A0A0C7L1T9_KLEVA TolA protein OS=Klebsiella variicola GN=tolA PE=4 SV=1
VSKATEQNDKLKRAIIISVALHIILIALLIWSSFDEHLDASAGGGGGSSIDAVMVDPGAVVNNYNRQQQQQASARRAAEQREKQAQQQAEELREKQAAEQ
>tr|A0A060V390|A0A060V390_9ENTR Membrane anchored protein in TolA-TolQ-TolR complex OS=Klebsiella quasipneumoniae subsp. quasipneumoniae GN=tolA PE=4 SV=1
MSKATEQNDKLKRAIIISVALHIILIALLIWSSFDEHLDASAGGGGGSSIDAVMVDPGAVVNNYNRQQQQQASARRAAEQREKQAQQQAEELREKQAAEQ
>tr|W8XLS5|W8XLS5_9ENTR Membrane anchored protein in TolA-TolQ-TolR complex OS=Klebsiella quasipneumoniae subsp. similipneumoniae GN=tolA PE=4 SV=1
MSKATEQNDKLKRAIIISVALHIILIALLIWSSFDEHLDASAGGGGGSSIDAVMVDPGAVVNNYNRQQQQQASARRAAEQREKQAQQQAEELREKQAAEQ
>tr|A0A170IYS6|A0A170IYS6_KLEPN Cell envelope integrity inner membrane protein TolA OS=Klebsiella pneumoniae GN=tolA PE=4 SV=1
MSKATEQNDKLKRAIIISVALHIILIALLIWSSFDEHLDASAGGGGGSSIDAVMVDPGAVVNNYNRQQQQQASARRAAEQREKQAQQQAEELREKQAAEQ
>tr|A0A1A0FE51|A0A1A0FE51_9ENTR Cell envelope integrity protein TolA OS=Klebsiella quasipneumoniae subsp. similipneumoniae GN=tolA PE=4 SV=1
MSKATEQNDKLKRAIIISVALHIILIALLIWSSFDEHLDASAGGGGGSSIDAVMVDPGAVVNNYNRQQQQQASARRAAEQREKQAQQQAEELREKQAAEQ
>tr|A0A0V9IUG5|A0A0V9IUG5_KLEPN Protein TolA OS=Klebsiella pneumoniae GN=tolA PE=4 SV=1
MSKATEQNDKLKRAIIISVALHIILIALLIWSSFDEHLDASAGGGGGSSIDAVMVDPGAVVNNYNRQQQQQASARRAAEQREKQAQQQAEELREKLAAEQ
>tr|A0A0I9RE40|A0A0I9RE40_KLEVA Membrane anchored protein in TolA-TolQ-TolR complex OS=Klebsiella variicola GN=tolA PE=4 SV=1
MSKATEQNDKLKRAIIISVALHIILIALLIWSSFDEHLDASAGGGGGSSIDAVMVDPGAVVNNYNRQQQQQASARRAAEQREKQAQQQAEELREKQAAEQ
>tr|A0A0I9NU54|A0A0I9NU54_KLEVA Membrane anchored protein in TolA-TolQ-TolR complex OS=Klebsiella variicola GN=tolA PE=4 SV=1
VSKATEQNDKLKRAIIISVALHIILIALLIWSSFDEHLDASAGGGGGSSIDAVMVDPGAVVNNYNRQQQQQASARRAAEQREKQAQQQAEELREKQAAEQ
>tr|A0A0I9PXR4|A0A0I9PXR4_KLEVA Membrane anchored protein in TolA-TolQ-TolR complex OS=Klebsiella variicola GN=tolA PE=4 SV=1
VSKATEQNDKLKRAIIISVALHIILIALLIWSSFDEHLDASAGGGGGSSIDAVMVDPGAVVNNYNRQQQQQASARRAAEQREKQAQQQAEELREKQAAEQ
>tr|B5XZC2|B5XZC2_KLEP3 Protein TolA OS=Klebsiella pneumoniae (strain 342) GN=tolA PE=4 SV=1
MSKATEQNDKLKRAIIISVALHIILIALLIWSSFDEHLDASAGGGGGSSIDAVMVDPGAVVNNYNRQQQQQASARRAAEQREKQAQQQAEELREKQAAEQ
>tr|A0A0I9NJG4|A0A0I9NJG4_KLEVA Membrane anchored protein in TolA-TolQ-TolR complex OS=Klebsiella variicola GN=tolA PE=4 SV=1
MSKATEQNDKLKRAIIISVALHIILIALLIWSSFDEHLDASAGGGGGSSIDAVMVDPGAVVNNYNRQQQQQASARRAAEQREKQAQQQAEELREKQAAEQ
>tr|A0A170AMT3|A0A170AMT3_KLEPN Cell envelope integrity inner membrane protein TolA OS=Klebsiella pneumoniae GN=tolA_2 PE=4 SV=1
MSKATEQNDKLKRAIIISVALHIILIALLIWSSFDEHLDASAGGGGGSSIDAVMVDPGAVVNNYNRQQQQQASARRAAEQREKQAQQQAEELREKQAAEQ
>tr|A0A0B7G961|A0A0B7G961_KLEVA Membrane anchored protein in TolA-TolQ-TolR complex OS=Klebsiella variicola GN=tolA PE=4 SV=1
MSKATEQNDKLKRAIIISVALHIILIALLIWSSFDEHLDASAGGGGGSSIDAVMVDPGAVVNNYNRQQQQQASARRAAEQREKQAQQQAEELREKQAAEQ
>tr|I2BB32|I2BB32_SHIBC Membrane spanning protein TolA OS=Shimwellia blattae (strain ATCC 29907 / DSM 4481 / JCM 1650 / NBRC 105725 / CDC 9005-74) GN=t
MSKASEENDKLKRAIIVSGVLHLILIAVLIWSSFDEQIDASa-GGGGGSSIDAVMVDPGAVVQQYNRQQQQQASSKRAAEQREKQAAQQAKELQEKQAAEQ
>tr|A0A0J4Y130|A0A0J4Y130_KLEPN Protein TolA OS=Klebsiella pneumoniae GN=SM87_01434 PE=4 SV=1
VSKATEQNDKLKRAIIISVALHIILIALLIWSSFDEHLDASAGGGGGSSIDAVMVDPGAVVNNYNRQQQQQASARRAAEQREKQAQQQAEELREKQAAEQ
>tr|J2E7G7|J2E7G7_KLEPN Uncharacterized protein OS=Klebsiella pneumoniae subsp. pneumoniae DSM 30104 GN=UUU_11520 PE=4 SV=1
VSKATEQNDKLKRAIIISVALHIILIALLIWSSFDEHLDASAGGGGGSSIDAVMVDPGAVVNNYNRQQQQQASARRAAEQREKQAQQQAEELREKQAAEQ
>tr|W8VHL3|W8VHL3_KLEPN TolA protein OS=Klebsiella pneumoniae 30684/NJST258_2 GN=KPNJ2_03821 PE=4 SV=1
VSKATEQNDKLKRAIIISVALHIILIALLIWSSFDEHLDASAGG-GGSSIDAVMVDPGAVVNNYNRQQQQQASARRAAEQREKQAQQQAEELREKQAAEQ
>tr|A0A0E1CH80|A0A0E1CH80_KLEPN TolA protein OS=Klebsiella pneumoniae 30660/NJST258_1 GN=KPNJ1_03834 PE=4 SV=1
VSKATEQNDKLKRAIIISVALHIILIALLIWSSFDEHLDASAGG-GGSSIDAVMVDPGAVVNNYNRQQQQQASARRAAEQREKQAQQQAEELREKQAAEQ
>tr|W9B5N5|W9B5N5_KLEPN Cell envelope integrity inner membrane protein TolA OS=Klebsiella pneumoniae GN=tolA PE=4 SV=1
MSKATEQNDKLKRAIIISVALHIILIALLIWSSFDEHLDASAGGGGGSSIDAVMVDPGAVVNNYNRQQQQQASARRAAEQREKQAQQQAEELREKQAAEQ
>tr|A0A0M2QU08|A0A0M2QU08_KLEPN Membrane protein OS=Klebsiella pneumoniae MRSN 3852 GN=tolA PE=4 SV=1
MSKATEQNDKLKRAIIISVALHIILIALLIWSSFDEHLDASAGGGGGSSIDAVMVDPGAVVNNYNRQQQQQASARRAAEQREKQAQQQAEELREKQAAEQ
>tr|V0AE59|V0AE59_KLEPN Protein TolA OS=Klebsiella pneumoniae 909957 GN=HMPREF1619_05210 PE=4 SV=1
MSKATEQNDKLKRAIIISVALHIILIALLIWSSFDEHLDASAGGGGGSSIDAVMVDPGAVVNNYNRQQQQQASARRAAEQREKQAQQQAEELREKQAAEQ
>tr|W1APF2|W1APF2_KLEPN TolA protein OS=Klebsiella pneumoniae IS22 PE=4 SV=1
MSKATEQNDKLKRAIIISVALHIILIALLIWSSFDEHLDASAGGGGGSSIDAVMVDPGAVVNNYNRQQQQQASARRAAEQREKQAQQQAEELREKQAAEQ
>tr|A0A170E1U8|A0A170E1U8_KLEPN Cell envelope integrity inner membrane protein TolA OS=Klebsiella pneumoniae GN=tolA PE=4 SV=1
MSKATEQNDKLKRAIIISVALHIILIALLIWSSFDEHLDASAGGGGGSSIDAVMVDPGAVVNNYNRQQQQQASARRAAEQREKQAQQQAEELREKQAAEQ
>tr|A0A164BFY2|A0A164BFY2_KLEPN Cell envelope integrity inner membrane protein TolA OS=Klebsiella pneumoniae GN=tolA_2 PE=4 SV=1
MSKATEQNDKLKRAIIISVALHIILIALLIWSSFDEHLDASAGGGGGSSIDAVMVDPGAVVNNYNRQQQQQASARRAAEQREKQAQQQAEELREKQAAEQ
>tr|A0A168PY33|A0A168PY33_KLEPN Cell envelope integrity inner membrane protein TolA OS=Klebsiella pneumoniae GN=tolA_1 PE=4 SV=1
MSKATEQNDKLKRAIIISVALHIILIALLIWSSFDEHLDASAGGGGGSSIDAVMVDPGAVVNNYNRQQQQQASARRAAEQREKQAQQQAEELREKQAAEQ
>tr|C8T1D9|C8T1D9_KLEPR Protein TolA OS=Klebsiella pneumoniae subsp. rhinoscleromatis ATCC 13884 GN=tolA PE=4 SV=1
MSKATEQNDKLKRAIIISVALHIILIALLIWSSFDEHLDASAGG-GGSSIDAVMVDPGAVVNNYNRQQQQQASARRAAEQREKQAQQQAEELREKQAAEQ
>tr|A0A0J2GAX7|A0A0J2GAX7_KLEOX Protein TolA OS=Klebsiella oxytoca GN=SK89_01138 PE=4 SV=1
MSKATEQNDKLKRAIIISVALHIILIALLIWSSFDEHLDASAGG-GGSSIDAVMVDPGAVVNNYNRQQQQQASARRAAEQREKQAQQQAEELREKQAAEQ
>tr|A0A0M1T6B4|A0A0M1T6B4_KLEPN Membrane protein OS=Klebsiella pneumoniae subsp. pneumoniae GN=tolA PE=4 SV=1
MSKATEQNDKLKRAIIISVALHIILIALLIWSSFDEHLDASAGG-GGSSIDAVMVDPGAVVNNYNRQQQQQASARRAAEQREKQAQQQAEELREKQAAEQ
>tr|A0A0H3GU69|A0A0H3GU69_KLEPH TolA colicin import membrane protein OS=Klebsiella pneumoniae subsp. pneumoniae (strain HS11286) GN=KPHS_15810 PE=4 SV=1
MSKATEQNDKLKRAIIISVALHIILIALLIWSSFDEHLDASAGG-GGSSIDAVMVDPGAVVNNYNRQQQQQASARRAAEQREKQAQQQAEELREKQAAEQ
>tr|R4YH27|R4YH27_KLEPR Uncharacterized protein (Fragment) OS=Klebsiella pneumoniae subsp. rhinoscleromatis SB3432 GN=KPR_3836 PE=4 SV=1
VSKATEQNDKLKRAIIISVALHIILIALLIWSSFDEHLDASa-GG-GGSSIDAVMVDPGAVVNNYNRQQQQQASARRAAEQREKQAQQQAEELREKQAAEQ
>tr|W1HHD1|W1HHD1_ECOLX TolA protein OS=Escherichia coli ISC56 PE=4 SV=1
MSKATEQNDKLKRAIIISVALHIILIALLIWSSFDEHLDASa-GG-GGSSIDAVMVDPGGGGK--------------------------------------
>tr|A0A0J5NIV9|A0A0J5NIV9_PLUGE Membrane protein OS=Pluralibacter gergoviae GN=tolA PE=4 SV=1
MSKATEQNDKLKRAIIISVVLHIILIALLIWSSFDEHIDASAGGGGGSSIDAVMVDPGAVVENYNRQQNQQASAKRAEEQREKQAQQQAKEMREKQAAEQ
>tr|A0A0Q4MFQ7|A0A0Q4MFQ7_9ENTR Protein TolA OS=Erwinia sp. Leaf53 GN=ASF13_12325 PE=4 SV=1
MSKATEQNDKLKRAITLSVILHVVLIALLVWSSFDENLDASg-GGGGGSDISAVMVDPGAVVEQYNRQQNQQSDSKRAEQQRQKQAKQQAEELQQKQAAEQ
>tr|A0A095TFS3|A0A095TFS3_9ENTR Membrane protein OS=Tatumella morbirosei GN=HA49_09300 PE=4 SV=1
MSKATEQNDKLKRAIIISVALHILVIAILIFSSFDENIQP-sgGGG--GSDIDAVMVDPGAIVDQYNRENAQQSQQPDVKQQ-QQAAAKQAQEQADKQAAEQ
>tr|A0A085H4H0|A0A085H4H0_9ENTR TolA family protein OS=Leclercia adecarboxylata ATCC 23216 = NBRC 102595 GN=tolA PE=4 SV=1
MSKATEQNDKLKRAIIISAVLHVILFAALIWSSFDEHLDTAAGGGGGSSIDAVMVDPGAVVQNYNRQQQQQASAKRAEEQREKQAQQQAEELREKQAAEQ
>tr|A0A060VLQ9|A0A060VLQ9_KLEPN TolA protein OS=Klebsiella pneumoniae GN=tolA PE=4 SV=1
VSKATEQNDKLKRAIIISVALHIILIALLIWSSFDEHLDASAGGGGGSSIDAVMVDPGAVVNNYNRQQQQQASARRAAEQREKQAQQQAEELREKQAAEQ
>tr|A0A181TI45|A0A181TI45_KLEPN Cell envelope integrity inner membrane protein TolA OS=Klebsiella pneumoniae GN=tolA_1 PE=4 SV=1
MSKATEQNDKLKRAIIISVALHIILIALLIWSSFDEHLDASAGGGGGSSIDAVMVDPGAVVNNYNRQQQQQASARRAAEQREKQAQQQAEELREKQAAEQ
>tr|V3LG52|V3LG52_KLEPN Protein TolA OS=Klebsiella pneumoniae MGH 44 GN=L390_04592 PE=4 SV=1
MSKATEQNDKLKRAIIISVALHIILIALLIWSSFDEHLDASAGGGGGSSIDAVMVDPGAVVNNYNRQQQQQASARRAAEQREKQAQQQAEELREKQAAEQ
>tr|A0A0B5IP52|A0A0B5IP52_RAOOR Membrane protein OS=Raoultella ornithinolytica GN=tolA PE=4 SV=1
MSKATEQNDKLKRAIIVSVVLHIILIALLIWSSFDEHLDTSSGGGGGSSIDAVMVDPGAVVNNYNRQQQQQASSRRAAEQREKQAQQQAEELREKQAAEQ
>tr|A0A0Q4MEW5|A0A0Q4MEW5_9ENTR Protein TolA OS=Serratia sp. Leaf50 GN=ASE93_09960 PE=4 SV=1
KATATEQNDKLKRAVIVSVVLHIILIALLVWSSLEEDTSM-s-GGGGGTDISAVMVDSGAVVDQYNREQQQQADANRAQQSHQKKSEQQAEELQQKQAEQQ
>tr|A0A0A0Z472|A0A0A0Z472_9ENTR Membrane protein OS=Pantoea sp. PSNIH1 GN=PSNIH1_10395 PE=4 SV=1
MSKATEQNQKLKRAIIVSVALHIVLIALLIWSSFNEHIEAS-GGGGGSDIDAVMVDPGAVVEQYNRQQNQQSDSQRAEQQRKKQAQQQAEELQQKQAAEQ
>tr|I0QT37|I0QT37_9ENTR Cell envelope integrity inner membrane protein TolA OS=Serratia sp. M24T3 GN=SPM24T3_11120 PE=4 SV=1
KATATEQNDKLKRAVIVSVVLHIILIALLIWSSFDKDTNM-s-GGGGGSDISAVMVDSGAVVDQYNREQQQQADANSAQQSHQKKSEQQAEEAKEAAEQAK
>tr|V0AB34|V0AB34_ECOLX Protein TolA OS=Escherichia coli 909945-2 GN=HMPREF1620_02632 PE=4 SV=1
MSKATEQNDKLKRAIIISAVLHAILFAALIWSSFDENIEASAGGGGGSSIDAVMVDSGAVVEQYKRMQSQESSAKRSDEQRKMKEQQAAEELREKQAAEQ
>tr|A0A181YMM1|A0A181YMM1_KLEVA Membrane anchored protein in TolA-TolQ-TolR complex OS=Klebsiella variicola GN=tolA PE=4 SV=1
MSKATEQNDKLKRAIIISVALHIILIALLIWSSFDEHLDASAGGGGGSSIDAVMVDPGAVVNNYNRQQQQQASARRAAEQREKQAQQQAEELREKQAAEQ
>tr|A0A0F5F8N9|A0A0F5F8N9_9ENTR Membrane protein OS=Pantoea anthophila GN=TN98_07245 PE=4 SV=1
MSKATEQNEKLKRAIIISVILHIVLIALLVWSSFNEHVDPSSAGGGGSDIDAVMVDPGAVVSQYNRQQNQQSDSQRAEQQRKKQAQQQAEELQEKQAAEQ
>tr|S4YL37|S4YL37_SERPL Cell envelope integrity inner membrane protein TolA OS=Serratia plymuthica S13 GN=tolA PE=4 SV=1
MVKATEQNDKLNRAVIVSVVLHFILIALLIWGSLQENVNMDsaGGGGEGSVVGAVMVDPGAVVEQYNRQQQQSNDAQRAEKQRQKKAEQQAEELQQKQAAEQ
>tr|A0A0J8YV77|A0A0J8YV77_9BACT Membrane protein OS=bacteria symbiont BFo2 of Frankliniella occidentalis GN=AI29_13495 PE=4 SV=1
MSKLTEQNDKLKRAVIISIALHIVLIAILIISSMNEHIETSsgGGG--GSDIDAVMVDPGAVVEQYNASKSKQSQRDTQADE-QA---RQAAAQAKAEAAEQ
>tr|A0A1A0E1U3|A0A1A0E1U3_RAOPL Protein TolA OS=Raoultella planticola GN=tolA PE=4 SV=1
MSKATEQNDKLKRAIIVSVALHIILIALLIWSSFDEHLDASAGGGGGSSIDAVMVDPGAVVNNYNRQQQQQASSRRAAEQREKQAQQQAEELREKQAAEQ
>tr|A0A170M055|A0A170M055_KLEOX Cell envelope integrity inner membrane protein TolA OS=Klebsiella oxytoca GN=tolA_1 PE=4 SV=1
MSKATEQNDKLKRAIIVSVALHIILIALLIWSSFDEHLDASAGGGGGSSIDAVMVDPGAVVNNYNRQQQQQASSRRAAEQREKQAQQQAEELREKQAAEQ
>tr|A0A0D7EPP6|A0A0D7EPP6_RAOOR Membrane protein OS=Raoultella ornithinolytica GN=tolA PE=4 SV=1
MSKATEQNDKLKRAIIVSVALHIILIALLIWSSFDEHLDASAGGGGGSSIDAVMVDPGAVVNNYNRQQQQQASSRRAAEQREKQAQQQAEELREKQAAEQ
>tr|A0A085I5W7|A0A085I5W7_RAOPL TolA family protein OS=Raoultella planticola ATCC 33531 GN=tolA PE=4 SV=1
MSKATEQNDKLKRAIIVSVALHIILIALLIWSSFDEHLDASAGGGGGSSIDAVMVDPGAVVNNYNRQQQQQASSRRAAEQREKQAQQQAEELREKQAAEQ
>tr|A0A0L0AM04|A0A0L0AM04_9ENTR Membrane protein OS=Klebsiella sp. RIT-PI-d GN=tolA PE=4 SV=1
MVKATEQNDKLKRAIIISVVLHVILVAVLIWSSFDEHIEASAGGGGGSSIDAVMVDSGAVVEQYNRQQQQQASAKRSQEQRKKQQQQQEKELLEQQAAKQ
>tr|S0AAN5|S0AAN5_SERPL Protein TolA OS=Serratia plymuthica 4Rx13 GN=tolA PE=4 SV=1
MVKATEQNDKLNRAVIVSVVLHFILIALLIWGSLQENVNMDsaGGGGEGSVVGAVMVDPGAVVEQYNRQQQQSNDAQRAEKQRQKKAEQQAEELQQKQAAEQ
>tr|E0LUE7|E0LUE7_9ENTR Protein TolA OS=Pantoea sp. aB GN=PanABDRAFT_0861 PE=4 SV=1
MSKATEQNEKLKRAIIISVILHIVLIALLIWSSFNEHVDPSSAGGGGSDIDAVMVDPGAVVSQYNRQQNQQSDSQRAEQQRKKQAQQQAEELQQKQAAEQ
>tr|A0A170Z7N7|A0A170Z7N7_KLEOX Cell envelope integrity inner membrane protein TolA OS=Klebsiella oxytoca GN=tolA_2 PE=4 SV=1
MSKATEQNDKLKRAIIVSVALHIILIALLIWSSFDEHLDASAGGGGGSSIDAVMVDPGAVVNNYNRQQQQQASSRRAAEQREKQAQQQAEELREKQAAEQ
>tr|H3MJC2|H3MJC2_RAOOR Protein TolA OS=Raoultella ornithinolytica 10-5246 GN=HMPREF9690_01325 PE=4 SV=1
MSKATEQNDKLKRAIIVSVALHIILIALLIWSSFDEHLDASAGGGGGSSIDAVMVDPGAVVNNYNRQQQQQASSRRAAEQREKQAQQQAEELREKQAAEQ
>tr|A0A0J8VRE4|A0A0J8VRE4_9ENTR Membrane protein OS=Cronobacter sp. DJ34 GN=tolA PE=4 SV=1
MSKATEQNDKLKRAIIISVVLHVLLIALLVWSSFDEHIDEAAGGGGGSAIDAVMVDPGAVVQQYNRQQQQQASARRAAEQREKQAQQQAEELQEKQAAEQ
>tr|A0A068H9C1|A0A068H9C1_KLEOX Membrane protein OS=Klebsiella oxytoca KONIH1 GN=tolA PE=4 SV=1
MSKATEQNDKLKRAIIVSVALHIVLIALLIWSSFDEHLDASAGGGGGSSIDAVMVDPGAVVKNYDRQQQQQASARRAAEQREKQAQQQAEELREKQAAEQ
>tr|A0A0H3H8I4|A0A0H3H8I4_KLEOK Cell envelope integrity inner membrane protein TolA OS=Klebsiella oxytoca (strain ATCC 8724 / DSM 4798 / JCM 20051 / NBRC 3318 
MSKATEQNDKLKRAIIVSVALHIVLIALLIWSSFDEHLDASAGGGGGSSIDAVMVDPGAVVKNYDRQQQQQASARRAAEQREKQAQQQAEELREKQAAEQ
>tr|J5W7K6|J5W7K6_9ENTR Uncharacterized protein OS=Klebsiella sp. OBRC7 GN=HMPREF1144_4079 PE=4 SV=1
MSKATEQNDKLKRAIIISVALHIVLIALLIWSSFDEHLDASAGGGGGSSIDAVMVDPGAVVKNYDRQQQQQASARRAAEQREKQAQQQAEELREKQAAEQ
>tr|A0A181XD51|A0A181XD51_KLEOX Cell envelope integrity inner membrane protein TolA OS=Klebsiella oxytoca GN=tolA_1 PE=4 SV=1
MSKATEQNDKLKRAIIVSVALHIVLIALLIWSSFDEHLDASAGGGGGSSIDAVMVDPGAVVKNYDRQQQQQASARRAAEQREKQAQQQAEELREKQAAEQ
>tr|E1SH23|E1SH23_PANVC TolA protein OS=Pantoea vagans (strain C9-1) GN=tolA PE=4 SV=1
MSKATEQNEKLKRAIIISVILHIVLIALLIWSSFNEHVDPSSAGGGGSDIDAVMVDPGAVVSQYNRQQNQQSDSQRAEQQRKKQAQQQAEELQQKQAAEQ
>tr|A0A180HWE6|A0A180HWE6_9ENTR Cell division and transport-associated protein TolA (TC 2.C.1.2.1) OS=Pantoea sp. 9133 GN=GA0004737_4374 PE=4 SV=1
MSKATEQNEKLKRAIIISVILHIVLIALLIWSSFNEHVDPSSAGGGGSDIDAVMVDPGAVVSQYNRQQNQQSDSQRAEQQRKKQAQQQAEELQQKQAAEQ
>tr|D2T371|D2T371_ERWP6 Protein tolA OS=Erwinia pyrifoliae (strain DSM 12163 / CIP 106111 / Ep16/96) GN=tolA PE=4 SV=1
MSKATEQNDKLKRAITLSVILHIILIALLIWSSFDENIDASs--GGGGSDIDAVMVDPGAVVEQYNRQQNQPGDSQRAEQQRQKQAKQQAAEEAQKAAADA
>tr|A0A0E0WYC5|A0A0E0WYC5_KLEOX TolA protein OS=Klebsiella oxytoca E718 GN=A225_1768 PE=4 SV=1
MSKATEQNDKLKRAIIVSVALHIVLIALLIWSSFDEHLDASAGGGGGSSIDAVMVDPGAVVKNYDRQQQQQASARRAAEQREKQAQQQAEELREKQAAEQ
>tr|A0A0G3SAU0|A0A0G3SAU0_KLEOX Membrane protein OS=Klebsiella oxytoca GN=tolA PE=4 SV=1
MSKATEQNDKLKRAIIVSVALHIVLIALLIWSSFDEHLDASAGGGGGSSIDAVMVDPGAVVKNYDRQQQQQASARRAAEQREKQAQQQAEELREKQAAEQ
>tr|A0A0J2I589|A0A0J2I589_KLEOX Protein TolA OS=Klebsiella oxytoca GN=SK91_00702 PE=4 SV=1
MSKATEQNDKLKRAIIVSVALHIVLIALLIWSSFDEHLDASAGGGGGSSIDAVMVDPGAVVKNYDRQQQQQASARRAAEQREKQAQQQAEELREKQAAEQ
>tr|A0A071LTL7|A0A071LTL7_9ENTR Membrane protein OS=Mangrovibacter sp. MFB070 GN=tolA PE=4 SV=1
MSKATEENKKLKRAIIISAVLHVILFAVLIWSSFDEHIDASAGGGGGSSIDAVMVDPGAVVDQYNRQSQQQASAQRAAEQREKQAQQQAEELREKQAAKQ
>tr|A0A0G3QE67|A0A0G3QE67_KLUIN Membrane protein OS=Kluyvera intermedia GN=AB182_17550 PE=4 SV=1
MSKATEQNDKLKRAIIISAVLHVILVALLIWSSFDENIDASAGGGGGSSIDAVMVDPGAVVQNYNRQQQQQASAKRAQEQREKQAQQQAEELREKQAAEQ
>tr|A0A089UES4|A0A089UES4_9ENTR Membrane protein OS=Cedecea neteri GN=tolA PE=4 SV=1
MSKATEENAKLKRAIIVSVVLHIILIAILIWSSFDEHIDASAGGGGGSSIDAVMVDPGAVVENYNRQQQQQASSKRAAEQREKQAQQQAEELQQKQAAEQ
>tr|J0MCZ3|J0MCZ3_9ENTR Cell envelope integrity inner membrane protein TolA OS=Enterobacter sp. Ag1 GN=tolA PE=4 SV=1
MSKATEENAKLKRAIIVSVVLHIILIAILIWSSFDEHIDASAGGGGGSSIDAVMVDPGAVVENYNRQQQQQASSKRAAEQREKQAQQQAEELQQKQAAEQ
>tr|A0A085G940|A0A085G940_9ENTR TolA family protein OS=Buttiauxella agrestis ATCC 33320 GN=tolA PE=4 SV=1
----------------------------------------------------------------------------------------------------
>tr|A0A170JZC4|A0A170JZC4_KLEPN Cell envelope integrity inner membrane protein TolA OS=Klebsiella pneumoniae GN=tolA PE=4 SV=1
MSKATEQNDKLKRAIIISVALHIILIALLIWSSFDEHLDASAGGGGGSSIDAVMVDPGAVVNNYNRQQQQQASARRAAEQREKQAQQQAEELREKQAAEQ
>tr|A6T6G5|A6T6G5_KLEP7 Cell envelope integrity inner membrane protein TolA OS=Klebsiella pneumoniae subsp. pneumoniae (strain ATCC 700721 / MGH 78578)
MSKATEQNDKLKRAIIISVALHIILIALLIWSSFDEHLDASAGGGGGSSIDAVMVDPGAVVNNYNRQQQQQASARRAAEQREKQAQQQAEELREKQAAEQ
>tr|A0A171AX01|A0A171AX01_KLEPN Cell envelope integrity inner membrane protein TolA OS=Klebsiella pneumoniae GN=tolA_2 PE=4 SV=1
MSKATEQNDKLKRAIIISVALHIILIALLIWSSFDEHLDASAGGGGGSSIDAVMVDPGAVVNNYNRQQQQQASARRAAEQREKQAQQQAEELREKQAAEQ
>tr|A0A168WR54|A0A168WR54_KLEPN Cell envelope integrity inner membrane protein TolA OS=Klebsiella pneumoniae GN=tolA_2 PE=4 SV=1
MSKATEQNDKLKRAIIISVALHIILIALLIWSSFDEHLDASAGGGGGSSIDAVMVDPGAVVKNYNRQQQQQASARRAAEQREKQAQQQAEELREKQAAEQ
>tr|H5V301|H5V301_ESCHE TolA protein OS=Escherichia hermannii NBRC 105704 GN=tolA PE=4 SV=1
MSKATEQNDKLKRAIIISVVLHILLIAVLIWSSFDENIDASAGGGGGSAIDAVMVDPGAVVQQYNREQQQQASAKQAAEQREKQAQQQAEELREKQAAEQ
>tr|A0A0D1N3I6|A0A0D1N3I6_ENTAE TolA protein OS=Enterobacter aerogenes GN=tolA PE=4 SV=1
MSKATEQNDKLKRAIIISVVLHILLIAVLIWSSFDENIDASAGGGGGSAIDAVMVDPGAVVQQYNREQQQQASAKQAAEQREKQAQQQAEELREKQAAEQ
>tr|A0A0U5GJM9|A0A0U5GJM9_9ENTR Putative membrane protein OS=Erwinia gerundensis GN=EM595_1126 PE=4 SV=1
MSKATEQNAKLKRAIIVSVILHIVLIGLLIWSSFNENIEAS-GGGGGSDIDAVMVDPGAVVEQFNRQQNQQSDSQRAAQQRKKQAQQQAEELQQKQAAEQ
>tr|F4NPM9|F4NPM9_ECOLX Protein TolA OS=Escherichia coli D9 GN=tolA PE=4 SV=1
MSKATEQNDKLKRAIIISAVLHVILFAALIWSSFDENIEASAGGGGGSSIDAVMVDSGAVVEQYKRMQSQESSAKRSDEQRKMKEQQAAEELREKQAAEQ
>tr|A0A038CRY7|A0A038CRY7_RAOOR Membrane protein OS=Raoultella ornithinolytica GN=tolA PE=4 SV=1
MSKATEQNDKLKRAIIVSVALHIILIALLIWSSFDEHLDASAGGGGGSSIDAVMVDPGAVVNNYNRQQQQQASSRRAAEQREKQAQQQAEELREKQAAEQ
>tr|B5R698|B5R698_SALG2 TolA protein OS=Salmonella gallinarum (strain 287/91 / NCTC 13346) GN=tolA PE=4 SV=1
MSKATEQNDKLKRAIIISAVLHIILFAVLIWSSFDEHIEASAGGGGGSAIDAVMVDPGAVVQQYNRQQDQQASARRAEEERKKLQQQQAEELQQKQAAEQ
>tr|A0A0G2NKJ1|A0A0G2NKJ1_SALGL Cell envelope integrity inner membrane protein TolA OS=Salmonella enterica subsp. enterica serovar Gallinarum str. SG9 GN=tolA 
MSKATEQNDKLKRAIIISAVLHIILFAVLIWSSFDEHIEASAGGGGGSAIDAVMVDPGAVVQQYNRQQDQQASARRAEEERKKLQQQQAEELQQKQAAEQ
>tr|M7RIY8|M7RIY8_SALDU Protein TolA (Fragment) OS=Salmonella enterica subsp. enterica serovar Dublin str. UC16 GN=A670_03114 PE=4 SV=1
----------------------------------------------------------------------------------------------------
>tr|A0A1A5YV46|A0A1A5YV46_SALTI Protein TolA (Fragment) OS=Salmonella typhi GN=A7P64_19850 PE=4 SV=1
----------------------------------------------------------------------------------------------------
>tr|V7IID7|V7IID7_SALET Protein TolA (Fragment) OS=Salmonella enterica subsp. enterica serovar Cubana str. 76814 GN=A628_04340 PE=4 SV=1
----------------------------------------------------------------------------------------------------
>tr|V1QEN7|V1QEN7_SALET Cell envelope integrity inner membrane protein TolA (Fragment) OS=Salmonella enterica subsp. enterica serovar Paratyphi B str. 
----------------------------------------------------------------------------------------------------
>tr|A0A197IBL2|A0A197IBL2_SALCE Protein TolA (Fragment) OS=Salmonella choleraesuis GN=ACV97_21365 PE=4 SV=1
----------------------------------------------------------------------------------------------------
>tr|A0A0H3SJF1|A0A0H3SJF1_SALET Cell division protein FtsX (Fragment) OS=Salmonella enterica subsp. enterica serovar Bareilly str. CFSAN000220 GN=SEEB0220_2244
----------------------------------------------------------------------------------------------------
>tr|S4JZV2|S4JZV2_SALEN Protein TolA (Fragment) OS=Salmonella enterica subsp. enterica serovar Enteritidis str. 2010K-0284 GN=A679_05113 PE=4 SV=1
----------------------------------------------------------------------------------------------------
>tr|T2Q0E6|T2Q0E6_SALEN Protein TolA (Fragment) OS=Salmonella enterica subsp. enterica serovar Enteritidis str. 2010K-0267 GN=A677_05059 PE=4 SV=1
----------------------------------------------------------------------------------------------------
>tr|S4HZ84|S4HZ84_SALEN Protein TolA (Fragment) OS=Salmonella enterica subsp. enterica serovar Enteritidis str. 08-1080 GN=A672_04851 PE=4 SV=1
----------------------------------------------------------------------------------------------------
>tr|S4JJM3|S4JJM3_SALEN Protein TolA (Fragment) OS=Salmonella enterica subsp. enterica serovar Enteritidis str. 2010K-0271 GN=A678_04886 PE=4 SV=1
----------------------------------------------------------------------------------------------------
>tr|S4HVV2|S4HVV2_SALEN Protein TolA (Fragment) OS=Salmonella enterica subsp. enterica serovar Enteritidis str. 2009K0958 GN=A673_04799 PE=4 SV=1
----------------------------------------------------------------------------------------------------
>tr|T2PPT9|T2PPT9_SALEN Protein TolA (Fragment) OS=Salmonella enterica subsp. enterica serovar Enteritidis str. 2009K1726 GN=A675_04364 PE=4 SV=1
----------------------------------------------------------------------------------------------------
>tr|T2QJB5|T2QJB5_SALEN Protein TolA (Fragment) OS=Salmonella enterica subsp. enterica serovar Enteritidis str. 2010K-0286 GN=A680_04247 PE=4 SV=1
----------------------------------------------------------------------------------------------------
>tr|V7IKX8|V7IKX8_SALET TolA protein (Fragment) OS=Salmonella enterica subsp. enterica serovar Cubana str. 76814 GN=A628_03436 PE=4 SV=1
MSKATEQNDKLKRAIIISAVLHIILFAVLIWSSFDEHIEASa-GGGGGSAIDAVMVDPGAVVQQYNRQQDQQASARRAEEERKKLQQQQAEELQQKQAAEQ
>tr|A0A0H3SK00|A0A0H3SK00_SALET Membrane protein (Fragment) OS=Salmonella enterica subsp. enterica serovar Bareilly str. CFSAN000220 GN=tolA PE=4 SV=1
MSKATEQNDKLKRAIIISAVLHIILFAVLIWSSFDEHIEASa-GGGGGSAIDAVMVDPGAVVQQYNRQQDQQASARRAEEERKKLQQQQAEELQQKQAAEQ
>tr|A0A0W3LR75|A0A0W3LR75_SALCE Uncharacterized protein (Fragment) OS=Salmonella choleraesuis GN=IN69_23660 PE=4 SV=1
MSKATEQNDKLKRAIIISAVLHIILFAVLIWSSFDEHIEASa-GGGGGSAIDAVMVDPGAVVQQYNRQQDQQASARRAEEERKKLQQQQAEELQQKQAAEQ
>tr|V1QVC8|V1QVC8_SALET Cell envelope integrity inner membrane protein TolA (Fragment) OS=Salmonella enterica subsp. enterica serovar Paratyphi B str. 
MSKATEQNDKLKRAIIISAVLHIILFAVLIWSSFDEHIEASa-GGGGGSSIDAVMVDPGAVVQQYNRQQDQQASARRAEEERKKLQQQQAEELQQKQAAEQ
>tr|G5RCP4|G5RCP4_SALET TolA protein (Fragment) OS=Salmonella enterica subsp. enterica serovar Uganda str. R8-3404 GN=LTSEUGA_1152 PE=4 SV=1
-------------------MLHIILFAVLIWSSFDEHIEASa-GGGGGSAIDAVMVDPGAVVQQYNRQQDQQASARRAEEERKKLQQQQAEELQQKQAAEQ
>tr|G9W259|G9W259_SALET TolA protein (Fragment) OS=Salmonella enterica subsp. enterica serovar Baildon str. R6-199 GN=LTSEBAI_1285 PE=4 SV=1
-------------------MLHIILFAVLIWSSFDEHIEASa-GGGGGSAIDAVMVDPGAVVQQYNRQQDQQASARRAEEERKKLQQQQAEELQQKQAAEQ
>tr|G5PK50|G5PK50_SALET TolA protein (Fragment) OS=Salmonella enterica subsp. enterica serovar Mississippi str. A4-633 GN=LTSEMIS_1034 PE=4 SV=1
-------------------MLHIILFAVLIWSSFDEHIEASa-GGGGGSAIDAVMVDPGAVVQQYNRQQDQQASARRAEEERKKLQQQQEEELQQKQAAEQ
>tr|G5P5G4|G5P5G4_SALET TolA protein (Fragment) OS=Salmonella enterica subsp. enterica serovar Minnesota str. A4-603 GN=LTSEMIN_1148 PE=4 SV=1
-------------------MLHIILFAVLIWSSFDEHIEASa-GGGGGSAIDAVMVDPGAVVQQYNRQQDQQASARRAEEERKKLQQQQAEELQQKQAAEQ
>tr|G5L6L0|G5L6L0_SALET TolA protein (Fragment) OS=Salmonella enterica subsp. enterica serovar Adelaide str. A4-669 GN=LTSEADE_1280 PE=4 SV=1
-------------------MLHIILFAVLIWSSFDEHIEASa-GGGGGSAIDAVMVDPGAVVQQYNRQQDQQASVRRAEEERKKLQQQQAEELQQKQAAEQ
>tr|G5N9P6|G5N9P6_SALET TolA protein (Fragment) OS=Salmonella enterica subsp. enterica serovar Inverness str. R8-3668 GN=LTSEINV_1133 PE=4 SV=1
-------------------MLHIILFAVLIWSSFDEHIEASa-GGGGGSAIDAVMVDPGAVVQQYNRQQDQQASARRAEEERKKLQQQQAEELQQKQAAEQ
>tr|G5MFI2|G5MFI2_SALET TolA protein (Fragment) OS=Salmonella enterica subsp. enterica serovar Give str. S5-487 GN=LTSEGIV_1053 PE=4 SV=1
-------------------MLHIILFAVLIWSSFDEHIEASa-GGGGGSAIDAVMVDPGAVVQQYNRQQDQQASARRAEEERKKLQQQQAEELQQKQAAEQ
>tr|G5QWU3|G5QWU3_SALSE TolA protein (Fragment) OS=Salmonella enterica subsp. enterica serovar Senftenberg str. A4-543 GN=LTSESEN_1205 PE=4 SV=1
-------------------MLHIILFAVLIWSSFDEHIEASa-GGGGGSAIDAVMVDPGAVVQQYNRQQDQQASARRAEEERKKLQQQQAEELQQKQAAEQ
>tr|G5RSI0|G5RSI0_SALET TolA protein (Fragment) OS=Salmonella enterica subsp. enterica serovar Urbana str. R8-2977 GN=LTSEURB_1163 PE=4 SV=1
-------------------MLHIILFAVLIWSSFDEHIEASa-GGGGGSAIDAVMVDPGAVVQQYNRQQDQQASARRAEEERKKLQQQQAEELQQKQAAEQ
>tr|G5PZX7|G5PZX7_SALMO TolA protein (Fragment) OS=Salmonella enterica subsp. enterica serovar Montevideo str. S5-403 GN=LTSEMON_1055 PE=4 SV=1
----------------------------------------------------------------------------------------------------
>tr|G5RSI1|G5RSI1_SALET TolA protein (Fragment) OS=Salmonella enterica subsp. enterica serovar Urbana str. R8-2977 GN=LTSEURB_1165 PE=4 SV=1
----------------------------------------------------------------------------------------------------
>tr|G5RCP5|G5RCP5_SALET TolA protein (Fragment) OS=Salmonella enterica subsp. enterica serovar Uganda str. R8-3404 GN=LTSEUGA_1154 PE=4 SV=1
----------------------------------------------------------------------------------------------------
>tr|A0A0W4H1F1|A0A0W4H1F1_SALCE Uncharacterized protein (Fragment) OS=Salmonella choleraesuis GN=IN69_24030 PE=4 SV=1
----------------------------------------------------------------------------------------------------
>tr|G5LL20|G5LL20_SALET TolA protein OS=Salmonella enterica subsp. enterica serovar Alachua str. R6-377 GN=LTSEALA_1138 PE=4 SV=1
----------------------------------------------------------------------------------------------------
>tr|A0A0W4H0Z5|A0A0W4H0Z5_SALCE Uncharacterized protein (Fragment) OS=Salmonella choleraesuis GN=IN69_06090 PE=4 SV=1
----------------------------------------------------------------------------------------------------
>tr|G5QFI8|G5QFI8_SALRU TolA protein (Fragment) OS=Salmonella enterica subsp. enterica serovar Rubislaw str. A4-653 GN=LTSERUB_1124 PE=4 SV=1
----------------------------------------------------------------------------------------------------
>tr|G5QWU6|G5QWU6_SALSE TolA protein (Fragment) OS=Salmonella enterica subsp. enterica serovar Senftenberg str. A4-543 GN=LTSESEN_1209 PE=4 SV=1
----------------------------------------------------------------------------------------------------
>tr|G5MFI5|G5MFI5_SALET TolA protein (Fragment) OS=Salmonella enterica subsp. enterica serovar Give str. S5-487 GN=LTSEGIV_1057 PE=4 SV=1
----------------------------------------------------------------------------------------------------
>tr|G5PK52|G5PK52_SALET TolA protein (Fragment) OS=Salmonella enterica subsp. enterica serovar Mississippi str. A4-633 GN=LTSEMIS_1036 PE=4 SV=1
----------------------------------------------------------------------------------------------------
>tr|G9W261|G9W261_SALET TolA protein (Fragment) OS=Salmonella enterica subsp. enterica serovar Baildon str. R6-199 GN=LTSEBAI_1287 PE=4 SV=1
----------------------------------------------------------------------------------------------------
>tr|G5P5G5|G5P5G5_SALET TolA protein (Fragment) OS=Salmonella enterica subsp. enterica serovar Minnesota str. A4-603 GN=LTSEMIN_1150 PE=4 SV=1
----------------------------------------------------------------------------------------------------
>tr|G9W260|G9W260_SALET TolA protein (Fragment) OS=Salmonella enterica subsp. enterica serovar Baildon str. R6-199 GN=LTSEBAI_1286 PE=4 SV=1
----------------------------------------------------------------------------------------------------
>tr|G5PK51|G5PK51_SALET TolA protein (Fragment) OS=Salmonella enterica subsp. enterica serovar Mississippi str. A4-633 GN=LTSEMIS_1035 PE=4 SV=1
----------------------------------------------------------------------------------------------------
>tr|A0A089GHP4|A0A089GHP4_SALCE Cell division protein MukB OS=Salmonella enterica subsp. arizonae serovar 62:z36:- str. RKS2983 GN=N898_10495 PE=4 SV=1
----------------------------------------------------------------------------------------------------
>tr|G5L6L1|G5L6L1_SALET TolA protein OS=Salmonella enterica subsp. enterica serovar Adelaide str. A4-669 GN=LTSEADE_1282 PE=4 SV=1
----------------------------------------------------------------------------------------------------
>tr|R0EQA3|R0EQA3_SALHO TolA protein OS=Salmonella enterica subsp. houtenae serovar 16:z4,z32:-- str. RKS3027 GN=D088_050001 PE=4 SV=1
----------------------------------------------------------------------------------------------------
>tr|G5S5U6|G5S5U6_SALET TolA protein OS=Salmonella enterica subsp. enterica serovar Wandsworth str. A4-580 GN=LTSEWAN_0095 PE=4 SV=1
----------------------------------------------------------------------------------------------------
>tr|G5N9P7|G5N9P7_SALET TolA protein OS=Salmonella enterica subsp. enterica serovar Inverness str. R8-3668 GN=LTSEINV_1135 PE=4 SV=1
----------------------------------------------------------------------------------------------------
>tr|A0A0V2F1A9|A0A0V2F1A9_SALNE Cell division protein FtsX (Fragment) OS=Salmonella enterica subsp. enterica serovar Newport str. S09097 GN=LFZ31_20345 PE=4 SV
---------------------------MLIWSSFDEHIEASa-GGGGGSAIDAVMVDPGAVVQQYNRQQDQQASARRAEEERKK-----------------
>tr|G5QWU5|G5QWU5_SALSE TolA protein OS=Salmonella enterica subsp. enterica serovar Senftenberg str. A4-543 GN=LTSESEN_1208 PE=4 SV=1
----------------------------------------------------------------------------------------------------
>tr|G5MFI3|G5MFI3_SALET TolA protein (Fragment) OS=Salmonella enterica subsp. enterica serovar Give str. S5-487 GN=LTSEGIV_1054 PE=4 SV=1
----------------------------------------------------------------------------------------------------
>tr|A0A125XR57|A0A125XR57_ECOLX Protein TolA OS=Escherichia coli 2-460-02_S1_C2 GN=AB34_5408 PE=4 SV=1
MSKATEQNDKLKRAIIISAVLHVILFAALIWSSFDENIEASAGGGGGSSIDAVMVDSGAVVEQYKRMQSQESSAKRSDEQRKMKEQQAAEELREKQAAEQ
>tr|W8ZNW7|W8ZNW7_ECOLX Protein TolA OS=Escherichia coli O25b:H4-ST131 GN=tolA PE=4 SV=1
MSKATEQNDKLKRAIIISAVLHVILFAALIWSSFDENIEASAGGGGGSSIDAVMVDSGAVVEQYKRMQSQESSAKRSDEQRKMKEQQAAEELREKQAAEQ
>tr|A0A192CIU3|A0A192CIU3_ECOLX TolA OS=Escherichia coli O25b:H4 GN=WLH_04837 PE=4 SV=1
MSKATEQNDKLKRAIIISAVLHVILFAALIWSSFDENIEASAGGGGGSSIDAVMVDSGAVVEQYKRMQSQESSAKRSDEQRKMKEQQAAEELREKQAAEQ
>tr|A0A061YHL4|A0A061YHL4_ECOLX Cell envelope integrity protein TolA OS=Escherichia coli GN=tolA PE=4 SV=1
MSKATEQNDKLKRAIIISAVLHVILFAALIWSSFDENIEASAGGGGGSSIDAVMVDSGAVVEQYKRMQSQESSAKRSDEQRKMKEQQAAEELREKQAAEQ
>tr|A0A170JLE4|A0A170JLE4_KLEPN Cell envelope integrity inner membrane protein TolA OS=Klebsiella pneumoniae GN=tolA_2 PE=4 SV=1
MSKATEQNDKLKRAIIISVALHIILIALLIWSSFDEHLDASAGGGGGSSIDAIMVDPGAVVNNYNRQQQQQASARRAAEQREKQAQQQAEELREKQAAEQ
>tr|S3JZM6|S3JZM6_9ENTR Protein TolA OS=Cedecea davisae DSM 4568 GN=HMPREF0201_01095 PE=4 SV=1
MSKATEENAKLKRAIVVSVVLHIILIGILIWSSFDEHIDASAGGGGGSSIDAVMVDPGAVVENYNRQQQQQASSKRAAEQREKQAQQQAEELQEKQAAEQ
>tr|A0A085G923|A0A085G923_9ENTR TolA family protein (Fragment) OS=Buttiauxella agrestis ATCC 33320 GN=tolA PE=4 SV=1
------------------MILHIILIAVLIWSSFDEHIDASa-GGGGGSAIDAVMVDPGAVVQQYNRQQQQQASSKRAAEQREKQAQQQAEELQEKQAAEQ
>tr|A0A0A1B6I0|A0A0A1B6I0_9ENTR Membrane protein OS=Pantoea sp. PSNIH2 GN=PSNIH2_11955 PE=4 SV=1
MSKASEQNDKLKRAIIISVILHIVMIALLIWSSFDEKIEAS-GGGGGSDIDAVMVDPGAVVEQYNRQQNQQSDSRRAEQQRQKQAQQQAEELQAKQAAEQ
>tr|A0A0H3FT30|A0A0H3FT30_ENTAK Cell envelope integrity inner membrane protein TolA OS=Enterobacter aerogenes (strain ATCC 13048 / DSM 30053 / JCM 1235 / KCTC 
MSKATEQNDKLKRAIIVSVVLHIILIALLIWSSFDEHLDTS-GGGGGSSIDAVMVDPGAVVNNYNRQQQQQSSARRAAEQREKQAQQQAEELREKQAAEQ
>tr|A0A0G9WU84|A0A0G9WU84_ENTAE Protein TolA OS=Enterobacter aerogenes GN=tolA PE=4 SV=1
MSKATEQNDKLKRAIIVSVVLHIILIALLIWSSFDEHLDTS-GGGGGSSIDAVMVDPGAVVNNYNRQQQQQSSARRAAEQREKQAQQQAEELREKQAAEQ
>tr|A0A157TFR1|A0A157TFR1_ENTCL Cell envelope integrity inner membrane protein TolA OS=Enterobacter cloacae GN=tolA_1 PE=4 SV=1
MSKATEQNDKLKRAIIVSVVLHIILIALLIWSSFDEHLDTS-GGGGGSSIDAVMVDPGAVVNNYNRQQQQQSSARRAAEQREKQAQQQAEELREKQAAEQ
>tr|A0A181X770|A0A181X770_KLEOX Cell envelope integrity inner membrane protein TolA OS=Klebsiella oxytoca GN=tolA_1 PE=4 SV=1
MSKATEQNDKLKRAIIVSVALHIVLIALLIWSSFDEHLDASAGGGGGSSIDAVMVDPGAVVKNYDRQQQQQASARRAAEQREKQAQQQAEELREKQAAEQ
>tr|W7P7R2|W7P7R2_9ENTR Cell envelope integrity inner membrane protein TolA OS=Enterobacter sp. DC4 GN=P349_00169 PE=4 SV=1
MSKATEQNDKLKRAIIVSAVLHVILFAALIWSSFDEHIDASAGGGGGSSIEAVMVDPGAVVQNYNREQQQKASAKRAEEQREKQSQQQAEELREKQAAEQ
>tr|A0A0X6Z517|A0A0X6Z517_9ENTR Protein TolA OS=Enterobacter cloacae complex GN=tolA PE=4 SV=1
MSKATEQNDKLKRAIIVSAVLHVILFAALIWSSFDEHIDASAGGGGGSSIDAVMVDPGAVVQNYNREQQQKASAKRAEEQREKQAQQQAEELREKQAAEQ
>tr|A0A0L7DHY5|A0A0L7DHY5_9ENTR Membrane protein OS=Pantoea sp. CFSAN033090 GN=AFL22_03565 PE=4 SV=1
MSKATEQNEKLKRAIIISVILHIVLIALLIWSSFNEHIDASSAGGGGSDIDAVMVDPGAVVSQYNRQQNQQSDSQRAEQQRKKQAQQQAEELQQKQAAEQ
>tr|A0A059IDI4|A0A059IDI4_ENTAG Cell envelope integrity inner membrane protein TolA OS=Pantoea agglomerans Eh318 GN=tolA PE=4 SV=1
MSKATEQNEKLKRAIIISVILHIVLIALLIWSSFNEHIDASSAGGGGSDIDAVMVDPGAVVSQYNRQQNQQSDSQRAEQQRKKQAQQQAEELQQKQAAEQ
>tr|A7ZJC1|A7ZJC1_ECO24 Protein TolA OS=Escherichia coli O139:H28 (strain E24377A / ETEC) GN=tolA PE=4 SV=1
MSKATEQNDKLKRAIIISAVLHVILFAALIWSSFDENIEASAGGGGGSSIDAVMVDSGAVVEQYKRMQSQESSAKRSDEQRKMKEQQAAEELREKQAAEQ
>tr|F4UZV4|F4UZV4_ECOLX Protein TolA OS=Escherichia coli TA280 GN=ECNG_03424 PE=4 SV=1
MSKATEQNDKLKRAIIISAVLHVILFAALIWSSFDENIEASAGGGGGSSIDAVMVDSGAVVEQYKRMQSQESSAKRSDEQRKMKEQQAAEELREKQAAEQ
>tr|T5V5H6|T5V5H6_ECOLX Protein tolA OS=Escherichia coli HVH 25 (4-5851939) GN=G701_00829 PE=4 SV=1
MSKATEQNDKLKRAIIISAVLHVILFAALIWSSFDENIEASAGGGGGSSIDAVMVDSGAVVEQYKRMQSQESSAKRSDEQRKMKEQQAAEELREKQAAEQ
>tr|D7YNJ9|D7YNJ9_ECOLX Protein TolA OS=Escherichia coli MS 182-1 GN=tolA PE=4 SV=1
MSKATEQNDKLKRAIIISAVLHVILFAALIWSSFDENIEASAGGGGGSSIDAVMVDSGAVVEQYKRMQSQESSAKRSDEQRKMKEQQAAEELREKQAAEQ
>tr|V8KT00|V8KT00_ECOLX Cell envelope integrity inner membrane protein TolA OS=Escherichia coli LAU-EC10 GN=tolA PE=4 SV=1
MSKATEQNDKLKRAIIISAVLHVILFAALIWSSFDENIEASAGGGGGSSIDAVMVDSGAVVEQYKRMQSQESSAKRSDEQRKMKEQQAAEELREKQAAEQ
>tr|A0A0J2DIW4|A0A0J2DIW4_ECOLX Protein TolA OS=Escherichia coli GN=SK83_03324 PE=4 SV=1
MSKATEQNDKLKRAIIISAVLHVILFAALIWSSFDENIEASAGGGGGSSIDAVMVDSGAVVEQYKRMQSQESSAKRSDEQRKMKEQQAAEELREKQAAEQ
>tr|V2TYU4|V2TYU4_ECOLX Protein tolA OS=Escherichia coli UMEA 3323-1 GN=G966_00818 PE=4 SV=1
MSKATEQNDKLKRAIIISAVLHVILFAALIWSSFDENIEASAGGGGGSSIDAVMVDSGAVVEQYKRMQSQESSAKRSDEQRKMKEQQAAEELREKQAAEQ
>tr|E1I2Y8|E1I2Y8_ECOLX Protein TolA OS=Escherichia coli MS 78-1 GN=tolA PE=4 SV=1
MSKATEQNDKLKRAIIISAVLHVILFAALIWSSFDENIEASAGGGGGSSIDAVMVDSGAVVEQYKRMQSQESSAKRSDEQRKMKEQQAAEELREKQAAEQ
>tr|E3PHC8|E3PHC8_ECOH1 Protein tola OS=Escherichia coli O78:H11 (strain H10407 / ETEC) GN=tolA PE=4 SV=1
MSKATEQNDKLKRAIIISAVLHVILFAALIWSSFDENIEASAGGGGGSSIDAVMVDSGAVVEQYKRMQSQESSAKRSDEQRKMKEQQAAEELREKQAAEQ
>tr|L3PC37|L3PC37_ECOLX Protein tolA OS=Escherichia coli KTE66 GN=A1U5_01113 PE=4 SV=1
MSKATEQNDKLKRAIIISAVLHVILFAALIWSSFDENIEASAGGGGGSSIDAVMVDSGAVVEQYKRMQSQESSAKRSDEQRKMKEQQAAEELREKQAAEQ
>tr|A0A0G3K1E6|A0A0G3K1E6_ECOLX Cell envelope integrity inner membrane protein TolA OS=Escherichia coli PCN033 GN=tolA PE=4 SV=1
MSKATEQNDKLKRAIIISAVLHVILFAALIWSSFDENIEASAGGGGGSSIDAVMVDSGAVVEQYKRMQSQESSAKRSDEQRKMKEQQAAEELREKQAAEQ
>tr|A0A0V9GW20|A0A0V9GW20_ECOLX Protein TolA OS=Escherichia coli GN=tolA PE=4 SV=1
MSKATEQNDKLKRAIIISAVLHVILFAALIWSSFDENIEASAGGGGGSSIDAVMVDSGAVVEQYKRMQSQESSAKRSDEQRKMKEQQAAEELREKQAAEQ
>tr|X7PQX8|X7PQX8_ECOLX Protein tolA OS=Escherichia coli BWH 40 GN=L408_01239 PE=4 SV=1
MSKATEQNDKLKRAIIISAVLHVILFAALIWSSFDENIEASAGGGGGSSIDAVMVDSGAVVEQYKRMQSQESSAKRSDEQRKMKEQQAAEELREKQAAEQ
>tr|A0A064TWD7|A0A064TWD7_ECOLX Protein tolA OS=Escherichia coli UCI 65 GN=AE24_00714 PE=4 SV=1
MSKATEQNDKLKRAIIISAVLHVILFAALIWSSFDENIEASAGGGGGSSIDAVMVDSGAVVEQYKRMQSQESSAKRSDEQRKMKEQQAAEELREKQAAEQ
>tr|T6ANU0|T6ANU0_ECOLX Protein tolA OS=Escherichia coli HVH 41 (4-2677849) GN=G716_00709 PE=4 SV=1
MSKATEQNDKLKRAIIISAVLHVILFAALIWSSFDENIEASAGGGGGSSIDAVMVDSGAVVEQYKRMQSQESSAKRSDEQRKMKEQQAAEELREKQAAEQ
>tr|L2XST6|L2XST6_ECOLX Protein tolA OS=Escherichia coli KTE21 GN=WE9_01047 PE=4 SV=1
MSKATEQNDKLKRAIIISAVLHVILFAALIWSSFDENIEASAGGGGGSSIDAVMVDSGAVVEQYKRMQSQESSAKRSDEQRKMKEQQAAEELREKQAAEQ
>tr|S0WFH8|S0WFH8_ECOLX Protein tolA OS=Escherichia coli KTE20 GN=WE7_01001 PE=4 SV=1
MSKATEQNDKLKRAIIISAVLHVILFAALIWSSFDENIEASAGGGGGSSIDAVMVDSGAVVEQYKRMQSQESSAKRSDEQRKMKEQQAAEELREKQAAEQ
>tr|D4GML8|D4GML8_PANAM TolA OS=Pantoea ananatis (strain LMG 20103) GN=tolA PE=4 SV=1
MSKATEQNEKLKRAIIISVILHIVLIALLIWSSFNEHIE--aSGGGGGSDIEAVMVDPGAVVEQYNRQQNQQSDSQRAEQQRQKQSQQQAEELQQKQAAEQ
>tr|A0A0E9BIJ8|A0A0E9BIJ8_PANAN Uncharacterized protein OS=Pantoea ananas GN=BN1183_AP_00480 PE=4 SV=1
MSKATEQNEKLKRAIIISVILHIVLIALLIWSSFNEHIE--aSGGGGGSDIEAVMVDPGAVVEQYNRQQNQQSDSQRAEQQRQKQSQQQAEELQQKQAAEQ
>tr|A0A0M2YI10|A0A0M2YI10_PANAN Membrane protein OS=Pantoea ananas GN=XB02_03630 PE=4 SV=1
MSKATEQNEKLKRAIIISVILHIVLIALLIWSSFNEHIE--aSGGGGGSDIEAVMVDPGAVVEQYNRQQNQQSDSQRAEQQRQKQAQQQAEELQQKQAAEQ
>tr|A0A0N1RXM6|A0A0N1RXM6_PANAN Cell envelope integrity inner membrane protein TolA OS=Pantoea ananatis PA13 GN=PAGR_g2973 PE=4 SV=1
MSKATEQNEKLKRAIIISVILHIVLIALLIWSSFNEHIE--aSGGGGGSDIEAVMVDPGAVVEQYNRQQNQQSDSQRAEQQRQKQSQQQAEELQQKQAAEQ
>tr|H3RAT7|H3RAT7_PANSE Membrane anchored protein in TolA-TolQ-TolR complex OS=Pantoea stewartii subsp. stewartii DC283 GN=tolA PE=4 SV=1
MSKATEQNEKLKRAIIISVILHIVLIALLIWSSFNEHIE--aSGGGGGSDIEAVMVDPGAVVEQYNRQQNQQSDSQRAEQQRQKQAQQQAEELQQKQAAEQ
>tr|A0A0E9BUK0|A0A0E9BUK0_PANAN Uncharacterized protein OS=Pantoea ananas GN=BN1182_AV_01030 PE=4 SV=1
MSKATEQNEKLKRAIIISVILHIVLIALLIWSSFNEHIE--aSGGGGGSDIEAVMVDPGAVVEQYNRQQNQQSDSQRAEQQRQKQSQQQAEELQQKQAAEQ
>tr|A0A0A6VXW0|A0A0A6VXW0_9ENTR Membrane protein OS=Pantoea stewartii GN=OI73_00215 PE=4 SV=1
MSKATEQNEKLKRAIIISVILHIVLIALLIWSSFNEHIE--aSGGGGGSDIEAVMVDPGAVVEQYNRQQNQQSDSQRAEQQRQKQAQQQAEELQQKQAAEQ
>tr|A0A0H3L1H2|A0A0H3L1H2_PANAA Protein TolA OS=Pantoea ananatis (strain AJ13355) GN=tolA PE=4 SV=1
-----------------------------------------------------MVDPGAVVEQYNRQQNQQSDSQRAEQQRQKQSQQQAEELQQKQAAEQ
>tr|A0A089Q109|A0A089Q109_9ENTR Membrane protein OS=Cedecea neteri GN=tolA PE=4 SV=1
MSKATEENAKLKRAIVVSVVLHIILIGILIWSSFDEHIDASAGGGGGSSIDAVMVDPGAVVDNYNRQQQQQASSKRAAEQREKQAQQQAEELQQKQAAEQ
>tr|B2VBQ8|B2VBQ8_ERWT9 Probable protein TolA (Translocation of group A colicins) OS=Erwinia tasmaniensis (strain DSM 17950 / CIP 109463 / Et1/99) GN=t
MSKATEQNDKLKRAITLSVILHLILIALLVWSSFDENMDA-SGGGGGSDIDAVMVDPGAVVEQYNRQQNQQSDSQRAEQQRDKQAKMQAQELQQKQAAEQ
>tr|A0A0J0DF98|A0A0J0DF98_9ENTR Membrane protein OS=Enterobacter cloacae complex sp. GN03164 GN=ABR39_11625 PE=4 SV=1
MSKATEQNDKLKRAIIVSAVLHVILFAALIWSSFDEHIDASAGGGGGSSIDAVMVDPGAVVQNYNRQQQQKASAKRAEEQREKQSQQQAEELREKQAAEQ
>tr|A0A026RS05|A0A026RS05_ECOLX Membrane protein OS=Escherichia coli O119:H4 str. 03-3458 GN=tolA PE=4 SV=1
MSKATEQNDKLKRAIIISAVLHVILFAALIWSSFDENIEASAGGGGGSSIDAVMVDSGAVVEQYKRMQSQESSAKRSDEQRKMKEQQAAEELREKQAAEQ
>tr|A0A0J2B0M7|A0A0J2B0M7_ECOLX Cell envelope integrity protein TolA OS=Escherichia coli GN=tolA PE=4 SV=1
MSKATEQNDKLKRAIIISAVLHVILFAALIWSSFDENIEASAGGGGGSSIDAVMVDSGAVVEQYKRMQSQESSAKRSDEQRKMKEQQAAEELREKQAAEQ
>tr|F4VSP3|F4VSP3_ECOLX Protein TolA OS=Escherichia coli H299 GN=ECOG_05138 PE=4 SV=1
MSKATEQNDKLKRAIIISAVLHVILFAALIWSSFDENIEASAGGGGGSSIDAVMVDSGAVVEQYKRMQSQESSAKRSDEQRKMKEQQAAEELREKQAAEQ
>tr|M2PW16|M2PW16_ECOLX Cell envelope integrity inner membrane protein TolA OS=Escherichia coli SEPT362 GN=tolA PE=4 SV=1
MSKATEQNDKLKRAIIISAVLHVILFAALIWSSFDENIEASAGGGGGSSIDAVMVDSGAVVEQYKRMQSQESSAKRSDEQRKMKEQQAAEELREKQAAEQ
>tr|A0A0G3JG19|A0A0G3JG19_ECOLX Cell envelope integrity inner membrane protein TolA OS=Escherichia coli APEC O2 GN=tolA PE=4 SV=1
MSKATEQNDKLKRAIIISAVLHVILFAALIWSSFDENIEASAGGGGGSSIDAVMVDSGAVVEQYKRMQSQESSAKRSDEQRKMKEQQAAEELREKQAAEQ
>tr|A0A024KRE5|A0A024KRE5_ECOLX Uncharacterized protein OS=Escherichia coli D6-113.11 GN=PGA_02288 PE=4 SV=1
MSKATEQNDKLKRAIIISAVLHVILFAALIWSSFDENIEASAGGGGGSSIDAVMVDSGAVVEQYKRMQSQESSAKRSDEQRKMKEQQAAEELREKQAAEQ
>tr|A0A0X4ES99|A0A0X4ES99_9ENTR Protein TolA OS=Enterobacter cloacae complex GN=tolA PE=4 SV=1
MSKATEQNDKLKRAIIVSAVLHVILFAALIWSSFDEHIDASAGGGGGSSIDAVMVDPGAVVQNYNRQQQQKASAKRAEEQREKQSQQQAEELREKQAAEQ
>tr|G8LF28|G8LF28_ENTCL TolA OS=Enterobacter cloacae EcWSU1 GN=tolA PE=4 SV=1
MSKATEQNDKLKRAIIVSAVLHVILFAVLIWSSFDEHIDASSGGGGGSSIDAVMVDPGAVVQNYNREQQQKASAKRAEEQREKQAQQQAEELREKQAAEQ
>tr|A0A167FDE6|A0A167FDE6_9ENTR Cell envelope integrity protein TolA OS=Enterobacter ludwigii GN=tolA PE=4 SV=1
MSKATEQNDKLKRAIIVSAVLHVILFAVLIWSSFDEHIDASSGGGGGSSIDAVMVDPGAVVQNYNREQQQKASAKRAEEQREKQAQQQAEELREKQAAEQ
>tr|A0A0K2N176|A0A0K2N176_9ENTR Cell envelope integrity protein TolA OS=Cronobacter universalis NCTC 9529 GN=tolA PE=4 SV=1
MAKATEQNDKLKRAIIISVVLHVLLIALLIWSSFDEHISEDaAGGGGGSAIDAVMVDPGAVVQQYNRQQQQQASAKQAAEQREKQAQQQAEELREKQAAEQ
>tr|K8AKR0|K8AKR0_9ENTR TolA protein OS=Cronobacter dublinensis 1210 GN=BN134_1889 PE=4 SV=1
MAKATEQNDKLKRAIIISVVLHLLLIALLIWSSFDEHINEDaa-GGGGGSAIDAVMVDPGAVVQQYNRQQQQQASAKQAAEQREKQAQQQAEELREKQAAEQ
>tr|A0A0D1B7E0|A0A0D1B7E0_9ENTR TolA protein OS=Kosakonia radicincitans YD4 GN=tolA PE=4 SV=1
MSKATVQNDKLKRAIIISAVLHVILVALLIWSSFDEHIDASAGGGGGSAIDAVMVDPGAVVDNYNRQQQQQASAQRAKEQREKQAQQQAEELREKQAAEQ
>tr|J2INJ5|J2INJ5_9ENTR Protein TolA OS=Kosakonia radicincitans DSM 16656 GN=tolA PE=4 SV=1
-------------------MLHVILVALLIWSSFDEHIDASAGGGGGSAIDAVMVDPGAVVDNYNRQQQQQASAQRAKEQREKQAQQQAEELREKQAAEQ
>tr|A0A090V3Z4|A0A090V3Z4_ESCVU TolA protein OS=Escherichia vulneris NBRC 102420 GN=tolA PE=4 SV=1
MSKATEQNDKLKRAIIISAVLHVILFAALIWSSFDEHIDASAGGGGGSAIDAVMVDPGAVVQQYNRQQQQQASAKRAEEQREKQAQQQAEELREKQAAEQ
>tr|A0A156WCS7|A0A156WCS7_ENTCL Cell envelope integrity inner membrane protein TolA OS=Enterobacter cloacae GN=tolA PE=4 SV=1
MSKATEQNDKLKRAIIVSAVLHVILFAALIWSSFDEHIDASAGGGGGSSIDAVMVDPGAVVQNYNREQQQKASAKRAEEQREKQSQQQAEELREKQAAEQ
>tr|W0BRE6|W0BRE6_ENTCL Membrane protein TolA OS=Enterobacter cloacae P101 GN=M942_18570 PE=4 SV=1
MSKATEQNDKLKRAIIVSAVLHVILFAVLIWSSFDEHIDASSGGGGGSSIDAVMVDPGAVVQNYNREQQQKASAKRAEEQREKQAQQQAEELREKQAAEQ
>tr|A0A0M1FPN1|A0A0M1FPN1_ENTAS Membrane protein OS=Enterobacter asburiae GN=tolA PE=4 SV=1
MSKATEQNDKLKRAIIVSAVLHVILFAALIWSSFDEHIDASAGGGGGSSIDAVMVDPGAVLQNYNREQQQKASAKRAEEQREKQSQQQAEELREKQAAEQ
>tr|A0A1A0F519|A0A1A0F519_ENTAS Cell envelope integrity protein TolA OS=Enterobacter asburiae GN=tolA PE=4 SV=1
MSKATEQNDKLKRAIIVSAVLHVILFAALIWSSFDEHIDASAGGGGGSSIDAVMVDPGAVVQNYNREQQQKASAKRAEEQREKQSQQQAEELREKQAAEQ
>tr|A0A0G3PBN3|A0A0G3PBN3_ENTAS Membrane protein OS=Enterobacter asburiae GN=tolA PE=4 SV=1
MSKATEQNDKLKRAIIVSAVLHVILFAALIWSSFDEHIDASAGGGGGSSIDAVMVDPGAVVQNYNREQQQKASAKRAEEQREKQSQQQAEELREKQAAEQ
>tr|A0A0N8NBB2|A0A0N8NBB2_ENTCL Protein TolA OS=Enterobacter cloacae subsp. cloacae GN=tolA PE=4 SV=1
MSKATEQNDKLKRAIIVSAVLHVILFAALIWSSFDEHIDASAGGGGGSSIDAVMVDPGAVVQNYNREQQQKASAKRAEEQREKQSQQQAEELREKQAAEQ
>tr|A0A0U4FYQ3|A0A0U4FYQ3_9ENTR Protein TolA OS=Cronobacter malonaticus LMG 23826 GN=tolA PE=4 SV=1
MAKATEQNDKLKRAIIISVVLHVLLIALLIWSSFDEHINEDaAGGGGGSAIDAVMVDPGAVVQQYNRQQQQQASAKQAAEQREKQAQQQEEELREKQAAEQ
>tr|V5U2Z7|V5U2Z7_CROSK Cell envelope integrity inner membrane protein TolA OS=Cronobacter sakazakii CMCC 45402 GN=P262_03925 PE=4 SV=1
MAKATEQNDKLKRAIIISVVLHVLLIALLIWSSFDEHINEDaAGGGGGSAIDAVMVDPGAVVQQYNRQQQQQASAKQAAEQREKQAQQQEEELREKQAAEQ
>tr|A0A198GMQ7|A0A198GMQ7_9ENTR TolA family protein OS=Enterobacter soli ATCC BAA-2102 GN=M987_02396 PE=4 SV=1
MSKATEQNDKLKRAIIISAVLHVILFAALIWSSFDEHIDASAGGGGGSSIDAVMVDPGAVVQNYNRQQQQQASAKRAEEQRDKQAQQQAEELREKQAAEQ
>tr|G2S2S8|G2S2S8_ENTAL Protein TolA OS=Enterobacter asburiae (strain LF7a) GN=Entas_1218 PE=4 SV=1
MSKATEQNDKLKRAIIISAVLHVILFAALIWSSFDEHIDASAGGGGGSSIDAVMVDPGAVVQNYNRQQQQQASAKRAEEQRDKQAQQQAEELREKQAAEQ
>tr|L0M570|L0M570_ENTBF TolA protein OS=Enterobacteriaceae bacterium (strain FGI 57) GN=D782_3115 PE=4 SV=1
MSKATEQNDKLKRAIIISAVLHVILFAALIWSSFDEHMDAAAGGGGGSAIDAVMVDPGAVVENYQKQQKSSAK--QQADNAAKKAQQQKEK-EAKEAAEK
>tr|D2ZGX8|D2ZGX8_9ENTR Protein TolA OS=Enterobacter cancerogenus ATCC 35316 GN=tolA PE=4 SV=1
MSKATEQNDKLKRAIIVSAVLHVILFAAMIWSSFDEHIDAS-GGGGGSSIDAVMVDPGAVVQNYNRQQQQQASAKRAEEQREKQAQQQAEELREKQAAEQ
>tr|A0A0J1VTP4|A0A0J1VTP4_9ENTR Protein TolA OS=Enterobacter sp. BIDMC92 GN=SP99_01283 PE=4 SV=1
MSKATEQNDKLKRAIIVSAVLHVILFAGLIWSSFDEHIDAS-GGGGGSSIDAVMVDPSAVVQNYNRQQQQQASAKRAEEQREKQAQQQAEELREKQAAEQ
>tr|A0A157L2W2|A0A157L2W2_ENTCL Cell envelope integrity inner membrane protein TolA OS=Enterobacter cloacae GN=tolA_1 PE=4 SV=1
MSKATEQNDKLKRAIIVSAVLHVILFAALIWSSFDEHLDAS-GGGGGSSIDAVMVDPGAVVQNYNRQQQQQASAKRAEEQREKQAQQQAEELREKQAAEQ
>tr|A0A0B1R6H9|A0A0B1R6H9_9ENTR Membrane protein OS=Pantoea rodasii GN=QU24_09370 PE=4 SV=1
MSKVTEQNDKLKRAIIISVILHIVLIALLIWSSFNEKIE--sSGGGGGSDIDAVMVDSGAVVEQYNRQQNQQRDSQRAEQQRQKQSQQQAEELQQKQAAEQ
>tr|A0A0F3LVW2|A0A0F3LVW2_9ENTR Membrane protein OS=Pantoea sp. BL1 GN=VH86_16245 PE=4 SV=1
MSKVTEQNDKLKRAIIISVILHIVLIALLIWSSFNEKIE--sSGGGGGSDIDAVMVDSGAVVEQYNRQQNQQRDSQRAEQQRQKQSQQQAEELQQKQAAEQ
>tr|A0A0A3YRC0|A0A0A3YRC0_9ENTR Membrane protein OS=Enterobacter cancerogenus GN=NH00_20615 PE=4 SV=1
MSKVTEQNDKLKRAIIISVILHIVLIALLIWSSFNEKIE--sSGGGGGSDIDAVMVDSGAVVEQYNRQQNQQRDSQRAEQQRQKQSQQQAEELQQKQAAEQ
>tr|A0A0U3TH37|A0A0U3TH37_9ENTR Membrane protein OS=Cedecea neteri GN=LK04_13020 PE=4 SV=1
MSKVTEQNDKLKRAIIISVILHIVLIALLIWSSFNEKIE--sSGGGGGSDIDAVMVDSGAVVEQYNRQQNQQRDSQRAEQQRQKQSQQQAEELQQKQAAEQ
>tr|A0A0F5Y5Q1|A0A0F5Y5Q1_9ENTR Membrane protein OS=Pantoea sp. 3.5.1 GN=EP46_08785 PE=4 SV=1
MSKATEQNEKLKRAIIISVILHIVLIALLIWSSFNEHIDASSAGGGGSDIDAVMVDPGAVVSQYNRQQNQQSDSQRAEQQRKKQAQQQAEELQQKQAAEQ
>tr|A0A169HLD7|A0A169HLD7_KLEPN Cell envelope integrity inner membrane protein TolA OS=Klebsiella pneumoniae GN=tolA_2 PE=4 SV=1
MSKATEQNDKLKRAIIISVALHIILIALLIWSSFDEHLDASAGGGGGSSIDAVMVDPGAVVNNYNRQQQQQASARRAAEQREKQAQQQAEELREKQAAEQ
>tr|A0A0J3W3U5|A0A0J3W3U5_ECOLX Protein TolA OS=Escherichia coli GN=SM09_01558 PE=4 SV=1
MSKATEQNDKLKRAIIISAVLHVILFAALIWSSFDENIEASAGGGGGSSIDAVMVDSGAVVEQYKRMQSQESSAKRSDEQRKMKEQQAAEELREKQAAEQ
>tr|A0A0F1ARS1|A0A0F1ARS1_9ENTR Membrane protein OS=Enterobacter cloacae complex sp. 35699 GN=tolA PE=4 SV=1
MSKATEQNDKLKRAIIVSAVLHVILFAGLIWSSFDEHIDAS-GGGGGSSIDAVMVDPGAVVQNYNRQRQQQASAKRAEEQREKQAQQQAEELREKQAAEQ
>tr|A0A0M3EXQ4|A0A0M3EXQ4_ENTCL Membrane protein OS=Enterobacter cloacae GN=tolA PE=4 SV=1
MSKATEQNDKLKRAIIISAVLHVILFAVLIWSSFDEHIDASAGGGGGSSIDAVMVDPGAVVQNYNRQQQQQASAKRAEEQREKQAQQQAEELREKQAAEQ
>tr|A0A168NEP9|A0A168NEP9_KLEPN Cell envelope integrity inner membrane protein TolA OS=Klebsiella pneumoniae GN=tolA_1 PE=4 SV=1
MSKATEQNDKLKRAIIISVALHIILIALLIWSSFDEHLDASAGGGGGSSIDAVMVDPGAVVNNYNRQQQQQASARRAAEQREKQAQQQAEELREKQAAEQ
>tr|V0SDA9|V0SDA9_ECOLX Protein TolA OS=Escherichia coli 907672 GN=HMPREF1595_03657 PE=4 SV=1
MSKATEQNDKLKRAIIISAVLHVILFAALIWSSFDENIEASAGGGGGSSIDAVMVDSGAVVEQYKRMQSQESSAKRSDEQRKMKEQQAAEELREKQAAEQ
>tr|L4VYL6|L4VYL6_ECOLX Protein tolA OS=Escherichia coli KTE112 GN=WIC_00840 PE=4 SV=1
MSKATEQNDKLKRAIIISAVLHVILFAALIWSSFDENIEASAGGGGGSSIDAVMVDSGAVVEQYKRMQSQESSAKRSDEQRKMKEQQAAEELREKQAAEQ
>tr|L3BSI4|L3BSI4_ECOLX Protein tolA OS=Escherichia coli KTE193 GN=A13W_04499 PE=4 SV=1
MSKATEQNDKLKRAIIISAVLHVILFAALIWSSFDENIEASAGGGGGSSIDAVMVDSGAVVEQYKRMQSQESSAKRSDEQRKMKEQQAAEELREKQAAEQ
>tr|A0A080J6Z5|A0A080J6Z5_ECOLX Protein TolA OS=Escherichia coli 1-250-04_S3_C2 GN=tolA PE=4 SV=1
MSKATEQNDKLKRAIIISAVLHVILFAALIWSSFDENIEASAGGGGGSSIDAVMVDSGAVVEQYKRMQSQESSAKRSDEQRKMKEQQAAEELREKQAAEQ
>tr|A0A0B1G9N3|A0A0B1G9N3_ECOLX Membrane protein OS=Escherichia coli GN=tolA PE=4 SV=1
MSKATEQNDKLKRAIIISAVLHVILFAALIWSSFDENIEASAGGGGGSSIDAVMVDSGAVVEQYKRMQSQESSAKRSDEQRKMKEQQAAEELREKQAAEQ
>tr|V0XRR4|V0XRR4_ECOLX Protein TolA OS=Escherichia coli 908525 GN=HMPREF1608_03004 PE=4 SV=1
MSKATEQNDKLKRAIIISAVLHVILFAALIWSSFDENIEASAGGGGGSSIDAVMVDSGAVVEQYKRMQSQESSAKRSDEQRKMKEQQAAEELREKQAAEQ
>tr|B1LM38|B1LM38_ECOSM Protein TolA OS=Escherichia coli (strain SMS-3-5 / SECEC) GN=tolA PE=4 SV=1
MSKATEQNDKLKRAIIISAVLHVILFAALIWSSFDENIEASAGGGGGSSIDAVMVDSGAVVEQYKRMQSQESSAKRSDEQRKMKEQQAAEELREKQAAEQ
>tr|A0A070U3S1|A0A070U3S1_ECOLX Protein TolA OS=Escherichia coli 2-156-04_S4_C2 GN=tolA PE=4 SV=1
-------------------MLHVILFAALIWSSFDENIEASAGGGGGSSIDAVMVDSGAVVEQYKRMQSQESSAKRSDEQRKIKEQQAAEELREKQAAEQ
>tr|A0A029LW96|A0A029LW96_ECOLX Protein TolA OS=Escherichia coli 1-250-04_S3_C1 GN=tolA PE=4 SV=1
-------------------MLHVILFAALIWSSFDENIEASAGGGGGSSIDAVMVDSGAVVEQYKRMQSQESSAKRSDEQRKMKEQQAAEELREKQAAEQ
>tr|A0A085IF05|A0A085IF05_9ENTR TolA family protein OS=Kluyvera ascorbata ATCC 33433 GN=tolA PE=4 SV=1
MSKATEQNDKLKRAIIISAVLHVILFAALIWSSFDEHIEASAGGGGGSSIDAVMVDPGAVVENYNRQQQQQSSSKRAQEQREKQAQQQAEELREKQAAEQ
>tr|A0A1A9FA88|A0A1A9FA88_LELAM Cell envelope integrity protein TolA OS=Lelliottia amnigena GN=tolA PE=4 SV=1
MSKATEQNDKLKRAIIISAVLHVILFAGLIWSSFDEHIDASAGGGGGSSIDAVMVDPGAVVQNYNRQQQQQASAKRAEEQRDKQAQQQAEELREKQAAEQ
>tr|A0A0M7CZT5|A0A0M7CZT5_9BURK Cell envelope integrity inner membrane protein TolA OS=Achromobacter sp. GN=tolA PE=4 SV=1
MSKATEQNDKLKRAIIVSAVLHVILFAGLIWSSFDEHIDAS-GGGGGSSIDAVMVDPGAVVQNYNRQQQQQASAKRAEEQREKQAQQQAEELREKQAAEQ
>tr|A0A0X6K0M5|A0A0X6K0M5_ENTCL Protein TolA OS=Enterobacter cloacae subsp. cloacae GN=tolA PE=4 SV=1
MSKATEQNDKLKRAIIVSAVLHVILFAGLIWSSFDEHIDAS-GGGGGSSIDAVMVDPGAVVQNYNRQQQQQASAKRAEEQREKQAQQQAEELREKQAAEQ
>tr|J3HHE5|J3HHE5_9ENTR TolA protein OS=Pantoea sp. YR343 GN=PMI39_03100 PE=4 SV=1
MSKATEQNDKLKRAIIVSVILHIVLIALLIWSSFNEKIE--sSGGGGGSDIDAVMVDSGAVVEQYNRQQNQQRDSQRAEQQRQKQSQQQAEELQQKQAAEQ
>tr|A0A017IK95|A0A017IK95_ECOLX Protein TolA OS=Escherichia coli 1-176-05_S3_C2 GN=tolA PE=4 SV=1
MSKATEQNDKLKRAIIISAVLHVILFAALIWSSFDENIEASAGGGGGSSIDAVMVDSGAVVEQYKRMQSQESSAKRSEEQRKMKEKQAAEELREKQAAEQ
>tr|A0A155X6Z0|A0A155X6Z0_ENTCL Cell envelope integrity inner membrane protein TolA OS=Enterobacter cloacae GN=tolA PE=4 SV=1
MSKATEQNDKLKRAIIISAVLHVILFAALIWSSFDEHIDASAGGGGGSSIDAVMVDPGAVVQQYDRQQQQQASAKRAEEQREKQAQQQAEELREKQAAEQ
>tr|J2LKQ2|J2LKQ2_9ENTR TolA protein OS=Pantoea sp. GM01 GN=PMI17_03412 PE=4 SV=1
MSKATEQNDKLKRAIIVSVILHIVLIALLIWSSFNEKIE--sSGGGGGSDIDAVMVDSGAVVEQYNRQQNQQRDSQRAEQQRQKQSQQQAEELQQKQAAEQ
>tr|C9XZB9|C9XZB9_CROTZ Protein tolA OS=Cronobacter turicensis (strain DSM 18703 / LMG 23827 / z3032) GN=tolA PE=4 SV=1
MAKATEQNDKLKRAIIISVALHVLLIGLLIWSSFDEHISEDaAGGGGGSAIDAVMVDPGAVVQQYNRQQQQQASAKQAAEQREKQAQQQAEELREKQAAEQ
>tr|A0A085GLE9|A0A085GLE9_9ENTR TolA family protein OS=Ewingella americana ATCC 33852 GN=tolA PE=4 SV=1
KATATEQNDKLKRAVIVSVVLHIIIIALLIWGSLDEDTSMS-GGGGGSDISAVMVDPSAVVDQYNRQQQQQADAQRAAQSRQKKSEQQAEELQQKQAAEQ
>tr|A0A1A7J998|A0A1A7J998_ECOLX Cell envelope integrity protein TolA OS=Escherichia coli GN=tolA PE=4 SV=1
MSKATEQNDKLKRAIIISAVLHVILFAALIWSSFDENIEASAGGGGGSSIDAVMVDSGAVVEQYKRMQSQESSAKRSDEQRKMKEQQAAEELREKQAAEQ
>tr|A0A1A7EE85|A0A1A7EE85_ECOLX Cell envelope integrity protein TolA OS=Escherichia coli GN=tolA PE=4 SV=1
MSKATEQNDKLKRAIIISAVLHVILFAALIWSSFDENIEASAGGGGGSSIDAVMVDSGAVVEQYKRMQSQESSAKRSDEQRKMKEQQAAEELREKQAAEQ
>tr|A0A0F6F2U4|A0A0F6F2U4_ECO57 Cell envelope integrity inner membrane protein TolA OS=Escherichia coli O157:H7 str. SS52 GN=tolA PE=4 SV=1
MSKATEQNDKLKRAIIISAVLHVILFAALIWSSFDENIEASAGGGGGSSIDAVMVDSGAVVEQYKRMQSQESSAKRSDEQRKMKEQQAAEELREKQAAEQ
>tr|A0A176UTD1|A0A176UTD1_9ENTR Cell envelope integrity protein TolA OS=Pantoea sp. OXWO6B1 GN=A6A26_09080 PE=4 SV=1
MSKATEQNEKLKRAIIISVILHIVLIALLIWSSFNEHIE--aSGGGGGSDIEAVMVDPGAVVDQYNRQQNQQSDSQRAEQQRQKQSQQQAEELQQKQAAEQ
>tr|D8MPT3|D8MPT3_ERWBE TolA protein (Translocation of group A colicins) OS=Erwinia billingiae (strain Eb661) GN=tolA PE=4 SV=1
MSKATEQNDKLKRAIIFSVILHVLVIAVLIWSSFDEHID--aSSGGGGGDIDAVMVDPGAIVDQYNRQQNQQSDSKRADNQRKKQAQQQAEELQQKQAAEQ
>tr|A0A0M2C4V3|A0A0M2C4V3_9ENTR Protein tolA OS=Enterobacter cloacae UCICRE 3 GN=L414_01494 PE=4 SV=1
MSKATEQNDKLKRAIIVSAVLHVILFAALIWSSFDEHLDAS-GGGGGSSIDAVMVDPGAVVQNYNRQQQQQASAKRAEEQREKQAQQQAEELREKQAAEQ
>tr|A0A063XU17|A0A063XU17_9ENTR Membrane protein OS=Kosakonia radicincitans UMEnt01/12 GN=tolA PE=4 SV=1
MSKATVQNDKLKRAIIISAVLHVILVALLIWSSFDEHIDASAGGGGGSAIDAVMVDPGAVVDNYNRQQQQQASAQRAKEQREKQAQQQAEELREKQAAEQ
>tr|G9Z542|G9Z542_9ENTR Protein TolA OS=Yokenella regensburgei ATCC 43003 GN=HMPREF0880_02626 PE=4 SV=1
MSKATEQNDKLKRAIIISVVLHIILIALLIWSSFDEHIDASAGGGGGSSIDAVMVDPGAVVQNYNRQQQQQASAKRAEEQREKQAQQQAEEMREQQAAEQ
>tr|A0A0P8RUV0|A0A0P8RUV0_ENTCL Protein TolA OS=Enterobacter cloacae subsp. cloacae GN=tolA PE=4 SV=1
MSKATEQNDKLKRAIIVSAVLHVILFAALIWSSFDEHIDASAGGGGGSSIDAVMVDPGAVVQNYNREQQQKASAKRAEEQREKQSQQQAEELREKQAAEQ
>tr|A0A159YWV9|A0A159YWV9_ENTCL Membrane protein OS=Enterobacter cloacae GN=tolA PE=4 SV=1
MSKATEQNDKLKRAIIVSAVLHVILFAALIWSSFDEHIDASAGGGGGSSIDAVMVDPGAVVQNYNREQQQKASAKRAEEQREKQSQQQAEELREKQAAEQ
>tr|A0A0J1PBH7|A0A0J1PBH7_9ENTR Protein TolA OS=Citrobacter sp. MGH106 GN=SK36_02888 PE=4 SV=1
MSKATEQNDKLKRAIIISAVLHVILFAVLIWSSFDEHIDASAGGGGGSSIDAVMVDPGAVVQQYDRQQQQQASAKRAEEQREKQAQQQAEELREKQAAEQ
>tr|A0A167RVV7|A0A167RVV7_9ENTR Cell envelope integrity protein TolA OS=Enterobacter cloacae complex 'Hoffmann cluster IV' GN=tolA PE=4 SV=1
MSKATEQNDKLKRAIIVSAVLHVILFAALIWSSFDEHIDASAGGGGGSSIDAVMVDPGAVVQNYNRQQQQKASAKRAEEQREKQAQQQAEELREKQAAEQ
>tr|A0A0F1WRM0|A0A0F1WRM0_9ENTR Protein TolA OS=Enterobacter cloacae complex GN=tolA PE=4 SV=1
MSKATEQNDKLKRAIIVSAVLHVILFAALIWSSFDEHIDASAGGGGGSSIDAVMVDPGAVVQNYNRQQQQKASAKRAEEQREKQAQQQAEELREKQAAEQ
>tr|A0A156FLB6|A0A156FLB6_ENTCL TolA protein OS=Enterobacter cloacae GN=tolA PE=4 SV=1
MSKATEQNDKLKRAIIVSAVLHVILFAALIWSSFDEHIDASAGGGGGSSIDAVMVDPGAVVQNYNRQQQQKASAKRAEEQREKQAQQQAEELREKQAAEQ
>tr|A0A155NZL6|A0A155NZL6_ENTCL TolA protein OS=Enterobacter cloacae GN=tolA PE=4 SV=1
MSKATEQNDKLKRAIIVSAVLHVILFAALIWSSFDEHIDASAGGGGGSSIDAVMVDPGAVVQNYNRQQQQKASAKRAEEQREKQAQQQAEELREKQAAEQ
>tr|A0A0F3YCU7|A0A0F3YCU7_9ENTR Membrane protein OS=Enterobacter cloacae complex GN=tolA PE=4 SV=1
MSKAIEQNDKLKRAIIVSAVLHVILFAALIWSSFDEHIDASAGGGGGSSIDAVMVDPGAVVQNYNRQQQQKASAKRAEEQREKQAQQQAEELREKQAAEQ
>tr|A0A0E2JWA1|A0A0E2JWA1_9ENTR Membrane protein TolA OS=Enterobacter cloacae EC_38VIM1 GN=L799_07040 PE=4 SV=1
MSKATEQNDKLKRAIIVSAVLHVILFAALIWSSFDEHIDASAGGGGGSSIDAVMVDPGAVVQNYNRQQQQKASAKRAEEQREKQAQQQAEELREKQAAEQ
>tr|A0A0J6QHC4|A0A0J6QHC4_9ENTR Membrane protein OS=Leclercia sp. LK8 GN=tolA PE=4 SV=1
MSKATEQNDKLKRAIIVSAVLHVILFAALIWSSFDEHIDASAGGGGGSSIDAVMVDPGAVVQNYNRQQQQKASAKRAEEQREKQAQQQAEELREKQAAEQ
>tr|V3E1L7|V3E1L7_ENTCL Protein tolA OS=Enterobacter cloacae UCICRE 12 GN=L423_01349 PE=4 SV=1
MSKATEQNDKLKRAIIVSAVLHVILFAALIWSSFDEHIDASAGGGGGSSIDAVMVDPGAVVQNYNRQQKQKASAKRAEEQREKQAQQQAEELREKQAAEQ
>tr|A0A0P8NW62|A0A0P8NW62_ENTCL Protein TolA OS=Enterobacter cloacae subsp. cloacae GN=tolA PE=4 SV=1
MSKATEQNDKLKRAIIVSAVLHVILFAALIWSSFDEHIDASAGGGGGSSIDAVMVDPGAVVQNYNRQQQQKASAKRAEEQREKQAQQQAEELREKQAAEQ
>tr|A0A1A9NT11|A0A1A9NT11_ECOLX Cell envelope integrity protein TolA OS=Escherichia coli GN=tolA PE=4 SV=1
MSKATEQNDKLKRAIIISAVLHVILFAALIWSSFDENIEASAGGGGGSSIDAVMVDSGAVVEQYKRMQSQESSAKRSDEQRKMKEQQAAEELREKQAAEQ
>tr|A0A144RSH3|A0A144RSH3_ENTCL Cell envelope integrity inner membrane protein TolA OS=Enterobacter cloacae GN=tolA PE=4 SV=1
MSKATEQNDKLKRAIIVSAVLHVILFAALIWSSFDEHIDAS-GGGGGSSIDAVMVDPGAVVQNYNRQQQQKASAKRAEEQREKQAQQQAEELREKQAAEQ
>tr|A0A0F0YGX9|A0A0F0YGX9_9ENTR Membrane protein OS=Enterobacter kobei GN=tolA PE=4 SV=1
MSKATEQNDKLKRAIIVSAVLHVILFAALIWSSFDEHIDAS-GGGGGSSIDAVMVDPGAVVQNYNRQQQQKASAKRAEEQREKQAQQQAEELREKQAAEQ
>tr|A0A0P8LIC0|A0A0P8LIC0_ENTCL Protein TolA OS=Enterobacter cloacae GN=tolA PE=4 SV=1
MSKATEQNDKLKRAIIVSAVLHVILFAALIWSSFDEHIDAS-GGGGGSSIDAVMVDPGAVVQNYNRQQQQKASAKRADEQREKQAQQQAEELREKQATEQ
>tr|K8A8H8|K8A8H8_9ENTR TolA protein OS=Cronobacter condimenti 1330 GN=BN137_1393 PE=4 SV=1
MAKATEQNDKLKRAIIISVVLHLVLIALLIWSSFDEHINEDaAGGGGGSAIDAVMVDPGAVVQQYNRQQQQQASAKQAAEQREKQALQQAEELREKQAAEQ
>tr|A0A0F6YD79|A0A0F6YD79_CROSK Cell envelope integrity inner membrane protein TolA OS=Cronobacter sakazakii GN=CSK29544_03901 PE=4 SV=1
MAKATEQNDKLKRAIIISVVLHVLLIALLIWSSFDEHINEDaAGGGGGSAIDAVMVDPGAVVQQYNRQQQQQASAKQAAEQREKQAQQQAEELREKQAAEQ
>tr|A0A0K2PF56|A0A0K2PF56_9ENTR Cell envelope integrity protein TolA OS=Cronobacter muytjensii ATCC 51329 GN=tolA PE=4 SV=1
MAKATEQNDKLKRAIIISVVLHLLLIALLIWSSFDEHINEDaAGGGGGSAIDAVMVDPGAVVQQYNRQQQQQASAKQAAEQREKQAQQQAEELREKQAAEQ
>tr|R8XJC7|R8XJC7_ECOLX Protein tolA OS=Escherichia coli KTE33 GN=WEW_01906 PE=4 SV=1
MSKATEQNDKLKRAIIISAVLHVILFAALIWSSFDENIEASAGGGGGSSIDAVMVDSGAVVEQYKRMQSQESSAKRSDEQRKMKEQQAAEELREKQAAEQ
>tr|S0U0J7|S0U0J7_9ESCH Protein tolA OS=Escherichia sp. KTE114 GN=WC5_02580 PE=4 SV=1
MSKATEQNDKLKRAIIISAVLHVILFAALIWSSFDENIEASAGGGGGSSIDAVMVDSGAVVEQYKRMQSQESSAKRSDEQRKMKEQQAAEELREKQAAEQ
>tr|T8JLM2|T8JLM2_ECOLX Protein tolA OS=Escherichia coli KOEGE 71 (186a) GN=G893_01263 PE=4 SV=1
MSKATEQNDKLKRAIIISAVLHVILFAALIWSSFDENIEASAGGGGGSSIDAVMVDSGAVVEQYKRMQSQESSAKRSEEQRKMKEQQAAEELREKQAAEQ
>tr|S0WTE3|S0WTE3_9ESCH Protein tolA OS=Escherichia sp. KTE31 GN=WES_01322 PE=4 SV=1
MSKATEQNDKLKRAIIISAVLHVILFAALIWSSFDENIEASAGGGGGSSIDAVMVDSGAVVEQYKRMQSQESSAKRSDEQRKMKEQQAAEELREKQAAEQ
>tr|A0A166U021|A0A166U021_ECOLX Membrane protein OS=Escherichia coli GN=tolA PE=4 SV=1
MSKATEQNDKLKRAIIISAVLHVILFAALIWSSFDENIEASAGGGGGSSIDAVMVDSGAVVEQYKRMQSQESSAKRSDEQRKMKEQQAAEELREKQAAEQ
>tr|A0A0X8SN15|A0A0X8SN15_SERLI Protein TolA OS=Serratia liquefaciens GN=AL485_06040 PE=4 SV=1
MVKATEQNDKLNRAVIVSVVLHFVLIALLIWGSLQENVDMNsaGGGGDGSVVGAVMVDPGAVVEQYNRQQQQSNDAQRAEKQRQKKAEQQAEELQQKQAAEQ
>tr|A0A0S6V4F0|A0A0S6V4F0_SERLI Colicin uptake protein OS=Serratia liquefaciens FK01 GN=SLIQ_02270 PE=4 SV=1
MVKATEQNDKLNRAVIVSVVLHFVLIALLIWGSLQENVDMNsaGGGGDGSVVGAVMVDPGAVVEQYNRQQQQSNDAQRAEKQRQKKAEQQAEELQQKQAAEQ
>tr|S1LRN0|S1LRN0_9ESCH Protein tolA OS=Escherichia sp. KTE159 GN=A31E_00685 PE=4 SV=1
MSKATEQNDKLKRAIIISAVLHVILFAALIWSSFDENIEASAGGGGGSSIDAVMVDSGAVVEQYKRMQSQESSAKRSEEQRKIKEQQAAEELREKQAAEQ
>tr|S1G391|S1G391_9ESCH Protein tolA OS=Escherichia sp. KTE96 GN=A1WG_03211 PE=4 SV=1
MSKATEQNDKLKRAIIISAVLHVILFAALIWSSFDENIEASAGGGGGSSIDAVMVDSGAVVEQYKRMQSQESSAKRSEEQRKIKEQQAAEELREKQAAEQ
>tr|D7Y3P3|D7Y3P3_ECOLX Protein TolA OS=Escherichia coli MS 115-1 GN=tolA PE=4 SV=1
MSKATEQNDKLKRAIIISAVLHVILFAALIWSSFDENIEASAGGGGGSSIDAVMVDSGAVVEQYKRMQSQESSAKRSDEQRKMKEQQAAEELREKQAAEQ
>tr|I2RQM4|I2RQM4_ECOLX Uncharacterized protein OS=Escherichia coli 97.0246 GN=EC970246_0496 PE=4 SV=1
MSKATEQNDKLKRAIIISAVLHVILFAALIWSSFDENIEASAGGGGGSSIDAVMVDSGAVVEQYKRMQSQESSAKRSDEQRKIKEQQAAEELREKQAAEQ
>tr|S1QBH8|S1QBH8_ECOLX Protein tolA OS=Escherichia coli KTE182 GN=A13A_00684 PE=4 SV=1
MSKATEQNDKLKRAIIISAVLHVILFAALIWSSFDENIEASAGGGGGSSIDAVMVDSGAVVEQYKRMQSQESSAKRSDEQRKMKEQQAAEELREKQAAEQ
>tr|A0A0E2UH63|A0A0E2UH63_ECOLX Membrane protein OS=Escherichia coli O45:H2 str. 2009C-3686 GN=tolA PE=4 SV=1
MSKATEQNDKLKRAIIISAVLHVILFAALIWSSFDENIEASAGGGGGSSIDAVMVDSGAVVEQYKRMQSQESSAKRSDEQRKMKEQQAAEELREKQAAEQ
>tr|U9YPJ6|U9YPJ6_ECOLX Protein TolA OS=Escherichia coli 907357 GN=HMPREF1592_03172 PE=4 SV=1
MSKATEQNDKLKRAIIISAVLHVILFAALIWSSFDENIEASAGGGGGSSIDAVMVDSGAVVEQYKRMQSQESSAKRSDEQRKMKEQQAAEELREKQAAEQ
>tr|A0A0D8WG81|A0A0D8WG81_ECOLX Membrane protein OS=Escherichia coli GN=tolA PE=4 SV=1
MSKATEQNDKLKRAIIISAVLHVILFAALIWSSFDENIEASAGGGGGSSIDAVMVDSGAVVEQYKRMQSQESSAKRSDEQRKMKEQQAAEELREKQAAEQ
>tr|M8XY53|M8XY53_ECOLX Protein TolA OS=Escherichia coli 2845650 GN=EC2845650_0746 PE=4 SV=1
MSKATEQNDKLKRAIIISAVLHVILFAALIWSSFDENIEASAGGGGGSSIDAVMVDSGAVVEQYKRMQSQESSAKRSDEQRKMKEQQAAEELREKQAAEQ
>tr|I2X761|I2X761_ECOLX Uncharacterized protein OS=Escherichia coli 2.3916 GN=EC23916_0757 PE=4 SV=1
MSKATEQNDKLKRAIIISAVLHVILFAALIWSSFDENIEASAGGGGGSSIDAVMVDSGAVVEQYKRMQSQESSAKRSDEQRKMKEQQAAEELREKQAAEQ
>tr|F4SKV1|F4SKV1_ECOLX Protein TolA OS=Escherichia coli H736 GN=ECHG_00498 PE=4 SV=1
MSKATEQNDKLKRAIIISAVLHVILFAALIWSSFDENIEASAGGGGGSSIDAVMVDSGAVVEQYKRMQSQESSAKRSDEQRKMKEQQAAEELREKQAAEQ
>tr|D8B6A5|D8B6A5_ECOLX Protein TolA OS=Escherichia coli MS 175-1 GN=tolA PE=4 SV=1
MSKATEQNDKLKRAIIISAVLHVILFAALIWSSFDENIEASAGGGGGSSIDAVMVDSGAVVEQYKRMQSQESSAKRSDEQRKMKEQQAAEELREKQAAEQ
>tr|I4SM06|I4SM06_ECOLX Cell envelope integrity inner membrane protein TolA OS=Escherichia coli 541-15 GN=tolA PE=4 SV=1
MSKATEQNDKLKRAIIISAVLHVILFAALIWSSFDENIEASAGGGGGSSIDAVMVDSGAVVEQYKRMQSQESSAKRSDEQRKIKEQQAAEELREKQAAEQ
>tr|V0RSG1|V0RSG1_ECOLX Protein TolA OS=Escherichia coli 113302 GN=HMPREF1590_03113 PE=4 SV=1
MSKATEQNDKLKRAIIISAVLHVILFAALIWSSFDENIEASAGGGGGSSIDAVMVDSGAVVEQYKRMQSQESSAKRSDEQRKMKEQQAAEELREKQAAEQ
>tr|E9TAY9|E9TAY9_ECOLX Protein TolA OS=Escherichia coli MS 117-3 GN=tolA PE=4 SV=1
MSKATEQNDKLKRAIIISAVLHVILFAALIWSSFDENIEASAGGGGGSSIDAVMVDSGAVVEQYKRMQSQESSAKRSDEQRKMKEQQAAEELREKQAAEQ
>tr|A0A0E1LWM3|A0A0E1LWM3_ECOLX Membrane anchored protein in TolA-TolQ-TolR complex OS=Escherichia coli 1303 GN=tolA PE=4 SV=1
MSKATEQNDKLKRAIIISAVLHVILFAALIWSSFDENIEASAGGGGGSSIDAVMVDSGAVVEQYKRMQSQESSAKRSDEQRKMKEQQAAEELREKQAAEQ
>sp|P19934|TOLA_ECOLI Protein TolA OS=Escherichia coli (strain K12) GN=tolA PE=1 SV=1
MSKATEQNDKLKRAIIISAVLHVILFAALIWSSFDENIEASAGGGGGSSIDAVMVDSGAVVEQYKRMQSQESSAKRSDEQRKMKEQQAAEELREKQAAEQ
>tr|L3QBX4|L3QBX4_ECOLX Protein tolA OS=Escherichia coli KTE75 GN=A1UM_01004 PE=4 SV=1
MSKATEQNDKLKRAIIISAVLHVILFAALIWSSFDENIEASAGGGGGSSIDAVMVDSGAVVEQYKRMQSQESSAKRSDEQRKMKEQQAAEELREKQAAEQ
>tr|K3K076|K3K076_ECOLX Protein TolA OS=Escherichia coli N1 GN=tolA PE=4 SV=1
MSKATEQNDKLKRAIIISAVLHVILFAALIWSSFDENIEASAGGGGGSSIDAVMVDSGAVVEQYKRMQSQESSAKRSDEQRKMKEQQAAEELREKQAAEQ
>tr|A0A028AGT5|A0A028AGT5_ECOLX Membrane protein OS=Escherichia coli O69:H11 str. 08-4661 GN=tolA PE=4 SV=1
MSKATEQNDKLKRAIIISAVLHVILFAALIWSSFDENIEASAGGGGGSSIDAVMVDSGAVVEQYKRMQSQESSAKRSDEQRKMKEQQAAEELREKQAAEQ
>tr|N2QX50|N2QX50_ECOLX Protein TolA OS=Escherichia coli 2875150 GN=tolA PE=4 SV=1
MSKATEQNDKLKRAIIISAVLHVILFAALIWSSFDENIEASAGGGGGSSIDAVMVDSGAVVEQYKRMQSQESSAKRSDEQRKMKEQQAAEELREKQAAEQ
>tr|M9EF12|M9EF12_ECOLX Protein TolA OS=Escherichia coli 174750 GN=tolA PE=4 SV=1
MSKATEQNDKLKRAIIISAVLHVILFAALIWSSFDENIEASAGGGGGSSIDAVMVDSGAVVEQYKRMQSQESSAKRSDEQRKMKEQQAAEELREKQAAEQ
>tr|E1IWU6|E1IWU6_ECOLX Protein TolA OS=Escherichia coli MS 145-7 GN=tolA PE=4 SV=1
MSKATEQNDKLKRAIIISAVLHVILFAALIWSSFDENIEASAGGGGGSSIDAVMVDSGAVVEQYKRMQSQESSAKRSDEQRKMKEQQAAEELREKQAAEQ
>tr|A0A0K3UIS9|A0A0K3UIS9_ECOLX Cell envelope integrity inner membrane protein TolA OS=Escherichia coli GN=tolA PE=4 SV=1
MSKATEQNDKLKRAIIISAVLHVILFAALIWSSFDENIEASAGGGGGSSIDAVMVDSGAVVEQYKRMQSQESSAKRSDEQRKMKEQQAAEELREKQAAEQ
>tr|N4PBV2|N4PBV2_ECOLX Protein TolA OS=Escherichia coli P0301867.7 GN=tolA PE=4 SV=1
MSKATEQNDKLKRAIIISAVLHVILFAALIWSSFDENIEASAGGGGGSSIDAVMVDSGAVVEQYKRMQSQESSAKRSDEQRKMKEQQAAEELREKQAAEQ
>tr|A0A070F2Z8|A0A070F2Z8_ECOLX Membrane protein OS=Escherichia coli O128:H2 str. 2011C-3317 GN=tolA PE=4 SV=1
MSKATEQNDKLKRAIIISAVLHVILFAALIWSSFDENIEASAGGGGGSSIDAVMVDSGAVVEQYKRMQSQESSAKRSDEQRKMKEQQAAEELREKQAAEQ
>tr|Q32II2|Q32II2_SHIDS Membrane spanning protein OS=Shigella dysenteriae serotype 1 (strain Sd197) GN=tolA PE=4 SV=1
MSKAIEQNDKLKRAIIISAVLHVILFAALIWSSFDENIEASAGGGGGSSIDAVMVDSGAVVEQYKRMQSQESSAKRSDEQRKMKEQQAAEELREKQAAEQ
>tr|A0A029J0J4|A0A029J0J4_ECOLX Protein TolA OS=Escherichia coli 2-005-03_S4_C2 GN=AC93_0771 PE=4 SV=1
MSKATEQNDKLKRAIIISAVLHVILFAALIWSSFDENIEASAGGGGGSSIDAVMVDSGAVVEQYKRMQSQESSAKRSDEQRKMKEQQAAEELREKQAAEQ
>tr|D6HUB1|D6HUB1_ECOLX TolA OS=Escherichia coli B088 GN=ECCG_01131 PE=4 SV=1
MSKATEQNDKLKRAIIISAVLHVILFAALIWSSFDENIEASAGGGDGSSIDAVMVDSGAVVEQYKRMQSQESSAKRSDEQRKMKEQQAAEELREKQAAEQ
>tr|A0A070DEM1|A0A070DEM1_ECOLX Membrane protein OS=Escherichia coli O146:H21 str. 2010C-3325 GN=tolA PE=4 SV=1
MSKATEQNDKLKRAIIISAVLHVILFAALIWSSFDENIEASAGGGGGSSIDAVMVDSGAVVEQYKRMQSQESSAKRSDEQRKMKEQQAAEELREKQAAEQ
>tr|T9T2F2|T9T2F2_ECOLX Protein tolA OS=Escherichia coli UMEA 3718-1 GN=G994_00781 PE=4 SV=1
MSKATEQNDKLKRAIIISAVLHVILFAALIWSSFDENIEASAGGGGGSSIDAVMVDSGAVVEQYKRMQSQESSAKRSDEQRKMKEQQAAEELREKQAAEQ
>tr|E9XNR9|E9XNR9_ECOLX TolA protein OS=Escherichia coli TW10509 GN=ERFG_02716 PE=4 SV=1
MSKATEQNDKLKRAIIISAVLHVILFAALIWSSFDENIEASAGGGGGSSIDAVMVDSGAVVEQYKRMQSQESSAKRSDEQRKMKEQQAAEELREKQAAEQ
>tr|A0A029I931|A0A029I931_ECOLX Protein TolA OS=Escherichia coli 2-005-03_S4_C3 GN=AD23_0786 PE=4 SV=1
MSKATEQNDKLKRAIIISAVLHVILFAALIWSSFDENIEASAGGGGGSSIDAVMVDSGAVVEQYKRMQSQESSAKRSDEQRKMKEQQAAEELREKQAAEQ
>tr|A0A140NBY9|A0A140NBY9_ECOBD Protein TolA OS=Escherichia coli (strain B / BL21-DE3) GN=ECBD_2921 PE=4 SV=1
MSKATEQNDKLKRAIIISAVLHVILFAALIWSSFDENIEASAGGGGGSSIDAVMVDSGAVVEQYKRMQSQESSAKRSDEQRKMKEQQAAEELREKQAAEQ
>tr|J7RE16|J7RE16_ECOLX Membrane spanning protein OS=Escherichia coli chi7122 GN=tolA PE=4 SV=1
MSKATEQNDKLKRAIIISAVLHVILFAALIWSSFDENIEASAGGGGGSSIDAVMVDSGAVVEQYKRMQSQESSAKRSDEQRKMKEQQAAEELREKQAAEQ
>tr|L3QT52|L3QT52_ECOLX Protein tolA OS=Escherichia coli KTE76 GN=A1UO_00683 PE=4 SV=1
MSKATEQNDKLKRAIIISAVLHVILFAALIWSSFDENIEASAGGGGGSSIDAVMVDSGAVVEQYKRMQSQESSAKRSDEQRKMKEQQAAEELREKQAAEQ
>tr|M8Q4X7|M8Q4X7_ECOLX Protein TolA OS=Escherichia coli C-34666 GN=tolA PE=4 SV=1
MSKATEQNDKLKRAIIISAVLHVILFAALIWSSFDENIEASAGGGGGSSIDAVMVDSGAVVEQYKRMQSQESSAKRSDEQRKMKEQQAAEELREKQAAEQ
>tr|A0A166VAJ6|A0A166VAJ6_ECOLX Membrane protein OS=Escherichia coli GN=tolA PE=4 SV=1
MSKATEQNDKLKRAIIISAVLHVILFAALIWSSFDENIEASAGGGGGSSIDAVMVDSGAVVEQYKRMQSQESSAKRSDEQRKMKEQQAAEELREKQAAEQ
>tr|A0A073H4W0|A0A073H4W0_ECOLX Protein TolA OS=Escherichia coli 5-366-08_S1_C3 GN=tolA PE=4 SV=1
MSKATEQNDKLKRAIIISAVLHVILFAALIWSSFDENIEASAGGGGGSSIDAVMVDSGAVVEQYKRMQSQESSAKRSDEQRKMKEQQAAEELREKQAAEQ
>tr|A0A0L7AGW4|A0A0L7AGW4_ECOLX Membrane protein OS=Escherichia coli GN=tolA PE=4 SV=1
MSKATEQNDKLKRAIIISAVLHVILFAALIWSSFDENIEASAGGGGGSSIDAVMVDSGAVVEQYKRMQSQESSAKRSDEQRKMKEQQAAEELREKQAAEQ
>tr|A0A074IJT4|A0A074IJT4_ECOLX Protein TolA OS=Escherichia coli 2-177-06_S3_C3 GN=AC44_0979 PE=4 SV=1
MSKATEQNDKLKRAIIISAVLHVILFAALIWSSFDENIEASAGGGGGSSIDAVMVDSGAVVEQYKRMQSQESSAKRSDEQRKMKEQQAAEELREKQAAEQ
>tr|H4UGX2|H4UGX2_ECOLX Protein TolA OS=Escherichia coli DEC6A GN=tolA PE=4 SV=1
MSKATEQNDKLKRAIIISAVLHVILFAALIWSSFDENIEASAGGGGGSSIDAVMVDSGAVVEQYKRMQSQESSAKRSDEQRKMKEQQAAEELREKQAAEQ
>tr|B7N9Y8|B7N9Y8_ECOLU Membrane anchored protein in TolA-TolQ-TolR complex OS=Escherichia coli O17:K52:H18 (strain UMN026 / ExPEC) GN=tolA PE=4 SV=1
MSKATEQNDKLKRAIIISAVLHVILFAALIWSSFDENIEASAGGGGGSSIDAVMVDSGAVVEQYKRMQSQESSAKRSDEQRKMKEQQAAEELREKQAAEQ
>tr|A0A026V2Q2|A0A026V2Q2_ECOLX Membrane protein OS=Escherichia coli O174:H8 str. 04-3038 GN=tolA PE=4 SV=1
MSKATEQNDKLKRAIIISAVLHVILFAALIWSSFDENIEASAGGGGGSSIDAVMVDSGAVVEQYKRMQSQESSAKRSDEQRKMKEQQAAEELREKQAAEQ
>tr|D8E8K2|D8E8K2_ECOLX Protein TolA OS=Escherichia coli MS 119-7 GN=tolA PE=4 SV=1
MSKATEQNDKLKRAIIISAVLHVILFAALIWSSFDENIEASAGGGGGSSIDAVMVDSGAVVEQYKRMQSQESSAKRSDEQRKMKEQQAAEELREKQAAEQ
>tr|B7MPN0|B7MPN0_ECO81 Membrane anchored protein in TolA-TolQ-TolR complex OS=Escherichia coli O81 (strain ED1a) GN=tolA PE=4 SV=1
MSKATEQNDKLKRAIIISAVLHVILFAALIWSSFDENIEASAGGGGGSSIDAVMVDSGAVVEQYKRMQSQESSAKRSDEQRKMKEQQAAEELREKQAAEQ
>tr|N2H101|N2H101_ECOLX Protein TolA OS=Escherichia coli P0299917.1 GN=tolA PE=4 SV=1
MSKATEQNDKLKRAIIISAVLHVILFAALIWSSFDENIEASAGGGGGSSIDAVMVDSGAVVEQYKRMQSQESSAKRSDEQRKMKEQQAAEELREKQAAEQ
>tr|S1H485|S1H485_ECOLX Protein tolA OS=Escherichia coli KTE100 GN=A1WK_01465 PE=4 SV=1
MSKATEQNDKLKRAIIISAVLHVILFAALIWSSFDENIEASAGGGGGSSIDAVMVDSGAVVEQYKRMQSQESSAKRSDEQRKMKEQQAAEELREKQAAEQ
>tr|D7ZSN6|D7ZSN6_ECOLX Protein TolA OS=Escherichia coli MS 187-1 GN=tolA PE=4 SV=1
MSKATEQNDKLKRAIIISAVLHVILFAALIWSSFDENIEASAGGGGGSSIDAVMVDSGAVVEQYKRMQSQESSAKRSDEQRKMKEQQAAEELREKQAAEQ
>tr|A0A0H3X383|A0A0H3X383_ECOLX Membrane anchored protein in TolA-TolQ-TolR complex OS=Escherichia coli PCN061 GN=tolA PE=4 SV=1
MSKATEQNDKLKRAIIISAVLHVILFAALIWSSFDENIEASAGGGGGSSIDAVMVDSGAVVEQYKRMQSQESSAKRSDEQRKMKEQQAAEELREKQAAEQ
>tr|A0A148HG22|A0A148HG22_ECOLX Cell envelope integrity protein TolA OS=Escherichia coli GN=tolA PE=4 SV=1
MSKATEQNDKLKRAIIISAVLHVILFAALIWSSFDENIEASAGGGGGSSIDAVMVDSGAVVEQYKRMQSQESSAKRSDEQRKMKEQQAAEELREKQAAEQ
>tr|M8KDA1|M8KDA1_ECOLX Protein TolA OS=Escherichia coli MP021552.7 GN=tolA PE=4 SV=1
MSKATEQNDKLKRAIIISAVLHVILFAALIWSSFDENIEASAGGGGGSSIDAVMVDSGAVVEQYKRMQSQESSAKRSDEQRKMKEQQAAEELREKQAAEQ
>tr|V1A8E4|V1A8E4_ECOLX Protein TolA OS=Escherichia coli 908658 GN=HMPREF1616_04153 PE=4 SV=1
MSKATEQNDKLKRAIIISAVLHVILFAALIWSSFDENIEASAGGGGGSSIDAVMVDSGAVVEQYKRMQSQESSAKRSDEQRKMKEQQAAEELREKQAAEQ
>tr|D8AJ60|D8AJ60_ECOLX Protein TolA OS=Escherichia coli MS 116-1 GN=tolA PE=4 SV=1
MSKATEQNDKLKRAIIISAVLHVILFAALIWSSFDENIEASAGGGGGSSIDAVMVDSGAVVEQYKRMQSQESSAKRSDEQRKMKEQQAAEELREKQAAEQ
>tr|M8KX85|M8KX85_ECOLX Protein TolA OS=Escherichia coli MP021552.12 GN=tolA PE=4 SV=1
MSKATEQNDKLKRAIIISAVLHVILFAALIWSSFDENIEASAGGGGGSSIDAVMVDSGAVVEQYKRMQSQESSAKRSDEQRKMKEQQAAEELREKQAAEQ
>tr|A0A069X608|A0A069X608_ECOLX Protein TolA OS=Escherichia coli 3-267-03_S4_C2 GN=AD16_2238 PE=4 SV=1
MSKATEQNDKLKRAIIISAVLHVILFAALIWSSFDENIEASAGGGGGSSIDAVMVDSGAVVEQYKRMQSQESSAKRSNEQRKMKEQQAAEELREKQAAEQ
>tr|D8C0B9|D8C0B9_ECOLX Protein TolA OS=Escherichia coli MS 196-1 GN=tolA PE=4 SV=1
MSKATEQNDKLKRAIIISAVLHVILFAALIWSSFDENIEASAGGGGGSSIDAVMVDSGAVVEQYKRMQSQESSAKRSDEQRKMKEQQAAEELREKQAAEQ
>tr|S1J4F3|S1J4F3_ECOLX Protein tolA OS=Escherichia coli KTE107 GN=A1WS_01168 PE=4 SV=1
MSKATEQNDKLKRAIIISAVLHVILFAALIWSSFDENIEASAGGGGGSSIDAVMVDSGAVVEQYKRMQSQESSAKRSDEQRKMKEQQAAEELREKQAAEQ
>tr|V0V381|V0V381_ECOLX Protein TolA OS=Escherichia coli 908519 GN=HMPREF1604_03670 PE=4 SV=1
MSKATEQNDKLKRAIIISAVLHVILFAALIWSSFDENIEASAGGGGGSSIDAVMVDSGAVVEQYKRMQSQESSAKRSDEQRKMKEQQAAEELREKQAAEQ
>tr|T9BAD0|T9BAD0_ECOLX Protein tolA OS=Escherichia coli UMEA 3200-1 GN=G938_00768 PE=4 SV=1
MSKATEQNDKLKRAIIISAVLHVILFAALIWSSFDENIEASAGGGGGSSIDAVMVDSGAVVEQYKRMQSQESSAKRSDEQRKMKEQQAAEELREKQAAEQ
>tr|A0A0H2V5B4|A0A0H2V5B4_ECOL6 TolA protein OS=Escherichia coli O6:H1 (strain CFT073 / ATCC 700928 / UPEC) GN=tolA PE=4 SV=1
MSKATEQNDKLKRAIIISAVLHVILFAALIWSSFDENIEASAGGGGGSSIDAVMVDSGAVVEQYKRMQSQESSAKRSDEQRKMKEQQAAEELREKQAAEQ
>tr|K4Y2R8|K4Y2R8_ECOLX Cell envelope integrity inner membrane protein TolA OS=Escherichia coli O111:H11 str. CVM9455 GN=tolA PE=4 SV=1
MSKATEQNDKLKRAIIISAVLHVILFAALIWSSFDENIEASAGGGGGSSIDAVMVDSGAVVEQYKRMQSQESSAKRSDEQRKMKEQQAAEELREKQAAEQ
>tr|I2RBC3|I2RBC3_ECOLX Uncharacterized protein OS=Escherichia coli 1.2741 GN=EC12741_4214 PE=4 SV=1
MSKATEQNDKLKRAIIISAVLHVILFAALIWSSFDENIEASAGGGGGSSIDAVMVDSGAVVEQYKRMQSQESSAKRSDEQRKMKEQQAAEELREKQAAEQ
>tr|D6I6W6|D6I6W6_ECOLX TolA protein OS=Escherichia coli B185 GN=ECDG_00573 PE=4 SV=1
MSKATEQNDKLKRAIIISAVLHVILFAALIWSSFDENIEASAGGGGGSSIDAVMVDSGAVVEQYKRMQSQESSAKRSDEQRKMKEQQAAEELREKQAAEQ
>tr|F8XBV1|F8XBV1_ECOLX Protein TolA OS=Escherichia coli MS 79-10 GN=HMPREF9349_02265 PE=4 SV=1
MSKATEQNDKLKRAIIISAVLHVILFAALIWSSFDENIEASAGGGGGSSIDAVMVDSGAVVEQYKRMQSQESSAKRSDEQRKMKEQQAAEELREKQAAEQ
>tr|A0A073UGL9|A0A073UGL9_ECOLX Protein TolA OS=Escherichia coli 5-366-08_S1_C1 GN=tolA PE=4 SV=1
MSKATEQNDKLKRAIIISAVLHVILFAALIWSSFDENIEASAGGGGGSSIDAVMVDSGAVVEQYKRMQSQESSAKRSDEQRKMKEQQAAEELREKQAAEQ
>tr|U9XEB7|U9XEB7_ECOLX Protein TolA OS=Escherichia coli 113290 GN=HMPREF1589_05426 PE=4 SV=1
MSKATEQNDKLKRAIIISAVLHVILFAALIWSSFDENIEASAGGGGGSSIDAVMVDSGAVVEQYKRMQSQESSAKRSDEQRKMKEQQAAEELREKQAAEQ
>tr|M9KP99|M9KP99_ECOLX Protein TolA OS=Escherichia coli 2719100 GN=tolA PE=4 SV=1
MSKATEQNDKLKRAIIISAVLHVILFAALIWSSFDENIEASAGGGGGSSIDAVMVDSGAVVEQYKRMQSQESSAKRSDEQRKMKEQQAAEELREKQAAEQ
>tr|T6IEU0|T6IEU0_ECOLX Protein tolA OS=Escherichia coli HVH 70 (4-2963531) GN=G736_00682 PE=4 SV=1
MSKATEQNDKLKRAIIISAVLHVILFAALIWSSFDENIEASAGGGGGSSIDAVMVDSGAVVEQYKRMQSQESSAKRSDEQRKMKEQQAAEELREKQAAEQ
>tr|M9H948|M9H948_ECOLX Protein TolA OS=Escherichia coli MP021552.8 GN=tolA PE=4 SV=1
MSKATEQNDKLKRAIIISAVLHVILFAALIWSSFDENIEASAGGGGGSSIDAVMVDSGAVVEQYKRMQSQESSAKRSDEQRKMKEQQAAEELREKQAAEQ
>tr|A0A168UFQ2|A0A168UFQ2_KLEOX Cell envelope integrity inner membrane protein TolA OS=Klebsiella oxytoca GN=tolA_1 PE=4 SV=1
MSKATEQNDKLKRAIIISAVLHVILFAALIWSSFDENIEASAGGGGGSSIDAVMVDSGAVVEQYKRMQSQESSAKRSDEQRKMKEQQAAEELREKQAAEQ
>tr|A0A0M7P2Z7|A0A0M7P2Z7_9BURK Cell envelope integrity inner membrane protein TolA OS=Achromobacter sp. GN=tolA_1 PE=4 SV=1
MSKATEQNDKLKRAIIISAVLHVILFAALIWSSFDENIEASAGGGGGSSIDAVMVDSGAVVEQYKRMQSQESSAKRSDEQRKMKEQQAAEELREKQAAEQ
>tr|E9YRV3|E9YRV3_ECOLX TolA protein OS=Escherichia coli M863 GN=ERJG_01262 PE=4 SV=1
MSKATEQNDKLKRAIIISAVLHVILFAALIWSSFDENIEASAGGGGGSSIDAVMVDSGAVVEQYKRMQSQESSAKRSDEQRKMKEQQAAEELREKQAAEQ
>tr|A0A0A8U4U7|A0A0A8U4U7_ECOLX Membrane anchored protein in TolA-TolQ-TolR complex OS=Escherichia coli O26:H11 GN=tolA PE=4 SV=1
MSKATEQNDKLKRAIIISAVLHVILFAALIWSSFDENIEASAGGGGGSSIDAVMVDSGAVVEQYKRMQSQESSAKRSDEQRKMKEQQAAEELREKQAAEQ
>tr|A0A073VL14|A0A073VL14_ECOLX Protein TolA OS=Escherichia coli 5-366-08_S3_C2 GN=AC22_4436 PE=4 SV=1
MSKATEQNDKLKRAIIISAVLHVILFAALIWSSFDENIEASAGGGGGSSIDAVMVDSGAVVEQYKRMQSQESSAKRSNEQRKMKEQQAAEELREKQAAEQ
>tr|D7XV34|D7XV34_ECOLX Protein TolA OS=Escherichia coli MS 84-1 GN=tolA PE=4 SV=1
MSKATEQNDKLKRAIIISAVLHVILFAALIWSSFDENIEASAGGGGGSSIDAVMVDSGAVVEQYKRMQSQESSAKRSDEQRKMKEQQAAEELREKQAAEQ
>tr|G0FF25|G0FF25_ECOLX Protein TolA OS=Escherichia coli UMNF18 GN=tolA PE=4 SV=1
MSKATEQNDKLKRAIIISAVLHVILFAALIWSSFDENIEASAGGGGGSSIDAVMVDSGAVVEQYKRMQSQESSAKRSDEQRKMKEQQAAEELREKQAAEQ
>tr|E1HTU8|E1HTU8_ECOLX Protein TolA OS=Escherichia coli MS 146-1 GN=tolA PE=4 SV=1
MSKATEQNDKLKRAIIISAVLHVILFAALIWSSFDENIEASAGGGGGSSIDAVMVDSGAVVEQYKRMQSQESSAKRSDEQRKMKEQQAAEELREKQAAEQ
>tr|A0A0V9RE67|A0A0V9RE67_ECOLX Protein TolA OS=Escherichia coli GN=tolA PE=4 SV=1
MSKATEQNDKLKRAIIISAVLHVILFAALIWSSFDENIEASAGGGGGSSIDAVMVDSGAVVEQYKRMQSQELSAKRSDEQRKMKEQQAAEELREKQAAEQ
>tr|U9XT50|U9XT50_ECOLX Protein TolA OS=Escherichia coli 110957 GN=HMPREF1588_04878 PE=4 SV=1
MSKATEQNDKLKRAIIISAVLHVILFAALIWSSFDENIEASAGGGGGSSIDAVMVDSGAVVEQYKRMQSQESSAKRSDEQRKMKEQQAAEELREKQAAEQ
>tr|A0A029KZY9|A0A029KZY9_ECOLX Protein TolA OS=Escherichia coli 1-182-04_S3_C3 GN=tolA PE=4 SV=1
MSKATEQNDKLKRAIIISAVLHVILFAALIWSSFDENIEASAGGGGGSSIDAVMVDSGAVVEQYKRMQSQESSAKRSDEQRKIKEQQAAEELREKQAAEQ
>tr|A0A062YFU2|A0A062YFU2_ECOLX Protein TolA OS=Escherichia coli 2-011-08_S1_C1 GN=tolA PE=4 SV=1
MSKATEQNDKLKRAIIISAVLHVILFAALIWSSFDENIEASAGGGGGSSIDAVMVDSGAVVEQYKRMQSQESSAKRSDEQRKMKEQQAAEELREKQAAEQ
>tr|B7LAE6|B7LAE6_ECO55 TolA protein OS=Escherichia coli (strain 55989 / EAEC) GN=tolA PE=4 SV=1
MSKATEQNDKLKRAIIISAVLHVILFAALIWSSFDENIEASAGGGGGSSIDAVMVDSGAVVEQYKRMQSQESSAKRSDEQRKMKEQQAAEELREKQAAEQ
>tr|E1JA69|E1JA69_ECOLX Protein TolA OS=Escherichia coli MS 124-1 GN=tolA PE=4 SV=1
MSKATEQNDKLKRAIIISAVLHVILFAALIWSSFDENIEASAGGGGGSSIDAVMVDSGAVVEQYKRMQSQESSAKRSDEQRKMKEQQAAEELREKQAAEQ
>tr|A0A0J2B548|A0A0J2B548_ECOLX Cell envelope integrity inner membrane protein TolA OS=Escherichia coli GN=tolA PE=4 SV=1
MSKATEQNDKLKRAIIISAVLHVILFAALIWSSFDENIEASAGGGGGSSIDAVMVDSGAVVEQYKRMQSQESSAKRSDEQRKMKEQQAAEELREKQAAEQ
>tr|A0A0K4N5S1|A0A0K4N5S1_ECOLX Cell envelope integrity inner membrane protein TolA OS=Escherichia coli GN=tolA PE=4 SV=1
MSKATEQNDKLKRAIIISAVLHVILFAALIWSSFDENIEASAGGGGGSSIDAVMVDSGAVVEQYKRMQSQESSAKRSDEQRKMKEQQAAEELREKQAAEQ
>tr|D3QMT2|D3QMT2_ECOCB TolA colicin import membrane protein OS=Escherichia coli O55:H7 (strain CB9615 / EPEC) GN=tolA PE=4 SV=1
MSKATEQNDKLKRAIIISAVLHVILFAALIWSSFDENIEASAGGGGGSSIDAVMVDSGAVVEQYKRMQSQESSAKRSDEQRKMKEQQAAEELREKQAAEQ
>tr|W1AXT8|W1AXT8_KLEPN TolA protein OS=Klebsiella pneumoniae IS22 PE=4 SV=1
MSKATEQNDKLKRAIIISAVLHVILFAALIWSSFDENIEASAGGGGGSSIDAVMVDSGAVVEQYKRMQSQESSAKRSDEQRKMKEQQAAEELREKQAAEQ
>tr|A0A0B0VTB3|A0A0B0VTB3_ECOLX Membrane protein OS=Escherichia coli GN=tolA PE=4 SV=1
MSKATEQNDKLKRAIIISAVLHVILFAALIWSSFDENIEASAGGGGGSSIDAVMVDSGAVVEQYKRMQSQESSAKRSDEQRKIKEQQAAEELREKQAAEQ
>tr|A0A073FZ20|A0A073FZ20_ECOLX Protein TolA OS=Escherichia coli 2-427-07_S4_C3 GN=tolA PE=4 SV=1
MSKATEQNDKLKRAIIISAVLHVILFAALIWSSFDENIEASAGGGGGSSIDAVMVDSGAVVEQYKRMQSQESSAKRSDEQRKMKEQQAAEELREKQAAEQ
>tr|A0A0H3EEQ8|A0A0H3EEQ8_ECO8N Cell envelope integrity inner membrane protein TolA OS=Escherichia coli O83:H1 (strain NRG 857C / AIEC) GN=tolA PE=4 SV=1
MSKATEQNDKLKRAIIISAVLHVILFAALIWSSFDENIEASAGGGGGSSIDAVMVDSGAVVEQYKRMQSQESSAKRSDEQRKMKEQQAAEELREKQAAEQ
>tr|A0A0V7WF96|A0A0V7WF96_ECOLX Protein TolA OS=Escherichia coli GN=tolA PE=4 SV=1
MSKATEQNDKLKRAIIISAVLHVILFAALIWSSFDENIEASAGGGGGSSIDAVMVDSGAVVEQYKRMQSQESSAKRSDEQRKMKEQQAAEELREKQAAEQ
>tr|M9H399|M9H399_ECOLX Protein TolA OS=Escherichia coli MP021561.2 GN=tolA PE=4 SV=1
MSKATEQNDKLKRAIIISAVLHVILFAALIWSSFDENIEASAGGGGGSSIDAVMVDSGAVVEQYKRMQSQESSAKRSDEQRKMKEQQAAEELREKQAAEQ
>tr|V0UCG2|V0UCG2_ECOLX Protein TolA OS=Escherichia coli 907710 GN=HMPREF1598_00313 PE=4 SV=1
MSKATEQNDKLKRAIIISAVLHVILFAALIWSSFDENIEASAGGGGGSSIDAVMVDSGAVVEQYKRMQSQESSAKRSDEQRKMKEQQAAEELREKQAAEQ
>tr|T5PK02|T5PK02_ECOLX Protein tolA OS=Escherichia coli HVH 6 (3-8296502) GN=G686_00698 PE=4 SV=1
MSKATEQNDKLKRAIIISAVLHVILFAALIWSSFDENIEASAGGGGGSSIDAVMVDSGAVVEQYKRMQSQESSAKRSDEQRKMKEQQAAEELREKQAAEQ
>tr|A0A125X6U3|A0A125X6U3_ECOLX Protein TolA OS=Escherichia coli 1-110-08_S3_C1 GN=tolA PE=4 SV=1
MSKATEQNDKLKRAIIISAVLHVILFAALIWSSFDENIEASAGGGGGSSIDAVMVDSGAVVEQYKRMQSQESSAKRSDEQRKMKEQQAAEELREKQAAEQ
>tr|V6FDE3|V6FDE3_ECOLX Uncharacterized protein OS=Escherichia coli 97.0259 GN=EC990741_0842 PE=4 SV=1
MSKATEQNDKLKRAIIISAVLHVILFAALIWSSFDENIEASAGGGGGSSIDAVMVDSGAVVEQYKRMQSQESSAKRSDEQRKMKEQQAAEELREKQAAEQ
>tr|A0A075L621|A0A075L621_ECOLX Protein TolA OS=Escherichia coli B7A GN=TolA PE=4 SV=1
MSKATEQNDKLKRAIIISAVLHVILFAALIWSSFDENIEASAGGGGGSSIDAVMVDSGAVVEQYKRMQSQESSAKRSDEQRKMKEQQAAEELREKQAAEQ
>tr|J7Q6L3|J7Q6L3_ECOLX Cell envelope integrity inner membrane protein TolA OS=Escherichia coli GN=tolA PE=4 SV=1
MSKATEQNDKLKRAIIISAVLHVILFAALIWSSFDENIEASAGGGGGSSIDAVMVDSGAVVEQYKRMQSQESSAKRSDEQRKMKEQQAAEELREKQAAEQ
>tr|N2JPR0|N2JPR0_ECOLX Protein TolA OS=Escherichia coli P0301867.4 GN=tolA PE=4 SV=1
MSKATEQNDKLKRAIIISAVLHVILFAALIWSSFDENIEASAGGGGGSSIDAVMVDSGAVVEQYKRMQSQESSAKRSDEQRKMKEQQAAEELREKQAAEQ
>tr|N4NMS4|N4NMS4_ECOLX Protein TolA OS=Escherichia coli P0301867.3 GN=tolA PE=4 SV=1
MSKATEQNDKLKRAIIISAVLHVILFAALIWSSFDENIEASAGGGGGSSIDAVMVDSGAVVEQYKRMQSQESSAKRSDEQRKMKEQQAAEELREKQAAEQ
>tr|A0A0H0H6J6|A0A0H0H6J6_ECOLX Membrane protein OS=Escherichia coli GN=tolA PE=4 SV=1
MSKATEQNDKLKRAIIISAVLHVILFAALIWSSFDENIEASAGGGGGSSIDAVMVDSGAVVEQYKRMQSQESSAKRSDEQRKMKEQQAAEELREKQAAEQ
>tr|A0A0E0Y5M0|A0A0E0Y5M0_ECO1C Cell envelope integrity inner membrane protein TolA OS=Escherichia coli O104:H4 (strain 2011C-3493) GN=tolA PE=4 SV=1
MSKATEQNDKLKRAIIISAVLHVILFAALIWSSFDENIEASAGGGGGSSIDAVMVDSGAVVEQYKRMQSQESSAKRSDEQRKMKEQQAAEELREKQAAEQ
>tr|U9XQA7|U9XQA7_ECOLX Protein TolA OS=Escherichia coli 113303 GN=HMPREF1591_03851 PE=4 SV=1
MSKATEQNDKLKRAIIISAVLHVILFAALIWSSFDENIEASAGGGGGSSIDAVMVDSGAVVEQYKRMQSQESSAKRSDEQRKMKEQQAAEELREKQAAEQ
>tr|N2K6X9|N2K6X9_ECOLX Protein TolA OS=Escherichia coli P0301867.2 GN=tolA PE=4 SV=1
MSKATEQNDKLKRAIIISAVLHVILFAALIWSSFDENIEASAGGGGGSSIDAVMVDSGAVVEQYKRMQSQESSAKRSDEQRKMKEQQAAEELREKQAAEQ
>tr|N4P5I2|N4P5I2_ECOLX Protein TolA OS=Escherichia coli P0301867.5 GN=tolA PE=4 SV=1
MSKATEQNDKLKRAIIISAVLHVILFAALIWSSFDENIEASAGGGGGSSIDAVMVDSGAVVEQYKRMQSQESSAKRSDEQRKMKEQQAAEELREKQAAEQ
>tr|A0A0K5ZMN0|A0A0K5ZMN0_ECOLX Cell envelope integrity inner membrane protein TolA OS=Escherichia coli GN=tolA PE=4 SV=1
MSKATEQNDKLKRAIIISAVLHVILFAALIWSSFDENIEASAGGGGGSSIDAVMVDSGAVVEQYKRMQSQESSAKRSDEQRKMKEQQAAEELREKQAAEQ
>tr|A0A0F3UET4|A0A0F3UET4_ECOLX Cell envelope integrity inner membrane protein TolA OS=Escherichia coli GN=tolA PE=4 SV=1
MSKATEQNDKLKRAIIISAVLHVILFAALIWSSFDENIEASAGGGGGSSIDAVMVDSGAVVEQYKRMQSQESSAKRSDEQRKMKEQQAAEELREKQAAEQ
>tr|A0A0A0FE88|A0A0A0FE88_ECOLX Protein TolA OS=Escherichia coli G3/10 GN=EL76_3350 PE=4 SV=1
MSKATEQNDKLKRAIIISAVLHVILFAALIWSSFDENIEASAGGGGGSSIDAVMVDSGAVVEQYKRMQSQESSAKRSDEQRKIKEQQAAEELREKQAAEQ
>tr|L3KYU8|L3KYU8_ECOLX Protein tolA OS=Escherichia coli KTE51 GN=A1SA_01274 PE=4 SV=1
MSKATEQNDKLKRAIIISAVLHVILFAALIWSSFDENIEASAGGGGGSSIDAVMVDSGAVVEQYKRMQSQESSAKRSDEQRKMKEQQAAEELREKQAAEQ
>tr|E6BD84|E6BD84_ECOLX Protein TolA OS=Escherichia coli MS 85-1 GN=tolA PE=4 SV=1
MSKATEQNDKLKRAIIISAVLHVILFAALIWSSFDENIEASAGGGGGSSIDAVMVDSGAVVEQYKRMQSQESSAKRSDEQRKMKEQQAAEELREKQAAEQ
>tr|F4VBH0|F4VBH0_ECOLX Protein TolA OS=Escherichia coli H591 GN=ECPG_04427 PE=4 SV=1
MSKATEQNDKLKRAIIISAVLHVILFAALIWSSFDENIEASAGGGGGSSIDAVMVDSGAVVEQYKRMQSQESSAKRSDEQRKMKEQQAAEELREKQAAEQ
>tr|A0A070SLL7|A0A070SLL7_ECOLX Protein TolA OS=Escherichia coli 2-210-07_S3_C3 GN=tolA PE=4 SV=1
MSKATEQNDKLKRAIIISAVLHVILFAALIWSSFDENIEASAGGGGGSSIDAVMVDSGAVVEQYKRMQSQESSAKRSDEQRKMKEQQAAEELREKQAAEQ
>tr|T9GGN9|T9GGN9_ECOLX Protein tolA OS=Escherichia coli UMEA 3240-1 GN=G952_00772 PE=4 SV=1
MSKATEQNDKLKRAIIISAVLHVILFAALIWSSFDENIEASAGGGGGSSIDAVMVDSGAVVEQYKRMQSQESSAKRSDEQRKMKEQQAAEELREKQAAEQ
>tr|S1DZQ8|S1DZQ8_ECOLX Protein tolA OS=Escherichia coli KTE64 GN=A1U1_00582 PE=4 SV=1
MSKATEQNDKLKRAIIISAVLHVILFAALIWSSFDENIEASAGGGGGSSIDAVMVDSGAVVEQYKRMQSQESSAKRSDEQRKMKEQQAAEELREKQAAEQ
>tr|M9F455|M9F455_ECOLX Protein TolA OS=Escherichia coli P0301867.1 GN=tolA PE=4 SV=1
MSKATEQNDKLKRAIIISAVLHVILFAALIWSSFDENIEASAGGGGGSSIDAVMVDSGAVVEQYKRMQSQESSAKRSDEQRKMKEQQAAEELREKQAAEQ
>tr|V2RID9|V2RID9_ECOLX Protein tolA OS=Escherichia coli HVH 50 (4-2593475) GN=G723_01845 PE=4 SV=1
MSKATEQNDKLKRAIIISAVLHVILFAALIWSSFDENIEASAGGGGGSSIDAVMVDSGAVVEQYKRMQSQESSAKRSDEQRKMKEQQAAEELREKQAAEQ
>tr|A0A177BTA4|A0A177BTA4_ECOLX Protein tolA OS=Escherichia coli PCN079 GN=PPECC79_7260 PE=4 SV=1
MSKATEQNDKLKRAIIISAVLHVILFAALIWSSFDENIEASAGGGGGSSIDAVMVDSGAVVEQYKRMQSQESSAKRSDEQRKMKEQQAAEELREKQAAEQ
>tr|A0A176ZN48|A0A176ZN48_ECOLX Protein TolA OS=Escherichia coli GN=tolA PE=4 SV=1
MSKATEQNDKLKRAIIISAVLHVILFAALIWSSFDENIEASAGGGGGSSIDAVMVDSGAVVEQYKRMQSQESSAKRSDEQRKMKEQQAAEELREKQAAEQ
>tr|A0A074ISA3|A0A074ISA3_ECOLX Protein TolA OS=Escherichia coli 1-392-07_S4_C1 GN=tolA PE=4 SV=1
MSKATEQNDKLKRAIIISAVLHVILFAALIWSSFDENIEASAGGGGGSSIDAVMVDSGAVVEQYKRMQSQESSAKRSDEQRKMKEQQAAEELREKQAAEQ
>tr|A0A0E1T3J3|A0A0E1T3J3_ECOLX Protein TolA OS=Escherichia coli 53638 GN=tolA PE=4 SV=1
MSKATEQNDKLKRAIIISAVLHVILFAALIWSSFDENIEASAGGGGGSSIDAVMVDSGAVVEQYKRMQSQESSAKRSDEQRKMKEQQAAEELREKQAAEQ
>tr|V6FYN0|V6FYN0_ECOLX Uncharacterized protein OS=Escherichia coli 99.0741 GN=EC970259_1177 PE=4 SV=1
MSKATEQNDKLKRAIIISAVLHVILFAALIWSSFDENIEASAGGGGGSSIDAVMVDSGAVVEQYKRMQSQESSAKRSDEQRKMKEQQAAEELREKQAAEQ
>tr|I2WQ92|I2WQ92_ECOLX Uncharacterized protein OS=Escherichia coli 4.0967 GN=EC40967_0810 PE=4 SV=1
MSKATEQNDKLKRAIIISAVLHVILFAALIWSSFDENIEASAGGGGGSSIDAVMVDSGAVVEQYKRMQSQESSAKRSDEQRKMKEQQAAEELREKQAAEQ
>tr|A0A025CGE8|A0A025CGE8_ECOLX Membrane protein OS=Escherichia coli O145:NM str. 2010C-3526 GN=tolA PE=4 SV=1
MSKATEQNDKLKRAIIISAVLHVILFAALIWSSFDENIEASAGGGGGSSIDAVMVDSGAVVEQYKRMQSQESSAKRSDEQRKMKEQQAAEELREKQAAEQ
>tr|D3GY87|D3GY87_ECO44 Colicin import protein OS=Escherichia coli O44:H18 (strain 042 / EAEC) GN=tolA PE=4 SV=1
MSKATEQNDKLKRAIIISAVLHVILFAALIWSSFDENIEASAGGGGGSSIDAVMVDSGAVVEQYKRMQSQESSAKRSDEQRKMKEQQAAEELREKQAAEQ
>tr|A0A029N0C6|A0A029N0C6_ECOLX Protein TolA OS=Escherichia coli 1-182-04_S3_C1 GN=tolA PE=4 SV=1
MSKATEQNDKLKRAIIISAVLHVILFAALIWSSFDENIEASAGGGGGSSIDAVMVDSGAVVEQYKRMQSQESSAKRSDEQRKIKEQQAAEELREKQAAEQ
>tr|L5HNF6|L5HNF6_ECOLX Protein tolA OS=Escherichia coli KTE85 GN=WGO_00735 PE=4 SV=1
MSKATEQNDKLKRAIIISAVLHVILFAALIWSSFDENIEASAGGGGGSSIDAVMVDSGAVVEQYKRMQSQESSAKRSDEQRKMKEQQAAEELREKQAAEQ
>tr|L4JEK7|L4JEK7_ECOLX Protein tolA OS=Escherichia coli KTE146 GN=A311_01271 PE=4 SV=1
MSKATEQNDKLKRAIIISAVLHVILFAALIWSSFDENIEASAGGGGGSSIDAVMVDSGAVVEQYKRMQSQESSAKRSDEQRKMKEQQAAEELREKQAAEQ
>tr|V0Z3M5|V0Z3M5_ECOLX Protein TolA OS=Escherichia coli 908573 GN=HMPREF1611_01901 PE=4 SV=1
MSKATEQNDKLKRAIIISAVLHVILFAALIWSSFDENIEASAGGGGGSSIDAVMVDSGAVVEQYKRMQSQESSAKRSDEQRKMKEQQAAEELREKQAAEQ
>tr|A0A179TK12|A0A179TK12_ECOLX Cell envelope integrity protein TolA OS=Escherichia coli GN=tolA PE=4 SV=1
MSKATEQNDKLKRAIIISAVLHVILFAALIWSSFDENIEASAGGGGGSSIDAVMVDSGAVVEQYKRMQSQESSAKRSDEQRKMKEQQAAEELREKQAAEQ
>tr|E0J6E8|E0J6E8_ECOLW Membrane anchored protein in TolA-TolQ-TolR complex OS=Escherichia coli (strain ATCC 9637 / CCM 2024 / DSM 1116 / NCIMB 8666 / 
MSKATEQNDKLKRAIIISAVLHVILFAALIWSSFDENIEASAGGGGGSSIDAVMVDSGAVVEQYKRMQSQESSAKRSDEQRKMKEQQAAEELREKQAAEQ
>tr|I2SYF4|I2SYF4_ECOLX Uncharacterized protein OS=Escherichia coli 1.2264 GN=EC12264_0856 PE=4 SV=1
MSKATEQNDKLKRAIIISAVLHVILFAALIWSSFDENIEASAGGGGGSSIDAVMVDSGAVVEQYKRMQSQESSAKRSDEQRKMKEQQAAEELREKQAAEQ
>tr|A0A0E0TUZ7|A0A0E0TUZ7_ECOLX Colicin import membrane protein TolA OS=Escherichia coli UMNK88 GN=tolA PE=4 SV=1
MSKATEQNDKLKRAIIISAVLHVILFAALIWSSFDENIEASAGGGGGSSIDAVMVDSGAVVEQYKRMQSQESSAKRSDEQRKMKEQQAAEELREKQAAEQ
>tr|A0A080G278|A0A080G278_ECOLX Protein TolA OS=Escherichia coli 1-392-07_S4_C3 GN=tolA PE=4 SV=1
MSKATEQNDKLKRAIIISAVLHVILFAALIWSSFDENIEASAGGGGGSSIDAVMVDSGAVVEQYKRMQSQESSAKRSDEQRKMKEQQAAEELREKQAAEQ
>tr|A0A0P8ANR8|A0A0P8ANR8_ECOLX Protein TolA OS=Escherichia coli TW10598 GN=tolA PE=4 SV=1
MSKATEQNDKLKRAIIISAVLHVILFAALIWSSFDENIEASAGGGGGSSIDAVMVDSGAVVEQYKRMQSQESSAKRSDEQRKMKEQQAAEELREKQAAEQ
>tr|C8TKP4|C8TKP4_ECO26 Membrane anchored protein TolA in TolA-TolQ-TolR complex OS=Escherichia coli O26:H11 (strain 11368 / EHEC) GN=tolA PE=4 SV=1
MSKATEQNDKLKRAIIISAVLHVILFAALIWSSFDENIEASAGGGGGSSIDAVMVDSGAVVEQYKRMQSQESSAKRSDEQRKMKEQQAAEELREKQAAEQ
>tr|T9E2S5|T9E2S5_ECOLX Protein tolA OS=Escherichia coli UMEA 3212-1 GN=G943_00098 PE=4 SV=1
MSKATEQNDKLKRAIIISAVLHVILFAALIWSSFDENIEASAGGGGGSSIDAVMVDSGAVVEQYKRMQSQESSAKRSDEQRKMKEQQAAEELREKQAAEQ
>tr|A0A142UUW8|A0A142UUW8_ECOLX Membrane protein OS=Escherichia coli str. Sanji GN=tolA PE=4 SV=1
MSKATEQNDKLKRAIIISAVLHVILFAALIWSSFDENIEASAGGGGGSSIDAVMVDSGAVVEQYKRMQSQESSAKRSDEQRKMKEQQAAEELREKQAAEQ
>tr|A0A029PSI9|A0A029PSI9_ECOLX Protein TolA OS=Escherichia coli 2-011-08_S1_C2 GN=tolA PE=4 SV=1
MSKATEQNDKLKRAIIISAVLHVILFAALIWSSFDENIEASAGGGGGSSIDAVMVDSGAVVEQYKRMQSQESSAKRSDEQRKMKEQQAAEELREKQAAEQ
>tr|I2WBJ9|I2WBJ9_ECOLX Uncharacterized protein OS=Escherichia coli 9.0111 GN=EC90111_4720 PE=4 SV=1
MSKATEQNDKLKRAIIISAVLHVILFAALIWSSFDENIEASAGGGGGSSIDAVMVDSGAVVEQYKRMQSQESSAKRSDEQRKMKEQQAAEELREKQAAEQ
>tr|A0A069XPY9|A0A069XPY9_ECOLX Protein TolA OS=Escherichia coli 3-373-03_S4_C2 GN=tolA PE=4 SV=1
MSKATEQNDKLKRAIIISAVLHVILFAALIWSSFDENIEASAGGGGGSSIDAVMVDSGAVVEQYKRMQSQESSAKRSDEQRKMKEQQAAEELREKQAAEQ
>tr|N3FNZ7|N3FNZ7_ECOLX Protein TolA OS=Escherichia coli P0301867.11 GN=tolA PE=4 SV=1
MSKATEQNDKLKRAIIISAVLHVILFAALIWSSFDENIEASAGGGGGSSIDAVMVDSGAVVEQYKRMQSQESSAKRSDEQRKMKEQQAAEELREKQAAEQ
>tr|A0A142H0R6|A0A142H0R6_9ENTR Protein TolA OS=Shigella sp. PAMC 28760 GN=tolA PE=4 SV=1
MSKATEQNDKLKRAIIISAVLHVILFAALIWSSFDENIEASAGGGGGSSIDAVMVDSGAVVEQYKRMQSQESSAKRSDEQRKMKEQQAAEELREKQAAEQ
>tr|A0A0W3CXT8|A0A0W3CXT8_ESCFE Protein TolA OS=Escherichia fergusonii GN=tolA PE=4 SV=1
MSKATEQNDKLKRAIIISAVLHVILFAALIWSSFDENIEASAGGGGGSSIDAVMVDSGAVVEQYKRMQSQESSAKRSDEQRKMKEQQAAEELREKQAAEQ
>tr|D7ZCH1|D7ZCH1_ECOLX Protein TolA OS=Escherichia coli MS 69-1 GN=tolA PE=4 SV=1
MSKATEQNDKLKRAIIISAVLHVILFAALIWSSFDENIEASAGGGGGSSIDAVMVDSGAVVEQYKRMQSQESSAKRSDEQRKMKEQQAAEELREKQAAEQ
>tr|A0A070ULC0|A0A070ULC0_ECOLX Protein TolA OS=Escherichia coli 2-177-06_S3_C2 GN=tolA PE=4 SV=1
MSKATEQNDKLKRAIIISAVLHVILFAALIWSSFDENIEASAGGGGGSSIDAVMVDSGAVVEQYKRMQSQESSAKRSDEQRKMKEQQAAEELREKQAAEQ
>tr|A0A192EM62|A0A192EM62_ECOLX Protein TolA OS=Escherichia coli GN=tolA PE=4 SV=1
MSKATEQNDKLKRAIIISAVLHVILFAALIWSSFDENIEASAGGGGGSSIDAVMVDSGAVVEQYKRMQSQESSAKRSDEQRKMKEQQAAEELREKQAAEQ
>tr|A0A070D5D4|A0A070D5D4_ECOLX Membrane protein OS=Escherichia coli O145:H25 str. 07-3858 GN=tolA PE=4 SV=1
MSKATEQNDKLKRAIIISAVLHVILFAALIWSSFDENIEASAGGGGGSSIDAVMVDSGAVVEQYKRMQSQESSAKRSDEQRKIKEQQAAEELREKQAAEQ
>tr|D7XDL2|D7XDL2_ECOLX Protein TolA OS=Escherichia coli MS 198-1 GN=tolA PE=4 SV=1
MSKATEQNDKLKRAIIISAVLHVILFAALIWSSFDENIEASAGGGGGSSIDAVMVDSGAVVEQYKRMQSQESSAKRSDEQRKMKEQQAAEELREKQAAEQ
>tr|V0XMG8|V0XMG8_ECOLX Protein TolA OS=Escherichia coli 908541 GN=HMPREF1609_04085 PE=4 SV=1
MSKATEQNDKLKRAIIISAVLHVILFAALIWSSFDENIEASAGGGGGSSIDAVMVDSGAVVEQYKRMQSQESSAKRSDEQRKMKEQQAAEELREKQAAEQ
>tr|F4TBV3|F4TBV3_ECOLX Protein TolA OS=Escherichia coli M718 GN=ECJG_00176 PE=4 SV=1
MSKATEQNDKLKRAIIISAVLHVILFAALIWSSFDENIEASAGGGGGSSIDAVMVDSGAVVEQYKRMQSQESSAKRSDEQRKMKEQQAAEELREKQATEQ
>tr|A0A073GIZ5|A0A073GIZ5_ECOLX Protein TolA OS=Escherichia coli 3-267-03_S4_C1 GN=tolA PE=4 SV=1
MSKATEQNDKLKRAIIISAVLHVILFAALIWSSFDENIEASAGGGGGSSIDAVMVDSGAVVEQYKRMQSQESSAKRSDEQRKMKEQQAAEELREKQAAEQ
>tr|L2V9B6|L2V9B6_ECOLX Protein tolA OS=Escherichia coli KTE10 GN=WCM_02635 PE=4 SV=1
MSKATEQNDKLKRAIIISAVLHVILFAALIWSSFDENIEASAGGGGGSSIDAVMVDSGAVVEQYKRMQSQESSAKRSDEQRKMKEQQAAEELREKQAAEQ
>tr|U9ZCK9|U9ZCK9_ECOLX Protein TolA OS=Escherichia coli 907713 GN=HMPREF1599_04323 PE=4 SV=1
MSKATEQNDKLKRAIIISAVLHVILFAALIWSSFDENIEASAGGGGGSSIDAVMVDSGAVVEQYKRMQSQESSAKRSDEQRKMKEQQAAEELREKQAAEQ
>tr|S1IS39|S1IS39_ECOLX Protein tolA OS=Escherichia coli KTE108 GN=A1WU_02434 PE=4 SV=1
MSKATEQNDKLKRAIIISAVLHVILFAALIWSSFDENIEASAGGGGGSSIDAVMVDSGAVVEQYKRMQSQESSAKRSDEQRKIKEQQAAEELREKQAAEQ
>tr|A0A070KSI8|A0A070KSI8_ECOLX Protein TolA OS=Escherichia coli 2-156-04_S3_C2 GN=tolA PE=4 SV=1
MSKATEQNDKLKRAIIISAVLHVILFAALIWSSFDENIEASAGGGGGSSIDAVMVDSGAVVEQYKRMQNQESSAKRSDEQRKMKEQQAAEELREKQAAEQ
>tr|M9IZ08|M9IZ08_ECOLX Protein TolA OS=Escherichia coli MP020980.2 GN=tolA PE=4 SV=1
MSKATEQNDKLKRAIIISAVLHVILFAALIWSSFDENIEASAGGGGGSSIDAVMVDSGAVVEQYKRMQSQESSAKRSDEQRKMKEQQAAEELREKQAAEQ
>tr|N3JZ54|N3JZ54_ECOLX Protein TolA OS=Escherichia coli MP020980.1 GN=tolA PE=4 SV=1
MSKATEQNDKLKRAIIISAVLHVILFAALIWSSFDENIEASAGGGGGSSIDAVMVDSGAVVEQYKRMQSQESSAKRSDEQRKMKEQQAAEELREKQAAEQ
>tr|S1FE32|S1FE32_ECOLX Protein tolA OS=Escherichia coli KTE73 GN=A1UI_00800 PE=4 SV=1
MSKATEQNDKLKRAIIISAVLHAILFAALIWSSFDENIEASAGGGGGSSIDAVMVDSGAVVEQYKRMQSQESSAKRSDEQRKMKEQQAAEELREKQAAEQ
>tr|A0A0K9TDA3|A0A0K9TDA3_ECOLX TolA protein OS=Escherichia coli M114 GN=ERYG_02077 PE=4 SV=1
MSKATEQNDKLKRAIIISAVLHVILFAALIWSSFDENIEASAGGGGGSSIDAVMVDSGAVVEQYKRMQSQESSAKRSDEQRKMKEQQAAEELREKQAAEQ
>tr|E8Y623|E8Y623_ECOKO Protein TolA OS=Escherichia coli (strain ATCC 55124 / KO11FL) GN=EKO11_3140 PE=4 SV=1
MSKATEQNDKLKRAIIISAVLHVILFAALIWSSFDENIEASAGGGGGSSIDAVMVDSGAVVEQYKRMQSQESSAKRSDEQRKMKEQQAAEELREKQAAEQ
>tr|A0A028DM23|A0A028DM23_ECOLX Membrane protein OS=Escherichia coli O118:H16 str. 2009C-4446 GN=tolA PE=4 SV=1
MSKATEQNDKLKRAIIISAVLHVILFAALIWSSFDENIEASAGGGGGSSIDAVMVDSGAVVEQYKRMQSQESSAKRSDEQRKMKEQQAAEELREKQAAEQ
>tr|B6I811|B6I811_ECOSE TolA protein OS=Escherichia coli (strain SE11) GN=ECSE_0799 PE=4 SV=1
MSKATEQNDKLKRAIIISAVLHVILFAALIWSSFDENIEASAGGGGGSSIDAVMVDSGAVVEQYKRMQSQESSAKRSDEQRKMKEQQAAEELREKQAAEQ
>tr|C8U3X5|C8U3X5_ECO10 Membrane anchored protein TolA in TolA-TolQ-TolR complex OS=Escherichia coli O103:H2 (strain 12009 / EHEC) GN=tolA PE=4 SV=1
MSKATEQNDKLKRAIIISAVLHVILFAALIWSSFDENIEASAGGGGGSSIDAVMVDSGAVVEQYKRMQSQESSAKRSDEQRKMKEQQAAEELREKQAAEQ
>tr|A0A080FJV0|A0A080FJV0_ECOLX Protein TolA OS=Escherichia coli 6-537-08_S1_C3 GN=tolA PE=4 SV=1
-------------------MLHVILFAALIWSSFDENIEASAGGGGGSSIDAVMVDSGAVVEQYKRMQSQESSAKRSDEQRKMKEQQAAEELREKQAAEQ
>tr|N3NXZ3|N3NXZ3_ECOLX Protein TolA OS=Escherichia coli P0301867.13 GN=tolA PE=4 SV=1
-------------------MLHVILFAALIWSSFDENIEASAGGGGGSSIDAVMVDSGAVVEQYKRMQSQESSAKRSDEQRKMKEQQAAEELREKQAAEQ
>tr|D6J860|D6J860_ECOLX TolA protein OS=Escherichia coli B354 GN=ECEG_00049 PE=4 SV=1
-------------------MLHVILFAALIWSSFDENIEASAGGGGGSSIDAVMVDSGAVVEQYKRMQSQESSAKRSDEQRKMKEQQAAEELREKQAAEQ
>tr|I0VQ38|I0VQ38_ECOLX Uncharacterized protein OS=Escherichia coli W26 GN=ECW26_32360 PE=4 SV=1
-----------------------------------------------------MVDSGAVVEQYKRMQSQESSAKRSDEQRKMKEQQAAEELREKQAAEQ
>tr|A0A023YTS6|A0A023YTS6_ECOLX TolA protein OS=Escherichia coli O145:H28 str. RM12581 GN=tolA PE=4 SV=1
-----------------------------------------------------MVDSGAVVEQYKRMQSQESSAKRSDEQRKMKEQQAAEELREKQAAEQ
>tr|E9YED0|E9YED0_ECOLX TolA protein OS=Escherichia coli TA007 GN=ERHG_02000 PE=4 SV=1
MSKATEQNDKLKRAIIISAVLHVILFAALIWSSFDENIEASAGGGGGSSIDAVMVDSGAVVEQYKRMQSQESSAKRSDEQRKMKEQQAAEELREKQAAEQ
>tr|A0A0A1RVF2|A0A0A1RVF2_9ENTR TolA protein OS=Citrobacter pasteurii PE=4 SV=1
MSKATEQNDKLKRAIIISAVLHVILFAALIWSSFDEHIDASAGGGGGSSIDAVMVDPGAVVQQYDRQQQQQASAKRAEEQREKQAQQQAEELREKQAAEQ
>tr|W6J2Z4|W6J2Z4_9ENTR Membrane protein OS=Kosakonia sacchari SP1 GN=tolA PE=4 SV=1
MSKATVQNDKLKRAIIISAVLHVILVALLIWSSFDEHIDASSGGGGGSAIDAVMVDPGAVVENYNRQQQQQASAQRAKEQREKQAQQQAEELREKQAAEQ
>tr|R9VFW1|R9VFW1_9ENTR Uncharacterized protein OS=Enterobacter sp. R4-368 GN=H650_22400 PE=4 SV=1
-------------------------MALLIWSSFDEHIDASSGGGGGSAIDAVMVDPGAVVENYNRQQQQQASAQRAKEQREKQAQQQAEELREKQAAEQ
>tr|A0A192G081|A0A192G081_KLEPN Cell envelope integrity protein TolA OS=Klebsiella pneumoniae GN=tolA PE=4 SV=1
MSKATEQNDKLKRAIIISVALHIILIALLIWSSFDEHLDASAGGGGGSSIDAVMVDPGAVVNNYNRQQQQQASARRAAEQREKQAQQQAEELREKQAAEQ
>tr|A0A0L7TC26|A0A0L7TC26_9ENTR Membrane protein OS=Erwinia iniecta GN=NG42_01040 PE=4 SV=1
MSKATEQNDKLKRAIIISVILHIFLIALLIWSSFDEHIDASAGG-GGSDIDAVMVDPGAVVEQYNRQQNQQSDSKRAEQQRKKQAEQQAEELQQKQAAEQ
>tr|A0A0S3J9X3|A0A0S3J9X3_9ENTR Protein TolA OS=Klebsiella sp. G5 GN=tolA PE=4 SV=1
MSKATEQNDKLKRAIIISVVLHIILIALLIWSSFDEHIDASAGGGGGSSIDAVMVDPGAVVQNYNRQQQQAASAKRAQEQREKQAQQQAEEMREKQAAEQ
>tr|E3G3S2|E3G3S2_ENTLS Protein TolA OS=Enterobacter lignolyticus (strain SCF1) GN=Entcl_3082 PE=4 SV=1
MSKATEQNDKLKRAIIISVVLHIILIALLIWSSFDEHIDASAGGGGGSSIDAVMVDPGAVVQNYNRQQQQAASAKRAQEQREKQAQQQAEEMREKQAAEQ
>tr|A0A147G6X9|A0A147G6X9_9ENTR Membrane protein OS=Pantoea dispersa GN=SA5R_08100 PE=4 SV=1
MSKATEQNEKLKRAIIISVILHIVLIALLIWSSFNEHIEASG-GGGGSDIDAVMVDPGAVVEQYNRQQNQQSDSQRAEQQRQKQAQQQAEELQQKQAAEQ
>tr|E6WC32|E6WC32_PANSA Protein TolA OS=Pantoea sp. (strain At-9b) GN=Pat9b_1126 PE=4 SV=1
MSKATEQNEKLKRAIIISVILHIVLIALLVWSSFNEKIESS-GGGGGSDIDAVMVDPGAVVDQYNRQQNQQSDSKRAEQQREKQAQQQAEELQQKQTAEQ
>tr|U2NWD8|U2NWD8_9ENTR TolA protein OS=Pantoea sp. AS-PWVM4 GN=L579_1628 PE=4 SV=1
MSKATEQNEKLKRAIIISVILHIVLIALLIWSSFNEKIESS-GGGGGSDIDAVMVDPGAVVDQYNRQQNQQSDSKRAEQQREKQAQQQAEELQQKQAAEQ
>tr|A0A014N280|A0A014N280_9ENTR Membrane protein OS=Erwinia mallotivora GN=BG55_22130 PE=4 SV=1
MSKVAEQNDKLKRAIIISVILHIILIALLIWSSFDEHID--aSSGGGGGDIDAVMVDPGAVVEQYNRQQNQQSDSKRAEQQRQKQAQQQAEELQQKQAAEQ
>tr|A0A0J1N438|A0A0J1N438_9ENTR Protein TolA OS=Citrobacter sp. MGH100 GN=SK32_01898 PE=4 SV=1
MSKATEQNDKLKRAIIISAVLHVILFAALIWSSFDEHIDASAGGGGGSSIDAVMVDPGAVVQQYDRQQQQQASAKRAEEQREKQAQQQAEELREKQAAEQ
>tr|A0A140QN66|A0A140QN66_CITFR Protein tolA OS=Citrobacter freundii UCI 32 GN=P835_01188 PE=4 SV=1
MSKATEQNDKLKRAIIISAVLHVILFAALIWSSFDEHIDASAGGGGGSSIDAVMVDPGAVVQQYDRQQQQQASAKRAEEQREKQAQQQAEELREKQAAEQ
>tr|A0A0J1KUT5|A0A0J1KUT5_9ENTR Protein TolA OS=Citrobacter sp. MGH103 GN=SK33_03245 PE=4 SV=1
MSKATEQNDKLKRAIIISAVLHVILFAALIWSSFDEHIDASAGGGGGSSIDAVMVDPGAVVQQYDRQQQQQASAKRAEEQREKQAQQQAEELREKQAAEQ
>tr|R8X0R0|R8X0R0_9ENTR Protein tolA OS=Citrobacter sp. KTE151 GN=WC7_01234 PE=4 SV=1
MSKATEQNDKLKRAIIISAVLHVILFAALIWSSFDEHIDASAGGGGGSSIDAVMVDPGAVVQQYDRQQQQQASAKRAEEQREKQAQQQAEELREKQAAEQ
>tr|A0A0P8QSX8|A0A0P8QSX8_ENTCL Protein TolA OS=Enterobacter cloacae subsp. cloacae GN=tolA PE=4 SV=1
MSKATEQNDKLKRAIIISAVLHVILFAALIWSSFDEHIDASAGGGGGSSIDAVMVDPGAVVQQYDRQQQQQASAKRAEEQREKQAQQQAEELREKQAAEQ
>tr|A0A133L685|A0A133L685_CITFR Protein TolA OS=Citrobacter freundii GN=HMPREF3212_04846 PE=4 SV=1
MSKATEQNDKLKRAIIISAVLHVILFAALIWSSFDEHIDASAGGGGGSSIDAVMVDPGAVVQQYDRQQQQQASAKRAEEQREKQAQQQAEELREKQAAEQ
>tr|A0A0J1Q7J7|A0A0J1Q7J7_9ENTR Protein TolA OS=Citrobacter sp. MGH105 GN=SK35_01009 PE=4 SV=1
MSKATEQNDKLKRAIIISAVLHVILFAALIWSSFDEHIDASAGGGGGSSIDAVMVDPGAVVQQYDRQQQQQASAKRAEEQREKQAQQQAEELREKQAAEQ
>tr|A0A0F5SA53|A0A0F5SA53_CITAM Membrane protein OS=Citrobacter amalonaticus GN=tolA PE=4 SV=1
MSKATEQNDKLKRAIIISAVLHVILFAALIWSSFDEHIDASAGGGGGSSIDAVMVDPGAVVQQYDRQQQQQASAKRAEEQREKQAQQQAEELREKQAAEQ
>tr|W1FRK3|W1FRK3_ECOLX TolA protein OS=Escherichia coli ISC11 PE=4 SV=1
MSKATEQNDKLKRAIIISAVLHVILFAALIWSSFDEHIDASAGGGGGSSIDAVMVDPGAVVQQYDRQQQQQASAKRAEEQREKQAQQQAEELREKQAAEQ
>tr|A0A0P8PVF6|A0A0P8PVF6_CITFR Protein TolA OS=Citrobacter freundii GN=tolA PE=4 SV=1
MSKATEQNDKLKRAIIISAVLHVILFAALIWSSFDEHIDASAGGGGGSSIDAVMVDPGAVVQQYDRQQQQQASAKRAEEQREKQAQQQAEELREKQAAEQ
>tr|A0A090TZ64|A0A090TZ64_9ENTR TolA protein OS=Citrobacter werkmanii NBRC 105721 GN=tolA PE=4 SV=1
MSKATEQNDKLKRAIIISAVLHVILFAALIWSSFDEHIDASAGGGGGSSIDAVMVDPGAVVQQYDRQQQQQASAKRAEEQREKQAQQQAEELREKQAAEQ
>tr|A0A064E8L2|A0A064E8L2_CITFR Protein tolA OS=Citrobacter freundii MGH 56 GN=AF42_00576 PE=4 SV=1
MSKATEQNDKLKRAIIISAVLHVILFAVLIWSSFDEHIDASAGGGGGSSIDAVMVDPGAVVQQYDRQQQQQASAKRAEEQREKQAQQQAEELREKQAAEQ
>tr|A0A0J0HSH6|A0A0J0HSH6_9ENTR Membrane protein OS=Enterobacter sp. GN02600 GN=tolA PE=4 SV=1
MSKATEQNDKLKRAIIISAVLHVILFAALIWSSFDEHIDASAGGGGGSSIDAVMVDPGAVVQQYDRQQQQQASAKRAEEQREKQAQQQAEELREKQAAEQ
>tr|A0A117HWP9|A0A117HWP9_SALCE Cell envelope integrity inner membrane protein TolA OS=Salmonella choleraesuis GN=NGUA41_02421 PE=4 SV=1
MSKATEQNDKLKRAIIISAVLHVILFAALIWSSFDEHIDASAGGGGGSSIDAVMVDPGAVVQQYDRQQQQQASAKRAEEQREKQAQQQAEELREKQAAEQ
>tr|A0A023V946|A0A023V946_CITFR Membrane protein OS=Citrobacter freundii CFNIH1 GN=tolA PE=4 SV=1
MSKATEQNDKLKRAIIISAVLHVILFAALIWSSFDEHIDASAGGGGGSSIDAVMVDPGAVVQQYDRQQQQQASAKRAEEQREKQAQQQAEELREKQAAEQ
>tr|A0A0J1L4S9|A0A0J1L4S9_9ENTR Protein TolA OS=Citrobacter sp. MGH109 GN=SK37_02512 PE=4 SV=1
MSKATEQNDKLKRAIIISAVLHVILFAALIWSSFDEHIDASAGGGGGSSIDAVMVDPGAVVQQYDRQQQQQASAKRAEEQREKQAQQQAEELREKQAAEQ
>tr|A0A0P8HQH8|A0A0P8HQH8_CITFR Protein TolA OS=Citrobacter freundii GN=tolA PE=4 SV=1
MSKATEQNDKLKRAIIISAVLHVILFAALIWSSFDEHIDASAGGGGGSSIDAVMVDPGAVVQQYDRQQQQQASAKRAEEQREKQAQQQAEELREKQAAEQ
>tr|I6H8J1|I6H8J1_SHIFL Protein TolA OS=Shigella flexneri 1235-66 GN=tolA PE=4 SV=1
-------------------MLHVILFAALIWSSFDEHIDASAGGGGGSSIDAVMVDPGAVVQQYDRQQQQQASAKRAEEQREKQAQQQAEELREKQAAEQ
>tr|F5MYV1|F5MYV1_SHIFL Protein TolA OS=Shigella flexneri VA-6 GN=tolA PE=4 SV=1
MSKATEQNDKLKRAIIISAVLHVILFAALIWSSFDENIEASAGGGGGSSIDAVMVDSGAVVEQYKRMQSQESSAKRSDEQRKMKEQQAAEELREKQAAEQ
>tr|I6H8J9|I6H8J9_SHIFL TolA family protein OS=Shigella flexneri 1235-66 GN=SF123566_1012 PE=4 SV=1
-------------------MLHVILFAALIWSSFDENIEASa-GGGGGSSIDAVMVDSGAVVEQYKRMQSQESSAKRSDEQRKMKEQQAAEELREKQAAEQ
>tr|V3PZ99|V3PZ99_9ENTR Protein tolA OS=Enterobacter sp. MGH 24 GN=L370_02637 PE=4 SV=1
MSKATEQNDKLKRAIIVSAVLHVILFAALIWSSFDEHIDASAGGGGGSSIDAVMVDPGAVVQNYNREQQQKASAKRAEEQREKQSQQQAEELREKQAAEQ
>tr|A0A0V9DV55|A0A0V9DV55_9ENTR Protein TolA OS=Enterobacter sp. 50588862 GN=tolA PE=4 SV=1
MSKATEQNDKLKRAIIVSAVLHVILFAGLIWSSFDEHIDASAGGGGGSSIDAVMVDPGAVVQNYNREQQQKASAKRAEEQREKQAQQQAEELREKQAAEQ
>tr|A0A0M1R227|A0A0M1R227_ENTCL Cell envelope integrity inner membrane protein TolA OS=Enterobacter cloacae subsp. dissolvens SDM GN=tolA PE=4 SV=1
MSKATEQNDKLKRAIIVSAVLHVILFAGLIWSSFDEHIDASAGGGGGSSIDAVMVDPGAVVQNYNRQQQQQASAKRAEEQREKQAQQQAEELREKQAAEQ
>tr|A0A126PRS7|A0A126PRS7_ENTCL Protein TolA OS=Enterobacter cloacae GN=tolA PE=4 SV=1
MSKATEQNDKLKRAIIVSAVLHVILFAALIWSSFDEHIDASAGGGGGSSIDAVMVDPGAVVQNYNREQQQKASAKRAEEQREKQAQQQAEELREKQAAEQ
>tr|A0A167HK59|A0A167HK59_9ENTR Cell envelope integrity protein TolA OS=Enterobacter cloacae complex sp. GN04787 GN=tolA PE=4 SV=1
MSKATEQNDKLKRAIIVSAVLHVILFAALIWSSFDEHIDASAGGGGGSSIDAVMVDPGAVVQNYNREQQQKASAKRAEEQREKQAQQQAEELREKQAAEQ
>tr|A0A157N9I7|A0A157N9I7_ENTCL Cell envelope integrity inner membrane protein TolA OS=Enterobacter cloacae GN=tolA PE=4 SV=1
MSKATEQNDKLKRAIIVSAVLHVILFAALIWSSFDEHIDASAGGGGGSSIDAVMVDPGAVVQNYNREQQQKASAKRAEEQREKQAQQQAEELREKQAAEQ
>tr|A0A0F4BJ23|A0A0F4BJ23_9ENTR Membrane protein OS=Enterobacter cloacae complex GN=tolA PE=4 SV=1
MSKATEQNDKLKRAIIVSAVLHVILFAALIWSSFDEHIDASAGGGGGSSIDAVMVDPGAVVQNYNREQQQKASAKRAEEQREKQAQQQAEELREKQAAEQ
>tr|S1CYZ8|S1CYZ8_9ESCH Protein tolA OS=Escherichia sp. KTE52 GN=A1SC_00052 PE=4 SV=1
MSKATEQNDKLKRAIIISAVLHVILFAALIWSSFDENIEASAGGGGGSSIDAVMVDSGAVVEQYKRMQSQESSAKRSEEQRKIKEQQAAEELREKQAAEQ
>tr|A0A0D7LPK9|A0A0D7LPK9_CITFR Membrane protein OS=Citrobacter freundii GN=tolA PE=4 SV=1
MSKATEQNDKLKRAIIISAVLHVILFAALIWSSFDEHIDASAGGGGGSSIDAVMVDPGAVVQQYDRQQQQQASAKRAEEQREKQAQQQAEELREKQAAEQ
>tr|A0A0X2NUT2|A0A0X2NUT2_9ENTR Cell envelope integrity inner membrane protein TolA OS=Serratia GN=LCN16_01205 PE=4 SV=1
MVKATEQNDKLNRAVIVSVVLHFVLIALLIWGSLQENVEMSaGGGGDGSVVGAVMVDPGAVVEQYNRQQQQSNDAQRAEKQRQKKAEQQAEELQQKQAAEQ
>tr|A0A145S973|A0A145S973_ENTCL Cell envelope integrity inner membrane protein TolA OS=Enterobacter cloacae GN=tolA PE=4 SV=1
MSKATEQNDKLKRAIIVSAVLHVILFAALIWSSFDEHIDAS-GGGGGSSIDAVMVDPGAVVQNYNRQQQQQASAKRAEEQREKQAQQQAEELREKQAAEQ
>tr|A0A176XAM0|A0A176XAM0_ENTCL Cell envelope integrity protein TolA OS=Enterobacter cloacae GN=tolA PE=4 SV=1
MSKATEQNDKLKRAIIVSAVLHVILFAALIWSSFDEHIDAS-GGGGGSSIDAVMVDPGAVVQNYNRQQQQQASAKRAEEQREKQAQQQAEELREKQAAEQ
>tr|A0A066PDQ1|A0A066PDQ1_LELAM Protein tolA OS=Lelliottia amnigena CHS 78 GN=AF34_01224 PE=4 SV=1
MSKATEQNDKLKRAIIVSAVLHVILFAALIWSSFDEHIDAS-GGGGGSSIDAVMVDPGAVVQNYNRQQQQQASAKRAEEQREKQAQQQAEELREKQAAEQ
>tr|A0A162UQ16|A0A162UQ16_9ENTR Cell envelope integrity protein TolA OS=Enterobacter cloacae complex sp. GN06232 GN=tolA PE=4 SV=1
MSKATEQNDKLKRAIIVSAVLHVILFAALIWSSFDEHIDAS-GGGGGSSIDAVMVDPGAVVQNYNRQQQQQASAKRAEEQREKQAQQQAEELREKQAAEQ
>tr|A0A155EJJ8|A0A155EJJ8_ENTAE Cell envelope integrity inner membrane protein TolA OS=Enterobacter aerogenes GN=tolA PE=4 SV=1
MSKATEQNDKLKRAIIVSAVLHVILFAALIWSSFDEHLDAS-GGGGGSSIDAVMVDPGAVVQNYNRQQQQQASAKRAEEQREKQAQQQAEELREKQAAEQ
>tr|A0A179PM88|A0A179PM88_ENTCL Protein TolA OS=Enterobacter cloacae GN=tolA PE=4 SV=1
MSKATEQNDKLKRAIIVSAVLHVILFAALIWSSFDEHLDAS-GGGGGSSIDAVMVDPGAIVQNYNRQQQQQASSKRAEEQREKQAQQQAEELREKQAAEQ
>tr|D4F8E3|D4F8E3_EDWTA Protein TolA OS=Edwardsiella tarda ATCC 23685 GN=tolA PE=4 SV=1
VGNATEQKDKLNRSVIISVILHIVLIGLLVWGSMLQDNPMSegGdGGGGGSAIDAVMVDPNAVVQQYNRQQEQQNAAQRAEQQRQKQAEKQAQEMQRKQAEEQ
>tr|M0Q8D6|M0Q8D6_EDWTA TolA protein OS=Edwardsiella tarda ATCC 15947 = NBRC 105688 GN=tolA PE=4 SV=1
MGNATEQKDKLNRSVIISVILHIVLIGLLVWGSMLQDNPMSegGdGGGGGSAIDAVMVDPNAVVQQYNRQQEQQNAAQRAEQQRQKQAEKQAQEMQRKQAEEQ
>tr|S0Z9I2|S0Z9I2_ECOLX Protein tolA OS=Escherichia coli KTE38 GN=WG7_00870 PE=4 SV=1
MSKATEQNDKLKRAIIISAVLHVILFAALIWSSFDENIEASAGGGGGSSIDAVMVDSGAVVEQYKRMQSQESSAKRSDEQRKMKEQQAAEELREKQAAEQ
>tr|A0A0G3JAB6|A0A0G3JAB6_ECOLX Cell envelope integrity inner membrane protein TolA OS=Escherichia coli APEC O18 GN=tolA PE=4 SV=1
MSKATEQNDKLKRAIIISAVLHVILFAALIWSSFDENIEASAGGGGGSSIDAVMVDSGAVVEQYKRMQSQESSAKRSDEQRKMKEQQAAEELREKQAAEQ
>tr|H4KDL8|H4KDL8_ECOLX Protein TolA OS=Escherichia coli DEC2C GN=ECDEC2C_0715 PE=4 SV=1
MSKATEQNDKLKRAIIISAVLHVILFAALIWSSFDENIEASAGGGGGSSIDAVMVDSGAVVEQYKRMQSQESSAKRSDEQRKMKEQQAAEELREKQAAEQ
>tr|H4K000|H4K000_ECOLX Protein TolA OS=Escherichia coli DEC2A GN=tolA PE=4 SV=1
MSKATEQNDKLKRAIIISAVLHVILFAALIWSSFDENIEASAGGGGGSSIDAVMVDSGAVVEQYKRMQSQESSAKRSDEQRKMKEQQAAEELREKQAAEQ
>tr|H4L907|H4L907_ECOLX Protein TolA OS=Escherichia coli DEC2E GN=ECDEC2E_0761 PE=4 SV=1
MSKATEQNDKLKRAIIISAVLHVILFAALIWSSFDENIEASAGGGGGSSIDAVMVDSGAVVEQYKRMQSQESSAKRSDEQRKMKEQQAAEELREKQAAEQ
>tr|H4INL9|H4INL9_ECOLX Protein TolA OS=Escherichia coli DEC1C GN=ECDEC1C_0711 PE=4 SV=1
MSKATEQNDKLKRAIIISAVLHVILFAALIWSSFDENIEASAGGGGGSSIDAVMVDSGAVVEQYKRMQSQESSAKRSDEQRKMKEQQAAEELREKQAAEQ
>tr|E3XJ71|E3XJ71_ECOLX Protein TolA OS=Escherichia coli 2362-75 GN=tolA PE=4 SV=1
MSKATEQNDKLKRAIIISAVLHVILFAALIWSSFDENIEASAGGGGGSSIDAVMVDSGAVVEQYKRMQSQESSAKRSDEQRKMKEQQAAEELREKQAAEQ
>tr|H4I844|H4I844_ECOLX Protein TolA OS=Escherichia coli DEC1B GN=ECDEC1B_0791 PE=4 SV=1
MSKATEQNDKLKRAIIISAVLHVILFAALIWSSFDENIEASAGGGGGSSIDAVMVDSGAVVEQYKRMQSQESSAKRSDEQRKMKEQQAAEELREKQAAEQ
>tr|A0A0H2YWR8|A0A0H2YWR8_ECOK1 Membrane spanning protein TolA OS=Escherichia coli O1:K1 / APEC GN=tolA PE=4 SV=1
MSKATEQNDKLKRAIIISAVLHVILFAALIWSSFDENIEASAGGGGGSSIDAVMVDSGAVVEQYKRMQSQESSAKRSDEQRKMKEQQAAEELREKQAAEQ
>tr|T6MJ30|T6MJ30_ECOLX Protein tolA OS=Escherichia coli HVH 87 (4-5977630) GN=G749_00790 PE=4 SV=1
MSKATEQNDKLKRAIIISAVLHVILFAALIWSSFDENIEASAGGGGGSSIDAVMVDSGAVVEQYKRMQSQESSAKRSDEQRKMKEQQAAEELREKQAAEQ
>tr|A0A0E2L8H7|A0A0E2L8H7_ECOU3 Protein tolA OS=Escherichia coli (strain UMEA 3162-1) GN=G925_00722 PE=4 SV=1
MSKATEQNDKLKRAIIISAVLHVILFAALIWSSFDENIEASAGGGGGSSIDAVMVDSGAVVEQYKRMQSQESSAKRSDEQRKMKEQQAAEELREKQAAEQ
>tr|H3KKR4|H3KKR4_ECOLX Protein TolA OS=Escherichia coli DEC2B GN=ECDEC2B_0807 PE=4 SV=1
MSKATEQNDKLKRAIIISAVLHVILFAALIWSSFDENIEASAGGGGGSSIDAVMVDSGAVVEQYKRMQSQESSAKRSDEQRKMKEQQAAEELREKQAAEQ
>tr|S0YH16|S0YH16_ECOLX Protein tolA OS=Escherichia coli KTE37 GN=WG5_00886 PE=4 SV=1
MSKATEQNDKLKRAIIISAVLHVILFAALIWSSFDENIEASAGGGGGSSIDAVMVDSGAVVEQYKRMQSQESSAKRSDEQRKMKEQQAAEELREKQAAEQ
>tr|A0A0D8W2Z4|A0A0D8W2Z4_ECOLX Cell envelope integrity inner membrane protein TolA OS=Escherichia coli GN=tolA PE=4 SV=1
MSKATEQNDKLKRAIIISAVLHVILFAALIWSSFDENIEASAGGGGGSSIDAVMVDSGAVVEQYKRMQSQESSAKRSDEQRKMKEQQAAEELREKQAAEQ
>tr|Q1REI6|Q1REI6_ECOUT Membrane spanning protein TolA OS=Escherichia coli (strain UTI89 / UPEC) GN=tolA PE=4 SV=1
MSKATEQNDKLKRAIIISAVLHVILFAALIWSSFDENIEASAGGGGGSSIDAVMVDSGAVVEQYKRMQSQESSAKRSDEQRKMKEQQAAEELREKQAAEQ
>tr|A0A178SNH5|A0A178SNH5_ECOLX Membrane protein OS=Escherichia coli GN=tolA PE=4 SV=1
MSKATEQNDKLKRAIIISAVLHVILFAALIWSSFDENIEASAGGGGGSSIDAVMVDSGAVVEQYKRMQSQESSAKRSDEQRKMKEQQAAEELREKQAAEQ
>tr|B7MFZ2|B7MFZ2_ECO45 Membrane anchored protein in TolA-TolQ-TolR complex OS=Escherichia coli O45:K1 (strain S88 / ExPEC) GN=tolA PE=4 SV=1
MSKATEQNDKLKRAIIISAVLHVILFAALIWSSFDENIEASAGGGGGSSIDAVMVDSGAVVEQYKRMQSQESSAKRSDEQRKMKEQQAAEELREKQAAEQ
>tr|H4JIZ5|H4JIZ5_ECOLX Protein TolA OS=Escherichia coli DEC1E GN=ECDEC1E_0869 PE=4 SV=1
MSKATEQNDKLKRAIIISAVLHVILFAALIWSSFDENIEASa-GGGGGSSIDAVMVDSGAVVEQYKRMQSQESSAKRSDEQRKMKEQQAAEELREKQAAEQ
>tr|I6DQJ0|I6DQJ0_SHIBO Protein TolA OS=Shigella boydii 965-58 GN=tolA PE=4 SV=1
MSKATEQNDKLKRAIIISAVLHVILFAALIWSSFDENIEASAGGGGGSSIDAVMVDSGAVVEQYKRMQSQESSAKRSDEQRKMKEQQAAEELREKQAAEQ
>tr|F4SW62|F4SW62_ECOLX Protein TolA OS=Escherichia coli M605 GN=ECIG_00273 PE=4 SV=1
MSKATEQNDKLKRAIIISAVLHVILFAALIWSSFDENIEASAGGGGGSSIDAVMVDSGAVVEQYKRMQSQESSAKRSDEQRKMKEQQAAEELREKQAAEQ
>tr|V5Z5U6|V5Z5U6_9ENTR Protein tolA OS=Erwinia piriflorinigrans CFBP 5888 GN=tolA PE=4 SV=1
MSKATEQNDKLKRAITLSVILHIILIALLIWSSFDENIDASGGGGGGSDIDAVMVDPGAVVEQYNRQKNQQSDSQRAEQQRDKQAKLQAEELQQKQAAEQ
>tr|A0A0N1WKG5|A0A0N1WKG5_AGGAP TolA OS=Aggregatibacter aphrophilus F0387 GN=HMPREF9335_00758 PE=4 SV=1
--MQNKRQKGDANAVVISIIMHVALFGLLILSSLYHNIDIMggGEGDDGEVIGAVMVDTGSAAQEWGRIQQQKKGQAEKQKKQaLEDkkREEQKQEEQKQQEA--
>tr|A0A0K1N514|A0A0K1N514_AGGAP Cell envelope biogenesis protein TolA OS=Aggregatibacter aphrophilus GN=ADJ80_10605 PE=4 SV=1
--MQNKRQKGDANAVVISIIMHVALFGLLILSSLYHNIDIMggGEGDDGEVIGAVMVDTGSAAQEWGRIQQQKKGQAEKQKKQaLEDkkREEQKQEEQKQQEA--
>tr|A0A0T5XP33|A0A0T5XP33_ECOLX Protein TolA OS=Escherichia coli GN=tolA PE=4 SV=1
MSKATEQNDKLKRAIIVSAVLHVFLFAALIWSSFDEHLDAS-GGDGGSSIDAVMVDPGAVVQNYNRQQQQQASAKRAEEQREKQAQQQAEELREKQAAEQ
>tr|A0A155I0A3|A0A155I0A3_ENTAE Cell envelope integrity inner membrane protein TolA OS=Enterobacter aerogenes GN=tolA PE=4 SV=1
MSKATEQNDKLKRAIIVSAVLHVILFAALIWSSFDEHLDAS-GGSGGSSIDAVMVDPGAVVQNYNRQQQQQASAKRAEEQREKQAQQQAEELREKQAAEQ
>tr|A0A0W2YMC8|A0A0W2YMC8_9ENTR Protein TolA OS=Enterobacter hormaechei subsp. oharae GN=tolA PE=4 SV=1
MSKATEQNDKLKRAIIVSAVLHVILFAALIWSSFDEHLDAS-GGGGGSSIDAVMVDPGAVVQNYNRQQQQQASAKRAEEQREKQAQQQAEELREKQAAEQ
>tr|A0A0E2MA16|A0A0E2MA16_9ENTR Protein tolA OS=Enterobacter sp. MGH 14 GN=L360_01274 PE=4 SV=1
MSKATEQNDKLKRAIIVSAVLHVILFAALIWSSFDEHLDAS-GGGGGSSIDAVMVDPGAVVQNYNRQQQQQASAKRAEEQREKQAQQQAEELREKQAAEQ
>tr|A0A0R8V095|A0A0R8V095_ENTCL Cell envelope integrity inner membrane protein TolA OS=Enterobacter cloacae GN=tolA_1 PE=4 SV=1
MSKATEQNDKLKRAIIVSAVLHVFLFAALIWSSFDEHLDAS-GGDGGSSIDAVMVDPGAVVQNYNRQQQQQASAKRAEEQREKQAQQQAEELREKQAAEQ
>tr|A0A0H0C146|A0A0H0C146_ENTCL Membrane protein OS=Enterobacter cloacae GN=tolA PE=4 SV=1
MSKATEQNDKLKRAIIVSAVLHVILFAALIWSSFDEHLDAS-GGGGGSSIDAVMVDPGAVVQNYNRQQQQQASAKRAEEQREKQAQQQAEELREKQAAEQ
>tr|A0A177IZ84|A0A177IZ84_9ENTR Protein TolA OS=Enterobacter xiangfangensis GN=tolA PE=4 SV=1
MSKATEQNDKLKRAIIVSAVLHVFLFAALIWSSFDEHLDAS-GGDGGSSIDAVMVDPGAVVQNYNRQQQQQASAKRAEEQREKQAQQQAEELREKQAAEQ
>tr|A0A175Q9G2|A0A175Q9G2_ENTAS Membrane protein OS=Enterobacter asburiae GN=tolA PE=4 SV=1
MSKATEQNDKLKRAIIVSAVLHVILFAALIWSSFDEHLDAS-GGGGGSSIDAVMVDPGAVVQNYNRQQQQQASAKRAEEQREKQAQQQAEELREKQAAEQ
>tr|A0A0E1J733|A0A0E1J733_9ENTR Membrane protein OS=Enterobacter hormaechei subsp. steigerwaltii GN=tolA PE=4 SV=1
MSKATEQNDKLKRAIIVSAVLHVILFAALIWSSFDEHLDAS-GGGGGSSIDAVMVDPGAVVQNYNRQQQQQASAKRAEEQREKQAQQQAEELREKQAAEQ
>tr|D2TPE1|D2TPE1_CITRI Colicin import protein OS=Citrobacter rodentium (strain ICC168) GN=tolA PE=4 SV=1
MSKATEQNDKLKRAIIISAVLHVILFAVLIWSSFDEHIEASAGGGGGSSIDAVMVDPGAVVQQYERQQQQQSSAQRAKEQREKLAQQQAEELREKQAAEQ
>tr|A0A143E7C8|A0A143E7C8_ECOLX Cell envelope integrity protein TolA OS=Escherichia coli GN=tolA PE=4 SV=1
MSKATEQNDKLKRAIIISAVLHVILFAALIWSSFDENIEASAGGGGGSSIDAVMVDSGAVVEQYKRMQSQESSAKRSDEQRKMKEQQAAEELREKQAAEQ
>tr|A0A064D0K6|A0A064D0K6_9ENTR Protein tolA OS=Citrobacter sp. MGH 55 GN=AF41_04445 PE=4 SV=1
MSKATEQNDKLKRAIIISAVLHVILFAVLIWSSFDEHIEASAGGGGGSSIDAVMVDPGAVVQQYERQQQQQSSAQRAKEQREKLEQQQAEELREKQAAEQ
>tr|A0A127GHN8|A0A127GHN8_SHIFL Membrane protein OS=Shigella flexneri 4c GN=tolA PE=4 SV=1
MSKATEQNDKLKRAIIISAVLHVILFAALIWSSFDENIEASAGGGGGSSIDAVMVDSGAVVEQYKRMQSQESSAKRSDEQRKMKEQQAAEELREKQAAEQ
>tr|Q0T6X6|Q0T6X6_SHIF8 Cell envelope integrity inner membrane protein TolA OS=Shigella flexneri serotype 5b (strain 8401) GN=tolA PE=4 SV=1
MSKATEQNDKLKRAIIISAVLHVILFAALIWSSFDENIEASAGGGGGSSIDAVMVDSGAVVEQYKRMQSQESSAKRSDEQRKMKEQQAAEELREKQAAEQ
>tr|Q83SA1|Q83SA1_SHIFL Membrane spanning protein OS=Shigella flexneri GN=tolA PE=4 SV=1
MSKATEQNDKLKRAIIISAVLHVILFAALIWSSFDENIEASAGGGGGSSIDAVMVDSGAVVEQYKRMQSQESSAKRSDEQRKMKEQQAAEELREKQAAEQ
>tr|A0A0F6E9B7|A0A0F6E9B7_SHIFL TolA OS=Shigella flexneri Shi06HN006 GN=SFyv_0778 PE=4 SV=1
MSKATEQNDKLKRAIIISAVLHVILFAALIWSSFDENIEASAGGGGGSSIDAVMVDSGAVVEQYKRMQSQESSAKRSDEQRKMKEQQAAEELREKQAAEQ
>tr|I6C1K3|I6C1K3_SHIFL Protein TolA OS=Shigella flexneri 2850-71 GN=tolA PE=4 SV=1
MSKATEQNDKLKRAIIISAVLHVILFAALIWSSFDENIEASAGGGGGSSIDAVMVDSGAVVEQYKRMQSQESSAKRSDEQRKMKEQQAAEELREKQAAEQ
>tr|F5NQR3|F5NQR3_SHIFL Protein TolA OS=Shigella flexneri K-227 GN=tolA PE=4 SV=1
MSKATEQNDKLKRAIIISAVLHVILFAALIWSSFDENIEASAGGGGGSSIDAVMVDSGAVVEQYKRMQSQESSAKRSDEQRKMKEQQAAEELREKQAAEQ
>tr|Q324H3|Q324H3_SHIBS TolA OS=Shigella boydii serotype 4 (strain Sb227) GN=tolA PE=4 SV=1
MSKATEQNDKLKRAIIISAVLHVILFAALIWSSFDENIEASAGGGGGSSIDAVMVDSGAVVEQYKRMQSQESSAKRSDEQRKMKEQQAAEELREKQAAEQ
>tr|A0A097R096|A0A097R096_HAFAL Membrane protein OS=Hafnia alvei FB1 GN=AT03_06920 PE=4 SV=1
MVKASEKNDKLNRSVIVSIILHIVLIALLVWGSMMQDSTISagGGGGGGSAIDAVMVDSGAMVQQYNDRQQQqQSDARRAEQQRKKQAEKQAEELQQKQAEEQ
>tr|A0A127N7Z4|A0A127N7Z4_9ENTR Cell envelope integrity protein TolA OS=Obesumbacterium proteus GN=DSM2777_12195 PE=4 SV=1
MVKASEKNDKLNRSVIVSIILHIVLIALLVWGSMMQDSTISagGGGGGGSAIDAVMVDSGAMVQQYNDRQQQqQSDARRAEQQRKKQAEKQAEELQQKQAEEQ
>tr|A0A085GVV5|A0A085GVV5_HAFAL TolA family protein OS=Hafnia alvei ATCC 13337 GN=tolA PE=4 SV=1
MVKASEKNDKLNRSVIVSIILHIVLIALLVWGSMMQDSTISagGGGGGGSAIDAVMVDSGAMVQQYNDRQQQqQSDARRAEQQRKKQAEKQAEELQQKQAEEQ
>tr|A0A0K0HRK7|A0A0K0HRK7_HAFAL Membrane protein OS=Hafnia alvei GN=PU01_09600 PE=4 SV=1
MVKASEKNDKLNRSVIVSIILHIVLIALLVWGSMMQDSTISagGGGGGGSAIDAVMVDSGAMVQQYNDRQQQqQSDARRAEQQRKKQAEKQAEELQQKQAEEQ
>tr|A0A0D7LX05|A0A0D7LX05_CITFR Membrane protein OS=Citrobacter freundii GN=tolA PE=4 SV=1
MSKATEQNDKLKRAIIISAVLHVILFAALIWSSFDEHIDASAGGGGGSSIDAVMVDPGAVVQQYDRQQQQQASAKRAEEQREKQAQQQAEELREKQAAEQ
>tr|A8GB92|A8GB92_SERP5 Tol-Pal system TolA OS=Serratia proteamaculans (strain 568) GN=Spro_1278 PE=4 SV=1
MVKATEQNDKLNRAVIVSVVLHFVLIALLIWGSLQENVDMNsaGGGGEGSVVGAVMVDPGAVVEQYNRQQQQSNDAQRAEKQRQKKAEQQAEELQQKQAAEQ
>tr|A7MIW8|A7MIW8_CROS8 Uncharacterized protein OS=Cronobacter sakazakii (strain ATCC BAA-894) GN=ESA_02606 PE=4 SV=1
MAKATEQNDKLKRAIIISVVLHVLLIALLIWSSFDEHINEDaAGGGGGSAIDAVMVDPGAVVQQYNRQQQQQASAKQAAEQREKQAQQQAEELREKQAAEQ
>tr|A0A0X8Q5N8|A0A0X8Q5N8_ENTAG Protein TolA OS=Enterobacter agglomerans GN=AL522_10115 PE=4 SV=1
MSKATEQNEKLKRAIIISVILHIVLIALLIWSSFNEHVDPSSAGGGGSDIDAVMVDPGAVVSQYNRQQNQQSDSQRAEQQRKKQAQQQAEELQQKQSAEQ
>tr|A0A0B8ZSR1|A0A0B8ZSR1_9ENTR Membrane protein OS=Hafnia paralvei GN=RN38_10450 PE=4 SV=1
MVNASEKNDKLNRSVIVSIILHIVLIALLVWGSMMQDSTISagGGGGGGSAIDAVMVDSGAMVKEYNDRQQQlQSDARRAQQERKKQADKQAEELQQKQAEEQ
>tr|E5YCC2|E5YCC2_9ENTR Protein TolA OS=Enterobacteriaceae bacterium 9_2_54FAA GN=HMPREF0864_00395 PE=4 SV=1
MVNASEKNDKLNRSVIVSIILHIVLIALLVWGSMMQDSTISagGGGGGGSAIDAVMVDSGAMVKEYNDRQQQlQSDARRAQQERKKQADKQAEELQQKQAEEQ
>tr|A0A181X3U1|A0A181X3U1_KLEOX Cell envelope integrity inner membrane protein TolA OS=Klebsiella oxytoca GN=tolA PE=4 SV=1
MSKATEQNDKLKRAIIVSAVLHVILFAALIWSSFDEHLDAS-GGGGGSSIDAVMVDPGAIVQNYNRQQQQQASSKRAEEQREKQAQQQAEELREKQAAEQ
>tr|A0A0F0T6H7|A0A0F0T6H7_ENTCL Membrane protein OS=Enterobacter cloacae subsp. cloacae GN=tolA PE=4 SV=1
MSKATEQNDKLKRAIIVSAVLHVILFAGLIWSSFDEHIDA-SGGGGGSSIDAVMVDPGAVVQNYNRQQQQQASAKRAEEQREKQAQQQAEELREKQAAEQ
>tr|A0A0H3MFA4|A0A0H3MFA4_ECO7I Membrane anchored protein in TolA-TolQ-TolR complex OS=Escherichia coli O7:K1 (strain IAI39 / ExPEC) GN=tolA PE=4 SV=1
MSKATEQNDKLKRAIIISAVLHVILFAALIWSSFDENIEASAGGGGGSSIDAVMVDSGAVVEQYKRMQSQESSAKRSDEQRKMKEQQAAEELREKQVAEQ
>tr|A0A0E0V3A3|A0A0E0V3A3_ECOLX Uncharacterized protein OS=Escherichia coli O7:K1 str. CE10 GN=CE10_0743 PE=4 SV=1
MSKATEQNDKLKRAIIISAVLHVILFAALIWSSFDENIEASAGGGGGSSIDAVMVDSGAVVEQYKRMQSQESSAKRSDEQRKMKEQQAAEELREKQVAEQ
>tr|J2ZIQ5|J2ZIQ5_SHISO Protein TolA OS=Shigella sonnei str. Moseley GN=tolA PE=4 SV=1
MSKATEQNDKLKRAIIISAVLHVILFAALLWSSFDENIEASAGGGGGSSIDAVMVDSGAVVEQYKRMQSQESSAKRSDEQRKIKEQQAAEELREKQAAEQ
>tr|A0A0H9WS28|A0A0H9WS28_SHISO Cell envelope integrity inner membrane protein TolA OS=Shigella sonnei GN=tolA_2 PE=4 SV=1
MSKATEQNDKLKRAIIISAVLHVILFAALLWSSFDENIEASAGGGGGSSIDAVMVDSGAVVEQYKRMQSQESSAKRSDEQRKIKEQQAAEELREKQAAEQ
>tr|A0A0E2TWB3|A0A0E2TWB3_ECOLX Membrane protein OS=Escherichia coli O121:H19 str. 2010C-3609 GN=tolA PE=4 SV=1
MSKATEQNDKLKRAIIISAVLHVILFAALIWSSFDENIEASAGGGGGSSIDAVMVDSGAVVEQYKRMQSQESSAKRSDEQRKMKEQQAAEELREKQAAEQ
>tr|A0A125XNQ8|A0A125XNQ8_ECOLX Protein TolA OS=Escherichia coli 2-460-02_S1_C2 GN=AB34_5935 PE=4 SV=1
MSKATEQNDKLKRAIIISAVLHVILFAALIWSSFDENIEASAGGGGGSSIDAVMVDSGAVVEQYKRMQSQESSAKRSDEQRKMKEQQAAEELREKQAAEQ
>tr|Q3Z465|Q3Z465_SHISS Membrane spanning protein OS=Shigella sonnei (strain Ss046) GN=tolA PE=4 SV=1
MSKATEQNDKLKRAIIISAVLHVILFAALLWSSFDENIEASAGGGGGSSIDAVMVDSGAVVEQYKRMQSQESSAKRSDEQRKIKEQQAAEELREKQAAEQ
>tr|L2W4R8|L2W4R8_9ESCH Protein tolA OS=Escherichia sp. KTE11 GN=WCO_00507 PE=4 SV=1
MSKATEQNDKLKRAIIISAVLHVILFAALIWSSFDENIEASAGGGGGSSIDAVMVDSGAVVEQYKRMQSQESSAKRSEEQRKIKEQQAAEELREKQAAEQ
>tr|A0A0K2P016|A0A0K2P016_9ENTR Cell envelope integrity protein TolA OS=Cronobacter dublinensis subsp. dublinensis LMG 23823 GN=tolA PE=4 SV=1
MAKATEQNDKLKRAIIISVVLHLLLIALLIWSSFDEHINEDaAGGGGGSAIDAVMVDPGAVVQQYNRQQQQQASAKQAAEQREKQAQQQAEELREKQAAEQ
>tr|A0A090V3F2|A0A090V3F2_9ENTR Putative TolA protein OS=Citrobacter farmeri GTC 1319 GN=tolA PE=4 SV=1
MSKATEQNDKLKRAIIISAVLHVILFAVLIWSSFDEHIEASAGGGGGSSIDAVMVDPGAVVQQYERQQQQQSSAQRAKEQREKLEQQQAEELREKQAAEQ
>tr|A0A127L294|A0A127L294_9ENTR TolA family protein OS=Enterobacter sp. FY-07 GN=tolA PE=4 SV=1
MSKATVQNDKLKRAIIISAVLHVILVALLIWSSFDEHIDASAGGGGGSAIDAVMVDPGAVVDNYNRQQQQQASAQRAKEQREKQAQQQAEELREKQAAEQ
>tr|A0A0Q4P0U5|A0A0Q4P0U5_9ENTR Protein TolA OS=Serratia sp. Leaf51 GN=ASE99_05460 PE=4 SV=1
KATATEQNDKLKRAVIVSVVLHIIIIGLLILGSLDEDTSMSg--GGGGSDISAVMVDPSAVVDQYNRQQQQQADSQRAAQARQKKSEQQAEELQQKQAAEQ
>tr|A0A177IA04|A0A177IA04_SERMA Protein TolA OS=Serratia marcescens GN=AYJ10_13265 PE=4 SV=1
MVKATEQNDKLNRAVIVSVVLHFILIALLIWGSLQEKVDMGaGGGGDGTVVGAVMVDPGAVVEQYNRQQQQSNDAQRAEKQRQKKAEQQAEELQQKQAEQQ
>tr|A0A0N2A6Q3|A0A0N2A6Q3_SERMA Membrane anchored protein in TolA-TolQ-TolR complex OS=Serratia marcescens subsp. marcescens Db11 GN=tolA PE=4 SV=1
MVKATEQNDKLNRAVIVSVVLHFILIALLIWGSLQEKVDMGaGGGGDGTVVGAVMVDPGAVVEQYNRQQQQSNDAQRAEKQRQKKAEQQAEELQQKQAEQQ
>tr|A0A0J5D8J7|A0A0J5D8J7_SERMA Cell envelope integrity inner membrane protein TolA OS=Serratia marcescens GN=tolA_2 PE=4 SV=1
MVKATEQNDKLNRAVIVSVVLHFILIALLIWGSLQEKVDMGaGGGGDGTVVGAVMVDPGAVVEQYNRQQQQSNDAQRAEKQRQKKAEQQAEELQQKQAEQQ
>tr|A0A171BRZ3|A0A171BRZ3_KLEOX Cell envelope integrity inner membrane protein TolA OS=Klebsiella oxytoca GN=tolA_1 PE=4 SV=1
MVKATEQNDKLNRAVIVSVVLHFILIALLIWGSLQEKVDMGaGGGGDGTVVGAVMVDPGAVVEQYNRQQQQSNDAQRAEKQRQKKAEQQAEELQQKQAEQQ
>tr|F3V3K2|F3V3K2_SHIDY Protein TolA OS=Shigella dysenteriae 155-74 GN=tolA PE=4 SV=1
MSKATEQNDKLKRAIIISAVLHVILFAALIWSSFDENIEASAGGGGGSSIDAVMVDSGAVVEQYKRMQSQESSAKRSDEQRKMKEQQAAEELREKQAAEQ
>tr|A0A084YWE7|A0A084YWE7_9ENTR Membrane protein OS=Serratia grimesii GN=CR62_19370 PE=4 SV=1
MVKATEQNDKLNRAVIVSVVLHFVLIALLIWGSLQENVEMSaGGGGDGSVVGAVMVDPGAVVEQYNRQQQQSNDAQRAEKQRQKKAEQQAEELQQKQAAEQ
>tr|A0A0U5WJ54|A0A0U5WJ54_SERMA Cell envelope integrity inner membrane protein TolA OS=Serratia marcescens GN=tolA_1 PE=4 SV=1
MVKATEQNDKLNRAVIVSVVLHFILIALLIWGSLQEKVDMGaGGGGDGTVVGAVMVDPGAVVEQYNRQQQQSNDAQRAEKQRQKKAEQQAEELQQKQAEQQ
>tr|A0A0P0QBK7|A0A0P0QBK7_SERMA Protein TolA OS=Serratia marcescens GN=AR325_08505 PE=4 SV=1
MVKATEQNDKLNRAVIVSVVLHFILIALLIWGSLQEKVDMGaGGGGDGTVVGAVMVDPGAVVEQYNRQQQQSNDAQRAEKQRQKKAEQQAEELQQKQAEQQ
>tr|A0A0M2W8K2|A0A0M2W8K2_9ENTR Protein TolA OS=Serratia ureilytica GN=tolA PE=4 SV=1
MVKATEQNDKLNRAVIVSVVLHFILIALLIWGSLQEKVDMGaGGGGDGTVVGAVMVDPGAVVEQYNRQQQQSNDAQRAEKQRQKKAEQQAEELQQKQAEQQ
>tr|A0A0U7NRR3|A0A0U7NRR3_SERMA Cell envelope integrity inner membrane protein TolA OS=Serratia marcescens GN=tolA_1 PE=4 SV=1
MVKATEQNDKLNRAVIVSVVLHFILIALLIWGSLQEKVDMGaGGGGDGTVVGAVMVDPGAVVEQYNRQQQQSNDAQRAEKQRQKKAEQQAEELQQKQAEQQ
>tr|A0A0G8BD26|A0A0G8BD26_SERMA Membrane protein OS=Serratia marcescens GN=AAY84_04875 PE=4 SV=1
MVKATEQNDKLNRAVIVSVVLHFILIALLIWGSLQEKVDMGaGGGGEGTVVGAVMVDPGAVVEQYNRQQQQSNDAQRAEKQRQKKAEQQAEELQQKQAEQQ
>tr|A0A0G9N6U5|A0A0G9N6U5_9ENTR Membrane protein OS=Serratia sp. TEL GN=ABA78_10400 PE=4 SV=1
MVKATEQNDKLNRAVIVSVVLHFILIALLIWGSLQEKVDMGaGGGGDGTVVGAVMVDPGAVVEQYNRQQQQSNDAQRAEKQRQKKAEQQAEELQQKQAEQQ
>tr|A0A086G4P0|A0A086G4P0_9ENTR Membrane protein OS=Serratia nematodiphila DZ0503SBS1 GN=JL05_22590 PE=4 SV=1
MVKATEQNDKLNRAVIVSVVLHFILIALLIWGSLQEKVDMGaGGGGDGTVVGAVMVDPGAVVEQYNRQQQQSNDAQRAEKQRQKKAEQQAEELQQKQAEQQ
>tr|A0A177GI60|A0A177GI60_9ENTR Protein TolA OS=Serratia sp. YD25 GN=ATE40_06170 PE=4 SV=1
MVKATEQNDKLNRAVIVSVVLHFILIALLIWGSLQEKVDMGaGGGGDGTVVGAVMVDPGAVVEQYNRQQQQSNDAQRAEKQRQKKAEQQAEELQQKQAEQQ
>tr|A0A0H3DVA6|A0A0H3DVA6_EDWTF TolA OS=Edwardsiella tarda (strain FL6-60) GN=tolA PE=4 SV=1
MGNATEQKDKLNRSVIISVILHIVLIGLLIWGSLMQDNPMSegGdGGGGGSAIDAVMVDPNAVVQQYNRQQE-qQNAAQRAEQQRQQKAEKQAQEMQRKQAEEQ
>tr|A0A0E0Z1H3|A0A0E0Z1H3_9ENTR TolA protein OS=Edwardsiella piscicida C07-087 GN=ETAC_12365 PE=4 SV=1
MGNATEQKDKLNRSVIISVILHIVLIGLLIWGSLMQDNPMSegGdGGGGGSAIDAVMVDPNAVVQQYNRQQE-qQNAAQRAEQQRQQKAEKQAQEMQRKQAEEQ
>tr|D0ZBU1|D0ZBU1_EDWTE Cell envelope integrity inner membrane protein OS=Edwardsiella tarda (strain EIB202) GN=tolA PE=4 SV=1
MGNATEQKDKLNRSVIISVILHIVLIGLLIWGSLMQDNPMSegGdGGGGGSAIDAVMVDPNAVVQQYNRQQE-qQNAAQRAEQQRQQKAEKQAQEMQRKQAEEQ
>tr|A0A076LG90|A0A076LG90_9ENTR TolA protein OS=Edwardsiella anguillarum ET080813 GN=tolA PE=4 SV=1
MGNATEQKDKLNRSVIISVILHIVLIGLLIWGSLMQDNPMSegGdGGGGGSAIDAVMVDPNAVVQQYNRQQE-qQNAAQRAEQQRQQKAEKQAQEMQRKQAEEQ
>tr|E5B340|E5B340_ERWAM K03646 colicin import membrane protein OS=Erwinia amylovora ATCC BAA-2158 GN=tolA PE=4 SV=1
MSKATEQNDKLKRAISISVILHIILIALLIWSSFDENIDASsg---GGGGDIDAVMVDPGAVAEQYNRQQNQQSDSQRAEQQRQKQAKQQAEELQQKQAAEQ
>tr|Q8ZQT6|Q8ZQT6_SALTY Tol protein, membrane spanning protein OS=Salmonella typhimurium (strain LT2 / SGSC1412 / ATCC 700720) GN=tolA PE=4 SV=1
MSKATEQNDKLKRAIIISAVLHIILFAVLIWSSFDEHIEASAGGGGGSAIDAVMVDPGAVVQQYNRQQDQQASARRAEEERKKLQQQQAEELQQKQAAEQ
>tr|A0A0F6AYQ0|A0A0F6AYQ0_SALT1 Cell envelope integrity inner membrane protein TolA OS=Salmonella typhimurium (strain 14028s / SGSC 2262) GN=tolA PE=4 SV=1
MSKATEQNDKLKRAIIISAVLHIILFAVLIWSSFDEHIEASAGGGGGSAIDAVMVDPGAVVQQYNRQQDQQASARRAEEERKKLQQQQAEELQQKQAAEQ
>tr|A0A0D6GZD5|A0A0D6GZD5_SALTM Membrane protein OS=Salmonella typhimurium GN=tolA PE=4 SV=1
MSKATEQNDKLKRAIIISAVLHIILFAVLIWSSFDEHIEASAGGGGGSAIDAVMVDPGAVVQQYNRQQDQQASARRAEEERKKLQQQQAEELQQKQAAEQ
>tr|A0A0V1YJ79|A0A0V1YJ79_SALET Cell envelope integrity protein TolA OS=Salmonella enterica subsp. enterica serovar Gaminara str. SA20063285 GN=tolA PE=4 SV=1
MSKATEQNDKLKRAIIISAVLHIILFAVLIWSSFDEHIEASAGGGGGSAIDAVMVDPGAVVQQYNRQQDQQASARRAEEERKKLQQQQAEELQQKQAAEQ
>tr|E8XAY2|E8XAY2_SALT4 Cell envelope integrity inner membrane protein TolA OS=Salmonella typhimurium (strain 4/74) GN=tolA PE=4 SV=1
MSKATEQNDKLKRAIIISAVLHIILFAVLIWSSFDEHIEASAGGGGGSAIDAVMVDPGAVVQQYNRQQDQQASARRAEEERKKLQQQQAEELQQKQAAEQ
>tr|A0A0H3NAV1|A0A0H3NAV1_SALTS TolA protein OS=Salmonella typhimurium (strain SL1344) GN=tolA PE=4 SV=1
MSKATEQNDKLKRAIIISAVLHIILFAVLIWSSFDEHIEASAGGGGGSAIDAVMVDPGAVVQQYNRQQDQQASARRAEEERKKLQQQQAEELQQKQAAEQ
>tr|A0A0U1FBH2|A0A0U1FBH2_SALTM Cell envelope integrity inner membrane protein TolA OS=Salmonella enterica subsp. enterica serovar Typhimurium str. DT104 GN=to
MSKATEQNDKLKRAIIISAVLHIILFAVLIWSSFDEHIEASAGGGGGSAIDAVMVDPGAVVQQYNRQQDQQASARRAEEERKKLQQQQAEELQQKQAAEQ
>tr|A0A0F7J4H9|A0A0F7J4H9_SALET Cell envelope integrity inner membrane protein TolA OS=Salmonella enterica I GN=tolA PE=4 SV=1
MSKATEQNDKLKRAIIISAVLHIILFAVLIWSSFDEHIEASAGGGGGSAIDAVMVDPGAVVQQYNRQQDQQASARRAEEERKKLQQQQAEELQQKQAAEQ
>tr|A0A158N5I4|A0A158N5I4_SALCE Membrane protein OS=Salmonella choleraesuis GN=tolA PE=4 SV=1
MSKATEQNDKLKRAIIISAVLHIILFAVLIWSSFDEHIEASAGGGGGSAIDAVMVDPGAVVQQYNRQQDQQASARRAEEERKKLQQQQAEELQQKQAAEQ
>tr|A0A197IA42|A0A197IA42_SALCE Protein TolA (Fragment) OS=Salmonella choleraesuis GN=ACV97_23815 PE=4 SV=1
MSKATEQNDKLKRAIIISAVLHIILFAVLIWSSFDEHIEASa-GGGGGSAIDAVMVDPGAVVQQYNRQQDQQASARRAEEERKKLQQQQAEELQQKQAAEQ
>tr|S4I6R2|S4I6R2_SALEN Protein TolA (Fragment) OS=Salmonella enterica subsp. enterica serovar Enteritidis str. 2009K0958 GN=A673_03430 PE=4 SV=1
MSKATEQNDKLKRAIIISAVLHIILFAVLIWSSFDEHIEASa-GGGGGSAIDAVMVDPGAVVQQYNRQQDQQASARRAEEERKKLQQQQAEELQQKQAAEQ
>tr|T2QJA4|T2QJA4_SALEN Protein TolA (Fragment) OS=Salmonella enterica subsp. enterica serovar Enteritidis str. 2010K-0286 GN=A680_04238 PE=4 SV=1
MSKATEQNDKLKRAIIISAVLHIILFAVLIWSSFDEHIEASa-GGGGGSAIDAVMVDPGAVVQQYNRQQDQQASARRAEEERKKLQQQQAEELQQKQAAEQ
>tr|S4I6C9|S4I6C9_SALEN Protein TolA (Fragment) OS=Salmonella enterica subsp. enterica serovar Enteritidis str. 08-1080 GN=A672_03758 PE=4 SV=1
MSKATEQNDKLKRAIIISAVLHIILFAVLIWSSFDEHIEASa-GGGGGSAIDAVMVDPGAVVQQYNRQQDQQASARRAEEERKKLQQQQAEELQQKQAAEQ
>tr|T2Q4K0|T2Q4K0_SALEN Protein TolA (Fragment) OS=Salmonella enterica subsp. enterica serovar Enteritidis str. 2010K-0267 GN=A677_04447 PE=4 SV=1
MSKATEQNDKLKRAIIISAVLHIILFAVLIWSSFDEHIEASa-GGGGGSAIDAVMVDPGAVVQQYNRQQDQQASARRAEEERKKLQQQQAEELQQKQAAEQ
>tr|S4JMI9|S4JMI9_SALEN Protein TolA (Fragment) OS=Salmonella enterica subsp. enterica serovar Enteritidis str. 2010K-0271 GN=A678_03879 PE=4 SV=1
MSKATEQNDKLKRAIIISAVLHIILFAVLIWSSFDEHIEASa-GGGGGSAIDAVMVDPGAVVQQYNRQQDQQASARRAEEERKKLQQQQAEELQQKQAAEQ
>tr|S4JNX2|S4JNX2_SALEN Protein TolA (Fragment) OS=Salmonella enterica subsp. enterica serovar Enteritidis str. 2010K-0284 GN=A679_04455 PE=4 SV=1
MSKATEQNDKLKRAIIISAVLHIILFAVLIWSSFDEHIEASa-GGGGGSAIDAVMVDPGAVVQQYNRQQDQQASARRAEEERKKLQQQQAEELQQKQAAEQ
>tr|T2PPK4|T2PPK4_SALEN TolA protein (Fragment) OS=Salmonella enterica subsp. enterica serovar Enteritidis str. 2009K1726 GN=A675_04492 PE=4 SV=1
MSKATEQNDKLKRAIIISAVLHIILFAVLIWSSFDEHIEASa-GGGGGSAIDAVMVDPGAVVQQYNRQQDQQASARRAEEERKKLQQQQAEELQQKQAAEQ
>tr|M7RJ74|M7RJ74_SALDU TolA protein (Fragment) OS=Salmonella enterica subsp. enterica serovar Dublin str. UC16 GN=A670_03110 PE=4 SV=1
MSKATEQNDKLKRAIIISAVLHIILFAVLIWSSFDEHIEASa-GGGGGSAIDAVMVDPGAVVQQYNRQQDQQASARRAEEERKKLQQQQAEELQQKQAAEQ
>tr|G5QFI7|G5QFI7_SALRU TolA protein (Fragment) OS=Salmonella enterica subsp. enterica serovar Rubislaw str. A4-653 GN=LTSERUB_1122 PE=4 SV=1
-------------------MLHIILFAVLIWSSFDEHIEASa-GGGGGSAIDAVMVDPGAVVQQYNRQQDQQASARRAEEERKKLQQQQAEELQQKQAAEQ
>tr|G5PZX6|G5PZX6_SALMO TolA protein (Fragment) OS=Salmonella enterica subsp. enterica serovar Montevideo str. S5-403 GN=LTSEMON_1053 PE=4 SV=1
-------------------MLHIILFAVLIWSSFDEHIEASa-GGGGGSAIDAVMVDPGAVVQQYNRQQDQQASARRAEEERKKLQQQQAEELQQKQAAEQ
>tr|G5LL19|G5LL19_SALET TolA protein (Fragment) OS=Salmonella enterica subsp. enterica serovar Alachua str. R6-377 GN=LTSEALA_1136 PE=4 SV=1
-------------------MLHIILFAVLIWSSFDEHIEASa-GGGGGSAIDAVMVDPGAVVQQYNRQQDQQASARRAEEERKKLQQQQAEELQQKQAAEQ
>tr|H2IWI9|H2IWI9_RAHAC TolA protein OS=Rahnella aquatilis (strain ATCC 33071 / DSM 4594 / JCM 1683 / NBRC 105701 / NCIMB 13365 / CIP 78.65) GN=Rahaq2_
KATATEQNDKLKRAVIVSVVLHIIIIGLLILGSLDEDTSMSg--GGGGSDISAVMVDPSAVVDQYNRQQQQQADSQRAAAARQKKSEQQAEELQQKQAAEQ
>tr|V1I7K9|V1I7K9_SALHO Cell envelope integrity inner membrane protein TolA OS=Salmonella enterica subsp. houtenae serovar 50:g,z51:- str. 01-0133 GN=t
MSKATEQNDKLKRAIIISAVLHILLFAVLIWSSFDEHIETSAGGGGGSAIDAVMVDPGAVVQQHNRQQDQQASARRAEEERKKLQQQQEEELQQKQAAEQ
>tr|A0A0F5BD20|A0A0F5BD20_SALCE Membrane protein OS=Salmonella enterica subsp. salamae GN=tolA PE=4 SV=1
MSKATEQNDKLKRAIIISAVLHIILFAVLIWSSFDEHIETSAGGGGGSAIDAVMVDPGAVVQQYNRQQDQQASARRAEEERKKLQQQQAEELQQKQAAEQ
>tr|H7E8U5|H7E8U5_SALHO Protein TolA OS=Salmonella enterica subsp. houtenae str. ATCC BAA-1581 GN=SEHO0A_00693 PE=4 SV=1
MSKATEQNDKLKRAIIISAVLHIILFAVLIWSSFDEHIETSAGGGGGSAIDAVMVDPGAVVQQHNRQQDQQASARRAEEERKKLQQQQEEELQQKQAAEQ
>tr|W0HV97|W0HV97_9ENTR Colicin import protein OS=Sodalis praecaptivus GN=tolA PE=4 SV=1
MLKATEQNDKLKRAIILSIALHCVLIAVLIWSSIHQPQESSa--GGGGSSIDAVMVDPGAVVQQYNRQQQQQTDAQRAQQQRDKQAQQQAEELQQQQAAEQ
>tr|A4W888|A4W888_ENT38 Cell division and transport-associated protein TolA OS=Enterobacter sp. (strain 638) GN=Ent638_1237 PE=4 SV=1
MSKATEQNDKLKRAIIISAVLHVILFAALIWSSFDEHIDAAAGGGGGSSIDAVMVDPGAVVQNYNREQQQQASAKRAEEQRDKQAQQQAEELREKQAAEQ
>tr|A0A027TXQ5|A0A027TXQ5_ECOLX Membrane protein OS=Escherichia coli O111:NM str. K6722 GN=tolA PE=4 SV=1
MSKATEQNDKLKRAIIISAVLHVILFAALIWSSFDENIEASAGGGGGSSIDAVMVDSGAVVEQYKRMQSQESSAKRSDEQRKMKEQQAAEELREKQAAEQ
>tr|V8FAD3|V8FAD3_ECOLX Cell envelope integrity inner membrane protein TolA OS=Escherichia coli ATCC BAA-2209 GN=tolA PE=4 SV=1
MSKATEQNDKLKRAIIISAVLHVILFAALIWSSFDENIEASAGGGGGSSIDAVMVDSGAVVEQYKRMQSQESSAKRSDEQRKMKEQQAAEELREKQAAEQ
>tr|C8UK38|C8UK38_ECO1A Membrane anchored protein TolA in TolA-TolQ-TolR complex OS=Escherichia coli O111:H- (strain 11128 / EHEC) GN=tolA PE=4 SV=1
MSKATEQNDKLKRAIIISAVLHVILFAALIWSSFDENIEASAGGGGGSSIDAVMVDSGAVVEQYKRMQSQESSAKRSDEQRKMKEQQAAEELREKQAAEQ
>tr|I2UKV4|I2UKV4_ECOLX Protein TolA OS=Escherichia coli 4.0522 GN=tolA PE=4 SV=1
MSKATEQNDKLKRAIIISAVLHVILFAALIWSSFDENIEASAGGGGGSSIDAVMVDSGAVVEQYKRMQSQESSAKRSDEQRKMKEQQAAEELREKQAAEQ
>tr|K4VGB0|K4VGB0_ECOLX Cell envelope integrity inner membrane protein TolA OS=Escherichia coli O111:H8 str. CVM9634 GN=tolA PE=4 SV=1
MSKATEQNDKLKRAIIISAVLHVILFAALIWSSFDENIEASAGGGGGSSIDAVMVDSGAVVEQYKRMQSQESSAKRSDEQRKMKEQQAAEELREKQAAEQ
>tr|A0A0M1UEM2|A0A0M1UEM2_ECOLX Membrane protein OS=Escherichia coli GN=tolA PE=4 SV=1
MSKATEQNDKLKRAIIISAVLHVILFAALIWSSFDENIEASAGGGDGSSIDAVMVDSGAVVEQYKRMQSQESSAKRSDEQRKMKEQQAAEELREKQAAEQ
>tr|A0A0V2DFV7|A0A0V2DFV7_SALCE Cell envelope integrity protein TolA OS=Salmonella enterica subsp. salamae serovar 56:z10:e,n,x str. 1369-73 GN=tolA PE=4 SV=1
MSKATEQNDKLKRAIIISAVLHIILFAVLIWSSFDEHIETSAGGGGGSAIDAVMVDPGAVVQQYNRQQDQQASARRAEEERKKLQQQQAEELQQKQAAEQ
>tr|A0A0K0H8M8|A0A0K0H8M8_SALBC TolA protein OS=Salmonella bongori (strain ATCC 43975 / DSM 13772 / NCTC 12419) GN=tolA PE=4 SV=1
MSKATEQNDKLKRAIIISAVLHIILFAVLIWSSFDEHIEASAGGGGGSAIDAVMVDPGAVVQQYNRQQDQQASARRAEQERKKLQQQQEEELQQKQAAEQ
>tr|A0A1A7G7A6|A0A1A7G7A6_ECOLX Cell envelope integrity protein TolA OS=Escherichia coli GN=tolA PE=4 SV=1
MSKATEQNDKLKRAIIISAVLHVILFAALIWSSFDENIEASAGGGGGSSIDAVMVDSGAVVEQYKRMQSQESSAKRSDEQRKMKEQQAAEELREKQAAEQ
>tr|A0A0H3PYA3|A0A0H3PYA3_ECO5C Protein TolA OS=Escherichia coli O157:H7 (strain EC869) GN=tolA PE=4 SV=1
MSKATEQNDKLKRAIIISAVLHVILFAALIWSSFDENIEASAGGGGGSSIDAVMVDSGAVVEQYKRMQSQESSAKRSDEQRKMKEQQAAEELREKQAAEQ
>tr|L9IK95|L9IK95_ECOLX Protein TolA OS=Escherichia coli 3.4880 GN=tolA PE=4 SV=1
MSKATEQNDKLKRAIIISAVLHVILFAALIWSSFDENIEASAGGGGGSSIDAVMVDSGAVVEQYKRMQSQESSAKRSDEQRKMKEQQAAEELREKQAAEQ
>tr|H8NXI0|H8NXI0_RAHAQ Cell envelope integrity inner membrane protein TolA OS=Rahnella aquatilis HX2 GN=tolA PE=4 SV=1
KATATEQNDKLKRAVIVSVVLHIIIIALLIWGSLDEDTSMSg--GGGGSDISAVMVDPSAVVDQYNRQQQQQADSQRAAAARQKKSEQQAEELQQKQAAEQ
>tr|A0A0H3FFD7|A0A0H3FFD7_RAHSY Protein TolA OS=Rahnella sp. (strain Y9602) GN=Rahaq_3138 PE=4 SV=1
KATATEQNDKLKRAVIVSVVLHIIIIALLIWGSLDEDTSMSg--GGGGSDISAVMVDPSAVVDQYNRQQQQQADSQRAAAARQKKSEQQAEELQQKQAAEQ
>tr|B7LKL9|B7LKL9_ESCF3 TolA protein OS=Escherichia fergusonii (strain ATCC 35469 / DSM 13698 / CDC 0568-73) GN=EFER_2365 PE=4 SV=1
MSKATEQNDKLKRAIIISAVLHVILFAALIWSSFDENIEASAGGGGGSSIDAVMVDTGAVVANSERIKEQEASARRSEEQRKKKEQQAAEELRERQAAEQ
>tr|A0A0H2W432|A0A0H2W432_YERPE TolA colicin import membrane protein OS=Yersinia pestis GN=tolA PE=4 SV=1
VGKATEQNDKLNRAVIVSVVLHIILIALLIWGSLTQTTEMGg-GGAGGEVIDAVMVDPGAVTEQYNRQQQQQTDAKRAEQQRQKKAEQQAEELQQKQAAEQ
>tr|A0A0F7HC92|A0A0F7HC92_SERFO Membrane protein OS=Serratia fonticola GN=AV650_11310 PE=4 SV=1
MVKATEQNDKLNRSVIVSVVLHILLIALLIWGSLYENTEMSsaGGGGDGSVVGAVMVDPGAVVEQYNRQQQQSSDAQRAEKQRQKKAEQQAEELQQKQAAEQ
>tr|E3DKU1|E3DKU1_ERWSE Protein tolA OS=Erwinia sp. (strain Ejp617) GN=tolA PE=4 SV=1
------------------------MIALLIWSSFDENIDASsgGGG---SDIDAVMVDPGAVVEQYNRQQNQPGDSQRAEQ-QrQKQAKQQAAEE--AQKA--
>tr|A0A0A3YUY0|A0A0A3YUY0_9ENTR Membrane protein OS=Erwinia typographi GN=NG99_18750 PE=4 SV=1
MSKVTEQNDKLKRAIIFSVILHIILIALLIWSSFDEHIDASsgG--G-GGDIDAVMVDPGAVVDQYNRQQNQQSDSKRAEQQRKKQAQQQAEELQQKQAAQQ
>tr|A0A140T112|A0A140T112_CITAM Cell envelope integrity protein TolA OS=Citrobacter amalonaticus GN=tolA PE=4 SV=1
MSKATEQNDKLKRAIIISAVLHVILFAVLIWSSFDEHIEASAGGGGGSSIDAVMVDPGAVVQQYERQQQQQSSAQRAKEQREKLEQQQAEELREKQAAEQ
>tr|A0A0M3E1Q4|A0A0M3E1Q4_VIBPH Membrane protein OS=Vibrio parahaemolyticus GN=tolA PE=4 SV=1
MSKATEQNDKLKRAIIISAVLHVILFAVLIWSSFDEHIEASAGGGGGSSIDAVMVDPGAVVQQYERQQQQQSSAQRAKEQREKLEQQQAEELREKQAAEQ
>tr|D4BC68|D4BC68_9ENTR Protein TolA OS=Citrobacter youngae ATCC 29220 GN=tolA PE=4 SV=1
MSKATEQNDKLKRAIIISAVLHVILFAALIWSSFDEHIDASAGGGGGSSIDAVMVDPGAVVQQYDRQQQQQASAKRAEEQREKQAQQQAEELREKQAAEQ
>tr|E7T0X2|E7T0X2_9ENTR TolA protein OS=Shigella boydii ATCC 9905 GN=SGB_03381 PE=4 SV=1
MSKATEQNDKLKRAIIISAVLHVILFAALIWSSFDENIEASAGGGGGSSIDAVMVDSGAVVEQYKRMQSQESSAKRSDEQRKMKEQQAAEELREKQAAEQ
>tr|F3WFH9|F3WFH9_9ENTR Protein TolA OS=Shigella boydii 5216-82 GN=tolA PE=4 SV=1
MSKATEQNDKLKRAIIISAVLHVILFAALIWSSFDENIEASAGGGGGSSIDAVMVDSGAVVEQYKRMQSQESSAKRSDEQRKMKEQQAAEELREKQAAEQ
>tr|B7ULL9|B7ULL9_ECO27 Membrane anchored protein TolA in TolA-TolQ-TolR complex OS=Escherichia coli O127:H6 (strain E2348/69 / EPEC) GN=tolA PE=4 SV=1
MSKATEQNDKLKRAIIISAVLHVILFAALIWSSFDENIEASAGGGGGSSIDAVMVDSGAVVEQYKRMQSQESSAKRSDEQRKMKEQQAAEELREKQAAEQ
>tr|A0A0L0H1N2|A0A0L0H1N2_9ENTR Membrane protein OS=Trabulsiella odontotermitis GN=tolA PE=4 SV=1
MSKATEQNDKLKRAIIISVVLHIILIALLIWSSFDEHIDASAGGGGGSAIDAVMVDPGAVVQNYDRQQQQQASARRAQEQREKQAQQQAEELREKQAAEQ
>tr|A0A084ZXC3|A0A084ZXC3_9ENTR TolA family protein OS=Trabulsiella guamensis ATCC 49490 GN=tolA PE=4 SV=1
MSKATEQNDKLKRAIIISVVLHIVLIALLIWSSFDEHIDASa-GGGGGSAIDAVMVDPGAVVQNYDRQQQQQASAKRAQEQREKQAQQQAEELREKQAAEQ
>tr|A0A0M4QKS7|A0A0M4QKS7_SERMA Cell envelope integrity inner membrane protein TolA OS=Serratia marcescens GN=tolA_1 PE=4 SV=1
MVKATEQNDKLNRAVIVSVVLHFILIALLIWGSLQENVDMGaGGGGDGTVVGAVMVDPGAVVEQYNRQQQQSNDAQRAEKQRQKKAEQQAEELQQKQAEQQ
>tr|A0A0A8FB48|A0A0A8FB48_9ENTR Cell envelope integrity inner membrane protein TolA OS=Dickeya zeae EC1 GN=tolA PE=4 SV=1
MLKANERNDKLKRAVIISVVLHVILIALLILSSLNQKMDDAsG-GGGGSSIDAVMVDPSAVVDQYNRQQQQQSDARRAEQLRKKQADQQAEELQAKQAAEQ
>tr|C6CPS2|C6CPS2_DICZE Protein TolA OS=Dickeya zeae (strain Ech1591) GN=Dd1591_2903 PE=4 SV=1
MLKANERNDKLKRAVIISVVLHVILITLLILSSLTQKMDDAsG-GGGGSSIDAVMVDSGAVVDQYNRQQQQQSDARRAEQLRKKQAEQQAEELQAKQAAEQ
>tr|D2BVC9|D2BVC9_DICD5 Protein TolA OS=Dickeya dadantii (strain Ech586) GN=Dd586_1199 PE=4 SV=1
MLKANERNDKLKRAVIISVVLHVILIALLILSSLNQKMDDAsG-GGGGSSIDAVMVDPSAVVDQYNRQQQQQSDARRAEQLRKKQADQQAEELQAKQAAEQ
>tr|A0A087KV89|A0A087KV89_9ENTR Membrane protein OS=Serratia sp. Ag1 GN=IV04_18640 PE=4 SV=1
MVKATEQNDKLNRAVIVSVVLHIILIALLIWGSLHENAEMSaGGGGDGSVVGAVMVDPGAVVEQYNRQQQQSNDAQRAEKQRQKKAEQQAEELQQKQAVEQ
>tr|E0SFP4|E0SFP4_DICD3 Membrane anchored protein in TolA-TolQ-TolR complex OS=Dickeya dadantii (strain 3937) GN=tolA PE=4 SV=1
MLKANERNDKLKRAVIISVVLHVILITLLILSSLNQKMDDAsgG-GG-GSSIDAVMVDPSAVVDQYNRQQQQQNDARRAEQLRKKQAEQQAEELQAKQAAEQ
>tr|U6ZHX5|U6ZHX5_9ENTR Uncharacterized protein OS=Dickeya solani D s0432-1 GN=A544_1258 PE=4 SV=1
MLKANERNDKLKRAVIISVVLHVILITLLILSSLNQKMDDAsgG-GG-GSSIDAVMVDPSAVVDQYNRQQQQQNDARRAEQLRKKQAEQQAEELQAKQAAEQ
>tr|Q937K4|Q937K4_DICCH TolA protein OS=Dickeya chrysanthemi GN=tolA PE=4 SV=1
MLKANERNDKLKRAVIISVVLHVILITLLILSSLNQKMDDAsG-GGGGSSIDAVMVDPSAVVDQYNRQQQQQNDARRAEQLRKKQAEQQAEELQAKQAAEQ
>tr|G4BZ56|G4BZ56_SALIN Protein TolA OS=Salmonella enterica subsp. enterica serovar Infantis str. SARB27 GN=SEENIN0B_00791 PE=4 SV=1
MSKATEQNDKLKRAIIISAVLHIILFAVLIWSSFDEHIEASAGGGGGSAIGAVMVDPGAVVQQYNRQQDQQASARRAEEERKKLQQQQAEELQQKQAAEQ
>tr|A0A0T9KGF3|A0A0T9KGF3_9ENTR Cell envelope integrity inner membrane protein TolA OS=Yersinia nurmii GN=tolA PE=4 SV=1
MGKATEQNDKLNRAVIVSVVLHIILIGLLIWGSLTQKTEMGgg--GAGGEVIDAVMVDPGAITQQYNRQQSQQADAKRAEEQRKKKAEQQAEELQQQQAAEQ
>tr|A0A0F6RE63|A0A0F6RE63_CITAM Membrane protein OS=Citrobacter amalonaticus Y19 GN=tolA PE=4 SV=1
MSKATEQNDKLKRAIIISAVLHVILFAVLIWSSFDEHIEASAGGGGGSSIDAVMVDPGAVVQQYERQQQQQSSAQRAKEQREKLEQQQAEELREKQAAEQ
>tr|A0A0C5VYA9|A0A0C5VYA9_9ENTR TolA protein OS=Enterobacteriaceae bacterium bta3-1 GN=tolA PE=4 SV=1
MVNASEKNDKLNRSVIVSIILHIVLIALLVWGSMMQDSTISagGGGGGGSAIDAVMVDSGAMVKEYNDRQQQlQSDARRAQQERKKQADKQAEELQQKQAEEQ
>tr|G9YD38|G9YD38_HAFAL Protein TolA OS=Hafnia alvei ATCC 51873 GN=HMPREF0454_04532 PE=4 SV=1
MVNASEKNDKLNRSVIVSIILHIVLIALLVWGSMMQDSTISagGGGGGGSAIDAVMVDSGAMVKEYNDRQQQlQSDARRAQQERKKQADKQAEELQQKQAEEQ
>tr|H2FXB8|H2FXB8_OCESG Uncharacterized protein OS=Oceanimonas sp. (strain GK1) GN=GU3_12475 PE=4 SV=1
--MFDNQSGGIRKALVISLGLHVLIGVILLVGVNFNTP---kRPTQAASIIEATMIDDGMVAAQAERLAEMQANRDAEQAAAQAKaeaaqkaaeeAERQAA----EQAATA
>tr|A0A0V2E9S1|A0A0V2E9S1_SALCE Cell envelope integrity protein TolA OS=Salmonella enterica subsp. arizonae serovar 63:g,z51:- str. So 20/20 GN=tolA PE=4 SV=1
MSKATEQNDKLKRAIIISAVLHIILFAVLIWSSFDEHIETSAGGGGGSAIDAVMVDPGAVVQQYNRQQDQQASARRAEEERKKLQQQQEEELQEKQAAEQ
>tr|A0A089HK41|A0A089HK41_SALCE Cell division protein FtsE OS=Salmonella enterica subsp. arizonae serovar 62:z36:- str. RKS2983 GN=N898_10500 PE=4 SV=1
MSKATEQNDKLKRAIIISAVLHIILFAVLIWSSFDEHIETSa-GGGGGSAIDAVMVDPGAVVQQYNRQQDQQASARRAEEERKKLQQQQEEELQEKQAAEQ
>tr|A0A0U1HUY6|A0A0U1HUY6_YERRO Cell envelope integrity inner membrane protein TolA OS=Yersinia rohdei GN=tolA PE=4 SV=1
VGKATEQNDKLNRAVIVSVVLHIILIALLIWGSLTQTTEMGg-GGNGGEVIDAVMVDPGAVTEQYNRQQQQQTDAKRAEQQRQKKADQQAEELQQKQATEQ
>tr|A0A0V9JXR4|A0A0V9JXR4_9ENTR Protein TolA OS=Citrobacter sp. 50677481 GN=tolA PE=4 SV=1
MSKATEQNDKLKRAIIISAVLHVILFAVLIWSSFDEHIEASAGGGGGSSIDAVMVDPGAVVQQYERQQQQQSSAQRAKEQREKLAQQQAEELREKQAAEQ
>tr|C6DCE6|C6DCE6_PECCP Protein TolA OS=Pectobacterium carotovorum subsp. carotovorum (strain PC1) GN=PC1_1248 PE=4 SV=1
MLKANEQNDKLKRAVIISAVLHVILIALLLWSSSTQTMD-AsgG-GG-GSSIDAVMVDPSAVVEQYNRQQQQQTDAKRSEQQRQKQAERQAEELQQKQAAEQ
>tr|Q6D7F3|Q6D7F3_PECAS TolA protein OS=Pectobacterium atrosepticum (strain SCRI 1043 / ATCC BAA-672) GN=tolA PE=4 SV=1
MLKANEQNDKLKRAVIISAVLHIILIALLLWSSSTQTMD-AsgG-GG-GSSIDAVMVDPSAVVEQYNRQQQQQTDAKRSEQLRQKQSERQAEELQQKQAAEQ
>tr|A0A0J6AQ84|A0A0J6AQ84_PECCC Membrane protein OS=Pectobacterium carotovorum subsp. carotovorum UGC32 GN=G033_07015 PE=4 SV=1
MLKANEQNDKLKRAVIISAVLHIILIALLLWSSSTQTMD-AsgG-GG-GSSIDAVMVDPSAVVEQYNRQQQQQTDAKRSEQQRQKQAERQAEELQQKQAAEQ
>tr|D4E9I2|D4E9I2_SEROD Protein TolA OS=Serratia odorifera DSM 4582 GN=tolA PE=4 SV=1
MVKATEQNDKLNRAVIVSVVLHIVLIALLIWGSLHENAEMSaGGGGDGSVVGAVMVDPGAVVEQYNRQQQQSNDAQRAEKQRQKKAEQQAEELRQQQTEEQ
>tr|B2TUC5|B2TUC5_SHIB3 Protein TolA OS=Shigella boydii serotype 18 (strain CDC 3083-94 / BS512) GN=tolA PE=4 SV=1
MSKATEQNDKLKRAIIISAVLHVILFAALIWSSFDENIEASAGGGGGSSIDAVMVDSGAVVEQYKRMQSQESSAKRSDEQRKMKEQQAAEELREKQAAEQ
>tr|A0A1A7E0H1|A0A1A7E0H1_ECOLX Cell envelope integrity protein TolA OS=Escherichia coli GN=tolA PE=4 SV=1
MSKATEQNDKLKRAIIISAVLHVILFAALIWSSFDENIEASAGGGGGSSIDAVMVDSGAVVEQYKRMQSQESSAKRSDEQRKMKEQQAAEELREKQAAEQ
>tr|A0A0F6C0P5|A0A0F6C0P5_ECOLX Cell envelope integrity inner membrane protein TolA OS=Escherichia coli Xuzhou21 GN=tolA PE=4 SV=1
MSKATEQNDKLKRAIIISAVLHVILFAALIWSSFDENIEASAGGGGGSSIDAVMVDSGAVVEQYKRMQSQESSAKRSDEQRKMKEQQAAEELREKQAAEQ
>tr|Q8X965|Q8X965_ECO57 Membrane spanning protein TolA OS=Escherichia coli O157:H7 GN=tolA PE=1 SV=1
MSKATEQNDKLKRAIIISAVLHVILFAALIWSSFDENIEASAGGGGGSSIDAVMVDSGAVVEQYKRMQSQESSAKRSDEQRKMKEQQAAEELREKQAAEQ
>tr|F5RTY1|F5RTY1_9ENTR TolA colicin import membrane protein OS=Enterobacter hormaechei ATCC 49162 GN=tolA PE=4 SV=1
----------------------MILFAALIWSSFDEHIDAS-GGGGGSSIDAVMVDPGAVVQNYNRQQQQQASAKRAEEQREKQAQQQAEELREKQAAEQ
>tr|A0A0A3ZNC7|A0A0A3ZNC7_DICCH Membrane protein OS=Dickeya chrysanthemi GN=NM75_03675 PE=4 SV=1
MLKANERNDKLKRAVIISVVLHVILITLLILSSLNQKMDDAsgG-GG-GSSIDAVMVDPSAVVDQYNRQQQQQNDARRAEQLRKKQAEQQAEELQAKQAAEQ
>tr|A0A0B2TCF3|A0A0B2TCF3_9ENTR Membrane protein OS=Dickeya solani GN=OI70_15730 PE=4 SV=1
MLKANERNDKLKRAVIISVVLHVILITLLILSSLNQKMDDAsgG-GG-GSSIDAVMVDPSAVVDQYNRQQQQQNDARRAEQLRKKQAEQQAEELQAKQAAEQ
>tr|A0A089V113|A0A089V113_9ENTR Membrane protein OS=Cedecea neteri GN=LH89_05800 PE=4 SV=1
MLKANERNDKLKRAVIISVVLHVILITLLILSSLNQKMDDAsgG-GG-GSSIDAVMVDPSAVVDQYNRQQQQQNDARRAEQLRKKQAEQQAEELQAKQAAEQ
>tr|A0A0H2QBR6|A0A0H2QBR6_9ENTR Cell division protein FtsX OS=Moellerella wisconsensis GN=VK86_06225 PE=4 SV=1
MGKTKEQKNKLSRSVLTSVVLHVVLIGLIVIGSLTSVVKLGg-GGQEGTVIDAVMVDPGAVVEQYNQMQQQQNSAKQATQERKKQEEKQAAELREQQAQEQ
>tr|A0A0N0ZA29|A0A0N0ZA29_9ENTR TolA family protein OS=Moellerella wisconsensis ATCC 35017 GN=M992_2672 PE=4 SV=1
MGKTKEQKNKLSRSVLTSVVLHVVLIGLIVIGSLTSVVKLGg-GGQEGTVIDAVMVDPGAVVEQYNQMQQQQNSAKQATQERKKQEEKQAAELREQQAQEQ
>tr|A0A0T9N0X0|A0A0T9N0X0_YERIN Cell envelope integrity inner membrane protein TolA OS=Yersinia intermedia GN=tolA PE=4 SV=1
VGKATEQNDKLNRAVIVSVVLHIILIALLIWGSLTQKTEMGg-GGAGGEVIDAVMVDPGAVTEQYNRQQQQQTDAKRAEQQRQKKADQQAEELQQKQAAEQ
>tr|A0A0H3NMM3|A0A0H3NMM3_YERE1 Tola protein OS=Yersinia enterocolitica subsp. palearctica serotype O:3 (strain DSM 13030 / CIP 106945 / Y11) GN=Y11_18481 PE=4
MGKATEQNDKLNRAVIVSVVLHIILIALLIWGSLTQTTEMGg-GGAGGEVIDAVMVDPGAVTEQYNRQQQQQTDAKRAEQQRQKKAEQQAEELQQKQAAEQ
>tr|A0A0T9NMP7|A0A0T9NMP7_YERFR Cell envelope integrity inner membrane protein TolA OS=Yersinia frederiksenii GN=tolA_1 PE=4 SV=1
MGKATEQNDKLNRAVIVSVVLHIILIALLIWGSLTQKTEMGg-GGAGGEVIDAVMVDPGAVTEQYNRQQQQQTDAKRAEQQRQKKADQQAEELQQKQAAEQ
>tr|E7TGR0|E7TGR0_SHIFL TolA protein OS=Shigella flexneri CDC 796-83 GN=SGF_03824 PE=4 SV=1
MSKATEQNDKLKRAIIISAVLHVILFAALIWSSFDENIEASAGGGGGSSIDAVMVDSGAVVEQYKRMQSQESSAKRSDEQRKMKEQQAAEELREKQAAEQ
>tr|I6EQF2|I6EQF2_SHIBO Protein TolA OS=Shigella boydii 4444-74 GN=tolA PE=4 SV=1
MSKATEQNDKLKRAIIISAVLHVILFAALIWSSFDENIEASAGGGGGSSIDAVMVDSGAVVEQYKRMQSQESSAKRSDEQRKMKEQQAAEELREKQAAEQ
>tr|E7SQN0|E7SQN0_SHIDY TolA protein OS=Shigella dysenteriae CDC 74-1112 GN=SDB_04518 PE=4 SV=1
MSKATEQNDKLKRAIIISAVLHVILFAALIWSSFDENIEASAGGGGGSSIDAVMVDSGAVVEQYKRMQSQESSAKRSDEQRKMKEQQAAEELREKQAAEQ
>tr|K0XJN0|K0XJN0_SHIFL Protein TolA OS=Shigella flexneri 1485-80 GN=tolA PE=4 SV=1
------------------------------------------------------------------MQSQESSAKRSDEQRKMKEQQAAEELREKQAAEQ
>tr|J7KVZ2|J7KVZ2_PECCC Cell envelope integrity inner membrane protein TolA OS=Pectobacterium carotovorum subsp. carotovorum PCC21 GN=PCC21_012810 PE=4
MLKANEQNDKLKRAVIISAVLHIILIALLLWSSSTQTMDASggG--G-GSSIDAVMVDPSAVVEQYNRQQQQQTDAKRSEQQRQKQAERQAEELQQKQAAEQ
>tr|A0A0J6CY42|A0A0J6CY42_SALDE Cell envelope integrity inner membrane protein TolA OS=Salmonella derby GN=RU61_03212 PE=4 SV=1
MSKATEQNDKLKRAIIISAVLHIILFAVLIWSSFDEHIEASAGGGGGSAIDAVMVDPGAVVQQYNRQQDQQASARRAEEERKKLQQQQAEELQQKQAAEQ
>tr|A0A0H2YJS0|A0A0H2YJS0_YERPN TolA colicin import membrane protein OS=Yersinia pestis bv. Antiqua (strain Nepal516) GN=YPN_2875 PE=4 SV=1
VGKATEQNDKLNRAVIVSVVLHIILIALLIWGSLTQTTEMGg-GGAGGEVIDAVMVDPGAVTEQYNRQQQQQTDAKRAEQQRQKKAEQQAEELQQKQAAEQ
>tr|Q8CZZ8|Q8CZZ8_YERPE Membrane spanning protein OS=Yersinia pestis GN=tolA PE=4 SV=1
VGKATEQNDKLNRAVIVSVVLHIILIALLIWGSLTQTTEMGg-GGAGGEVIDAVMVDPGAVTEQYNRQQQQQTDAKRAEQQRQKKAEQQAEELQQKQAAEQ
>tr|A0A0T9QF18|A0A0T9QF18_9ENTR Cell envelope integrity inner membrane protein TolA OS=Yersinia similis GN=tolA PE=4 SV=1
VGKATEQNDKLNRAVIVSVVLHIILIALLIWGSLTQTTEMGg-GGAGGEVIDAVMVDPGAVTEQYNRQQQQQTDAKRAEQQRQKKTEQQAEELQQKQAAEQ
>tr|A0A0T9JUK9|A0A0T9JUK9_YERPU Cell envelope integrity inner membrane protein TolA OS=Yersinia pseudotuberculosis GN=tolA PE=4 SV=1
VGKATEQNDKLNRAVIVSVVLHIILIALLIWGSLTQTTEMGg-GGAGGEVIDAVMVDPGAVTEQYNRQQQQQTDAKRAEQQRQKKAEQQAEELQQKQAAEQ
>tr|A0A0U1EN34|A0A0U1EN34_YERIN Cell envelope integrity inner membrane protein TolA OS=Yersinia intermedia GN=tolA PE=4 SV=1
VGKATEQNDKLNRAVIVSVVLHIILIALLIWGSLTQTTEMGg-GGAGGEVIDAVMVDPGAVTEQYNRQQQQQTDAKRAEQQRQKKAEQQAEELQQKQAAEQ
>tr|A0A0T9M292|A0A0T9M292_YERPU Cell envelope integrity inner membrane protein TolA OS=Yersinia pseudotuberculosis GN=tolA PE=4 SV=1
VGKATEQNDKLNRAVIVSVVLHIILIALLIWGSLTQTTEMGg-GGAGGEVIDAVMVDPGAVTEQYNRQQQQQTDAKRAEQQRQKKTEQQAEELQQKQAAEQ
>tr|A0A0E8XNM5|A0A0E8XNM5_9ENTR Cell envelope integrity inner membrane protein TolA OS=Yersinia wautersii GN=tolA PE=4 SV=1
VGKATEQNDKLNRAVIVSVVLHIILIALLIWGSLTQTTEMGg-GGAGGEVIDAVMVDPGAVTEQYNRQQQQQTDAKRAEQQRQKKAEQQAEELQQKQAAEQ
>tr|A0A0H3B475|A0A0H3B475_YERPY Protein TolA OS=Yersinia pseudotuberculosis serotype O:3 (strain YPIII) GN=YPK_2957 PE=4 SV=1
VGKATEQNDKLNRAVIVSVVLHIILIALLIWGSLTQTTEMGg-GGAGGEVIDAVMVDPGAVTEQYNRQQQQQTDAKRAEQQRQKKAEQQAEELQQKQAAEQ
>tr|A0A0H2Y5R0|A0A0H2Y5R0_YERPA TolA colicin import membrane protein OS=Yersinia pestis bv. Antiqua (strain Antiqua) GN=YPA_0601 PE=4 SV=1
VGKATEQNDKLNRAVIVSVVLHIILIALLIWGSLTQTTEMGg-GGAGGEVIDAVMVDPGAVTEQYNRQQQQQTDAKRAEQQRQKKAEQQAEELQQKQAAEQ
>tr|A0A0U1QZ88|A0A0U1QZ88_YERP3 Protein TolA OS=Yersinia pseudotuberculosis serotype O:1b (strain IP 31758) GN=tolA PE=4 SV=1
MGKATEQNDKLNRAVIVSVVLHIILIALLIWGSLTQTTEMGg-GGAGGEVIDAVMVDPGAVTEQYNRQQQQQTDAKRAEQQRQKKAEQQAEELQQKQAAEQ
>tr|A0A0E1NQZ5|A0A0E1NQZ5_YERPA Protein TolA OS=Yersinia pestis bv. Antiqua (strain Antiqua) GN=tolA PE=4 SV=1
MGKATEQNDKLNRAVIVSVVLHIILIALLIWGSLTQTTEMGg-GGAGGEVIDAVMVDPGAVTEQYNRQQQQQTDAKRAEQQRQKKAEQQAEELQQKQAAEQ
>tr|A0A0M1V6W5|A0A0M1V6W5_YERPE Protein TolA OS=Yersinia pestis biovar Orientalis str. IP275 GN=tolA PE=4 SV=1
MGKATEQNDKLNRAVIVSVVLHIILIALLIWGSLTQTTEMGg-GGAGGEVIDAVMVDPGAVTEQYNRQQQQQTDAKRAEQQRQKKAEQQAEELQQKQAAEQ
>tr|Q0WHS2|Q0WHS2_YERPE TolA colicin import membrane protein OS=Yersinia pestis GN=tolA PE=4 SV=1
MGKATEQNDKLNRAVIVSVVLHIILIALLIWGSLTQTTEMGg-GGAGGEVIDAVMVDPGAVTEQYNRQQQQQTDAKRAEQQRQKKAEQQAEELQQKQAAEQ
>tr|Q66D91|Q66D91_YERPS TolA colicin import membrane protein OS=Yersinia pseudotuberculosis serotype I (strain IP32953) GN=tolA PE=4 SV=1
MGKATEQNDKLNRAVIVSVVLHIILIALLIWGSLTQTTEMGg-GGAGGEVIDAVMVDPGAVTEQYNRQQQQQTDAKRAEQQRQKKAEQQAEELQQKQAAEQ
>tr|V7UYS0|V7UYS0_SALET Membrane protein TolA OS=Salmonella enterica subsp. enterica serovar Cerro str. CFSAN001590 GN=CFSAN001590_06425 PE=4 SV=1
MSKATEQNDKLKRAIIISAVLHIILFAVLIWSSFDEHIEASAGGGGGSAIDAVMVDPGAVVQQYNRQQDQQASARRAEEERKKLQQQQAEELQQKQAAEQ
>tr|B5F030|B5F030_SALA4 Protein TolA OS=Salmonella agona (strain SL483) GN=tolA PE=4 SV=1
MSKATEQNDKLKRAIIISAVLHIILFAVLIWSSFDEHIEASAGGGGGSAIDAVMVDPGAVVQQYNRQQDQQASARRAEEERKKLQQQQAEELQQKQAAEQ
>tr|V8MEN3|V8MEN3_SALIN Cell envelope integrity inner membrane protein TolA OS=Salmonella enterica subsp. enterica serovar Infantis str. 119944 GN=tolA
MSKATEQNDKLKRAIIISAVLHIILFAVLIWSSFDEHIEASAGGGGGSAIDAVMVDPGAVVQQYNRQQDQQASARRAEEERKKLQQQQAEELQQKQAAEQ
>tr|A0A0N2P064|A0A0N2P064_SALHA Protein TolA OS=Salmonella enterica subsp. enterica serovar Hadar str. RI_05P066 GN=tolA PE=4 SV=1
MSKATEQNDKLKRAIIISAVLHIILFAVLIWSSFDEHIEASAGGGGGSAIDAVMVDPGAVVQQYNRQQDQQASARRAEEERKKLQQQQAEELQQKQAAEQ
>tr|A0A100PQX8|A0A100PQX8_SALCE Cell envelope integrity inner membrane protein TolA OS=Salmonella choleraesuis GN=NGUA18_01907 PE=4 SV=1
MSKATEQNDKLKRAIIISAVLHIILFAVLIWSSFDEHIEASAGGGGGSAIDAVMVDPGAVVQQYNRQQDQQASARRAEEERKKLQQQQAEELQQKQAAEQ
>tr|A0A0H3BSD8|A0A0H3BSD8_SALNS Protein TolA OS=Salmonella newport (strain SL254) GN=tolA PE=4 SV=1
MSKATEQNDKLKRAIIISAVLHIILFAVLIWSSFDEHIEASAGGGGGSAIDAVMVDPGAVVQQYNRQQDQQASARRAEEERKKLQQQQAEELQQKQAAEQ
>tr|A0A1A9M138|A0A1A9M138_SALCE Cell envelope integrity protein TolA OS=Salmonella choleraesuis GN=tolA PE=4 SV=1
MSKATEQNDKLKRAIIISAVLHIILFAVLIWSSFDEHIEASAGGGGGSAIDAVMVDPGAVVQQYNRQQDQQASARRAEEERKKLQQQQAEELQQKQAAEQ
>tr|A0A0N1VM20|A0A0N1VM20_SALET Protein TolA OS=Salmonella enterica subsp. enterica serovar Saintpaul str. SARA23 GN=tolA PE=4 SV=1
MSKATEQNDKLKRAIIISAVLHIILFAVLIWSSFDEHIEASAGGGGGSAIDAVMVDPGAVVQQYNRQQDQQASARRAEEERKKLQQQQAEELQQKQAAEQ
>tr|V2NC95|V2NC95_SALET Cell envelope integrity inner membrane protein TolA OS=Salmonella enterica subsp. enterica serovar Litchfield str. CFSAN001076 
MSKATEQNDKLKRAIIISAVLHIILFAVLIWSSFDEHIEASAGGGGGSAIDAVMVDPGAVVQQYNRQQDQQASARRAEEERKKLQQQQAEELQQKQAAEQ
>tr|A0A0R9PDG6|A0A0R9PDG6_SALNE Cell envelope integrity protein TolA OS=Salmonella newport GN=tolA PE=4 SV=1
MSKATEQNDKLKRAIIISAVLHIILFAVLIWSSFDEHIEASAGGGGGSAIDAVMVDPGAVVQQYNRQQDQQASARRAEEERKKLQQQQAEELQQKQAAEQ
>tr|A0A023MY09|A0A023MY09_SALMO Membrane protein OS=Salmonella enterica subsp. enterica serovar Montevideo str. 507440-20 GN=tolA PE=4 SV=1
MSKATEQNDKLKRAIIISAVLHIILFAVLIWSSFDEHIEASAGGGGGSAIDAVMVDPGAVVQQYNRQQDQQASARRAEEERKKLQQQQAEELQQKQAAEQ
>tr|V1S505|V1S505_SALET Cell envelope integrity inner membrane protein TolA OS=Salmonella enterica subsp. enterica serovar Poona str. ATCC BAA-1673 GN=
MSKATEQNDKLKRAIIISAVLHIILFAVLIWSSFDEHIEASAGGGGGSAIDAVMVDPGAVVQQYNRQQDQQASARRAEEERKKLQQQQAEELQQKQAAEQ
>tr|A0A0L5XTV9|A0A0L5XTV9_SALET Cell envelope integrity protein TolA OS=Salmonella enterica subsp. enterica serovar Johannesburg GN=tolA PE=4 SV=1
MSKATEQNDKLKRAIIISAVLHIILFAVLIWSSFDEHIEASAGGGGGSAIDAVMVDPGAVVQQYNRQQDQQASARRAEEERKKLQQQQAEELQQKQAAEQ
>tr|X2KC23|X2KC23_SALET Membrane protein OS=Salmonella enterica subsp. enterica serovar Tennessee str. TXSC_TXSC08-19 GN=tolA PE=4 SV=1
MSKATEQNDKLKRAIIISAVLHIILFAVLIWSSFDEHIEASAGGGGGSAIDAVMVDPGAVVQQYNRQQDQQASARRAEEERKKLQQQQAEELQQKQAAEQ
>tr|V1N354|V1N354_SALSE Cell envelope integrity inner membrane protein TolA OS=Salmonella enterica subsp. enterica serovar Senftenberg str. ATCC 43845 
MSKATEQNDKLKRAIIISAVLHIILFAVLIWSSFDEHIEASAGGGGGSAIDAVMVDPGAVVQQYNRQQDQQASARRAEEERKKLQQQQAEELQQKQAAEQ
>tr|V5KMT8|V5KMT8_SALTH Membrane protein TolA OS=Salmonella enterica subsp. enterica serovar Thompson str. RM6836 GN=IA1_03805 PE=4 SV=1
MSKATEQNDKLKRAIIISAVLHIILFAVLIWSSFDEHIEASAGGGGGSAIDAVMVDPGAVVQQYNRQQDQQASARRAEEERKKLQQQQAEELQQKQAAEQ
>tr|A0A0W4S8A4|A0A0W4S8A4_SALCE Membrane protein OS=Salmonella choleraesuis GN=tolA PE=4 SV=1
MSKATEQNDKLKRAIIISAVLHIILFAVLIWSSFDEHIEASAGGGGGSAIDAVMVDPGAVVQQYNRQQDQQASARRAEEERKKLQQQQAEELQQKQAAEQ
>tr|V2E141|V2E141_SALBE Membrane protein OS=Salmonella enterica subsp. enterica serovar Berta str. ATCC 8392 GN=tolA PE=4 SV=1
MSKATEQNDKLKRAIIISAVLHIILFAVLIWSSFDEHIEASAGGGGGSAIDAVMVDPGAVVQQYNRQQDQQASARRAEEERKKLQQQQAEELQQKQAAEQ
>tr|B5QBK6|B5QBK6_SALVI Protein TolA OS=Salmonella enterica subsp. enterica serovar Virchow str. SL491 GN=tolA PE=4 SV=1
MSKATEQNDKLKRAIIISAVLHIILFAVLIWSSFDEHIEASAGGGGGSAIDAVMVDPGAVVQQYNRQQDQQASARRAEEERKKLQQQQAEELQQKQAAEQ
>tr|A0A0L2H3K4|A0A0L2H3K4_SALET Cell envelope integrity protein TolA OS=Salmonella enterica subsp. enterica serovar Heidelberg GN=tolA PE=4 SV=1
MSKATEQNDKLKRAIIISAVLHIILFAVLIWSSFDEHIEASAGGGGGSAIDAVMVDPGAVVQQYNRQQDQQASARRAEEERKKLQQQQAEELQQKQAAEQ
>tr|A0A143FDT9|A0A143FDT9_SALET Cell envelope integrity protein TolA OS=Salmonella enterica subsp. enterica serovar Weltevreden str. 1655 GN=tolA PE=4 SV=1
MSKATEQNDKLKRAIIISAVLHIILFAVLIWSSFDEHIEASAGGGGGSAIDAVMVDPGAVVQQYNRQQDQQASARRAEEERKKLQQQQAEELQQKQAAEQ
>tr|A0A0M1RDS8|A0A0M1RDS8_SALET Membrane protein TolA OS=Salmonella enterica subsp. enterica serovar Agona str. 24249 GN=Q786_03620 PE=4 SV=1
MSKATEQNDKLKRAIIISAVLHIILFAVLIWSSFDEHIEASAGGGGGSAIDAVMVDPGAVVQQYNRQQDQQASARRAEEERKKLQQQQAEELQQKQAAEQ
>tr|W0LCR3|W0LCR3_9ENTR Membrane protein OS=Chania multitudinisentens RB-25 GN=Z042_19990 PE=4 SV=1
MVKATEQNDKLNRAVIVSVVLHILLIALLIWGSLHENAEMSagG-GGEGSVVGAVMVDPGAVVEQYNRQQQQSSDAQRAEKQRQKKAEQQAEELQQKQAAEQ
>tr|D4HZD2|D4HZD2_ERWAC Protein tolA OS=Erwinia amylovora (strain CFBP1430) GN=tolA PE=4 SV=1
MSKATEQNDKLKRAISISVILHIILIALLIWSSFDENIDASsgG--G-GGDIDAVMVDPGAVAEQYNRQQNQQSDSQRAEQQRQKQAKQQAEELQQKQAAEQ
>tr|A0A0F6MBE4|A0A0F6MBE4_SHIFL Cell envelope integrity inner membrane protein TolA OS=Shigella flexneri 5a str. M90T GN=tolA PE=4 SV=1
MSKATEQNDKLKRAIIISAVLHVILFAALIWSSFDENIEASAGGGGGSSIDAVMVDSGAVVEQYKRMQSQESSAKRSDEQRKMKEQQAAEELREKQAAEQ
>tr|S5HZK5|S5HZK5_SALET Membrane protein TolA OS=Salmonella enterica subsp. enterica serovar Cubana str. CFSAN002050 GN=CFSAN002050_10290 PE=4 SV=1
MSKATEQNDKLKRAIIISAVLHIILFAVLIWSSFDEHIEASAGGGGGSAIDAVMVDPGAVVQQYNRQQDQQASARRAEEERKKLQQQQAEELQQKQAAEQ
>tr|B3YD00|B3YD00_SALET Protein TolA OS=Salmonella enterica subsp. enterica serovar Kentucky str. CVM29188 GN=tolA PE=4 SV=1
MSKATEQNDKLKRAIIISAVLHIILFAVLIWSSFDEHIEASAGGGGGSAIDAVMVDPGAVVQQYNRQQDQQASARRAEEERKKLQQQQAEELQQKQAAEQ
>tr|A0A0L3VXJ5|A0A0L3VXJ5_SALET Cell envelope integrity protein TolA OS=Salmonella enterica subsp. enterica serovar Reading GN=tolA PE=4 SV=1
MSKATEQNDKLKRAIIISAVLHIILFAVLIWSSFDEHIEASAGGGGGSAIDAVMVDPGAVVQQYNRQQDQQASARRAEEERKKLQQQQAEELQQKQAAEQ
>tr|A0A0Q9YXP7|A0A0Q9YXP7_SALET Protein TolA OS=Salmonella enterica I GN=tolA PE=4 SV=1
MSKATEQNDKLKRAIIISAVLHIILFAVLIWSSFDEHIEASAGGGGGSAIDAVMVDPGAVVQQYNRQQDQQASARRAEEERKKLQQQQAEELQQKQAAEQ
>tr|A0A0M0QXT7|A0A0M0QXT7_SALCE Cell envelope integrity protein TolA OS=Salmonella choleraesuis GN=tolA PE=4 SV=1
MSKATEQNDKLKRAIIISAVLHIILFAVLIWSSFDEHIEASAGGGGGSAIDAVMVDPGAVVQQYNRQQDQQASARRAEEERKKLQQQQAEELQQKQAAEQ
>tr|J8PUC7|J8PUC7_9ENTR Uncharacterized protein OS=Pectobacterium wasabiae CFBP 3304 GN=Y17_3387 PE=4 SV=1
MLKANEQNDKLKRAVIISAALHIILIALLLWNSSTQTMDASggG--G-GSSIDAVMVDPSAVVEQYNRQQQQQTDAKRSEQQRQKQAERQAEELQQKQAAEQ
>tr|A0A093RV76|A0A093RV76_9ENTR Membrane protein OS=Pectobacterium betavasculorum GN=KP22_01250 PE=4 SV=1
MLKANEQNDKLKRAVIISAVLHIILIALLLWSSSTQTMDASggG--G-GSSIDAVMVDPSAVVEQYNRQQQQQTDAKRSEQLRQKQAAQQAEELQQKQAAEQ
>tr|A0A086EYR3|A0A086EYR3_PECCA Membrane protein OS=Pectobacterium carotovorum subsp. brasiliense GN=IW01_07010 PE=4 SV=1
MLKANEQNDKLKRAVIISAVLHIILIALLLWSSSTQTMDASggG--G-GSSIDAVMVDPSAVVEQYNRQQQQQTDAKRSEQQRQKQAERQAEELQQKQAAEQ
>tr|A0A0B2WBL2|A0A0B2WBL2_PECCA Cell envelope integrity inner membrane protein TolA OS=Pectobacterium carotovorum subsp. actinidiae GN=KKH3_11160 PE=4 SV=1
MLKANEQNDKLKRAVIISAVLHIILIALLLWSSSTQTMDASggG--G-GSSIDAVMVDPSAVVEQYNRQQQQQTDAKRSEQQRQKQAERQAEELQQKQAAEQ
>tr|A0A093RCP3|A0A093RCP3_PECCC Membrane protein OS=Pectobacterium carotovorum subsp. carotovorum GN=RD01_13645 PE=4 SV=1
MLKANEQNDKLKRAVIISAVLHIILIALLLWSSSTQTMDASggG--G-GSSIDAVMVDPSAVVEQYNRQQQQQTDAKRSEQQRQKQAERQAEELQQKQAAEQ
>tr|A0A093T4I1|A0A093T4I1_PECCC Membrane protein OS=Pectobacterium carotovorum subsp. carotovorum GN=KP17_05995 PE=4 SV=1
MLKANEQNDKLKRAVIISAVLHIILIALLLWSSSTQTMDASggG--G-GSSIDAVMVDPSAVVEQYNRQQQQQTDAKRSEQLRQKQAEQQAEELQQKQAAEQ
>tr|A0A0B3XXL4|A0A0B3XXL4_PECCC Membrane protein OS=Pectobacterium carotovorum subsp. carotovorum GN=RD02_15345 PE=4 SV=1
MLKANEQNDKLKRAVIISAVLHIILIALLLWSSSTQTMDASggG--G-GSSIDAVMVDPSAVVEQYNRQQQQQTDAKRSEQQRQKQAERQAEELQQKQAAEQ
>tr|A0A0M2F3D7|A0A0M2F3D7_PECCA Membrane protein OS=Pectobacterium carotovorum subsp. brasiliense GN=KU74_03310 PE=4 SV=1
MLKANEQNDKLKRAVIISAVLHIILIALLLWSSSTQTMDASggG--G-GSSIDAVMVDPSAVVEQYNRQQQQQTDAKRSEQQRQKQAERQAEELQQKQAAEQ
>tr|A0A0B2T6J4|A0A0B2T6J4_PECCA Membrane protein OS=Pectobacterium carotovorum GN=OI69_08035 PE=4 SV=1
MLKANEQNDKLKRAVIISAVLHIILIALLLWSSSTQTMDASggG--G-GSSIDAVMVDPSAVVEQYNRQQQQQTDAKRSEQLRQKQAERQAEELQQKQAAEQ
>tr|A0A094SI58|A0A094SI58_PECCA Membrane protein OS=Pectobacterium carotovorum subsp. odoriferum GN=KU75_12495 PE=4 SV=1
MLKANEQNDKLKRAVIISAVLHIILIALLLWSSSTQTMDASggG--G-GSSIDAVMVDPSAVVEQYNRQQQQQTDAKRSEQQRQKQAERQAEELQQKQAAEQ
>tr|A0A0W6RCG9|A0A0W6RCG9_SALCE Membrane protein OS=Salmonella enterica subsp. arizonae serovar 18:z4,z23:- GN=tolA PE=4 SV=1
MSKATEQNDKLKRAIIISAVLHIILFAVLIWSSFDEHIETSAGGGGGSAIDAVMVDPGAVVQQYNRQQDQQASARRAEEERKKLQQQQEEELQEKQAAEQ
>tr|A0A034T755|A0A034T755_9ENTR Protein TolA OS=Edwardsiella piscicida GN=MA13_contig00016-0008 PE=4 SV=1
MGNATEQKDKLNRSVIISVILHIVLIGLLIWGSLMQDNPMSegGdGGGGGSAIDAVMVDPNAVVQQYNRQQE-qQNAAQRAEQQRQQKAEKQAQEMQRKQAEEQ
>tr|S5MTD6|S5MTD6_SALBN TolA protein OS=Salmonella bongori N268-08 GN=A464_718 PE=4 SV=1
MSKATEQNDKLKRAIIISAVLHIILFAVLIWSSFDEHIEASAGGGGGSAIDAVMVDPGAVVQQYNRQQDQQASARRAEQERKKLQQQQEEELQQKQAAEQ
>tr|C6CCE9|C6CCE9_DICDC Protein TolA OS=Dickeya dadantii (strain Ech703) GN=Dd703_1155 PE=4 SV=1
MQKANERNDKLRRAIIISAVLHVILIVLLILSSLNQKMDDAsaG-GG-GSSIDAVMVDPGAVVDQYNRQQQQQSDVRRAEQLRKKQADQQAQELLEKQAAEQ
>tr|C5BEL9|C5BEL9_EDWI9 Protein TolA, putative OS=Edwardsiella ictaluri (strain 93-146) GN=NT01EI_2858 PE=4 SV=1
MGNATEQKDKLNRSVIISVILHIVLIGLLIWGSLMQDNPMSegGdGGGGGSAIDAVMVDPNAVVQQYNRQQE-qQNAAQRAEQQRQQKAEKQAQEMQRKRAEEQ
>tr|H4J465|H4J465_ECOLX Protein TolA OS=Escherichia coli DEC1D GN=tolA PE=4 SV=1
MSKATEQNDKLKRAIIISAVLHVILFAALIWSSFDENIEASAGGGGGSSIDAVMVDSGAVVEQYKRMQSQESSAKRSDEQRKMKEQQAAEELREKQAAEQ
>tr|A0A0H2WRN0|A0A0H2WRN0_SALPA TolA protein OS=Salmonella paratyphi A (strain ATCC 9150 / SARB42) GN=tolA PE=4 SV=1
MSKATEQNDKLKRAIIISAVLHIILFAVLIWSSFDEHIEASAGGGGGSAIDAVMVDPGAVVQQYNRQQDQQASARRAEEERKKLQQQQAEELQQKQAAEQ
>tr|A0A0G4JP50|A0A0G4JP50_9ENTR TolA protein OS=Brenneria goodwinii GN=BN1221_00087c PE=4 SV=1
MLKATEQNDKLKRAVIISAVLHVILIALLVWSSFTQTMDASggG-GG-GSSIDAVMVDPSAVVEQYNRQQQQQSDAQRAEQLRKKQAEQQAEELQQKQAAEQ
>tr|V2IMS5|V2IMS5_SALDZ Cell envelope integrity inner membrane protein TolA OS=Salmonella enterica subsp. diarizonae serovar 60:r:e,n,x,z15 str. 01-017
---------------MISAVLHIILFAVLIWSSFDEHIETSAGGGGGSAIDAVMVDPGAVVQQYNRQQDQQASARRAEEERKKLQQQQAEELQQKQAAEQ
>tr|V1XYQ0|V1XYQ0_SALMU Cell envelope integrity inner membrane protein TolA OS=Salmonella enterica subsp. enterica serovar Muenchen str. baa1594 GN=tol
MSKATEQNDKLKRAIIISAVLHIILFAVLIWSSFDEHIEASAGG-GGSAIDAVMVDPGAVVQQYNRQQDQQASARRAEEERKKLQQQQAEELQQKQAAEQ
>tr|K8WZN6|K8WZN6_9ENTR Outer membrane integrity protein OS=Providencia burhodogranariea DSM 19968 GN=OOA_10273 PE=4 SV=1
MGKTKEKNDNLKRSLLTSVVLHVLLIALIIIGSLVSVVKLGg-GGEEGTVIDAVMVDPGAIVEQYNQMQQQENSAKQAVKERKEKEQKQDAELREKQEQEQ
>tr|A0A0T9P353|A0A0T9P353_9ENTR Cell envelope integrity inner membrane protein TolA OS=Yersinia pekkanenii GN=tolA PE=4 SV=1
VGKATEQNDKLNRAVIVSVVLHIILIALLIWGSLTQTTEMGg-GGAGGEVIDAVMVDPGAVTEQYNRQQQQQTDAKRAEQQRQKKAAQQAEELQQKQATEQ
>tr|R8AUW7|R8AUW7_PLESH Tol protein A OS=Plesiomonas shigelloides 302-73 GN=PLESHI_01407 PE=4 SV=1
-MDNNNKKNKLTKSVVVSVILHVLVIALLIVGSLYQEIPAG-GGGGGGAIDAVMVDPGAMAQQYNRLQQQNEDARKAENERKRKLQQQKEEMQQKQQAEE
>tr|A0A1A9AX07|A0A1A9AX07_PLESH Cell envelope integrity inner membrane protein TolA OS=Plesiomonas shigelloides GN=tolA PE=4 SV=1
-MDNNNKKNKLTKSVVVSVILHVLVIALLIVGSLYQEIPAG-GGGGGGAIDAVMVDPGAMAQQYNRLQQQNEDARKAENERKRKLQQQKEEMQQKQQAEE
>tr|A0A0T7NSR3|A0A0T7NSR3_YEREN Cell envelope integrity inner membrane protein TolA OS=Yersinia enterocolitica GN=tolA PE=4 SV=1
VGKATEQNDKLNRAIIVSVVLHIVLIALLIWGSLTQTTEMGg-GGAGGEVIDAVMVDPGAVTEQYNRQQQQQTDAKRAEQQRQKKAEQQAEELQQKQATEQ
>tr|A0A0T9Q0E6|A0A0T9Q0E6_YERBE Cell envelope integrity inner membrane protein TolA OS=Yersinia bercovieri GN=tolA PE=4 SV=1
VGKATEQNDKLNRAIIVSVVLHIVLIALLIWGSLTQTTEMGg-GGAGGEVIDAVMVDPGAVTEQYNRQQQQQTDAKRAEQQRQKKAEQQAEELQQKQATEQ
>tr|C4SDY0|C4SDY0_YERMO Putative uncharacterized protein OS=Yersinia mollaretii ATCC 43969 GN=ymoll0001_12390 PE=4 SV=1
MGKATEQNDKLNRAIIVSVVLHIVLIALLIWGSLTQTTEMGg-GGAGGEVIDAVMVDPGAVTEQYNRQQQQQTDAKRAEQQRQKKAEQQAEELQQKQATEQ
>tr|A9MJJ8|A9MJJ8_SALAR Uncharacterized protein OS=Salmonella arizonae (strain ATCC BAA-731 / CDC346-86 / RSK2980) GN=SARI_02189 PE=4 SV=1
MSKATEQNDKLKRAIIISAVLHIILFAVLIWSSFDEHIETSAGGGGGSAIDAVMVDPGAVVQQYNRQQDQQASARRAEEERKKLQQQQEEELQEKQAAEQ
>tr|A0A0H3IB67|A0A0H3IB67_PECSS Uncharacterized protein OS=Pectobacterium sp. (strain SCC3193) GN=W5S_3078 PE=4 SV=1
MLKANEQNDKLKRAVIISAVLHIILIALLLWNSSTQTMDASgG-GG-GSSIDAVMVDPSAVVEQYNRQQQQQTDAKRSEQQRQKQAERQAEELQQKQAAEQ
>tr|D0KIA1|D0KIA1_PECWW Protein TolA OS=Pectobacterium wasabiae (strain WPP163) GN=Pecwa_3088 PE=4 SV=1
MLKANEQNDKLKRAVIISAVLHIILIALLLWNSSTQTMDASgG-GG-GSSIDAVMVDPSAVVEQYNRQQQQQTDAKRSEQQRQKQAERQAEELQQKQAAEQ
>tr|Q57RK4|Q57RK4_SALCH Tol protein, membrane spanning protein OS=Salmonella choleraesuis (strain SC-B67) GN=tolA PE=4 SV=1
MSKATEQNDKLKRAIIISAVLHIILFAVLIWSSFDEHIEASAGGGGGSAIDAVMVDPGAVVQQYNRQQDQQASARRAEEERKKLQQQQAEELQQKQAAEQ
>tr|C0PWG0|C0PWG0_SALPC Cell envelope integrity inner membrane protein TolA OS=Salmonella paratyphi C (strain RKS4594) GN=tolA PE=4 SV=1
MSKATEQNDKLKRAIIISAVLHIILFAVLIWSSFDEHIEASAGGGGGSAIDAVMVDPGAVVQQYNRQQDQQASARRAEEERKKLQQQQAEELQQKQAAEQ
>tr|R1F0M0|R1F0M0_9GAMM Protein TolA OS=Aeromonas molluscorum 848 GN=G113_19224 PE=4 SV=1
----MDVKRGISGYLIVSLLLHLIIGIILLVGVDFSKP---kRPASSAQIVNAVMLDDEFLAEQAAKIQQQQAQQQNK-------pavkaeidqAKQA-------RELEQ
>tr|A0A0T9L6B2|A0A0T9L6B2_YERKR Cell envelope integrity inner membrane protein TolA OS=Yersinia kristensenii GN=tolA PE=4 SV=1
VGKATEQNDKLNRAVIVSVVLHIILIALLIWGSLTQTTEMGg-GGAGGEVIDAVMVDPGAVTEQYNRQQQQQTDAKRAEQQRQKKADQQAEELQQKQATEQ
>tr|A0A0T9NKJ4|A0A0T9NKJ4_YERKR Cell envelope integrity inner membrane protein TolA OS=Yersinia kristensenii GN=tolA PE=4 SV=1
VGKATEQNDKLNRAVIVSVVLHIILIALLIWGSLTQTTEMGg-GGAGGEVIDAVMVDPGAVTEQYNRQQQQQTDAKRAEQQRQKKADQQAEELQQKQATEQ
>tr|A0A0T9NBM6|A0A0T9NBM6_YERKR Cell envelope integrity inner membrane protein TolA OS=Yersinia kristensenii GN=tolA PE=4 SV=1
VGKATEQNDKLNRAVIVSVVLHIVLIALLIWGSLTQTTEMGg-GGAGGEVIDAVMVDPGAVTEQYNRQQQQQTDAKRAEQQRQKKADQQAEELQQKQATEQ
>tr|A0A0T9RIL1|A0A0T9RIL1_9ENTR Cell envelope integrity inner membrane protein TolA OS=Yersinia massiliensis GN=tolA PE=4 SV=1
VGKATEQNDKLNRAIIVSVVLHIVLIALLIWGSLTQTTEMGg-GGAGGEVIDAVMVDPGAVTEQYNRQQQQQTDAKRAEQQRQKKAEQQAEELQQKQATEQ
>tr|A0A0U1I3Q8|A0A0U1I3Q8_YERMO Cell envelope integrity inner membrane protein TolA OS=Yersinia mollaretii GN=tolA PE=4 SV=1
VGKATEQNDKLNRAIIVSVVLHIVLIALLIWGSLTQTTEMGg-GGAGGEVIDAVMVDPGAVTEQYNRQQQQQTDAKRAEQQRQKKAEQQAEELQQKQATEQ
>tr|A1JRK9|A1JRK9_YERE8 TolA colicin import membrane protein OS=Yersinia enterocolitica serotype O:8 / biotype 1B (strain NCTC 13174 / 8081) GN=tolA PE
VGKATEQNDKLNRAVIVSVVLHIILIALLIWGSLTQTTEMGg-GGAGGEVIDAVMVDPGAVTEQYNRQQQQQTDAKRAEQQRQKKAEQQAEELQQKQAAEQ
>tr|A0A0T9UP18|A0A0T9UP18_YERIN Cell envelope integrity inner membrane protein TolA OS=Yersinia intermedia GN=tolA PE=4 SV=1
VGKATEQNDKLNRAVIVSVVLHIILIALLIWGSLTQTTEMGg-GGAGGEVIDAVMVDPGAVTEQYNRQQQQQTDAKRAEQQRQKKAEQQAEELQQKQAAEQ
>tr|A0A0H5LUM0|A0A0H5LUM0_YERIN Cell envelope integrity inner membrane protein TolA OS=Yersinia intermedia GN=tolA PE=4 SV=1
VGKATEQNDKLNRAIIVSVVLHIVLIALLIWGSLTQTTEMGg-GGAGGEVIDAVMVDPGAVTEQYNRQQQQQTDAKRAEQQRQKKAEQQAEELQQKQATEQ
>tr|A0A0T9URL6|A0A0T9URL6_YERFR Cell envelope integrity inner membrane protein TolA OS=Yersinia frederiksenii GN=tolA PE=4 SV=1
VGKATEQNDKLNRAIIVSVVLHIILIALLIWGSLTQTTEMGg-GGAGGEVIDAVMVDPGAVTEQYNRQQQQQTDAKRAEQQRQKKADQQAEELQQKQAAEQ
>tr|A0A0T9UKY6|A0A0T9UKY6_YERFR Cell envelope integrity inner membrane protein TolA OS=Yersinia frederiksenii GN=tolA_2 PE=4 SV=1
VGKATEQNDKLNRAIIVSVVLHIVLIALLIWGSLTQTTEMGg-GGAGGEVIDAVMVDPGAVTEQYNRQQQQQTDAKRAEQQRQKKAEQQAEELQQKQATEQ
>tr|A0A0T9SBF1|A0A0T9SBF1_YEREN Cell envelope integrity inner membrane protein TolA OS=Yersinia enterocolitica GN=tolA PE=4 SV=1
VGKATEQNDKLNRAVIVSVVLHIILIALLIWGSLTQTTEMGg-GGAGGEVIDAVMVDPGAVTEQYNRQQQQQTDAKRAEQQRQKKAEQQAEELQQKQAAEQ
>tr|A0A0U1HHK4|A0A0U1HHK4_YEREN Cell envelope integrity inner membrane protein TolA OS=Yersinia enterocolitica GN=tolA PE=4 SV=1
VGKATEQNDKLNRAVIVSVVLHIILIALLIWGSLTQTTEMGg-GGAGGEVIDAVMVDPGAVTEQYNRQQQQQTDAKRAEQQRQKKAEQQAEELQQKQAAEQ
>tr|A0A0E1NCB2|A0A0E1NCB2_YEREN Cell envelope integrity inner membrane protein TolA OS=Yersinia enterocolitica GN=tolA PE=4 SV=1
MGKATEQNDKLNRAVIVSVVLHIILIALLIWGSLTQTTEMGg-GGAGGEVIDAVMVDPGAVTEQYNRQQQQQTDAKRAEQQRQKKAEQQAEELQQKQAAEQ
>tr|A0A0B6FRD0|A0A0B6FRD0_YERFR Protein TolA OS=Yersinia frederiksenii Y225 GN=tolA PE=4 SV=1
MGKATEQNDKLNRAVIVSVVLHIVLIALLIWGSLTQTTEMGg-GGAGGEVIDAVMVDPGAVTEQYNRQQQQQTDAKRAEQQRQKKADQQAEELQQKQATEQ
>tr|A0A0T9UBT5|A0A0T9UBT5_YERAL Cell envelope integrity inner membrane protein TolA OS=Yersinia aldovae GN=tolA PE=4 SV=1
MGKATEQNDKLNRAVIVSVVLHIILIALLIWGSLTQTTEMGg-GGAGGEVIDAVMVDPGAVTEQYNRQQQQQTDAKRAEQQRKKKADQQTEELQQKQATEQ
>tr|A0A0T9SPV7|A0A0T9SPV7_YERFR Cell envelope integrity inner membrane protein TolA OS=Yersinia frederiksenii GN=tolA PE=4 SV=1
MGKATEQNDKLNRAVIVSVVLHIILIALLIWGSLTQTTEMGg-GGAGGEVIDAVMVDPGAVTEQYNRQQQQQTDAKRAEQQRQKKADQQAEELQQKQAAEQ
>tr|W8TZ96|W8TZ96_YEREN Protein TolA OS=Yersinia enterocolitica LC20 GN=tolA PE=4 SV=1
MGKATEQNDKLNRAVIVSVVLHIILIALLIWGSLTQTTEMGg-GGAGGEVIDAVMVDPGAVTEQYNRQQQQQTDAKRAEQQRQKKADQQAEELQQKQAAEQ
>tr|F4N7T3|F4N7T3_YEREN Protein tolA OS=Yersinia enterocolitica W22703 GN=tolA PE=4 SV=1
MGKATEQNDKLNRAVIVSVVLHIILIALLIWGSLTQTTEMGg-GGAGGEVIDAVMVDPGAVTEQYNRQQQQQTDAKRAEQQRQKKAEQQAEELQQKQAAEQ
>tr|C4SUQ3|C4SUQ3_YERFR Protein TolA OS=Yersinia frederiksenii ATCC 33641 GN=tolA PE=4 SV=1
MGKATEQNDKLNRAIIVSVVLHIILIALLIWGSLTQTTEMGg-GGAGGEVIDAVMVDPGAVTEQYNRQQQQQTDAKRAEQQRQKKADQQAEELQQKQAAEQ
>tr|C4U2F3|C4U2F3_YERKR Putative uncharacterized protein OS=Yersinia kristensenii ATCC 33638 GN=ykris0001_32610 PE=4 SV=1
----------------MSVVLHIILIALLIWGSLTQTTEMGg-GGAGGEVIDAVMVDPGAVTEQYNRQQQQQTDAKRAEQQRQKKADQQAEELQQKQATEQ
>tr|A0A1A5WGF4|A0A1A5WGF4_9GAMM Protein TolA OS=Aeromonas dhakensis GN=A9196_10030 PE=4 SV=1
----MDVKRGISGYLIASLLLHLIIGIILFVGLDFSKP---kRPESKGQIVNAVMLDENFLNEQAKQIQQQ-KAQPKPQ---KVEkekdkedtdiAKRE-------LAQQQ
>tr|K1J6F5|K1J6F5_AERHY Protein TolA OS=Aeromonas hydrophila SSU GN=HMPREF1171_02834 PE=4 SV=1
------MKRGISGYLIASLLLHLIIGIILFVGLDFSKP---kRPESKGQIVNAVMLDENFLNEQAKQIQQQ-KAQPKPQ---KVEkekdkedtdiAKRE-------LAQQQ
>tr|A0A085U465|A0A085U465_YERRU Cell envelope integrity inner membrane protein TolA OS=Yersinia ruckeri GN=tolA PE=4 SV=1
MGKATEQNDKLNRAVIVSVVLHIILIGLLIWGSLTQKTEMGg-GGAGGEVIDAVMVDPGAVTQQYNRQQSQQADAKRAEEQRKKKAAQQAEELQQQQAAEQ
>tr|V3VA61|V3VA61_SERS3 Uncharacterized protein OS=Serratia sp. (strain ATCC 39006) GN=Ser39006_01882 PE=4 SV=1
MLKANEQNDKLKRAVIVSAVLHIILIVLLVLSSSNQNMD-AsG-GGGGSSIDAVMVDPNAVVEQYNRQQQQQTDAKRAEQLRQKQAEQQAVELQEKQAAEQ
>tr|X2H6N0|X2H6N0_9GAMM Hemolysin-type calcium-binding region:RTX N-terminal domain OS=Gilliamella apicola GN=GAPWK_2084 PE=4 SV=1
SAMSYMQNSKLSIPIVISIILHLILIVVLGYQAIQNIDGVNygRET--GNSIDAIMIDPSVMTDQYQRQLKTKESQQQADRKREQQLADQAKELQERQLAEQ
>tr|A0A186CQH1|A0A186CQH1_SHISO Membrane protein OS=Shigella sonnei GN=tolA PE=4 SV=1
MSKATEQNDKLKRAIIISAVLHVILFAALIWSSFDENIEASAGGGGGSSIDAVMVDSGAVVEQYKRMQSQESSAKRSDEQRKMKEQQAAEELREKQAAEQ
>tr|I6G5I6|I6G5I6_SHIDY Protein TolA OS=Shigella dysenteriae 225-75 GN=tolA PE=4 SV=1
-------------------MLHVILFAALIWSSFDENIEASAGGGGGSSIDAVMVDSGAVVEQYKRMQSQESSAKRSDEQRKMKEQQAAEELREKQAAEQ
>tr|A0A0M2KLM1|A0A0M2KLM1_9ENTR Membrane protein OS=Erwinia tracheiphila GN=SY86_01115 PE=4 SV=1
MSKVAEQNDKLKRAIIISVILHIVLIALLIWSSFDEHIDASSGGGG-GDINAVMVDPGAVVEQYNRQQNQQSDSKRAEQQRQKQAQQQAEELQQKQAAEQ
>tr|A0A0T9SSB9|A0A0T9SSB9_YEREN Cell envelope integrity inner membrane protein TolA OS=Yersinia enterocolitica GN=tolA PE=4 SV=1
VGKATEQNDKLNRAIIVSVVLHIVLIALLIWGSLTQTTEMGg-GGAGGEVIDAVMVDPGAVTEQYNRQQQQQTDAKRAEQQRQKKAEQQTEELQQKQATEQ
>tr|A0A0U1K7G8|A0A0U1K7G8_YERMO Cell envelope integrity inner membrane protein TolA OS=Yersinia mollaretii GN=tolA PE=4 SV=1
VGKATEQNDKLNRAIIVSVVLHIVLIALLIWGSLTQTTEMGg-GGAGGEVIDAVMVDPGAVTEQYNRQQQQQTDAKRAEQQRQKKAEQQTEELQQKQATEQ
>tr|X6QAG6|X6QAG6_9ENTR Protein TolA OS=Providencia alcalifaciens F90-2004 GN=tolA PE=4 SV=1
MGKTKEKQDDLKRSLMMSIGLHILLVALIVIGSLVTVVQLGg-GGEEGTVIDAVMVDPGAVVEQYNQAQQQQKSSQQVAKERKEQQQKQDAELREKQEQEQ
>tr|A0A0T9UEC5|A0A0T9UEC5_YERKR Cell envelope integrity inner membrane protein TolA OS=Yersinia kristensenii GN=tolA PE=4 SV=1
VGKATEQNDKLNRAIIVSVVLHIVLIALLIWGSLTQTTEMGg-GGAGGEVIDAVMVDPGAVTEQYNRQQQQQTDAKRAEQQRQKKAEQQAEELQQKQATEQ
>tr|U3TUI0|U3TUI0_9ENTR Uncharacterized protein OS=Plautia stali symbiont GN=E05_08320 PE=4 SV=1
MSKATEQNEKLKRAIIISVILHIVLIALLIWSSFNEHIEAS-GGGGGSDIDAVMVDPGAVVEQYNRQQNQQSDSQRAEQQRQK----QAEELQQKQAAEQ
>tr|U2NTR2|U2NTR2_SERFO TolA protein OS=Serratia fonticola AU-AP2C GN=L581_2092 PE=4 SV=1
------------------------MIALLIWGSLYENTEMSsaGGGGDGSVVGAVMVDPGAVVEQYNRQQQQSSDAQRAEKQRQKKAEQQAEELQQKQAAEQ
>tr|W3YKM1|W3YKM1_9ENTR Protein TolA OS=Providencia alcalifaciens PAL-3 GN=tolA PE=4 SV=1
MGKTKEKQDDLKRSLLMSAGLHILLIALIVIGSLVTVVQLGg-GGEEGTVIDAVMVDPGAVVEQYNQSQQQQKSSQQVAKERKEQQQKQDAELREKQEQEQ
>tr|D1NXN5|D1NXN5_9ENTR Protein TolA OS=Providencia rustigianii DSM 4541 GN=tolA PE=4 SV=1
MGKTKEKQDNLKRSLMVSIGLHILLVALIVIGSLVTVVQLGg-GGEEGTVIDAVMVDPGAVVEQYNQSQQQQKSSQQAAKERKEQQQKQDAELREKQEQEQ
>tr|G7LNP9|G7LNP9_9ENTR Protein TolA OS=Brenneria sp. EniD312 GN=BrE312_3096 PE=4 SV=1
MLKATEQNDKLKRAVIISVVLHILLIALLIWSSFTQTMDASgG-GG-GSSIDAVMVDPSAVVEQYNRQQQQQTDAQRSEQLRKRQAEQQAEELQQKQAAEQ
>tr|V9ZU27|V9ZU27_AERHY TolA product OS=Aeromonas hydrophila 4AK4 GN=AH4AK4_0734 PE=4 SV=1
----MDVKRGISGYLVASLLLHLIIGIILLVGVDFSKP---kRPESKGQIVNAVMLDSEFLEQQAQQIQQQ-KAQPKAA---QQQkekdkedadqARRE-------LAKEQ
>tr|A0A023RPJ1|A0A023RPJ1_AERME Protein TolA OS=Aeromonas media WS GN=B224_5838 PE=4 SV=1
------MKRGISGYLVASLLLHLIIGIILLVGVDFSKP---kRPESKGQIVNAVMMDSEMLEQQMQQVQQQKQAQPKAA---QQQkekdkedadqARRE-------LAKEQ
>tr|Q8Z8C1|Q8Z8C1_SALTI TolA protein OS=Salmonella typhi GN=tolA PE=4 SV=1
MSKATEQNDKLKRAIIISAVLHIILFAVLIWSSFDEHIEASAGGGGGSAIDAVMVDPGAVVQQYNRQQDQQASARGAEEERKKLQQQQAEELQQKQAAEQ
>tr|E2XAI5|E2XAI5_SHIDY Protein TolA OS=Shigella dysenteriae 1617 GN=tolA PE=4 SV=1
MSKAIEQNDKLKRAIIISAVLHVILFAALIWSSFDENIEASAGGGGGSSIDAVMVDSGAVVEQYKRMQSQESSAKRSDEQRKMKEQQAAEELREKQAAEQ
>tr|A0A090NWX1|A0A090NWX1_SHIDY TolA protein OS=Shigella dysenteriae WRSd3 GN=WRSd3_02821 PE=4 SV=1
MSKAIEQNDKLKRAIIISAVLHVILFAALIWSSFDENIEASAGGGGGSSIDAVMVDSGAVVEQYKRMQSQESSAKRSDEQRKMKEQQAAEELREKQAAEQ
>tr|A0A0A6ZP89|A0A0A6ZP89_SHIDY TolA protein OS=Shigella dysenteriae 1617 GN=Asd1617_00868 PE=4 SV=1
MSKAIEQNDKLKRAIIISAVLHVILFAALIWSSFDENIEASa-GGGGGSSIDAVMVDSGAVVEQYKRMQSQESSAKRSDEQRKMKEQQAAEELREKQAAEQ
>tr|A0A140EZX9|A0A140EZX9_SERRU TolA protein OS=Serratia rubidaea GN=AXX16_3897 PE=4 SV=1
MVKATEQNDKLNRAVIVSVVLHIVLIALLIWGSLHENAEMSagG-GGDGAVVGAVMVDPGAVVEQYNRQQQQSNDAQRAEKQRQKKAEQQAEELQQKQAEEQ
>tr|L0MC65|L0MC65_SERMA Cell division and transport-associated protein TolA OS=Serratia marcescens FGI94 GN=D781_1200 PE=4 SV=1
MVKATEQNDKLNRAVIVSVVLHIVLIALLIWGSLHENAEMSagG-GGDGAVVGAVMVDPGAVVEQYNRQQQQSNDAQRAEKQRQKKAEQQAEELQQKQAEEQ
>tr|A0A125Y8D8|A0A125Y8D8_AERCA Cell envelope biogenesis protein TolA OS=Aeromonas caviae GN=AL345_03395 PE=4 SV=1
----MDVKRGISGYLVASLLLHLIIGIILLVGVDFSKP---kRPESKGQIVNAVMMDSEMLEQQMQQVQQQKQAQPKAA---QQQkdkedaerVKRE-------LAQEQ
>tr|A0A0J1KKY4|A0A0J1KKY4_AERHY Protein TolA OS=Aeromonas hydrophila GN=SH16_00055 PE=4 SV=1
------MKRGISGYLVASLLLHLIIGIILLVGVDFSKP---kRPESKGQIVNAVMMDSEMLEQQMQQVQQQKQAQPKAA---QQQkdkedaerVKRE-------LAQEQ
>tr|A0A159ZGQ1|A0A159ZGQ1_SALAN Protein TolA OS=Salmonella enterica subsp. enterica serovar Anatum str. USDA-ARS-USMARC-1736 GN=tolA PE=4 SV=1
MSKATEQNDKLKRAIIISAVLHIILFAVLIWSSFDEHIEASAGGGGGSAIDAVMVDPGAVVQQYNRQQDQQASARRAEEERKKLQQQQAEELQQKQAAEQ
>tr|K8WFZ8|K8WFZ8_9ENTR Outer membrane integrity protein OS=Providencia sneebia DSM 19967 GN=OO7_06069 PE=4 SV=1
MGKTKEKKDNLSRSFLTSAVLHVLLICLIIIGSLVSTVKLGg-GGEEGTVIDAVMVDPGAVVEQYNQMQQQENSAKQAAKERKEKEQKQEADLREKQEQEQ
>tr|A0A077NYA0|A0A077NYA0_XENBV Required for outer membrane integrity, uptake of group A colicins, role in translocation of filamenous phage DNA to cytoplasm, 
VGKTNEQNNRLNRAIIISVILHIILIGFLIWGSLMQKTEMGGGGAGGTVIDAVMVDPNAVVQQYNQQQQQQANAKSAEQQRKKKAEQQAAELRVKQAEEQ
>tr|A0A077PZS4|A0A077PZS4_XENBV Required for outer membrane integrity, uptake of group A colicins, role in translocation of filamenous phage DNA to cytoplasm, 
VGKTNEQNNRLNRAIIISVILHIILIGFLIWGSLMQKTEMGGGGAGGTVIDAVMVDPNAVVQQYNQQQQQQANAKSAEQQRKKKAEQQAAELRVKQAEEQ
>tr|A0A0B6XCF5|A0A0B6XCF5_XENBV Protein tolA OS=Xenorhabdus bovienii GN=tolA PE=4 SV=1
VGKTNEQNNRLNRAIIISVILHIILIGFLIWGSLMQKTEMGGGGAGGTVIDAVMVDPNAVVQQYNQQQQQQANAKSAEQQRKKKAEQQAAELRVKQAEEQ
>tr|A0A080KFN4|A0A080KFN4_9GAMM Membrane protein involved in colicin uptake OS=Gilliamella apicola SCGC AB-598-P17 GN=GASC598P17_009780 PE=4 SV=1
SAMSNKLNSKLSLPVIISILLHGILIIALGYKFVSD-TGENygSIN--GNSIDAIMIDPSVMTEQYQRQLQTQVNQQKADQKTQELLDKQIKELAEKAEAEK
>tr|D4BW97|D4BW97_PRORE Protein TolA OS=Providencia rettgeri DSM 1131 GN=tolA PE=4 SV=1
MGKTKEKKDNLNRSLVMSIVLHVLLIGLIVIGSLVSVVKLGg-GGEEGTVIDAVMVDPGVVVEQYEEMQRQQNNVRQAAKERKEQEQKQEAELREQQEKEQ
>tr|A0A140NQP5|A0A140NQP5_PROSM Outer membrane integrity protein OS=Providencia stuartii (strain MRSN 2154) GN=S70_15815 PE=4 SV=1
MGKTKEKKDNLRLSLLTSLALHVLLIGLIIIGSLVSVVKLGg-GGEEGTVIDAVMVDPGAVVQQYNQMQQQENSAKQAAKERKEKERKQEAELREKQEQEQ
>tr|A0A088NW34|A0A088NW34_PROST Cell division protein FtsX OS=Providencia stuartii GN=AFL46_08485 PE=4 SV=1
MGKTKEKKDNLRLSLLTSLALHVLLIGLIIIGSLVSVVKLGg-GGEEGTVIDAVMVDPGAVVQQYNQMQQQENSAKQAAKERKEKERKQEAELREKQEQEQ
>tr|B2Q375|B2Q375_PROST Protein TolA OS=Providencia stuartii ATCC 25827 GN=tolA PE=4 SV=1
MGKTKEKKDNLRLSLLTSLALHVLLIGLIIIGSLVSVVKLGg-GGEEGTVIDAVMVDPGAVVQQYNQMQQQENSAKQAAKERKEKERKQEAELREKQEQEQ
>tr|B6XJH1|B6XJH1_9ENTR Protein TolA OS=Providencia alcalifaciens DSM 30120 GN=tolA PE=4 SV=1
MGKTKEKQDDLKRSLMMSIGLHILLVALIVIGSLVTVVQLGg-GGEEGTVIDAVMVDPGAVVEQYNQAQQQQKSSQQVAKERKEQQQKQDAELREKQEQEQ
>tr|A0A0J5FSP5|A0A0J5FSP5_9ENTR Cell division protein FtsX OS=Xenorhabdus khoisanae GN=AB204_09810 PE=4 SV=1
MGKTSEQNNKLNRAIIISVILHIILIGFLIWGSLVQKTEMGGGGADGAVIDAVMVDPNAVVQQYNQQQQQQANAKLAEQQRKKKAEQQAAELRAKQAEEQ
>tr|A0A077MY83|A0A077MY83_XENBV Required for outer membrane integrity, uptake of group A colicins, role in translocation of filamenous phage DNA to cytoplasm, 
VGKTNEQNNRLNRAIIISVILHIILIGFLIWGSLMQKTEMGGGGAGGTVIDAVMVDPNAVVQQYNQQQQQQANAKSAEQQRKKKAEQQAAELRVKQSEEQ
>tr|A0A0E2Q756|A0A0E2Q756_9ENTR Protein TolA OS=Providencia alcalifaciens R90-1475 GN=tolA PE=4 SV=1
MGKTKEKQDDLKRSLMMSIGLHILLVALIVIGSLVTVVQLGg-GGEEGTVIDAVMVDPGAVVEQYNQAQQQQKSSQQVAKERKEQQQKQDAELREKQEQEQ
>tr|A0A077QJ10|A0A077QJ10_XENBV Required for outer membrane integrity, uptake of group A colicins, role in translocation of filamenous phage DNA to cytoplasm, 
VGKTNEQNNRLNRAIIISVILHIILIGFLIWGSLMQKTEMGGGGAGGTVIDAVMVDPNAVVQQYNQQQQQQANAKLAEQQRKKKAEQQAAELRVKQAEEQ
>tr|A0A077PC43|A0A077PC43_XENBV Required for outer membrane integrity, uptake of group A colicins, role in translocation of filamenous phage DNA to cytoplasm, 
VGKTNEQNNRLNRAIIISVILHIILIGFLIWGSLMQKTEMGGGGAGGTVIDAVMVDPNAVVQQYNQQQQQQANAKSAEQQRKKKAEQQAAELRVKQAEEQ
>tr|A0A128FAH5|A0A128FAH5_9GAMM Cell envelope integrity inner membrane protein TolA OS=Grimontia marina GN=GMA8713_02813 PE=4 SV=1
--MKKTQKSGYTGATFVSVLLHAALFGVLLWGADFTKV---SHQPVGQSIEAVVIDPSVVNEQARKIRQQRDEAKRQE------ddrlrrLEQQADLLEQQREQEE
>tr|A0A0H2M2A4|A0A0H2M2A4_PRORE Cell division protein FtsX OS=Providencia rettgeri GN=AAY77_06285 PE=4 SV=1
MGKTKEKKDNLNRSLVMSVVLHVLLIGLIVIGSLVSVVKLGg-GGEEGTVIDAVMVDPGVVVEQYEEMQKQQNMARQAAKERKEQEQKQDAELREQQEKEQ
>tr|K8WJM2|K8WJM2_PRORE Outer membrane integrity protein OS=Providencia rettgeri Dmel1 GN=OOC_07213 PE=4 SV=1
MGKTKEKKDNLNRSLVMSIVLHVLLIGLIVIGSLVSVVKLGg-GGEEGTVIDAVMVDPGVVVEQYEEMQRQQNNVRQAAKERKEQEQKQEAELREQQEKEQ
>tr|A0A0H2LKE8|A0A0H2LKE8_PRORE Cell division protein FtsX OS=Providencia rettgeri GN=AAY77_13390 PE=4 SV=1
MGKTKEKKDNLNRSLVMSVVLHVLLIGLIVIGSLVSVVKLGg-GGEEGTVIDAVMVDPGVVVEQYEEMQKQQNMARQAAKERKEQEQKQDAELREQQEKEQ
>tr|B2BSL6|B2BSL6_YEREN TolA OS=Yersinia enterocolitica GN=tolA PE=4 SV=1
VGKATEQNDKLNRAVIVSVVLHIILIALLIWGSLTQTTEMGGGGAGGEVIDAVMVDPGAVTEQYNRQQQQQTDAKRAEQQRQKKAEQQAEELQQKQAAEQ
>tr|V1IKN5|V1IKN5_SALET Cell envelope integrity inner membrane protein TolA OS=Salmonella enterica subsp. enterica serovar Worthington str. ATCC 9607 G
MSKATEQNDKLKRAIIISAVLHIILFAVLIWSSFDEHIEASAGGGGGSAIDAVMVDPGAVVQQYNRQQDQQASARRAEEERKKLQQQQAEELQQKQAAEQ
>tr|A0A0M3ES52|A0A0M3ES52_MORMO Cell division protein FtsX OS=Morganella morganii GN=OA40_10120 PE=4 SV=1
MGKLKERKDKLNRSVITSVVLHLLLIALVIWGSFVTKSGLTg-GGEGGQVIDAIMVDPNAMVENFNQQQQQQANAKQAQAQREKKAKQQEEELRQKELREQ
>tr|A0A0A5SIX6|A0A0A5SIX6_MORMO Cell division protein FtsX OS=Morganella morganii GN=LR61_06995 PE=4 SV=1
MGKLKERKDKLNRSVITSVVLHLLLIALVIWGSFVTKSGLTg-GGEGGQVIDAIMVDPNAMVENFNQQQQQQANAKQAQAQREKKAKQQEEELRQKELREQ
>tr|M7C8X7|M7C8X7_MORMO TolA protein OS=Morganella morganii SC01 GN=C790_02184 PE=4 SV=1
MGKLKERKDKLNRSVITSVVLHLLLIALVIWGSFVTKSGLTg-GGEGGQVIDAIMVDPNAMVENFNQQQQQQANAKQAQAQREKKAKQQEEELRQKELREQ
>tr|M1STN5|M1STN5_MORMO TolA protein OS=Morganella morganii subsp. morganii KT GN=MU9_1401 PE=4 SV=1
MGKLKERKDKLNRSVITSVVLHLLLIALVIWGSFVTKSGLTg-GGEGGQVIDAIMVDPNAMVENFNQQQQQQANAKQAQAQREKKAKQQEEELRQKELREQ
>tr|A0A077NFV8|A0A077NFV8_XENBV Required for outer membrane integrity, uptake of group A colicins, role in translocation of filamenous phage DNA to cytoplasm, 
MGKTNEQNNRLNRAIIISVILHIILIGFLIWGSLMQKTEMGGGGAGGTVIDAVMVDPNAVVQQYNQQQQQQANAKSAEQQRKKKAEQQAAELRVKQAEEQ
>tr|A0A0A0CPW3|A0A0A0CPW3_PHOLU Cell division protein FtsX OS=Photorhabdus luminescens GN=KS18_18100 PE=4 SV=1
MGKTNGQNNKLNRAVIVSVVLHIILIGLLIWGSLTRKTEMGGGGQDGSVIDAVMVDPNAVVQQYNQQQQQQADAKRAEQLRKKKAEQQAAELREKQVEEQ
>tr|A0A022PFF1|A0A022PFF1_PHOLU Cell division and transport-associated protein TolA OS=Photorhabdus luminescens BA1 GN=BA1DRAFT_03192 PE=4 SV=1
MGKTNGQSNKLNRAVIVSVVLHIILIGLLIWGSLTRKTEMGGGGQDGSVIDAVMVDPNAVVQQYNQQQQQQADAKRAEQLRKKKAEQQAAELREKQAEEQ
>tr|A0A0J9F3D3|A0A0J9F3D3_PHOLU Cell division protein FtsX OS=Photorhabdus luminescens subsp. luminescens GN=TI10_11710 PE=4 SV=1
MGKTNGQNNKLNRAVIVSVVLHIILIGLLIWGSLTRKTEMGGGGQDGSVIDAVMVDPNAVVQQYNQQQQQQADAKRAEQLRKKKTEQQAAELREKQAEEQ
>tr|C7BS18|C7BS18_PHOAA Tola protein OS=Photorhabdus asymbiotica subsp. asymbiotica (strain ATCC 43949 / 3105-77) GN=tolA PE=4 SV=1
MGKTSGQNNKLNRAVIVSVVLHIILIGLLIWGSLTQKTEMGGGGQDGSIIDAVMVDPNAVVQQYNQQQQQQADAKRAEELRKKKAEQQATELREKQAEEQ
>tr|Q7N6T7|Q7N6T7_PHOLL TolA protein OS=Photorhabdus luminescens subsp. laumondii (strain DSM 15139 / CIP 105565 / TT01) GN=tolA PE=4 SV=1
MGKTNGQNNKLNRAVIVSVVLHIILIGLLIWGSLTRKTEMGGGGQDGSVIDAVMVDPNAVVQQYNQQQQQQADAKRAEQLRNKKAEQQAAELREKQAEEQ
>tr|N1NLH5|N1NLH5_XENNE Protein tolA OS=Xenorhabdus nematophila F1 GN=tolA PE=4 SV=1
VGKTNEQHNRLNRPISISVILHIILIGFLIWGSLEQKTEMGGGGEGGTVIDAVMVDPNAVVQRYNQQQQQQANAKLAEQQRKKKAEQQAAELRAKQAEEQ
>tr|A0A0R4CNN8|A0A0R4CNN8_XENNE Required for outer membrane integrity, uptake of group A colicins, role in translocation of filamenous phage DNA to cytoplasm, 
MGKTNEQHNRLNRPISISVILHIILIGFLIWGSLEQKTEMGGGGEGGTVIDAVMVDPNAVVQQYNQQQQQQANAKLAEQQRKKKAEQQAAELRAKQAEEQ
>tr|A0A0A8NV09|A0A0A8NV09_XENNE Required for outer membrane integrity, uptake of group A colicins, role in translocation of filamenous phage DNA to cytoplasm, 
MGKTNEQHNRLNRPISISVILHIILIGFLIWGSLEQKTEMGGGGEGGTVIDAVMVDPNAVVQQYNQQQQQQANAKLAEQQRKKKAEQQAAELRAKQAEEQ
>tr|D3VAP6|D3VAP6_XENNA Required for outer membrane integrity, uptake of group A colicins, role in translocation of filamenous phage DNA to cytoplasm, 
---------------------------------------MGGGGEGGTVIDAVMVDPNAVVQQYNQQQQQQANAKLAEQQRKKKAEQQAAELRAKQAEEQ
>tr|A0A068Z144|A0A068Z144_9ENTR Membrane anchored protein in TolA-TolQ-TolR complex OS=Serratia symbiotica GN=tolA PE=4 SV=1
LVKATEQNDKLNRAVIVSVVLHLILIALLIWGSLQENI-MSagGGGGDGSVVGAVMVDPNAVVEQYNRQQQQSNDAQRAEKLRQKKVQQQAEELQQKQAAEQ
>tr|E9CKW5|E9CKW5_9ENTR Membrane anchored protein in TolA-TolQ-TolR complex OS=Serratia symbiotica str. Tucson GN=tolA PE=4 SV=1
LVKATEQNDKLNRAVIVSVVLHLILIALLIWGSLQENI-MSagGGGGDGSVVGAVMIDPNAVVEQYNRQQQQSNDAQRAEKLRQKKAQQQAEELQQKQAAEQ
>tr|A0A068RBT4|A0A068RBT4_9ENTR Protein TolA OS=Serratia symbiotica SCt-VLC GN=tolA PE=4 SV=1
LVKATEQNDKLNRAVIVSVVLHLILIALLIWGSLQENI-MSagGGGGDGSVVGEVMVDPNAVVEQYNRQQQQSNDAQRAEKLRQKKAQQQDEELQQKQAAEQ
>tr|A0A0G4Q219|A0A0G4Q219_PROVU Cell envelope integrity inner membrane protein TolA OS=Proteus vulgaris GN=BN1804_00573 PE=4 SV=1
MGkKTKPIRSKLSGSVILSTALHLLVIALLIWGSLTQKWDLGgGGGSDGQVIDAIMVDPNAVVQQYNQQKAQQANVQKAEQERKERAEQQEEELRQQQMKEQ
>tr|A0A0G4QHZ2|A0A0G4QHZ2_PROVU Cell envelope integrity inner membrane protein TolA OS=Proteus vulgaris GN=BN1805_03252 PE=4 SV=1
MGkKTKPIRSKLSRSVILSTALHLLVIALLIWGSLTQKWDLGgGGGEGGQVIDAIMVDPNAVVQQYNQQKAQQANVQKAEQERKARAEQQEEELRQQQMKEQ
>tr|A0A094THW9|A0A094THW9_PROVU Protein TolA OS=Proteus vulgaris GN=tolA PE=4 SV=1
MGkKTKPIRSKLSGSVILSTALHLLVIALLIWGSLTQKWDLGgGGGEDGQVIDAIMVDPNAVVQQYNQQKAQQANVQKAEQERKARAEQQEEELRQQQMKEQ
>tr|A0A0J1CGQ7|A0A0J1CGQ7_PROMI Cell division protein FtsX (Fragment) OS=Proteus mirabilis GN=ABE79_02935 PE=4 SV=1
----------------------------------------------------------------------------------------------------
>tr|C0B249|C0B249_9ENTR Uncharacterized protein OS=Proteus penneri ATCC 35198 GN=PROPEN_04852 PE=4 SV=1
----------------------------------------------------------------------------------------------------
>tr|A0A0G3CS02|A0A0G3CS02_9ENTR Membrane protein OS=Pragia fontium GN=QQ39_07380 PE=4 SV=1
MGKATEHEDKLNRSVMVSIILHILVIGLLAIGAFMQKDVLTg-GGGGGAVIDAVMVDPNAMAQQAERQQQQKSDAKRAEKLRQQESDRQAEELKQQQAAEQ
>tr|W3V064|W3V064_PHOTE Cell division and transport-associated protein TolA OS=Photorhabdus temperata subsp. khanii NC19 GN=PTE_04558 PE=4 SV=1
MGKTNGQNNKLNRAVIVSVVLHIILIGLLIWGSLTQKTEMGGGGQDGSVIDAVMVDPNAVVQQYNQHQQQQADAKRAEQLRNKKAEQQAAELREKQAEEQ
>tr|A0A0M3TEV2|A0A0M3TEV2_PROVU Protein TolA OS=Proteus vulgaris GN=AOB99_05285 PE=4 SV=1
MGkKTKPIRSKLSGSVILSTVLHLLIIALLIWGSLTQKWNLGgGGGSDGQVIDAIMVDPNAVVQEYNQQKAQQANVQKAEQERKARAQQQEEELRQQQIKEQ
>tr|B4ESS3|B4ESS3_PROMH TolA protein OS=Proteus mirabilis (strain HI4320) GN=tolA PE=4 SV=1
MGkKTKPIRSKLSGSVILSTVLHLLIIALLIWGSLTQKWNLGgGGGSDGQVIDAIMVDPNAVVQEYNQQKAQQANVQKAEQERKARAQQQEEELRQQQIKEQ
>tr|C2LJ95|C2LJ95_PROMI Protein TolA OS=Proteus mirabilis ATCC 29906 GN=tolA PE=4 SV=1
MGkKTKPIRSKLSGSVILSTVLHLLIIALLIWGSLTQKWNLGgGGGSDGQVIDAIMVDPNAVVQEYNQQKAQQANVQKAEQERKARAQQQEEELRQQQIKEQ
>tr|V2HCI8|V2HCI8_SALET Cell envelope integrity inner membrane protein TolA OS=Salmonella enterica subsp. enterica serovar Albany str. ATCC 51960 GN=to
MSKATEQNDKLKRAIIISAVLHIILFAVLIWSSFDEHIEASAGG-GGSAIDAVMVDPGAVVQQYNRQQDQQASARRAEEERKKLQQQQAEELQQKQAAEQ
>tr|A0A068R4N5|A0A068R4N5_9ENTR Protein tolA OS=Xenorhabdus poinarii G6 GN=tolA PE=4 SV=1
MGKTSEQNNRLNRAIIISVILHIILIGFLIWGPSAQKTEMGGGGLDGTVIDAVMVDPNAVVQQYNQQQQQQANARLAEQQRKKKAEQQAAELRAKQAEEQ
>tr|W1IW62|W1IW62_9ENTR Protein tolA OS=Xenorhabdus szentirmaii DSM 16338 GN=tolA PE=4 SV=1
VEKTSEKNNKLNRAIIISVILHIILIGLLIWGSLEQKTEMGGGGKDGSVIDAVMVDPNAVVQQYNQQQQQQANAKLAEQQRKKKAEQQAAELRAKQSEEQ
>tr|A0A068QPS4|A0A068QPS4_9ENTR Protein tolA OS=Xenorhabdus doucetiae GN=tolA PE=4 SV=1
MGKTNEQNNRLNRAIIISVILHAILIGFLIWGSLVQKTEMGGGGQNGTVIDAVMVDPNAVVQQYNQQQQQQANAKLAEQQRKKKAEQQAAELRAKQAEEQ
>tr|A0A0V9H5Y8|A0A0V9H5Y8_PROMI Protein TolA OS=Proteus mirabilis GN=APT96_04125 PE=4 SV=1
MGkKTKPIRSKLSGSVILSTVLHLLIIALLIWGSLTQKWNLGgGGGSDGQVIDAIMVDPNAVVQEYNQQKAQQANVQKAEQERKARAQQQEEELRQQQIKEQ
>tr|A0A0M9CVX9|A0A0M9CVX9_9ENTR Cell division protein FtsX OS=Photorhabdus heterorhabditis GN=AM629_18940 PE=4 SV=1
MGKTSGQNNKLNRAVIVSVVLHIILIGLLIWGSLTQKTEMGGGGQDGSIIDAVMVDPNAVVQQYNQHQQQQADAKRAEELRKKKAEQQATELREKQAEEQ
>tr|A0A0N8LQG8|A0A0N8LQG8_SERMA Protein TolA (Fragment) OS=Serratia marcescens subsp. marcescens GN=AN668_26380 PE=4 SV=1
-----------------------------------------------TVVGAVMVDPGAVVEQYNRQQQQSNDAQRAEKQRQKKAEQQAEELQQKQAEQQ
>tr|A0A081RXT1|A0A081RXT1_PHOTE Cell division and transport-associated protein TolA OS=Photorhabdus temperata subsp. temperata Meg1 GN=MEG1DRAFT_01828 PE=4 SV=
MGKTNGQNNKLNRAVIVSVVLHIILIGVLIWGSLTQKTEMGGGGQDGSVIDAVMVDPNAVVQQYNQHQQQQADAKRAEQLRNKKAEQQAAELREKQAEEQ
>tr|G2H009|G2H009_9ENTR TolA protein OS=Candidatus Regiella insecticola 5.15 GN=Rin_00013890 PE=4 SV=1
MAKTTQQSDKLNLAVIISVILHIILIACFIWGYRLQHADMAg-TNASAGVMDAVMVDTSATAPPDRRQNTPSTDAK-----NKKKTELQAEELQQKKIAER
>tr|A0A0F7LR14|A0A0F7LR14_PHOTE Cell division protein FtsX OS=Photorhabdus temperata subsp. thracensis GN=VY86_14375 PE=4 SV=1
MGKTNGQNNKLNRAVIVSVVLHIILIGVLIWGSLTQKTEMGGGGQDGSVIDAVMVDPNAVVQQYNQHQQQQADAKRAEQSRKKKAEQQAAELREKQAEEQ
>tr|A0A0M0T925|A0A0M0T925_9ENTR Cell division protein FtsX OS=Xenorhabdus sp. GDc328 GN=AFK69_12235 PE=4 SV=1
MGKTSEQNNRLNRAIIISVILHIILIGFLIWGSRVQKTEMGGGGQSGTVIDAVMVDPNAVVQQYNQQQQQQANAQLAEQQRKKKAEQQAAELRAKQAEEQ
>tr|A0A066TCQ7|A0A066TCQ7_9GAMM TolA protein OS=Gilliamella apicola GN=GAPWKB30_0161 PE=4 SV=1
---------------------------------MYSND-VNygSFN--GNSIDAIMVDPSVMNEQYQRQLKTQISQKRAEQQRQQQIEEQAQALQEQQLAQQ
>tr|U7QZN6|U7QZN6_PHOTE Cell division protein FtsX OS=Photorhabdus temperata J3 GN=O185_16570 PE=4 SV=1
MGKTNGQNNKLNRAVIVSVVLHIILIGVLIWGSLTQKTEMGGGGQDGSVIDAVMVDPNAVVQQYNQHQQQQADAKRAEQSRKKKAEQQAAELREKQAEEQ
>tr|A0A198FJ97|A0A198FJ97_9ENTR TolA family protein OS=Cosenzaea myxofaciens ATCC 19692 GN=M983_2634 PE=4 SV=1
----------------MSVVLHLLVIALLIWGALTQKWDLGgGGGEDGQIVDAIMVDPNTMVEQYNQQKAQQTNVQKAEQERKMRSQQQEEELRQQQAKEQ
>tr|W1J0G8|W1J0G8_9ENTR Protein tolA OS=Xenorhabdus cabanillasii JM26 GN=tolA PE=4 SV=1
MGKTNKQNNRLNRAIIISIILHIILFGFLIWGSLKQKTEMGGGGNSGTVIDAVMVDPNAVVQQYNQQQQQQANAKLAEQQRKKKAEQQAAELRAKQAEEQ
>tr|D2U0F2|D2U0F2_9ENTR TolA protein OS=Arsenophonus nasoniae GN=tolA PE=4 SV=1
MGKTKEQKNKLSRSVVLSIILHVLLFSFIILGSLNEIIKLGGGGQGGEVVDAIMVDPGAVIEQYNQLQRQQTSAKQADAERKKRLQQQEEELQKQQEEQQ
>tr|A0A085HKP0|A0A085HKP0_9ENTR TolA family protein OS=Leminorella grimontii ATCC 33999 = DSM 5078 GN=GLGR_1713 PE=4 SV=1
MGKNTEHNDKLNRSVMASIVLHIVVIGLLAVGAFMQKDALFGGGGGGSVIDAVMVDPNMMAQQAERVQQQKLDAQRAEKLRDQEAKRQAEELKQQQAAEQ
>tr|A0A077P4K7|A0A077P4K7_XENBV Required for outer membrane integrity, uptake of group A colicins, role in translocation of filamenous phage DNA to cytoplasm, 
MGKTNEQNNRLNRAIIISVILHIILIGFLIWGSLMQKTEMGGGGAGGTVIDAVMVDPNAVVQQYSQQQ--QANAKLAEQQRKKKAEQQAAELRAKQAEEQ
>tr|D3UZV3|D3UZV3_XENBS Required for outer membrane integrity, uptake of group A colicins, role in translocation of filamenous phage DNA to cytoplasm, 
----------------------------------MQKTEMGGGGAGGTVIDAVMVDPNAVVQQYSQQQQQQANAKLAEQQRKKKAEQQAAELRVKQAEEQ
>tr|A0A0A7S3A1|A0A0A7S3A1_9GAMM TolA protein OS=Frischella perrara GN=FPB0191_01500 PE=4 SV=1
---------------------------MLAYSAWHYSS-SYniNDN--GQQIEAIMVDSNILNKQKQRLKEHEIASQQIKQQQQQIIEKQAQELQEKQLAEQ
>tr|V1GWF2|V1GWF2_SALCE Cell envelope integrity inner membrane protein TolA OS=Salmonella enterica subsp. indica serovar 6,14,25:z10:1,(2),7 str. 1121 
MSKATEQNDKLKRAIIISAVLHIILFAVLIWSSFDEHIEASa-GGGGGSAIDAVMVDPGAVVQQYNRQQDQQASLRRAEEERKKLQQQQAEELQQKQAAEQ
>tr|A0A1F2JQ48|A0A1F2JQ48_9ENTR Protein TolA OS=Salmonella sp. HMSC13B08 GN=tolA PE=4 SV=1
MSKATEQNDKLKRAIIISAVLHVILFAVLIWSSFDEHIEASAGGGGGSSIDAVMVDPGAVVQQYDRQQQQQASAKRAAEQREKQAQQQAEELREKQAAEQ
>tr|A0A1C4B7N4|A0A1C4B7N4_9ENTR Colicin import membrane protein OS=Kosakonia oryzendophytica GN=GA0061071_104206 PE=4 SV=1
MSKATVQNDKLKRAIIISAVLHVILVALLIWSSFDEHIDASAGGGGGSAIDAVMVDPGAVVDNYNRQQQQQASAQRAKEQREKQAQQQAEELREKQAAEQ
>tr|A0A1K1USN3|A0A1K1USN3_9ENTR Colicin import membrane protein OS=Enterobacter sp. NFIX03 GN=SAMN03159436_00653 PE=4 SV=1
MSKATVQNDKLKRAIIISAVLHVILVALLIWSSFDEHIDASAGGGGGSAIDAVMVDPGAVVDNYNRQQQQQASAQRAKEQREKQAQQQAEELREKQAAEQ
>tr|W6J2Z4|W6J2Z4_9ENTR Cell envelope integrity protein TolA OS=Kosakonia sacchari SP1 GN=tolA PE=4 SV=1
MSKATVQNDKLKRAIIISAVLHVILVALLIWSSFDEHIDASSGGGGGSAIDAVMVDPGAVVENYNRQQQQQASAQRAKEQREKQAQQQAEELREKQAAEQ
>tr|A0A1C4A135|A0A1C4A135_9ENTR Colicin import membrane protein OS=Kosakonia oryziphila GN=GA0061070_100385 PE=4 SV=1
MSKATVQNDKLKRAIIISALLHIILVALLIWSSFDEHIDASAGGGGGSAIDAVMVDPGAVVDNYNRQQQQQASAQRAKEQREKQAQQQAEELREKQAAEQ
>tr|A0A1D3B956|A0A1D3B956_ENTAS Cell envelope integrity protein TolA OS=Enterobacter asburiae GN=tolA PE=4 SV=1
MSKATEQNDKLKRAIIVSAVLHVILFAALIWSSFDEHIDASAGGGGGSSIDAVMVDPGAVVQNYNREQQQKASAKRAEEQREKQSQQQAEELREKQAAEQ
>tr|A0A155X660|A0A155X660_ENTCL Cell envelope integrity inner membrane protein TolA OS=Enterobacter cloacae GN=tolA PE=4 SV=1
MSKATEQNDKLKRAIIVSAVLHVILFAALIWSSFDEHIDASAGGGGGSSIDAVMVDPGAVVQNYNREQQQKASAKRAEEQREKQSQQQAEELREKQAAEQ
>tr|A0A0G3PBN3|A0A0G3PBN3_ENTAS Cell envelope integrity protein TolA OS=Enterobacter asburiae GN=tolA PE=4 SV=1
MSKATEQNDKLKRAIIVSAVLHVILFAALIWSSFDEHIDASAGGGGGSSIDAVMVDPGAVVQNYNREQQQKASAKRAEEQREKQSQQQAEELREKQAAEQ
>tr|A0A0F4BJ23|A0A0F4BJ23_9ENTR Membrane protein OS=Enterobacter cloacae complex sp. CIDEIMsCOL9 GN=tolA PE=4 SV=1
MSKATEQNDKLKRAIIVSAVLHVILFAALIWSSFDEHIDASAGGGGGSSIDAVMVDPGAVVQNYNREQQQKASAKRAEEQREKQAQQQAEELREKQAAEQ
>tr|A0A1D3BDP4|A0A1D3BDP4_9ENTR Cell envelope integrity protein TolA OS=Enterobacter cloacae complex 'Hoffmann cluster IV' GN=tolA PE=4 SV=1
MSKATEQNDKLKRAIIVSAVLHVILFAALIWSSFDEHIDASAGGGGGSSIDAVMVDPGAVVQNYNRQQQQKASAKRAEEQREKQAQQQAEELREKQAAEQ
>tr|A0A1E5N106|A0A1E5N106_9ENTR Cell envelope integrity protein TolA OS=Enterobacter sp. ku-bf2 GN=tolA PE=4 SV=1
MSKATEQNDKLKRAIIVSAVLHVILFAALIWSSFDEHIDASAGGGGGSSIDAVMVDPGAVVQNYNRQQQQKASAKRAEEQREKQAQQQAEELREKQAAEQ
>tr|A0A0F1WRM0|A0A0F1WRM0_9ENTR Protein TolA OS=Enterobacter cloacae complex sp. SMART_763 GN=tolA PE=4 SV=1
MSKATEQNDKLKRAIIVSAVLHVILFAALIWSSFDEHIDASAGGGGGSSIDAVMVDPGAVVQNYNRQQQQKASAKRAEEQREKQAQQQAEELREKQAAEQ
>tr|A0A1J5W7L6|A0A1J5W7L6_9ENTR Cell envelope integrity protein TolA OS=Lelliottia nimipressuralis GN=tolA PE=4 SV=1
MSKATEQNDKLKRAIIVSAVLHVILFAALIWSSFDEHIDASAGGGGGSSIDAVMVDPGAVVQNYNRQQQQKASAKRAEEQREKQAQQQAEELREKQAAEQ
>tr|A0A0X4ES99|A0A0X4ES99_9ENTR Protein TolA OS=Enterobacter cloacae complex sp. GN04363 GN=tolA PE=4 SV=1
MSKATEQNDKLKRAIIVSAVLHVILFAALIWSSFDEHIDASAGGGGGSSIDAVMVDPGAVVQNYNRQQQQKASAKRAEEQREKQSQQQAEELREKQAAEQ
>tr|A0A0X6Z517|A0A0X6Z517_9ENTR Protein TolA OS=Enterobacter cloacae complex sp. GN02468 GN=tolA PE=4 SV=1
MSKATEQNDKLKRAIIVSAVLHVILFAALIWSSFDEHIDASAGGGGGSSIDAVMVDPGAVVQNYNREQQQKASAKRAEEQREKQAQQQAEELREKQAAEQ
>tr|A0A0J8VRE4|A0A0J8VRE4_9ENTR Membrane protein OS=Franconibacter sp. DJ34 GN=tolA PE=4 SV=1
MSKATEQNDKLKRAIIISVVLHVLLIALLVWSSFDEHIDEAAGGGGGSAIDAVMVDPGAVVQQYNRQQQQQASARRAAEQREKQAQQQAEELQEKQAAEQ
>tr|V5U2Z7|V5U2Z7_9ENTR Cell envelope integrity inner membrane protein TolA OS=Cronobacter malonaticus GN=P262_03925 PE=4 SV=1
MAKATEQNDKLKRAIIISVVLHVLLIALLIWSSFDEHINEDaAGGGGGSAIDAVMVDPGAVVQQYNRQQQQQASAKQAAEQREKQAQQQEEELREKQAAEQ
>tr|A0A1C3PCS7|A0A1C3PCS7_CITFR TolA protein OS=Citrobacter freundii GN=BN4901_3982 PE=4 SV=1
MSKATEQNDKLKRAIIISAVLHVILFAVLIWSSFDEHIDASAGGGGGSSIDAVMVDPGAVVQQYDRQQQQQASAKRAEEQREKQAQQQAEELREKQAAEQ
>tr|A0A1E9YP35|A0A1E9YP35_9ENTR Protein TolA OS=Enterobacter sp. HMSC055A11 GN=tolA PE=4 SV=1
MSKATEQNDKLKRAIIVSVALHIVLIALLIWSSFDEHLDASAGGGGGSSIDAVMVDPGAVVKNYDRQQQQQASARRAAEQREKQAQQQAEELREKQAAEQ
>tr|A0A1G4E6Q1|A0A1G4E6Q1_CITFR TolA protein OS=Citrobacter freundii GN=CIP106467_3682 PE=4 SV=1
MSKATEQNDKLKRAIIISAVLHVILFAVLIWSSFDEHIDASAGGGGGSSIDAVMVDPGAVVQQYDRQQQQQASAKRAEEQREKQAQQQAEELREKQAAEQ
>tr|A0A133L685|A0A133L685_CITFR Membrane protein TolA OS=Citrobacter freundii GN=CfB38_3444 PE=4 SV=1
MSKATEQNDKLKRAIIISAVLHVILFAALIWSSFDEHIDASAGGGGGSSIDAVMVDPGAVVQQYDRQQQQQASAKRAEEQREKQAQQQAEELREKQAAEQ
>tr|A0A1C0PEH7|A0A1C0PEH7_CITFR Cell envelope integrity protein TolA OS=Citrobacter freundii GN=tolA PE=4 SV=1
MSKATEQNDKLKRAIIISAVLHVILFAALIWSSFDEHIDASAGGGGGSSIDAVMVDPGAVVQQYDRQQQQQASAKRAEEQREKQAQQQAEELREKQAAEQ
>tr|A0A181XLY4|A0A181XLY4_KLEOX Cell envelope integrity inner membrane protein TolA OS=Klebsiella oxytoca GN=tolA PE=4 SV=1
VSKATEQNDKLKRAIIVSVALHIVLIALLIWSSFDEHLDASAGGGGGSSIDAVMVDPGAVVKNYDRQQQQQASARRAAEQREKQAQQQAEELREKQAAEQ
>tr|H5V301|H5V301_ATLHE TolA protein OS=Atlantibacter hermannii NBRC 105704 GN=tolA PE=4 SV=1
MSKATEQNDKLKRAIIISVVLHILLIAVLIWSSFDENIDASAGGGGGSAIDAVMVDPGAVVQQYNREQQQQASAKQAAEQREKQAQQQAEELREKQAAEQ
>tr|A0A1I9X7N7|A0A1I9X7N7_ECOLX Cell envelope integrity protein TolA OS=Escherichia coli GN=tolA PE=4 SV=1
MSKATEQNDKLKRAIIISAVLHVILFAALIWSSFDENIEASAGGGGGSSIDAVMVDSGAVVEQYKRMQSQESSAKRSDEQRKMKEQQAAEELREKQAAEQ
>tr|A0A1J8NG16|A0A1J8NG16_ECOLX Cell envelope integrity protein TolA OS=Escherichia coli GN=tolA PE=4 SV=1
MSKATEQNDKLKRAIIISAVLHVILFAALIWSSFDENIEASAGGGGGSSIDAVMVDSGAVVEQYKRMQSQESSAKRSDEQRKMKEQQAAEELREKQAAEQ
>tr|A0A1J0H919|A0A1J0H919_ECOW3 Cell envelope integrity protein TolA OS=Escherichia coli (strain K12 / W3110 / ATCC 27325 / DSM 5911) GN=tolA PE=4 SV=1
MSKATEQNDKLKRAIIISAVLHVILFAALIWSSFDENIEASAGGGGGSSIDAVMVDSGAVVEQYKRMQSQESSAKRSDEQRKMKEQQAAEELREKQAAEQ
>tr|A0A0D8W2Z4|A0A0D8W2Z4_ECOLX Cell envelope integrity protein TolA OS=Escherichia coli GN=tolA PE=4 SV=1
MSKATEQNDKLKRAIIISAVLHVILFAALIWSSFDENIEASAGGGGGSSIDAVMVDSGAVVEQYKRMQSQESSAKRSDEQRKMKEQQAAEELREKQAAEQ
>tr|A0A155XVE4|A0A155XVE4_ENTCL Cell envelope integrity inner membrane protein TolA OS=Enterobacter cloacae GN=tolA PE=4 SV=1
MSKATEQNDKLKRAIIVSAVLHVILFAALIWSSFDEHLDAS-GGGGGSSIDAVMVDPGAVVQNYNRQQQQQASAKRAEEQREKQAQQQAEELREKQAAEQ
>tr|A0A0H0C146|A0A0H0C146_ENTCL Cell envelope integrity inner membrane protein TolA OS=Enterobacter cloacae GN=tolA PE=4 SV=1
MSKATEQNDKLKRAIIVSAVLHVILFAALIWSSFDEHLDAS-GGGGGSSIDAVMVDPGAVVQNYNRQQQQQASAKRAEEQREKQAQQQAEELREKQAAEQ
>tr|A0A1D3CBE3|A0A1D3CBE3_9ENTR Cell envelope integrity protein TolA OS=Enterobacter sp. ST121:950178628 GN=tolA PE=4 SV=1
MSKATEQNDKLKRAIIVSAVLHVILFAALIWSSFDEHLDAS-GGGGGSSIDAVMVDPGAVVQNYNRQQQQQASAKRAEEQREKQAQQQAEELREKQAAEQ
>tr|A0A1D7WEB3|A0A1D7WEB3_9ENTR Cell envelope integrity protein TolA OS=Enterobacter xiangfangensis GN=tolA PE=4 SV=1
MSKATEQNDKLKRAIIVSAVLHVILFAALIWSSFDEHLDAS-GGGGGSSIDAVMVDPGAVVQNYNRQQQQQASAKRAEEQREKQAQQQAEELREKQAAEQ
>tr|A0A1J1A557|A0A1J1A557_ECOLX TolA protein OS=Escherichia coli GN=FORC41_3194 PE=4 SV=1
MSKATEQNDKLKRAIIISAVLHVILFAALIWSSFDENIEASAGGGGGSSIDAVMVDSGAVVEQYKRMQSQESSAKRSDEQRKMKEQQAAEELREKQAAEQ
>tr|A0A1J8HGR1|A0A1J8HGR1_ECOLX Cell envelope integrity protein TolA OS=Escherichia coli GN=tolA PE=4 SV=1
MSKATEQNDKLKRAIIISAVLHVILFAALIWSSFDENIEASAGGGGGSSIDAVMVDSGAVVEQYKRMQSQESSAKRSDEQRKMKEQQAAEELREKQAAEQ
>tr|A0A1E2VFK6|A0A1E2VFK6_9ENTR Cell envelope integrity protein TolA OS=Shigella sp. FC2928 GN=tolA PE=4 SV=1
MSKATEQNDKLKRAIIISAVLHVILFAALIWSSFDENIEASAGGGGGSSIDAVMVDSGAVVEQYKRMQSQESSAKRSDEQRKMKEQQAAEELREKQAAEQ
>tr|A0A1E2X6G8|A0A1E2X6G8_ECOLX Cell envelope integrity protein TolA OS=Escherichia coli GN=tolA PE=4 SV=1
MSKATEQNDKLKRAIIISAVLHVILFAALIWSSFDENIEASAGGGGGSSIDAVMVDSGAVVEQYKRMQSQESSAKRSDEQRKMKEQQAAEELREKQAAEQ
>tr|A0A1J8PEU8|A0A1J8PEU8_ECOLX Cell envelope integrity protein TolA OS=Escherichia coli GN=tolA PE=4 SV=1
MSKATEQNDKLKRAIIISAVLHVILFAALIWSSFDENIEASAGGGGGSSIDAVMVDSGAVVEQYKRMQSQESSAKRSDEQRKMKEQQAAEELREKQAAEQ
>tr|A0A1F2LVE3|A0A1F2LVE3_9ENTR Protein TolA OS=Klebsiella sp. HMSC16C06 GN=tolA PE=4 SV=1
MSKATEQNDKLKRAIIISVALHIILIALLIWSSFDEHLDASAGGGGGSSIDAVMVDPGAVVNNYNRQQQQQASARRAAEQREKQAQQQAEELREKQAAEQ
>tr|A0A1J8B1A0|A0A1J8B1A0_ECOLX Cell envelope integrity protein TolA OS=Escherichia coli GN=tolA PE=4 SV=1
MSKATEQNDKLKRAIIISAVLHVILFAALIWSSFDENIEASAGGGGGSSIDAVMVDSGAVVEQYKRMQSQESSAKRSDEQRKMKEQQAAEELREKQAAEQ
>tr|A0A1E3N572|A0A1E3N572_9ENTR Cell envelope integrity protein TolA OS=Shigella sp. FC569 GN=tolA PE=4 SV=1
MSKATEQNDKLKRAIIISAVLHVILFAALIWSSFDENIEASAGGGGGSSIDAVMVDSGAVVEQYKRMQSQESSAKRSDEQRKMKEQQAAKELREKQAAEQ
>tr|A0A1J7DF89|A0A1J7DF89_KLEPN Cell envelope integrity protein TolA OS=Klebsiella pneumoniae GN=tolA PE=4 SV=1
MSKATEQNDKLKRAIIISVALHIILIALLIWSSFDEHLDASAGGGGGSSIDAVMVDPGAVVNNYNRQQQQQASARRAAEQREKQAQQQAEELREKQAAEQ
>tr|A0A1D3U736|A0A1D3U736_ECOLX Cell envelope integrity inner membrane protein TolA OS=Escherichia coli GN=tolA PE=4 SV=1
MSKATEQNDKLKRAIIISVALHIILIALLIWSSFDEHLDASAGGGGGSSIDAVMVDPGAVVNNYNRQQQQQASARRAAEQREKQAQQQAEELREKQAAEQ
>tr|A0A1B1JT94|A0A1B1JT94_9ENTR Membrane protein OS=Enterobacter hormaechei GN=tolA PE=4 SV=1
MSKATEQNDKLKRAIIVSAVLHVILFAALIWSSFDEHLDAS-GGGGGSSIDAVMVDPGAIVQNYNRQQQQQASSKRAEEQREKQAQQQAEELREKQAAEQ
>tr|A0A1B7HP43|A0A1B7HP43_9ENTR TolA family protein OS=Buttiauxella noackiae ATCC 51607 GN=M979_2177 PE=4 SV=1
MSKATIENDKLKRAIIVSVILHIILIAVLIWSSFDEHIDASAGGGGGSAIDAVMVDPGAVVQQYNRQQQQQASSKRAAEQREKQAQQQAEELQEKQAAEQ
>tr|A0A1E8G7T2|A0A1E8G7T2_9ENTR Cell envelope integrity protein TolA OS=Kluyvera sp. GT-16 GN=BHT19_05295 PE=4 SV=1
MSKATEQNDKLKRAIIISAVLHVILVALLIWSSFDENIDASAGGGGGSSIDAVMVDPGAVVQNYNRQQQQQASAKRAQEQRDKQAQQQAEELREKQAAEQ
>tr|A0A1J5WJZ6|A0A1J5WJZ6_9ENTR Cell envelope integrity protein TolA OS=Enterobacter hormaechei ATCC 49162 GN=tolA PE=4 SV=1
MSKATEQNDKLKRAIIVSAVLHVILFAALIWSSFDEHIDAS-GGGGGSSIDAVMVDPGAVVQNYNRQQQQQASAKRAEEQREKQAQQQAEELREKQAAEQ
>tr|A0A1B7L4P9|A0A1B7L4P9_9ENTR Cell envelope integrity protein TolA OS=Mangrovibacter sp. MP23 GN=tolA PE=4 SV=1
MSKATEENKKLKRAIIISAVLHVILFAVLIWSSFDEHIDASAGGGGGSSIDAVMVDPGAVVDQYNRQSQQQASAQRAAEQREKQAQQQAEELREKQAAEQ
>tr|A0A1B7IDT3|A0A1B7IDT3_9ENTR TolA family protein OS=Buttiauxella ferragutiae ATCC 51602 GN=M976_02315 PE=4 SV=1
MSKATIENDKLKRAIIVSVILHIILVAVLIWSSFDENIDASsAGGGGGSAIDAVMVDPGAVVQQYNREQQQQASSKRAAEQREKQAQQQAEELQEKQAAEQ
>tr|A0A0F0YGX9|A0A0F0YGX9_9ENTR Cell envelope integrity inner membrane protein TolA OS=Enterobacter kobei GN=tolA PE=4 SV=1
MSKATEQNDKLKRAIIVSAVLHVILFAALIWSSFDEHIDAS-GGGGGSSIDAVMVDPGAVVQNYNRQQQQKASAKRAEEQREKQAQQQAEELREKQAAEQ
>tr|A0A1D3AEF8|A0A1D3AEF8_9ENTR Cell envelope integrity protein TolA OS=Enterobacter kobei GN=tolA PE=4 SV=1
MSKATEQNDKLKRAIIVSAVLHVILFAALIWSSFDEHIDAS-GGGGGSSIDAVMVDPGAVVQNYNRQQQQKASAKRADEQREKQAQQQAEELREKQATEQ
>tr|A0A1J6YXV4|A0A1J6YXV4_SALON Cell envelope integrity protein TolA OS=Salmonella oranienberg GN=tolA PE=4 SV=1
MSKATEQNDKLKRAIIISAVLHIILFAVLIWSSFDEHIETSAGGGGGSAIDAVMVDPGAVVQQHNRQQDQQASARRAEEERKKLQQQQEEELQQKQAAEQ
>tr|A0A0E0WYC5|A0A0E0WYC5_9ENTR TolA protein OS=Klebsiella michiganensis GN=A225_1768 PE=4 SV=1
MSKATEQNDKLKRAIIVSVALHIVLIALLIWSSFDEHLDASAGGGGGSSIDAVMVDPGAVVKNYDRQQQQQASARRAAEQREKQAQQQAEELREKQAAEQ
>tr|A0A1D8JR47|A0A1D8JR47_9ENTR Cell envelope integrity protein TolA OS=Klebsiella sp. LTGPAF-6F GN=tolA PE=4 SV=1
MSKATEQNDKLKRAIIVSVALHIVLIALLIWSSFDEHLDASAGGGGGSSIDAVMVDPGAVVKNYDRQQQQQASARRAAEQREKQAQQQAEELREKQAAEQ
>tr|A0A1F2HBF8|A0A1F2HBF8_9GAMM Protein TolA OS=Proteus sp. HMSC10D02 GN=tolA PE=4 SV=1
MSKATEQNDKLKRAIIVSVALHIVLIALLIWSSFDEHLDASAGGGGGSSIDAVMVDPGAVVKNYDRQQQQQASARRAAEQREKQAQQQAEELREKQAAEQ
>tr|A0A1C2ZQU3|A0A1C2ZQU3_SALMO Cell envelope integrity protein TolA OS=Salmonella enterica subsp. enterica serovar Montevideo str. 609458-2 GN=tolA PE=4 SV=1
MSKATEQNDKLKRAIIISAVLHIILFAVLIWSSFDEHIEASAGGGGGSAIDAVMVDPGAVVQQYNRQQDQQASARRAEEERKKLQQQQAEELQQKQAAEQ
>tr|A0A1J7L1D3|A0A1J7L1D3_SALON Cell envelope integrity protein TolA OS=Salmonella oranienberg GN=tolA PE=4 SV=1
MSKATEQNDKLKRAIIISAVLHIILFAVLIWSSFDEHIEASAGGGGGSAIDAVMVDPGAVVQQYNRQQDQQASARRAEEERKKLQQQQAEELQQKQAAEQ
>tr|A0A0D6GZD5|A0A0D6GZD5_SALTM Cell envelope integrity protein TolA OS=Salmonella typhimurium GN=tolA PE=4 SV=1
MSKATEQNDKLKRAIIISAVLHIILFAVLIWSSFDEHIEASAGGGGGSAIDAVMVDPGAVVQQYNRQQDQQASARRAEEERKKLQQQQAEELQQKQAAEQ
>tr|A0A1J3YM69|A0A1J3YM69_SALET Cell envelope integrity protein TolA OS=Salmonella enterica subsp. enterica serovar Braenderup GN=tolA PE=4 SV=1
MSKATEQNDKLKRAIIISAVLHIILFAVLIWSSFDEHIEASAGGGGGSAIDAVMVDPGAVVQQYNRQQDQQASARRAEEERKKLQQQQAEELQQKQAAEQ
>tr|A0A1C3AT41|A0A1C3AT41_SALET Cell envelope integrity protein TolA OS=Salmonella enterica subsp. enterica serovar Bareilly str. CFSAN001111 GN=tolA PE=4 SV=1
MSKATEQNDKLKRAIIISAVLHIILFAVLIWSSFDEHIEASAGGGGGSAIDAVMVDPGAVVQQYNRQQDQQASARRAEEERKKLQQQQAEELQQKQAAEQ
>tr|A0A1J7K9A9|A0A1J7K9A9_SALON Cell envelope integrity protein TolA OS=Salmonella oranienberg GN=tolA PE=4 SV=1
MSKATEQNDKLKRAIIISAVLHIILFAVLIWSSFDEHIEASAGGGGGSAIDAVMVDPGAVVQQYNRQQDQQASARRAEEERKKLQQQQAEELQQKQAAEQ
>tr|A0A1E5LMK4|A0A1E5LMK4_SALCE Cell envelope integrity protein TolA OS=Salmonella choleraesuis GN=tolA PE=4 SV=1
MSKATEQNDKLKRAIIISAVLHIILFAVLIWSSFDEHIEASAGGGGGSAIDAVMVDPGAVVQQYNRQQDQQASARRAEEERKKLQQQQAEELQQKQAAEQ
>tr|A0A1J6ZV58|A0A1J6ZV58_SALON Cell envelope integrity protein TolA OS=Salmonella oranienberg GN=tolA PE=4 SV=1
MSKATEQNDKLKRAIIISAVLHIILFAVLIWSSFDEHIEASAGGGGGSAIDAVMVDPGAVVQQYNRQQDQQASARRAEEERKKLQQQQAEELQQKQAAEQ
>tr|A0A1J7ADP6|A0A1J7ADP6_SALON Cell envelope integrity protein TolA OS=Salmonella oranienberg GN=tolA PE=4 SV=1
MSKATEQNDKLKRAIIISAVLHIILFAVLIWSSFDEHIEASAGGGGGSAIDAVMVDPGAVVQQYNRQQDQQASARRAEDERKKLQQQQAEELQQKQAAEQ
>tr|A0A1J7ARF3|A0A1J7ARF3_SALON Cell envelope integrity protein TolA OS=Salmonella oranienberg GN=tolA PE=4 SV=1
MSKATEQNDKLKRAIIISAVLHIILFAVLIWSSFDEHIEASAGGGGGSAIDAVMVDPGAVVQQYNRQQDQQASARRAEEERKKLQQQQAEELQQKQAAEQ
>tr|A0A1J7M5B2|A0A1J7M5B2_SALON Cell envelope integrity protein TolA OS=Salmonella oranienberg GN=tolA PE=4 SV=1
MSKATEQNDKLKRAIIISAVLHIILFAVLIWSSFDEHIEASAGGGGGSAIDAVMVDPGAVVQQYNRQQDQQASARRAEEERKKLQQQQAEELQQKQAAEQ
>tr|A0A1J4RBM9|A0A1J4RBM9_SALET Cell envelope integrity protein TolA OS=Salmonella enterica I GN=tolA PE=4 SV=1
MSKATEQNDKLKRAIIISAVLHIILFAVLIWSSFDEHIEASAGGGGGSAIDAVMVDPGAVVQQYNRQQDQQASARRAEEERKKLQQQQAEELQQKQAAEQ
>tr|A0A1I9ZQT3|A0A1I9ZQT3_RAOOR Cell envelope integrity protein TolA OS=Raoultella ornithinolytica GN=tolA PE=4 SV=1
MSKATEQNDKLKRAIIVSVALHIILIALLIWSSFDEHLDASAGGGGGSSIDAVMVDPGAVVNNYNRQQQQQASSRRAAEQREKQAQQQAEELREKQAAEQ
>tr|A0A1J7B0Y8|A0A1J7B0Y8_SALON Cell envelope integrity protein TolA OS=Salmonella oranienberg GN=tolA PE=4 SV=1
MSKATEQNDKLKRAIIISAVLHIILFAVLIWSSFDEHIEASAGG-GGSAIDAVMVDPGAVVQQYNRQQDQQASARRAEEERKKLQQQQAEELQQKQAAEQ
>tr|A0A1K2AN15|A0A1K2AN15_9ENTR Colicin import membrane protein OS=Klebsiella sp. NFIX56 GN=SAMN03159364_03195 PE=4 SV=1
MSKATEQNDKLKRAIIISVVLHIILIALLIWSSFDEHLDASAGGGGGSSIDAVMVDPGAVVNNYNRQQQQQASARRAAEQREKQAQQQAEELREKQAAEQ
>tr|A0A1K1Z0Y1|A0A1K1Z0Y1_9ENTR Colicin import membrane protein OS=Klebsiella sp. NFPP35 GN=SAMN03159289_01889 PE=4 SV=1
MSKATEQNDKLKRAIIISVVLHIILIALLIWSSFDEHLDASAGGGGGSSIDAVMVDPGAVVNNYNRQQQQQASARRAAEQREKQAQQQAEELREKQAAEQ
>tr|A0A1K2E4N2|A0A1K2E4N2_9ENTR Colicin import membrane protein OS=Klebsiella sp. NFIX18 GN=SAMN03159373_4814 PE=4 SV=1
MSKATEQNDKLKRAIIISVALHIILIALLIWSSFDEHLDASAGGGGGSSIDAVMVDPGAVVNNYNRQQQQQASARRAAEQREKQAQQQAEELREKQAAEQ
>tr|A0A1K2C1V4|A0A1K2C1V4_9ENTR Colicin import membrane protein OS=Klebsiella sp. NFIX27 GN=SAMN03159513_4445 PE=4 SV=1
MSKATEQNDKLKRAIIISVALHIILIALLIWSSFDEHLDASAGGGGGSSIDAVMVDPGAVVNNYNRQQQQQASARRAAEQREKQAQQQAEELREKQAAEQ
>tr|A0A1H5WBG6|A0A1H5WBG6_9ENTR Colicin import membrane protein OS=Klebsiella sp. NFIX14 GN=SAMN03159388_02131 PE=4 SV=1
MSKATEQNDKLKRAIIISVALHIILIALLIWSSFDEHLDASAGGGGGSSIDAVMVDPGAVVNNYNRQQQQQASARRAAEQREKQAQQQAEELREKQAAEQ
>tr|W8XLS5|W8XLS5_9ENTR Cell envelope integrity protein TolA OS=Klebsiella quasipneumoniae subsp. similipneumoniae GN=tolA PE=4 SV=1
MSKATEQNDKLKRAIIISVALHIILIALLIWSSFDEHLDASAGGGGGSSIDAVMVDPGAVVNNYNRQQQQQASARRAAEQREKQAQQQAEELREKQAAEQ
>tr|A0A1K1XVZ0|A0A1K1XVZ0_9ENTR Colicin import membrane protein OS=Klebsiella sp. NFIX24 GN=SAMN03159400_3108 PE=4 SV=1
MSKATEQNDKLKRAIIISVALHIILIALLIWSSFDEHLDASAGGGGGSSIDAVMVDPGAVVNNYNRQQQQQASARRAAEQREKQAQQQAEELREKQAAEQ
>tr|A0A1E4Z9D6|A0A1E4Z9D6_9ENTR Cell envelope integrity protein TolA OS=Klebsiella quasipneumoniae GN=tolA PE=4 SV=1
MSKATEQNDKLKRAIIISVALHIILIALLIWSSFDEHLDASAGGGGGSSIDAVMVDPGAVVNNYNRQQQQQASARRAAEQREKQAQQQAEELREKQAAEQ
>tr|A0A1C1EZ07|A0A1C1EZ07_9ENTR Cell envelope integrity protein TolA OS=Klebsiella quasipneumoniae GN=tolA PE=4 SV=1
MSKATEQNDKLKRAIIISVALHIILIALLIWSSFDEHLDASAGGGGGSSIDAVMVDPGAVVNNYNRQQQQQASARRAAEQREKQAQQQAEELREKQAAEQ
>tr|A0A0L7TC26|A0A0L7TC26_9GAMM Membrane protein OS=Erwinia iniecta GN=NG42_01040 PE=4 SV=1
MSKATEQNDKLKRAIIISVILHIFLIALLIWSSFDEHIDASAGG-GGSDIDAVMVDPGAVVEQYNRQQNQQSDSKRAEQQRKKQAEQQAEELQQKQAAEQ
>tr|A0A0J2I589|A0A0J2I589_9ENTR Protein TolA OS=Klebsiella michiganensis GN=SK91_00702 PE=4 SV=1
MSKATEQNDKLKRAIIVSVALHIVLIALLIWSSFDEHLDASAGGGGGSSIDAVMVDPGAVVKNYDRQQQQQASARRAAEQREKQAQQQAEELREKQAAEQ
>tr|A0A147G6X9|A0A147G6X9_9GAMM Membrane protein OS=Pantoea dispersa GN=SA5R_08100 PE=4 SV=1
MSKATEQNEKLKRAIIISVILHIVLIALLIWSSFNEHIE--aSGGGGGSDIDAVMVDPGAVVEQYNRQQNQQSDSQRAEQQRQKQAQQQAEELQQKQAAEQ
>tr|J3HHE5|J3HHE5_9GAMM TolA protein OS=Pantoea sp. YR343 GN=PMI39_03100 PE=4 SV=1
MSKATEQNDKLKRAIIVSVILHIVLIALLIWSSFNEKIE--sSGGGGGSDIDAVMVDSGAVVEQYNRQQNQQRDSQRAEQQRQKQSQQQAEELQQKQAAEQ
>tr|A0A1B7INC0|A0A1B7INC0_9ENTR TolA family protein OS=Buttiauxella brennerae ATCC 51605 GN=M975_2479 PE=4 SV=1
-----------------------------------------------------MVDPGAVVQQYNRQQQQQSSSKRAAEQREKQAQQQAEELQEKQAAEQ
>tr|A0A0A6VXW0|A0A0A6VXW0_9GAMM Membrane protein OS=Pantoea stewartii GN=OI73_00215 PE=4 SV=1
MSKATEQNEKLKRAIIISVILHIVLIALLIWSSFNEHIE--aSGGGGGSDIEAVMVDPGAVVEQYNRQQNQQSDSQRAEQQRQKQAQQQAEELQQKQAAEQ
>tr|U2NWD8|U2NWD8_9GAMM TolA protein OS=Pantoea sp. AS-PWVM4 GN=L579_1628 PE=4 SV=1
MSKATEQNEKLKRAIIISVILHIVLIALLIWSSFNEKIESS-GGGGGSDIDAVMVDPGAVVDQYNRQQNQQSDSKRAEQQREKQAQQQAEELQQKQAAEQ
>tr|A0A1B7I490|A0A1B7I490_9ENTR TolA family protein OS=Buttiauxella gaviniae ATCC 51604 GN=M977_00920 PE=4 SV=1
MSKATIENDKLKRAIIVSVILHIILIAVLILSSFDEHIDA-sAGGGGGSAIDAVMVDPGAVVQQYNRQQQQQSSSKRAAEQREKQAQQQAEELQEKQAAEQ
>tr|A0A1J7X353|A0A1J7X353_9GAMM Cell envelope integrity protein TolA OS=Pantoea sp. Ae16 GN=BFS13_05850 PE=4 SV=1
MSKATEQNQKLKRAIIVSVALHIVLIALLIWSSFNEHIEAS-GGGGGSDIDAVMVDPGAVVEQYNRQQNQQSDSQRAEQQRKKQAQQQAEELQQKQAAEQ
>tr|A0A1J1BSM8|A0A1J1BSM8_SALTM Cell envelope integrity protein TolA OS=Salmonella typhimurium GN=BKC12_03750 PE=4 SV=1
MSKATEQNDKLKRAIIISAVLHIILFAVLIWSSFDEHIEASa-GGGGGSAIDAVMVDPGAVVQQYNRQQDQQASARRAEEERKKLQQQQAEELQQKQAAEQ
>tr|A0A0U5GJM9|A0A0U5GJM9_9GAMM Putative membrane protein OS=Erwinia gerundensis GN=EM595_1126 PE=4 SV=1
MSKATEQNAKLKRAIIVSVILHIVLIGLLIWSSFNENIEAS-GGGGGSDIDAVMVDPGAVVEQFNRQQNQQSDSQRAAQQRKKQAQQQAEELQQKQAAEQ
>tr|A0A176UTD1|A0A176UTD1_9GAMM Cell envelope integrity protein TolA OS=Pantoea sp. OXWO6B1 GN=A6A26_09080 PE=4 SV=1
MSKATEQNEKLKRAIIISVILHIVLIALLIWSSFNEHIE--aSGGGGGSDIEAVMVDPGAVVDQYNRQQNQQSDSQRAEQQRQKQSQQQAEELQQKQAAEQ
>tr|A0A0A0Z472|A0A0A0Z472_9GAMM Membrane protein OS=Pantoea sp. PSNIH1 GN=PSNIH1_10395 PE=4 SV=1
MSKATEQNQKLKRAIIVSVALHIVLIALLIWSSFNEHIEAS-GGGGGSDIDAVMVDPGAVVEQYNRQQNQQSDSQRAEQQRKKQAQQQAEELQQKQAAEQ
>tr|J2LKQ2|J2LKQ2_9GAMM TolA protein OS=Pantoea sp. GM01 GN=PMI17_03412 PE=4 SV=1
MSKATEQNDKLKRAIIVSVILHIVLIALLIWSSFNEKIE--sSGGGGGSDIDAVMVDSGAVVEQYNRQQNQQRDSQRAEQQRQKQSQQQAEELQQKQAAEQ
>tr|A0A1B7JGQ4|A0A1B7JGQ4_9ENTR TolA family protein OS=Kluyvera georgiana ATCC 51603 GN=M989_04079 PE=4 SV=1
----------------------MILFAALIWSSFDEHLDAAAGGGGGSSIDAVMVDPGAVIDNYNRQQQQQASSKRAQEQREKQAQQQAEELREKQAAEQ
>tr|A0A093RV76|A0A093RV76_9GAMM Membrane protein OS=Pectobacterium betavasculorum GN=KP22_01250 PE=4 SV=1
MLKANEQNDKLKRAVIISAVLHIILIALLLWSSSTQTMDASggG--G-GSSIDAVMVDPSAVVEQYNRQQQQQTDAKRSEQLRQKQAAQQAEELQQKQAAEQ
>tr|A0A0L7DHY5|A0A0L7DHY5_9GAMM Membrane protein OS=Pantoea sp. CFSAN033090 GN=AFL22_03565 PE=4 SV=1
MSKATEQNEKLKRAIIISVILHIVLIALLIWSSFNEHIDASSAGGGGSDIDAVMVDPGAVVSQYNRQQNQQSDSQRAEQQRKKQAQQQAEELQQKQAAEQ
>tr|A0A0B1R6H9|A0A0B1R6H9_9GAMM Membrane protein OS=Pantoea rodasii GN=QU24_09370 PE=4 SV=1
MSKVTEQNDKLKRAIIISVILHIVLIALLIWSSFNEKIE--sSGGGGGSDIDAVMVDSGAVVEQYNRQQNQQRDSQRAEQQRQKQSQQQAEELQQKQAAEQ
>tr|A0A0F3LVW2|A0A0F3LVW2_9GAMM Membrane protein OS=Pantoea sp. BL1 GN=VH86_16245 PE=4 SV=1
MSKVTEQNDKLKRAIIISVILHIVLIALLIWSSFNEKIE--sSGGGGGSDIDAVMVDSGAVVEQYNRQQNQQRDSQRAEQQRQKQSQQQAEELQQKQAAEQ
>tr|A0A1D7Z4A0|A0A1D7Z4A0_9GAMM Cell envelope integrity protein TolA OS=Pectobacterium wasabiae CFBP 3304 GN=A7983_15375 PE=4 SV=1
MLKANEQNDKLKRAVIISAALHIILIALLLWNSSTQTMDASggG--G-GSSIDAVMVDPSAVVEQYNRQQQQQTDAKRSEQQRQKQAERQAEELQQKQAAEQ
>tr|U6ZHX5|U6ZHX5_9GAMM Uncharacterized protein OS=Dickeya solani D s0432-1 GN=A544_1258 PE=4 SV=1
MLKANERNDKLKRAVIISVVLHVILITLLILSSLNQKMDDAsgG-GG-GSSIDAVMVDPSAVVDQYNRQQQQQNDARRAEQLRKKQAEQQAEELQAKQAAEQ
>tr|A0A0F5Y5Q1|A0A0F5Y5Q1_9GAMM Membrane protein OS=Pantoea sp. 3.5.1 GN=EP46_08785 PE=4 SV=1
MSKATEQNEKLKRAIIISVILHIVLIALLIWSSFNEHIDASSAGGGGSDIDAVMVDPGAVVSQYNRQQNQQSDSQRAEQQRKKQAQQQAEELQQKQAAEQ
>tr|A0A0T9KGF3|A0A0T9KGF3_9GAMM Cell envelope integrity inner membrane protein TolA OS=Yersinia nurmii GN=tolA PE=4 SV=1
MGKATEQNDKLNRAVIVSVVLHIILIGLLIWGSLTQKTEMGgg--GAGGEVIDAVMVDPGAITQQYNRQQSQQADAKRAEEQRKKKAEQQAEELQQQQAAEQ
>tr|E0LUE7|E0LUE7_9GAMM Protein TolA OS=Pantoea sp. aB GN=PanABDRAFT_0861 PE=4 SV=1
MSKATEQNEKLKRAIIISVILHIVLIALLIWSSFNEHVDPSSAGGGGSDIDAVMVDPGAVVSQYNRQQNQQSDSQRAEQQRKKQAQQQAEELQQKQAAEQ
>tr|A0A0F5F8N9|A0A0F5F8N9_9GAMM Membrane protein OS=Pantoea anthophila GN=TN98_07245 PE=4 SV=1
MSKATEQNEKLKRAIIISVILHIVLIALLVWSSFNEHVDPSSAGGGGSDIDAVMVDPGAVVSQYNRQQNQQSDSQRAEQQRKKQAQQQAEELQEKQAAEQ
>tr|A0A0G4JP50|A0A0G4JP50_9GAMM TolA protein OS=Brenneria goodwinii GN=BN1221_00087c PE=4 SV=1
MLKATEQNDKLKRAVIISAVLHVILIALLVWSSFTQTMDASggG-GG-GSSIDAVMVDPSAVVEQYNRQQQQQSDAQRAEQLRKKQAEQQAEELQQKQAAEQ
>tr|A0A0X2NUT2|A0A0X2NUT2_9GAMM Cell envelope integrity inner membrane protein TolA OS=Serratia GN=LCN16_01205 PE=4 SV=1
MVKATEQNDKLNRAVIVSVVLHFVLIALLIWGSLQENVEMSaGGGGDGSVVGAVMVDPGAVVEQYNRQQQQSNDAQRAEKQRQKKAEQQAEELQQKQAAEQ
>tr|A0A0A8FB48|A0A0A8FB48_9GAMM Cell envelope integrity inner membrane protein TolA OS=Dickeya zeae EC1 GN=tolA PE=4 SV=1
MLKANERNDKLKRAVIISVVLHVILIALLILSSLNQKMDDAsG-GGGGSSIDAVMVDPSAVVDQYNRQQQQQSDARRAEQLRKKQADQQAEELQAKQAAEQ
>tr|A0A085GLE9|A0A085GLE9_9GAMM TolA family protein OS=Ewingella americana ATCC 33852 GN=tolA PE=4 SV=1
KATATEQNDKLKRAVIVSVVLHIIIIALLIWGSLDEDTSMS-GGGGGSDISAVMVDPSAVVDQYNRQQQQQADAQRAAQSRQKKSEQQAEELQQKQAAEQ
>tr|A0A1B1KMT5|A0A1B1KMT5_SERPL Ribonuclease E OS=Serratia plymuthica PRI-2C GN=rne_1 PE=4 SV=1
MVKATEQNDKLNRAVIVSVVLHFILIALLIWGSLQENVNMDsaGGGGEGSVVGAVMVDPGAVVEQYNRQQQQSNDAQRAEKQRQKKAEQQAEELQQKQAAEQ
>tr|A0A0A3YUY0|A0A0A3YUY0_9GAMM Membrane protein OS=Erwinia typographi GN=NG99_18750 PE=4 SV=1
MSKVTEQNDKLKRAIIFSVILHIILIALLIWSSFDEHIDASsgG--G-GGDIDAVMVDPGAVVDQYNRQQNQQSDSKRAEQQRKKQAQQQAEELQQKQAAQQ
>tr|A0A1J9F475|A0A1J9F475_YERRU Cell envelope integrity protein TolA OS=Yersinia ruckeri GN=AXW57_11655 PE=4 SV=1
MGKATEQNDKLNRAVIVSVVLHIILIGLLIWGSLTQKTEMGg-GGAGGEVIDAVMVDPGAVTQQYNRQQSQQADAKRAEEQRKKKAAQQAEELQQQQAAEQ
>tr|A0A0B2TCF3|A0A0B2TCF3_9GAMM Membrane protein OS=Dickeya solani GN=OI70_15730 PE=4 SV=1
MLKANERNDKLKRAVIISVVLHVILITLLILSSLNQKMDDAsgG-GG-GSSIDAVMVDPSAVVDQYNRQQQQQNDARRAEQLRKKQAEQQAEELQAKQAAEQ
>tr|A0A1J9E1H3|A0A1J9E1H3_YERRU Cell envelope integrity protein TolA OS=Yersinia ruckeri GN=A9Q60_11060 PE=4 SV=1
MGKATEQNDKLNRAVIVSVVLHIILIGLLIWGSLTQKTEMGg-GGAGGEVIDAVMVDPGAVTQQYNRQQSQQADAKRAEEQRKKKAAQQAEELQQQQAAEQ
>tr|G7LNP9|G7LNP9_9GAMM Protein TolA OS=Brenneria sp. EniD312 GN=BrE312_3096 PE=4 SV=1
MLKATEQNDKLKRAVIISVVLHILLIALLIWSSFTQTMDASgG-GG-GSSIDAVMVDPSAVVEQYNRQQQQQTDAQRSEQLRKRQAEQQAEELQQKQAAEQ
>tr|V5Z5U6|V5Z5U6_9GAMM Protein tolA OS=Erwinia piriflorinigrans CFBP 5888 GN=tolA PE=4 SV=1
MSKATEQNDKLKRAITLSVILHIILIALLIWSSFDENIDASGGGGGGSDIDAVMVDPGAVVEQYNRQKNQQSDSQRAEQQRDKQAKLQAEELQQKQAAEQ
>tr|W0LCR3|W0LCR3_9GAMM Membrane protein OS=Chania multitudinisentens RB-25 GN=Z042_19990 PE=4 SV=1
MVKATEQNDKLNRAVIVSVVLHILLIALLIWGSLHENAEMSagG-GGEGSVVGAVMVDPGAVVEQYNRQQQQSSDAQRAEKQRQKKAEQQAEELQQKQAAEQ
>tr|A0A0Q4MFQ7|A0A0Q4MFQ7_9GAMM Protein TolA OS=Erwinia sp. Leaf53 GN=ASF13_12325 PE=4 SV=1
MSKATEQNDKLKRAITLSVILHVVLIALLVWSSFDENLDASg-GGGGGSDISAVMVDPGAVVEQYNRQQNQQSDSKRAEQQRQKQAKQQAEELQQKQAAEQ
>tr|A0A0M2KLM1|A0A0M2KLM1_9GAMM Membrane protein OS=Erwinia tracheiphila GN=SY86_01115 PE=4 SV=1
MSKVAEQNDKLKRAIIISVILHIVLIALLIWSSFDEHIDASSGGGG-GDINAVMVDPGAVVEQYNRQQNQQSDSKRAEQQRQKQAQQQAEELQQKQAAEQ
>tr|A0A1J7T5M7|A0A1J7T5M7_YERRU Cell envelope integrity protein TolA OS=Yersinia ruckeri GN=AXW22_11780 PE=4 SV=1
MGKATEQNDKLNRAVIVSVVLHIILIGLLIWGSLTQKTEMGg-GGAGGEVIDAVMVDPGAVTQQYNRQQSQQADAKRAEEQRKKKAAQQAEELQQQQaaeqqqAAEQ
>tr|A0A0E8XNM5|A0A0E8XNM5_9GAMM Cell envelope integrity inner membrane protein TolA OS=Yersinia wautersii GN=tolA PE=4 SV=1
VGKATEQNDKLNRAVIVSVVLHIILIALLIWGSLTQTTEMGg-GGAGGEVIDAVMVDPGAVTEQYNRQQQQQTDAKRAEQQRQKKAEQQAEELQQKQAAEQ
>tr|A0A0T9RIL1|A0A0T9RIL1_9GAMM Cell envelope integrity inner membrane protein TolA OS=Yersinia massiliensis GN=tolA PE=4 SV=1
VGKATEQNDKLNRAIIVSVVLHIVLIALLIWGSLTQTTEMGg-GGAGGEVIDAVMVDPGAVTEQYNRQQQQQTDAKRAEQQRQKKAEQQAEELQQKQATEQ
>tr|A0A0Q4P0U5|A0A0Q4P0U5_9GAMM Protein TolA OS=Serratia sp. Leaf51 GN=ASE99_05460 PE=4 SV=1
KATATEQNDKLKRAVIVSVVLHIIIIGLLILGSLDEDTSMSg--GGGGSDISAVMVDPSAVVDQYNRQQQQQADSQRAAQARQKKSEQQAEELQQKQAAEQ
>tr|A0A0T9P353|A0A0T9P353_9GAMM Cell envelope integrity inner membrane protein TolA OS=Yersinia pekkanenii GN=tolA PE=4 SV=1
VGKATEQNDKLNRAVIVSVVLHIILIALLIWGSLTQTTEMGg-GGAGGEVIDAVMVDPGAVTEQYNRQQQQQTDAKRAEQQRQKKAAQQAEELQQKQATEQ
>tr|A0A0Q4MEW5|A0A0Q4MEW5_9GAMM Protein TolA OS=Serratia sp. Leaf50 GN=ASE93_09960 PE=4 SV=1
KATATEQNDKLKRAVIVSVVLHIILIALLVWSSLEEDTSM-s-GGGGGTDISAVMVDSGAVVDQYNREQQQQADANRAQQSHQKKSEQQAEELQQKQAEQQ
>tr|A0A1J7XIB0|A0A1J7XIB0_SERFO Cell envelope integrity protein TolA OS=Serratia fonticola GN=BFS14_05275 PE=4 SV=1
MVKATEQNDKLNRSVIVSVVLHILLIALLIWGSLYENTEMSsaGGGGDGSVVGAVMVDPGAVVEQYNRQQQQSSDAQRAEKQRQKKAEQQAEELQQKQAAEQ
>tr|A0A014N280|A0A014N280_9GAMM Membrane protein OS=Erwinia mallotivora GN=BG55_22130 PE=4 SV=1
MSKVAEQNDKLKRAIIISVILHIILIALLIWSSFDEHID--aSSGGGGGDIDAVMVDPGAVVEQYNRQQNQQSDSKRAEQQRQKQAQQQAEELQQKQAAEQ
>tr|A0A0T9QF18|A0A0T9QF18_9GAMM Cell envelope integrity inner membrane protein TolA OS=Yersinia similis GN=tolA PE=4 SV=1
VGKATEQNDKLNRAVIVSVVLHIILIALLIWGSLTQTTEMGg-GGAGGEVIDAVMVDPGAVTEQYNRQQQQQTDAKRAEQQRQKKTEQQAEELQQKQAAEQ
>tr|A0A087KV89|A0A087KV89_9GAMM Membrane protein OS=Serratia sp. Ag1 GN=IV04_18640 PE=4 SV=1
MVKATEQNDKLNRAVIVSVVLHIILIALLIWGSLHENAEMSaGGGGDGSVVGAVMVDPGAVVEQYNRQQQQSNDAQRAEKQRQKKAEQQAEELQQKQAVEQ
>tr|A0A0A1B6I0|A0A0A1B6I0_9GAMM Membrane protein OS=Pantoea sp. PSNIH2 GN=PSNIH2_11955 PE=4 SV=1
MSKASEQNDKLKRAIIISVILHIVMIALLIWSSFDEKIEAS-GGGGGSDIDAVMVDPGAVVEQYNRQQNQQSDSRRAEQQRQKQAQQQAEELQAKQAAEQ
>tr|A0A1B3F8Z2|A0A1B3F8Z2_9GAMM Cell envelope integrity protein TolA OS=Serratia sp. YD25 GN=ATE40_002960 PE=4 SV=1
MVKATEQNDKLNRAVIVSVVLHFILIALLIWGSLQEKVDMGaGGGGDGTVVGAVMVDPGAVVEQYNRQQQQSNDAQRAEKQRQKKAEQQAEELQQKQAEQQ
>tr|A0A1C0NH89|A0A1C0NH89_SERMA Cell envelope integrity protein TolA OS=Serratia marcescens subsp. marcescens GN=AN668_0206905 PE=4 SV=1
MVKATEQNDKLNRAVIVSVVLHFILIALLIWGSLQEKVDMGaGGGGDGTVVGAVMVDPGAVVEQYNRQQQQSNDAQRAEKQRQKKAEQQAEELQQKQAEQQ
>tr|A0A086G4P0|A0A086G4P0_9GAMM Membrane protein OS=Serratia nematodiphila DZ0503SBS1 GN=JL05_22590 PE=4 SV=1
MVKATEQNDKLNRAVIVSVVLHFILIALLIWGSLQEKVDMGaGGGGDGTVVGAVMVDPGAVVEQYNRQQQQSNDAQRAEKQRQKKAEQQAEELQQKQAEQQ
>tr|A0A1E2YZ02|A0A1E2YZ02_9GAMM Cell envelope integrity protein TolA OS=Serratia sp. ISTD04 GN=BBC05_11980 PE=4 SV=1
MVKATEQNDKLNRAVIVSVVLHFILIALLIWGSLQEKVDMGaGGGGDGTVVGAVMVDPGAVVEQYNRQQQQSNDAQRAEKQRQKKAEQQAEELQQKQAEQQ
>tr|A0A1C3HAE2|A0A1C3HAE2_SERMA Cell envelope integrity inner membrane protein TolA OS=Serratia marcescens GN=tolA PE=4 SV=1
MVKATEQNDKLNRAVIVSVVLHFILIALLIWGSLQENVDMGaGGGGDGTVVGAVMVDPGAVVEQYNRQQQQSNDAQRAEKQRQKKAEQQAEELQQKQAEQR
>tr|A0A084YWE7|A0A084YWE7_9GAMM Membrane protein OS=Serratia grimesii GN=CR62_19370 PE=4 SV=1
MVKATEQNDKLNRAVIVSVVLHFVLIALLIWGSLQENVEMSaGGGGDGSVVGAVMVDPGAVVEQYNRQQQQSNDAQRAEKQRQKKAEQQAEELQQKQAAEQ
>tr|W0HV97|W0HV97_9GAMM Colicin import protein OS=Sodalis praecaptivus GN=tolA PE=4 SV=1
MLKATEQNDKLKRAIILSIALHCVLIAVLIWSSIHQPQESSa--GGGGSSIDAVMVDPGAVVQQYNRQQQQQTDAQRAQQQRDKQAQQQAEELQQQQAAEQ
>tr|A0A1C7W4F9|A0A1C7W4F9_9GAMM Cell envelope integrity protein TolA OS=Serratia sp. 14-2641 GN=A6U95_13455 PE=4 SV=1
MVKATEQNDKLNRSVIVSVVLHILLIALLIWGSLYENTEMSsaGGGGDGSVVGAVMVDPGAVVEQYNRQQQQSSDAQRAEKQRQKKAEQQAEELQQKQAAEQ
>tr|A0A1B7K9V6|A0A1B7K9V6_9GAMM TolA family protein OS=Obesumbacterium proteus ATCC 12841 GN=M993_04123 PE=4 SV=1
MVKASEKNDKLNRSVIVSIILHIVLIALLVWGSMMQDSTISagGGGGGGSAIDAVMVDSGAMVQQYNDRQQQqQSDARRAEQQRKKQAEKQAEELQQKQAEEQ
>tr|A0A1D8MWA3|A0A1D8MWA3_9GAMM Cell envelope integrity protein TolA OS=Edwardsiella hoshinae GN=A9798_04440 PE=4 SV=1
MGNATEQKDKLNRSVIISVILHIVLIGLLVWGSMLQDNPMSegGdGGGGGSAIDAVMVDPNAVVQQYNRQQEQQNAAQRAEQQRQKQAERQAQEMQRKQAEEQ
>tr|A0A0B8ZSR1|A0A0B8ZSR1_9GAMM Membrane protein OS=Hafnia paralvei GN=RN38_10450 PE=4 SV=1
MVNASEKNDKLNRSVIVSIILHIVLIALLVWGSMMQDSTISagGGGGGGSAIDAVMVDSGAMVKEYNDRQQQlQSDARRAQQERKKQADKQAEELQQKQAEEQ
>tr|A0A076LG90|A0A076LG90_9GAMM TolA protein OS=Edwardsiella anguillarum ET080813 GN=tolA PE=4 SV=1
MGNATEQKDKLNRSVIISVILHIVLIGLLIWGSLMQDNPMSegGdGGGGGSAIDAVMVDPNAVVQQYNRQQE-qQNAAQRAEQQRQQKAEKQAQEMQRKQAEEQ
>tr|A0A1D7VAN3|A0A1D7VAN3_9GAMM Cell envelope integrity protein TolA OS=Edwardsiella piscicida GN=A9797_12680 PE=4 SV=1
MGNATEQKDKLNRSVIISVILHIVLIGLLIWGSLMQDNPMSegGdGGGGGSAIDAVMVDPNAVVQQYNRQQE-qQNAAQRAEQQRQQKAEKQAQEMQRKQAEEQ
>tr|A0A034T755|A0A034T755_9GAMM Protein TolA OS=Edwardsiella piscicida GN=MA13_contig00016-0008 PE=4 SV=1
MGNATEQKDKLNRSVIISVILHIVLIGLLIWGSLMQDNPMSegGdGGGGGSAIDAVMVDPNAVVQQYNRQQE-qQNAAQRAEQQRQQKAEKQAQEMQRKQAEEQ
>tr|I0QT37|I0QT37_9GAMM Cell envelope integrity inner membrane protein TolA OS=Serratia sp. M24T3 GN=SPM24T3_11120 PE=4 SV=1
KATATEQNDKLKRAVIVSVVLHIILIALLIWSSFDKDTNM-s-GGGGGSDISAVMVDSGAVVDQYNREQQQQADANSAQQSHQKKSEQQAEEAKEAAEQAK
>tr|A0A1B7J1D7|A0A1B7J1D7_9GAMM TolA family protein OS=Hafnia paralvei ATCC 29927 GN=M988_2808 PE=4 SV=1
----------------------------------MQDSTISagGGGGGGSAIDAVMVDSGAMVKEYNDRQQQlQSDARRAQQERKKQADKQAEELQQKQAEEQ
>tr|A0A0J5FSP5|A0A0J5FSP5_9GAMM Cell division protein FtsX OS=Xenorhabdus khoisanae GN=AB204_09810 PE=4 SV=1
MGKTSEQNNKLNRAIIISVILHIILIGFLIWGSLVQKTEMGGGGADGAVIDAVMVDPNAVVQQYNQQQQQQANAKLAEQQRKKKAEQQAAELRAKQAEEQ
>tr|A0A068QPS4|A0A068QPS4_9GAMM Protein tolA OS=Xenorhabdus doucetiae GN=tolA PE=4 SV=1
MGKTNEQNNRLNRAIIISVILHAILIGFLIWGSLVQKTEMGGGGQNGTVIDAVMVDPNAVVQQYNQQQQQQANAKLAEQQRKKKAEQQAAELRAKQAEEQ
>tr|A0A1D7P6N6|A0A1D7P6N6_9GAMM Cell envelope integrity protein TolA OS=Xenorhabdus hominickii GN=A9255_09515 PE=4 SV=1
MGKTNEQNNRLNRAIIISVILHIILIGFLIWGSLVQKTEMGGGGKDGSVIDAVMVDPNAMVQQYNQQQQQQANAKLAEQQRNKKAEQQAAELRAKQAEEQ
>tr|W1IW62|W1IW62_9GAMM Protein tolA OS=Xenorhabdus szentirmaii DSM 16338 GN=tolA PE=4 SV=1
VEKTSEKNNKLNRAIIISVILHIILIGLLIWGSLEQKTEMGGGGKDGSVIDAVMVDPNAVVQQYNQQQQQQANAKLAEQQRKKKAEQQAAELRAKQSEEQ
>tr|A0A068R4N5|A0A068R4N5_9GAMM Protein tolA OS=Xenorhabdus poinarii G6 GN=tolA PE=4 SV=1
MGKTSEQNNRLNRAIIISVILHIILIGFLIWGPSAQKTEMGGGGLDGTVIDAVMVDPNAVVQQYNQQQQQQANARLAEQQRKKKAEQQAAELRAKQAEEQ
>tr|A0A0M0T925|A0A0M0T925_9GAMM Cell division protein FtsX OS=Xenorhabdus sp. GDc328 GN=AFK69_12235 PE=4 SV=1
MGKTSEQNNRLNRAIIISVILHIILIGFLIWGSRVQKTEMGGGGQSGTVIDAVMVDPNAVVQQYNQQQQQQANAQLAEQQRKKKAEQQAAELRAKQAEEQ
>tr|A0A1K3GP75|A0A1K3GP75_MYCTX Cell envelope integrity inner membrane protein TolA OS=Mycobacterium tuberculosis GN=tolA PE=4 SV=1
MGKLKERKDKLNRSVITSVVLHLLLIALVIWGSFVTKSGLTg-GGEGGQVIDAIMVDPNAMVENFNQQQQQQANAKQAQAQREKKAKQQEEELRQKELREQ
>tr|A0A085HKP0|A0A085HKP0_9GAMM TolA family protein OS=Leminorella grimontii ATCC 33999 = DSM 5078 GN=GLGR_1713 PE=4 SV=1
MGKNTEHNDKLNRSVMASIVLHIVVIGLLAVGAFMQKDALFGGGGGGSVIDAVMVDPNMMAQQAERVQQQKLDAQRAEKLRDQEAKRQAEELKQQQAAEQ
>tr|A0A1B8GZZ3|A0A1B8GZZ3_9GAMM Protein TolA OS=Morganella psychrotolerans GN=AYY16_16715 PE=4 SV=1
MRKLKERKDKLNRSVITSVVLHLLLVALVIWGSFVTKSGLMg-GGEGGQVIDAIMVDPNAMVENFNQQQQQQANAKQAKSQREKKEKQQEEELRQKESREQ
>tr|A0A1B8HDM6|A0A1B8HDM6_9GAMM Protein TolA OS=Morganella psychrotolerans GN=AYY17_03920 PE=4 SV=1
MRKLKERKDKLNRSVITSVVLHLLLVALVIWGSFVTKSGLTg-GGEGGQVIDAIMVDPNAMVENFNQQQQQQANAKQAQAQREKKEKQQEEELRQKEAREQ
>tr|A0A1B8HSC0|A0A1B8HSC0_9GAMM Protein TolA OS=Morganella psychrotolerans GN=AYY18_16590 PE=4 SV=1
MRKLKERKDKLNRSVITSVVLHLLLVALVIWGSFVTKSGLTg-GGEGGQVIDAIMVDPNAMVENFNQQQQQQANAKQAQAQREKKEKQQEEELRQKEAREQ
>tr|D1NXN5|D1NXN5_9GAMM Protein TolA OS=Providencia rustigianii DSM 4541 GN=tolA PE=4 SV=1
MGKTKEKQDNLKRSLMVSIGLHILLVALIVIGSLVTVVQLGg-GGEEGTVIDAVMVDPGAVVEQYNQSQQQQKSSQQAAKERKEQQQKQDAELREKQEQEQ
>tr|A0A0H2QBR6|A0A0H2QBR6_9GAMM Cell division protein FtsX OS=Moellerella wisconsensis GN=VK86_06225 PE=4 SV=1
MGKTKEQKNKLSRSVLTSVVLHVVLIGLIVIGSLTSVVKLGg-GGQEGTVIDAVMVDPGAVVEQYNQMQQQQNSAKQATQERKKQEEKQAAELREQQAQEQ
>tr|A0A0N0ZA29|A0A0N0ZA29_9GAMM TolA family protein OS=Moellerella wisconsensis ATCC 35017 GN=M992_2672 PE=4 SV=1
MGKTKEQKNKLSRSVLTSVVLHVVLIGLIVIGSLTSVVKLGg-GGQEGTVIDAVMVDPGAVVEQYNQMQQQQNSAKQATQERKKQEEKQAAELREQQAQEQ
>tr|B6XJH1|B6XJH1_9GAMM Protein TolA OS=Providencia alcalifaciens DSM 30120 GN=tolA PE=4 SV=1
MGKTKEKQDDLKRSLMMSIGLHILLVALIVIGSLVTVVQLGg-GGEEGTVIDAVMVDPGAVVEQYNQAQQQQKSSQQVAKERKEQQQKQDAELREKQEQEQ
>tr|A0A1B7JZ04|A0A1B7JZ04_9GAMM TolA family protein OS=Providencia heimbachae ATCC 35613 GN=M998_1129 PE=4 SV=1
VGKTKEKQDNLKRSLVMSVVLHILLIGLIIIGSLVTVVKLGg-GGEEGTVIDAVMVDPGAIVEQYNQTQQQQNSAKQAAKERKEQEQKQDAELREKQEQEQ
>tr|W3YKM1|W3YKM1_9GAMM Protein TolA OS=Providencia alcalifaciens PAL-3 GN=tolA PE=4 SV=1
MGKTKEKQDDLKRSLLMSAGLHILLIALIVIGSLVTVVQLGg-GGEEGTVIDAVMVDPGAVVEQYNQSQQQQKSSQQVAKERKEQQQKQDAELREKQEQEQ
>tr|X6QAG6|X6QAG6_9GAMM Protein TolA OS=Providencia alcalifaciens F90-2004 GN=tolA PE=4 SV=1
MGKTKEKQDDLKRSLMMSIGLHILLVALIVIGSLVTVVQLGg-GGEEGTVIDAVMVDPGAVVEQYNQAQQQQKSSQQVAKERKEQQQKQDAELREKQEQEQ
>tr|A0A095TFS3|A0A095TFS3_9GAMM Membrane protein OS=Tatumella morbirosei GN=HA49_09300 PE=4 SV=1
MSKATEQNDKLKRAIIISVALHILVIAILIFSSFDENIQP-sgGGG--GSDIDAVMVDPGAIVDQYNRENAQQSQQPDVKQQ-QQAAAKQAQEQADKQAAEQ
>tr|K8WZN6|K8WZN6_9GAMM Outer membrane integrity protein OS=Providencia burhodogranariea DSM 19968 GN=OOA_10273 PE=4 SV=1
MGKTKEKNDNLKRSLLTSVVLHVLLIALIIIGSLVSVVKLGg-GGEEGTVIDAVMVDPGAIVEQYNQMQQQENSAKQAVKERKEKEQKQDAELREKQEQEQ
>tr|A0A0E2Q756|A0A0E2Q756_9GAMM Protein TolA OS=Providencia alcalifaciens R90-1475 GN=tolA PE=4 SV=1
MGKTKEKQDDLKRSLMMSIGLHILLVALIVIGSLVTVVQLGg-GGEEGTVIDAVMVDPGAVVEQYNQAQQQQKSSQQVAKERKEQQQKQDAELREKQEQEQ
>tr|K8WFZ8|K8WFZ8_9GAMM Outer membrane integrity protein OS=Providencia sneebia DSM 19967 GN=OO7_06069 PE=4 SV=1
MGKTKEKKDNLSRSFLTSAVLHVLLICLIIIGSLVSTVKLGg-GGEEGTVIDAVMVDPGAVVEQYNQMQQQENSAKQAAKERKEKEQKQEADLREKQEQEQ
>tr|D2U0F2|D2U0F2_9GAMM TolA protein OS=Arsenophonus nasoniae GN=tolA PE=4 SV=1
MGKTKEQKNKLSRSVVLSIILHVLLFSFIILGSLNEIIKLGGGGQGGEVVDAIMVDPGAVIEQYNQLQRQQTSAKQADAERKKRLQQQEEELQKQQEEQQ
>tr|A0A1D3DBW4|A0A1D3DBW4_9ENTR Protein TolA OS=Shigella sp. FC1655 GN=BHE86_11075 PE=4 SV=1
MGkKTKPIRSKLSGSVILSTALHLLVIALLIWGSLTQKWDLGgGGGSDGQVIDAIMVDPNAVVQQYNQQKAQQANVQKAEQERKARAEQQEEELRQQQMKEQ
>tr|A0A1E5N7Y6|A0A1E5N7Y6_9ENTR Protein TolA OS=Shigella sp. FC1967 GN=BHE89_11840 PE=4 SV=1
MGkKTKPIRSKLSGSVILSTALHLLVIALLIWGSLTQKWDLGgGGGSDGQVIDAIMVDPNAVVQQYNQQKAQQANVQKAEQERKARAEQQEEELRQQQMKEQ
>tr|A0A1D2PUZ2|A0A1D2PUZ2_9ENTR Protein TolA OS=Shigella sp. FC130 GN=BGK50_11490 PE=4 SV=1
MGkKTKPIRSKLSGSVILSTALHLLVIALLIWGSLTQKWDLGgGGGSDGQVIDAIMVDPNAVVQQYNQQKAQQANVQKAEQERKARAEQQEEELRQQQMKEQ
>tr|A0A1J0E4Q6|A0A1J0E4Q6_PRORE Cell envelope integrity inner membrane protein TolA OS=Providencia rettgeri GN=RB151_011330 PE=4 SV=1
MGKSKEKKDNLNRSLVMSVVLHIILIGLIVIGSLVSVVKLGg-GGEEGTVIDAVMVDPGVVVEQYEQMQKQQNMVRQAAKERKEQEQKQEAELREQQEKEQ
>tr|A0A1B9KD01|A0A1B9KD01_9GAMM Protein TolA OS=Gilliamella apicola GN=A9G13_03805 PE=4 SV=1
--MFYKRNSKLNIPILISVILHAILIFILGYRALQDSD-SSygDIN--GQSIDAIMVDPSVMTEQYQRQLQNQMSQQKAEQQRQQQLDNQAKELQEKQLAEQ
>tr|A0A198FJ97|A0A198FJ97_9GAMM TolA family protein OS=Cosenzaea myxofaciens ATCC 19692 GN=M983_2634 PE=4 SV=1
----------------MSVVLHLLVIALLIWGALTQKWDLGgGGGEDGQIVDAIMVDPNTMVEQYNQQKAQQTNVQKAEQERKMRSQQQEEELRQQQAKEQ
>tr|A0A1B9KP09|A0A1B9KP09_9GAMM Uncharacterized protein OS=Gilliamella apicola GN=A9G09_08510 PE=4 SV=1
SAMSYKPNSQLSVPIVISILLHLILIIILGYRAIQDDN-ANygSIN--GQSIDAIMVDPSVMTEQYQRQLQAQTSQQKADKQKQQQLENQAKELQEKQLAEQ
>tr|A0A1B9KDA5|A0A1B9KDA5_9GAMM Protein TolA OS=Gilliamella apicola GN=A9G14_12375 PE=4 SV=1
SAMSYMQNSKLSIPIVISIILHLILIVVLGYQAIQNIDGVNygRET--GNSIDAIMIDPSVMTDQYQRQLKTKESQQQADRKREQQLADQAKELQERQLAEQ
>tr|A0A1B9JWK0|A0A1B9JWK0_9GAMM Protein TolA OS=Gilliamella apicola GN=A9G12_02050 PE=4 SV=1
SAMSYKRNSKLNLPVLISIILHAILIFVLGYRALQDSD-ASygDIN--GQSIDAIMVDPSVMTEQYQKQLQSQMSQQKAEQQKQQQLDKQAKELQEKQLAEQ
>tr|A0A1B9JLI6|A0A1B9JLI6_9GAMM Protein TolA OS=Gilliamella apicola GN=A9G17_10525 PE=4 SV=1
--MSYMRNSKLSIPIIISIILHLMLIIMLGYQAIKNIDGINygKET--GNSIDAIMIDPSVMTDQYQRQLKTKESQQQADKKREQQLVDQAKELQEKQLAEQ
>tr|A0A1C0A1U9|A0A1C0A1U9_9GAMM Protein TolA OS=Gilliamella apicola GN=A9G07_06765 PE=4 SV=1
SAMSNKLRSKLSLPVIISIILHGILIIVLGYQFIPDDNGENygSIN--GNSIDAIMIDPSVMTEQYQRQLQAQVNQEKANQQRQEQLDKQVKELAEKAEAEK
>tr|A0A1C4AZK6|A0A1C4AZK6_9GAMM Colicin import membrane protein OS=Gilliamella sp. R-53248 GN=GA0061081_103211 PE=4 SV=1
SAMSYKPNSKLSIAIIISIILHVILIIILGYRALHDND-ANygSVN--GNSIDAIMVDPSVMTEQYQRQLKTQVSQKQAEQQRQQQIDNQARELQEQQLAQQ
>tr|A0A1B9K2Y3|A0A1B9K2Y3_9GAMM Protein TolA OS=Gilliamella apicola GN=A9G15_01975 PE=4 SV=1
SAMSNKLNSKLSLPVIISILLHGILIIALGYKFVSD-TGENygSIN--GNSIDAIMIDPSVMTEQYQRQLQTQVNQQKADQKTQELLDKQIKELAEKAEAEK
>tr|A0A1B9L4U3|A0A1B9L4U3_9GAMM Protein TolA OS=Gilliamella apicola GN=A9G24_11690 PE=4 SV=1
--MSYKSNSKLSIAIIVSIILHVILIIILGYRAMYDND-ANygSVN--GNAIDAIMVDPSVMTEQYQRQLKTQISQKQAEQQRQQQIDEQARKLQEQQLAQQ
>tr|A0A1C7VBH3|A0A1C7VBH3_9GAMM Protein TolA OS=Gilliamella apicola GN=A9G39_01725 PE=4 SV=1
--MSHKSNSKLSIAIVISIILHMILIIILGYRAMYNND-ANygSVN--GHSIDAIMVDPSVMAEQYQRQLKTQISQKQAEKQRQQQIEEQAQALQEQQLAQQ
>tr|A0A1B9M2L6|A0A1B9M2L6_9GAMM Protein TolA OS=Gilliamella apicola GN=A9G25_03660 PE=4 SV=1
--MSHKSNSKLSIAIVISIILHIILIIILGYRVMYSND-VNygSFN--GNSIDAIMVDPSVMNEQYQRQLKTQISQKRAEQQRQQQIEEQAQALQEQQLAQQ
>tr|A0A1B9MH07|A0A1B9MH07_9GAMM Protein TolA OS=Gilliamella apicola GN=A9G40_06895 PE=4 SV=1
SVMSYKPNSKLSIAIALSIILHVILIVILGYRVISDSN-VNygRVD--GNSIDAIMVDPSVMTEQYQRQLKTQVSQKQAEKQRQQQIDEQARILQEQQLAQE
>tr|A0A1B9JRE3|A0A1B9JRE3_9GAMM Protein TolA OS=Gilliamella apicola GN=A9G10_07980 PE=4 SV=1
--MSKNSNSKFSLAIILSILFHVLLIIFLCYKAIQDDS-DNygTVN--GQSIDAIMVDPSIMTEQYNRQSQSQKNQQQLRQQVDEQITKQNQLLQQKQLEQQ
>tr|A0A1B9L713|A0A1B9L713_9GAMM Protein TolA OS=Gilliamella apicola GN=A9G22_01295 PE=4 SV=1
--MSYKSNSKLSIAIIISIILHVILIIILGYRAMYNDD-ANygSVN--GNSIDAIMVDPSVMTEQYQRQLKSQVSQKQAEQKRQQQIDEQARKLQEQQLAQE
>tr|A0A1B9MUK3|A0A1B9MUK3_9GAMM Protein TolA OS=Gilliamella apicola GN=A9G37_08900 PE=4 SV=1
--MSHKSNSKLSIAIVISIILHIILIIILGYRVMYSND-VNygSFN--GNSIDAIMVDPSVMNEQYQRQLKTQISQKRAEQQRQQQIEEQAQALQEQQLAQQ
>tr|A0A1B9LL60|A0A1B9LL60_9GAMM Protein TolA OS=Gilliamella apicola GN=A9G32_10575 PE=4 SV=1
--MSHKSNSKLSIAIVISIILHIILIIILGYRVMYSND-VNygSFN--GNSIDAIMVDPSVMNEQYQRQLKTQISQKRAEQQRQQQIEEQAQALQEQQLAQQ
>tr|A0A1B9NL41|A0A1B9NL41_9GAMM Protein TolA OS=Gilliamella apicola GN=A9G44_05360 PE=4 SV=1
--MSHKSNSKLSIAIVISIILHIILIIILGYRVIYSND-VNygSFN--GNSIDAIMVDPSVMNEQYQRQLKTQISQKRAEQQRQQQIEEQAQALQEQQLAQQ
>tr|A0A1B9MZ92|A0A1B9MZ92_9GAMM Protein TolA OS=Gilliamella apicola GN=A9G30_06685 PE=4 SV=1
SVMSYKPNSKLSIAIALSIILHVILIVILGYRVISDNN-LNygRVD--GNSIDAIMVDPSVMTEQYQRQLKTQVSQKQAEKQRQQQIDDQARILQEQQLAQE
>tr|A0A1B9KWT3|A0A1B9KWT3_9GAMM Protein TolA OS=Gilliamella apicola GN=A9G47_01800 PE=4 SV=1
SVMSYKPNSKLSIAIALSIILHVILIVILGYRVISDNN-VNygRVD--GNSIDAIMVDPSVMTEQYQRQLKTQVSQKQAEKQRQQQIDDQARILQEQQLAQE
>tr|A0A1B9LJK4|A0A1B9LJK4_9GAMM Uncharacterized protein OS=Gilliamella apicola GN=A9G11_11655 PE=4 SV=1
PAMSDKLNSKLSLSLIISIILHGALIIFLGYKVIQDND-LNygSIN--GQSVDAIMVDPSVMTEQYQRQLKSQQRQQQVDQQRQQQLEKQAKELQEKQLAEQ
>tr|A0A1B9NBV1|A0A1B9NBV1_9GAMM Protein TolA OS=Gilliamella apicola GN=A9G42_10455 PE=4 SV=1
SVMSYKPNSKLSIAIALSIILHVILIVILGYRVISDNN-VNygRVD--GNSIDAIMVDPSVMTEQYQRQLKTQVSQKQAEKQRQQQIDDQARILQEQQLAQE
>tr|A0A1B9MAC0|A0A1B9MAC0_9GAMM Protein TolA OS=Gilliamella apicola GN=A9G35_10630 PE=4 SV=1
--MSYKPNSKLSIAIIVSIILHVILIVILGYHAIHDDN-TNygSIN--GNSIDAIMVDPSIMTEQYQRQLKTQVSQKQAEQQRQQQLDEQARKLQEQQLTQQ
>tr|A0A1B9N2P7|A0A1B9N2P7_9GAMM Protein TolA OS=Gilliamella apicola GN=A9G43_09355 PE=4 SV=1
--MSYKPNSKLSIAIVISIILHIILIIILGYRVMYNND-INygRVN--GNSIDAIMVDPSVMAEQYQRQLKTQISQKRAEQQRQQQIDEQTQALQEQQLAQQ
>tr|A0A1C4DIW7|A0A1C4DIW7_9GAMM Colicin import membrane protein OS=Gilliamella sp. R-53144 GN=GA0061080_10773 PE=4 SV=1
--MSYKPNSKLSIAIIVSIILHVILIVILGYHAIHDDN-TNygSIN--GNSIDAIMVDPSIMTEQYQRQLKTQLSQKQAEQQRQQQLDEQARKLQEQQLTQQ
>tr|A0A1D2XRQ0|A0A1D2XRQ0_9VIBR Protein TolA OS=Vibrio crassostreae 9ZC88 GN=A140_11585 PE=4 SV=1
MKANNKKSNNFRSPLLISLGLHVILFVALIWGADFTMS---EPKPTGQMVQAVVIDPQLVRQQAQQIRQQREAASKKE------qerldkLRRESERLEKNRKAEE
>tr|A0A1D2XKV6|A0A1D2XKV6_9VIBR Protein TolA OS=Vibrio crassostreae ZF-91 GN=A141_03915 PE=4 SV=1
MKANNKKSNNFRSPLLISLGLHVILFVALIWGADFTMS---EPKPTGQMVQAVVIDPQLVRQQAQQIRQQREAASKKE------qerldkLRRESERLEKNRKAEE
>tr|A0A1L3FVD6|A0A1L3FVD6_9ENTR Cell envelope integrity protein TolA OS=Kosakonia radicincitans GN=tolA PE=4 SV=1
MSKATVQNDKLKRAIIISAVLHVILVALLIWSSFDEHIDASAGGGGGSAIDAVMVDPGAVVDNYNRQQQQQASAQRAKEQREKQAQQQAEELREKQAAEQ
>tr|A0A1I1DME4|A0A1I1DME4_9ENTR Colicin import membrane protein OS=Kosakonia oryzae GN=SAMN05216286_0725 PE=4 SV=1
MSKATVQNDKLKRAIIISAVLHVILVALLIWSSFDEHIDASAGGGGGSAIDAVMVDPGAVVDNYNRQQQQQASAQRAKEQREKQAQQQAEELREKQAAEQ
>tr|A0A1M5KJL4|A0A1M5KJL4_9GAMM Colicin import membrane protein OS=Pantoea sesami GN=SAMN05428958_102238 PE=4 SV=1
MSKATEQNDKLKRAIIVSAVLHVILFAALIWSSFDEHIDASAGGGGGSSIDAVMVDPGAVVQNYNREQQQKASAKRAEEQREKQSQQQAEELREKQAAEQ
>tr|A0A1S2AYC9|A0A1S2AYC9_9ENTR Cell envelope integrity protein TolA OS=Enterobacter cloacae complex 'Hoffmann cluster IV' GN=tolA PE=4 SV=1
MSKATEQNDKLKRAIIVSAVLHVILFAALIWSSFDEHIDASAGGGGGSSIDAVMVDPGAVVQNYNRQQQQKASAKRAEEQREKQAQQQAEELREKQAAEQ
>tr|A0A1N6SYE4|A0A1N6SYE4_9ENTR Cell division and transport-associated protein TolA OS=Enterobacter kobei GN=SAMN05444841_101463 PE=4 SV=1
MSKATEQNDKLKRAITISAVLHVILFALLIWSSFDEHIDASAGGGGGSSIDAVMVDPGAVVQQYNREQQQQASAKRAEEQREKQAQQQAEELREKQAAEQ
>tr|A0A0P8HQH8|A0A0P8HQH8_CITFR Cell envelope integrity protein TolA OS=Citrobacter freundii GN=tolA PE=4 SV=1
MSKATEQNDKLKRAIIISAVLHVILFAALIWSSFDEHIDASAGGGGGSSIDAVMVDPGAVVQQYDRQQQQQASAKRAEEQREKQAQQQAEELREKQAAEQ
>tr|A0A1R0G1B0|A0A1R0G1B0_CITBR Cell envelope integrity protein TolA OS=Citrobacter braakii GN=tolA PE=4 SV=1
MSKATEQNDKLKRAIIISAVLHVILFAALIWSSFDEHIDASAGGGGGSSIDAVMVDPGAVVQQYDRQQQQQASAKRAEEQREKQAQQQAEELREKQAAEQ
>tr|A0A0D7LX05|A0A0D7LX05_CITFR Cell envelope integrity protein TolA OS=Citrobacter freundii GN=tolA PE=4 SV=1
MSKATEQNDKLKRAIIISAVLHVILFAALIWSSFDEHIDASAGGGGGSSIDAVMVDPGAVVQQYDRQQQQQASAKRAEEQREKQAQQQAEELREKQAAEQ
>tr|A0A1L3URR5|A0A1L3URR5_ECOLX Cell envelope integrity protein TolA OS=Escherichia coli GN=tolA PE=4 SV=1
MSKATEQNDKLKRAIIISAVLHVILFAALIWSSFDENIEASAGGGGGSSIDAVMVDSGAVVEQYKRMQSQESSAKRSDEQRKMKEQQAAEELREKQAAEQ
>tr|A0A1L3WKL4|A0A1L3WKL4_ECOLX Cell envelope integrity protein TolA OS=Escherichia coli GN=tolA PE=4 SV=1
MSKATEQNDKLKRAIIISAVLHVILFAALIWSSFDENIEASAGGGGGSSIDAVMVDSGAVVEQYKRMQSQESSAKRSDEQRKMKEQQAAEELREKQAAEQ
>tr|A0A1M1XAA6|A0A1M1XAA6_ECOLX Cell envelope integrity protein TolA OS=Escherichia coli GN=tolA PE=4 SV=1
MSKATEQNDKLKRAIIISAVLHVILFAALIWSSFDENIEASAGGGGGSSIDAVMVDSGAVVEQYKRMQSQESSAKRSDEQRKMKEQQAAEELREKQAAEQ
>tr|A0A1L8KGA9|A0A1L8KGA9_ECOLX Cell envelope integrity protein TolA OS=Escherichia coli GN=tolA PE=4 SV=1
MSKATEQNDKLKRAIIISAVLHVILFAALIWSSFDENIEASAGGGGGSSIDAVMVDSGAVVEQYKRMQSQESSAKRSDEQRKMKEQQAAEELREKQAAEQ
>tr|A0A1M2D8V1|A0A1M2D8V1_ECOLX Cell envelope integrity protein TolA OS=Escherichia coli GN=tolA PE=4 SV=1
MSKATEQNDKLKRAIIISAVLHVILFAALIWSSFDENIEASAGGGGGSSIDAVMVDSGAVVEQYKRMQSQESSAKRSDEQRKMKEQQAAEELREKQAAEQ
>tr|A0A1Q8PFE9|A0A1Q8PFE9_SHISO Cell envelope integrity inner membrane protein TolA OS=Shigella sonnei GN=tolA PE=4 SV=1
MSKATEQNDKLKRAIIISAVLHVILFAALLWSSFDENIEASAGGGGGSSIDAVMVDSGAVVEQYKRMQSQESSAKRSDEQRKIKEQQAAEELREKQAAEQ
>tr|A0A1M2U0W2|A0A1M2U0W2_ECOLX Cell envelope integrity protein TolA OS=Escherichia coli GN=tolA PE=4 SV=1
MSKATEQNDKLKRAIIISAVLHVILFAALIWSSFDENIEASAGGGGGSSIDAVMVDSGAVVEQYKRMQSQESSAKRSDEQRKMKEQQAAEELREKQAAEQ
>tr|A0A1R1U723|A0A1R1U723_ECOLX Cell envelope integrity inner membrane protein TolA OS=Escherichia coli N40607 GN=tolA PE=4 SV=1
MSKATEQNDKLKRAIIISAVLHVILFAALIWSSFDENIEASAGGGGGSSIDAVMVDSGAVVEQYKRMQSQESSAKRSDEQRKMKEQQAAEELREKQAAEQ
>tr|A0A1M1N911|A0A1M1N911_ECOLX Cell envelope integrity protein TolA OS=Escherichia coli GN=tolA PE=4 SV=1
MSKATEQNDKLKRAIIISAVLHVILFAALIWSSFDENIEASAGGGGGSSIDAVMVDSGAVVEQYKRMQSQESSAKRSDEQRKMKEQQAAEELREKQAAEQ
>tr|A0A1R1V9X1|A0A1R1V9X1_ECOLX Cell envelope integrity inner membrane protein TolA OS=Escherichia coli N36254PS GN=tolA PE=4 SV=1
MSKATEQNDKLKRAIIISAVLHVILFAALIWSSFDENIEASAGGGGGSSIDAVMVDSGAVVEQYKRMQSQESSAKRSDEQRKMKEQQAAEELREKQAAEQ
>tr|A0A1M0SLD9|A0A1M0SLD9_ECOLX Cell envelope integrity protein TolA OS=Escherichia coli GN=tolA PE=4 SV=1
MSKATEQNDKLKRAIIISAVLHVILFAALIWSSFDENIEASAGGGGGSSIDAVMVDSGAVVEQYKRMQSQESSAKRSDEQRKMKEQQAAEELREKQAAEQ
>tr|A0A1S0V2H7|A0A1S0V2H7_ECOLX Protein TolA OS=Escherichia coli C-34666 GN=tolA PE=4 SV=1
MSKATEQNDKLKRAIIISAVLHVILFAALIWSSFDENIEASAGGGGGSSIDAVMVDSGAVVEQYKRMQSQESSAKRSDEQRKMKEQQAAEELREKQAAEQ
>tr|A0A1Q4PR55|A0A1Q4PR55_ECOLX Cell envelope integrity protein TolA OS=Escherichia coli GN=tolA PE=4 SV=1
MSKATEQNDKLKRAIIISAVLHVILFAALIWSSFDENIEASAGGGGGSSIDAVMVDSGAVVEQYKRMQSQESSAKRSDEQRKMKEQQAAEELREKQAAEQ
>tr|A0A1L4Q865|A0A1L4Q865_ECOLX Membrane protein OS=Escherichia coli GN=tolA PE=4 SV=1
MSKATEQNDKLKRAIIISAVLHVILFAALIWSSFDENIEASAGGGGGSSIDAVMVDSGAVVEQYKRMQSQESSAKRSDEQRKMKEQQAAEELREKQAAEQ
>tr|A0A1M2EN09|A0A1M2EN09_ECOLX Cell envelope integrity protein TolA OS=Escherichia coli GN=tolA PE=4 SV=1
MSKATEQNDKLKRAIIISAVLHVILFAALIWSSFDENIEASAGGGGGSSIDAVMVDSGAVVEQYKRMQSQESSAKRSDEQRKMKEQQAAEELREKQAAEQ
>tr|A0A1M0GID7|A0A1M0GID7_ECOLX Cell envelope integrity protein TolA OS=Escherichia coli GN=tolA PE=4 SV=1
MSKATEQNDKLKRAIIISAVLHVILFAALIWSSFDENIEASAGGGGGSSIDAVMVDSGAVVEQYKRMQSQESSAKRSDEQRKMKEQQAAEELREKQAAEQ
>tr|A0A1M1L1E5|A0A1M1L1E5_ECOLX Cell envelope integrity protein TolA OS=Escherichia coli GN=tolA PE=4 SV=1
MSKATEQNDKLKRAIIISAVLHVIFFAALIWSSFDENIEASAGGGGGSSIDAVMVDSGAVVEQYKRMQSQESSAKRSDEQRKMKEQQAAEELREKQAAEQ
>tr|A0A1R1TBB9|A0A1R1TBB9_ECOLX Cell envelope integrity inner membrane protein TolA OS=Escherichia coli N37058PS GN=tolA PE=4 SV=1
MSKATEQNDKLKRAIIISAVLHVILFAALIWSSFDENIEASAGGGGGSSIDAVMVDSGAVVEQYKRMQSQESSAKRSDEQRKMKEQQAAEELREKQAAEQ
>tr|A0A1M2RM58|A0A1M2RM58_ECOLX Cell envelope integrity protein TolA OS=Escherichia coli GN=tolA PE=4 SV=1
MSKATEQNDKLKRAIIISAVLHVILFAALIWSSFDENIEASAGGGGGSSIDAVMVDSGAVVEQYKRMQSQESSAKRSDEQRKMKEQQAAEELREKQAAEQ
>tr|A0A1M2E5Y8|A0A1M2E5Y8_ECOLX Cell envelope integrity protein TolA OS=Escherichia coli GN=tolA PE=4 SV=1
MSKATEQNDKLKRAIIISAVLHVILFAALIWSSFDENIEASAGGGGGSSIDAVMVDSGAVVEQYKRMQSQESSAKRSDEQRKMKEQQAAEELREKQAAEQ
>tr|A0A1M1R030|A0A1M1R030_ECOLX Cell envelope integrity protein TolA OS=Escherichia coli GN=tolA PE=4 SV=1
MSKATEQNDKLKRAIIISAVLHVILFAALIWSSFDENIEASAGGGGGSSIDAVMVDSGAVVEQYKRMQSQESSAKRSDEQRKMKEQQAAEELREKQAAEQ
>tr|A0A1R1UJD8|A0A1R1UJD8_ECOLX Membrane protein OS=Escherichia coli N37139PS GN=tolA PE=4 SV=1
MSKATEQNDKLKRAIIISAVLHVILFAALIWSSFDENIEASAGGGGGSSIDAVMVDSGAVVEQYKRMQSQESSAKRSDEQRKMKEQQAAEELREKQAAEQ
>tr|A0A1R1TCJ7|A0A1R1TCJ7_ECOLX Cell envelope integrity inner membrane protein TolA OS=Escherichia coli N37122PS GN=tolA PE=4 SV=1
MSKATEQNDKLKRAIIISAVLHVILFAALIWSSFDENIEASAGGGGGSSIDAVMVDSGAVVEQYKRMQSQESSAKRSDEQRKMKEQQAAEELREKQAAEQ
>tr|A0A1R1V466|A0A1R1V466_ECOLX Cell envelope integrity inner membrane protein TolA OS=Escherichia coli N36410PS GN=tolA PE=4 SV=1
MSKATEQNDKLKRAIIISAVLHVILFAALIWSSFDENIEASAGGGGGSSIDAVMVDSGAVVEQYKRMQSQESSAKRSDEQRKMKEQQAAEELREKQAAEQ
>tr|A0A1Q6AWE8|A0A1Q6AWE8_ECOLX Cell envelope integrity protein TolA OS=Escherichia coli GN=tolA PE=4 SV=1
MSKATEQNDKLKRAIIISAVLHVILFAALIWSSFDENIEASAGGGGGSSIDAVMVDSGAVVEQYKRMQSQESSAKRSDEQRKMKEQQAAEELREKQAAEQ
>tr|A0A1H0MEL0|A0A1H0MEL0_SHISO Cell division and transport-associated protein TolA OS=Shigella sonnei GN=SAMN05216485_102135 PE=4 SV=1
MSKATEQNDKLKRAIIISAVLHVILFAALIWSSFDENIEASAGGGGGSSIDAVMVDSGAVVEQYKRMQSQESSAKRSDEQRKMKEQQAAEELREKQAAEQ
>tr|A0A0V9GW20|A0A0V9GW20_ECOLX Cell envelope integrity protein TolA OS=Escherichia coli GN=tolA PE=4 SV=1
MSKATEQNDKLKRAIIISAVLHVILFAALIWSSFDENIEASAGGGGGSSIDAVMVDSGAVVEQYKRMQSQESSAKRSDEQRKMKEQQAAEELREKQAAEQ
>tr|A0A1R4C379|A0A1R4C379_SHISO Cell envelope integrity inner membrane protein TolA OS=Shigella sonnei GN=tolA PE=4 SV=1
MSKATEQNDKLKRAIIISAVLHVILFAALLWSSFDENIEASAGGGGGSSIDAVMVDSGAVVEQYKRMQSQESSAKRSDEQRKIKEQQAAEELREKQAAEQ
>tr|A0A1M0HW08|A0A1M0HW08_ECOLX Cell envelope integrity protein TolA OS=Escherichia coli GN=tolA PE=4 SV=1
MSKATEQNDKLKRAIIISAVLHVILFAALIWSSFDENIEASAGGGGGSSIDAVMVDSGAVVEQYKRMQSQESSAKRSDEQRKMKEQQAAEELREKQAAEQ
>tr|A0A1Q5ZJY0|A0A1Q5ZJY0_ECOLX Cell envelope integrity protein TolA OS=Escherichia coli GN=tolA PE=4 SV=1
MSKATEQNDKLKRAIIISAVLHVILFAALIWSSFDENIEASAGGGGGSSIDAVMVDSGAVVEQYKRMQSQESSAKRSDEQRKMKEQQAAEELREKQAAEQ
>tr|A0A1Q8NQ76|A0A1Q8NQ76_SHIFL Cell envelope integrity protein TolA OS=Shigella flexneri GN=tolA PE=4 SV=1
MSKATEQNDKLKRAIIISAVLHVILFAALIWSSFDENIEASAGGGGGSSIDAVMVDSGAVVEQYKRMQSQESSAKRSDEQRKMKEQQAAEELREKQAAEQ
>tr|A0A1R1UE12|A0A1R1UE12_ECOLX Cell envelope integrity inner membrane protein TolA OS=Escherichia coli N40513 GN=tolA PE=4 SV=1
MSKATEQNDKLKRAIIISAVLHVILFAALIWSSFDENIEASAGGGGGSSIDAVMVDSGAVVEQYKRMQSQESSAKRSDEQRKMKEQQAAEELREKQAAEQ
>tr|W8ZNW7|W8ZNW7_ECOLX Membrane protein OS=Escherichia coli O25b:H4-ST131 GN=tolA PE=4 SV=1
MSKATEQNDKLKRAIIISAVLHVILFAALIWSSFDENIEASAGGGGGSSIDAVMVDSGAVVEQYKRMQSQESSAKRSDEQRKMKEQQAAEELREKQAAEQ
>tr|A0A1L9A5Z4|A0A1L9A5Z4_ECOLX Cell envelope integrity protein TolA OS=Escherichia coli NA114 GN=tolA PE=4 SV=1
MSKATEQNDKLKRAIIISAVLHVILFAALIWSSFDENIEASAGGGGGSSIDAVMVDSGAVVEQYKRMQSQESSAKRSDEQRKMKEQQAAEELREKQAAEQ
>tr|A0A1L7AXR2|A0A1L7AXR2_ECOLX Cell envelope integrity protein TolA OS=Escherichia coli GN=tolA PE=4 SV=1
MSKATEQNDKLKRAIIISAVLHVILFAALIWSSFDENIEASAGGGGGSSIDAVMVDSGAVVEQYKRMQSQESSAKRSDEQRKMKEQQAAEELREKQAAEQ
>tr|A0A1L4JTC4|A0A1L4JTC4_ECOLX Membrane protein OS=Escherichia coli GN=tolA PE=4 SV=1
MSKATEQNDKLKRAIIISAVLHVILFAALIWSSFDENIEASAGGGGGSSIDAVMVDSGAVVEQYKRMQSQESSAKRSDEQRKMKEQQAAEELREKQAAEQ
>tr|A0A1M2HGX5|A0A1M2HGX5_ECOLX Cell envelope integrity protein TolA OS=Escherichia coli GN=tolA PE=4 SV=1
MSKATEQNDKLKRAIIISAVLHVILFAALIWSSFDENIEASAGGGGGSSIDAVMVDSGAVVEQYKRMQSQESSAKRSDEQRKMKEQQAAEELREKQAAEQ
>tr|A0A1L4XIE4|A0A1L4XIE4_ECOLX Membrane protein OS=Escherichia coli GN=tolA PE=4 SV=1
MSKATEQNDKLKRAIIISAVLHAILFAALIWSSFDENIEASAGGGGGSSIDAVMVDSGAVVEQYKRMQSQESSAKRSDEQRKMKEQQAAEELREKQAAEQ
>tr|A0A1L6VGC8|A0A1L6VGC8_KLEPN Cell envelope integrity protein TolA OS=Klebsiella pneumoniae GN=tolA PE=4 SV=1
MSKATEQNDKLKRAIIISVALHIILIALLIWSSFDEHLDASAGGGGGSSIDAVMVDPGAVVNNYNRQQQQQASARRAAEQREKQAQQQAEELREKQAAEQ
>tr|A0A1Q8MDS9|A0A1Q8MDS9_SHIBO Cell envelope integrity protein TolA OS=Shigella boydii GN=tolA PE=4 SV=1
MSKATEQNDKLKRAIIISAVLHVILFAALIWSSFDENIEASAGGGGGSSIDAVMVDSGAVVEQYKRMQSQESSAKRSDEQRKMKEQQAAEELREKQAAEQ
>tr|A0A0I9NJG4|A0A0I9NJG4_KLEVA Cell envelope integrity protein TolA OS=Klebsiella variicola GN=tolA PE=4 SV=1
MSKATEQNDKLKRAIIISVALHIILIALLIWSSFDEHLDASAGGGGGSSIDAVMVDPGAVVNNYNRQQQQQASARRAAEQREKQAQQQAEELREKQAAEQ
>tr|A0A1Q8NJZ7|A0A1Q8NJZ7_SHIDY Cell envelope integrity protein TolA OS=Shigella dysenteriae GN=tolA PE=4 SV=1
MSKATEQNDKLKRAIIISAVLHVILFAALIWSSFDENIEASAGGGGGSSIDAVMVDSGAVVEQYKRMQSQESSAKRSDEQRKMKEQQAAEELREKQAAEQ
>tr|A0A1R3YBK2|A0A1R3YBK2_SHISO Cell envelope integrity inner membrane protein TolA OS=Shigella sonnei GN=tolA PE=4 SV=1
MSKATEQNDKLKRAIIISAVLHVILFAALLWSSFDENIEASAGGGGGSSIDAVMVDSGAVVEQYKRMQSQESSAKRSDEQRKIKEQQAAEELREKQAAEQ
>tr|A0A1Q8NBF2|A0A1Q8NBF2_SHIDY Cell envelope integrity protein TolA OS=Shigella dysenteriae GN=tolA PE=4 SV=1
MSKATEQNDKLKRAIIISAVLHVILFAALIWSSFDENIEASAGGGGGSSIDAVMVDSGAVVEQYKRMQSQESSAKRSDEQRKMKEQQAAEELREKQAAEQ
>tr|A0A1Q8P244|A0A1Q8P244_SHIFL Cell envelope integrity protein TolA OS=Shigella flexneri GN=tolA PE=4 SV=1
MSKATEQNDKLKRAIIISAVLHVILFAALIWSSFDENIEASAGGGGGSSIDAVMVDSGAVVEQYKRMQSQESSAKRSDEQRKMKEQQAAEELREKQAAEQ
>tr|A0A1L5IC97|A0A1L5IC97_KLEPN Cell envelope integrity protein TolA OS=Klebsiella pneumoniae GN=tolA PE=4 SV=1
MSKATEQNDKLKRAIIISVALHIILIALLIWSSFDEHLDASAGGGGGSSIDAVMVDPGALVNNYNRQQQQQASARRAAEQREKQAQQQAEELREKQAAEQ
>tr|A0A1Q8MSE0|A0A1Q8MSE0_SHIBO Cell envelope integrity protein TolA OS=Shigella boydii GN=tolA PE=4 SV=1
MSKATEQNDKLKRAIIISAVLHVILFAALIWSSFDENIEASAGGGGGSSIDAVMVDSGAVVEQYKRMQSQESSAKRSDEQRKMKEQQAAEELREKQAAEQ
>tr|A0A1L5C7K9|A0A1L5C7K9_KLEPN Cell envelope integrity protein TolA OS=Klebsiella pneumoniae GN=tolA PE=4 SV=1
MSKATEQNDKLKRAIIISVALHIILIALLIWSSFDEHLDASAGG-GGSSIDAVMVDPGAVVNNYNRQQQQQASARRAAEQREKQAQQQAEELREKQAAEQ
>tr|A0A1E8G7T2|A0A1E8G7T2_9ENTR Cell envelope integrity protein TolA OS=Kluyvera intestini GN=BHT19_05295 PE=4 SV=1
MSKATEQNDKLKRAIIISAVLHVILVALLIWSSFDENIDASAGGGGGSSIDAVMVDPGAVVQNYNRQQQQQASAKRAQEQRDKQAQQQAEELREKQAAEQ
>tr|A0A1M7CKG3|A0A1M7CKG3_9ENTR Colicin import membrane protein OS=Enterobacter sp. PDC34 GN=SAMN05428986_0781 PE=4 SV=1
MSKATEQNDKLKRAIIVSAVLHVILFAVLIWSSFDEHIDASSGGGGGSSIDAVMVDSGAVVQNYNREQQQKASAKRAEEQREKQAQQQAEELREKQAAEQ
>tr|A0A1B7L4P9|A0A1B7L4P9_9ENTR Cell envelope integrity protein TolA OS=Mangrovibacter phragmitis GN=tolA PE=4 SV=1
MSKATEENKKLKRAIIISAVLHVILFAVLIWSSFDEHIDASAGGGGGSSIDAVMVDPGAVVDQYNRQSQQQASAQRAAEQREKQAQQQAEELREKQAAEQ
>tr|A0A1N7VT37|A0A1N7VT37_ECOLX Protein TolA OS=Escherichia coli MP021017.9 GN=tolA PE=4 SV=1
-------------------MLHVILFAALIWSSFDENIEASAGGGGGSSIDAVMVDSGAVVEQYKRMQSQESSAKRSDEQRKIKEQQAAEELREKQAAEQ
>tr|A0A1M3VP46|A0A1M3VP46_SALCE Membrane protein TolA OS=Salmonella enterica subsp. arizonae serovar 18:z4,z23:- str. CVM N26626 GN=P298_05705 PE=4 SV=1
MSKATEQNDKLKRAIIISAVLHIILFAVLIWSSFDEHIETSAGGGGGSAIDAVMVDPGAVVQQYNRQQDQQASARRAEEERKKLQQQQEEELQEKQAAEQ
>tr|A0A1M4B663|A0A1M4B663_SALCE Membrane protein TolA OS=Salmonella enterica subsp. arizonae serovar 18:z4,z23:- str. CVM N29354 GN=P300_11175 PE=4 SV=1
MSKATEQNDKLKRAIIISAVLHIILFAVLIWSSFDEHIETSAGGGGGSAIDAVMVDPGAVVQQYNRQQDQQASARRAEEERKKLQQQQEEELQEKQAAEQ
>tr|A0A1M3WJ09|A0A1M3WJ09_SALCE Membrane protein TolA OS=Salmonella enterica subsp. arizonae serovar 18:z4,z23:- str. CVM N20028 GN=P293_07445 PE=4 SV=1
MSKATEQNDKLKRAIIISAVLHIILFAVLIWSSFDEHIETSAGGGGGSAIDAVMVDPGAVVQQYNRQQDQQASARRAEEERKKLQQQQEEELQEKQAAEQ
>tr|A0A1M3UP54|A0A1M3UP54_SALCE Membrane protein TolA OS=Salmonella enterica subsp. arizonae serovar 18:z4,z23:- str. CVM N26624 GN=P296_04860 PE=4 SV=1
MSKATEQNDKLKRAIIISAVLHIILFAVLIWSSFDEHIETSAGGGGGSAIDAVMVDPGAVVQQYNRQQDQQASARRAEEERKKLQQQQEEELQEKQAAEQ
>tr|A0A1M3XXR2|A0A1M3XXR2_SALCE Membrane protein TolA OS=Salmonella enterica subsp. arizonae serovar 18:z4,z23:- str. CVM N6509 GN=P287_03410 PE=4 SV=1
MSKATEQNDKLKRAIIISAVLHIILFAVLIWSSFDEHIETSAGGGGGSAIDAVMVDPGAVVQQYNRQQDQQASARRAEEERKKLQQQQEEELQEKQAAEQ
>tr|A0A1M4B8Z1|A0A1M4B8Z1_SALCE Membrane protein TolA OS=Salmonella enterica subsp. arizonae serovar 18:z4,z23:- str. CVM 32457 GN=P282_02680 PE=4 SV=1
MSKATEQNDKLKRAIIISAVLHIILFAVLIWSSFDEHIETSAGGGGGSAIDAVMVDPGAVVQQYNRQQDQQASARRAEEERKKLQQQQEEELQEKQAAEQ
>tr|A0A1M3XC14|A0A1M3XC14_SALCE Membrane protein TolA OS=Salmonella enterica subsp. arizonae serovar 18:z4,z23:- str. CVM N9135 GN=P289_12370 PE=4 SV=1
MSKATEQNDKLKRAIIISAVLHIILFAVLIWSSFDEHIETSAGGGGGSAIDAVMVDPGAVVQQYNRQQDQQASARRAEEERKKLQQQQEEELQEKQAAEQ
>tr|A0A1M3WLT3|A0A1M3WLT3_SALCE Membrane protein TolA OS=Salmonella enterica subsp. arizonae serovar 18:z4,z23:- str. CVM N18554 GN=P292_10300 PE=4 SV=1
MSKATEQNDKLKRAIIISAVLHIILFAVLIWSSFDEHIETSAGGGGGSAIDAVMVDPGAVVQQYNRQQDQQASARRAEEERKKLQQQQEEELQEKQAAEQ
>tr|A0A1M3WAF4|A0A1M3WAF4_SALCE Membrane protein TolA OS=Salmonella enterica subsp. arizonae serovar 18:z4,z23:- str. CVM N25373 GN=P295_07775 PE=4 SV=1
MSKATEQNDKLKRAIIISAVLHIILFAVLIWSSFDEHIETSAGGGGGSAIDAVMVDPGAVVQQYNRQQDQQASARRAEEERKKLQQQQEEELQEKQAAEQ
>tr|A0A1M3Z027|A0A1M3Z027_SALCE Membrane protein TolA OS=Salmonella enterica subsp. arizonae serovar 18:z4,z23:- str. CVM N5 GN=P284_02805 PE=4 SV=1
MSKATEQNDKLKRAIIISAVLHIILFAVLIWSSFDEHIETSAGGGGGSAIDAVMVDPGAVVQQYNRQQDQQASARRAEEERKKLQQQQEEELQEKQAAEQ
>tr|A0A1M3X3W1|A0A1M3X3W1_SALCE Membrane protein TolA OS=Salmonella enterica subsp. arizonae serovar 18:z4,z23:- str. CVM N18383 GN=P290_01930 PE=4 SV=1
MSKATEQNDKLKRAIIISAVLHIILFAVLIWSSFDEHIETSAGGGGGSAIDAVMVDPGAVVQQYNRQQDQQASARRAEEERKKLQQQQEEELQEKQAAEQ
>tr|A0A1M3XYC9|A0A1M3XYC9_SALCE Membrane protein TolA OS=Salmonella enterica subsp. arizonae serovar 18:z4,z23:- str. CVM N27 GN=P285_05640 PE=4 SV=1
MSKATEQNDKLKRAIIISAVLHIILFAVLIWSSFDEHIETSAGGGGGSAIDAVMVDPGAVVQQYNRQQDQQASARRAEEERKKLQQQQEEELQEKQAAEQ
>tr|A0A1M3V7H9|A0A1M3V7H9_SALCE Membrane protein TolA OS=Salmonella enterica subsp. arizonae serovar 18:z4,z23:- str. CVM N26625 GN=P297_14550 PE=4 SV=1
MSKATEQNDKLKRAIIISAVLHIILFAVLIWSSFDEHIETSAGGGGGSAIDAVMVDPGAVVQQYNRQQDQQASARRAEEERKKLQQQQEEELQEKQAAEQ
>tr|A0A1M4AQQ1|A0A1M4AQQ1_SALCE Membrane protein TolA OS=Salmonella enterica subsp. arizonae serovar 18:z4,z23:- str. CVM N31597 GN=P302_03180 PE=4 SV=1
MSKATEQNDKLKRAIIISAVLHIILFAVLIWSSFDEHIETSAGGGGGSAIDAVMVDPGAVVQQYNRQQDQQASARRAEEERKKLQQQQEEELQEKQAAEQ
>tr|A0A1M3Y7D5|A0A1M3Y7D5_SALCE Membrane protein TolA OS=Salmonella enterica subsp. arizonae serovar 18:z4,z23:- str. CVM N4410 GN=P286_13970 PE=4 SV=1
MSKATEQNDKLKRAIIISAVLHIILFAVLIWSSFDEHIETSAGGGGGSAIDAVMVDPGAVVQQYNRQQDQQASARRAEEERKKLQQQQEEELQEKQAAEQ
>tr|A0A1M3XLS4|A0A1M3XLS4_SALCE Membrane protein TolA OS=Salmonella enterica subsp. arizonae serovar 18:z4,z23:- str. CVM N18503 GN=P291_00430 PE=4 SV=1
MSKATEQNDKLKRAIIISAVLHIILFAVLIWSSFDEHIETSAGGGGGSAIDAVMVDPGAVVQQYNRQQDQQASARRAEEERKKLQQQQEEELQEKQAAEQ
>tr|A0A1S0YSL6|A0A1S0YSL6_SALDZ Cell envelope integrity protein TolA OS=Salmonella enterica subsp. diarizonae serovar 16:z10:e,n,x,z15 GN=tolA PE=4 SV=1
MSKATEQNDKLKRAIMISAVLHIILFAVLIWSSFDEHIETSAGGGGGSAIDAVMVDPGAVVQQYNRQQDQQASARRAEEERKKLQQQQAEELQQKQAAEQ
>tr|A0A1S0ZRS5|A0A1S0ZRS5_SALCE Cell envelope integrity protein TolA OS=Salmonella choleraesuis GN=tolA PE=4 SV=1
MSKATEQNDKLKRAIMISAVLHIILFAVLIWSSFDEHIETSAGGGGGSAIDAVMVDPGAVVQQYNRQQDQQASARRAEEERKKLQQQQAEELQQKQAAEQ
>tr|A0A0E0WYC5|A0A0E0WYC5_9ENTR TolA protein OS=Klebsiella michiganensis E718 GN=A225_1768 PE=4 SV=1
MSKATEQNDKLKRAIIVSVALHIVLIALLIWSSFDEHLDASAGGGGGSSIDAVMVDPGAVVKNYDRQQQQQASARRAAEQREKQAQQQAEELREKQAAEQ
>tr|A0A1L6MCL4|A0A1L6MCL4_SALIN Cell envelope integrity protein TolA OS=Salmonella infantis GN=tolA PE=4 SV=1
MSKATEQNDKLKRAIIISAVLHIILFAVLIWSSFDEHIEASAGGGGGSAIDAVMVDPGAVVQQYNRQQDQQASARRAEEERKKLQQQQAEELQQKQAAEQ
>tr|A0A1R2TT01|A0A1R2TT01_SALEN Cell envelope integrity protein TolA OS=Salmonella enteritidis GN=tolA PE=4 SV=1
MSKATEQNDKLKRAIIISAVLHIILFAVLIWSSFDEHIEASAGGGGGSAIDAVMVDPGAVVQQYNRQQDQQASARRAEEERKKLQQQQAEELQQKQAAEQ
>tr|A0A1R3AEU9|A0A1R3AEU9_SALEN Cell envelope integrity protein TolA OS=Salmonella enteritidis GN=tolA PE=4 SV=1
MSKATEQNDKLKRAIIISAVLHIILFAVLIWSSFDEHIEASAGGGGGSAIDAVMVDPGAVVQQYNRQQDQQASARRAEEERKKLQQQQAEELQQKQAAEQ
>tr|A0A1L5ESZ6|A0A1L5ESZ6_KLEOX Cell envelope integrity protein TolA OS=Klebsiella oxytoca GN=tolA PE=4 SV=1
MSKATEQNDKLKRAIIVSVALHIVLIALLIWSSFDEHLDASAGGGGGSSIDAVMVDPGAVVKNYDRQQQQQASARRAAEQREKQAQQQAEELREKQAAEQ
>tr|A0A1R3C8C4|A0A1R3C8C4_SALEN Cell envelope integrity protein TolA OS=Salmonella enteritidis GN=tolA PE=4 SV=1
MSKATEQNDKLKRAIIISAVLHIILFAVLIWSSFDEHIEASAGGGGGSAIDAVMVDPGAVVQQYNRQQDQQASARRAEEERKKLQQQQAEELQQKQAAEQ
>tr|A0A1P8HGU3|A0A1P8HGU3_SALET Cell envelope integrity protein TolA OS=Salmonella enterica subsp. enterica serovar Minnesota str. ATCC 49284 GN=tolA PE=4 SV=1
MSKATEQNDKLKRAIIISAVLHIILFAVLIWSSFDEHIEASAGGGGGSAIDAVMVDPGAVVQQYNRQQDQQASARRAEEERKKLQQQQAEELQQKQAAEQ
>tr|A0A1R3CLG6|A0A1R3CLG6_SALEN Cell envelope integrity protein TolA OS=Salmonella enteritidis GN=tolA PE=4 SV=1
MSKATEQNDKLKRAIIISAVLHIILFAVLIWSSFDEHIEASAGGGGGSAIDAVMVDPGAVVQQYNRQQDQQASARRAEEERKKLQQQQAEELQQKQAAEQ
>tr|A0A0G9WU84|A0A0G9WU84_ENTAE Colicin import membrane protein OS=Enterobacter aerogenes GN=tolA PE=4 SV=1
MSKATEQNDKLKRAIIVSVVLHIILIALLIWSSFDEHLDTS-GGGGGSSIDAVMVDPGAVVNNYNRQQQQQSSARRAAEQREKQAQQQAEELREKQAAEQ
>tr|A0A1M3Z300|A0A1M3Z300_SALCE Membrane protein TolA OS=Salmonella enterica subsp. arizonae serovar 18:z4,z23:- str. CVM N7307 GN=P288_03700 PE=4 SV=1
MSKATEQNDKLKRAIIISAVLHIILFAVLIWSSFDEHIEASAGGGGGSAIDAVMVDPGAVVQQYNRQQDQQASARRAEEERKKLQQQQAEELQQKQAAEQ
>tr|A0A1L3UKB1|A0A1L3UKB1_SALNE Cell envelope integrity protein TolA OS=Salmonella newport GN=tolA PE=4 SV=1
MSKATEQNDKLKRAIIISAVLHIILFAVLIWSSFDEHIEASAGGGGGSAIDAVMVDPGAVVQQYNRQQDQQASARRAEEERKKLQQQQAEELQQKQAAEQ
>tr|A0A1M3ZRT4|A0A1M3ZRT4_SALCE Membrane protein TolA OS=Salmonella enterica subsp. arizonae serovar 18:z4,z23:- str. CVM N23850 GN=P294_15920 PE=4 SV=1
MSKATEQNDKLKRAIIISAVLHIILFAVLIWSSFDEHIEASAGGGGGSAIDAVMVDPGAVVQQYNRQQDQQASARRAEEERKKLQQQQAEELQQKQAAEQ
>tr|A0A1S1B336|A0A1S1B336_SALAN Cell envelope integrity protein TolA OS=Salmonella anatum GN=tolA PE=4 SV=1
MSKATEQNDKLKRAIIISAVLHIILFAVLIWSSFDEHIEASAGGGGGSAIDAVMVDPGAVVQQYNRQQDQQASARRAEEERKKLQQQQAEELQQKQAAEQ
>tr|A0A1R2W4P3|A0A1R2W4P3_SALEN Cell envelope integrity protein TolA OS=Salmonella enteritidis GN=tolA PE=4 SV=1
MSKATEQNDKLKRAIIISAVLHIILFAVLIWSSFDEHIEASAGGGGGSAIDAVMVDPGAVVQQYNRQQDQQASARRAEEERKKLQQQQAEELQQKQAAEQ
>tr|A0A1L3TUE1|A0A1L3TUE1_SALNE Cell envelope integrity protein TolA OS=Salmonella newport GN=tolA PE=4 SV=1
MSKATEQNDKLKRAIIISAVLHIILFAVLIWSSFDEHIEASAGGGGGSAIDAVMVDPGAVVQQYNRQQDQQASARRAEEERKKLQQQQAEELQQKQAAEQ
>tr|A0A1P8IIS6|A0A1P8IIS6_SALSE Cell envelope integrity protein TolA OS=Salmonella enterica subsp. enterica serovar Senftenberg str. ATCC 43845 GN=tolA PE=4 SV
MSKATEQNDKLKRAIIISAVLHIILFAVLIWSSFDEHIEASAGGGGGSAIDAVMVDPGAVVQQYNRQQDQQASARRAEEERKKLQQQQAEELQQKQAAEQ
>tr|A0A1L3P5M8|A0A1L3P5M8_SALNE Cell envelope integrity protein TolA OS=Salmonella enterica subsp. enterica serovar Newport str. Levine 1 GN=tolA PE=4 SV=1
MSKATEQNDKLKRAIIISAVLHIILFAVLIWSSFDEHIEASAGGGGGSAIDAVMVDPGAVVQQYNRQQDQQASARRAEEERKKLQQQQAEELQQKQAAEQ
>tr|A0A1P8HQH6|A0A1P8HQH6_SALPT Cell envelope integrity protein TolA OS=Salmonella enterica subsp. enterica serovar Paratyphi A str. ATCC 11511 GN=tolA PE=4 SV
MSKATEQNDKLKRAIIISAVLHIILFAVLIWSSFDEHIEASAGGGGGSAIDAVMVDPGAVVQQYNRQQDQQASARRAEEERKKLQQQQAEELQQKQAAEQ
>tr|A0A1L3PJ40|A0A1L3PJ40_SALNE Cell envelope integrity protein TolA OS=Salmonella enterica subsp. enterica serovar Newport str. Levine 15 GN=tolA PE=4 SV=1
MSKATEQNDKLKRAIIISAVLHIILFAVLIWSSFDEHIEASAGGGGGSAIDAVMVDPGAVVQQYNRQQDQQASARRAEEERKKLQQQQAEELQQKQAAEQ
>tr|A0A1R2MXW9|A0A1R2MXW9_SALEN Cell envelope integrity protein TolA OS=Salmonella enteritidis GN=tolA PE=4 SV=1
MSKATEQNDKLKRAIIISAVLHIILFAVLIWSSFDEHIEASAGGGGGSAIDAVMVDPGAVVQQYNRQQDQQASARRAEEERKKLQQQQAEELQQKQAAEQ
>tr|A0A1R2YYP3|A0A1R2YYP3_SALEN Cell envelope integrity protein TolA OS=Salmonella enteritidis GN=tolA PE=4 SV=1
MSKATEQNDKLKRAIIISAVLHIILFAVLIWSSFDEHIEASAGGGGGSAIDAVMVDPGAVVQQYNRQQDQQASARRAEEERKKLQQQQAEELQQKQAAEQ
>tr|A0A1P8FZF8|A0A1P8FZF8_SALET Cell envelope integrity protein TolA OS=Salmonella enterica subsp. enterica serovar Heidelberg str. SARA35 GN=tolA PE=4 SV=1
MSKATEQNDKLKRAIIISAVLHIILFAVLIWSSFDEHIEASAGGGGGSAIDAVMVDPGAVVQQYNRQQDQQASARRAEEERKKLQQQQAEELQQKQAAEQ
>tr|A0A1M4A1K9|A0A1M4A1K9_SALIN Membrane protein TolA OS=Salmonella enterica subsp. enterica serovar Infantis str. CVM N26093 GN=Y076_10335 PE=4 SV=1
MSKATEQNDKLKRAIIISAVLHIILFAVLIWSSFDEHIEASAGGGGGSAIDAVMVDPGAVVQQYNRQQDQQASARRAEEERKKLQQQQAEELQQKQAAEQ
>tr|A0A1L6N8E3|A0A1L6N8E3_SALIN Cell envelope integrity protein TolA OS=Salmonella infantis GN=tolA PE=4 SV=1
MSKATEQNDKLKRAIIISAVLHIILFAVLIWSSFDEHIEASAGGGGGSAIDAVMVDPGAVVQQYNRQQDQQASARRAEEERKKLQQQQAEELQQKQAAEQ
>tr|A0A1L3M8M2|A0A1L3M8M2_SALNE Cell envelope integrity protein TolA OS=Salmonella enterica subsp. enterica serovar Newport str. WA_14882 GN=tolA PE=4 SV=1
MSKATEQNDKLKRAIIISAVLHIILFAVLIWSSFDEHIEASAGGGGGSAIDAVMVDPGAVVQQYNRQQDQQASARRAEEERKKLQQQQAEELQQKQAAEQ
>tr|A0A1P8H3Y3|A0A1P8H3Y3_SALET Cell envelope integrity protein TolA OS=Salmonella enterica subsp. enterica serovar Mbandaka str. ATCC 51958 GN=tolA PE=4 SV=1
MSKATEQNDKLKRAIIISAVLHIILFAVLIWSSFDEHIEASAGGGGGSAIDAVMVDPGAVVQQYNRQQDQQASARRAEEERKKLQQQQAEELQQKQAAEQ
>tr|A0A0R9PDG6|A0A0R9PDG6_SALNE Cell envelope integrity inner membrane protein TolA OS=Salmonella newport GN=tolA PE=4 SV=1
MSKATEQNDKLKRAIIISAVLHIILFAVLIWSSFDEHIEASAGGGGGSAIDAVMVDPGAVVQQYNRQQDQQASARRAEEERKKLQQQQAEELQQKQAAEQ
>tr|A0A1P8GQM9|A0A1P8GQM9_SALET Cell envelope integrity protein TolA OS=Salmonella enterica subsp. enterica serovar Inverness str. ATCC 10720 GN=tolA PE=4 SV=1
MSKATEQNDKLKRAIIISAVLHIILFAVLIWSSFDEHIEASAGGGGGSAIDAVMVDPGAVVQQYNRQQDQQASARRAEEERKKLQQQQAEELQQKQAAEQ
>tr|A0A1R0EKH0|A0A1R0EKH0_SALCE Membrane protein OS=Salmonella choleraesuis GN=tolA PE=4 SV=1
MSKATEQNDKLKRAIIISAVLHIILFAVLIWSSFDEHIEASAGGGGGSAIDAVMVDPGAVVQQYNRQQDQQASARRAEEERKKLQQQQAEELQQKQAAEQ
>tr|A0A1P8SYD4|A0A1P8SYD4_SALET Cell envelope integrity protein TolA OS=Salmonella enterica subsp. enterica serovar Krefeld str. SA20030536 GN=tolA PE=4 SV=1
MSKATEQNDKLKRAIIISAVLHIILFAVLIWSSFDEHIEASAGGGGGSAIDAVMVDPGAVVQQYNRQQDQQASARRAEEERKKLQQQQAEELQQKQAAEQ
>tr|A0A1L9MDV2|A0A1L9MDV2_SALET Cell envelope integrity protein TolA OS=Salmonella enterica subsp. enterica serovar Kentucky GN=tolA PE=4 SV=1
MSKATEQNDKLKRAIIISAVLHIILFAVLIWSSFDEHIEASAGGGGGSAIDAVMVDPGAVVQQYNRQQDQQASARRAEEERKKLQQQQAEELQQKQAAEQ
>tr|A0A1P8IXK3|A0A1P8IXK3_SALMS Cell envelope integrity protein TolA OS=Salmonella enterica subsp. enterica serovar Muenster str. 0315 GN=tolA PE=4 SV=1
MSKATEQNDKLKRAIIISAVLHIILFAVLIWSSFDEHIEASAGGGGGSAIDAVMVDPGAVVQQYNRQQDQQASARRAEEERKKLQQQQAEELQQKQAAEQ
>tr|A0A1R2UZP4|A0A1R2UZP4_SALEN Cell envelope integrity protein TolA OS=Salmonella enteritidis GN=tolA PE=4 SV=1
MSKATEQNDKLKRAIIISAVLHIILFAVLIWSSFDEHIEASAGGGGGSAIDAVMVDPGAVVQQYNRQQDQQASARRAEEERKKLQQQQAEELQQKQAAEQ
>tr|A0A1R2AH78|A0A1R2AH78_SALIN Protein TolA OS=Salmonella enterica subsp. enterica serovar Infantis str. CVM N35518 GN=tolA PE=4 SV=1
MSKATEQNDKLKRAIIISAVLHIILFAVLIWSSFDEHIEASAGGGGGSAIDAVMVDPGAVVQQYNRQQDQQASARRAEEERKKLQQQQAEELQQKQAAEQ
>tr|A0A1P8V3F3|A0A1P8V3F3_SALET Cell envelope integrity protein TolA OS=Salmonella enterica subsp. enterica serovar Wandsworth str. SA20092095 GN=tolA PE=4 SV=
MSKATEQNDKLKRAIIISAVLHIILFAVLIWSSFDEHIEASAGGGGGSAIDAVMVDPGAVVQQYNRQQDQQASARRAEEERKKLQQQQAEELQQKQAAEQ
>tr|A0A1M4AB92|A0A1M4AB92_SALIN Membrane protein TolA OS=Salmonella enterica subsp. enterica serovar Infantis str. CVM N29304 GN=Y077_13385 PE=4 SV=1
MSKATEQNDKLKRAIIISAVLHIILFAVLIWSSFDEHIEASAGGGGGSAIDAVMVDPGAVVQQYNRQQDQQASARRAEEERKKLQQQQAEELQQKQAAEQ
>tr|A0A1R2Q824|A0A1R2Q824_SALEN Cell envelope integrity protein TolA OS=Salmonella enteritidis GN=tolA PE=4 SV=1
MSKATEQNDKLKRAIIISAVLHIILFAVLIWSSFDEHIEASAGGGGGSAIDAVMVDPGAVVQQYNRQQDQQASARRAEEERKKLQQQQAEELQQKQAAEQ
>tr|A0A1R2G3L0|A0A1R2G3L0_SALEN Cell envelope integrity protein TolA OS=Salmonella enteritidis GN=tolA PE=4 SV=1
MSKATEQNDKLKRAIIISAVLHIILFAVLIWSSFDEHIEASAGGGGGSAIDAVMVDPGAVVQQYNRQQDQQASARRAEEERKKLQQQQAEELQQKQAAEQ
>tr|A0A1R2Z9Q3|A0A1R2Z9Q3_SALEN Cell envelope integrity protein TolA OS=Salmonella enteritidis GN=tolA PE=4 SV=1
MSKATEQNDKLKRAIIISAVLHIILFAVLIWSSFDEHIEASAGGGGGSAIDAVMVDPGAVVQQYNRQQDQQASARRAEEERKKLQQQQAEELQQKQAAEQ
>tr|A0A1R2W4Y8|A0A1R2W4Y8_SALEN Cell envelope integrity protein TolA OS=Salmonella enteritidis GN=tolA PE=4 SV=1
MSKATEQNDKLKRAIIISAVLHIILFAVLIWSSFDEHIEASAGGGGGSAIDAVMVDPGAVVQQYNRPQDQQASARRAEEERKKLQQQQAEELQQKQAAEQ
>tr|A0A1P8GCC4|A0A1P8GCC4_SALET Cell envelope integrity protein TolA OS=Salmonella enterica subsp. enterica serovar Chester str. ATCC 11997 GN=tolA PE=4 SV=1
MSKATEQNDKLKRAIIISAVLHIILFAVLIWSSFDEHIEASAGGGGGSAIDAVMVDPGAVVQQYNRQQDQQASARRAEEERKKLQQQQAEELQQKQAAEQ
>tr|A0A1P8I6E9|A0A1P8I6E9_SALRU Cell envelope integrity protein TolA OS=Salmonella enterica subsp. enterica serovar Rubislaw str. ATCC 10717 GN=tolA PE=4 SV=1
MSKATEQNDKLKRAIIISAVLHIILFAVLIWSSFDEHIEASAGGGGGSAIDAVMVDPGAVVQQYNRQQDQQASARRAEEERKKLQQQQAEELQQKQAAEQ
>tr|A0A1R2IMC0|A0A1R2IMC0_SALEN Cell envelope integrity protein TolA OS=Salmonella enteritidis GN=tolA PE=4 SV=1
MSKATEQNDKLKRAIIISAVLHIILFAVLIWSSFDEHIEASAGGGGGSAIDAVMVDPGAVVQQYNRQQDQQASARRAEEERKKLQQQQAEELQQKQAAEQ
>tr|A0A1R2P4U1|A0A1R2P4U1_SALEN Cell envelope integrity protein TolA OS=Salmonella enteritidis GN=tolA PE=4 SV=1
MSKATEQNDKLKRAIIISAVLHIILFAVLIWSSFDEHIEASAGGGGGSAIDAVMVDPGAVVQQYNRQQDQQASARRAEEERKKLQQQQAEELQQKQAAEQ
>tr|A0A1R2NEY8|A0A1R2NEY8_SALEN Cell envelope integrity protein TolA OS=Salmonella enteritidis GN=tolA PE=4 SV=1
MSKATEQNDKLKRAIIISAVLHIILFAVLIWSSFDEHIEASAGGGGGSAIDAVMVDPGAVVQQYNRQQDQQASARRAEEERKKLQQQQAEELQQKQAAEQ
>tr|A0A1R2GY30|A0A1R2GY30_SALEN Cell envelope integrity protein TolA OS=Salmonella enteritidis GN=tolA PE=4 SV=1
MSKATEQNDKLKRAIIISAVLHIILFAVLIWSSFDEHIEASAGGGGGSAIDAVMVDPGAVVQQYNRQQDQQASARRAEEERKKLQQQQAEELQQKQAAEQ
>tr|A0A1S0ZMP1|A0A1S0ZMP1_SALET Cell envelope integrity protein TolA OS=Salmonella enterica subsp. enterica serovar Saintpaul GN=tolA PE=4 SV=1
MSKATEQNDKLKRAIIISAVLHIILFAVLIWSSFDEHIEASAGGGGGSAIDAVMVDPGAVVQQYNRQQDQQASARRAEEERKKLQQQQAEELQQKQAAEQ
>tr|A0A1L7C5U2|A0A1L7C5U2_SALET TolA protein OS=Salmonella enterica subsp. enterica serovar Cerro GN=GW13_PRO4339 PE=4 SV=1
MSKATEQNDKLKRAIIISAVLHIILFAVLIWSSFDEHIEASAGGGGGSAIDAVMVDPGAVVQQYNRQQDQQASARRAEEERKKLQQQQAEELQQKQAAEQ
>tr|A0A1L9L9P8|A0A1L9L9P8_SALET Cell envelope integrity protein TolA OS=Salmonella enterica subsp. enterica serovar Kentucky GN=tolA PE=4 SV=1
MSKATEQNDKLKRAIIISAVLHIILFAVLIWSSFDEHIEASAGGGGGSAIDAVMVDPGAVVQQYNRQQDQQASARRAEEERKKLQQQQAEELQQKQAAEQ
>tr|A0A1Q4QNU5|A0A1Q4QNU5_KLEPN Cell envelope integrity protein TolA OS=Klebsiella pneumoniae GN=tolA PE=4 SV=1
MSKATEQNDKLKRAIIVSVALHIILIALLIWSSFDEHLDASAGGGGGSSIDAVMVDPGAVVNNYNRQQQQQASSRRAAEQREKQAQQQAEELREKQAAEQ
>tr|A0A1S1AKM8|A0A1S1AKM8_SALET Cell envelope integrity protein TolA OS=Salmonella enterica subsp. enterica serovar Bareilly GN=tolA PE=4 SV=1
MSKATEQNDKLKRAIIISAVLHIILFAVLIWSSFDEHIEASAGGGGGSAIDAVMVDPGAVVQQYNRQQDQQASARRAEEERKKLQQQQAEELQQKQAAEQ
>tr|A0A1P8QEM5|A0A1P8QEM5_SALGL Cell envelope integrity protein TolA OS=Salmonella enterica subsp. enterica serovar Gallinarum str. 9184 GN=SEEG9184_17100 PE=4
MSKATEQNDKLKRAIIISAVLHIILFAVLIWSSFDEHIEASAGGGGGSAIDAVMVDPGAVVQQYNRQQDQQASARRAEEERKKLQQQQAEELQQKQAAEQ
>tr|A0A1S1ACS4|A0A1S1ACS4_SALCE Cell envelope integrity protein TolA OS=Salmonella choleraesuis GN=tolA PE=4 SV=1
MSKATEQNDKLKRAIIISAVLHIILFAVLIWSSFDEHIEASAGG-GGSAIDAVMVDPGAVVQQYNRQQDQQASARRAEEERKKLQQQQAEELQQKQAAEQ
>tr|A0A1R2HKX5|A0A1R2HKX5_SALEN Cell envelope integrity protein TolA OS=Salmonella enteritidis GN=BCB05_04390 PE=4 SV=1
MSKATEQNDKLKRAIIISAVLHIILFAVLIWSSFDEHIEASAGGGGGSAIDAVMVDPGAVVQQYNRQQDQQASARRAEEERKKLQQQQAEELQQKQAAEQ
>tr|A0A1Q8Z0E4|A0A1Q8Z0E4_9ENTR Cell envelope integrity protein TolA OS=Klebsiella michiganensis GN=tolA PE=4 SV=1
MSKATEQNDKLKRAIIVSVALHIVLIALLIWSSFDEHLDASAGGGGGSSIDAVMVDPGAVVKNYDRQQQQQASARRAAEQREKQAQQQAEELREKQAAEQ
>tr|A0A1M5LUM7|A0A1M5LUM7_PECCA Cell division and transport-associated protein TolA OS=Pectobacterium carotovorum GN=SAMN05444147_103506 PE=4 SV=1
MLKANEQNDKLKRAVIISAVLHIILIALLLWSSSTQTMDASggG--G-GSSIDAVMVDPSAVVEQYNRQQQQQTDAKRSEQQRQKQAERQAEELQQKQAAEQ
>tr|A0A1S0T8M3|A0A1S0T8M3_YERPE Membrane anchored protein in TolA-TolQ-TolR complex OS=Yersinia pestis Pestoides A GN=tolA PE=4 SV=1
MGKATEQNDKLNRAVIVSVVLHIILIALLIWGSLTQTTEMGg-GGAGGEVIDAVMVDPGAVTEQYNRQQQQQTDAKRAEQQRQKKAEQQAEELQQKQAAEQ
>tr|A0A1Q5W593|A0A1Q5W593_SERMA Cell envelope integrity protein TolA OS=Serratia marcescens GN=A8A12_16745 PE=4 SV=1
MVKATEQNDKLNRAVIVSVVLHFILIALLIWGSLQEKVDMSaGGGGDGSVVGAVMVDPGAVVEQYNRQQQQSNDAQRAEKQRQKKAEQQAEELQQKQAEQQ
>tr|A0A1L9ETI7|A0A1L9ETI7_SERMA TolA family protein OS=Serratia marcescens GN=ASJ78_04206 PE=4 SV=1
MVKATEQNDKLNRAVIVSVVLHFILIALLIWGSLQEKVDMSaGGGGDRSVVGAVMVDPGAVVEQYNRQQQQSNDAQRAEKQRQKKAEQQAEELQQKQAEQQ
>tr|A0A1L7R7A6|A0A1L7R7A6_SERMA TolA protein OS=Serratia marcescens SMB2099 GN=tolA PE=4 SV=1
MVKATEQNDKLNRAVIVSVVLHFILIALLIWGSLQENVDMGaGGGGDGTVVGAVMVDPGAVVEQYNRQQQQSNDAQRAEKQRQKKAEQQAEELQQKQAEQQ
>tr|A0A1N7WCH0|A0A1N7WCH0_SERMA Protein TolA OS=Serratia marcescens BIDMC 81 GN=AF54_01726 PE=4 SV=1
MVKATEQNDKLNRAVIVSVVLHFILIALLIWGSLQEKVDMSaGGGGDGSVVGAVMVDPGAVVEQYNRQQQQSNDAQRAEKQRQKKAEQQAEELQQKQAEQQ
>tr|A0A1Q5V073|A0A1Q5V073_SERMA Cell envelope integrity protein TolA OS=Serratia marcescens subsp. marcescens GN=BSQ79_12390 PE=4 SV=1
MVKATEQNDKLNRAVIVSVVLHFILIALLIWGSLQENVDMGaGGGGDGTVVGAVMVDPGAVVEQYNRQQQQSNDAQRAEKQRQKKAEQQAEELQQKQAEQQ
>tr|A0A1Q4NUL8|A0A1Q4NUL8_SERMA Cell envelope integrity protein TolA OS=Serratia marcescens GN=BHU62_22090 PE=4 SV=1
MVKATEQNDKLNRAVIVSVVLHFILIALLIWGSLQEKVDMGaGGGGDGTVVGAVMVDPGAVVEQYNRQQQQSNDAQRAEKQRQKKAEQQAEELQQKQAEQQ
>tr|A0A1L6QVI5|A0A1L6QVI5_SERMA Cell envelope integrity protein TolA OS=Serratia marcescens GN=BGV45_03140 PE=4 SV=1
MVKATEQNDKLNRAVIVSVVLHFILIALLIWGSLQEKVDMGaGGGGDGTVVGAVMVDPGAVVEQYNRQQQQSNDAQRAEKQRQKKAEQQAEELQQKQAEQQ
>tr|A0A1Q5VKZ8|A0A1Q5VKZ8_SERFO Cell envelope integrity protein TolA OS=Serratia fonticola GN=BSQ40_01470 PE=4 SV=1
MVKATEQNDKLNRSVIVSVVLHILLIALLIWGSLYENTEMSsaGGGGDGSVVGAVMVDPGAVVEQYNRQQQQSSDAQRAEKQRQKKAEQQAEELQQKQAAEQ
>tr|A0A1L6DYT4|A0A1L6DYT4_SALTM TolA protein OS=Salmonella typhimurium GN=SEETMRM10961_4045 PE=4 SV=1
-----------------------------------------------------MVDPGAVVQQYNRQQDQQASARRAEEERKKLQQQQAEELQQKQAAEQ
>tr|A0A1N6N003|A0A1N6N003_9GAMM Protein tolA OS=Xenorhabdus innexi GN=tolA PE=4 SV=1
MGKTNKQNSRLNRAIIISVIFHIILFGFLIWGSLEQKTEMGGGGAGGTVIDAVMIDPNAVVQQYNQQQQQQANAKLAEQQRKKKAEQQAAELRAKQAEEQ
>tr|A0A1Q5TXB8|A0A1Q5TXB8_9GAMM Cell envelope integrity inner membrane protein TolA OS=Xenorhabdus eapokensis GN=Xedl_00417 PE=4 SV=1
MGRTSEQNNRLNRAIIISVILHIILIGFLIWGSLVQKTEMGGGGQDGTVIDAVMVDPNAVVQQYNQQQQQQANAKLAEQQRKKKAEQQAAELRAKQAEEQ
>tr|A0A1Q5U9G3|A0A1Q5U9G3_9GAMM Cell envelope integrity inner membrane protein TolA OS=Xenorhabdus thuongxuanensis GN=Xentx_00205 PE=4 SV=1
MGKTSKQNNRLNRAIIISVILHIILIGFLIWGSLTQKTEMGGGGQGGTVIDAVMVDPNAVVQQYNQQQQQQANAKLAEQQRKKKSEQQAAELRAKQAEEQ
>tr|A0A1M7HKK3|A0A1M7HKK3_MORMO Cell division and transport-associated protein TolA OS=Morganella morganii GN=SAMN05216301_2090 PE=4 SV=1
MGKRKERKDKLNRSVITSVVLHLLLIALVIWGSFVTKSGLTg-GGEGGQVIDAIMVDPNAMVENFNQQQQQQANAKQAQAQREKKAKQQEEELRQKELREQ
>tr|A0A1S1HXH7|A0A1S1HXH7_PROST Cell envelope integrity protein TolA OS=Providencia stuartii GN=A3Q29_01720 PE=4 SV=1
MGKTKEKKDNLRRSLLTSVALHVLLIGLIIIGSLVSVVKLGg-GGEEGTVIDAVMVDPGAVVEQYNQMQQQETSAKQAAKERKEKEQKQEAELREKQEQEQ
>tr|A0A1L3IL54|A0A1L3IL54_PROST Protein TolA OS=Providencia stuartii GN=BGK56_18615 PE=4 SV=1
MGKTKEKKDNLRLSLLTSLALHVLLIGLIIIGSLVSVVKLGg-GGEEGTVIDAVMVDPGAVVQQYNQMQQQENSAKQAAKERKEKERKQEAELREKQEQEQ
>tr|A0A1R3EEZ6|A0A1R3EEZ6_VIBSP Protein TolA OS=Vibrio splendidus GN=BH581_04205 PE=4 SV=1
MKANNKKSNNFRSPLLISLGLHVILFVALIWGADFTMS---EPKPTGQMVQAVVIDPQLVRQQAQQIRQQREAASKKE------qerldkLRRESERLEKNRKAEE
>tr|A0A1T5HQY1|A0A1T5HQY1_9ENTR Cell division and transport-associated protein TolA OS=Kosakonia oryzae GN=SAMN05216168_5021 PE=4 SV=1
MSKATVQNDKLKRAIIISAVLHVILVALLIWSSFDEHIDASAGGGGGSAIDAVMVDPGAVVDNYNRQQQQQASAQRAKEQREKQAQQQAEELREKQAAEQ
>tr|A0A1V0LGX5|A0A1V0LGX5_9ENTR Cell envelope integrity protein TolA OS=Kosakonia radicincitans DSM 16656 GN=tolA PE=4 SV=1
MSKATVQNDKLKRAIIISAVLHVILVALLIWSSFDEHIDASAGGGGGSAIDAVMVDPGAVVDNYNRQQQQQASAQRAKEQREKQAQQQAEELREKQAAEQ
>tr|A0A1U6JAS5|A0A1U6JAS5_9ENTR Colicin import membrane protein OS=Enterobacter sp. NFR05 GN=SAMN03159434_11422 PE=4 SV=1
MSKATEQNDKLKRAIIISAVLHVILVALLIWSSFDENIDASAGGGGGSSIDAVMVDPGAVVQNYNRQQQQQASAKRAQEQRDKQAQQQAEELREKQAAEQ
>tr|A0A1U7E2W8|A0A1U7E2W8_9ENTR Protein TolA OS=Kosakonia cowanii GN=tolA PE=4 SV=1
MSKATVQNDKLKRAILISAVLHVILVALLIWSSFDEHIEASAGGGGGSSIDAVMVDPGAVVENYNRQQHQQSSAKRAEEQREKQAQQQAEEMREKQAAEQ
>tr|A0A1X0M924|A0A1X0M924_ENTCL Cell envelope integrity protein TolA OS=Enterobacter cloacae subsp. cloacae GN=tolA PE=4 SV=1
MSKATEQNDKLKRAIIVSAVLHVILFAGLIWSSFDEHIDASAGGGGGSSIDAVMVDPGAVVQNYNRQQQQQASAKRAEEQREKQAQQQAEELREKQAAEQ
>tr|A0A1V6MFD9|A0A1V6MFD9_9ENTR Cell envelope integrity protein TolA OS=Enterobacter cancerogenus GN=tolA PE=4 SV=1
MSKATEQNDKLKRAIIVSAVLHVILFAALIWSSFDEHIDASAGGGGGSSIDAVMVDPGAVVQNYNREQQQKASAKRAEEQREKQAQQQAEELREKQAAEQ
>tr|A0A1V4P2X7|A0A1V4P2X7_9ENTR Cell envelope integrity protein TolA OS=Citrobacter sp. A316 GN=tolA PE=4 SV=1
MSKATEQNDKLKRAIIISAVLHVILFAVLIWSSFDEHIDASAGGGGGSSIDAVMVDPGAVVQQYDRQQQQQASAKRAEEQREKQAQQQAEELREKQAAEQ
>tr|A0A1X4HGI2|A0A1X4HGI2_9ENTR Protein TolA OS=Citrobacter werkmanii GN=tolA PE=4 SV=1
MSKATEQNDKLKRAIIISAVLHVILFAALIWSSFDEHIDASAGGGGGSSIDAVMVDPGAVVQQYDRQQQQQASAKRAEEQREKQAQQQAEELREKQAAEQ
>tr|A0A0D1N3I6|A0A0D1N3I6_KLEAE TolA protein OS=Klebsiella aerogenes GN=tolA PE=4 SV=1
MSKATEQNDKLKRAIIISVVLHILLIAVLIWSSFDENIDASAGGGGGSAIDAVMVDPGAVVQQYNREQQQQASAKQAAEQREKQAQQQAEELREKQAAEQ
>tr|A0A1X1LWI5|A0A1X1LWI5_ECOLX Cell envelope integrity protein TolA OS=Escherichia coli GN=tolA PE=4 SV=1
MSKATEQNDKLKRAIIISAVLHVILFAALIWSSFDENIEASAGGGGGSSIDAVMVDSGAVVEQYKRMQSQESSAKRSDEQRKMKEQQAAEELREKQAAEQ
>tr|A0A148HG22|A0A148HG22_ECOLX Protein TolA OS=Escherichia coli GN=HMPREF3040_04566 PE=4 SV=1
MSKATEQNDKLKRAIIISAVLHVILFAALIWSSFDENIEASAGGGGGSSIDAVMVDSGAVVEQYKRMQSQESSAKRSDEQRKMKEQQAAEELREKQAAEQ
>tr|A0A1S6T8I1|A0A1S6T8I1_ECOLX Cell envelope integrity/translocation protein TolA OS=Escherichia coli M8 GN=tolA PE=4 SV=1
MSKATEQNDKLKRAIIISAVLHVILFAALIWSSFDENIEASAGGGGGSSIDAVMVDSGAVVEQYKRMQSQESSAKRSDEQRKMKEQQAAEELREKQAAEQ
>tr|A0A1X3KQJ2|A0A1X3KQJ2_ECOLX Protein TolA OS=Escherichia coli H605 GN=EATG_00511 PE=4 SV=1
MSKATEQNDKLKRAIIISAVLHVILFAALIWSSFDENIEASAGGGGGSSIDAVMVDSGAVVEQYKRMQSQESSAKRSEEQRKMKEQQAAEELREKQAAEQ
>tr|A0A1X3LUW4|A0A1X3LUW4_ECOLX Protein TolA OS=Escherichia coli TA249 GN=EAZG_00606 PE=4 SV=1
MSKATEQNDKLKRAIIISAVLHVILFAALIWSSFDENIEASAGGGGGSSIDAVMVDSGAVVEQYKRMQSQESSAKRSDEQRKMKEQQAAEELREKQAAEQ
>tr|A0A1X3HPQ3|A0A1X3HPQ3_ECOLX Membrane anchored protein in TolA-TolQ-TolR complex OS=Escherichia coli SHECO001 GN=L082_12953 PE=4 SV=1
MSKATEQNDKLKRAIIISAVLHVILFAALIWSSFDENIEASAGGGGGSSIDAVMVDSGAVVEQYKRMQSQESSAKRSDEQRKMKEQQAAEELREKQAAEQ
>tr|A0A1V3UKL6|A0A1V3UKL6_ECOLX Cell envelope integrity protein TolA OS=Escherichia coli GN=tolA PE=4 SV=1
MSKATEQNDKLKRAIIISAVLHVILFAALIWSSFDENIEASAGGGGGSSIDAVMVDSGAVVEQYKRMQSQESSAKRSNEQRKMKEQQAAEELREKQAAEQ
>tr|A0A1X8W0E2|A0A1X8W0E2_ECOLX Protein TolA OS=Escherichia coli MP021552.8 GN=tolA PE=4 SV=1
MSKATEQNDKLKRAIIISAVLHVILFAALIWSSFDENIEASAGGGGGSSIDAVMVDSGAVVEQYKRMQSQESSAKRSDEQRKMKEQQAAEELREKQAAEQ
>tr|A0A1X3JK89|A0A1X3JK89_ECOLX Protein TolA OS=Escherichia coli H386 GN=ECVG_04527 PE=4 SV=1
MSKATEQNDKLKRAIIISAVLHVILFAALIWSSFDENIEASAGGGGGSSIDAVMVDSGAVVEQYKRMQSQESSAKRSDEQRKMKEQQAAEELREKQAAEQ
>tr|A0A1X7B4T9|A0A1X7B4T9_ECOLX TolA protein OS=Escherichia coli GN=ECWI2_3178 PE=4 SV=1
MSKATEQNDKLKRAIIISAVLHVILFAALIWSSFDENIEASAGGGGGSSIDAVMVDSGAVVEQYKRMQSQESSAKRSDEQRKMKEQQAAEELREKQAAEQ
>tr|A0A1X3IPT1|A0A1X3IPT1_ECOLX Protein TolA OS=Escherichia coli E1114 GN=EADG_02750 PE=4 SV=1
MSKATEQNDKLKRAIIISAVLHVILFAALIWSSFDENIEASAGGGGGSSIDAVMVDSGAVVEQYKRMQSQESSAKRSDEQRKIKEQQAAEELREKQAAEQ
>tr|A0A1X0PTM0|A0A1X0PTM0_ECOLX Cell envelope integrity protein TolA OS=Escherichia coli GN=tolA PE=4 SV=1
MSKATEQNDKLKRAIIISAVLHVILFAALIWSSFDENIEASAGGGGGSSIDAVMVDSGAVVEQYKRMQSQESSAKRSDEQRKMKEQQAAEELREKQAAEQ
>tr|A0A1X3J400|A0A1X3J400_ECOLX Protein TolA OS=Escherichia coli TA447 GN=ECXG_04365 PE=4 SV=1
MSKATEQNDKLKRAIIISAVLHVILFAALIWSSFDENIEASAGGGGGSSIDAVMVDSGAVVEQYKRMQSQESSAKRSDEQRKMKEQQAAEELREKQAAEQ
>tr|A0A1V3VF52|A0A1V3VF52_ECOLX Cell envelope integrity protein TolA OS=Escherichia coli GN=tolA PE=4 SV=1
MSKATEQNDKLKRAIIISAVLHVILFAALIWSSFDENIEASAGGGGGSSIDAVMVDSGAVVEQYKRMQSQESSAKRSDEQRKMKEQQAAEELREKQAAEQ
>tr|A0A1V3VX94|A0A1V3VX94_ECOLX Cell envelope integrity protein TolA OS=Escherichia coli GN=tolA PE=4 SV=1
MSKATEQNDKLKRAIIISAVLHVILFAALIWSSFDENIEASAGGGGGSSIDAVMVDSGAVVEQYKRMQSQESSAKRSDEQRKMKEQQAAEELREKQAAEQ
>tr|A0A1X3MCR5|A0A1X3MCR5_ECOLX Protein TolA OS=Escherichia coli E1118 GN=EBCG_01680 PE=4 SV=1
MSKATEQNDKLKRAIIISAVLHVILFAALIWSSFDENIEASAGGGGGSSIDAVMVDSGAVVEQYKRMQSQESSAKRSEEQRKIKEQQAAEELREKQAAEQ
>tr|A0A1X3L3W6|A0A1X3L3W6_ECOLX Protein TolA OS=Escherichia coli H420 GN=EAVG_00040 PE=4 SV=1
MSKATEQNDKLKRAIIISAVLHVILFAALIWSSFDENIEASAGGGGGSSIDAVMVDSGAVVEQYKRMQSQESSAKRSDEQRKMKEQQAAEELREKQAAEQ
>tr|Q83SA1|Q83SA1_SHIFL Cell envelope integrity protein TolA OS=Shigella flexneri GN=tolA PE=4 SV=1
MSKATEQNDKLKRAIIISAVLHVILFAALIWSSFDENIEASAGGGGGSSIDAVMVDSGAVVEQYKRMQSQESSAKRSDEQRKMKEQQAAEELREKQAAEQ
>tr|A0A1X3LGR9|A0A1X3LGR9_ECOLX Protein TolA OS=Escherichia coli TA054 GN=EAXG_00083 PE=4 SV=1
MSKATEQNDKLKRAIIISAVLHVILFAALIWSSFDENIEASAGGGGGSSIDAVMVDSGAVVEQYKRMQSQESSAKRSDEQRKMKEQQAAEELREKQAAEQ
>tr|A0A1X3I8I0|A0A1X3I8I0_ECOLX Protein TolA OS=Escherichia coli M056 GN=EAMG_00178 PE=4 SV=1
MSKATEQNDKLKRAIIISAVLHVILFAALIWSSFDENIEASAGGGGGSSIDAVMVDSGAVVEQYKRMQSQESSAKRSDEQRKMKEQQAAEELREKQAAEQ
>tr|A0A0H9WS28|A0A0H9WS28_SHISO Cell envelope integrity inner membrane protein TolA OS=Shigella sonnei GN=tolA PE=4 SV=1
MSKATEQNDKLKRAIIISAVLHVILFAALLWSSFDENIEASAGGGGGSSIDAVMVDSGAVVEQYKRMQSQESSAKRSDEQRKIKEQQAAEELREKQAAEQ
>tr|A0A0G3JG19|A0A0G3JG19_ECOLX Cell envelope integrity inner membrane protein TolA OS=Escherichia coli APEC O2-211 GN=tolA PE=4 SV=1
MSKATEQNDKLKRAIIISAVLHVILFAALIWSSFDENIEASAGGGGGSSIDAVMVDSGAVVEQYKRMQSQESSAKRSDEQRKMKEQQAAEELREKQAAEQ
>tr|A0A155I0A3|A0A155I0A3_KLEAE Cell envelope integrity inner membrane protein TolA OS=Klebsiella aerogenes GN=tolA PE=4 SV=1
MSKATEQNDKLKRAIIVSAVLHVILFAALIWSSFDEHLDAS-GGSGGSSIDAVMVDPGAVVQNYNRQQQQQASAKRAEEQREKQAQQQAEELREKQAAEQ
>tr|A0A1S9KET1|A0A1S9KET1_SHIDY Cell envelope integrity protein TolA OS=Shigella dysenteriae GN=tolA PE=4 SV=1
MSKATEQNDKLKRAIIISAVLHVILFAALIWSSFDENIEASAGGGGGSSIDAVMVDSGAVVEQYKRMQSQESSAKRSDEQRKMKEQQAAEELREKQAAEQ
>tr|A0A1S9J3E5|A0A1S9J3E5_SHIBO Cell envelope integrity protein TolA OS=Shigella boydii GN=tolA PE=4 SV=1
MSKATEQNDKLKRAIIISAVLHVILFAALIWSSFDENIEASAGGGGGSSIDAVMVDSGAVVEQYKRMQSQESSAKRSDEQRKMKEQQAAEELREKQAAEQ
>tr|A0A1W1QT82|A0A1W1QT82_KLEPN Cell envelope integrity inner membrane protein TolA OS=Klebsiella pneumoniae GN=tolA PE=4 SV=1
MSKATEQNDKLKRAIIISVALHIILIALLIWSSFDEHLDASAGGGGGSSIDAVMVDPGAVVNNYNRQQQQQASARRAAEQREKQAQQQAEELREKQAAEQ
>tr|A0A1S9K0M9|A0A1S9K0M9_SHIDY Cell envelope integrity protein TolA OS=Shigella dysenteriae GN=tolA PE=4 SV=1
MSKATEQNDKLKRAIIISAVLHVILFAALIWSSFDENIEASAGGGGGSSIDAVMVDSGAVVEQYKRMQSQESSAKRSDEQRKMKEQQAAEELREKQAAEQ
>tr|A0A1V3W842|A0A1V3W842_9SPHI Cell envelope integrity protein TolA OS=Pedobacter himalayensis GN=tolA PE=4 SV=1
MSKATEQNDKLKRAIIVSAVLHVILFAALIWSSFDEHLDAS-GGGGGSSIDAVMVDPGAIVQNYNRQQQQQASSKRAEEQREKQAQQQAEELREKQAAEQ
>tr|A0A1W2MLJ5|A0A1W2MLJ5_SHIFL Cell envelope integrity protein TolA OS=Shigella flexneri GN=tolA PE=4 SV=1
MSKATEQNDKLKRAIIISAVLHVILFAALIWSSFDENIEASAGGGGGSSIDAVMVDSGAVVEQYKRMQSQESSAKRSDEQRKMKEQQAAEELREKQAAEQ
>tr|A0A1S9IVD4|A0A1S9IVD4_SHIBO Cell envelope integrity protein TolA OS=Shigella boydii GN=tolA PE=4 SV=1
MSKATEQNDKLKRAIIISAVLHVILFAALIWSSFDENIEASAGGGGGSSIDAVMVDSGAVVEQYKRMQSQESSAKRSDEQRKMKEQQAAEELREKQAAEQ
>tr|A0A1X7KPI5|A0A1X7KPI5_9ENTR Cell division and transport-associated protein TolA OS=Cedecea sp. NFIX57 GN=SAMN03159353_1010116 PE=4 SV=1
MSKATEENAKLKRAIIVSVVLHIILIAILIWSSFDEHIDASAGGGGGSSIDAVMVDPGAVVENYNRQQQQQASSKRAAEQREKQAQQQAEELQQKQAAEQ
>tr|A0A1X1QAF7|A0A1X1QAF7_9ENTR Protein TolA OS=Kluyvera intestini GN=BHT19_005940 PE=4 SV=1
MSKATEQNDKLKRAIIISAVLHVILVALLIWSSFDENIDASAGGGGGSSIDAVMVDPGAVVQNYNRQQQQQASAKRAQEQRDKQAQQQAEELREKQAAEQ
>tr|A0A155EJJ8|A0A155EJJ8_KLEAE Cell envelope integrity inner membrane protein TolA OS=Klebsiella aerogenes GN=tolA PE=4 SV=1
MSKATEQNDKLKRAIIVSAVLHVILFAALIWSSFDEHLDAS-GGGGGSSIDAVMVDPGAVVQNYNRQQQQQASAKRAEEQREKQAQQQAEELREKQAAEQ
>tr|A0A1X2TJP2|A0A1X2TJP2_SALCE Cell envelope integrity protein TolA OS=Salmonella enterica subsp. arizonae serovar 41:z4,z23:- GN=tolA PE=4 SV=1
MSKATEQNDKLKRAIIISAVLHIILFAVLIWSSFDEHIETSAGGGGGSAIDAVMVDPGAVVQQYNRQQDQQASARRAEEERKKLQQQQEEELQEKQAAEQ
>tr|A0A1V2YWK8|A0A1V2YWK8_9ENTR Cell envelope integrity protein TolA OS=Leclercia adecarboxylata GN=tolA PE=4 SV=1
MSKATEQNDKLKRAIIISAVLHVILFAALIWSSFDEHLDTAAGGGGGSSIDAVMVDPGAVVQNYNRQQQQQASAKRAEEQREKQAQQQAEELREKQAAEQ
>tr|A0A1X2T8Z7|A0A1X2T8Z7_SALCE Cell envelope integrity protein TolA OS=Salmonella enterica subsp. arizonae serovar 50:r:z GN=tolA PE=4 SV=1
MSKATEQNDKLKRAIMISAVLHIILFAVLIWSSFDEHIETSAGGGGGSAIDAVMVDPGAVVQQYNRQQDQQASARRAEEERKKLQQQQAEELQQKQAAEQ
>tr|A0A1X2U8C8|A0A1X2U8C8_SALHO Cell envelope integrity protein TolA OS=Salmonella enterica subsp. houtenae serovar 40:z4,z32:- GN=tolA PE=4 SV=1
MSKATEQNDKLKRAIIISAVLHIILFAVLIWSSFDEHIETSAGGGGGSAIDAVMVDPGAVVQQHNRQQDQQASARRAEEERKKLQQQQEEELQQKQAAEQ
>tr|A0A1X0XBD1|A0A1X0XBD1_KLUIN Cell envelope integrity protein TolA OS=Kluyvera intermedia GN=B2M27_11205 PE=4 SV=1
MSKATEQNDKLKRAIIISAVLHVILVALLIWSSFDENIDASAGGGGGSSIDAVMVDPGAVVQNYNRQQQQQASAKRAQEQREKQAQQQAEELREKQAAEQ
>tr|A0A0G9WU84|A0A0G9WU84_KLEAE Cell envelope integrity protein TolA OS=Klebsiella aerogenes GN=tolA PE=4 SV=1
MSKATEQNDKLKRAIIVSVVLHIILIALLIWSSFDEHLDTS-GGGGGSSIDAVMVDPGAVVNNYNRQQQQQSSARRAAEQREKQAQQQAEELREKQAAEQ
>tr|A0A0H3FT30|A0A0H3FT30_KLEAK Cell envelope integrity inner membrane protein TolA OS=Klebsiella aerogenes (strain ATCC 13048 / DSM 30053 / JCM 1235 / KCTC 21
MSKATEQNDKLKRAIIVSVVLHIILIALLIWSSFDEHLDTS-GGGGGSSIDAVMVDPGAVVNNYNRQQQQQSSARRAAEQREKQAQQQAEELREKQAAEQ
>tr|A0A1X2Q4M0|A0A1X2Q4M0_SALET Cell envelope integrity protein TolA OS=Salmonella enterica subsp. enterica serovar Copenhagen GN=tolA PE=4 SV=1
MSKATEQNDKLKRAIIISAVLHIILFAVLIWSSFDEHIEASAGGGGGSAIDAVMVDPGAVVQQYNRQQDQQASARRAEEERKKLQQQQAEELQQKQAAEQ
>tr|A0A1X2U303|A0A1X2U303_SALET Cell envelope integrity protein TolA OS=Salmonella enterica subsp. enterica serovar 4,[5],12:i:- GN=tolA PE=4 SV=1
MSKATEQNDKLKRAIIISAVLHIILFAVLIWSSFDEHIEASAGGGGGSAIDAVMVDPGAVVQQYNRQQDQQASARRAEEERKKLQQQQAEELQQKQAAEQ
>tr|A0A1W2L3Y9|A0A1W2L3Y9_SALET Protein TolA OS=Salmonella enterica subsp. enterica serovar Saintpaul str. SARA23 GN=tolA PE=4 SV=1
MSKATEQNDKLKRAIIISAVLHIILFAVLIWSSFDEHIEASAGGGGGSAIDAVMVDPGAVVQQYNRQQDQQASARRAEEERKKLQQQQAEELQQKQAAEQ
>tr|A0A1X2VH83|A0A1X2VH83_SALTH Cell envelope integrity protein TolA OS=Salmonella thompson GN=tolA PE=4 SV=1
MSKATEQNDKLKRAIIISAVLHIILFAVLIWSSFDEHIEASAGGGGGSAIDAVMVDPGAVVQQYNRQQDQQASARRAEEERKKLQQQQAEELQQKQAAEQ
>tr|A0A1X3JUJ5|A0A1X3JUJ5_9ESCH Protein TolA OS=Escherichia albertii B156 GN=EAPG_00567 PE=4 SV=1
MSKATEQNDKLKRAIIISAVLHIILFAALIWSSFDENMEASAGGGGGSSIDAVMVDSGAVVEQYKRMQNQESSAKRSEEQLKIKERQAAEELREKQAAEQ
>tr|A0A1W6T3K1|A0A1W6T3K1_SALCE TolA protein OS=Salmonella choleraesuis GN=FORC38_3248 PE=4 SV=1
MSKATEQNDKLKRAIIISAVLHIILFAVLIWSSFDEHIEASAGGGGGSAIDAVMVDPGAVVQQYNRQQDQQASARRAEEERKKLQQQQAEELQQKQAAEQ
>tr|A0A1X2WZ36|A0A1X2WZ36_SALET Cell envelope integrity protein TolA OS=Salmonella enterica subsp. enterica serovar 6,8:i:- GN=tolA PE=4 SV=1
MSKATEQNDKLKRAIIISAVLHIILFAVLIWSSFDEHIEASAGGGGGSAIDAVMVDPGAVVQQYNRQQDQQASARRAEEERKKLQQQQAEELQQKQAAEQ
>tr|A0A1X2QHF1|A0A1X2QHF1_SALET Cell envelope integrity protein TolA OS=Salmonella enterica subsp. enterica serovar Holcomb GN=tolA PE=4 SV=1
MSKATEQNDKLKRAIIISAVLHIILFAVLIWSSFDEHIEASAGGGGGSAIDAVMVDPGAVVQQYNRQQDQQASARRAEEERKKLQQQQAEELQQKQAAEQ
>tr|A0A1U7FWA8|A0A1U7FWA8_SALET Cell envelope integrity protein TolA OS=Salmonella enterica I GN=tolA PE=4 SV=1
MSKATEQNDKLKRAIIISAVLHIILFAVLIWSSFDEHIEASAGGGGGSAIDAVMVDPGAVVQQYNRQQDQQASARRAEEERKKLQQQQAEELQQKQAAEQ
>tr|A0A1X2YP84|A0A1X2YP84_SALET Cell envelope integrity protein TolA OS=Salmonella enterica subsp. enterica serovar Litchfield GN=tolA PE=4 SV=1
MSKATEQNDKLKRAIIISAVLHIILFAVLIWSSFDEHIEASAGGGGGSAIDAVMVDPGAVVQQYNRQQDQQASARRAEEERKKLQQQQAEELQQKQAAEQ
>tr|A0A1X2Y7T8|A0A1X2Y7T8_SALET Cell envelope integrity protein TolA OS=Salmonella enterica subsp. enterica serovar Saphra GN=tolA PE=4 SV=1
MSKATEQNDKLKRAIIISAVLHIILFAVLIWSSFDEHIEASAGGGGGSAIDAVMVDPGAVVQQYNRQQDQQASARRAEEERKKLQQQQAEELQQKQAAEQ
>tr|A0A1X2RU01|A0A1X2RU01_SALET Cell envelope integrity protein TolA OS=Salmonella enterica subsp. enterica serovar Rough O:d:1,7 GN=tolA PE=4 SV=1
MSKATEQNDKLKRAIIISAVLHIILFAVLIWSSFDEHIEASAGGGGGSAIDAVMVDPGAVVQQYNRQQDQQASARRAEEERKKLQQQQAEELQQKQAAEQ
>tr|A0A1W7BQJ9|A0A1W7BQJ9_SALET Cell envelope integrity protein TolA OS=Salmonella enterica I GN=tolA PE=4 SV=1
MSKATEQNDKLKRAIIISAVLHIILFAVLIWSSFDEHIEASAGGGGGSAIDAVMVDPGAVVQQYNRQQDQQASARRAEEERKKLQQQQAEELQQKQAAEQ
>tr|A0A1V3DY80|A0A1V3DY80_SALIN Cell envelope integrity protein TolA OS=Salmonella infantis GN=tolA PE=4 SV=1
MSKATEQNDKLKRAIIISAVLHIILFAVLIWSSFDEHIEASAGGGGGSAIDAVMVDPGAVVQQYNRQQDQQASARRAEEERKKLQQQQAEELQQKQAAEQ
>tr|A0A1V2BTF6|A0A1V2BTF6_RAOTE Cell envelope integrity protein TolA OS=Raoultella terrigena GN=tolA PE=4 SV=1
MSKATEQNDKLKRAIIVSVVLHIILIALLIWSSFDEHLDTSSGGGGGSSIDAVMVDPGAVVNNYNRQQQQQASSRRAAEQREKQAQQQAEELREKQAAEQ
>tr|A0A1X2WMR8|A0A1X2WMR8_SALEN Cell envelope integrity protein TolA OS=Salmonella enteritidis GN=tolA PE=4 SV=1
MSKATEQNDKLKRAIIISAVLHIILFAVLIWSSFDEHIEASAGGGGGSAIDAVMVDPGAVVQQYNRQQDQQASARRAEEERKKLQQQQAEELQQKQAAEQ
>tr|A0A1X2UQJ0|A0A1X2UQJ0_SALET Cell envelope integrity protein TolA OS=Salmonella enterica subsp. enterica serovar Seftenburg GN=tolA PE=4 SV=1
MSKATEQNDKLKRAIIISAVLHIILFAVLIWSSFDEHIEASAGGGGGSAIDAVMVDPGAVVQQYNRQQDQQASARRAEEERKKLQQQQAEELQQKQAAEQ
>tr|A0A1X2PQV7|A0A1X2PQV7_SALET Cell envelope integrity protein TolA OS=Salmonella enterica I GN=tolA PE=4 SV=1
MSKATEQNDKLKRAIIISAVLHIILFAVLIWSSFDEHIEASAGGGGGSAIDAVMVDPGAVVQQYNRQQDQQASARRAEEERKKLQQQQAEELQQKQAAEQ
>tr|A0A1X2XGF3|A0A1X2XGF3_SALET Cell envelope integrity protein TolA OS=Salmonella enterica subsp. enterica serovar Give GN=tolA PE=4 SV=1
MSKATEQNDKLKRAIIISAVLHIILFAVLIWSSFDEHIEASAGGGGGSAIDAVMVDPGAVVQQYNRQQDQQASARRAEEERKKLQQQQAEELQQKQAAEQ
>tr|A0A1W1P2E2|A0A1W1P2E2_KLEPN Cell envelope integrity inner membrane protein TolA OS=Klebsiella pneumoniae GN=tolA_1 PE=4 SV=1
MSKATEQNDKLKRAIIISVALHIILIALLIWSSFDEHLDASAGGGGGSSIDAVMVDPGAVVNNYNRQQQQQASARRAAEQREKQAQQQAEELREKQAAEQ
>tr|A0A1X2R8B5|A0A1X2R8B5_SALET Cell envelope integrity protein TolA OS=Salmonella enterica subsp. enterica serovar Gaminara GN=tolA PE=4 SV=1
MSKATEQNDKLKRAIIISAVLHIILFAVLIWSSFDEHIEASAGGGGGSAIDAVMVDPGAVVQQYNRQQDQQASARRAEEERKKLQQQQAEELQQKQAAEQ
>tr|A0A170IYS6|A0A170IYS6_KLEPN Cell envelope integrity inner membrane protein TolA OS=Klebsiella pneumoniae GN=tolA_1 PE=4 SV=1
MSKATEQNDKLKRAIIISVALHIILIALLIWSSFDEHLDASAGGGGGSSIDAVMVDPGAVVNNYNRQQQQQASARRAAEQREKQAQQQAEELREKQAAEQ
>tr|A0A1S8Y4K3|A0A1S8Y4K3_KLEPN Protein TolA OS=Klebsiella pneumoniae GN=tolA PE=4 SV=1
MSKATEQNDKLKRAIIISVALHIILIALLIWSSFDEHLDASAGGGGGSSIDAVMVDPGAVVNNYNRQQQQQASARRAAEQREKQAQQQAEELREKQAAEQ
>tr|A0A1X1ES70|A0A1X1ES70_PANCY Cell envelope integrity protein TolA OS=Pantoea cypripedii GN=HA50_05680 PE=4 SV=1
MSKATEQNEKLKRAIIISVILHIVLIALLVWSSFNEKVESSG-GGGGSDIDAVMVDPGAVVDQYNRQQNQQSDSQRAEQQRQKQSQQQAEELQQKQAAEQ
>tr|A0A1X1DZL2|A0A1X1DZL2_9GAMM Cell envelope integrity protein TolA OS=Pantoea allii GN=HA38_22005 PE=4 SV=1
MSKATEQNEKLKRAIIISVILHIVLIALLIWSSFNEHIE--aSGGGGGSDIEAVMVDPGAVVDQYNRQQNQQSDSQRAEQQRQKQSQQQAEELQQKQAAEQ
>tr|A0A1X1DLX2|A0A1X1DLX2_9GAMM Cell envelope integrity protein TolA OS=Pantoea eucrina GN=HA43_10855 PE=4 SV=1
MSKATEQNQKLKRAIIVSVALHIVLIALLIWSSFNEHIEAS-GGGGGSDIDAVMVDPGAVVEQYNRQQNQQSDSQRAEQQRKKQAQQQAEELQQKQAAEQ
>tr|A0A1X1C0W1|A0A1X1C0W1_9GAMM Cell envelope integrity protein TolA OS=Pantoea conspicua GN=HA41_03855 PE=4 SV=1
MSKATEQNEKLKRAIIISVILHIVLIALLIWSSFNEHIDASSAGGGGSDIDAVMVDPGAVVSQYNRQQNQQSDSQRAEQQRKKQAQQQAEELQQKQAAEQ
>tr|A0A1V9DQI9|A0A1V9DQI9_9GAMM Cell envelope integrity protein TolA OS=Pantoea sp. AS1 GN=B2J69_03025 PE=4 SV=1
MSKATEQNEKLKRAIIISVALHIVLIALLVWSSFNENIEAS-GGGGGSDIDAVMVDPGAVVEQYNRQQNQKSDSQRAEQQREKQAQQQAEELQQKQAAEQ
>tr|C6CCE9|C6CCE9_DICP7 Protein TolA OS=Dickeya paradisiaca (strain Ech703) GN=Dd703_1155 PE=4 SV=1
MQKANERNDKLRRAIIISAVLHVILIVLLILSSLNQKMDDAsaG-GG-GSSIDAVMVDPGAVVDQYNRQQQQQSDVRRAEQLRKKQADQQAQELLEKQAAEQ
>tr|A0A1X1F236|A0A1X1F236_9GAMM Cell envelope integrity protein TolA OS=Pantoea septica GN=HA46_15700 PE=4 SV=1
MSKATEQNEKLKRAIIISVALHVVLIALLIWSSFNENIEAS-GGGGGSDIDAVMVDPGAVVEQYNRQQNQKSDSQRAEQQREKQAQQQAEELQQKQAAEQ
>tr|D0KIA1|D0KIA1_PECPW Protein TolA OS=Pectobacterium parmentieri (strain WPP163) GN=Pecwa_3088 PE=4 SV=1
MLKANEQNDKLKRAVIISAVLHIILIALLLWNSSTQTMDASgG-GG-GSSIDAVMVDPSAVVEQYNRQQQQQTDAKRSEQQRQKQAERQAEELQQKQAAEQ
>tr|A0A1X1CQA2|A0A1X1CQA2_9GAMM Cell envelope integrity protein TolA OS=Pantoea rwandensis GN=HA51_23675 PE=4 SV=1
MSKVTEQNDKLKRAIIISVILHIVLIALLIWSSFNEKIES-SGGGGGSDIDAVMVDSGAVVEQYNRQQNQQRDSQRAEQQRQKQSQQQAEELQQKQAAEQ
>tr|A0A1V2R7U7|A0A1V2R7U7_PECCA Cell envelope integrity protein TolA OS=Pectobacterium carotovorum subsp. actinidiae GN=BSK71_04170 PE=4 SV=1
MLKANEQNDKLKRAVIISAVLHIILIALLLWSSSTQTMDASggG--G-GSSIDAVMVDPSAVVEQYNRQQQQQTDAKRSEQQRQKQAERQAEELQQKQAAEQ
>tr|A0A1X1CNC9|A0A1X1CNC9_9GAMM Cell envelope integrity protein TolA OS=Pantoea rodasii GN=HA45_03970 PE=4 SV=1
MSKVTEQNDKLKRAIIISVILHIVLIALLIWSSFNEKIE--sSGGGGGSDIDAVMVDSGAVVEQYNRQQNQQRDSQRAEQQRQKQSQQQAEELQQKQAAEQ
>tr|A0A1S8YIL8|A0A1S8YIL8_9ENTR Cell envelope integrity protein TolA OS=Izhakiella sp. D4N98 GN=BTJ39_16250 PE=4 SV=1
MSKATEQNDKLKRAIIISVVLHILLIALLIWSSFDENIDAS-AGGGGGDIDAVMVDPGAVVDQYNRQQNQQADSQRAEQQRNKQAKQQAEELQQKQAAEQ
>tr|A0A1W9EZB4|A0A1W9EZB4_9GAMM Cell envelope integrity protein TolA OS=Pantoea vagans GN=BZ160_05995 PE=4 SV=1
MSKATEQNEKLKRAIIISVILHIVLIALLIWSSFNEHIDASSAGGGGSDIDAVMVDPGAVVSQYNRQQNQQSDSQRAEQQRKKQAQQQAEELQQKQAAEQ
>tr|A0A1T4JMR5|A0A1T4JMR5_ENTAG Cell division and transport-associated protein TolA (TC 2.C.1.2.1) OS=Enterobacter agglomerans GN=SAMN03097723_0342 PE=4 SV=1
MSKATEQNEKLKRAIIISVILHIVLIALLIWSSFNEHVDPSSAGGGGSDIDAVMVDPGAVVSQYNRQQNQQSDSQRAEQQRKKQAQQQAEELQQKQAAEQ
>tr|D2BVC9|D2BVC9_DICZ5 Protein TolA OS=Dickeya zeae (strain Ech586) GN=Dd586_1199 PE=4 SV=1
MLKANERNDKLKRAVIISVVLHVILIALLILSSLNQKMDDAsG-GGGGSSIDAVMVDPSAVVDQYNRQQQQQSDARRAEQLRKKQADQQAEELQAKQAAEQ
>tr|A0A089V113|A0A089V113_9GAMM Membrane protein OS=Dickeya solani GN=LH89_05800 PE=4 SV=1
MLKANERNDKLKRAVIISVVLHVILITLLILSSLNQKMDDAsgG-GG-GSSIDAVMVDPSAVVDQYNRQQQQQNDARRAEQLRKKQAEQQAEELQAKQAAEQ
>tr|A0A1X1DWW2|A0A1X1DWW2_9GAMM Cell envelope integrity protein TolA OS=Pantoea deleyi GN=HA42_11875 PE=4 SV=1
MSKATEQNEKLKRAIIISVILHIVLIALLIWSSFNEHIDPSSAGGGGGDIDAVMVDPGAVVSQYNRQQNQQSDSQRAEQQRKKQAQQQAEELQQKQAAEQ
>tr|C6CPS2|C6CPS2_DICC1 Protein TolA OS=Dickeya chrysanthemi (strain Ech1591) GN=Dd1591_2903 PE=4 SV=1
MLKANERNDKLKRAVIISVVLHVILITLLILSSLTQKMDDAsG-GGGGSSIDAVMVDSGAVVDQYNRQQQQQSDARRAEQLRKKQAEQQAEELQAKQAAEQ
>tr|A0A1X3RTQ5|A0A1X3RTQ5_9GAMM Cell envelope integrity protein TolA OS=Lonsdalea quercina subsp. britannica GN=AU510_09810 PE=4 SV=1
MLKENGQNDKLKRALIISAVLHVILIALLVISSLHQSMDASngG-GG-GSAIDAVMVDPGAVAEQYNRQQQQQSDAQRSAQLRQKQADQQAKELQEKQAAEQ
>tr|A0A1X3R9C5|A0A1X3R9C5_9GAMM Cell envelope integrity protein TolA OS=Lonsdalea quercina subsp. populi GN=AU508_09380 PE=4 SV=1
MLKGNGQNDKLKRALIISAVLHVILIALLIVSSLHQSMDASngG-GG-GSAIDAVMVDPGAVAEQYNRQQQQQSDAQRAAQLRQKQADQQAKELQEKQAAEQ
>tr|A0A1X3RJX8|A0A1X3RJX8_9GAMM Cell envelope integrity protein TolA OS=Lonsdalea quercina subsp. populi GN=AU499_03855 PE=4 SV=1
MLKGNGQNDKLKRALIISAVLHVILIALLIVSSLHQSMDASngG-GG-GSAIDAVMVDPGAVAEQYNRQQQQQSDAQRAAQLRQKQADQQTKELQEKQAAEQ
>tr|A0A1X3RMS0|A0A1X3RMS0_9GAMM Cell envelope integrity protein TolA OS=Lonsdalea quercina subsp. iberica GN=AU511_15745 PE=4 SV=1
MLKGNGQNDKLKRALIISAVLHVILIALLIVSSLHQSMDASngG-GG-GSAIDAVMVDPGAVAEQYHRQQQQQSDAQRAAQLRQKQADQQAKELQEKQAAEQ
>tr|A0A1W9FCA0|A0A1W9FCA0_YEREN Cell envelope integrity protein TolA OS=Yersinia enterocolitica GN=A6J66_08400 PE=4 SV=1
VGKATEQNDKLNRAVIVSVVLHIILIALLIWGSLTQKTEMGg-GGAGGEVIDAVMVDPGAVTEQYNRQQQQQTDAKRAEQQRQKKADQQAEELQQKQAAEQ
>tr|A0A1H3VW99|A0A1H3VW99_9GAMM Colicin import membrane protein OS=Lonsdalea quercina GN=SAMN02982996_00220 PE=4 SV=1
MLKGNGQNDKLKRALIISAVLHVILIALLIVSSLHQSMDASngG-GG-GSAIDAVMVDPGAVAEQYSRQQQQQRDAQRAAQLRQKQADQQAKELQEKQAAEQ
>tr|A0A1X1D933|A0A1X1D933_9GAMM Cell envelope integrity protein TolA OS=Pantoea wallisii GN=HA48_10565 PE=4 SV=1
MSKATEQNEKLKRAIIISVILHIVLIALLIWSSFNEHIE--sSGGGGGSDIDAVMVDPGAVVEQYNRQQNQQSDSQRAEQQRQKQAQQQAEELQQKQAAEQ
>tr|A0A1X2JVW0|A0A1X2JVW0_SERMA Cell envelope integrity protein TolA OS=Serratia marcescens GN=B7L73_07845 PE=4 SV=1
MVKATEQNDKLNRAVIVSVVLHFILIALLIWGSLQENVDMGaGGGGDGTVVGAVMVDPGAVVEQYNRQQQQSNDAQRAEKQRKKKAEQQAEELQQKQAEQQ
>tr|A0A1V2RZ75|A0A1V2RZ75_9GAMM Uncharacterized protein OS=Serratia sp. S119 GN=BHT35_3310 PE=4 SV=1
MVKATEQNDKLNRAVIVSVVLHFILIALLIWGSLQENVDMGaGGGGDGTVVGAVMVDPGAVVEQYNRQQQQSNDAQRAEKQRQKKAEQQAEELQQKQAEQQ
>tr|A0A1X0W2J6|A0A1X0W2J6_9GAMM Cell envelope integrity protein TolA OS=Rouxiella silvae GN=BS639_11745 PE=4 SV=1
KATATEQNDKLKRAVIVSVVLHIILIALLVWSSLEEDTSM-s-GGGGGTDISAVMVDSGAVVDQYNREQQQQADANRAQQSHQKKSEQQAEELQQKQAEQQ
>tr|A0A1X1CBE5|A0A1X1CBE5_9GAMM Cell envelope integrity protein TolA OS=Pantoea calida GN=HA40_05335 PE=4 SV=1
MSKASEQNDKLKRAIIISVILHIVMIALLIWSSFDEKIE--aSGGGGGSDIDAVMVDPGAVVEQYNRQQNQQSDSRRAEQQRQKQAQQQAEELQAKQAAEQ
>tr|A0A1W5DFW8|A0A1W5DFW8_9GAMM Membrane anchored protein in TolA-TolQ-TolR complex OS=Serratia proteamaculans GN=tolA PE=4 SV=1
MVKATEQNDKLNRAVIVSVVLHFVLIALLIWGSLQENVEMSsaGGGGDGSVVGAVMVDPGAVVEQYNRQQQQSNDAQRAEKQRQKKAEQQAEELQQKQAAEQ
>tr|A0A0P0QBK7|A0A0P0QBK7_SERMA Cell envelope integrity protein TolA OS=Serratia marcescens GN=AR325_08505 PE=4 SV=1
MVKATEQNDKLNRAVIVSVVLHFILIALLIWGSLQEKVDMGaGGGGDGTVVGAVMVDPGAVVEQYNRQQQQSNDAQRAEKQRQKKAEQQAEELQQKQAEQQ
>tr|A0A1W6B0V4|A0A1W6B0V4_9GAMM Cell envelope integrity protein TolA OS=Pantoea alhagi GN=B1H58_01035 PE=4 SV=1
MSKASEQNDKLKRAIIISVILHIVLIALLIWSSFNEKIEAS-GGGGGSDIDAVMVDPGAVVEQYNRQQNQQSDSQRAEQQRQKQAQQQAEELQQKRAAEQ
>tr|A0A1S8CMN9|A0A1S8CMN9_9GAMM Cell envelope integrity protein TolA OS=Rahnella sp. J11-6 GN=BMI79_04655 PE=4 SV=1
MVKATEQNDKLNRAVIVSVVLHIILIALLIWGSLHENAEMSaGGGGDGSVVGAVMVDPGAVVEQYNRQQQQSSDAQRAEKQRQKKAEQQAEELQQKQAAEQ
>tr|A0A1X0WL21|A0A1X0WL21_9GAMM Cell envelope integrity protein TolA OS=Rouxiella badensis GN=BS640_00865 PE=4 SV=1
KATATEQNDKLKRAVIVSVVLHIILIALLVWSSLHEDT-SMsgGGG--GTDISAVMVDSGAVVEQYNREQQQQADANRAQQSHQKKSEQQAEEAKEAAEEAK
>tr|A0A1V4N8Z4|A0A1V4N8Z4_MORMO Protein TolA OS=Morganella morganii GN=B5S45_03335 PE=4 SV=1
MGKLKERKDKLNRSVITSVVLHLLLIALVIWGSFVTKSGLTg-GGEGGQVIDAIMVDPNAMVENFNQQQQQQANAKQAQAQREKKAKQQEEELRQKELREQ
>tr|A0A1C4AZK6|A0A1C4AZK6_9GAMM Colicin import membrane protein OS=Gilliamella bombicola GN=GA0061081_103211 PE=4 SV=1
SAMSYKPNSKLSIAIIISIILHVILIIILGYRALHDND-ANygSVN--GNSIDAIMVDPSVMTEQYQRQLKTQVSQKQAEQQRQQQIDNQARELQEQQLAQQ
>tr|A0A1C4DIW7|A0A1C4DIW7_9GAMM Colicin import membrane protein OS=Gilliamella intestini GN=GA0061080_10773 PE=4 SV=1
--MSYKPNSKLSIAIIVSIILHVILIVILGYHAIHDDN-TNygSIN--GNSIDAIMVDPSIMTEQYQRQLKTQLSQKQAEQQRQQQLDEQARKLQEQQLTQQ
>tr|A0A1U6XVV4|A0A1U6XVV4_AERHY Cell envelope protein TolA OS=Aeromonas hydrophila J-1 GN=V469_03335 PE=4 SV=1
----MDVKRGISGYLIASLLLHLIIGIILFVGLDFSKP---kRPESKGQIVNAVMLDENFLNEQAKQIQQQ-KSQPKPQ---KVEkekdkedtdiAKRE-------LAQQQ
>tr|A0A1V9JKZ1|A0A1V9JKZ1_VIBSP Protein TolA OS=Vibrio splendidus GN=BK411_10355 PE=4 SV=1
MKATNKKSNSFRKPLLISLGLHVILFVALIWGADFTMS---EPKPTGQMVQAVVIDPQLVRQQAQQIRQQREAASKKE------qerldkLRRESERLEKNRKAEE
>tr|A0A1W6VD03|A0A1W6VD03_VIBAL Cell envelope integrity inner membrane protein TolA OS=Vibrio alginolyticus GN=K08M4_11150 PE=4 SV=1
MKANNKKSNNFRSPLLISLGLHVMLFVALIWGADFTMS---EPKPTGQMVQAVVIDPQLVRQQAQQIRQQREAASKKE------qerldkLRRESERLEKNRKAEE
>tr|A0A0A2VY63|A0A0A2VY63_BEABA Protein tolA OS=Beauveria bassiana D1-5 GN=BBAD15_g2966 PE=4 SV=1
VLNLLHQAGVKSVAIIVSVVLHIILIAILIWSSFDEHIDASAGGGGGSSIDAVMVDPGAVVENYNRQQQQQASSKRAAEQREKQAQQQAEELQQKQAAEQ
>tr|A0A0D5WSM3|A0A0D5WSM3_9ENTR Membrane protein OS=Klebsiella michiganensis GN=tolA PE=4 SV=1
MSKATEENAKLKRAIIVSVVLHIILIAILIWSSFDEHIDASAGGGGGSSIDAVMVDPGAVVENYNRQQQQQASSKRAAEQREKQAQQQAEELQQKQAAEQ
>tr|W1XMR1|W1XMR1_9ZZZZ Membrane spanning protein TolA (Fragment) OS=human gut metagenome GN=Q604_UNBC14083G0001 PE=4 SV=1 
------------------------------------------------SIDAVMVDSGAVVEQYKRMQSQESSAKRSDEQRKMKEQQAAEELREKQAAEQ
>tr|A0A151ULQ9|A0A151ULQ9_9ENTR Cell division protein FtsX OS=Sodalis-like endosymbiont of Proechinophthirus fluctus GN=BG74_01760 PE=4 SV=1
MLKATEQNDKFKRAIILSIALHSVLIAILIWISIHQPQESSAG-SGGSSVDAVMIAPSAVVQQYNRQQKTYAQ--RAQH--------QAEEHRQKQAAE-
>tr|A0A193QHW8|A0A193QHW8_SODGM Cell envelope integrity inner membrane protein TolA OS=Sodalis glossinidius (strain morsitans) GN=SGGMMB4_01964 PE=4 SV=1
MLKATEQNDKLKRAIILSIALHCVLIAVLIWSSIHQPQETSAGGGGGSSIDAVMVDPGAVVQQYNRQQQQQIDAQRAQQQ----------------rlkALE-
>tr|A0A0E4G3L6|A0A0E4G3L6_9ENTR Protein TolA OS=Candidatus Hamiltonella defensa (Bemisia tabaci) GN=tolA PE=4 SV=1
ME-KFTKENKLNYALILSGFLHLIFIILIIVNSSRFKLNKGSQGDKDNVIDAIIVDPSAMTEKYQPQKNQGAESKLVLERQKKEAQQQSEVLSKKQneeqqrlkILE-
>tr|C4K8V1|C4K8V1_HAMD5 Tol protein A OS=Hamiltonella defensa subsp. Acyrthosiphon pisum (strain 5AT) GN=tolA PE=4 SV=1
ME-KFTKENKLNYALILSGFLHLIFIIFIIVNSSRFKLNKGSQGDKDNVIDAIIVDSSAMTEKYQPQKNQGAESKLVLERQKKEAQQQAEVLLKKQneeqqrlkILE-
>tr|A0A080LMM0|A0A080LMM0_9GAMM Uncharacterized protein OS=Gilliamella apicola GN=GAPWKB11_0454 PE=4 SV=1
--AmSNNSKSKLSLAIIISIILHVALIIILSYRLTQDDSNNYG-SNNGQTIDAIMVDPTIMSEQYQRQMQSQISQQKAEQQRKEQIDRQFQNFQEKQlvkqqqlqELE-
>tr|Q2NUL5|Q2NUL5_SODGM Colicin import protein TolA OS=Sodalis glossinidius (strain morsitans) GN=SG0885 PE=4 SV=1
MLKATEQNDKLKRAIILSIALHCVLIAVLIWSSIHQPQETSAGGGGGSSIDAVMVDPGAVVQQYNRQQQQQIDAQRAQQQ----------------rlkALE-
>tr|W0HLZ8|W0HLZ8_9ENTR Cell envelope integrity inner membrane protein TolA OS=Candidatus Sodalis pierantonius str. SOPE GN=tolA PE=4 SV=1
MLKATEQNDKLKRAIILSIALHCVLIAVLIWSSIHQPQESSAG-GGGSSIDAVMVDPGAVVQQYNRQQQQT-DAQWAQQQRDKQAQQQAEELQQKQaaeqqrlkALE-
>tr|R4I1C1|R4I1C1_9ENTR Cell envelope integrity inner membrane protein TolA OS=Serratia symbiotica str. 'Cinara cedri' GN=tolA PE=4 SV=1
MVKVTAQNYNLNHAIIVSVGLHLILIILFIWGVPHKNIISAGSILNDPIVNALIIDPSSidsMSEQYNNQVQQFNNTQRTEKLNQKKIQQKTEGPKQKQvlaqhhlkGLE-
>tr|J3TXQ2|J3TXQ2_9ENTR Membrane protein involved in colicin uptake OS=secondary endosymbiont of Ctenarytaina eucalypti GN=A359_06340 PE=4 SV=1
-MKVITQNNTLKRAMMLSFALHFLLSGLLIWGSMSNPKESRQG-GNGDYIDAVIVDTNAVMQHYNRQEQPSLSVCEKQPFSA--KSG-AE----------
>tr|A0A088MXR9|A0A088MXR9_9GAMM TolA protein, transmembrane link with the outer membrane lipoprotein, Pal OS=Candidatus Baumannia cicadellinicola GN=IM45_232 P
-------------------------------------------------MKAILVEPKQVVQQHHEKDKQV--------Q------QQV-------erqkPIA-
>tr|A0A151ULQ9|A0A151ULQ9_9GAMM Cell division protein FtsX OS=Sodalis-like endosymbiont of Proechinophthirus fluctus GN=BG74_01760 PE=4 SV=1
MLKATEQNDKFKRAIILSIALHSVLIAILIWISIHQPQESSAG-SGGSSVDAVMIAPSAVVQQYNRQQKTYAQ--RAQH--------QAEEHRQKQAAE-
>tr|W0HLZ8|W0HLZ8_9GAMM Cell envelope integrity inner membrane protein TolA OS=Candidatus Sodalis pierantonius str. SOPE GN=tolA PE=4 SV=1
MLKATEQNDKLKRAIILSIALHCVLIAVLIWSSIHQPQESSAG-GGGSSIDAVMVDPGAVVQQYNRQQQQT-DAQWAQQQRDKQAQQQAEELQQKQaaeqqrlkALE-
>tr|A0A068Z144|A0A068Z144_9GAMM Membrane anchored protein in TolA-TolQ-TolR complex OS=Serratia symbiotica GN=tolA PE=4 SV=1
LVKATEQNDKLNRAVIVSVVLHLILIALLIWGSLQENIMSAGGGgGDGSVVGAVMVDPNAVVEQYNRQQQQSNDAQRAEKLRQKKVQQQAEELQQKQaaeqqrlkALE-
>tr|E9CKW5|E9CKW5_9GAMM Membrane anchored protein in TolA-TolQ-TolR complex OS=Serratia symbiotica str. Tucson GN=tolA PE=4 SV=1
LVKATEQNDKLNRAVIVSVVLHLILIALLIWGSLQENIMSAGGGgGDGSVVGAVMIDPNAVVEQYNRQQQQSNDAQRAEKLRQKKAQQQAEELQQKQaaeqqplkALE-
>tr|A0A068RBT4|A0A068RBT4_9GAMM Protein TolA OS=Serratia symbiotica SCt-VLC GN=tolA PE=4 SV=1
LVKATEQNDKLNRAVIVSVVLHLILIALLIWGSLQENIMSAGGGgGDGSVVGEVMVDPNAVVEQYNRQQQQSNDAQRAEKLRQKKAQQQDEELQQKQaaeqqrlkALE-
>tr|A0A1E7Z469|A0A1E7Z469_9GAMM Cell envelope integrity protein TolA OS=Candidatus Erwinia dacicola GN=BBW68_00875 PE=4 SV=1
MSKATEQNEKLKRAITVSVILHIILIALLVWSSFDDNIDAS-GGGGGSDIDAVMVDSDAVVEQYNRQQNQQSESKRAEKQRQKQAQQQAEELQKKHaaeqkqlkQIE-
>tr|A0A0M9CVX9|A0A0M9CVX9_9GAMM Cell division protein FtsX OS=Photorhabdus heterorhabditis GN=AM629_18940 PE=4 SV=1
MGKTSGQNNKLNRAVIVSVVLHIILIGLLIWGSLTQKTEMGGGGQDGSIIDAVMVDPNAVVQQYNQHQQQQADAKRAEELRKKKAEQQATELREKQaeeqerlkAVE-
>tr|A0A1B8YHB6|A0A1B8YHB6_PHOLU Cell envelope integrity inner membrane protein TolA OS=Photorhabdus luminescens GN=Phpb_02417 PE=4 SV=1
MGKTNGQNNKLNRAVIVSVVLHIILIGLLIWGSLTRKTEMGGGGQDGSVIDAVMVDPNAVVQQYNQQQQQQADAKRAEQLRKKKAEQQAAELREKQaeeqerlkAVE-
>tr|A0A1C0U1K8|A0A1C0U1K8_9GAMM Cell envelope integrity inner membrane protein TolA OS=Photorhabdus asymbiotica subsp. australis GN=Ppb6_02907 PE=4 SV=1
MGKTSGQNNKLNRAVIVSVVLHIILIGLLVWGSLTQKTEMGGGGQDGSVIDAVMVDPNAVVQQYNQQQQQQADAKRAEELRKKKAEQQATELREKQaeeqerlkAVE-
>tr|W1J0G8|W1J0G8_9GAMM Protein tolA OS=Xenorhabdus cabanillasii JM26 GN=tolA PE=4 SV=1
MGKTNKQNNRLNRAIIISIILHIILFGFLIWGSLKQKTEMGGGGNSGTVIDAVMVDPNAVVQQYNQQQQQQANAKLAEQQRKKKAEQQAAELRAKQaeeqerlkAAE-
>tr|A0A0G3CS02|A0A0G3CS02_9GAMM Membrane protein OS=Pragia fontium GN=QQ39_07380 PE=4 SV=1
MGKATEHEDKLNRSVMVSIILHILVIGLLAIGAFMQKDVLTGGGGGGAVIDAVMVDPNAMAQQAERQQQQKSDAKRAEKLRQQESDRQAEELKQQQaaeqqrlkQIE-
>tr|A0A1F2K9N1|A0A1F2K9N1_9GAMM Cell envelope integrity protein TolA OS=Proteus sp. HMSC14B05 GN=HMPREF3129_09045 PE=4 SV=1
MGKkTKPIRSKLSGSVILSTVLHLLIIALLIWGSLTQKWNLGGGGgSDGQVIDAIMVDPNAVVQEYNQQKAQQANVQKAEQERKARAQQQEEELRQQQikeqerlkALE-
>tr|A0A1B7JIW7|A0A1B7JIW7_PROHU TolA family protein OS=Proteus hauseri ATCC 700826 GN=M997_1370 PE=4 SV=1
----------------------MLAVALLIWGSLTQKWDLGGGGgEGGQVVDAIMVDPNAVVQQYNQQKTQQASVQKAEQERKERAEQQEDELRQQQqkeqerlkTLE-
>tr|R4I1C1|R4I1C1_9GAMM Cell envelope integrity inner membrane protein TolA OS=Serratia symbiotica str. 'Cinara cedri' GN=tolA PE=4 SV=1
MVKVTAQNYNLNHAIIVSVGLHLILIILFIWGVPHKNIISAGSILNDPIVNALIIDPSSidsMSEQYNNQVQQFNNTQRTEKLNQKKIQQKTEGPKQKQvlaqhhlkGLE-
>tr|A0A1B9MX65|A0A1B9MX65_9GAMM Uncharacterized protein OS=Gilliamella apicola GN=A9G48_02505 PE=4 SV=1
---mSNNSKSKLSLAIIISIILHVALIIILSYRLTQDDSNNYG-SNNGQTIDAIMVDPTIMSEQYQRQMQSQISQQKAEQQRKEQIDRQFQNFQEKQlvqqqqlqELE-
>tr|A0A1B9LJA7|A0A1B9LJA7_9GAMM Protein TolA OS=Gilliamella apicola GN=A9G11_11660 PE=4 SV=1
MSdKlNLKTKLKLSLPMIISITLHGLLIILLGYKLMQDSELNYG-DINGQSIDAIMIDTSAMKGIQPTEEPP------KEQPTEQ-PIQ---------qplkDLE-
>tr|A0A1G5R502|A0A1G5R502_PHOLU Cell division and transport-associated protein TolA OS=Photorhabdus luminescens GN=SAMN02982990_02958 PE=4 SV=1
MGKTNGQNNKLNRAVIVSVVLHIILIGLLIWGSLTRKTEMGGGGQDGSVIDAVMVDPNAVVQQYNQQQQQQADAKRAEQLRKKKTEQQAAELREKQaeeqerlkAVE-
>tr|A0A0J7JX48|A0A0J7JX48_LASNI Cell envelope integrity inner membrane protein (Fragment) OS=Lasius niger GN=RF55_22765 PE=4 SV=1
LVKATEQNDKLNRAVIVSVVLHFILIALLIWGSLQEKVDMGAGGGGdGTVVGAVMVDPGAVVEQYNRQQQQSNDAQRAEKQRQKKAEQQAEELQQKQAEQQ
>tr|A0A084A6G6|A0A084A6G6_9ENTR Biopolymer transport protein ExbD OS=Serratia sp. DD3 GN=exbD PE=3 SV=1
----------------------------------------------------------------------------------------------------
>tr|A0A087KV90|A0A087KV90_9ENTR Colicin uptake protein TolR OS=Serratia sp. Ag1 GN=IV04_18645 PE=3 SV=1
----------------------------------------------------------------------------------------------------
>tr|C0B250|C0B250_9ENTR Protein TolA OS=Proteus penneri ATCC 35198 GN=tolA PE=4 SV=1
MGKkTKPIRSKLSGSVILSTALHLLVIALLIWGSLTQKWDLGgGGGSDGQVIDAIMVDPNAVVQQYNQQKAQQANVQKAEQERKERAEQQEEELRQQQMKE-
>tr|C0B250|C0B250_9GAMM Protein TolA OS=Proteus penneri ATCC 35198 GN=tolA PE=4 SV=1
MGKkTKPIRSKLSGSVILSTALHLLVIALLIWGSLTQKWDLGgGGGSDGQVIDAIMVDPNAVVQQYNQQKAQQANVQKAEQERKERAEQQEEELRQQQMKE-
>tr|A0A080KC43|A0A080KC43_9GAMM Uncharacterized protein OS=Gilliamella apicola SCGC AB-598-B02 GN=GASC598B02_004700 PE=4 SV=1
--MSYMRNYKLSIPIIISIILHLILIIILGYQAIKNMDGINYGKETGNSIDAIMIDPSVMTDQYQRQLKTKESQQQADRKREQQLADQAKELQEKQLAEQ
>tr|A0A080KCT0|A0A080KCT0_9GAMM Uncharacterized protein (Fragment) OS=Gilliamella apicola SCGC AB-598-B02 GN=GASC598B02_004040 PE=4 SV=1
--MSYMRNYKLSIPIIISIILHLILIIILGYQAIKNMDGINYGKETGNSIDAIMIDPSVMTDQYQRQLKTKESQQQADRKREQQLADQAKELQEKQLAEQ
>tr|A0A080KD55|A0A080KD55_9GAMM Uncharacterized protein OS=Gilliamella apicola SCGC AB-598-B02 GN=GASC598B02_004460 PE=4 SV=1
--MSYMRNYKLSIPIIISIILHLILIIILGYQAIKNMDGINYGKETGNSIDAIMIDPSVMTDQYQRQLKTKESQQQADRKSKTRH---------------
>tr|A0A0J5S3J2|A0A0J5S3J2_9PAST Cell envelope biogenesis protein TolA OS=Muribacter muris GN=RO21_06515 PE=4 SV=1
----KAQNDRLEIAVISSILLHLLLIGLFLLGSFFTKTAMqSaGGSGGeTESFEAVMVDTGQVAAEYGKVKAETEKKSP------------------------
>tr|A0A0S4Q954|A0A0S4Q954_ACTPL Colicin import membrane protein OS=Actinobacillus pleuropneumoniae serovar 8 GN=tolA1 PE=4 SV=1
----KSKNDRLELAVIVSILLHALLIGLLILGSFFTKTTLeeAaGGSGGtGEEFEAVMVDTGQVAAEYGRLKSDKKGNAK------------------------
>tr|D9P8R1|D9P8R1_ACTPL Colicin import membrane protein OS=Actinobacillus pleuropneumoniae serovar 6 str. Femo GN=tolA1 PE=4 SV=1
----KSKNDRLELAVIVSILLHALLIGLLILGSFFTKTTLeeAaGGSGGtGEEFEAVMVDTGQVAAEYGRLKSDKKGNAK------------------------
>tr|E0F2H2|E0F2H2_ACTPL Cell envelope integrity inner membrane protein TolA OS=Actinobacillus pleuropneumoniae serovar 10 str. D13039 GN=appser10_3370 
---------------------------------------MeeAaGGSGGtGEEFEAVMVDTGQVAAEYGRLKSDKKGNAK------------------------
>tr|J4KE31|J4KE31_9PAST Uncharacterized protein OS=Haemophilus sputorum HK 2154 GN=HMPREF1128_0418 PE=4 SV=1
----SQQNDKFELAIIASLLLHALLIGLLLLGSFFTNTKLpeSaGGNGGeGEEFEAVMVDTGQVAAEYGRLKSERQGKPA------------------------
>tr|U1SAX5|U1SAX5_9PAST Protein TolA OS=Aggregatibacter sp. oral taxon 458 str. W10330 GN=HMPREF9065_01011 PE=4 SV=1
----NKRQKGDVNAVMISIIMHLALFVLLILSSLYHNVDIMgGGEGDdGEVIGAVMVDTGSAAQEWGRIQQQKKGQAE------------------------
>tr|A0A0A3A4V5|A0A0A3A4V5_9PAST Cell envelope biogenesis protein TolA OS=Gallibacterium anatis DSM 16844 = F 149 GN=IE01_06255 PE=4 SV=1
----YNQQQKFKKAVLISILLHILLFGLLFIGSRLEEVKPMgGGEGNGEVLGAIMVDTGAAAQEWGRLQQEKKGNPP------------------------
>tr|B3H0E6|B3H0E6_ACTP7 Cell envelope integrity inner membrane protein TolA OS=Actinobacillus pleuropneumoniae serotype 7 (strain AP76) GN=tolA PE=4 SV
----KSKNDRLELAVIVSILLHALLIGLLILGSFFTKTTLeeAaGGSGGtGEEFEAVMVDTGQVAAEYGRLKSDKKGNAK------------------------
>tr|E0FKP2|E0FKP2_ACTPL Cell envelope integrity inner membrane protein TolA OS=Actinobacillus pleuropneumoniae serovar 13 str. N273 GN=appser13_3200 PE
---------------------------------------MeeAaGGSGGtGEEFEAVMVDTGQVAAEYGRLKSDKKGNAK------------------------
>tr|A3MZ20|A3MZ20_ACTP2 Cell envelope integrity inner membrane protein TolA OS=Actinobacillus pleuropneumoniae serotype 5b (strain L20) GN=tolA PE=4 SV
----KSKNDRLELAVIVSILLHALLIGLLILGSFFTKTTLeeAaGGSGGtGEEFEAVMVDTGQVAAEYGRLKSDKKGNAK------------------------
>tr|D9P509|D9P509_ACTPL Cell envelope integrity inner membrane protein TolA OS=Actinobacillus pleuropneumoniae serovar 2 str. 4226 GN=tolA PE=4 SV=1
---------------------------------------MeeAaGGSGGtGEEFEAVMVDTGQVAAEYGRLKSDKKGNAK------------------------
>tr|E0EIK8|E0EIK8_ACTPL Cell envelope integrity inner membrane protein TolA OS=Actinobacillus pleuropneumoniae serovar 4 str. M62 GN=appser4_3290 PE=4 
---------------------------------------MeeAaGGSGGtGEEFEAVMVDTGQVAAEYGRLKSDKKGNAK------------------------
>tr|E0FEV9|E0FEV9_ACTPL Cell envelope integrity inner membrane protein TolA OS=Actinobacillus pleuropneumoniae serovar 12 str. 1096 GN=appser12_3410 PE
---------------------------------------MeeAaGGSGGtGEEFEAVMVDTGQVAAEYGRLKSDKKGNAK------------------------
>tr|B8F375|B8F375_HAEPS Cell envelope integrity inner membrane protein TolA OS=Haemophilus parasuis serovar 5 (strain SH0165) GN=tolA PE=4 SV=1
----KYQNDRLELAIIVSVLLHLLLIGSLILGSFFTNTHLaSaGGSGGdSESLEAVMVDTGQVAAEYGRLKAEKQGQAK------------------------
>tr|A0A063CTM9|A0A063CTM9_HAEPR Cell envelope biogenesis protein TolA OS=Haemophilus parasuis HPS10 GN=HPS10_07250 PE=4 SV=1
----KYQNDRLELAIIVSVLLHLLLIGLLILGSFFTNTHLaSaGGSGGdSESLEAVIVDTGQVAAEYGRLKAEKQGQAK------------------------
>tr|U4S373|U4S373_HAEPR Protein TolA OS=Haemophilus parasuis MN-H GN=tolA PE=4 SV=1
----KYQNDRLELAIIVSVLLHLLLIGLLILGSFFTNTHLaSaGGSGGdSESLEAVMVDTGQVAAEYGRLKAEKQGQAK------------------------
>tr|A0A143CF17|A0A143CF17_HAEPR Cell envelope integrity protein TolA OS=Haemophilus parasuis GN=A4U84_01535 PE=4 SV=1
----KYQNDRLELAIIVSVLLHLLLIGLLILGSFFTNTHLaSaGGSGGdSESLEAVIVDTGQVAAEYGRLKAEKQGQAK------------------------
>tr|U4SZJ4|U4SZJ4_HAEPR Protein TolA (Fragment) OS=Haemophilus parasuis 174 GN=HPS174_1429 PE=4 SV=1
----------------------------------------------------------------------------------------------------
>tr|U4SZK7|U4SZK7_HAEPR Protein TolA (Fragment) OS=Haemophilus parasuis 174 GN=HPS174_0056 PE=4 SV=1
----KYQNDRLELAIIVSVLLHLLLIGLLILGSFFTNTHLaSaGGSGGdSESLEAVIVDTGQVAAEYGRLKAEKQGQAK------------------------
>tr|A0A011M0H2|A0A011M0H2_MANHA Cell envelope biogenesis protein TolA OS=Mannheimia haemolytica serotype A1/A6 str. PKL10 GN=AK33_00805 PE=4 SV=1
----KSQQDRLELAVIISILLHILLIGLLLLGSLFTKTELaaAGGSGGdSDSFEAVMVDTGQVAAEYGQLVAEKKGTK-------------------------
>tr|E1W4B3|E1W4B3_HAEP3 Membrane anchored protein in TolA-TolQ-TolR complex OS=Haemophilus parainfluenzae (strain T3T1) GN=PARA_10990 PE=4 SV=1
----NNRRKKRANEFVISIAMHLALFGLLIWSSLYQTVEIMgGGEGEGDAMGAVMVDTGSAAQEWGRIQQQKKGQTD------------------------
>tr|B0BT51|B0BT51_ACTPJ Colicin import membrane protein OS=Actinobacillus pleuropneumoniae serotype 3 (strain JL03) GN=tolA1 PE=4 SV=1
----KSKNDRLELAVIVSILLHALLIGLLILGSFFTKTTLeeAaGGSGGtGEEFEAVMVDTGQVAAEYGRLKSDKKGNAK------------------------
>tr|E0EW71|E0EW71_ACTPL Cell envelope integrity inner membrane protein TolA OS=Actinobacillus pleuropneumoniae serovar 9 str. CVJ13261 GN=appser9_3260 
------------------------MIGLLILGSFFTKTTLeeAaGGSGGtGEEFEAVMVDTGQVAAEYGRLKSDKKGNAK------------------------
>tr|E0F8L6|E0F8L6_ACTPL Cell envelope integrity inner membrane protein TolA OS=Actinobacillus pleuropneumoniae serovar 11 str. 56153 GN=appser11_3270 P
------------------------MIGLLILGSFFTKTTLeeAaGGSGGtGEEFEAVMVDTGQVAAEYGRLKSDKKGNAK------------------------
>tr|E0E6B1|E0E6B1_ACTPL Cell envelope integrity inner membrane protein TolA OS=Actinobacillus pleuropneumoniae serovar 1 str. 4074 GN=appser1_3250 PE=4
------------------------MIGLLILGSFFTKTTLeeAaGGSGGtGEEFEAVMVDTGQVAAEYGRLKSDKKGNAK------------------------
>tr|A0A0A7MFK2|A0A0A7MFK2_ACTEU Cell envelope biogenesis protein TolA OS=Actinobacillus equuli subsp. equuli GN=ACEE_05775 PE=4 SV=1
----KSKDDRLELAVIVSVLLHALLIGLLLLGSFFTKTTLeeAaGGSGGtGEEFEAVMVDTGQVAAEYGRLKSDKKGSAQ------------------------
>tr|A0A0A2Z642|A0A0A2Z642_9PAST Cell envelope biogenesis protein TolA OS=Gallibacterium anatis GN=IO46_05735 PE=4 SV=1
----YNQQQKFKKAVLISILLHILLFGLLFIGSRLEEVRPMgGGEGNGEVLGAIMVDTGAAAQEWGRLQQEKKGNPP------------------------
>tr|F4HEH4|F4HEH4_GALAU Cell envelope integrity inner membrane protein TolA OS=Gallibacterium anatis (strain UMN179) GN=UMN179_02047 PE=4 SV=1
----YNQQQKFKKAVLISSLLHILLFGLLFIGSRLEEVRPMgGGEGNGEVLGAIMVDTGAAAQEWGRLQQEKKGNPP------------------------
>tr|A0A0A2YB33|A0A0A2YB33_9PAST Cell envelope biogenesis protein TolA OS=Gallibacterium anatis IPDH697-78 GN=JP30_03355 PE=4 SV=1
----YNQQQKFKKAVLISILLHILLFGLLFIGSRLEEVRPMgGGEGNGEVLGAIMVDTGAAAQEWGRLQQEKKGNPP------------------------
>tr|A0A0A2YUR4|A0A0A2YUR4_9PAST Cell envelope biogenesis protein TolA OS=Gallibacterium anatis GN=JP29_03445 PE=4 SV=1
----YNQQQKFKKAVLISILLHILLFGLLFIGSRLEEVRPMgGGEGNGEVLGAIMVDTGAAAQEWGRLQQEKKGNPP------------------------
>tr|A0A0A2Y7I7|A0A0A2Y7I7_9PAST Cell envelope biogenesis protein TolA OS=Gallibacterium anatis GN=JP32_02760 PE=4 SV=1
----YNQQQKFKKAVLISILLHILLFGLLFIGSRLEEVRPMgGGEGNGEVLGAIMVDTGAAAQEWGRLQQEKKGNPP------------------------
>tr|A0A0A2Y1M3|A0A0A2Y1M3_9PAST Cell envelope biogenesis protein TolA (Fragment) OS=Gallibacterium genomosp. 1 GN=JP36_09840 PE=4 SV=1
----------------------------------------------------------------------------------------------------
>tr|A0A1A7PA12|A0A1A7PA12_9PAST Cell envelope biogenesis protein TolA (Fragment) OS=Gallibacterium genomosp. 1 GN=QV04_08535 PE=4 SV=1
----------------------------------------------------------------------------------------------------
>tr|A0A0A3AFE0|A0A0A3AFE0_9PAST Cell envelope biogenesis protein TolA OS=Gallibacterium anatis GN=JP28_00825 PE=4 SV=1
----YNQQQKFKKAVLISILLHILLFGLLFIGSRLEEVRPMgGGEGNGEVLGAIMVDTGAAAQEWGRLQQEKKGNPP------------------------
>tr|W0Q7B6|W0Q7B6_9PAST Cell envelope integrity inner membrane protein TolA OS=Mannheimia varigena USDA-ARS-USMARC-1261 GN=X781_15980 PE=4 SV=1
----KSQQDRLELAVIISILLHILLIGLLLLGSLFTKTELaaAGGSGGdSDSFEAVMVDTGQVAAEYGQLMAEKKGSKP------------------------
>tr|A0A0K9L487|A0A0K9L487_HAEIF Cell envelope biogenesis protein TolA OS=Haemophilus influenzae GN=ABN48_08405 PE=4 SV=1
----NNRQKKGINAFAISILLHFILFGLLILSSLYHTVEIMgGGEGEGDAIGAVIVDTGTAAQEWGRIQQQKKGQAD------------------------
>tr|A4NVU5|A4NVU5_HAEIF Cell envelope integrity inner membrane protein TolA OS=Haemophilus influenzae 22.4-21 GN=tolA PE=4 SV=1
----------------------------------------------------------------------------------------------------
>tr|A4MY07|A4MY07_HAEIF Cell envelope integrity inner membrane protein TolA OS=Haemophilus influenzae 22.1-21 GN=tolA PE=4 SV=1
----NNRQKKGINAFAISILLHFILFGLLILSSLYHTVEIMgGGEGEGDVIGAVIVDTGTAAQEWGRIQQQKKRASG------------------------
>tr|A4NVU0|A4NVU0_HAEIF Cell envelope integrity inner membrane protein TolA OS=Haemophilus influenzae 22.4-21 GN=tolA PE=4 SV=1
----NNRQKKGINAFAISILLHFILFGLLILSSLYHTVEIMgGGEGEGDAIGAVIVDTGTAAQEWGRIQQQKKRASG------------------------
>tr|A0A1A7P916|A0A1A7P916_9PAST Cell envelope biogenesis protein TolA OS=Gallibacterium anatis GN=QV02_09980 PE=4 SV=1
----YNQQQKFKKAVLISILLHILLFGLLFIGSRLEEVKPMgGGEGNGEVLGAIMVDTGAAAQEWGRLQQEKKGNPP------------------------
>tr|A0A1A7QCF8|A0A1A7QCF8_9PAST Cell envelope biogenesis protein TolA OS=Gallibacterium salpingitidis GN=QV08_02260 PE=4 SV=1
----YNQQQKFKKAVLISIVLHVLLFALLFIGSRLEEVRPMgGGEGNGEVLGAIMVDTGAAAQEWGRLQQEKKGNPP------------------------
>tr|A0A1A7P0M0|A0A1A7P0M0_9PAST Cell envelope biogenesis protein TolA OS=Gallibacterium salpingitidis GN=QS62_01885 PE=4 SV=1
----YNQQQKFKKAVLISIVLHVLLFALLFIGSRLEEVRPMgGGEGNGEVLGAIMVDTGAAAQEWGRLQQEKKGNPP------------------------
>tr|K0G6A9|K0G6A9_ACTSU Cell envelope integrity inner membrane protein TolA OS=Actinobacillus suis H91-0380 GN=ASU2_05530 PE=4 SV=1
----KSKDDRLELAVIVSVLLHALLIGLLLLGSFFTKTTLeeAaGGSGGtGEEFEAVMVDTGQVAAEYGRLKSDKKGNAQ------------------------
>tr|W0R6M6|W0R6M6_BIBTR Protein tolA OS=Bibersteinia trehalosi USDA-ARS-USMARC-190 GN=F544_8780 PE=4 SV=1
------------------------MIGLLFLGSLFTKIVLpaAGGSGGdSDAFDAVMVDTGQVAAEYGRLKAEKQGAKE------------------------
>tr|A0A0E1RJK8|A0A0E1RJK8_HAEPR Cell envelope integrity inner membrane protein TolA OS=Haemophilus parasuis 29755 GN=tolA PE=4 SV=1
----KYQNDRLELAIIVSVLLHLLLIGLLILGSFFTNTHLaSaGGSGGdSESLEAVMVDTGQVAAEYGRLKAEKQGQAK------------------------
>tr|A0A084EW54|A0A084EW54_HAEPR Uncharacterized protein OS=Haemophilus parasuis GN=HS327_01472 PE=4 SV=1
----KYQNDRLELAIIVSVLLHLLLIGLLILGSFFTNTHLaSaGGSGGdSESLEAVMVDTGQVAAEYGRLKAEKQGQAK------------------------
>tr|A0A179CZK8|A0A179CZK8_BIBTR Cell envelope biogenesis protein TolA OS=Bibersteinia trehalosi Y31 GN=F480_02075 PE=4 SV=1
----KYQNDRLELAVIVSILLHLVLIGLLFLGSLFTKIVLpaAgGGSGGdSDAFDAVMVDTGQVAAEYGRLKAEKQGAKE------------------------
>tr|I3BFG7|I3BFG7_HAEPA Uncharacterized protein OS=Haemophilus parainfluenzae HK2019 GN=HMPREF1119_1791 PE=4 SV=1
----NNRRKKRANEFVISIAMHLALFGLLIWSSLYQTVEIMgGGEGEGDAMGAVMVDTGSAAQEWGRIQQQKKGQTD------------------------
>tr|F0EV37|F0EV37_HAEPA Protein TolA OS=Haemophilus parainfluenzae ATCC 33392 GN=tolA PE=4 SV=1
----NNRRKKRANEFVISIAMHLALFGLLIWSSLYQTVEIMgGGEGEGDAMGAVMVDTGSAAQEWGRIQQQKKGQTN------------------------
>tr|F9QA34|F9QA34_9PAST Putative uncharacterized protein OS=Haemophilus pittmaniae HK 85 GN=HMPREF9952_0326 PE=4 SV=1
--------------------MHLALFGLLIWSSLYQTVEIMgGGEGEGDAMGAVMVDTGSAAQEWGRIQQQKKGQTD------------------------
>tr|I2NFS6|I2NFS6_9PAST Uncharacterized protein OS=Haemophilus paraphrohaemolyticus HK411 GN=HMPREF1054_0881 PE=4 SV=1
--------------------MHALLIGLLLLGSLFTNITLppAaGGNGGdGEEFEAVMVDTGQVAAEYGRLQSDRKGNAQ------------------------
>tr|I3DNM8|I3DNM8_HAEPH TolA-like protein OS=Haemophilus parahaemolyticus HK385 GN=HMPREF1050_1819 PE=4 SV=1
---------------------------------MFTNITLppAaGGNGGdGEEFEAVMVDTGQVAAEYSRLQSDRKGNAQ------------------------
>tr|A0A0A3A1W3|A0A0A3A1W3_9PAST Cell envelope biogenesis protein TolA OS=Gallibacterium anatis 4895 GN=IO48_02010 PE=4 SV=1
----YNQQQKFKKAVLISILLHILLFGLLFIGSRLEEVRPMgGGEGNGEVLGAIMVDTGAAAQEWGRLQQEKKGNPP------------------------
>tr|U1H2C4|U1H2C4_9PAST Cell envelope biogenesis protein TolA OS=Gallibacterium anatis 12656/12 GN=N561_03885 PE=4 SV=1
----YNQQQKFKKAVLISILLHILLFGLLFIGSRLEEVRPMgGGEGNGEVLGAIMVDTGAAAQEWGRLQQEKKGNPP------------------------
>tr|A5UGQ2|A5UGQ2_HAEIG Uncharacterized protein OS=Haemophilus influenzae (strain PittGG) GN=CGSHiGG_05075 PE=4 SV=1
----NNRQKKGINAFAISILLHFILFGLLILSSLYHTVEIMgGGEGEGDVIGAVIVDTGTAAQEWGRIQQQKKGQSD------------------------
>tr|A4N2U1|A4N2U1_HAEIF Cell envelope integrity inner membrane protein TolA OS=Haemophilus influenzae R3021 GN=tolA PE=4 SV=1
----NNRQKKGINAFAISILLHFILFGLLILSSLYHTVEIMgGGEGEGNAMGAVIVDTGTAAQEWGRIQQQKKGQAD------------------------
>tr|A0A0E1WIS2|A0A0E1WIS2_HAEIF TolA protein OS=Haemophilus influenzae NT127 GN=HIAG_00783 PE=4 SV=1
----NNRQKKGINAFAISILLHFILFGLLILSSLYRTVEIMgGGEGEGDVIGAVIVDTGTAAQEWGRIQQQKKGQAD------------------------
>tr|A0A0D0HPF5|A0A0D0HPF5_HAEIF Cell envelope biogenesis protein TolA OS=Haemophilus influenzae GN=tolA PE=4 SV=1
----NNRQKKGINAFAISILLHFILFGLLILSSLYHTVEIMgGGEGEGDVIGAVIVDTGTAAQEWGRIQQQKKGQSD------------------------
>tr|A4MY06|A4MY06_HAEIF Cell envelope integrity inner membrane protein TolA OS=Haemophilus influenzae 22.1-21 GN=CGSHi22121_06990 PE=4 SV=1
----------------------------------------------------------------------------------------------------
>tr|H0KH78|H0KH78_AGGAC Cell envelope integrity inner membrane protein TolA OS=Aggregatibacter actinomycetemcomitans RhAA1 GN=tolA PE=4 SV=1
----NKRQKGDVDAVVISIIMHLALFGLLILSSLYHNIDIMgGGEGDnGEVIGAVMVDTGSAAQEWGRIQQQKKGQAD------------------------
>tr|A0A0A2XDR6|A0A0A2XDR6_9PAST Cell envelope biogenesis protein TolA OS=Gallibacterium genomosp. 2 GN=P375_09590 PE=4 SV=1
----YNQQQKFKKAVLISILLHILLFGLLFIGSRLEEVRPMgGGEGNGEVLGAIMVDTGAAAQEWGRLQQEKKGNPP------------------------
>tr|Q4QNF9|Q4QNF9_HAEI8 TolA OS=Haemophilus influenzae (strain 86-028NP) GN=tolA PE=4 SV=1
----NNRQKKGINAFAISILLHFILFGLLILSSLYHTVEIMgGGEGEGDVIGAVIVDTGTAAQEWGRIQQQKKGQAD------------------------
>tr|A0A1A7NSF7|A0A1A7NSF7_9PAST Cell envelope biogenesis protein TolA OS=Gallibacterium genomosp. 3 GN=QV01_04850 PE=4 SV=1
----YNQQQKFKKAVLISIVLHVLLFALLFIGSRLEEVRPMgGGEGNGEVLGAIMVDTGAAAQEWGRLQQEKKGNPP------------------------
>tr|A0A1A7Q4F3|A0A1A7Q4F3_9PAST Cell envelope biogenesis protein TolA OS=Gallibacterium genomosp. 3 GN=QV07_05595 PE=4 SV=1
----YNQQQKFKKAVLISIVLHVLLFALLFIGSRLEEVRPMgGGEGNGEVLGAIMVDTGAAAQEWGRLQQEKKGNPP------------------------
>tr|S9ZEI4|S9ZEI4_MANHA Cell envelope biogenesis protein TolA OS=Mannheimia haemolytica D35 GN=L278_09955 PE=4 SV=1
----KSQQDRLELAVIVSILLHILLIGLLLLGSLFTKTELaaAGGSGGdSDSFEAVMVDTGQVAAEYGQLLAEKKGSKA------------------------
>tr|Q06PR8|Q06PR8_MANHA Cell envelope biogenesis protein TolA OS=Mannheimia haemolytica GN=tolA PE=4 SV=1
----KSQQDRLELAVIVSILLHILLIGLLLLGSLFTKTELaaAGGSGGdSDSFEAVMVDTGQVAAEYGQLLAEKKGSKA------------------------
>tr|M9X2T7|M9X2T7_MANHA TolA-like protein OS=Mannheimia haemolytica M42548 GN=MHH_c25040 PE=4 SV=1
----KSQQDRLELAVIVSILLHILLIGLLLLGSLFTKTELaaAGGSGGdSDSFEAVMVDTGQVAAEYGQLLAEKKGSKA------------------------
>tr|E2P9J2|E2P9J2_MANHA Cell envelope integrity inner membrane protein TolA OS=Mannheimia haemolytica serotype A2 str. BOVINE GN=COK_1837 PE=4 SV=1
----KSQQDRLELAVIVSILLHILLIGLLLLGSLFTKTELaaAGGSGGdSDSFEAVMVDTGQVAAEYGQLLAEKKGSKA------------------------
>tr|A0A0B5BWZ5|A0A0B5BWZ5_MANHA Protein tolA OS=Mannheimia haemolytica USDA-ARS-USMARC-184 GN=B824_17010 PE=4 SV=1
-----------------------MLIGLLLLGSLFTKTELaaAGGSGGdSDSFEAVMVDTGQVAAEYGQLLAEKKGSKA------------------------
>tr|A0A017QGH4|A0A017QGH4_HAEPR Cell envelope integrity inner membrane protein TolA OS=Haemophilus parasuis str. Nagasaki GN=HPNK_07698 PE=4 SV=1
----KYQNDRLELAIIVSVLLHLLLIGSLILGSFFTNTHLaSaGGSGGdSESLEAVMVDTGQVAAEYGRLKAEKQGQAK------------------------
>tr|M4R7L5|M4R7L5_BIBTR Protein tolA OS=Bibersteinia trehalosi USDA-ARS-USMARC-192 GN=WQG_8510 PE=4 SV=1
------------------------MIGLLFLGSLFTKIVLpaAGGSGGdSDAFDAVMVDTGQVAAEYGRLKAEKQGTKE------------------------
>tr|W0QAQ8|W0QAQ8_9PAST Cell envelope integrity inner membrane protein TolA OS=Mannheimia varigena USDA-ARS-USMARC-1296 GN=X808_14570 PE=4 SV=1
------------------------MIGLLLLGSLFTKTELatAGGSGGdSDSFEAVMVDTGQVAAEYGQLMAEKKGTK-------------------------
>tr|E8KIE1|E8KIE1_9PAST Protein TolA OS=Actinobacillus ureae ATCC 25976 GN=tolA PE=4 SV=1
---------------------------MLLLGSFFTKTTLeeAaGGSGGtGEEFEAVMVDTGQVAAEYGRLKSDKKGNAQ------------------------
>tr|C5S0B6|C5S0B6_9PAST Colicin import membrane protein OS=Actinobacillus minor NM305 GN=AM305_06706 PE=4 SV=1
---------------------------------MFTDTTLpeAaGGNGGsGEEFEAVMVDTGQVAAEYGRLKSDKKGTSS------------------------
>tr|C8KZJ1|C8KZJ1_9PAST Uncharacterized protein (Fragment) OS=Actinobacillus minor 202 GN=AM202_03330 PE=4 SV=1
---------------------------------MFTDTTLpeAaGGNGGsGEEFEAVMVDTGQVAAEYGRLKSDKKGTSS------------------------
>tr|C8KY46|C8KY46_9PAST Colicin import membrane protein (Fragment) OS=Actinobacillus minor 202 GN=AM202_00835 PE=4 SV=1
----------------------------------------------------------------------------------------------------
>tr|U4RUZ6|U4RUZ6_HAEPR Protein TolA OS=Haemophilus parasuis SW114 GN=tolA PE=4 SV=1
----KYQNDRLELAIIVSVLLHLLLIGLLILGSFFTNTHLaSaGGSGGdSESLEAVMVDTGQVAAEYGRLKAEKQGQAK------------------------
>tr|U4SP58|U4SP58_HAEPR Protein TolA OS=Haemophilus parasuis D74 GN=tolA PE=4 SV=1
----------------MSVLLHLLLIGLLILGSFFTNTHLaSaGGSGGdSESLEAVMVDTGQVAAEYGRLKAEKQGQAK------------------------
>tr|A0A0B7J9I3|A0A0B7J9I3_PHOPO Protein TolA OS=Photobacterium phosphoreum ANT-2200 GN=tolA PE=4 SV=1
-----MKKSNYSKSVVISVAIHALLIVLLLWGADFTFDNKqpV-----GNTIQATMVDPAMLNQQAQQIRQQRQAAKE------------------------
>tr|A0A0H4HUB6|A0A0H4HUB6_HAEDC Cell envelope biogenesis protein TolA OS=Haemophilus ducreyi GN=RZ68_06415 PE=4 SV=1
------------------------MIGLFLLGSFFTNTVLes-aGGNDGnGQEFEAVMVNTEQIANQYNQPKKNNKSNLP------------------------
>tr|W0Q7B6|W0Q7B6_9PAST Cell envelope integrity inner membrane protein TolA OS=Mannheimia sp. USDA-ARS-USMARC-1261 GN=X781_15980 PE=4 SV=1
----KSQQDRLELAVIISILLHILLIGLLLLGSLFTKTELaaAGGSGGdSDSFEAVMVDTGQVAAEYGQLMAEKKGSKP------------------------
>tr|A0A1D2Q6C6|A0A1D2Q6C6_MANHA Cell envelope integrity protein TolA OS=Mannheimia haemolytica GN=BHC25_07540 PE=4 SV=1
----KSQQDRLELAVIVSILLHILLIGLLLLGSLFTKTELaaAGGSGGdSDSFEAVMVDTGQVAAEYGQLLAEKKGSKA------------------------
>tr|A0A1B8T3P4|A0A1B8T3P4_HAEPA Cell envelope integrity protein TolA OS=Haemophilus parainfluenzae GN=BBB48_04970 PE=4 SV=1
----NNRRKKRANEFVISIAMHLALFGLLIWSSLYQTVEIMgGGEGEGDAMGAVMVDTGSAAQEWGRIQQQKKGQTD------------------------
>tr|A0A1F0UJD8|A0A1F0UJD8_9PAST Cell envelope integrity protein TolA OS=Haemophilus sp. HMSC073C03 GN=HMPREF2948_09715 PE=4 SV=1
----NNRRKKRANEFVISIAMHLALFGLLIWSSLYQTVEIMgGGEGEGDAMGAVMVDTGTAAQEWGRIQQQKKGQTD------------------------
>tr|A0A1B8QXD2|A0A1B8QXD2_9PAST Cell envelope integrity protein TolA OS=Haemophilus sp. CCUG 60358 GN=A9500_02615 PE=4 SV=1
----NNRRKKRANEFVISIAMHLALFGLLIWSSLYQTVEIMgGGEGEGDAMGAVMVDTGSAAQEWGRIQQQKKGQTD------------------------
>tr|A0A1A7P916|A0A1A7P916_9PAST Cell envelope biogenesis protein TolA OS=Gallibacterium anatis GN=QV03_06970 PE=4 SV=1
----YNQQQKFKKAVLISILLHILLFGLLFIGSRLEEVKPMgGGEGNGEVLGAIMVDTGAAAQEWGRLQQEKKGNPP------------------------
>tr|Q06PR8|Q06PR8_MANHA Protein TolA OS=Mannheimia haemolytica GN=tolA PE=4 SV=1
----KSQQDRLELAVIVSILLHILLIGLLLLGSLFTKTELaaAGGSGGdSDSFEAVMVDTGQVAAEYGQLLAEKKGSKA------------------------
>tr|A0A1Q5Y3D7|A0A1Q5Y3D7_HAEIF Cell envelope integrity protein TolA OS=Haemophilus influenzae GN=BLA59_05150 PE=4 SV=1
----NNRQKKGINAFAISILLHFILFGLLILSSLYHTVEIMgGGEGEGDVIGAVIVDTGTAAQEWGRIQQQKKGQSD------------------------
>tr|A0A1S1FJE3|A0A1S1FJE3_9PAST Cell envelope integrity protein TolA OS=Haemophilus sp. HMSC61B11 GN=HMPREF3263_10310 PE=4 SV=1
----NNRRKKRANEFVISIAMHLALFGLLIWSSLYQTVEIMgGGEGEGDAMGAVMVDTGSAAQEWGRIQQQKKGQTD------------------------
>tr|A0A1R0EFR6|A0A1R0EFR6_HAEPA Cell envelope integrity protein TolA OS=Haemophilus parainfluenzae GN=BSN92_01375 PE=4 SV=1
----NNRRKKRANEFVISIAMHLALFALLIWSSLYQTIEIMgGGEGEGDAMGAVMVDTGSAAQEWGRIQQQKKGQTD------------------------
>tr|A0A1R0EDX8|A0A1R0EDX8_HAEPA Cell envelope integrity protein TolA OS=Haemophilus parainfluenzae GN=BSO15_01085 PE=4 SV=1
----NNRRKKRANEFVISIAMHLALFALLIWSSLYQTIEIMgGGEGEGDAMGAVMVDTGSAAQEWGRIQQQKKGQTD------------------------
>tr|A0A1T0A7B6|A0A1T0A7B6_HAEPR Cell envelope integrity protein TolA OS=Haemophilus parasuis GN=B0183_06745 PE=4 SV=1
----KYQNDRLELAIIVSVLLHLLLIGLLILGSFFTNTHLaSaGGSGGdSESLEAVMVDTGQVAAEYGRLKAEKQGQAK------------------------
>tr|A0A1V3TTG5|A0A1V3TTG5_9PAST Cell envelope integrity protein TolA OS=Pasteurellaceae bacterium 15-036681 GN=BMT54_03110 PE=4 SV=1
----KYQNDKLSLAVIVSVLLHLLLIGLLLLGSLFTNTVLpsSaGGSGGdSESFEAVMVDTGQVSAEYGRLQANKQGVKP------------------------
>tr|A0A1T0ARL5|A0A1T0ARL5_9PAST Cell envelope integrity protein TolA OS=Haemophilus paracuniculus GN=B0187_07430 PE=4 SV=1
----KTKNDRLELAVIASILLHLLLIGLLLLGSLFTKVELps-aGGSGGsSEDFEAVMVDTGQVAAEYGRLKAEKQANPK------------------------
>tr|A0A1W1UMC8|A0A1W1UMC8_9PAST Cell division and transport-associated protein TolA OS=Pasteurella testudinis DSM 23072 GN=SAMN05660772_02036 PE=4 SV=1
----TEKTQKLNRAVLISTILHGLLFGILILGSLWYKYMPaAgGGEGEGDVMGAVMVDTGSAAQEWGRIQQQQKGDVD------------------------
>tr|A0A1T5HYS9|A0A1T5HYS9_9GAMM Cell envelope integrity inner membrane protein TolA OS=Photobacterium piscicola GN=CZ809_01494 PE=4 SV=1
-----MKKSNYSTSVIISVFVHALFIVLLLWGADFTFDKKpsV-----GNTIQATMIDPAILNQQAQQIRQQRQAAKD------------------------
>tr|A0A080KFN5|A0A080KFN5_9GAMM Histone H1-like nucleoprotein HC2 (Fragment) OS=Gilliamella apicola SCGC AB-598-I20 GN=GASC598I20_010940 PE=4 SV=1 
--MSSKLNSKLSLSFIISIILHGLLIFILAYQFVPNDNGQNYGNINGNSIDAVMIDPSVMTEDFQRQLQSQINQKKEEQLRQ------AKELAEKAAA--
