# Supplementary material for: Force-Generation by the Trans-Envelope Tol-Pal System
Source: Front Microbiol. 2022 Mar 3;13:852176. doi: 10.3389/fmicb.2022.852176 (PMC8928145; doi:10.3389/fmicb.2022.852176)
Supplement: Supplementary file 2 [file Data_Sheet_2.ZIP › Supplementary-RaptorX/TolQ(A)-TolR(B).all_in_one/688448A_688448B.epad_inter]

1 1 0.003119 0.005289 0.007764 0.011334 0.017374 0.026510 0.035797 0.044551 0.053546 0.068527 0.087435 99.638759
1 2 0.002979 0.004612 0.006567 0.010194 0.017153 0.026515 0.035655 0.045345 0.056014 0.070892 0.086789 99.637285
1 3 0.003986 0.006573 0.009305 0.013633 0.022055 0.033682 0.044235 0.053642 0.063321 0.077746 0.093692 99.578131
1 4 0.004867 0.007547 0.010425 0.015318 0.024261 0.035666 0.045137 0.053407 0.062411 0.076824 0.093208 99.570927
1 5 0.005021 0.008305 0.011565 0.016205 0.024734 0.036720 0.047134 0.055259 0.063046 0.075844 0.090503 99.565666
1 6 0.006415 0.009280 0.012363 0.018278 0.028765 0.040449 0.049426 0.057913 0.067389 0.080846 0.094892 99.533981
1 7 0.006189 0.010673 0.015198 0.021145 0.031583 0.045732 0.057787 0.066650 0.074369 0.086445 0.099777 99.484457
1 8 0.007264 0.010080 0.013281 0.020236 0.032860 0.046744 0.057646 0.068622 0.080870 0.096528 0.111999 99.453869
1 9 0.005271 0.009002 0.013155 0.019392 0.031043 0.047475 0.062903 0.076485 0.089967 0.108655 0.128476 99.408173
1 10 0.005238 0.008371 0.011961 0.018172 0.029924 0.046322 0.061933 0.076768 0.092826 0.115474 0.140017 99.392996
1 11 0.004587 0.007064 0.010004 0.015461 0.025966 0.041284 0.056805 0.072935 0.091600 0.118889 0.149965 99.405438
1 12 0.005715 0.010663 0.015900 0.022230 0.033890 0.053550 0.074367 0.092875 0.112524 0.143475 0.181211 99.253601
1 13 0.005562 0.009076 0.013078 0.019599 0.031573 0.049957 0.069463 0.089814 0.113497 0.149100 0.192381 99.256903
1 14 0.007435 0.010838 0.014638 0.022346 0.036614 0.055849 0.073934 0.094742 0.122632 0.163178 0.210106 99.187691
1 15 0.004750 0.007931 0.011575 0.017492 0.028395 0.045934 0.064689 0.084496 0.109580 0.149955 0.201479 99.273722
1 16 0.005009 0.009431 0.014501 0.020905 0.032062 0.052336 0.075981 0.100553 0.130901 0.181735 0.251661 99.124922
1 17 0.005450 0.008632 0.012240 0.018624 0.030133 0.048158 0.067596 0.089452 0.117628 0.161834 0.219106 99.221149
1 18 0.004674 0.008522 0.012949 0.019009 0.029684 0.049070 0.071980 0.097102 0.129256 0.183107 0.257966 99.136679
1 19 0.006582 0.011159 0.015899 0.022888 0.035208 0.055913 0.078550 0.103033 0.134338 0.185826 0.255219 99.095383
1 20 0.008201 0.013022 0.017907 0.026017 0.040453 0.063147 0.086568 0.112499 0.146718 0.201886 0.274436 99.009146
1 21 0.006339 0.012301 0.018934 0.026740 0.039410 0.062383 0.089659 0.119879 0.158470 0.221881 0.310578 98.933424
1 22 0.003670 0.006747 0.010640 0.016415 0.026457 0.044749 0.067604 0.094318 0.128428 0.185268 0.266092 99.149613
1 23 0.004959 0.008159 0.011888 0.018699 0.031697 0.053520 0.079487 0.113914 0.165329 0.250174 0.367478 98.894697
1 24 0.004593 0.008701 0.013777 0.021939 0.038796 0.071427 0.114517 0.171109 0.257283 0.404471 0.609060 98.284324
1 25 0.002973 0.005860 0.009899 0.016601 0.029974 0.056088 0.091633 0.138643 0.208632 0.329466 0.503549 98.606684
1 26 0.002808 0.005576 0.009645 0.016756 0.031438 0.061109 0.103049 0.160420 0.247155 0.397018 0.612888 98.352141
1 27 0.004002 0.008159 0.014521 0.026615 0.056552 0.122882 0.221399 0.352679 0.543689 0.845635 1.221228 96.582641
1 28 0.006175 0.014460 0.028331 0.050329 0.097652 0.193370 0.324712 0.477724 0.680697 0.995133 1.394716 95.736698
1 29 0.004452 0.010243 0.019534 0.034459 0.069363 0.145626 0.255407 0.386380 0.562063 0.844854 1.198773 96.468849
1 30 0.011374 0.027364 0.051054 0.082994 0.152855 0.295224 0.471974 0.645917 0.857754 1.178678 1.547077 94.677732
1 31 0.030991 0.075263 0.135338 0.208829 0.361524 0.638401 0.929778 1.142726 1.352623 1.667280 2.019555 91.437693
1 32 0.038606 0.074254 0.115705 0.180163 0.312000 0.529235 0.756640 0.969480 1.217185 1.553362 1.910581 92.342787
1 33 0.030905 0.056965 0.090738 0.153682 0.291114 0.514073 0.736932 0.937072 1.163398 1.471213 1.788063 92.765844
1 34 0.180359 0.240663 0.301237 0.452702 0.711486 0.981186 1.151231 1.310068 1.531496 1.818636 2.088065 89.232872
1 35 0.248470 0.409555 0.487443 0.586441 0.817359 1.153838 1.373324 1.469617 1.594737 1.823774 2.059310 87.976133
1 36 0.142894 0.218173 0.288242 0.422761 0.687758 1.045460 1.321730 1.522245 1.730863 1.990841 2.220827 88.408203
1 37 0.118885 0.178139 0.236952 0.353992 0.579010 0.889717 1.127341 1.284084 1.437103 1.673542 1.918501 90.202736
1 38 0.197587 0.413263 0.528783 0.553911 0.682090 0.998890 1.286250 1.391161 1.443566 1.617519 1.851944 89.035036
1 39 0.094751 0.235371 0.388459 0.476281 0.616696 0.960201 1.311744 1.437100 1.450700 1.582810 1.791196 89.654690
1 40 0.049793 0.088067 0.127577 0.183087 0.289766 0.491358 0.724202 0.915196 1.068434 1.286956 1.540701 93.234865
1 41 0.038737 0.068143 0.104073 0.166467 0.288173 0.477540 0.670222 0.847696 1.039521 1.284959 1.531001 93.483474
1 42 0.015481 0.025111 0.038861 0.066784 0.122586 0.215699 0.326313 0.456425 0.619961 0.856648 1.141586 96.114542
1 43 0.014978 0.029530 0.046000 0.069638 0.118594 0.213881 0.333368 0.466582 0.643057 0.922181 1.284938 95.857252
1 44 0.010640 0.018496 0.029745 0.049424 0.082838 0.140289 0.214325 0.305166 0.420167 0.607698 0.881852 97.239363
1 45 0.013618 0.028846 0.046853 0.073098 0.134604 0.267558 0.448648 0.655139 0.932889 1.369520 1.919690 94.109538
1 46 0.011040 0.018284 0.030895 0.059949 0.121951 0.240237 0.414239 0.654987 0.966291 1.416257 1.998245 94.067627
1 47 0.023006 0.052589 0.101333 0.186038 0.370951 0.725588 1.188636 1.687164 2.265142 3.067401 3.978611 86.353544
1 48 0.076126 0.132700 0.218649 0.408125 0.839582 1.502276 2.148983 2.717440 3.356911 4.235772 4.974521 79.388914
1 49 0.081184 0.139016 0.238850 0.487737 1.071670 1.956724 2.864951 3.705659 4.414313 4.850751 4.790328 75.398817
1 50 0.276092 0.365880 0.532328 1.044398 2.057087 3.020228 3.486582 3.732511 3.854873 3.846536 3.641236 74.142248
1 51 0.069455 0.123509 0.197402 0.334658 0.608262 1.036077 1.496843 1.970395 2.503106 3.123414 3.654823 84.882059
1 52 0.044697 0.078187 0.124108 0.215527 0.406377 0.712220 1.057789 1.444972 1.929033 2.546752 3.164919 88.275419
1 53 0.076645 0.104387 0.152437 0.288441 0.568487 0.922843 1.247264 1.587186 1.943671 2.299531 2.597872 88.211237
1 54 0.020273 0.036185 0.058172 0.099326 0.187149 0.340412 0.525961 0.740378 1.013538 1.373065 1.749645 93.855896
1 55 0.027492 0.040448 0.059474 0.104861 0.197420 0.332932 0.476453 0.639874 0.838951 1.093517 1.365693 94.822886
1 56 0.013168 0.026815 0.042072 0.061844 0.104306 0.190412 0.294261 0.393464 0.511020 0.698999 0.933129 96.730511
1 57 0.017702 0.027260 0.038394 0.059436 0.097037 0.153416 0.213289 0.281052 0.367436 0.494966 0.655248 97.594767
1 58 0.013566 0.020694 0.029327 0.046198 0.076905 0.121671 0.169575 0.226931 0.303476 0.412250 0.543724 98.035685
1 59 0.010395 0.017599 0.025694 0.039346 0.064939 0.105164 0.149382 0.200370 0.268338 0.368565 0.493921 98.256287
1 60 0.004638 0.007691 0.011642 0.019079 0.033433 0.056614 0.084078 0.119302 0.169721 0.247515 0.349420 98.896866
1 61 0.004030 0.006700 0.009868 0.015505 0.026235 0.044308 0.066758 0.096061 0.138093 0.205188 0.299102 99.088150
1 62 0.003419 0.005863 0.008812 0.014104 0.024517 0.041886 0.062717 0.089839 0.130555 0.198437 0.294990 99.124865
1 63 0.003731 0.006276 0.009202 0.014534 0.025001 0.043193 0.066559 0.098393 0.147069 0.230588 0.354242 99.001215
1 64 0.002376 0.004433 0.006830 0.010587 0.018232 0.033407 0.054437 0.082465 0.127237 0.216523 0.368766 99.074709
1 65 0.004792 0.011359 0.021995 0.037942 0.072362 0.150574 0.275548 0.449284 0.714244 1.175594 1.869378 95.216932
1 66 0.002146 0.004147 0.007426 0.015508 0.043652 0.123253 0.273046 0.528445 0.983364 1.741397 2.634125 93.643490
1 67 0.015002 0.031514 0.061700 0.128388 0.281530 0.544485 0.879993 1.322080 1.914046 2.655589 3.363943 88.801731
1 68 0.019402 0.046260 0.101318 0.244118 0.654254 1.351067 1.947051 2.347478 2.813345 3.402536 3.787528 83.285643
1 69 0.038242 0.067342 0.110831 0.208726 0.428514 0.741854 1.033012 1.337487 1.711052 2.181622 2.634150 89.507166
1 70 0.087714 0.120123 0.177377 0.348048 0.695287 1.064814 1.342493 1.674940 2.106461 2.536930 2.858674 86.987137
1 71 0.017293 0.038488 0.068232 0.111499 0.208204 0.406436 0.665969 0.944673 1.286477 1.752714 2.248740 92.251272
1 72 0.015707 0.023507 0.036892 0.075762 0.176158 0.340183 0.541193 0.856810 1.391061 2.127229 2.861473 91.554020
1 73 0.008658 0.015999 0.026367 0.045566 0.087878 0.166700 0.278311 0.449700 0.746394 1.246370 1.931238 94.996820
1 74 0.007736 0.014534 0.023803 0.041726 0.086316 0.178471 0.316856 0.538562 0.940092 1.625864 2.510319 93.715721
1 75 0.011199 0.020341 0.033439 0.060961 0.127075 0.253138 0.428337 0.681557 1.076714 1.649333 2.305313 93.352598
1 76 0.009255 0.017556 0.027315 0.041839 0.072166 0.132687 0.213785 0.317053 0.475063 0.750926 1.140527 96.801825
1 77 0.019334 0.038882 0.061576 0.090140 0.144950 0.249665 0.379483 0.517333 0.695304 0.992984 1.403856 95.406490
1 78 0.032881 0.069303 0.102400 0.124692 0.153489 0.210804 0.275463 0.334441 0.403966 0.528671 0.719831 97.044060
1 79 0.031187 0.055044 0.079622 0.111853 0.163550 0.245112 0.331196 0.417199 0.517451 0.669864 0.869722 96.508198
1 80 0.013512 0.023129 0.034061 0.051862 0.085061 0.138302 0.197993 0.267575 0.359435 0.493694 0.657771 97.677611
1 81 0.010888 0.018625 0.028148 0.044541 0.075625 0.124186 0.177502 0.240918 0.328483 0.459010 0.618291 97.873779
1 82 0.007669 0.014317 0.022224 0.033211 0.053104 0.089826 0.137192 0.194602 0.270015 0.391712 0.559872 98.226257
1 83 0.009315 0.021446 0.038045 0.055538 0.081663 0.133630 0.207196 0.299589 0.425612 0.630018 0.930079 97.167869
1 84 0.003877 0.007117 0.011150 0.017004 0.027932 0.049776 0.080620 0.121165 0.178617 0.280953 0.435040 98.786747
1 85 0.004817 0.008981 0.013904 0.021331 0.035202 0.060278 0.095172 0.148844 0.240307 0.400639 0.639847 98.330679
1 86 0.002290 0.004442 0.006984 0.010407 0.017162 0.031714 0.054960 0.093190 0.165810 0.319323 0.587749 98.705967
1 87 0.002700 0.004467 0.006421 0.009645 0.015255 0.024057 0.034869 0.049989 0.074214 0.120953 0.205254 99.452175
1 88 0.002807 0.004737 0.006854 0.010682 0.018550 0.033737 0.058397 0.106022 0.203141 0.395169 0.710525 98.449375
1 89 0.002812 0.004625 0.006496 0.009406 0.014266 0.021332 0.028821 0.037706 0.050363 0.073187 0.111161 99.639824
1 90 0.002253 0.003945 0.005846 0.008665 0.013348 0.020346 0.027901 0.036461 0.047773 0.067159 0.097951 99.668354
1 91 0.000961 0.001727 0.002716 0.004491 0.008292 0.015537 0.026186 0.044119 0.081249 0.169694 0.353997 99.291031
1 92 0.002331 0.003915 0.005489 0.007884 0.012012 0.018302 0.025329 0.034150 0.047113 0.071263 0.113899 99.658310
1 93 0.002786 0.004350 0.005792 0.008213 0.012408 0.018243 0.023768 0.029528 0.036782 0.048528 0.063995 99.745611
1 94 0.002371 0.004086 0.005854 0.008357 0.012517 0.018747 0.025216 0.032027 0.040631 0.055388 0.077744 99.717060
1 95 0.001003 0.001758 0.002656 0.004169 0.007226 0.012520 0.018921 0.026604 0.037606 0.058080 0.092581 99.736875
1 96 0.002305 0.003577 0.004935 0.007378 0.011544 0.017133 0.022702 0.029165 0.037515 0.050207 0.066629 99.746912
1 97 0.002365 0.003641 0.004972 0.007396 0.011662 0.017484 0.023056 0.029032 0.036641 0.048410 0.063158 99.752182
1 98 0.001943 0.003299 0.004793 0.007041 0.010892 0.016840 0.023301 0.030230 0.038711 0.052183 0.070207 99.740559
1 99 0.002006 0.003336 0.004691 0.006742 0.010322 0.015912 0.021953 0.028488 0.036671 0.049897 0.067794 99.752186
1 100 0.002495 0.004021 0.005585 0.008029 0.012098 0.017887 0.023664 0.029720 0.037113 0.048718 0.063544 99.747128
1 101 0.002314 0.003659 0.005019 0.007258 0.011203 0.016930 0.022620 0.028432 0.035474 0.046598 0.060657 99.759838
1 102 0.002179 0.003563 0.005064 0.007421 0.011454 0.017370 0.023492 0.029896 0.037527 0.049363 0.064497 99.748173
1 103 0.002491 0.004042 0.005560 0.007876 0.011905 0.017869 0.023893 0.030122 0.037745 0.050031 0.066138 99.742327
1 104 0.002158 0.003520 0.004999 0.007367 0.011433 0.017284 0.023263 0.029596 0.037332 0.049762 0.066074 99.747213
1 105 0.001805 0.003012 0.004295 0.006292 0.009882 0.015560 0.021762 0.028408 0.036646 0.050812 0.071167 99.750358
1 106 0.002477 0.004452 0.006580 0.009667 0.015042 0.024453 0.036462 0.052421 0.076903 0.124297 0.205403 99.441841
1 107 0.001298 0.002239 0.003422 0.005489 0.009538 0.017573 0.029748 0.048479 0.079713 0.145546 0.270884 99.386070
1 108 0.003779 0.008416 0.015184 0.026279 0.050173 0.104761 0.200056 0.365925 0.670899 1.251824 2.174597 95.128103
1 109 0.003301 0.006538 0.012667 0.028880 0.080956 0.228268 0.529194 1.052211 1.843041 2.927002 3.965589 89.322351
1 110 0.029160 0.050318 0.109047 0.320216 0.904601 1.722233 2.561701 3.535362 4.400080 4.918126 5.088972 76.360186
1 111 0.171810 0.290731 0.540124 1.187708 2.300174 3.202952 3.682297 4.090231 4.541409 4.908865 4.875136 70.208559
1 112 0.703695 1.077056 1.284398 1.674362 2.402105 3.174574 3.639418 3.891590 4.052678 4.126093 3.966356 70.007679
1 113 0.749712 1.348860 1.830093 2.366863 3.158311 3.996674 4.410458 4.399667 4.181718 3.831846 3.324141 66.401655
1 114 0.107990 0.178747 0.287276 0.540879 1.055022 1.725334 2.336009 2.923649 3.519627 4.104965 4.464006 78.756495
1 115 0.018568 0.042377 0.088157 0.196015 0.482170 0.995857 1.604523 2.292264 3.149489 4.116502 4.870121 82.143957
1 116 0.014300 0.025888 0.042772 0.075577 0.136883 0.250706 0.427873 0.708549 1.124526 1.732171 2.542816 92.917940
1 117 0.016965 0.030516 0.052552 0.105693 0.234196 0.471419 0.808961 1.321500 2.094950 3.100720 4.117517 87.645010
1 118 0.006781 0.010931 0.015789 0.025275 0.044070 0.073459 0.109822 0.169015 0.277266 0.469510 0.765550 98.032528
1 119 0.005379 0.010087 0.015145 0.022139 0.034968 0.055937 0.082587 0.126221 0.210668 0.373013 0.647025 98.416835
1 120 0.002305 0.005045 0.009871 0.020769 0.048196 0.117138 0.262348 0.551240 1.139246 2.281162 4.043088 91.519596
1 121 0.005642 0.011206 0.017685 0.027319 0.044365 0.078990 0.135044 0.222824 0.368894 0.667961 1.242042 97.178028
1 122 0.008678 0.015022 0.021287 0.029902 0.043098 0.059487 0.074966 0.092595 0.116619 0.158040 0.224445 99.155863
1 123 0.002296 0.004116 0.006392 0.010509 0.019331 0.034292 0.051979 0.074325 0.109808 0.179181 0.305352 99.202421
1 124 0.001872 0.003395 0.005390 0.009173 0.017064 0.031522 0.051756 0.081749 0.132637 0.235581 0.433822 98.996037
1 125 0.007183 0.011528 0.015624 0.022533 0.034075 0.048312 0.060755 0.074618 0.093762 0.125539 0.172106 99.333960
1 126 0.005873 0.012543 0.019399 0.025379 0.034226 0.047510 0.059509 0.069796 0.082909 0.105366 0.135314 99.402176
1 127 0.001205 0.002226 0.003654 0.006295 0.012268 0.023987 0.038703 0.053304 0.068726 0.093821 0.127865 99.567947
1 128 0.003137 0.005041 0.007358 0.011900 0.020352 0.032878 0.046346 0.061689 0.080911 0.108902 0.143335 99.478148
1 129 0.007486 0.011542 0.015544 0.022504 0.033976 0.047642 0.058743 0.070338 0.085656 0.108410 0.135320 99.402839
1 130 0.004973 0.008193 0.011555 0.016789 0.025745 0.038118 0.049725 0.061882 0.077489 0.100537 0.128010 99.476986
1 131 0.003729 0.005525 0.007560 0.011614 0.018372 0.027220 0.036333 0.047415 0.061627 0.081598 0.105345 99.593662
1 132 0.002335 0.004015 0.005715 0.008705 0.014382 0.024316 0.040724 0.049447 0.065808 0.088354 0.130834 99.565367
1 133 0.003786 0.006104 0.008283 0.012306 0.018878 0.029009 0.046186 0.053331 0.068326 0.087221 0.126384 99.540186
1 134 0.003676 0.005921 0.007975 0.012767 0.021415 0.036215 0.069995 0.081142 0.119460 0.164488 0.288191 99.188753
1 135 0.002682 0.004787 0.006499 0.010843 0.020525 0.044178 0.121022 0.162930 0.327110 0.553986 1.175378 97.570067
1 136 0.010222 0.016878 0.023375 0.048430 0.111373 0.259515 0.753674 0.965609 1.869739 2.701467 4.483109 88.756607
1 137 0.029449 0.061432 0.113813 0.326046 0.869978 2.011847 5.048222 4.738229 5.289593 4.660603 5.355741 71.495043
1 138 0.756587 3.162115 1.939269 3.531868 5.216748 8.092899 6.218606 4.576104 3.577684 3.865961 3.428056 55.634100
1 139 2.282937 8.468614 4.631135 5.505796 4.945690 5.702315 4.680041 4.415000 4.199958 3.352858 1.402792 50.412864
1 140 3.359211 11.048007 4.543964 5.837305 5.628255 7.876898 6.941291 3.647402 0.921057 0.227888 0.097951 49.870772
1 141 1.522914 9.935903 11.015052 16.390745 6.828778 2.745992 1.021424 0.348795 0.128105 0.082827 0.074904 49.904560
1 142 0.006243 0.010411 0.014350 0.019368 0.026703 0.039936 0.053199 0.064517 0.076289 0.097206 0.124148 49.467629
2 1 0.004215 0.006665 0.009161 0.013308 0.020649 0.029923 0.038700 0.048573 0.060474 0.076444 0.093194 99.598694
2 2 0.004792 0.006624 0.008543 0.013160 0.022279 0.031917 0.040308 0.051283 0.065074 0.079954 0.091863 99.584200
2 3 0.006573 0.009791 0.012973 0.018745 0.029140 0.040216 0.049707 0.060797 0.073728 0.087980 0.100131 99.510217
2 4 0.008808 0.011752 0.014333 0.020654 0.032670 0.044445 0.052714 0.062133 0.073840 0.087323 0.098330 99.493000
2 5 0.009718 0.014422 0.018511 0.025100 0.035886 0.046443 0.054675 0.064114 0.075174 0.086994 0.096243 99.472721
2 6 0.014456 0.017170 0.019953 0.028773 0.043019 0.053095 0.059122 0.067895 0.078282 0.087789 0.093845 99.436599
2 7 0.014972 0.022542 0.027821 0.035721 0.047809 0.058010 0.064429 0.071809 0.081111 0.091002 0.098140 99.386633
2 8 0.017483 0.020752 0.024333 0.035291 0.052149 0.063484 0.070401 0.080373 0.091324 0.100496 0.105954 99.337959
2 9 0.014382 0.022088 0.027941 0.037004 0.052389 0.067089 0.077347 0.088251 0.101586 0.115790 0.126663 99.269468
2 10 0.013640 0.020443 0.026193 0.035460 0.051138 0.067741 0.081576 0.096592 0.113768 0.132558 0.148922 99.211970
2 11 0.009978 0.014629 0.019202 0.028049 0.045193 0.065980 0.084149 0.103013 0.124550 0.149625 0.172014 99.183618
2 12 0.010745 0.020341 0.029101 0.037457 0.053065 0.077335 0.101110 0.121970 0.144963 0.176963 0.211025 99.015926
2 13 0.010515 0.016755 0.023033 0.032991 0.051155 0.074647 0.096850 0.120715 0.150122 0.188890 0.229820 99.004513
2 14 0.013919 0.019238 0.023497 0.033553 0.052921 0.075699 0.096486 0.123605 0.161367 0.207620 0.252724 98.939373
2 15 0.007312 0.011987 0.017132 0.025505 0.041433 0.063977 0.086434 0.110760 0.142242 0.187408 0.238492 99.067316
2 16 0.007625 0.014045 0.019805 0.027282 0.043364 0.069941 0.098467 0.129152 0.170594 0.232171 0.304508 98.883047
2 17 0.008989 0.013700 0.018683 0.027526 0.043443 0.065381 0.088257 0.115554 0.151102 0.201021 0.259535 99.006813
2 18 0.006037 0.010726 0.015344 0.022460 0.037638 0.061781 0.087254 0.115915 0.155806 0.216516 0.290577 98.979946
2 19 0.009711 0.015888 0.022132 0.031611 0.048703 0.072754 0.097836 0.127615 0.167161 0.222786 0.287801 98.896004
2 20 0.013518 0.019043 0.024054 0.035404 0.057073 0.083903 0.108879 0.140499 0.183914 0.241705 0.305478 98.786530
2 21 0.007227 0.013616 0.020330 0.029242 0.046253 0.073215 0.102348 0.134508 0.177292 0.241851 0.321674 98.832443
2 22 0.004168 0.007276 0.010809 0.017060 0.030316 0.051838 0.076176 0.105316 0.145299 0.205651 0.279766 99.066325
2 23 0.005983 0.009010 0.012870 0.021533 0.039064 0.063216 0.090011 0.128410 0.185633 0.267117 0.364838 98.812313
2 24 0.005384 0.009838 0.014768 0.023293 0.042045 0.073185 0.110258 0.160133 0.237966 0.360285 0.517037 98.445808
2 25 0.002614 0.004775 0.007735 0.013577 0.026738 0.049945 0.079754 0.120866 0.183131 0.282519 0.412136 98.816206
2 26 0.002231 0.004076 0.006740 0.012294 0.024887 0.047498 0.077633 0.122175 0.193284 0.308399 0.460820 98.739964
2 27 0.002907 0.005334 0.008995 0.017197 0.037639 0.076505 0.129619 0.209339 0.341984 0.559734 0.844777 97.765974
2 28 0.003728 0.007553 0.013256 0.024538 0.051792 0.105139 0.179741 0.284489 0.444414 0.693306 1.003713 97.188332
2 29 0.002652 0.005187 0.009138 0.017645 0.039489 0.083576 0.145638 0.232224 0.364236 0.575877 0.840119 97.684221
2 30 0.005597 0.011269 0.019584 0.035485 0.075395 0.152751 0.252798 0.378213 0.559651 0.834859 1.153974 96.520426
2 31 0.013758 0.030570 0.051795 0.084350 0.165444 0.319597 0.504983 0.708143 0.981366 1.353579 1.726686 94.059729
2 32 0.015275 0.027526 0.044299 0.080092 0.165241 0.307828 0.465794 0.644426 0.882708 1.211407 1.563174 94.592232
2 33 0.013556 0.022507 0.036254 0.070398 0.154280 0.290894 0.445700 0.635716 0.885620 1.194531 1.487780 94.762764
2 34 0.069123 0.094309 0.135456 0.251764 0.476530 0.715463 0.892169 1.095866 1.351862 1.619933 1.844659 91.452864
2 35 0.169233 0.255942 0.288688 0.369879 0.572914 0.852770 1.056613 1.215406 1.417835 1.665526 1.864799 90.270396
2 36 0.078476 0.115229 0.163208 0.274087 0.486565 0.746610 0.954546 1.150875 1.381632 1.655824 1.900882 91.092070
2 37 0.099182 0.133614 0.175839 0.279958 0.470845 0.704148 0.889216 1.057060 1.237264 1.448123 1.634955 91.869791
2 38 0.138746 0.267687 0.346590 0.411071 0.577553 0.878861 1.111369 1.206187 1.294850 1.464387 1.631968 90.670731
2 39 0.119980 0.246155 0.333561 0.385107 0.502803 0.751281 0.979535 1.092598 1.190632 1.382724 1.594265 91.421354
2 40 0.067113 0.102951 0.138780 0.200988 0.311932 0.473780 0.628776 0.766442 0.906862 1.093329 1.286145 94.022902
2 41 0.048742 0.078294 0.111168 0.170970 0.279927 0.424299 0.560218 0.701367 0.871523 1.076193 1.272093 94.405205
2 42 0.025931 0.035920 0.048922 0.080828 0.143615 0.226921 0.312769 0.423175 0.570215 0.758427 0.958881 96.414396
2 43 0.017024 0.030641 0.044496 0.065803 0.110024 0.182401 0.262313 0.356426 0.493457 0.703437 0.964414 96.769564
2 44 0.015575 0.024616 0.034581 0.052980 0.085387 0.131935 0.183661 0.250817 0.343879 0.482868 0.666398 97.727306
2 45 0.011009 0.020896 0.031498 0.048726 0.087992 0.161465 0.254902 0.375380 0.559648 0.855439 1.239247 96.353796
2 46 0.011858 0.018416 0.027902 0.049840 0.094523 0.166345 0.258515 0.392607 0.588816 0.873028 1.232932 96.285217
2 47 0.012341 0.024136 0.041759 0.078012 0.164593 0.324131 0.531227 0.808228 1.223857 1.814872 2.484171 92.492672
2 48 0.037445 0.058026 0.093116 0.186103 0.401160 0.722778 1.076298 1.524660 2.121641 2.832759 3.498790 87.447220
2 49 0.044209 0.070062 0.119093 0.249593 0.542775 0.948108 1.380706 1.943757 2.663574 3.363306 3.846553 84.828265
2 50 0.237288 0.233612 0.285081 0.538219 1.025250 1.468319 1.800615 2.281368 2.832715 3.216493 3.366037 82.715006
2 51 0.076015 0.109496 0.153960 0.261021 0.463906 0.707815 0.932106 1.214741 1.592480 2.019792 2.428354 90.040316
2 52 0.045870 0.070520 0.106734 0.190101 0.352399 0.559911 0.769050 1.035467 1.386932 1.782158 2.158917 91.541940
2 53 0.077990 0.094220 0.128238 0.234099 0.424210 0.621887 0.803776 1.058685 1.372955 1.665748 1.911097 91.607096
2 54 0.022416 0.035878 0.055212 0.096541 0.177713 0.288218 0.402828 0.548113 0.749498 0.998978 1.256913 95.367689
2 55 0.031667 0.040955 0.055542 0.095766 0.170688 0.259594 0.348944 0.472191 0.637078 0.826271 1.017936 96.043370
2 56 0.015005 0.026979 0.039304 0.058334 0.098585 0.164480 0.232365 0.302811 0.400229 0.545157 0.711590 97.405161
2 57 0.022865 0.031400 0.040997 0.062330 0.097874 0.140242 0.180736 0.233110 0.304231 0.397426 0.503974 97.984814
2 58 0.017406 0.023504 0.030692 0.047657 0.076233 0.109275 0.140992 0.183075 0.240194 0.313135 0.395152 98.422682
2 59 0.014014 0.021311 0.028083 0.040474 0.062394 0.091805 0.121278 0.157245 0.206529 0.274441 0.354734 98.627688
2 60 0.005862 0.009138 0.012766 0.019821 0.033519 0.052495 0.072273 0.097159 0.132517 0.183043 0.244216 99.137184
2 61 0.005198 0.007937 0.010790 0.016400 0.027227 0.042246 0.058323 0.078751 0.107563 0.150263 0.205061 99.290245
2 62 0.004015 0.006309 0.008632 0.013198 0.022413 0.035199 0.048535 0.065560 0.090703 0.128910 0.178061 99.398462
2 63 0.004339 0.006747 0.009205 0.014050 0.023759 0.037663 0.052854 0.072185 0.100277 0.145073 0.207112 99.326733
2 64 0.002679 0.004677 0.006370 0.009200 0.015932 0.027408 0.040993 0.057777 0.083085 0.126231 0.187210 99.438436
2 65 0.003730 0.007377 0.011828 0.018567 0.032694 0.059957 0.097996 0.150429 0.233906 0.386335 0.625692 98.371491
2 66 0.001590 0.002854 0.004418 0.007840 0.017686 0.039563 0.075141 0.134839 0.248370 0.473742 0.827159 98.166798
2 67 0.006775 0.012079 0.020686 0.040287 0.087624 0.172284 0.286455 0.455325 0.724142 1.139204 1.649531 95.405605
2 68 0.009372 0.018334 0.033206 0.071477 0.183322 0.398003 0.658941 0.984911 1.473651 2.141329 2.750992 91.276460
2 69 0.032860 0.051090 0.077665 0.140495 0.265541 0.427103 0.585241 0.784703 1.056653 1.405533 1.774801 93.398315
2 70 0.100922 0.120084 0.155326 0.275523 0.494437 0.702817 0.876108 1.137979 1.489794 1.841956 2.139119 90.665935
2 71 0.033033 0.069363 0.107171 0.152199 0.242853 0.390286 0.548512 0.716113 0.944250 1.256781 1.596199 93.943237
2 72 0.029616 0.036630 0.047785 0.086377 0.173641 0.288100 0.411677 0.597016 0.879984 1.257738 1.668654 94.522783
2 73 0.012213 0.020958 0.031257 0.049130 0.085240 0.142090 0.212992 0.314404 0.476512 0.736888 1.090154 96.828162
2 74 0.006709 0.011301 0.017006 0.028686 0.055573 0.102379 0.164681 0.256137 0.408597 0.675877 1.071765 97.201288
2 75 0.009852 0.016319 0.024747 0.040655 0.073395 0.127859 0.198909 0.303698 0.475270 0.759378 1.147727 96.822187
2 76 0.009872 0.016922 0.023456 0.034944 0.061581 0.107617 0.161187 0.224794 0.316202 0.463670 0.660194 97.919560
2 77 0.016524 0.032156 0.050591 0.074303 0.118711 0.195244 0.280800 0.362381 0.455682 0.611524 0.824371 96.977714
2 78 0.047405 0.097105 0.131027 0.147648 0.177473 0.236413 0.294357 0.337511 0.386141 0.473880 0.596058 97.074984
2 79 0.052932 0.085532 0.108521 0.139314 0.190394 0.259446 0.322956 0.385904 0.460905 0.566513 0.695247 96.732336
2 80 0.021982 0.034962 0.048305 0.072095 0.114822 0.168956 0.220241 0.278362 0.352686 0.451147 0.562527 97.673916
2 81 0.015967 0.024890 0.034634 0.053749 0.090282 0.137489 0.183547 0.237381 0.307176 0.401219 0.509130 98.004536
2 82 0.010344 0.017725 0.025489 0.037462 0.059519 0.092805 0.130975 0.177644 0.239936 0.332504 0.451134 98.424465
2 83 0.009327 0.018468 0.028098 0.039366 0.061115 0.101736 0.153756 0.214986 0.295685 0.424160 0.599775 98.053528
2 84 0.004960 0.008138 0.011492 0.017468 0.029573 0.048857 0.072146 0.102185 0.144336 0.212244 0.306329 99.042273
2 85 0.006477 0.010658 0.014847 0.021789 0.034422 0.053270 0.076881 0.111212 0.163888 0.247531 0.365579 98.893448
2 86 0.002278 0.004235 0.006284 0.009329 0.015872 0.026971 0.041274 0.060794 0.091981 0.149732 0.244482 99.346765
2 87 0.003375 0.005175 0.007165 0.011003 0.017837 0.026134 0.035362 0.048843 0.068794 0.099257 0.143339 99.533716
2 88 0.003294 0.004863 0.006484 0.010269 0.018023 0.028627 0.041828 0.064260 0.103147 0.170481 0.277873 99.270853
2 89 0.004028 0.005880 0.007392 0.010689 0.016984 0.024199 0.031325 0.041119 0.054856 0.073221 0.096058 99.634249
2 90 0.002822 0.004865 0.006880 0.010006 0.015636 0.022998 0.030957 0.040880 0.053792 0.071086 0.091818 99.648262
2 91 0.000657 0.001155 0.001832 0.003345 0.007288 0.013856 0.021628 0.031908 0.047800 0.075325 0.119214 99.675987
2 92 0.002814 0.004641 0.006232 0.008934 0.014522 0.021830 0.029368 0.039109 0.052788 0.071419 0.093812 99.654533
2 93 0.003863 0.005720 0.007175 0.010224 0.016178 0.022923 0.029064 0.036723 0.046872 0.059401 0.071893 99.689965
2 94 0.002977 0.005214 0.007166 0.009831 0.014719 0.021052 0.027605 0.035496 0.046102 0.060410 0.076727 99.692701
2 95 0.000753 0.001298 0.001993 0.003434 0.006955 0.012413 0.018510 0.026017 0.036675 0.052236 0.070482 99.769235
2 96 0.003203 0.004587 0.005884 0.008885 0.014867 0.021522 0.027924 0.037140 0.050348 0.065414 0.079107 99.681122
2 97 0.003432 0.004935 0.006326 0.009408 0.015280 0.021850 0.027985 0.035984 0.046980 0.060255 0.073266 99.694299
2 98 0.002320 0.003919 0.005500 0.008096 0.013236 0.020161 0.027369 0.035834 0.047055 0.061883 0.077947 99.696678
2 99 0.002018 0.003219 0.004518 0.006988 0.012012 0.018699 0.025660 0.034148 0.045497 0.060288 0.076046 99.710905
2 100 0.003517 0.005409 0.007102 0.010186 0.016051 0.023139 0.030094 0.038700 0.050130 0.064082 0.078024 99.673563
2 101 0.003314 0.004873 0.006332 0.009318 0.015054 0.021739 0.028050 0.035774 0.046032 0.058522 0.070884 99.700108
2 102 0.003006 0.004720 0.006389 0.009347 0.014983 0.021694 0.028019 0.035592 0.045740 0.058717 0.072291 99.699503
2 103 0.003830 0.005710 0.007223 0.010115 0.015684 0.022343 0.028755 0.036689 0.047219 0.060334 0.073952 99.688147
2 104 0.003184 0.004959 0.006561 0.009347 0.014665 0.021289 0.027726 0.035208 0.044806 0.057316 0.070859 99.704079
2 105 0.002111 0.003433 0.004722 0.006972 0.011461 0.017531 0.023778 0.031112 0.040818 0.054609 0.070760 99.732695
2 106 0.002958 0.005219 0.007207 0.010110 0.015783 0.024129 0.033335 0.044737 0.061491 0.088994 0.127768 99.578270
2 107 0.000812 0.001334 0.002041 0.003590 0.007052 0.012969 0.020825 0.031853 0.048411 0.077157 0.121649 99.672306
2 108 0.002062 0.004141 0.006973 0.011879 0.021888 0.041002 0.070166 0.118104 0.203681 0.371166 0.663383 98.485558
2 109 0.001231 0.002248 0.003753 0.007430 0.018515 0.046474 0.098816 0.196414 0.385779 0.767473 1.396333 97.075537
2 110 0.006904 0.011783 0.023654 0.061334 0.167419 0.368981 0.682669 1.224813 2.083139 3.170841 4.221535 87.976927
2 111 0.018798 0.031287 0.062794 0.171869 0.492946 1.012675 1.619517 2.465103 3.596325 4.685294 5.276707 80.566687
2 112 0.114160 0.177163 0.281482 0.562803 1.149207 1.873490 2.502712 3.107742 3.699212 4.223517 4.472587 77.835928
2 113 0.373729 0.589185 0.824698 1.273681 2.001374 2.814289 3.462402 3.983271 4.326757 4.360169 4.072528 71.917921
2 114 0.076911 0.114105 0.173241 0.322398 0.611133 0.986097 1.379781 1.875675 2.476758 3.132694 3.703739 85.147465
2 115 0.006810 0.014178 0.026907 0.055563 0.130269 0.284927 0.511000 0.828909 1.309706 2.032627 2.907497 91.891607
2 116 0.012693 0.020765 0.030435 0.050158 0.087976 0.148448 0.230021 0.356857 0.553880 0.848219 1.258884 96.401659
2 117 0.006825 0.011576 0.019204 0.037045 0.076111 0.144880 0.248099 0.424403 0.721053 1.184211 1.820156 95.306438
2 118 0.009979 0.014167 0.018457 0.028511 0.047829 0.070393 0.094670 0.134204 0.199025 0.296022 0.429005 98.657738
2 119 0.006643 0.012166 0.016680 0.022861 0.035922 0.054260 0.074058 0.102906 0.152923 0.237945 0.368613 98.915024
2 120 0.000811 0.001507 0.002576 0.005116 0.012663 0.028456 0.051879 0.089058 0.158207 0.300872 0.558783 98.790068
2 121 0.005245 0.009690 0.014828 0.024021 0.042809 0.069947 0.101962 0.147276 0.220099 0.352276 0.575646 98.436200
2 122 0.014853 0.026300 0.033679 0.041744 0.056552 0.072071 0.084821 0.100994 0.124527 0.157688 0.200250 99.086521
2 123 0.001817 0.003169 0.004946 0.008829 0.018981 0.034655 0.050337 0.067936 0.092119 0.129123 0.179598 99.408491
2 124 0.001318 0.002284 0.003675 0.006926 0.015065 0.027851 0.042810 0.063026 0.092918 0.138388 0.202716 99.403025
2 125 0.010914 0.015310 0.018694 0.026906 0.042765 0.058465 0.070755 0.086925 0.108944 0.135868 0.163971 99.260485
2 126 0.005462 0.011931 0.017768 0.023024 0.033869 0.050506 0.066478 0.080171 0.096059 0.118515 0.143157 99.353062
2 127 0.000782 0.001380 0.002216 0.004196 0.009893 0.020699 0.033978 0.048849 0.067108 0.092089 0.117003 99.601814
2 128 0.003553 0.005598 0.008008 0.013523 0.025287 0.039111 0.051331 0.066610 0.088211 0.114530 0.138633 99.445606
2 129 0.011653 0.016296 0.019922 0.028041 0.042934 0.057091 0.068142 0.082642 0.102346 0.124063 0.142993 99.303877
2 130 0.005980 0.009236 0.012198 0.018119 0.029952 0.043164 0.054233 0.067553 0.086247 0.109028 0.130588 99.433706
2 131 0.004854 0.006437 0.008435 0.013577 0.022678 0.031774 0.040838 0.054204 0.071700 0.090180 0.106546 99.548778
2 132 0.001937 0.003274 0.004689 0.007423 0.013492 0.022400 0.031828 0.042595 0.056839 0.076591 0.097715 99.641216
2 133 0.005281 0.007952 0.010060 0.014802 0.023666 0.035307 0.054792 0.061319 0.075999 0.090195 0.115635 99.504991
2 134 0.004518 0.006684 0.008509 0.013302 0.022048 0.034641 0.060467 0.067363 0.089169 0.111226 0.164917 99.417158
2 135 0.001606 0.002744 0.003822 0.006600 0.012605 0.024871 0.056935 0.068764 0.108304 0.156899 0.293467 99.263378
2 136 0.004916 0.007042 0.009105 0.017138 0.033683 0.064896 0.161816 0.205858 0.390629 0.613326 1.223518 97.268068
2 137 0.008617 0.016238 0.023727 0.047983 0.109610 0.261432 0.749940 0.913352 1.723591 2.625019 4.689496 88.830995
2 138 0.044844 0.070793 0.104199 0.268103 0.695622 1.614094 4.049313 3.927118 4.973733 5.018513 6.303017 72.930653
2 139 0.488144 1.920636 1.193931 2.592586 5.361012 9.635487 7.144456 4.926746 3.881859 4.197309 3.466045 55.191787
2 140 1.202866 5.575716 4.037242 5.718395 5.551307 6.620373 5.605396 5.196859 4.784708 3.761131 1.559954 50.386055
2 141 3.119418 10.453492 4.664489 5.593725 5.305262 8.127485 7.149469 3.938441 1.195269 0.369690 0.136293 49.946971
2 142 1.869396 10.570323 10.971623 16.193454 6.534830 2.486083 0.934346 0.346050 0.144578 0.099171 0.088072 49.762072
3 1 0.004271 0.006664 0.009095 0.013175 0.020461 0.029542 0.037523 0.046011 0.056365 0.071337 0.087850 99.617703
3 2 0.004767 0.006365 0.008304 0.013156 0.022283 0.031492 0.039198 0.049039 0.060975 0.074471 0.086296 99.603653
3 3 0.007938 0.011241 0.013962 0.019475 0.029571 0.039782 0.047655 0.056950 0.068522 0.082570 0.095954 99.526380
3 4 0.008644 0.011180 0.013820 0.020505 0.032749 0.044354 0.052238 0.061038 0.071739 0.084952 0.097110 99.501671
3 5 0.009644 0.013830 0.017227 0.023686 0.035192 0.046680 0.054705 0.063039 0.072957 0.084837 0.095267 99.482937
3 6 0.012618 0.015395 0.018650 0.027806 0.042283 0.052858 0.059065 0.066940 0.075662 0.085126 0.092977 99.450621
3 7 0.014853 0.022055 0.026494 0.033832 0.046048 0.057377 0.064451 0.071263 0.079314 0.089157 0.097453 99.397705
3 8 0.016800 0.019949 0.023465 0.034169 0.050464 0.062108 0.068954 0.077905 0.087874 0.098618 0.107528 99.352165
3 9 0.013405 0.020223 0.026180 0.035760 0.051790 0.068171 0.079727 0.090240 0.101776 0.116272 0.129599 99.266861
3 10 0.011851 0.017225 0.022589 0.032599 0.050604 0.070683 0.086370 0.101267 0.117775 0.138979 0.160084 99.189974
3 11 0.008328 0.011779 0.016218 0.025621 0.043765 0.066542 0.086798 0.107518 0.131090 0.162090 0.193414 99.146836
3 12 0.011115 0.019442 0.026554 0.035413 0.055148 0.086886 0.116395 0.139653 0.164318 0.201302 0.240867 98.902908
3 13 0.010445 0.015538 0.021427 0.032783 0.054735 0.084305 0.111515 0.139306 0.173115 0.220598 0.272474 98.863756
3 14 0.014244 0.018980 0.024731 0.038461 0.063650 0.093377 0.119225 0.150483 0.191800 0.246285 0.304061 98.734707
3 15 0.008856 0.012937 0.017183 0.026781 0.047183 0.076437 0.103852 0.133726 0.174813 0.235080 0.302455 98.860699
3 16 0.007448 0.013669 0.020810 0.030475 0.049537 0.084655 0.124652 0.163282 0.208449 0.282751 0.378757 98.635515
3 17 0.014103 0.018271 0.021861 0.032615 0.054506 0.083373 0.109643 0.141542 0.187049 0.253458 0.331689 98.751886
3 18 0.006353 0.010820 0.016524 0.025872 0.043408 0.072900 0.106487 0.143974 0.192207 0.268910 0.369284 98.743261
3 19 0.012393 0.018764 0.024837 0.036821 0.060489 0.093147 0.123018 0.156291 0.202622 0.272486 0.358148 98.640984
3 20 0.018492 0.023536 0.029468 0.045611 0.074162 0.106207 0.134391 0.172348 0.225898 0.299435 0.385666 98.484789
3 21 0.009384 0.015778 0.022226 0.033336 0.055944 0.091428 0.128416 0.170074 0.226977 0.313605 0.422324 98.510507
3 22 0.004508 0.007299 0.010910 0.018633 0.035102 0.062416 0.093589 0.132028 0.185154 0.267743 0.374173 98.808445
3 23 0.007175 0.009901 0.014134 0.025830 0.050175 0.083278 0.119039 0.171023 0.248450 0.359482 0.495960 98.415554
3 24 0.006946 0.011934 0.017579 0.029205 0.056594 0.103578 0.157919 0.227564 0.333164 0.499265 0.708224 97.848026
3 25 0.002937 0.004988 0.007842 0.014535 0.030778 0.060391 0.097889 0.150560 0.233381 0.370681 0.554506 98.471512
3 26 0.002324 0.003951 0.006423 0.012599 0.027841 0.056549 0.095647 0.154917 0.249927 0.406111 0.617367 98.366343
3 27 0.003276 0.005582 0.009364 0.019444 0.046251 0.097125 0.166744 0.274657 0.456014 0.748363 1.117667 97.055511
3 28 0.003581 0.006823 0.012121 0.024879 0.058372 0.123309 0.212371 0.340892 0.545129 0.868803 1.273737 96.529981
3 29 0.002322 0.004200 0.007281 0.015257 0.037206 0.082225 0.146219 0.241901 0.397206 0.660261 1.011338 97.394579
3 30 0.005047 0.009130 0.015502 0.031362 0.075168 0.160535 0.273115 0.427649 0.666518 1.030001 1.443896 95.862079
3 31 0.010355 0.021576 0.038375 0.072950 0.169646 0.368404 0.614397 0.871877 1.197579 1.648040 2.091205 92.895595
3 32 0.009838 0.016980 0.028723 0.057895 0.132616 0.267557 0.434358 0.651154 0.963203 1.412846 1.918803 94.106029
3 33 0.008552 0.014082 0.023343 0.048244 0.115350 0.237001 0.391565 0.607968 0.931644 1.371476 1.815268 94.435505
3 34 0.041827 0.062325 0.101824 0.218424 0.485625 0.818046 1.083118 1.347161 1.644316 1.934098 2.146952 90.116287
3 35 0.104911 0.168489 0.231421 0.367943 0.659430 1.023368 1.268002 1.445161 1.674178 1.962556 2.195263 88.899275
3 36 0.057415 0.083751 0.124026 0.221650 0.411669 0.651348 0.872832 1.130880 1.462976 1.853802 2.212511 90.917141
3 37 0.082179 0.108343 0.148914 0.257846 0.457266 0.695100 0.897906 1.114607 1.366472 1.662785 1.934529 91.274055
3 38 0.098198 0.189978 0.268638 0.367235 0.591335 0.976532 1.295164 1.434352 1.523619 1.699834 1.887468 89.667644
3 39 0.069942 0.132849 0.192923 0.266234 0.417806 0.705051 0.994776 1.175657 1.315173 1.556917 1.826927 91.345747
3 40 0.051875 0.076798 0.105314 0.163909 0.270021 0.418211 0.560733 0.705258 0.872698 1.102201 1.360711 94.312277
3 41 0.043910 0.065084 0.091728 0.146119 0.240330 0.360756 0.480710 0.624112 0.806603 1.033260 1.273036 94.834353
3 42 0.025753 0.033480 0.043996 0.072297 0.125545 0.194632 0.264912 0.358347 0.486950 0.660999 0.862742 96.870346
3 43 0.015083 0.025978 0.037285 0.056074 0.094728 0.158676 0.228181 0.307340 0.419525 0.596760 0.825073 97.235297
3 44 0.010113 0.014890 0.021120 0.035252 0.062133 0.100992 0.143000 0.197522 0.275747 0.395954 0.553650 98.189625
3 45 0.008208 0.013995 0.020673 0.033339 0.061204 0.112018 0.176014 0.260930 0.393539 0.616555 0.922708 97.380816
3 46 0.008388 0.011922 0.017299 0.031265 0.059750 0.102570 0.154184 0.231780 0.353882 0.544313 0.801532 97.683115
3 47 0.009450 0.016556 0.025629 0.043827 0.085907 0.165503 0.273544 0.427820 0.671243 1.048646 1.529298 95.702576
3 48 0.027165 0.038934 0.057325 0.108857 0.226094 0.398300 0.596976 0.887533 1.323631 1.875737 2.449098 92.010348
3 49 0.015024 0.024800 0.043630 0.094318 0.219586 0.418504 0.650011 0.967793 1.439111 2.032139 2.605174 91.489908
3 50 0.128050 0.139145 0.170550 0.311624 0.585247 0.848713 1.074619 1.421369 1.888572 2.340465 2.702919 88.388729
3 51 0.047876 0.069681 0.098989 0.170549 0.307912 0.468426 0.614932 0.807693 1.076436 1.389557 1.710115 93.237839
3 52 0.032283 0.047697 0.070704 0.126246 0.235753 0.374016 0.508153 0.678362 0.911747 1.197272 1.501007 94.316759
3 53 0.073321 0.085415 0.108777 0.186065 0.320879 0.453663 0.575256 0.757793 0.995646 1.237023 1.464680 93.741486
3 54 0.022975 0.035209 0.051181 0.085895 0.152804 0.239315 0.325023 0.432862 0.581187 0.764107 0.956209 96.353233
3 55 0.026061 0.032331 0.043585 0.075945 0.134668 0.203192 0.273054 0.370972 0.499151 0.646375 0.800373 96.894295
3 56 0.015111 0.024851 0.033539 0.048467 0.080041 0.129514 0.179477 0.234366 0.311652 0.425011 0.557559 97.960411
3 57 0.017934 0.024057 0.031279 0.048150 0.077235 0.112621 0.146187 0.188539 0.244600 0.319641 0.406621 98.383137
3 58 0.015447 0.020461 0.025848 0.039202 0.061989 0.088511 0.113399 0.146307 0.191170 0.250076 0.317121 98.730467
3 59 0.010159 0.015008 0.020120 0.030425 0.048823 0.072489 0.095548 0.123546 0.161425 0.214881 0.278962 98.928612
3 60 0.005005 0.007376 0.010251 0.016405 0.028006 0.043460 0.059486 0.079867 0.107979 0.148273 0.197525 99.296366
3 61 0.005492 0.008042 0.010620 0.015997 0.026399 0.040208 0.054120 0.071469 0.095783 0.131525 0.176557 99.363791
3 62 0.004380 0.006444 0.008785 0.013657 0.022906 0.035281 0.047841 0.063224 0.084301 0.115916 0.156580 99.440683
3 63 0.005388 0.007517 0.009865 0.015524 0.026545 0.040730 0.054837 0.073094 0.099564 0.139521 0.191494 99.335917
3 64 0.002454 0.004068 0.005806 0.008950 0.015842 0.027761 0.041510 0.057093 0.079249 0.118379 0.173815 99.465073
3 65 0.004176 0.006956 0.009954 0.015931 0.028808 0.049298 0.072637 0.103756 0.155003 0.244060 0.372544 98.936878
3 66 0.001189 0.002051 0.003292 0.005899 0.012420 0.026057 0.046612 0.078291 0.135936 0.254415 0.451691 98.982143
3 67 0.005450 0.007953 0.011522 0.021286 0.043782 0.078683 0.121760 0.191676 0.316850 0.526105 0.814723 97.860209
3 68 0.003940 0.007142 0.012306 0.025095 0.061785 0.138711 0.252399 0.433678 0.760644 1.307357 1.989966 95.006977
3 69 0.016081 0.022936 0.032835 0.059677 0.119413 0.207220 0.307925 0.452361 0.667541 0.958024 1.287086 95.868902
3 70 0.038972 0.050090 0.071570 0.135927 0.262397 0.410393 0.565589 0.804050 1.139918 1.510276 1.861083 93.149734
3 71 0.020359 0.039712 0.059522 0.086542 0.145150 0.246918 0.364102 0.494036 0.671407 0.927245 1.225222 95.719787
3 72 0.019180 0.024314 0.032772 0.057055 0.106127 0.173918 0.253236 0.376374 0.574927 0.869282 1.223260 96.289555
3 73 0.009489 0.015402 0.021894 0.035105 0.063116 0.105250 0.151718 0.215164 0.319515 0.490584 0.722897 97.849867
3 74 0.005131 0.008592 0.013641 0.023318 0.043296 0.079103 0.126348 0.191238 0.293545 0.478831 0.767023 97.969935
3 75 0.009853 0.014316 0.019341 0.031746 0.058027 0.096712 0.140090 0.203677 0.310472 0.484535 0.723214 97.908016
3 76 0.008339 0.013708 0.020260 0.031667 0.053722 0.091168 0.136321 0.190672 0.264000 0.383798 0.552092 98.254255
3 77 0.014375 0.022896 0.031730 0.048980 0.085436 0.144589 0.207429 0.276772 0.369646 0.513828 0.693320 97.590998
3 78 0.033556 0.059548 0.080809 0.106496 0.153162 0.224998 0.290789 0.342153 0.396794 0.486202 0.599592 97.225901
3 79 0.039750 0.057804 0.075832 0.111163 0.168046 0.233881 0.290927 0.354983 0.435644 0.543424 0.668648 97.019901
3 80 0.021046 0.030922 0.042009 0.064095 0.102248 0.149415 0.193717 0.247216 0.317787 0.412839 0.523783 97.894922
3 81 0.011872 0.017722 0.025724 0.042827 0.074451 0.116333 0.158229 0.209084 0.275135 0.365060 0.470889 98.232675
3 82 0.009526 0.014405 0.019991 0.031388 0.053432 0.085997 0.120898 0.163561 0.221659 0.308164 0.418229 98.552746
3 83 0.008551 0.015143 0.022064 0.032902 0.054423 0.091731 0.135818 0.188509 0.261585 0.378350 0.534934 98.275990
3 84 0.005135 0.007843 0.011264 0.018189 0.031356 0.051279 0.073578 0.101622 0.140337 0.202192 0.286990 99.070217
3 85 0.008098 0.012017 0.016147 0.024626 0.039784 0.060172 0.082658 0.114526 0.162715 0.237340 0.339717 98.902203
3 86 0.002051 0.003661 0.005572 0.008819 0.015848 0.028374 0.043560 0.062096 0.089685 0.140770 0.221425 99.378138
3 87 0.004478 0.006245 0.008263 0.012987 0.021465 0.031535 0.041437 0.054978 0.074431 0.104008 0.145445 99.494726
3 88 0.004041 0.005639 0.007560 0.012296 0.021341 0.033389 0.047532 0.070423 0.108832 0.173808 0.273524 99.241611
3 89 0.004095 0.005776 0.007635 0.012089 0.020291 0.029431 0.037443 0.047715 0.062095 0.082114 0.106789 99.584524
3 90 0.003006 0.004766 0.006722 0.010509 0.017342 0.025707 0.033763 0.043876 0.057761 0.077152 0.100780 99.618614
3 91 0.000636 0.001012 0.001550 0.002885 0.006225 0.012273 0.020329 0.031546 0.048176 0.076738 0.119577 99.679050
3 92 0.002479 0.003806 0.005258 0.008320 0.014439 0.022275 0.029732 0.039001 0.052122 0.071777 0.097112 99.653679
3 93 0.003301 0.004554 0.006071 0.009733 0.016426 0.023617 0.029878 0.037919 0.048672 0.062700 0.077960 99.679172
3 94 0.002253 0.003502 0.004991 0.007958 0.013512 0.020922 0.028715 0.038035 0.049632 0.065446 0.084307 99.680728
3 95 0.000675 0.001046 0.001543 0.002757 0.005711 0.010627 0.016628 0.024727 0.036628 0.055265 0.078973 99.765421
3 96 0.003066 0.004167 0.005546 0.009058 0.015926 0.023687 0.030693 0.039940 0.052552 0.068868 0.086834 99.659666
3 97 0.003884 0.005167 0.006567 0.010217 0.017035 0.024438 0.030965 0.039563 0.051422 0.066434 0.082525 99.661782
3 98 0.002939 0.004623 0.006232 0.009143 0.014784 0.022429 0.030067 0.039067 0.051356 0.068879 0.089922 99.660561
3 99 0.002377 0.003466 0.004742 0.007595 0.013425 0.021385 0.029511 0.039237 0.051929 0.069367 0.089447 99.667522
3 100 0.004181 0.006119 0.008146 0.012127 0.019254 0.027513 0.035181 0.044531 0.056819 0.072684 0.090444 99.622999
3 101 0.004332 0.005872 0.007444 0.011224 0.018299 0.026269 0.033364 0.042134 0.053762 0.068458 0.084270 99.644571
3 102 0.003394 0.005034 0.006817 0.010364 0.017127 0.025254 0.032720 0.041622 0.053511 0.069183 0.086628 99.648349
3 103 0.004483 0.006187 0.007972 0.011945 0.019317 0.027717 0.035255 0.044234 0.055686 0.070558 0.087167 99.629479
3 104 0.004080 0.005900 0.007691 0.011375 0.018346 0.026548 0.033861 0.042348 0.053410 0.068080 0.084331 99.644030
3 105 0.002246 0.003436 0.004791 0.007465 0.012825 0.020320 0.028016 0.036854 0.048218 0.064595 0.083907 99.687326
3 106 0.003277 0.005108 0.006942 0.010632 0.018170 0.028440 0.038438 0.049767 0.064871 0.087503 0.115933 99.570921
3 107 0.000770 0.001214 0.001850 0.003269 0.006436 0.011896 0.019032 0.028748 0.042971 0.067669 0.103964 99.712183
3 108 0.002077 0.003594 0.005485 0.009379 0.017508 0.030836 0.048078 0.074396 0.119545 0.199802 0.324995 99.164305
3 109 0.000663 0.001196 0.002014 0.003890 0.008829 0.019858 0.038573 0.072118 0.138302 0.281922 0.547685 98.884951
3 110 0.003166 0.005094 0.008926 0.020225 0.049738 0.106839 0.201999 0.396074 0.795340 1.493238 2.465820 94.453543
3 111 0.003867 0.006651 0.013518 0.037781 0.118443 0.293422 0.587535 1.131080 2.061679 3.253562 4.276458 88.216005
3 112 0.022538 0.037637 0.072892 0.182739 0.468143 0.917886 1.465523 2.186542 3.010953 3.715108 4.153640 83.766399
3 113 0.117766 0.218873 0.385278 0.726527 1.295186 1.917884 2.464929 3.031216 3.583008 3.936210 4.061299 78.261821
3 114 0.027701 0.043999 0.073104 0.149330 0.310084 0.541872 0.818155 1.204595 1.716966 2.292983 2.835591 89.985619
3 115 0.002509 0.004701 0.008500 0.018045 0.045018 0.105934 0.207006 0.374799 0.660686 1.136069 1.774176 95.662558
3 116 0.007611 0.011562 0.017317 0.030697 0.057061 0.097388 0.150206 0.234021 0.367849 0.576372 0.874403 97.575513
3 117 0.005060 0.008278 0.013182 0.024644 0.049591 0.093957 0.159693 0.274204 0.478413 0.820567 1.319779 96.752632
3 118 0.007151 0.010096 0.014115 0.023755 0.042098 0.063629 0.084611 0.115185 0.163298 0.236709 0.338554 98.900795
3 119 0.004434 0.007313 0.010672 0.017182 0.030325 0.048111 0.066033 0.089602 0.126718 0.187704 0.277857 99.134052
3 120 0.000623 0.001039 0.001727 0.003550 0.008616 0.019065 0.035080 0.061732 0.110559 0.207829 0.377265 99.172916
3 121 0.003721 0.005969 0.008893 0.015294 0.029034 0.048495 0.068503 0.093863 0.131558 0.193111 0.282851 99.118708
3 122 0.010407 0.017529 0.024665 0.036564 0.056261 0.075971 0.090649 0.107831 0.132722 0.168267 0.212985 99.066153
3 123 0.001480 0.002183 0.003187 0.006103 0.013716 0.026316 0.040557 0.058841 0.084954 0.124256 0.173929 99.464480
3 124 0.001104 0.001803 0.002884 0.005660 0.012378 0.023218 0.036606 0.055775 0.084938 0.130979 0.195295 99.449358
3 125 0.009530 0.012445 0.016166 0.026259 0.044108 0.060515 0.072669 0.089804 0.114324 0.145979 0.180800 99.227402
3 126 0.004411 0.008174 0.011745 0.017504 0.031086 0.051975 0.070860 0.087305 0.107445 0.135977 0.165942 99.307573
3 127 0.000618 0.000994 0.001568 0.003158 0.007671 0.016325 0.027669 0.042455 0.063243 0.095228 0.132777 99.608297
3 128 0.003420 0.005197 0.007654 0.013462 0.025175 0.039780 0.053867 0.071455 0.094950 0.125603 0.158138 99.401301
3 129 0.013616 0.018866 0.023040 0.033226 0.052187 0.070338 0.082050 0.096552 0.118088 0.144855 0.170686 99.176497
3 130 0.006745 0.010224 0.013937 0.021216 0.034758 0.050563 0.064134 0.080116 0.102114 0.130736 0.160778 99.324682
3 131 0.007579 0.009373 0.011718 0.018826 0.031171 0.043096 0.053379 0.068032 0.087399 0.109621 0.131680 99.428124
3 132 0.002384 0.004013 0.005816 0.009201 0.016511 0.028106 0.040492 0.053698 0.070598 0.096431 0.127150 99.545604
3 133 0.007040 0.010663 0.013963 0.020173 0.030619 0.042651 0.052902 0.064011 0.077518 0.096694 0.118833 99.464930
3 134 0.007392 0.010722 0.013398 0.020816 0.034423 0.053051 0.088915 0.092664 0.116521 0.139427 0.196632 99.226040
3 135 0.001693 0.002843 0.004082 0.007180 0.013610 0.027045 0.060572 0.070791 0.101873 0.138765 0.237779 99.333763
3 136 0.004766 0.006266 0.007959 0.015030 0.028931 0.052959 0.120927 0.146547 0.248277 0.359746 0.674800 98.333792
3 137 0.004701 0.008249 0.012221 0.024167 0.049417 0.105470 0.292716 0.373418 0.715302 1.120502 2.222846 95.070989
3 138 0.020460 0.032501 0.044332 0.092359 0.207349 0.458373 1.209594 1.365387 2.318899 3.187974 5.256794 85.805977
3 139 0.054853 0.084330 0.131299 0.350889 0.889154 1.981946 5.217607 5.333122 6.559791 6.038635 6.735304 66.623074
3 140 0.414944 1.476594 0.959785 2.289214 4.993890 9.758399 8.240605 6.139362 4.584187 4.375615 3.154131 53.613277
3 141 1.333813 4.560953 3.118098 4.977050 5.491900 7.274090 6.462783 5.719233 4.860558 3.906690 1.711327 50.583502
3 142 3.131794 9.317466 4.029884 5.219907 5.392852 8.991893 8.157616 4.284202 1.176207 0.343297 0.147059 49.807822
4 1 0.003391 0.005915 0.008394 0.011658 0.017617 0.026305 0.034676 0.043114 0.053419 0.069366 0.088139 99.638004
4 2 0.003004 0.004682 0.006408 0.009717 0.016756 0.025746 0.033924 0.043179 0.055032 0.070389 0.085216 99.645941
4 3 0.003899 0.006688 0.009569 0.013902 0.022494 0.033383 0.042859 0.052399 0.064136 0.080247 0.097094 99.573330
4 4 0.004455 0.007040 0.009482 0.013770 0.023020 0.035119 0.045207 0.054832 0.066872 0.083630 0.100505 99.556066
4 5 0.004026 0.007113 0.010435 0.015200 0.024601 0.037460 0.049108 0.059637 0.071126 0.086294 0.101255 99.533743
4 6 0.006113 0.009524 0.012778 0.018787 0.031184 0.045466 0.055638 0.064545 0.075191 0.088807 0.100962 99.491001
4 7 0.007404 0.013832 0.020409 0.027707 0.039377 0.053475 0.064791 0.073733 0.082865 0.095192 0.107178 99.414038
4 8 0.011259 0.016771 0.021158 0.029244 0.043921 0.058444 0.068086 0.077408 0.088929 0.102976 0.115324 99.366480
4 9 0.010249 0.019089 0.027457 0.035934 0.049504 0.066325 0.080045 0.091234 0.103537 0.120733 0.138603 99.257294
4 10 0.009199 0.015919 0.022629 0.031457 0.047275 0.068566 0.087974 0.105088 0.123122 0.147183 0.172419 99.169166
4 11 0.007120 0.011923 0.016934 0.025290 0.043360 0.070164 0.094883 0.116678 0.141140 0.175162 0.210289 99.087057
4 12 0.010497 0.023390 0.037610 0.048404 0.067027 0.099770 0.131367 0.154522 0.180189 0.224648 0.279120 98.743454
4 13 0.010570 0.018874 0.028142 0.041174 0.065826 0.102594 0.137553 0.169889 0.208987 0.266881 0.333157 98.616353
4 14 0.016009 0.023814 0.031335 0.046766 0.077555 0.116365 0.147962 0.183665 0.235560 0.306594 0.381160 98.433216
4 15 0.007813 0.014339 0.022593 0.034617 0.057065 0.095005 0.135594 0.175742 0.225392 0.304090 0.401172 98.526575
4 16 0.012571 0.026840 0.039950 0.052586 0.079463 0.131145 0.184879 0.233809 0.301477 0.416124 0.563865 97.957287
4 17 0.010391 0.018563 0.029184 0.042648 0.064079 0.102131 0.146813 0.194460 0.252364 0.346772 0.473731 98.318863
4 18 0.011027 0.020277 0.027887 0.038755 0.064276 0.112056 0.164800 0.222195 0.307336 0.447250 0.626098 97.958044
4 19 0.010947 0.020743 0.032199 0.046853 0.071740 0.113781 0.160385 0.210772 0.278881 0.389856 0.538276 98.125564
4 20 0.018948 0.028137 0.036164 0.052761 0.085426 0.131621 0.176025 0.230199 0.310372 0.431514 0.583304 97.915526
4 21 0.009856 0.021243 0.034583 0.050855 0.081820 0.136332 0.197186 0.264031 0.361094 0.521549 0.735861 97.585592
4 22 0.005619 0.011107 0.017767 0.028274 0.050825 0.093871 0.147308 0.210281 0.297530 0.438980 0.629460 98.068979
4 23 0.009486 0.015300 0.022502 0.038503 0.073041 0.126913 0.187383 0.270263 0.401131 0.606506 0.869169 97.379803
4 24 0.014431 0.031164 0.048308 0.070294 0.121342 0.215468 0.326853 0.462680 0.672728 1.001116 1.403379 95.632240
4 25 0.004954 0.010690 0.018855 0.033170 0.066788 0.132400 0.217962 0.326315 0.489180 0.753904 1.097272 96.848507
4 26 0.005356 0.011481 0.020547 0.036847 0.073117 0.141034 0.232941 0.361154 0.562735 0.879659 1.280682 96.394449
4 27 0.012528 0.028120 0.052255 0.097659 0.207286 0.400623 0.625239 0.886184 1.258601 1.780682 2.345117 92.305708
4 28 0.014511 0.036159 0.069103 0.121331 0.247182 0.489710 0.778331 1.067139 1.437894 1.949349 2.473296 91.315996
4 29 0.008597 0.019287 0.035939 0.066529 0.141034 0.289769 0.497919 0.764188 1.125586 1.603474 2.067180 93.380499
4 30 0.027398 0.069409 0.131207 0.224244 0.424672 0.751178 1.058250 1.309175 1.613669 2.007782 2.389035 89.993984
4 31 0.079306 0.247920 0.449573 0.608975 0.901308 1.339166 1.671640 1.862152 2.128883 2.481877 2.814583 85.414620
4 32 0.046414 0.092231 0.150196 0.255345 0.502217 0.935254 1.396641 1.797073 2.181617 2.584281 2.902386 87.156347
4 33 0.037640 0.074777 0.128244 0.236296 0.483978 0.876541 1.253702 1.578413 1.901898 2.224226 2.460793 88.743492
4 34 0.313469 0.510454 0.636085 0.850889 1.173500 1.434727 1.512233 1.563462 1.704477 1.902666 2.100646 86.297388
4 35 0.286040 0.560015 0.709656 0.839895 1.124319 1.499560 1.709865 1.782133 1.884931 2.053345 2.222107 85.328137
4 36 0.153208 0.255094 0.330241 0.463138 0.749558 1.179276 1.543612 1.801780 2.038265 2.286817 2.466370 86.732640
4 37 0.138332 0.238034 0.318599 0.441986 0.689586 1.044776 1.311766 1.461736 1.594261 1.780312 1.961068 89.019548
4 38 0.132836 0.373582 0.643165 0.762374 0.877147 1.130395 1.362503 1.458049 1.544577 1.722236 1.957055 88.036080
4 39 0.064440 0.172171 0.313233 0.408243 0.538301 0.840835 1.193344 1.396689 1.507450 1.708775 1.983305 89.873213
4 40 0.037456 0.074593 0.116924 0.168185 0.263266 0.439811 0.646543 0.837455 1.033741 1.294773 1.576602 93.510651
4 41 0.029966 0.055999 0.083988 0.125341 0.208148 0.342910 0.485396 0.634611 0.832960 1.109118 1.408476 94.683087
4 42 0.014595 0.024530 0.037083 0.059122 0.101441 0.171406 0.250570 0.342720 0.468707 0.664153 0.910996 96.954678
4 43 0.015289 0.031239 0.046435 0.064763 0.104303 0.175702 0.252825 0.334902 0.455392 0.652324 0.909233 96.957592
4 44 0.005335 0.009962 0.016831 0.027885 0.047501 0.083311 0.129637 0.184472 0.254709 0.373380 0.546750 98.320227
4 45 0.009038 0.017528 0.026164 0.039189 0.069551 0.126793 0.196764 0.287242 0.435601 0.681059 1.002846 97.108227
4 46 0.005200 0.009123 0.014908 0.025880 0.047910 0.087110 0.138658 0.208080 0.309880 0.476569 0.710166 97.966514
4 47 0.009983 0.021429 0.036012 0.056761 0.099180 0.177676 0.278671 0.412713 0.624674 0.954774 1.381185 95.946949
4 48 0.019926 0.035270 0.055804 0.096037 0.179963 0.313436 0.469902 0.676801 0.982212 1.403729 1.893762 93.873157
4 49 0.005871 0.011633 0.021622 0.042342 0.092105 0.188566 0.326122 0.526780 0.840813 1.295203 1.826760 94.822184
4 50 0.035787 0.057427 0.084555 0.146218 0.278602 0.458066 0.637987 0.887023 1.271238 1.735160 2.174222 92.233715
4 51 0.010773 0.020832 0.035783 0.062540 0.116050 0.201711 0.301181 0.428580 0.613846 0.875801 1.191748 96.141152
4 52 0.006683 0.012324 0.020437 0.035665 0.069426 0.130165 0.209382 0.319087 0.485939 0.730198 1.026994 96.953697
4 53 0.010850 0.018670 0.030078 0.053710 0.105604 0.186088 0.276582 0.395993 0.572599 0.811325 1.072966 96.465534
4 54 0.005779 0.010707 0.017216 0.028248 0.050991 0.089874 0.137766 0.200246 0.292962 0.433096 0.609809 98.123308
4 55 0.007423 0.011893 0.017473 0.028740 0.052049 0.088456 0.130576 0.187506 0.272169 0.394945 0.543357 98.265419
4 56 0.004756 0.009492 0.014963 0.022341 0.037565 0.065438 0.098316 0.135706 0.188581 0.274366 0.386276 98.762200
4 57 0.004915 0.008222 0.012270 0.019625 0.033930 0.056035 0.079950 0.108415 0.147649 0.207250 0.281442 99.040298
4 58 0.004746 0.007714 0.011127 0.017481 0.029954 0.048107 0.066866 0.089389 0.121063 0.168685 0.227094 99.207773
4 59 0.004386 0.007494 0.010953 0.016595 0.027470 0.043904 0.061347 0.081302 0.108474 0.150552 0.204124 99.283404
4 60 0.002930 0.004864 0.007068 0.010900 0.018589 0.030214 0.042558 0.056838 0.076575 0.108085 0.149464 99.491917
4 61 0.003679 0.006311 0.009118 0.013386 0.021794 0.034473 0.047326 0.061049 0.079576 0.109751 0.149760 99.463780
4 62 0.004047 0.006646 0.009226 0.013631 0.022598 0.035248 0.046861 0.059279 0.077282 0.106915 0.145998 99.472269
4 63 0.005420 0.008960 0.012455 0.017664 0.027366 0.042229 0.057427 0.073685 0.096278 0.135285 0.190931 99.332300
4 64 0.002911 0.005350 0.007518 0.010720 0.018236 0.031596 0.045651 0.059888 0.081218 0.120279 0.176142 99.440491
4 65 0.002854 0.005964 0.010184 0.015141 0.023317 0.039902 0.063330 0.092100 0.133771 0.214170 0.346972 99.052294
4 66 0.001478 0.002617 0.003683 0.005956 0.012748 0.027409 0.048171 0.080476 0.145902 0.284233 0.513304 98.874025
4 67 0.002681 0.004901 0.008179 0.013903 0.025340 0.046763 0.078001 0.125905 0.207661 0.361412 0.607597 98.517656
4 68 0.003862 0.007238 0.011282 0.020556 0.048669 0.112768 0.213680 0.378717 0.683054 1.199811 1.852329 95.468035
4 69 0.006231 0.011120 0.018279 0.031889 0.059386 0.105404 0.165489 0.253916 0.397931 0.631293 0.947967 97.371099
4 70 0.019224 0.027953 0.038892 0.068534 0.135390 0.231601 0.342423 0.513833 0.789169 1.148615 1.524616 95.159750
4 71 0.009971 0.023301 0.040903 0.060969 0.098123 0.168347 0.259010 0.362718 0.502390 0.720550 1.012251 96.741471
4 72 0.017098 0.023131 0.029632 0.048474 0.089248 0.146671 0.210090 0.307683 0.473476 0.726782 1.041984 96.885731
4 73 0.004757 0.009247 0.015838 0.026078 0.045308 0.080241 0.125707 0.181885 0.262178 0.401926 0.610727 98.236109
4 74 0.009329 0.016195 0.021886 0.032496 0.057654 0.101972 0.154808 0.228062 0.357998 0.590236 0.927097 97.502264
4 75 0.005403 0.010101 0.016877 0.027197 0.046140 0.081136 0.127427 0.186620 0.273192 0.426307 0.654258 98.145348
4 76 0.010392 0.018449 0.025309 0.036253 0.060615 0.102828 0.150044 0.204622 0.285255 0.415485 0.588186 98.102562
4 77 0.007833 0.015147 0.024688 0.038739 0.066363 0.119231 0.185254 0.254056 0.333176 0.460398 0.628370 97.866743
4 78 0.024443 0.053239 0.081596 0.105740 0.144374 0.209375 0.274214 0.329297 0.395276 0.499105 0.632201 97.251141
4 79 0.025653 0.045496 0.066945 0.096198 0.141836 0.203213 0.262523 0.323756 0.398664 0.502209 0.627115 97.306394
4 80 0.016218 0.028210 0.040548 0.058954 0.091084 0.136669 0.181239 0.229996 0.294411 0.385132 0.493335 98.044205
4 81 0.009088 0.015785 0.023638 0.037485 0.064752 0.105706 0.147243 0.194378 0.258625 0.351121 0.460594 98.331583
4 82 0.006976 0.012467 0.018715 0.028193 0.045563 0.074675 0.108380 0.147745 0.200181 0.281560 0.390072 98.685474
4 83 0.007284 0.014374 0.021774 0.031121 0.048915 0.081726 0.121348 0.168347 0.234946 0.346261 0.505126 98.418776
4 84 0.003889 0.006923 0.010413 0.015808 0.026039 0.043278 0.063007 0.086150 0.118202 0.172742 0.251794 99.201754
4 85 0.004962 0.008960 0.013349 0.019500 0.030747 0.049894 0.072863 0.101617 0.143653 0.215661 0.321726 99.017073
4 86 0.001698 0.003374 0.005170 0.007767 0.013750 0.025724 0.040896 0.058927 0.086361 0.138907 0.223697 99.393732
4 87 0.002743 0.004680 0.007164 0.011327 0.018508 0.028604 0.039482 0.052713 0.071005 0.100971 0.145213 99.517589
4 88 0.004603 0.007027 0.009198 0.013771 0.023011 0.036520 0.052380 0.076898 0.119241 0.192100 0.303189 99.162063
4 89 0.003129 0.005127 0.007083 0.010580 0.017334 0.026357 0.034591 0.043866 0.057464 0.079212 0.108854 99.606403
4 90 0.001933 0.003314 0.004717 0.007149 0.012076 0.019768 0.028111 0.037756 0.050725 0.070788 0.096834 99.666830
4 91 0.000774 0.001374 0.002103 0.003627 0.007306 0.013766 0.021610 0.032205 0.049860 0.083039 0.137368 99.646970
4 92 0.002323 0.004077 0.005729 0.008252 0.013397 0.021379 0.029733 0.039091 0.052006 0.073434 0.103835 99.646742
4 93 0.002745 0.004131 0.005457 0.008235 0.013720 0.020918 0.027578 0.035122 0.045194 0.059836 0.076956 99.700113
4 94 0.002226 0.003995 0.005681 0.008080 0.012580 0.019314 0.026489 0.034790 0.046276 0.063875 0.086421 99.690277
4 95 0.000858 0.001557 0.002359 0.003831 0.007318 0.013393 0.020463 0.028871 0.041065 0.060795 0.086309 99.733181
4 96 0.002592 0.004047 0.005606 0.008630 0.014660 0.022569 0.029883 0.038375 0.049977 0.066607 0.086135 99.670921
4 97 0.002638 0.003909 0.005194 0.008057 0.013856 0.021380 0.028239 0.036098 0.047011 0.062373 0.079628 99.691616
4 98 0.002102 0.003760 0.005498 0.008048 0.012913 0.020585 0.028867 0.037773 0.049466 0.067660 0.090824 99.672503
4 99 0.002447 0.004099 0.005651 0.008161 0.013343 0.021403 0.029744 0.038883 0.051249 0.070041 0.093218 99.661765
4 100 0.002739 0.004619 0.006586 0.009666 0.015623 0.024232 0.032675 0.041513 0.053044 0.069952 0.089947 99.649405
4 101 0.002987 0.004568 0.006043 0.008896 0.014786 0.023049 0.030929 0.039453 0.050870 0.067077 0.085472 99.665873
4 102 0.002430 0.004242 0.006263 0.009414 0.015620 0.024557 0.033201 0.042229 0.054401 0.072327 0.093368 99.641945
4 103 0.003928 0.006280 0.008419 0.011990 0.019091 0.028683 0.037279 0.046256 0.058377 0.075719 0.095817 99.608164
4 104 0.002926 0.004927 0.007141 0.010624 0.017310 0.026715 0.035750 0.045032 0.056766 0.073808 0.093639 99.625362
4 105 0.002251 0.003798 0.005358 0.008089 0.014051 0.023185 0.031981 0.040963 0.053405 0.073311 0.097777 99.645836
4 106 0.003699 0.006951 0.010133 0.014162 0.021910 0.034166 0.046534 0.058824 0.075323 0.103562 0.141965 99.482773
4 107 0.000992 0.001708 0.002583 0.004392 0.008745 0.016616 0.026228 0.038109 0.055902 0.087368 0.132326 99.625029
4 108 0.001941 0.004109 0.007107 0.011461 0.019717 0.034771 0.055169 0.083496 0.129969 0.218280 0.363495 99.070484
4 109 0.000723 0.001394 0.002332 0.004389 0.010093 0.023438 0.046672 0.088384 0.169945 0.333682 0.604338 98.714611
4 110 0.001790 0.003159 0.005764 0.012951 0.033111 0.077014 0.155077 0.310349 0.622316 1.177639 1.959115 95.641712
4 111 0.002420 0.004548 0.009243 0.024603 0.075957 0.192584 0.389520 0.747575 1.379185 2.287627 3.247578 91.639160
4 112 0.010847 0.020747 0.039511 0.089616 0.222617 0.461225 0.774997 1.216931 1.857067 2.666432 3.460797 89.179213
4 113 0.028119 0.058899 0.112324 0.223768 0.463715 0.846915 1.321546 1.928086 2.683662 3.457590 4.075333 84.800043
4 114 0.010640 0.018964 0.031986 0.060068 0.120678 0.228112 0.376719 0.594385 0.914297 1.372101 1.935363 94.336683
4 115 0.001800 0.003643 0.006320 0.012131 0.028262 0.065271 0.124687 0.220518 0.392225 0.707909 1.178740 97.258496
4 116 0.005178 0.008630 0.013099 0.021501 0.036735 0.061427 0.094722 0.145895 0.226406 0.363097 0.580043 98.443266
4 117 0.004580 0.008085 0.012589 0.021460 0.040180 0.074650 0.125554 0.211577 0.364556 0.627070 1.019116 97.490587
4 118 0.005679 0.008926 0.012263 0.018670 0.031222 0.049103 0.067778 0.092384 0.129977 0.190928 0.280042 99.113026
4 119 0.003374 0.005911 0.008609 0.013162 0.022288 0.036492 0.052507 0.073558 0.105940 0.159300 0.238669 99.280187
4 120 0.000654 0.001252 0.002097 0.003919 0.008683 0.018660 0.033187 0.055319 0.096196 0.182967 0.340345 99.256723
4 121 0.003417 0.006365 0.009397 0.013920 0.023189 0.038876 0.057109 0.080506 0.116680 0.181082 0.282073 99.187386
4 122 0.005311 0.009169 0.013137 0.019694 0.032194 0.050152 0.068394 0.089135 0.115332 0.150508 0.191653 99.255322
4 123 0.001279 0.002095 0.003103 0.005576 0.011638 0.021953 0.033806 0.049283 0.073863 0.116141 0.176159 99.505106
4 124 0.001057 0.001950 0.003081 0.005378 0.010515 0.019338 0.030683 0.046704 0.072379 0.117317 0.185763 99.505834
4 125 0.004537 0.006971 0.009587 0.015236 0.026816 0.042768 0.058314 0.076763 0.101676 0.137501 0.180513 99.339319
4 126 0.003355 0.007162 0.011144 0.015780 0.025240 0.041805 0.059961 0.077924 0.100740 0.135205 0.176438 99.345243
4 127 0.000642 0.001197 0.001972 0.003617 0.007847 0.016246 0.027308 0.040497 0.058526 0.088854 0.128735 99.624556
4 128 0.002201 0.003694 0.005400 0.008954 0.016799 0.028945 0.041960 0.057222 0.078528 0.110699 0.148967 99.496631
4 129 0.008030 0.012845 0.017330 0.025176 0.040165 0.059454 0.075903 0.092651 0.114495 0.144952 0.178488 99.230509
4 130 0.007127 0.011316 0.014764 0.021318 0.035124 0.053202 0.068320 0.084685 0.109004 0.143263 0.180088 99.271788
4 131 0.006788 0.009466 0.012288 0.018670 0.029680 0.042253 0.053798 0.068273 0.087495 0.112849 0.141377 99.417065
4 132 0.002862 0.005275 0.007615 0.011263 0.019436 0.033467 0.048139 0.062221 0.080657 0.110917 0.148163 99.469984
4 133 0.006809 0.011264 0.014988 0.020642 0.030625 0.044045 0.056109 0.068141 0.083271 0.106800 0.135367 99.421936
4 134 0.005568 0.009063 0.012461 0.018432 0.028502 0.042112 0.055166 0.069505 0.089192 0.122761 0.168608 99.378630
4 135 0.002916 0.005267 0.007208 0.011389 0.020802 0.041837 0.095173 0.107710 0.158911 0.221110 0.394909 98.932768
4 136 0.005317 0.008151 0.011199 0.019964 0.037811 0.074432 0.182177 0.215314 0.348013 0.487458 0.890378 97.719787
4 137 0.006532 0.012706 0.019114 0.035572 0.074771 0.171614 0.487924 0.585424 1.008331 1.416355 2.511381 93.670277
4 138 0.018537 0.032538 0.048114 0.094402 0.194795 0.400323 1.041219 1.192032 1.986644 2.628607 4.266137 88.096655
4 139 0.051289 0.099273 0.153921 0.334991 0.796038 1.664709 3.733961 3.447640 4.626569 5.106890 6.649212 73.335506
4 140 0.099636 0.183974 0.299263 0.697670 1.527846 3.070239 7.111549 6.378949 6.974996 5.905584 5.951052 61.799239
4 141 0.669364 2.053619 1.145571 2.246932 4.191637 8.722962 8.533998 6.900758 5.014673 4.486527 2.965963 53.067997
4 142 1.564116 5.965343 3.567104 4.784500 5.513922 8.392540 7.256423 5.601071 3.869005 2.469576 0.936480 50.079919
5 1 0.003736 0.005864 0.007971 0.011553 0.017997 0.025948 0.033082 0.041401 0.052232 0.067461 0.084066 99.648689
5 2 0.003773 0.004939 0.006424 0.010368 0.017921 0.025616 0.032481 0.042140 0.054550 0.068456 0.080847 99.652485
5 3 0.004981 0.007089 0.009301 0.013973 0.022735 0.031771 0.039398 0.049374 0.062463 0.077999 0.092918 99.587999
5 4 0.005676 0.007252 0.009239 0.014432 0.024147 0.034008 0.042318 0.053214 0.066850 0.082594 0.097361 99.562908
5 5 0.005695 0.008148 0.010870 0.016419 0.026547 0.036904 0.045532 0.056442 0.070261 0.085775 0.099805 99.537604
5 6 0.008596 0.010161 0.012758 0.020508 0.033771 0.044642 0.052954 0.064940 0.078956 0.092577 0.103781 99.476356
5 7 0.010786 0.015851 0.020186 0.027789 0.040605 0.052700 0.061549 0.071856 0.084701 0.098985 0.111427 99.403567
5 8 0.012991 0.015406 0.019344 0.030421 0.047737 0.060590 0.069726 0.082845 0.097513 0.111613 0.123261 99.328556
5 9 0.014600 0.021510 0.027627 0.038062 0.055332 0.071902 0.083641 0.096450 0.112348 0.131119 0.148158 99.199253
5 10 0.013888 0.019068 0.024827 0.036603 0.056311 0.077024 0.094362 0.113721 0.135058 0.159481 0.183583 99.086075
5 11 0.013270 0.017528 0.023571 0.037395 0.061174 0.086566 0.107415 0.130599 0.157020 0.189727 0.223102 98.952633
5 12 0.026168 0.044554 0.053033 0.061229 0.083297 0.118330 0.146874 0.169362 0.198301 0.243967 0.295307 98.559578
5 13 0.020008 0.028827 0.039431 0.059603 0.092922 0.132207 0.165361 0.198792 0.237111 0.290235 0.349906 98.385597
5 14 0.033533 0.038913 0.047181 0.070976 0.108030 0.145419 0.177787 0.221453 0.274569 0.335839 0.398022 98.148277
5 15 0.015897 0.023531 0.031747 0.049540 0.085153 0.133682 0.175006 0.216245 0.270745 0.351201 0.440330 98.206926
5 16 0.019182 0.036516 0.052249 0.068538 0.100662 0.164419 0.234822 0.293703 0.351756 0.446350 0.565164 97.666639
5 17 0.021087 0.029004 0.034709 0.049969 0.081221 0.126599 0.168107 0.213790 0.277338 0.378384 0.505129 98.114662
5 18 0.010416 0.017966 0.027503 0.043251 0.072025 0.122538 0.183631 0.253324 0.340239 0.474629 0.645244 97.809235
5 19 0.014222 0.022388 0.031012 0.047452 0.079176 0.128122 0.177561 0.231538 0.304115 0.419843 0.568227 97.976347
5 20 0.019353 0.024238 0.031477 0.052816 0.092849 0.142092 0.188027 0.249760 0.337678 0.465149 0.621643 97.774917
5 21 0.009210 0.016911 0.025950 0.042151 0.079471 0.149326 0.232293 0.321609 0.434198 0.603608 0.799614 97.285658
5 22 0.006407 0.011111 0.016985 0.028906 0.056743 0.109919 0.175183 0.249021 0.344466 0.499915 0.702701 97.798649
5 23 0.011400 0.016239 0.023596 0.043450 0.085516 0.144959 0.206934 0.295340 0.438848 0.670108 0.966459 97.097154
5 24 0.012547 0.023785 0.036686 0.061857 0.128641 0.259848 0.411912 0.570306 0.776668 1.094035 1.451755 95.171960
5 25 0.004157 0.007711 0.013357 0.027090 0.066698 0.152409 0.265796 0.397993 0.575938 0.864221 1.211994 96.412634
5 26 0.003891 0.007272 0.012914 0.026741 0.065419 0.147414 0.257901 0.395814 0.592882 0.913973 1.314372 96.261408
5 27 0.007850 0.014617 0.026322 0.055807 0.142523 0.326230 0.569326 0.857699 1.244789 1.812844 2.397463 92.544527
5 28 0.007615 0.016551 0.031622 0.065066 0.169744 0.418673 0.755526 1.083242 1.435260 1.948243 2.453139 91.615320
5 29 0.004767 0.009718 0.018533 0.039466 0.101055 0.241335 0.431656 0.639433 0.900232 1.332726 1.856684 94.424393
5 30 0.008678 0.018365 0.034360 0.069145 0.173295 0.416056 0.738529 1.044419 1.380736 1.892683 2.411356 91.812378
5 31 0.014259 0.037032 0.074467 0.138922 0.341907 0.873914 1.584639 2.042933 2.269474 2.601935 2.883012 87.137506
5 32 0.014459 0.028811 0.053492 0.108178 0.250258 0.526204 0.857657 1.195172 1.597781 2.188493 2.808511 90.370979
5 33 0.013344 0.025720 0.045052 0.087067 0.197328 0.413286 0.684400 0.994239 1.396914 1.953206 2.501016 91.688431
5 34 0.041380 0.074728 0.136002 0.290905 0.664601 1.190946 1.580882 1.808410 2.016579 2.282300 2.481701 87.431570
5 35 0.058626 0.112127 0.177216 0.297249 0.596363 1.107451 1.551335 1.809129 2.066184 2.441078 2.733110 87.050137
5 36 0.048952 0.076922 0.120546 0.212565 0.387717 0.640819 0.903890 1.185357 1.525320 1.981161 2.470044 90.446711
5 37 0.064519 0.100990 0.147410 0.239094 0.412455 0.670231 0.918246 1.137103 1.365217 1.687742 2.030426 91.226570
5 38 0.046750 0.108625 0.183491 0.264275 0.442945 0.855748 1.357655 1.649397 1.754849 1.927588 2.107646 89.301031
5 39 0.032200 0.062287 0.096372 0.142336 0.236259 0.443089 0.716418 0.966504 1.186099 1.509210 1.893495 92.715733
5 40 0.032987 0.049953 0.068845 0.106154 0.174729 0.281323 0.398443 0.530233 0.690599 0.925226 1.220984 95.520527
5 41 0.027879 0.043656 0.063829 0.099579 0.156192 0.234156 0.318824 0.423563 0.559195 0.751714 0.998712 96.322699
5 42 0.018363 0.025497 0.033811 0.054377 0.093879 0.147306 0.198462 0.261132 0.348079 0.475976 0.634763 97.708355
5 43 0.017285 0.031773 0.045004 0.061074 0.090818 0.144026 0.203284 0.262219 0.330858 0.440846 0.589629 97.783184
5 44 0.007981 0.012176 0.016960 0.027157 0.047220 0.078101 0.110340 0.147626 0.197878 0.278462 0.385375 98.690725
5 45 0.009079 0.015209 0.022457 0.035372 0.058878 0.096836 0.142042 0.198936 0.274525 0.391438 0.550189 98.205040
5 46 0.008588 0.012398 0.016926 0.027742 0.048778 0.078536 0.108936 0.147749 0.203071 0.289838 0.405347 98.652094
5 47 0.012271 0.022000 0.031920 0.046866 0.073808 0.117281 0.167048 0.228214 0.314771 0.453324 0.646817 97.885679
5 48 0.019913 0.027431 0.036038 0.058207 0.100649 0.160457 0.228660 0.327942 0.476902 0.691703 0.964402 96.907702
5 49 0.005668 0.009209 0.014513 0.026586 0.052082 0.092859 0.144089 0.221848 0.349810 0.552080 0.821261 97.709997
5 50 0.015087 0.020613 0.029207 0.053130 0.101785 0.169317 0.249164 0.375679 0.571302 0.833555 1.144167 96.436994
5 51 0.008791 0.013755 0.020427 0.035217 0.064310 0.106362 0.153902 0.221579 0.323893 0.470180 0.652813 97.928766
5 52 0.005758 0.008905 0.013455 0.023582 0.043348 0.073206 0.110022 0.164679 0.248506 0.373394 0.538737 98.396406
5 53 0.009541 0.013198 0.018599 0.032300 0.058229 0.093931 0.136290 0.200622 0.296317 0.428238 0.591755 98.120979
5 54 0.006502 0.010044 0.014407 0.023191 0.039394 0.062516 0.088551 0.124319 0.176233 0.251846 0.348681 98.854315
5 55 0.007918 0.010519 0.013992 0.022792 0.038415 0.058377 0.080571 0.113780 0.162044 0.229934 0.316001 98.945660
5 56 0.005272 0.008672 0.012013 0.017683 0.029017 0.046783 0.066284 0.089844 0.122489 0.172437 0.236276 99.193232
5 57 0.005082 0.007224 0.009948 0.015953 0.026869 0.040955 0.055690 0.075319 0.101585 0.138397 0.183238 99.339741
5 58 0.005232 0.007235 0.009692 0.015454 0.025802 0.037800 0.049544 0.065750 0.087871 0.117595 0.152314 99.425709
5 59 0.005754 0.008516 0.011191 0.016332 0.025705 0.037510 0.048977 0.063307 0.082692 0.110438 0.144284 99.445292
5 60 0.004614 0.006608 0.008719 0.013215 0.021660 0.031884 0.041345 0.052893 0.068197 0.089773 0.115299 99.545791
5 61 0.005986 0.008791 0.011252 0.015914 0.024550 0.035116 0.044540 0.055537 0.070426 0.092408 0.119574 99.515907
5 62 0.006330 0.008854 0.011141 0.015971 0.024773 0.035429 0.044952 0.056221 0.071153 0.093089 0.120499 99.511585
5 63 0.007580 0.010472 0.012732 0.018012 0.028163 0.040718 0.051684 0.064938 0.084105 0.113376 0.150850 99.417368
5 64 0.002619 0.004341 0.006361 0.009806 0.016667 0.028207 0.041363 0.055198 0.072317 0.101772 0.143097 99.518246
5 65 0.003592 0.006253 0.008421 0.011937 0.019725 0.032835 0.046667 0.062013 0.085206 0.126697 0.188061 99.408596
5 66 0.001012 0.001823 0.003114 0.005487 0.010359 0.019849 0.033768 0.053198 0.083607 0.144433 0.249261 99.394089
5 67 0.003335 0.004987 0.006393 0.010174 0.018945 0.032578 0.047407 0.068575 0.105579 0.171063 0.267288 99.263674
5 68 0.002456 0.004547 0.007873 0.014215 0.027157 0.051027 0.086109 0.142310 0.243005 0.431823 0.724852 98.264626
5 69 0.006839 0.010114 0.013887 0.022800 0.040490 0.065468 0.093094 0.133371 0.198070 0.301847 0.445057 98.668963
5 70 0.016794 0.020396 0.026628 0.046092 0.082653 0.126869 0.177176 0.260817 0.392989 0.575569 0.797045 97.476974
5 71 0.012087 0.024728 0.036210 0.049165 0.075628 0.120078 0.169458 0.225896 0.307759 0.437301 0.610760 97.930933
5 72 0.016214 0.019671 0.025552 0.041929 0.070324 0.106060 0.147138 0.209922 0.301874 0.437584 0.619024 98.004706
5 73 0.006003 0.010160 0.014422 0.022670 0.040417 0.066973 0.093536 0.125838 0.177360 0.263740 0.382996 98.795889
5 74 0.005647 0.009433 0.015269 0.025404 0.042202 0.069863 0.106779 0.156507 0.225884 0.341240 0.514866 98.486908
5 75 0.006871 0.010351 0.013113 0.019909 0.035553 0.060228 0.085604 0.117287 0.167940 0.254345 0.373779 98.855021
5 76 0.005766 0.009917 0.015535 0.025231 0.042672 0.071464 0.106533 0.148289 0.200687 0.281209 0.389116 98.703581
5 77 0.006515 0.010547 0.015196 0.024483 0.043870 0.076514 0.113323 0.155638 0.211610 0.301590 0.420554 98.620165
5 78 0.013112 0.024166 0.036528 0.054263 0.086357 0.137407 0.191624 0.244428 0.303766 0.390773 0.496915 98.020660
5 79 0.018628 0.027360 0.038015 0.060467 0.098142 0.142971 0.185218 0.237332 0.304081 0.391470 0.494095 98.002224
5 80 0.013989 0.021233 0.029157 0.044844 0.071791 0.104476 0.134842 0.173778 0.228090 0.301270 0.388192 98.488338
5 81 0.007147 0.010942 0.016260 0.027549 0.048294 0.077006 0.107589 0.146985 0.199423 0.271738 0.358887 98.728180
5 82 0.006728 0.010179 0.014337 0.022948 0.038393 0.059914 0.082605 0.112015 0.153092 0.214872 0.296145 98.988769
5 83 0.007119 0.012319 0.017403 0.025199 0.040088 0.065173 0.093574 0.126965 0.172019 0.245981 0.351949 98.842211
5 84 0.005256 0.008077 0.011334 0.017439 0.028282 0.043574 0.059295 0.078090 0.102681 0.141903 0.196341 99.307730
5 85 0.008269 0.012197 0.015798 0.022905 0.034868 0.050486 0.066952 0.089893 0.123529 0.175382 0.247544 99.152177
5 86 0.001923 0.003587 0.005641 0.008869 0.015518 0.027543 0.042196 0.059122 0.081951 0.122106 0.182517 99.449033
5 87 0.003851 0.005728 0.007940 0.012693 0.021103 0.030930 0.040198 0.052535 0.070005 0.095995 0.131191 99.527832
5 88 0.005803 0.007755 0.010094 0.016217 0.027173 0.039726 0.053115 0.074868 0.109919 0.165473 0.246900 99.242956
5 89 0.003739 0.005588 0.007551 0.011739 0.019385 0.028311 0.035999 0.045470 0.059022 0.079249 0.105473 99.598478
5 90 0.002213 0.003595 0.005198 0.008308 0.014036 0.021324 0.028478 0.037653 0.050554 0.069196 0.092383 99.667067
5 91 0.000788 0.001297 0.002042 0.003866 0.008347 0.015664 0.024084 0.035151 0.051680 0.079362 0.120824 99.656895
5 92 0.002784 0.004512 0.006064 0.009016 0.015103 0.023326 0.030900 0.039561 0.052048 0.071759 0.098002 99.646929
5 93 0.002925 0.004100 0.005534 0.008859 0.014840 0.021536 0.027359 0.034604 0.044216 0.057550 0.072924 99.705551
5 94 0.001866 0.002991 0.004365 0.007059 0.012142 0.018800 0.025378 0.033298 0.044015 0.059904 0.079529 99.710651
5 95 0.000853 0.001391 0.002169 0.004024 0.008437 0.015110 0.022211 0.030832 0.042637 0.060432 0.082894 99.729012
5 96 0.004568 0.005766 0.007322 0.011319 0.017954 0.024411 0.029748 0.037407 0.048339 0.063014 0.079987 99.670160
5 97 0.002959 0.004254 0.005813 0.009262 0.015575 0.022429 0.028101 0.035301 0.045426 0.059200 0.074297 99.697384
5 98 0.002167 0.003504 0.004974 0.007721 0.013374 0.021505 0.029690 0.038780 0.050423 0.066919 0.086062 99.674885
5 99 0.002671 0.004083 0.005711 0.008962 0.015125 0.023011 0.030522 0.039321 0.050760 0.066737 0.085727 99.667370
5 100 0.003531 0.005489 0.007609 0.011376 0.018065 0.026200 0.033553 0.041978 0.053041 0.068235 0.085794 99.645128
5 101 0.003623 0.005078 0.006727 0.010460 0.017419 0.025381 0.032348 0.040885 0.052352 0.067242 0.083306 99.655182
5 102 0.003344 0.005132 0.007237 0.011251 0.018708 0.027861 0.036169 0.045779 0.058387 0.074915 0.093189 99.618029
5 103 0.005471 0.007572 0.009871 0.014754 0.022886 0.031665 0.039489 0.049278 0.061683 0.077365 0.095192 99.584774
5 104 0.005415 0.007742 0.010053 0.014762 0.023256 0.032744 0.040809 0.050343 0.062767 0.078794 0.096396 99.576920
5 105 0.003358 0.005273 0.007385 0.011149 0.018570 0.029247 0.039574 0.049817 0.061671 0.079625 0.101560 99.592772
5 106 0.006588 0.010789 0.013659 0.018332 0.027976 0.040774 0.051240 0.061786 0.077059 0.101914 0.132997 99.456884
5 107 0.000852 0.001463 0.002406 0.004358 0.008814 0.016915 0.027127 0.039282 0.055347 0.083260 0.122424 99.637753
5 108 0.002075 0.003852 0.005900 0.009636 0.018057 0.032768 0.049965 0.070363 0.099505 0.149831 0.222444 99.335607
5 109 0.000488 0.000916 0.001578 0.003018 0.006665 0.014708 0.027705 0.048371 0.083793 0.154314 0.270613 99.387829
5 110 0.001815 0.002693 0.004227 0.008624 0.018621 0.035409 0.060316 0.107472 0.198689 0.366229 0.629193 98.566713
5 111 0.001386 0.002348 0.004194 0.009834 0.025874 0.057203 0.105217 0.195555 0.375297 0.698246 1.163349 97.361496
5 112 0.005086 0.008587 0.014673 0.030423 0.067029 0.131883 0.229254 0.398266 0.686377 1.132655 1.717116 95.578649
5 113 0.009576 0.017527 0.030432 0.059078 0.122533 0.234383 0.398342 0.664825 1.087653 1.672179 2.351182 93.352287
5 114 0.007734 0.012067 0.018214 0.032923 0.062377 0.107193 0.165007 0.256360 0.397668 0.608357 0.890701 97.441393
5 115 0.001385 0.002588 0.004411 0.008099 0.016464 0.032904 0.057630 0.096399 0.160549 0.279398 0.472382 98.867786
5 116 0.006211 0.008678 0.011596 0.018544 0.030764 0.045834 0.062366 0.088095 0.127747 0.191015 0.286682 99.122475
5 117 0.003900 0.006160 0.009257 0.015669 0.027521 0.045318 0.068248 0.104952 0.165062 0.268575 0.434594 98.850740
5 118 0.007104 0.009349 0.011935 0.018623 0.030918 0.044871 0.057317 0.075080 0.101710 0.140744 0.191590 99.310759
5 119 0.003472 0.005519 0.007962 0.012690 0.021437 0.032778 0.044341 0.060172 0.083955 0.120860 0.172120 99.434702
5 120 0.000534 0.000927 0.001570 0.003174 0.007438 0.015614 0.026414 0.041844 0.067163 0.115475 0.195912 99.523932
5 121 0.003776 0.006286 0.008684 0.013056 0.021949 0.035101 0.048828 0.066306 0.092693 0.136430 0.199466 99.367422
5 122 0.003885 0.006458 0.009807 0.016232 0.027835 0.042287 0.056014 0.072645 0.094402 0.124900 0.160904 99.384634
5 123 0.000916 0.001342 0.002063 0.004108 0.008978 0.016656 0.025786 0.038731 0.057559 0.085995 0.122648 99.635218
5 124 0.000879 0.001506 0.002425 0.004628 0.009534 0.017394 0.027370 0.042199 0.065960 0.106421 0.166104 99.555582
5 125 0.004450 0.006175 0.008197 0.013498 0.023866 0.036425 0.048237 0.064657 0.089296 0.124900 0.166614 99.413687
5 126 0.003139 0.006299 0.009592 0.014280 0.024821 0.042653 0.060094 0.074346 0.090742 0.118435 0.152336 99.403267
5 127 0.000644 0.001088 0.001766 0.003489 0.007995 0.016487 0.027575 0.041486 0.059875 0.088150 0.122416 99.629034
5 128 0.002230 0.003528 0.005327 0.009448 0.017611 0.028587 0.040318 0.055466 0.075789 0.104510 0.138398 99.518791
5 129 0.009571 0.013695 0.017281 0.025716 0.041567 0.057947 0.069487 0.083664 0.105062 0.134119 0.164748 99.277142
5 130 0.006886 0.010653 0.015039 0.023564 0.038498 0.054578 0.067246 0.082706 0.105107 0.135276 0.168013 99.292434
5 131 0.007469 0.009387 0.011839 0.019098 0.031841 0.044670 0.055843 0.071190 0.090856 0.113339 0.135530 99.408938
5 132 0.002349 0.004044 0.006113 0.010068 0.018560 0.032412 0.047328 0.062161 0.079341 0.105768 0.137534 99.494320
5 133 0.009633 0.014652 0.018920 0.026420 0.038076 0.051478 0.062861 0.075027 0.089742 0.112127 0.139344 99.361723
5 134 0.009356 0.013517 0.016519 0.023823 0.036937 0.052236 0.064824 0.079894 0.101760 0.136300 0.180053 99.284777
5 135 0.001924 0.003555 0.005728 0.009518 0.016546 0.029399 0.046278 0.067322 0.096250 0.148312 0.225534 99.349632
5 136 0.007653 0.009981 0.012561 0.023316 0.047075 0.090196 0.202767 0.222822 0.334974 0.435092 0.717028 97.896534
5 137 0.005899 0.011008 0.017179 0.032086 0.064251 0.141360 0.379218 0.420289 0.619460 0.789659 1.333222 96.186365
5 138 0.017107 0.026901 0.035382 0.062589 0.118869 0.236328 0.570036 0.601347 0.879221 1.102474 1.821040 94.528706
5 139 0.032690 0.055485 0.080888 0.155045 0.298024 0.551308 1.300417 1.360002 2.018127 2.425705 3.709068 88.013239
5 140 0.095593 0.165563 0.235145 0.412308 0.672851 1.111755 2.382048 2.302538 3.226907 3.800234 5.751873 79.843184
5 141 0.141674 0.234708 0.349813 0.713094 1.219993 2.039445 4.431741 4.226921 5.464850 5.667809 7.262785 68.247168
5 142 1.155130 3.977705 2.086946 3.470438 4.965020 7.632912 6.056425 4.703926 3.839734 4.260458 3.569775 54.281531
6 1 0.001429 0.002525 0.003837 0.005939 0.010225 0.017204 0.024739 0.032437 0.041286 0.055541 0.073015 99.731823
6 2 0.001391 0.002110 0.002935 0.004869 0.009409 0.015594 0.021512 0.028915 0.039419 0.054296 0.069654 99.749895
6 3 0.001512 0.002496 0.003592 0.005710 0.010825 0.018632 0.026687 0.035736 0.047398 0.064173 0.082313 99.700926
6 4 0.001712 0.002628 0.003677 0.006037 0.011780 0.019924 0.027468 0.036096 0.048253 0.066151 0.085367 99.690909
6 5 0.001425 0.002426 0.003630 0.005936 0.011467 0.020041 0.028867 0.038538 0.050982 0.068948 0.088492 99.679249
6 6 0.001732 0.002575 0.003714 0.006532 0.013281 0.022540 0.031291 0.041836 0.056552 0.076737 0.097202 99.646004
6 7 0.001786 0.003185 0.004934 0.008269 0.016647 0.029800 0.042626 0.054766 0.069001 0.088422 0.107587 99.572977
6 8 0.002472 0.003628 0.005214 0.009297 0.019227 0.032989 0.045640 0.059812 0.078476 0.102685 0.125519 99.515040
6 9 0.002632 0.004686 0.007149 0.011728 0.023305 0.042586 0.062228 0.080014 0.099469 0.125780 0.151571 99.388851
6 10 0.002924 0.004961 0.007495 0.012530 0.024822 0.045005 0.065397 0.085119 0.109051 0.144600 0.182875 99.315224
6 11 0.002961 0.004798 0.007128 0.012175 0.024659 0.045773 0.068079 0.091927 0.123659 0.171813 0.224936 99.222094
6 12 0.005319 0.011967 0.019745 0.028591 0.050923 0.096972 0.145786 0.176557 0.202833 0.254026 0.316812 98.690468
6 13 0.006629 0.011764 0.017705 0.028151 0.052698 0.095426 0.140143 0.182515 0.234023 0.312404 0.399024 98.519522
6 14 0.011127 0.017640 0.025315 0.041968 0.081079 0.138067 0.183908 0.223644 0.277027 0.360900 0.451115 98.188209
6 15 0.006190 0.011369 0.017658 0.028686 0.054769 0.105187 0.162588 0.219106 0.290334 0.403411 0.531518 98.169182
6 16 0.017716 0.042940 0.068369 0.087593 0.130323 0.227579 0.336726 0.409123 0.474590 0.602071 0.773573 96.829399
6 17 0.007952 0.014505 0.023109 0.037599 0.068290 0.128500 0.201716 0.276289 0.366204 0.517052 0.707989 97.650793
6 18 0.016787 0.038148 0.059432 0.080159 0.124240 0.214500 0.319143 0.419617 0.547320 0.753159 1.008690 96.418806
6 19 0.012671 0.026679 0.041872 0.060265 0.100263 0.178830 0.269658 0.360275 0.480069 0.680490 0.934301 96.854628
6 20 0.021561 0.032817 0.042583 0.066522 0.126120 0.224560 0.324376 0.436039 0.596343 0.834740 1.097395 96.196943
6 21 0.028824 0.069954 0.110324 0.145438 0.218592 0.361935 0.514354 0.643238 0.811908 1.089329 1.436327 94.569778
6 22 0.019291 0.049633 0.082533 0.110407 0.170470 0.298950 0.449480 0.587479 0.762383 1.052833 1.414875 95.001665
6 23 0.023728 0.039689 0.054920 0.092514 0.201584 0.405017 0.623152 0.846309 1.146102 1.568186 1.972828 93.025970
6 24 0.087571 0.223300 0.315837 0.371930 0.550094 0.916794 1.259931 1.488547 1.783201 2.262402 2.784696 87.955694
6 25 0.043068 0.122170 0.206939 0.271506 0.414186 0.721499 1.062892 1.317893 1.587771 2.009205 2.482040 89.760830
6 26 0.034977 0.095868 0.163687 0.223302 0.366429 0.687698 1.082594 1.422560 1.793947 2.305473 2.789625 89.033842
6 27 0.124802 0.342583 0.526702 0.673956 1.086435 1.829104 2.405152 2.600995 2.788550 3.156905 3.476449 80.988365
6 28 0.157655 0.515823 0.875123 0.993685 1.255116 1.892314 2.485251 2.644614 2.674158 2.860283 3.115435 80.530544
6 29 0.068694 0.211558 0.378121 0.475674 0.666628 1.163856 1.808356 2.244141 2.475370 2.710554 2.889732 84.907316
6 30 0.110565 0.327580 0.518052 0.624667 0.987896 1.824781 2.575809 2.717321 2.647650 2.758808 2.877708 82.029161
6 31 0.236665 0.970995 1.729313 1.676920 1.741733 2.225513 2.580831 2.523451 2.489237 2.668095 2.936694 78.220551
6 32 0.213577 0.497387 0.721559 0.892549 1.281034 2.022652 2.647083 2.807351 2.789213 2.879598 2.974607 80.273394
6 33 0.099458 0.222338 0.345579 0.511947 0.910852 1.606832 2.207715 2.504194 2.721917 2.952917 3.023902 82.892351
6 34 0.520551 0.817386 0.867067 1.056056 1.621275 2.265468 2.438657 2.377728 2.452446 2.633173 2.723015 80.227183
6 35 0.380568 0.835996 1.004807 1.050206 1.436133 2.093093 2.418734 2.397134 2.483207 2.748373 2.947284 80.204466
6 36 0.161275 0.243528 0.295832 0.440940 0.818981 1.381482 1.823106 2.150698 2.517396 2.918635 3.130781 84.117351
6 37 0.121632 0.195680 0.241315 0.347593 0.623786 1.065012 1.406018 1.599019 1.807804 2.130308 2.396607 88.065224
6 38 0.126220 0.434692 0.789833 0.862575 0.957014 1.313029 1.662601 1.775761 1.852647 2.077769 2.398263 85.749597
6 39 0.046171 0.131139 0.233546 0.295201 0.417403 0.744078 1.153723 1.418723 1.602179 1.927865 2.327519 89.702454
6 40 0.020334 0.040757 0.062767 0.093637 0.164649 0.309248 0.489223 0.673183 0.893037 1.207703 1.552741 94.492724
6 41 0.020942 0.036977 0.051748 0.076813 0.135102 0.237228 0.348307 0.474417 0.658998 0.937513 1.262322 95.759636
6 42 0.011114 0.018682 0.027279 0.044135 0.080587 0.141753 0.206735 0.277457 0.373962 0.531436 0.735378 97.551485
6 43 0.020703 0.053519 0.083817 0.097954 0.124085 0.183300 0.249078 0.311440 0.398420 0.553535 0.777331 97.146822
6 44 0.003049 0.005889 0.010067 0.017474 0.033321 0.064996 0.106215 0.149837 0.199451 0.285739 0.408504 98.715456
6 45 0.010091 0.021781 0.033040 0.045393 0.071809 0.121986 0.180030 0.245227 0.342049 0.507281 0.730972 97.690340
6 46 0.002925 0.005208 0.008394 0.014679 0.028675 0.054938 0.088314 0.128547 0.182781 0.275580 0.405728 98.804232
6 47 0.007411 0.016795 0.027919 0.040624 0.064350 0.109513 0.165852 0.231030 0.322475 0.474510 0.688663 97.850859
6 48 0.009196 0.015769 0.022846 0.036570 0.068186 0.123553 0.191278 0.283689 0.429816 0.660136 0.954284 97.204679
6 49 0.001849 0.003385 0.005712 0.010694 0.022877 0.046893 0.081047 0.133158 0.223123 0.383275 0.614405 98.473578
6 50 0.006418 0.009606 0.013734 0.025201 0.054064 0.102042 0.160351 0.253783 0.421798 0.680951 0.993612 97.278435
6 51 0.002540 0.004607 0.007398 0.012998 0.026197 0.050818 0.083228 0.129677 0.204801 0.328578 0.496837 98.652321
6 52 0.002176 0.003740 0.005706 0.009789 0.019415 0.037176 0.059853 0.092253 0.146400 0.240702 0.375115 99.007677
6 53 0.002784 0.004306 0.006256 0.011116 0.022919 0.043267 0.068640 0.106985 0.172356 0.278862 0.419716 98.862793
6 54 0.002132 0.003644 0.005514 0.009159 0.017386 0.031821 0.049386 0.072643 0.108287 0.167728 0.248689 99.283612
6 55 0.002909 0.004450 0.006215 0.010292 0.019616 0.034396 0.050839 0.073002 0.107900 0.164696 0.239226 99.286459
6 56 0.002151 0.004149 0.006325 0.009435 0.016552 0.030012 0.046264 0.064317 0.088729 0.130525 0.187388 99.414152
6 57 0.001971 0.003122 0.004510 0.007370 0.013659 0.023821 0.035432 0.050058 0.070832 0.104490 0.148385 99.536350
6 58 0.001982 0.003129 0.004455 0.007213 0.013367 0.022855 0.033112 0.045745 0.063721 0.092015 0.127303 99.585100
6 59 0.001991 0.003330 0.004863 0.007702 0.013925 0.023625 0.033972 0.045889 0.062364 0.088899 0.122888 99.590555
6 60 0.001910 0.003161 0.004553 0.007120 0.012752 0.021354 0.030300 0.040465 0.054318 0.076456 0.104626 99.642987
6 61 0.002307 0.003881 0.005631 0.008772 0.015655 0.026291 0.037165 0.048857 0.064456 0.089479 0.121533 99.575975
6 62 0.003550 0.005672 0.007736 0.011532 0.019514 0.030737 0.041238 0.052836 0.069221 0.095680 0.130138 99.532146
6 63 0.005810 0.009189 0.011827 0.016438 0.026094 0.040573 0.054824 0.071009 0.095014 0.136259 0.193856 99.339108
6 64 0.004007 0.007827 0.011173 0.015044 0.023008 0.036668 0.051312 0.067011 0.090438 0.133090 0.196952 99.363474
6 65 0.002317 0.005206 0.008982 0.013044 0.019742 0.033315 0.051748 0.072954 0.102213 0.160542 0.262366 99.267568
6 66 0.002259 0.004369 0.006610 0.010085 0.017808 0.032657 0.053591 0.085513 0.144084 0.257189 0.432423 98.953411
6 67 0.001670 0.002993 0.004724 0.007966 0.014916 0.027709 0.044611 0.067830 0.105785 0.178768 0.298817 99.244213
6 68 0.004281 0.008625 0.012475 0.017845 0.031009 0.059025 0.102009 0.173216 0.311822 0.570660 0.945317 97.763716
6 69 0.002412 0.004455 0.006924 0.011342 0.021011 0.038249 0.059845 0.089913 0.140161 0.232462 0.374498 99.018724
6 70 0.005476 0.007641 0.010250 0.018206 0.037203 0.066352 0.100636 0.155770 0.254292 0.416107 0.633031 98.295033
6 71 0.003860 0.009217 0.015277 0.021974 0.036540 0.065723 0.102799 0.145034 0.207110 0.318142 0.481948 98.592377
6 72 0.008590 0.011512 0.014398 0.023438 0.043984 0.073345 0.104617 0.152085 0.233115 0.363439 0.535909 98.435574
6 73 0.002250 0.004015 0.006608 0.011842 0.023138 0.042589 0.066980 0.098487 0.144362 0.221053 0.332445 99.046236
6 74 0.010077 0.017361 0.024802 0.037427 0.060653 0.095034 0.135371 0.194540 0.293695 0.451392 0.661509 98.018139
6 75 0.004351 0.008063 0.012366 0.019176 0.033292 0.059443 0.092327 0.130089 0.178811 0.260294 0.374652 98.827137
6 76 0.009815 0.021908 0.033181 0.043332 0.060871 0.091695 0.125658 0.161132 0.211206 0.296193 0.417126 98.527884
6 77 0.003428 0.007325 0.011759 0.017343 0.030090 0.058508 0.096795 0.136463 0.183645 0.266863 0.386060 98.801720
6 78 0.007036 0.016404 0.025744 0.034543 0.054544 0.097021 0.149757 0.202722 0.269114 0.376192 0.514972 98.251951
6 79 0.006119 0.010826 0.015587 0.023963 0.043309 0.078199 0.118654 0.164674 0.227045 0.324408 0.448460 98.538755
6 80 0.003455 0.006209 0.009178 0.014653 0.027682 0.051316 0.078263 0.109155 0.152697 0.222021 0.311085 99.014286
6 81 0.002589 0.004340 0.006405 0.010806 0.020900 0.038236 0.058529 0.085102 0.125647 0.191666 0.280132 99.175648
6 82 0.002544 0.004289 0.006289 0.010238 0.018999 0.034633 0.053340 0.076658 0.110470 0.167732 0.247819 99.266985
6 83 0.004222 0.008571 0.012799 0.018003 0.029492 0.052438 0.080133 0.111265 0.155455 0.235877 0.357216 98.934530
6 84 0.002375 0.004072 0.005929 0.009282 0.016479 0.028934 0.042948 0.058958 0.080961 0.119409 0.174668 99.455984
6 85 0.003874 0.006781 0.009700 0.014346 0.023393 0.038374 0.055627 0.077046 0.108221 0.162026 0.241179 99.259432
6 86 0.001812 0.003776 0.005884 0.008439 0.013567 0.023587 0.036513 0.052844 0.078457 0.127789 0.209303 99.438031
6 87 0.001449 0.002510 0.003876 0.006419 0.011403 0.019078 0.027811 0.038776 0.054525 0.081457 0.121812 99.630882
6 88 0.004787 0.007249 0.009070 0.013501 0.023696 0.038033 0.052561 0.074969 0.116922 0.192452 0.303759 99.162997
6 89 0.001673 0.002683 0.003699 0.005810 0.010557 0.017947 0.025458 0.033837 0.045498 0.065022 0.092483 99.695333
6 90 0.001304 0.002109 0.002982 0.004810 0.008699 0.014634 0.020899 0.028482 0.039141 0.056589 0.080417 99.739937
6 91 0.002022 0.003772 0.005484 0.008010 0.012704 0.019415 0.026771 0.037900 0.059312 0.103358 0.183561 99.537695
6 92 0.002505 0.004825 0.006532 0.008364 0.012692 0.020609 0.028905 0.036622 0.046765 0.067123 0.101141 99.663915
6 93 0.001621 0.002352 0.003067 0.004845 0.008820 0.014486 0.019787 0.025665 0.033621 0.045939 0.060213 99.779589
6 94 0.002215 0.003538 0.004601 0.006602 0.010822 0.017033 0.023047 0.029846 0.039459 0.055581 0.077785 99.729473
6 95 0.002348 0.004421 0.006193 0.008506 0.013087 0.019784 0.026482 0.034763 0.048443 0.073609 0.114392 99.647974
6 96 0.002948 0.004368 0.005475 0.007842 0.012729 0.019016 0.024422 0.030493 0.038999 0.052617 0.070052 99.731041
6 97 0.001733 0.002419 0.003112 0.005035 0.009433 0.015407 0.020903 0.027414 0.036304 0.048821 0.062323 99.767098
6 98 0.002234 0.003709 0.005150 0.007660 0.012744 0.020053 0.027119 0.034861 0.045351 0.062080 0.083612 99.695425
6 99 0.002956 0.004936 0.006592 0.009161 0.014184 0.021423 0.028277 0.035664 0.046026 0.062998 0.086076 99.681706
6 100 0.001580 0.002697 0.003933 0.006039 0.010538 0.017689 0.025158 0.032835 0.042371 0.057054 0.074820 99.725288
6 101 0.001979 0.002900 0.003752 0.005756 0.010197 0.016657 0.022985 0.030164 0.040019 0.054754 0.072115 99.738720
6 102 0.001706 0.002886 0.004229 0.006652 0.011751 0.019409 0.027220 0.036034 0.048355 0.067076 0.089639 99.685041
6 103 0.002710 0.004233 0.005643 0.008482 0.014814 0.023776 0.031885 0.040713 0.053396 0.072425 0.094754 99.647167
6 104 0.002292 0.003870 0.005698 0.008933 0.015818 0.026184 0.036498 0.046950 0.059761 0.078547 0.100309 99.615141
6 105 0.003139 0.005343 0.007382 0.010804 0.018291 0.029826 0.040777 0.051326 0.065347 0.088209 0.116720 99.562836
6 106 0.006291 0.012097 0.016594 0.021471 0.031232 0.046378 0.060648 0.074166 0.092596 0.125989 0.171804 99.340735
6 107 0.002227 0.003927 0.005961 0.009927 0.018942 0.034003 0.050656 0.069317 0.095035 0.137076 0.191148 99.381782
6 108 0.004230 0.010089 0.017049 0.023670 0.033944 0.052939 0.078956 0.111602 0.155187 0.231839 0.350744 98.929752
6 109 0.001130 0.002421 0.004288 0.007635 0.015526 0.031851 0.056439 0.091754 0.146307 0.241018 0.377452 99.024179
6 110 0.001763 0.002869 0.004495 0.008679 0.019162 0.038778 0.069278 0.124902 0.228828 0.410066 0.665656 98.425524
6 111 0.001133 0.001951 0.003335 0.007480 0.019828 0.044847 0.084403 0.160992 0.317209 0.590569 0.953801 97.814449
6 112 0.002205 0.004029 0.006714 0.013484 0.031708 0.067856 0.122439 0.218102 0.399073 0.713159 1.141845 97.279381
6 113 0.002458 0.004436 0.007191 0.013922 0.031689 0.069207 0.129734 0.240502 0.452921 0.830766 1.373189 96.843986
6 114 0.001997 0.003397 0.005381 0.009845 0.019478 0.036693 0.061304 0.102063 0.171571 0.293852 0.482520 98.811899
6 115 0.000965 0.001845 0.002918 0.004984 0.009724 0.018823 0.031694 0.052284 0.089546 0.162314 0.284123 99.340780
6 116 0.002406 0.003980 0.005905 0.009559 0.016300 0.026359 0.038133 0.054713 0.079139 0.120945 0.186368 99.456196
6 117 0.003777 0.005950 0.007948 0.012188 0.020798 0.034233 0.050673 0.077226 0.123430 0.205423 0.334392 99.123959
6 118 0.003557 0.005196 0.006779 0.010493 0.018248 0.028804 0.038967 0.052351 0.072779 0.105854 0.150517 99.506455
6 119 0.002233 0.003527 0.004871 0.007730 0.013824 0.022802 0.032177 0.044543 0.063871 0.095936 0.141272 99.567215
6 120 0.001000 0.001882 0.002998 0.005070 0.009534 0.017392 0.027680 0.042762 0.068123 0.117635 0.202710 99.503216
6 121 0.003760 0.007394 0.009987 0.012739 0.018866 0.030048 0.042350 0.056118 0.075947 0.112980 0.172179 99.457634
6 122 0.002494 0.004204 0.006055 0.009708 0.017450 0.028601 0.039224 0.051200 0.068192 0.095181 0.128726 99.548963
6 123 0.002408 0.003706 0.004830 0.007560 0.013665 0.022276 0.030524 0.041303 0.058415 0.086613 0.124445 99.604254
6 124 0.001285 0.002424 0.003751 0.006013 0.010639 0.018559 0.028637 0.041765 0.059956 0.089221 0.131385 99.606367
6 125 0.002871 0.004341 0.005626 0.009050 0.017326 0.030167 0.042395 0.055055 0.071935 0.099965 0.134847 99.526423
6 126 0.006139 0.014460 0.021011 0.023831 0.029120 0.040727 0.053047 0.063968 0.078191 0.105122 0.143966 99.420420
6 127 0.001666 0.003621 0.006169 0.009695 0.016222 0.027030 0.039017 0.050258 0.062869 0.085542 0.118220 99.579689
6 128 0.001920 0.003072 0.004161 0.006778 0.013139 0.023892 0.036163 0.050041 0.067110 0.091838 0.120057 99.581831
6 129 0.005999 0.008906 0.011307 0.016991 0.028750 0.042672 0.053122 0.065154 0.083945 0.112130 0.143746 99.427278
6 130 0.011328 0.015695 0.017489 0.023261 0.036198 0.051273 0.062076 0.075304 0.097484 0.130397 0.167396 99.312095
6 131 0.005460 0.007533 0.009539 0.014815 0.024873 0.036119 0.045573 0.057604 0.074566 0.097895 0.123804 99.502218
6 132 0.003464 0.006773 0.009634 0.013249 0.020717 0.033576 0.047160 0.060426 0.078210 0.108889 0.149514 99.468387
6 133 0.006172 0.010197 0.012840 0.017441 0.026881 0.041208 0.054702 0.068261 0.085781 0.114218 0.149638 99.412666
6 134 0.006125 0.009612 0.012772 0.019305 0.031224 0.047791 0.064255 0.083731 0.110524 0.155907 0.218303 99.240452
6 135 0.005437 0.010594 0.015116 0.021448 0.034019 0.057566 0.087996 0.126829 0.184215 0.281172 0.414478 98.761129
6 136 0.009145 0.013006 0.016763 0.027509 0.050154 0.087240 0.135257 0.203483 0.302093 0.454972 0.651463 98.048914
6 137 0.019776 0.043110 0.069128 0.117575 0.204570 0.378675 0.879904 0.869138 1.171542 1.336428 2.013774 92.896383
6 138 0.026536 0.044632 0.061565 0.105084 0.190269 0.363252 0.869139 0.888292 1.199682 1.351106 1.990382 92.910061
6 139 0.043963 0.075341 0.103140 0.182788 0.343315 0.627180 1.393482 1.342704 1.811187 2.032980 2.944392 89.099525
6 140 0.049107 0.082113 0.115068 0.209530 0.376124 0.668578 1.514652 1.509964 2.089333 2.385048 3.551637 87.448846
6 141 0.038788 0.068186 0.103643 0.210044 0.407121 0.735985 1.610708 1.576233 2.272533 2.877919 4.834844 85.263998
6 142 0.122299 0.236288 0.338347 0.626923 1.075478 1.757993 3.652720 3.488169 4.877126 5.496846 7.448614 70.879196
7 1 0.002654 0.004656 0.006802 0.009886 0.015291 0.022479 0.029227 0.036541 0.045634 0.059287 0.075146 99.692396
7 2 0.002951 0.004292 0.005635 0.008616 0.014738 0.022018 0.028847 0.037558 0.048597 0.061954 0.074492 99.690302
7 3 0.003078 0.005102 0.007241 0.010851 0.017808 0.025916 0.032945 0.041210 0.052209 0.066897 0.082106 99.654633
7 4 0.003547 0.005272 0.006887 0.010340 0.017718 0.026448 0.033648 0.042108 0.053663 0.069113 0.084554 99.646704
7 5 0.002832 0.004776 0.006914 0.010542 0.017805 0.026768 0.034818 0.044050 0.056183 0.072185 0.088370 99.634760
7 6 0.003358 0.004777 0.006630 0.011182 0.020700 0.031037 0.039308 0.049773 0.063828 0.080672 0.096156 99.592577
7 7 0.003716 0.006340 0.009368 0.014670 0.025222 0.037614 0.048093 0.059505 0.074012 0.091662 0.108133 99.521662
7 8 0.005134 0.007115 0.009793 0.016692 0.031183 0.046529 0.058188 0.072402 0.090737 0.110896 0.127678 99.423653
7 9 0.006611 0.011616 0.017315 0.026443 0.044098 0.063897 0.078307 0.091711 0.108944 0.131432 0.153051 99.266577
7 10 0.009425 0.015100 0.020874 0.030316 0.048404 0.070570 0.089314 0.108938 0.133597 0.165176 0.196501 99.111782
7 11 0.009002 0.014676 0.021157 0.032447 0.055598 0.087998 0.117328 0.143601 0.171665 0.209409 0.247696 98.889423
7 12 0.017611 0.039807 0.060072 0.071717 0.093497 0.133307 0.170918 0.197307 0.224949 0.270930 0.327327 98.392557
7 13 0.020968 0.038486 0.056845 0.079152 0.117775 0.170711 0.213669 0.244390 0.276061 0.328853 0.391983 98.061105
7 14 0.049805 0.074605 0.083724 0.099905 0.139869 0.192653 0.228423 0.262473 0.315287 0.390018 0.463362 97.699875
7 15 0.016495 0.033683 0.053723 0.079905 0.130013 0.210138 0.280447 0.324013 0.362918 0.434571 0.521104 97.552988
7 16 0.033710 0.101827 0.180148 0.194799 0.199324 0.261409 0.342183 0.398151 0.448002 0.543857 0.684602 96.611988
7 17 0.014290 0.026585 0.041426 0.065138 0.116440 0.215619 0.328291 0.412845 0.471424 0.568815 0.690219 97.048906
7 18 0.017707 0.047232 0.085345 0.117130 0.165277 0.259659 0.368050 0.458420 0.551038 0.696366 0.883914 96.349867
7 19 0.011513 0.025242 0.041418 0.061468 0.102956 0.184451 0.282348 0.380276 0.497035 0.673008 0.881704 96.858579
7 20 0.016921 0.029135 0.041145 0.064496 0.121427 0.222366 0.330457 0.442159 0.586546 0.800158 1.035950 96.309241
7 21 0.017088 0.049347 0.095351 0.134165 0.192852 0.312770 0.456954 0.582091 0.717365 0.932846 1.221540 95.287632
7 22 0.011087 0.031585 0.059807 0.085623 0.135744 0.246922 0.390703 0.522246 0.658664 0.874579 1.154607 95.828434
7 23 0.012713 0.025754 0.040459 0.067260 0.142024 0.297978 0.484579 0.665993 0.883163 1.218953 1.595331 94.565796
7 24 0.036476 0.121426 0.226566 0.288165 0.390478 0.625219 0.882893 1.069262 1.288011 1.686895 2.223618 91.160995
7 25 0.017344 0.052108 0.105619 0.157886 0.253818 0.468159 0.734472 0.931807 1.095327 1.392764 1.807745 92.982952
7 26 0.014339 0.044047 0.090373 0.131792 0.208613 0.381280 0.614941 0.841942 1.094130 1.485123 1.964369 93.129049
7 27 0.035848 0.097660 0.173328 0.260008 0.476656 0.942337 1.478196 1.869834 2.249785 2.825474 3.408665 86.182211
7 28 0.038050 0.135703 0.307941 0.455196 0.663554 1.126106 1.680522 2.010066 2.215820 2.608316 3.136607 85.622118
7 29 0.019488 0.058858 0.118751 0.178167 0.296714 0.576529 0.957132 1.261885 1.501831 1.906120 2.420322 90.704204
7 30 0.023440 0.065976 0.128450 0.193103 0.339259 0.675192 1.124783 1.560810 2.057612 2.730854 3.318672 87.781845
7 31 0.032046 0.095100 0.189971 0.316488 0.667533 1.538350 2.568328 3.003420 3.032865 3.181330 3.283650 82.090918
7 32 0.030183 0.074554 0.138383 0.233438 0.453683 0.893507 1.380083 1.707109 1.954173 2.362536 2.837885 87.934470
7 33 0.022518 0.058901 0.105745 0.160702 0.281966 0.516941 0.786598 1.043506 1.376844 1.900876 2.496860 91.248541
7 34 0.063125 0.114992 0.163170 0.263931 0.556795 1.077570 1.578828 2.010783 2.488216 2.933074 3.096154 85.653360
7 35 0.044463 0.105253 0.169783 0.247843 0.480504 1.030578 1.658052 2.036136 2.333248 2.795320 3.172316 85.926500
7 36 0.040568 0.068090 0.095673 0.153992 0.296575 0.554176 0.837719 1.107128 1.415018 1.865193 2.367012 91.198858
7 37 0.034521 0.059272 0.082829 0.129164 0.241163 0.450561 0.691221 0.933720 1.221126 1.625952 2.032668 92.497806
7 38 0.031533 0.091741 0.169498 0.220460 0.329563 0.637381 1.074662 1.399204 1.614938 1.920885 2.230505 90.279633
7 39 0.020290 0.052023 0.091855 0.121209 0.173369 0.312886 0.512789 0.699431 0.882886 1.197461 1.634477 94.301325
7 40 0.015797 0.031691 0.049304 0.072072 0.116579 0.199708 0.297154 0.396582 0.517682 0.711319 0.967527 96.624584
7 41 0.013645 0.024243 0.034814 0.052590 0.090383 0.153192 0.220838 0.298629 0.409573 0.578370 0.786483 97.337240
7 42 0.009462 0.015827 0.023104 0.037319 0.066866 0.112839 0.158714 0.207364 0.271948 0.372308 0.496402 98.227848
7 43 0.015608 0.037964 0.058512 0.068887 0.086939 0.129070 0.177024 0.217426 0.262884 0.346052 0.469201 98.130436
7 44 0.003480 0.006758 0.011319 0.018668 0.033173 0.059244 0.089627 0.118935 0.150252 0.203656 0.277926 99.026962
7 45 0.009288 0.019207 0.027487 0.035564 0.051763 0.081137 0.113230 0.146571 0.190471 0.266102 0.374868 98.684315
7 46 0.003602 0.006374 0.009936 0.016654 0.031220 0.055697 0.082028 0.108672 0.140591 0.192865 0.261087 99.091270
7 47 0.008446 0.019094 0.030439 0.040203 0.055588 0.083292 0.114865 0.147839 0.190918 0.265582 0.376545 98.667187
7 48 0.011995 0.017961 0.022778 0.033301 0.055707 0.088573 0.122929 0.168337 0.237925 0.349436 0.500943 98.390116
7 49 0.002649 0.004724 0.007668 0.013547 0.026360 0.046533 0.069766 0.101644 0.152657 0.237677 0.354340 98.982433
7 50 0.009188 0.012636 0.016554 0.027391 0.050272 0.081062 0.115141 0.171403 0.268691 0.415716 0.603109 98.228834
7 51 0.004191 0.007340 0.011487 0.019489 0.035665 0.060074 0.087259 0.123835 0.180337 0.268894 0.384775 98.816653
7 52 0.003426 0.005598 0.008278 0.013780 0.025230 0.042783 0.062971 0.091074 0.134512 0.202817 0.294255 99.115278
7 53 0.005127 0.007688 0.011009 0.018680 0.033889 0.054595 0.077023 0.109664 0.160225 0.235701 0.332586 98.953816
7 54 0.003886 0.006266 0.009091 0.014578 0.024973 0.039470 0.054981 0.075846 0.106640 0.152420 0.209844 99.302004
7 55 0.005006 0.007404 0.010004 0.015584 0.026314 0.040499 0.054767 0.073387 0.100199 0.140122 0.189833 99.336884
7 56 0.004226 0.008159 0.011922 0.016205 0.024173 0.036653 0.049495 0.063076 0.081439 0.111687 0.151652 99.441317
7 57 0.002953 0.004630 0.006681 0.010639 0.018332 0.028924 0.039915 0.053113 0.070115 0.095419 0.126414 99.542862
7 58 0.003080 0.004619 0.006340 0.010036 0.017451 0.026636 0.035328 0.046567 0.062446 0.084807 0.110344 99.592344
7 59 0.003191 0.004962 0.006967 0.010807 0.018142 0.027414 0.036400 0.047449 0.062330 0.083732 0.109244 99.589359
7 60 0.003599 0.005646 0.007672 0.011289 0.018138 0.026375 0.033887 0.043117 0.055750 0.073556 0.094381 99.626589
7 61 0.004376 0.006821 0.009317 0.013747 0.022020 0.032077 0.041094 0.051697 0.065957 0.086391 0.110879 99.555626
7 62 0.005926 0.008807 0.011141 0.015686 0.024472 0.034861 0.043234 0.053186 0.067814 0.089386 0.115139 99.530350
7 63 0.005497 0.008363 0.011131 0.016465 0.026699 0.039867 0.051356 0.064109 0.081934 0.109157 0.143035 99.442385
7 64 0.003634 0.006909 0.009377 0.012390 0.019243 0.031124 0.043318 0.055107 0.070696 0.097533 0.134216 99.516453
7 65 0.001973 0.004220 0.007058 0.010454 0.016238 0.026771 0.039588 0.052805 0.068848 0.097342 0.140420 99.534289
7 66 0.001726 0.003456 0.005294 0.007905 0.013401 0.023219 0.035045 0.049233 0.070512 0.109049 0.168724 99.512439
7 67 0.001506 0.002632 0.004080 0.006980 0.013220 0.023403 0.034850 0.048909 0.070023 0.105347 0.154296 99.534754
7 68 0.002729 0.005436 0.008077 0.011580 0.018708 0.031682 0.047714 0.068767 0.103954 0.173802 0.295366 99.232185
7 69 0.002696 0.004480 0.006780 0.011663 0.021594 0.035802 0.050352 0.069084 0.098409 0.147492 0.216595 99.335054
7 70 0.008066 0.010346 0.013197 0.022109 0.039974 0.061129 0.081535 0.113153 0.166928 0.252412 0.369901 98.861244
7 71 0.004969 0.012231 0.020351 0.027381 0.040513 0.064572 0.092303 0.120930 0.160834 0.229344 0.328468 98.898107
7 72 0.007632 0.010323 0.013335 0.021669 0.039355 0.063206 0.086889 0.118368 0.165901 0.240218 0.338673 98.894434
7 73 0.002569 0.004991 0.008306 0.014140 0.026445 0.045800 0.066346 0.089677 0.122941 0.177244 0.250584 99.190958
7 74 0.007653 0.012997 0.017931 0.026530 0.043667 0.070390 0.099951 0.137113 0.191858 0.279152 0.399282 98.713472
7 75 0.005000 0.009784 0.014758 0.021642 0.034878 0.056111 0.078400 0.102694 0.136565 0.193910 0.271872 99.074387
7 76 0.006905 0.015551 0.025356 0.034744 0.049428 0.076374 0.107975 0.139353 0.177202 0.239757 0.327200 98.800154
7 77 0.003579 0.007241 0.011778 0.018340 0.032253 0.059576 0.093411 0.127394 0.165773 0.230370 0.318610 98.931671
7 78 0.008097 0.018072 0.029299 0.040493 0.059178 0.093169 0.132947 0.175041 0.230302 0.321467 0.447717 98.444216
7 79 0.008098 0.014057 0.020542 0.031774 0.054223 0.088169 0.123484 0.164171 0.219383 0.301723 0.404616 98.569761
7 80 0.005533 0.009902 0.015163 0.024288 0.042096 0.068523 0.096175 0.128466 0.172064 0.234853 0.310337 98.892595
7 81 0.004253 0.007255 0.011047 0.018625 0.034706 0.059157 0.084605 0.114699 0.155707 0.214925 0.284865 99.010155
7 82 0.004606 0.007998 0.011842 0.018669 0.032257 0.053251 0.075223 0.099790 0.131679 0.180358 0.242289 99.142040
7 83 0.008253 0.017270 0.024774 0.030429 0.040446 0.060701 0.083995 0.108912 0.141634 0.197769 0.281437 99.004379
7 84 0.004489 0.008333 0.012473 0.018061 0.028089 0.043877 0.059869 0.075482 0.094079 0.125700 0.169215 99.360329
7 85 0.007088 0.013001 0.017862 0.023476 0.033354 0.048733 0.064764 0.083346 0.109390 0.151829 0.210968 99.236185
7 86 0.002326 0.005157 0.008405 0.011939 0.018567 0.031301 0.047206 0.063977 0.083833 0.117902 0.169745 99.439640
7 87 0.002734 0.004974 0.007832 0.012823 0.022092 0.033700 0.043472 0.053488 0.067151 0.089598 0.120163 99.541975
7 88 0.012750 0.018730 0.020078 0.023919 0.032849 0.044959 0.057264 0.075994 0.106709 0.156281 0.227233 99.223234
7 89 0.003295 0.005945 0.008508 0.012830 0.021774 0.032515 0.039703 0.046133 0.056213 0.073668 0.096197 99.603222
7 90 0.001593 0.002819 0.004222 0.006951 0.013283 0.023751 0.034444 0.044406 0.055057 0.071203 0.090864 99.651405
7 91 0.002777 0.005975 0.008630 0.011264 0.017088 0.027251 0.037483 0.047389 0.061441 0.089011 0.135025 99.556666
7 92 0.004543 0.010450 0.015894 0.018085 0.020868 0.027606 0.035714 0.043933 0.054401 0.073300 0.102901 99.592310
7 93 0.002574 0.004400 0.005812 0.008251 0.014005 0.022953 0.030741 0.036732 0.043466 0.054937 0.068468 99.707664
7 94 0.002088 0.003704 0.005100 0.007345 0.012327 0.020556 0.028866 0.036816 0.046097 0.060599 0.078958 99.697542
7 95 0.002503 0.005143 0.007660 0.010380 0.015335 0.022785 0.030409 0.038755 0.049949 0.068764 0.096277 99.652039
7 96 0.006130 0.009201 0.010629 0.013205 0.018791 0.026154 0.032452 0.039694 0.049658 0.064315 0.082017 99.647756
7 97 0.002413 0.003797 0.005113 0.007997 0.014450 0.022701 0.028971 0.034947 0.043092 0.055567 0.069151 99.711804
7 98 0.002811 0.005242 0.007480 0.010307 0.015589 0.023757 0.031821 0.039716 0.049545 0.065947 0.087821 99.659964
7 99 0.004149 0.007443 0.009968 0.012901 0.018366 0.026364 0.034260 0.042945 0.054218 0.071527 0.094000 99.623857
7 100 0.003178 0.005735 0.008411 0.012094 0.018778 0.028078 0.036878 0.045954 0.057321 0.073726 0.092980 99.616865
7 101 0.003281 0.005004 0.006520 0.009666 0.016459 0.025504 0.033604 0.042585 0.054539 0.070891 0.088556 99.643390
7 102 0.003158 0.005324 0.007805 0.012025 0.020189 0.030698 0.040056 0.050167 0.063634 0.082516 0.103880 99.580545
7 103 0.007138 0.010022 0.012016 0.016477 0.025110 0.035030 0.043479 0.053783 0.067673 0.085769 0.105593 99.537910
7 104 0.005928 0.010055 0.013513 0.018475 0.027613 0.038407 0.047172 0.056431 0.069293 0.087633 0.108399 99.517082
7 105 0.003904 0.007277 0.010663 0.014961 0.023207 0.035526 0.047330 0.058079 0.070408 0.090005 0.114854 99.523785
7 106 0.005673 0.011953 0.017670 0.022681 0.030977 0.043895 0.056535 0.068065 0.082171 0.106107 0.138282 99.415992
7 107 0.001340 0.002486 0.003913 0.006409 0.012131 0.023053 0.037139 0.052371 0.068726 0.093983 0.126632 99.571818
7 108 0.002421 0.006013 0.010801 0.015671 0.022530 0.033765 0.047351 0.062336 0.081312 0.114399 0.165010 99.438389
7 109 0.000562 0.001139 0.001912 0.003289 0.006593 0.013569 0.023980 0.038085 0.058357 0.095609 0.153137 99.603769
7 110 0.000991 0.001551 0.002401 0.004640 0.009727 0.017689 0.028062 0.045352 0.075335 0.127645 0.207662 99.478945
7 111 0.000572 0.000920 0.001458 0.002981 0.006978 0.014223 0.024696 0.044059 0.082652 0.158329 0.282402 99.380732
7 112 0.001402 0.002333 0.003537 0.006604 0.014290 0.028577 0.049095 0.084725 0.151999 0.277326 0.469555 98.910561
7 113 0.002363 0.004192 0.006615 0.012016 0.024302 0.046281 0.078385 0.136690 0.249326 0.453158 0.760912 98.225762
7 114 0.002596 0.004265 0.006461 0.011497 0.021818 0.037139 0.056488 0.088324 0.141212 0.226559 0.348623 99.055015
7 115 0.000830 0.001628 0.002677 0.004539 0.008647 0.016330 0.026498 0.040217 0.061117 0.100833 0.167570 99.569111
7 116 0.004201 0.006955 0.009567 0.014265 0.022466 0.032196 0.041280 0.054093 0.073606 0.104238 0.147427 99.489704
7 117 0.003701 0.006222 0.008841 0.013218 0.021108 0.032751 0.046227 0.064917 0.091838 0.135597 0.202066 99.373514
7 118 0.005374 0.008672 0.011295 0.016217 0.026454 0.039410 0.050236 0.063365 0.082891 0.112246 0.147649 99.436195
7 119 0.003219 0.005588 0.007472 0.010681 0.017399 0.027404 0.037292 0.048909 0.065699 0.092642 0.128402 99.555296
7 120 0.000778 0.001629 0.002734 0.004568 0.009024 0.017706 0.028137 0.039206 0.053435 0.080027 0.121264 99.641489
7 121 0.003861 0.008482 0.012688 0.016011 0.021677 0.032148 0.044230 0.057052 0.073076 0.100857 0.142601 99.487318
7 122 0.004554 0.008770 0.012073 0.016091 0.023937 0.036012 0.047760 0.059980 0.076103 0.102406 0.136522 99.475794
7 123 0.002082 0.003464 0.004541 0.006777 0.012381 0.021848 0.031502 0.042078 0.057182 0.082894 0.116369 99.618885
7 124 0.001207 0.002510 0.004113 0.006503 0.011105 0.018729 0.027945 0.039524 0.055381 0.080986 0.116953 99.635042
7 125 0.003214 0.005217 0.007155 0.011243 0.020262 0.033472 0.045852 0.059219 0.076679 0.103825 0.136952 99.496908
7 126 0.004861 0.011864 0.018862 0.023344 0.030030 0.043929 0.059700 0.073320 0.088719 0.117771 0.160399 99.367197
7 127 0.001074 0.002196 0.003731 0.006373 0.011976 0.022468 0.036083 0.050616 0.066290 0.091951 0.127116 99.580128
7 128 0.002097 0.003502 0.004900 0.007864 0.014296 0.024377 0.035968 0.050781 0.070783 0.100043 0.134627 99.550766
7 129 0.005476 0.008723 0.012016 0.018771 0.032017 0.048182 0.061554 0.076978 0.099435 0.132332 0.169991 99.334528
7 130 0.008720 0.013171 0.016127 0.022375 0.035654 0.052407 0.066060 0.082251 0.107263 0.143529 0.183953 99.268488
7 131 0.005366 0.007743 0.010062 0.015719 0.026727 0.039364 0.049922 0.063208 0.082244 0.108616 0.137933 99.453102
7 132 0.002568 0.005153 0.007942 0.011699 0.018881 0.031732 0.047036 0.063126 0.082687 0.114648 0.157245 99.457283
7 133 0.006920 0.012193 0.016211 0.021836 0.032173 0.047714 0.063149 0.078821 0.097121 0.124712 0.158496 99.340656
7 134 0.005414 0.009309 0.012936 0.019489 0.031808 0.050046 0.068195 0.087632 0.112075 0.152368 0.206040 99.244686
7 135 0.002867 0.005934 0.009409 0.014575 0.024611 0.044300 0.070587 0.102121 0.143961 0.215982 0.316377 99.049278
7 136 0.006041 0.009734 0.013461 0.022316 0.041088 0.071834 0.108021 0.156502 0.230713 0.357569 0.530925 98.451798
7 137 0.006348 0.014222 0.024203 0.039180 0.068468 0.126333 0.206560 0.305374 0.445969 0.681250 1.002814 97.079277
7 138 0.014517 0.026662 0.039639 0.070721 0.141043 0.299507 0.758787 0.791093 1.094601 1.288222 1.961370 93.513838
7 139 0.031328 0.059674 0.088285 0.158210 0.304519 0.579286 1.327526 1.287298 1.717818 1.916883 2.762867 89.766304
7 140 0.042107 0.077540 0.115890 0.209727 0.392393 0.732994 1.700043 1.655158 2.163362 2.330437 3.247742 87.332605
7 141 0.055129 0.087877 0.123618 0.229501 0.436393 0.830396 1.992812 1.995504 2.694677 2.955272 4.103723 84.495096
7 142 0.155150 0.275261 0.380629 0.664144 1.131892 1.781774 3.363231 2.864538 3.675469 4.083876 5.623732 76.000301
8 1 0.003640 0.005767 0.007834 0.011309 0.017541 0.025105 0.031724 0.039254 0.048888 0.062784 0.078254 99.667900
8 2 0.003984 0.005016 0.006334 0.010379 0.018337 0.026196 0.032657 0.041689 0.053407 0.066712 0.078313 99.656974
8 3 0.005037 0.007109 0.009144 0.013802 0.022358 0.030531 0.037121 0.046344 0.058926 0.073993 0.088690 99.606943
8 4 0.005732 0.006975 0.008497 0.013538 0.023489 0.032967 0.039983 0.049748 0.062989 0.078730 0.093233 99.584120
8 5 0.005518 0.007693 0.009737 0.014623 0.024191 0.033876 0.041507 0.051738 0.065949 0.082650 0.097935 99.564585
8 6 0.006084 0.007076 0.009300 0.016606 0.029992 0.040729 0.048681 0.061096 0.076657 0.091808 0.104220 99.507753
8 7 0.007439 0.010755 0.014041 0.021162 0.034581 0.047255 0.056396 0.068178 0.084320 0.102150 0.117468 99.436261
8 8 0.009478 0.010966 0.014244 0.025197 0.045100 0.060108 0.069778 0.084158 0.101271 0.116717 0.128095 99.334889
8 9 0.013452 0.020941 0.027808 0.039559 0.058618 0.073447 0.081640 0.092403 0.109296 0.129664 0.148511 99.204660
8 10 0.014785 0.020826 0.026908 0.039803 0.062721 0.085829 0.103296 0.122493 0.144927 0.170665 0.194884 99.012863
8 11 0.013786 0.018888 0.025525 0.041603 0.071813 0.103468 0.127159 0.153232 0.184887 0.221716 0.254775 98.783146
8 12 0.026403 0.045526 0.056322 0.068680 0.098573 0.144748 0.180273 0.202282 0.226643 0.269425 0.317453 98.363674
8 13 0.028858 0.042151 0.054904 0.079759 0.122817 0.169452 0.199758 0.228841 0.270460 0.331271 0.394466 98.077265
8 14 0.041327 0.046103 0.053984 0.084245 0.137913 0.190123 0.224550 0.265353 0.316763 0.382382 0.446151 97.811108
8 15 0.016709 0.025316 0.036737 0.063968 0.121860 0.196435 0.250507 0.296532 0.358151 0.451499 0.542291 97.639992
8 16 0.027557 0.056116 0.075027 0.093671 0.150544 0.270272 0.377794 0.418545 0.439181 0.512609 0.602908 96.975775
8 17 0.012414 0.018389 0.027635 0.051119 0.100153 0.168063 0.227985 0.289199 0.370357 0.499921 0.647726 97.587037
8 18 0.007828 0.013838 0.021658 0.038402 0.082349 0.171043 0.275866 0.368114 0.452420 0.575196 0.706528 97.286757
8 19 0.006267 0.010481 0.016827 0.032008 0.069537 0.134700 0.204084 0.274982 0.363376 0.503287 0.668598 97.715853
8 20 0.007622 0.010712 0.016621 0.035020 0.080141 0.145003 0.204643 0.279378 0.394856 0.574854 0.787270 97.463883
8 21 0.003871 0.007445 0.012789 0.024890 0.061539 0.147119 0.265451 0.386519 0.513254 0.693458 0.882230 97.001434
8 22 0.002071 0.003752 0.006449 0.013400 0.035123 0.087405 0.160941 0.243252 0.346502 0.520948 0.740705 97.839453
8 23 0.002565 0.004093 0.007303 0.017476 0.046487 0.099090 0.162106 0.254129 0.411482 0.686758 1.052038 97.256473
8 24 0.003458 0.006753 0.011950 0.025903 0.077380 0.214407 0.408656 0.602896 0.816686 1.152110 1.507639 95.172159
8 25 0.001553 0.002785 0.005146 0.012262 0.037019 0.101119 0.201471 0.330388 0.502045 0.779442 1.113427 96.913344
8 26 0.001609 0.002857 0.005281 0.012763 0.038247 0.102989 0.202318 0.327904 0.496379 0.782512 1.154587 96.872555
8 27 0.003816 0.006714 0.012022 0.029219 0.094849 0.260675 0.500007 0.793160 1.189062 1.772090 2.339144 92.999235
8 28 0.002890 0.005663 0.010438 0.024050 0.080313 0.262199 0.597797 1.004131 1.426382 1.993115 2.474567 92.118456
8 29 0.002094 0.003895 0.007471 0.018301 0.056016 0.155755 0.310519 0.495611 0.728177 1.129483 1.645101 95.447578
8 30 0.004295 0.007738 0.014137 0.035174 0.117564 0.329950 0.611904 0.886494 1.225348 1.768010 2.284850 92.714536
8 31 0.005878 0.012573 0.022706 0.054311 0.216086 0.746687 1.485439 2.016089 2.383839 2.771495 2.842807 87.442091
8 32 0.004560 0.007654 0.014616 0.039170 0.130798 0.342995 0.621163 0.940600 1.353055 1.952222 2.522837 92.070332
8 33 0.004901 0.008890 0.016830 0.040486 0.119540 0.294286 0.525884 0.804411 1.199318 1.776853 2.308636 92.899959
8 34 0.020265 0.028082 0.053119 0.169681 0.579897 1.174798 1.533172 1.741802 1.952129 2.207424 2.322929 88.216701
8 35 0.021419 0.036633 0.060211 0.139296 0.430606 1.000426 1.486477 1.794780 2.147000 2.573156 2.731278 87.578718
8 36 0.021370 0.030043 0.051100 0.125365 0.328577 0.603186 0.808020 1.028586 1.366990 1.843441 2.289166 91.504154
8 37 0.023707 0.034898 0.058783 0.140307 0.362316 0.658706 0.872485 1.077192 1.364779 1.752830 2.078895 91.575103
8 38 0.021831 0.047230 0.078484 0.140730 0.347444 0.837371 1.380010 1.651756 1.775548 2.009769 2.162227 89.547602
8 39 0.016903 0.030773 0.047334 0.081301 0.174814 0.375131 0.616302 0.841946 1.105368 1.524805 1.972774 93.212553
8 40 0.018349 0.028498 0.041980 0.073397 0.138497 0.234490 0.333086 0.455649 0.633724 0.902253 1.230468 95.909609
8 41 0.013506 0.020041 0.031384 0.060845 0.121018 0.201667 0.286409 0.402172 0.566530 0.787578 1.039091 96.469761
8 42 0.009566 0.012632 0.017732 0.033895 0.069282 0.115826 0.160586 0.223195 0.319541 0.458740 0.621105 97.957895
8 43 0.007939 0.014559 0.021271 0.033326 0.063190 0.120040 0.183475 0.243844 0.315817 0.432387 0.578382 97.985769
8 44 0.003490 0.005480 0.008599 0.016397 0.033062 0.057459 0.082442 0.114413 0.162493 0.240271 0.340614 98.935280
8 45 0.008206 0.012123 0.015683 0.024531 0.043973 0.075502 0.111997 0.160001 0.230888 0.345875 0.502395 98.468832
8 46 0.003536 0.005453 0.008609 0.016885 0.035308 0.061447 0.086824 0.118209 0.164956 0.241215 0.341140 98.916416
8 47 0.010299 0.020431 0.026871 0.034882 0.054863 0.089949 0.128028 0.174241 0.247345 0.376473 0.566069 98.270544
8 48 0.013400 0.017399 0.023263 0.042386 0.084483 0.143072 0.208279 0.309930 0.477604 0.726367 1.026829 96.926991
8 49 0.002659 0.004452 0.007697 0.016053 0.036305 0.070580 0.117833 0.195943 0.329260 0.539408 0.808913 97.870895
8 50 0.014632 0.018618 0.026954 0.055503 0.119750 0.203628 0.298836 0.462583 0.729469 1.063701 1.398798 95.607532
8 51 0.010682 0.017442 0.026791 0.047498 0.087510 0.138843 0.192670 0.273361 0.403779 0.586897 0.805726 97.408802
8 52 0.005468 0.008229 0.012384 0.022950 0.045864 0.080516 0.123523 0.191696 0.302620 0.466386 0.669647 98.070717
8 53 0.011217 0.014915 0.020973 0.039322 0.075722 0.118240 0.165034 0.246317 0.377925 0.542301 0.714631 97.673405
8 54 0.005037 0.007781 0.011745 0.020779 0.038493 0.062382 0.088993 0.128306 0.188616 0.275063 0.380078 98.792727
8 55 0.006987 0.008797 0.011599 0.020393 0.037942 0.058667 0.079959 0.113452 0.165331 0.236090 0.317057 98.943728
8 56 0.005617 0.009472 0.012628 0.018072 0.030305 0.049638 0.069232 0.090959 0.121903 0.171209 0.232112 99.188853
8 57 0.004333 0.005934 0.008008 0.013418 0.024244 0.037947 0.051883 0.071263 0.099088 0.138762 0.185868 99.359255
8 58 0.004038 0.005504 0.007406 0.012323 0.021753 0.032733 0.043514 0.059199 0.082271 0.114255 0.151207 99.465799
8 59 0.003604 0.005122 0.006815 0.011021 0.019695 0.030679 0.041404 0.055848 0.076938 0.106971 0.141946 99.499956
8 60 0.002524 0.003742 0.005302 0.008916 0.016358 0.025889 0.035039 0.046449 0.062028 0.084193 0.110179 99.599384
8 61 0.004153 0.005993 0.007936 0.012436 0.021310 0.031958 0.041434 0.053630 0.071392 0.096984 0.127418 99.525351
8 62 0.004286 0.006171 0.008287 0.013201 0.022784 0.033915 0.043350 0.055467 0.073059 0.097820 0.126805 99.514857
8 63 0.004439 0.006005 0.007993 0.013588 0.025011 0.038222 0.049160 0.063576 0.085562 0.117877 0.156650 99.431917
8 64 0.001380 0.002239 0.003296 0.005658 0.011451 0.021438 0.032449 0.044881 0.062186 0.090845 0.128607 99.595569
8 65 0.001249 0.002208 0.003371 0.005831 0.011893 0.022483 0.034005 0.047110 0.066793 0.101641 0.150450 99.552967
8 66 0.000569 0.000955 0.001500 0.002791 0.006105 0.012730 0.022034 0.035762 0.059621 0.108823 0.194719 99.554388
8 67 0.000953 0.001468 0.002295 0.004645 0.010318 0.018928 0.028406 0.042499 0.067163 0.110125 0.172851 99.540351
8 68 0.001095 0.001873 0.002899 0.005414 0.012221 0.025925 0.046037 0.080842 0.154111 0.313819 0.588081 98.767685
8 69 0.002363 0.003600 0.005353 0.010093 0.020836 0.036246 0.053614 0.080931 0.129341 0.210159 0.323843 99.123619
8 70 0.006367 0.008672 0.012315 0.022929 0.044427 0.070905 0.102042 0.158532 0.260083 0.415974 0.611069 98.286688
8 71 0.005181 0.011769 0.018536 0.026163 0.042929 0.072575 0.106953 0.147070 0.211097 0.320816 0.469545 98.567367
8 72 0.006083 0.007732 0.010851 0.020272 0.039646 0.065020 0.094629 0.143520 0.224253 0.348190 0.507679 98.532125
8 73 0.001895 0.003351 0.005540 0.010718 0.023260 0.043174 0.065338 0.095376 0.143967 0.221853 0.324172 99.061357
8 74 0.003113 0.004949 0.007710 0.014613 0.030392 0.056588 0.089279 0.137975 0.218618 0.357145 0.556551 98.523066
8 75 0.002538 0.004142 0.006339 0.011902 0.025676 0.048001 0.071418 0.101129 0.149779 0.232715 0.343340 99.003025
8 76 0.003093 0.005523 0.008644 0.015537 0.032904 0.066335 0.108564 0.158712 0.226730 0.335981 0.476834 98.561142
8 77 0.003225 0.005304 0.008182 0.015112 0.031852 0.061009 0.095542 0.141005 0.211282 0.328395 0.482064 98.617026
8 78 0.008576 0.015733 0.023720 0.038616 0.071823 0.128134 0.192098 0.264591 0.360546 0.501422 0.668591 97.726148
8 79 0.011838 0.017256 0.025533 0.046448 0.086277 0.134003 0.181318 0.248077 0.343567 0.468174 0.608012 97.829496
8 80 0.009108 0.014323 0.020625 0.034403 0.060883 0.093668 0.125300 0.168153 0.231730 0.319610 0.423909 98.498287
8 81 0.005704 0.008929 0.014122 0.026441 0.050353 0.080386 0.110733 0.152963 0.212985 0.293818 0.388593 98.654979
8 82 0.005278 0.008193 0.011886 0.020093 0.036314 0.059293 0.083689 0.115860 0.162350 0.231838 0.319337 98.945871
8 83 0.005733 0.010398 0.014600 0.021580 0.037708 0.065638 0.094826 0.125783 0.168817 0.242349 0.343312 98.869255
8 84 0.002458 0.003996 0.006186 0.010915 0.020648 0.035127 0.050235 0.067940 0.091498 0.128782 0.177902 99.404314
8 85 0.003196 0.005327 0.007975 0.013304 0.023764 0.038589 0.053944 0.072963 0.099960 0.142723 0.200137 99.338120
8 86 0.000871 0.001539 0.002360 0.004078 0.008348 0.016595 0.027191 0.040680 0.060233 0.093566 0.141443 99.603098
8 87 0.001437 0.002366 0.003650 0.006621 0.013028 0.021770 0.030352 0.041318 0.057195 0.080344 0.108293 99.633629
8 88 0.002984 0.004198 0.005953 0.011047 0.021451 0.032468 0.041493 0.054984 0.077541 0.115407 0.170697 99.461777
8 89 0.001319 0.002166 0.003389 0.006260 0.012425 0.020647 0.028372 0.037487 0.049839 0.067448 0.088239 99.682405
8 90 0.000663 0.001162 0.001857 0.003442 0.007195 0.013089 0.019495 0.027895 0.040959 0.061731 0.087277 99.735233
8 91 0.000428 0.000685 0.001077 0.002145 0.005062 0.010643 0.018161 0.028268 0.042277 0.064484 0.094473 99.732296
8 92 0.001105 0.001985 0.003088 0.005312 0.010536 0.018887 0.027329 0.035248 0.044494 0.060072 0.081062 99.710880
8 93 0.001111 0.001741 0.002656 0.004712 0.008875 0.014262 0.019605 0.026307 0.035317 0.048354 0.063318 99.773741
8 94 0.000788 0.001283 0.001960 0.003485 0.006877 0.011883 0.017240 0.023988 0.033568 0.048415 0.066809 99.783703
8 95 0.000565 0.000874 0.001275 0.002327 0.005089 0.010026 0.016051 0.023575 0.033607 0.048792 0.067181 99.790634
8 96 0.002022 0.003054 0.004344 0.007417 0.013707 0.020872 0.026364 0.032767 0.042047 0.055721 0.071311 99.720368
8 97 0.001401 0.002121 0.003123 0.005485 0.010352 0.016397 0.021950 0.028813 0.038286 0.051591 0.066152 99.754326
8 98 0.001338 0.002209 0.003167 0.005044 0.009185 0.015609 0.022415 0.030102 0.040329 0.056228 0.075696 99.738680
8 99 0.001476 0.002247 0.003272 0.005646 0.010815 0.018312 0.026121 0.035165 0.046484 0.062584 0.080919 99.706960
8 100 0.002256 0.003802 0.005679 0.009161 0.015759 0.024255 0.032301 0.041553 0.053832 0.070839 0.090006 99.650559
8 101 0.002117 0.003127 0.004451 0.007551 0.013844 0.021910 0.029749 0.039425 0.052251 0.069346 0.087967 99.668264
8 102 0.001808 0.002913 0.004415 0.007608 0.014246 0.023100 0.031859 0.042700 0.057795 0.077902 0.099575 99.636082
8 103 0.003809 0.005386 0.007333 0.012149 0.021501 0.031447 0.039408 0.049527 0.063695 0.081563 0.099866 99.584316
8 104 0.002405 0.004045 0.006140 0.010305 0.019050 0.030347 0.040032 0.050033 0.063295 0.081979 0.102618 99.589750
8 105 0.001093 0.001821 0.002797 0.004894 0.009838 0.018093 0.027497 0.038377 0.052681 0.073998 0.099028 99.669886
8 106 0.001319 0.002413 0.003887 0.007052 0.015209 0.028790 0.042276 0.055152 0.071010 0.095829 0.124953 99.552109
8 107 0.000320 0.000499 0.000798 0.001622 0.003814 0.007922 0.013547 0.021998 0.035897 0.060966 0.096870 99.755745
8 108 0.000611 0.001189 0.001989 0.003730 0.008608 0.018948 0.033192 0.050978 0.076206 0.121017 0.185503 99.498030
8 109 0.000230 0.000416 0.000697 0.001425 0.003489 0.008001 0.015352 0.028239 0.053507 0.107188 0.200479 99.580974
8 110 0.000555 0.000872 0.001522 0.003598 0.009167 0.019505 0.036439 0.072124 0.148265 0.296773 0.535549 98.875630
8 111 0.000387 0.000625 0.001132 0.002956 0.008938 0.022425 0.048117 0.109764 0.259278 0.557972 1.006835 97.981571
8 112 0.001216 0.002214 0.004244 0.010852 0.031102 0.074094 0.150085 0.310549 0.642428 1.198057 1.893506 95.681650
8 113 0.003380 0.006726 0.013822 0.035143 0.099080 0.238062 0.479932 0.923956 1.643562 2.507674 3.270041 90.778620
8 114 0.002219 0.004024 0.007386 0.016319 0.038224 0.078187 0.141314 0.259819 0.474471 0.810420 1.241184 96.926435
8 115 0.000470 0.000820 0.001328 0.002596 0.006049 0.013738 0.027235 0.054262 0.111895 0.236658 0.464861 99.080092
8 116 0.001926 0.003183 0.005019 0.009245 0.018015 0.030769 0.045849 0.069141 0.106530 0.169445 0.267373 99.273506
8 117 0.001565 0.002538 0.003972 0.007406 0.014703 0.026945 0.044578 0.076740 0.136527 0.246535 0.429226 99.009266
8 118 0.001802 0.002862 0.004507 0.008545 0.017663 0.030125 0.042138 0.057896 0.081229 0.115985 0.160134 99.477116
8 119 0.001064 0.001882 0.003047 0.005497 0.010882 0.019139 0.028309 0.040649 0.059340 0.089292 0.129782 99.611118
8 120 0.000245 0.000399 0.000637 0.001306 0.003188 0.006993 0.012657 0.022423 0.040719 0.077100 0.138951 99.695383
8 121 0.000948 0.001716 0.002735 0.004973 0.010688 0.021066 0.033569 0.048599 0.068718 0.102324 0.149984 99.554682
8 122 0.001389 0.002723 0.004747 0.008535 0.016348 0.028026 0.039831 0.052776 0.069726 0.096227 0.129174 99.550493
8 123 0.000355 0.000521 0.000798 0.001676 0.004055 0.008249 0.013603 0.021736 0.034836 0.056633 0.085633 99.771908
8 124 0.000280 0.000478 0.000791 0.001631 0.003840 0.007911 0.013500 0.022330 0.037306 0.063549 0.100558 99.747828
8 125 0.001257 0.002057 0.003313 0.006445 0.013607 0.024164 0.035279 0.050241 0.072816 0.106738 0.146169 99.537914
8 126 0.001179 0.002469 0.003939 0.006378 0.013174 0.027954 0.046341 0.063214 0.081042 0.110333 0.145707 99.498270
8 127 0.000391 0.000623 0.000923 0.001792 0.004129 0.008743 0.015374 0.025323 0.041174 0.069121 0.107288 99.725121
8 128 0.000990 0.001621 0.002536 0.004821 0.009821 0.017569 0.026926 0.040173 0.060164 0.092244 0.133873 99.609257
8 129 0.003544 0.005659 0.008229 0.014087 0.026398 0.042459 0.057859 0.077441 0.105092 0.141099 0.178273 99.339855
8 130 0.003174 0.004762 0.006809 0.011911 0.022799 0.036860 0.050149 0.067273 0.091870 0.125417 0.162116 99.416857
8 131 0.002285 0.003272 0.004732 0.008828 0.017568 0.028388 0.038990 0.053599 0.074059 0.100020 0.126324 99.541933
8 132 0.000969 0.001654 0.002412 0.004095 0.008134 0.015487 0.024944 0.037105 0.054243 0.081717 0.116215 99.653025
8 133 0.002980 0.005040 0.007448 0.012289 0.021412 0.033763 0.045908 0.059258 0.075220 0.098428 0.126233 99.512024
8 134 0.002557 0.004123 0.006048 0.010649 0.019776 0.032184 0.044766 0.060302 0.081570 0.114169 0.154968 99.468887
8 135 0.000869 0.001495 0.002275 0.004160 0.008548 0.017118 0.028837 0.044428 0.067275 0.110071 0.174787 99.540140
8 136 0.001792 0.002536 0.003731 0.007924 0.017854 0.033528 0.052875 0.084655 0.141814 0.243822 0.390834 99.018633
8 137 0.001781 0.003407 0.005755 0.011739 0.028063 0.067236 0.133462 0.238568 0.419604 0.747274 1.198139 97.144972
8 138 0.004310 0.007037 0.010936 0.023031 0.055091 0.117882 0.207415 0.349957 0.607343 1.055685 1.641780 95.919535
8 139 0.010920 0.018846 0.031272 0.078085 0.231292 0.609295 1.747690 1.939723 2.968579 3.533137 5.034759 83.796402
8 140 0.026167 0.048776 0.082456 0.188989 0.479036 1.095774 2.827638 2.898074 4.050159 4.373937 5.668691 78.260307
8 141 0.088287 0.136674 0.206580 0.456506 1.007158 1.992499 4.708117 4.536520 5.647187 5.221846 5.785623 70.213003
8 142 0.248676 0.392300 0.536288 1.144383 2.486236 4.361763 7.829703 5.750232 5.702682 4.632682 4.550939 62.364115
9 1 0.001379 0.002599 0.004085 0.006335 0.010769 0.017674 0.025087 0.032909 0.041959 0.056213 0.073695 99.727295
9 2 0.001218 0.001956 0.002809 0.004658 0.009050 0.015308 0.021755 0.029833 0.040739 0.055617 0.070776 99.746281
9 3 0.001137 0.002042 0.003171 0.005262 0.010172 0.017541 0.025291 0.034305 0.046115 0.062873 0.080770 99.711321
9 4 0.001498 0.002392 0.003432 0.005738 0.011327 0.019127 0.026543 0.035503 0.048287 0.066498 0.085676 99.693977
9 5 0.001213 0.002169 0.003395 0.005742 0.011238 0.019337 0.027603 0.037081 0.049780 0.067879 0.087192 99.687370
9 6 0.001272 0.001982 0.003003 0.005540 0.011702 0.020000 0.028152 0.039015 0.055020 0.076311 0.097506 99.660496
9 7 0.001244 0.002304 0.003771 0.006690 0.013673 0.024077 0.034955 0.047616 0.064572 0.087267 0.110247 99.603582
9 8 0.001607 0.002540 0.003941 0.007562 0.016554 0.028735 0.040467 0.055789 0.077975 0.105793 0.131775 99.527262
9 9 0.001649 0.003265 0.005632 0.010212 0.021544 0.039835 0.059083 0.078957 0.103030 0.134682 0.165805 99.376308
9 10 0.002256 0.004157 0.006572 0.011345 0.023394 0.043131 0.063804 0.086277 0.116221 0.157968 0.201119 99.283756
9 11 0.002471 0.004330 0.006847 0.012089 0.025128 0.047924 0.073732 0.102473 0.139500 0.192833 0.251342 99.141329
9 12 0.005879 0.014600 0.025224 0.035332 0.057673 0.101449 0.147840 0.183886 0.224110 0.291469 0.372746 98.539795
9 13 0.006525 0.012945 0.021534 0.034541 0.062847 0.113492 0.169197 0.222311 0.283561 0.374340 0.474941 98.223765
9 14 0.010234 0.016600 0.023616 0.039502 0.079245 0.142314 0.203856 0.266545 0.343996 0.441485 0.528036 97.904573
9 15 0.008058 0.015527 0.024577 0.038857 0.071802 0.133883 0.203131 0.270035 0.352262 0.476199 0.608510 97.797157
9 16 0.022565 0.059976 0.096482 0.114513 0.162554 0.281877 0.412756 0.494941 0.574369 0.714141 0.869940 96.195886
9 17 0.009901 0.019279 0.030572 0.048517 0.089497 0.171433 0.267767 0.356792 0.457739 0.624219 0.818760 97.105528
9 18 0.018621 0.042826 0.068552 0.095510 0.155079 0.275369 0.408038 0.514582 0.627557 0.796533 0.978995 96.018339
9 19 0.017109 0.039093 0.063170 0.088934 0.139529 0.232107 0.331486 0.423505 0.545446 0.747702 0.996427 96.375495
9 20 0.026841 0.046115 0.059759 0.086482 0.154358 0.269969 0.390076 0.520184 0.701117 0.958916 1.234183 95.552000
9 21 0.025328 0.066972 0.116647 0.162279 0.241775 0.373026 0.496808 0.604720 0.762640 1.014692 1.321259 94.813856
9 22 0.012814 0.031048 0.052657 0.080291 0.145333 0.272068 0.412755 0.544758 0.719221 0.999169 1.330118 95.399769
9 23 0.012970 0.025432 0.040769 0.072216 0.160304 0.334048 0.544259 0.787012 1.130441 1.607357 2.074788 93.210405
9 24 0.037923 0.103105 0.170728 0.233499 0.387104 0.677769 0.997239 1.311197 1.743321 2.339160 2.921778 89.077177
9 25 0.017692 0.045859 0.083478 0.132404 0.243064 0.453130 0.693264 0.936532 1.274057 1.780102 2.325758 92.014665
9 26 0.018714 0.050462 0.097967 0.157668 0.282383 0.530392 0.843892 1.165772 1.557988 2.066123 2.548273 90.680365
9 27 0.081854 0.243314 0.437786 0.607655 0.953448 1.573507 2.174375 2.553787 2.903518 3.303616 3.583272 81.583872
9 28 0.062531 0.211877 0.433740 0.639993 1.024175 1.767721 2.485936 2.775346 2.894818 3.080876 3.198051 81.424937
9 29 0.038335 0.113651 0.214037 0.307258 0.510942 0.994293 1.648245 2.158500 2.475272 2.744036 2.862248 85.933180
9 30 0.117099 0.402170 0.739928 0.905330 1.226923 1.880329 2.403798 2.514583 2.548369 2.688087 2.798623 81.774757
9 31 0.316586 1.048064 1.735320 1.839820 2.086318 2.600154 2.787341 2.561174 2.423138 2.466884 2.550352 77.584851
9 32 0.177805 0.379899 0.529071 0.707705 1.169399 2.051030 2.827126 3.016906 2.888808 2.780995 2.621291 80.849964
9 33 0.102432 0.266658 0.448543 0.667832 1.159350 1.940443 2.485097 2.582399 2.544202 2.520927 2.445474 82.836639
9 34 0.732053 1.349686 1.463119 1.455123 1.725265 2.082154 2.139528 2.042136 2.068109 2.194041 2.284005 80.464779
9 35 0.403811 0.922989 1.165335 1.320407 1.848430 2.544314 2.690193 2.405313 2.265648 2.326663 2.376781 79.730114
9 36 0.309822 0.548496 0.575453 0.631170 0.964881 1.592636 2.096604 2.323188 2.474286 2.585123 2.524936 83.373404
9 37 0.173079 0.398583 0.526748 0.614396 0.902359 1.434809 1.796438 1.832352 1.836821 1.976997 2.106929 86.400486
9 38 0.130345 0.525827 1.075846 1.202026 1.204016 1.453324 1.724134 1.781546 1.803476 1.923782 2.140735 85.034943
9 39 0.039255 0.131696 0.270603 0.356896 0.491811 0.869280 1.385103 1.722304 1.875955 2.093735 2.354627 88.408735
9 40 0.014805 0.036475 0.065374 0.100228 0.179140 0.355021 0.601809 0.864734 1.166328 1.549953 1.905276 93.160850
9 41 0.013104 0.029256 0.048882 0.076658 0.139016 0.257583 0.404894 0.580172 0.832854 1.199509 1.609515 94.808558
9 42 0.006656 0.013193 0.021093 0.034613 0.065527 0.123015 0.194409 0.284609 0.420742 0.638354 0.915310 97.282478
9 43 0.009770 0.027042 0.048718 0.065993 0.095278 0.156857 0.238414 0.335678 0.480420 0.725969 1.075803 96.740059
9 44 0.001546 0.003314 0.006141 0.011216 0.022920 0.048552 0.086516 0.132889 0.192003 0.293845 0.443471 98.757590
9 45 0.006045 0.014502 0.024204 0.035336 0.059504 0.108865 0.176619 0.269605 0.425030 0.699175 1.090631 97.090487
9 46 0.001428 0.002842 0.004946 0.009069 0.019292 0.041150 0.072911 0.115514 0.178606 0.293215 0.467007 98.794022
9 47 0.004788 0.012102 0.022405 0.034873 0.058495 0.105872 0.173708 0.267536 0.418853 0.682194 1.067788 97.151384
9 48 0.006709 0.012907 0.021051 0.037447 0.079247 0.162274 0.279667 0.452951 0.737631 1.175242 1.686996 95.347881
9 49 0.000878 0.001773 0.003361 0.007084 0.017923 0.044019 0.090024 0.171042 0.324976 0.611266 1.020453 97.707199
9 50 0.004703 0.008411 0.015065 0.033444 0.085772 0.184482 0.319863 0.534261 0.896016 1.391417 1.887399 94.639168
9 51 0.001608 0.003437 0.006579 0.013298 0.031313 0.069873 0.127749 0.213628 0.355028 0.589731 0.897850 97.689905
9 52 0.001369 0.002618 0.004587 0.009052 0.020699 0.043997 0.078372 0.135518 0.242056 0.428738 0.687780 98.345215
9 53 0.001553 0.002840 0.005016 0.010544 0.026216 0.057720 0.102971 0.175351 0.304338 0.512815 0.768985 98.031649
9 54 0.001081 0.002052 0.003554 0.006874 0.015353 0.031654 0.054044 0.087054 0.142348 0.236609 0.365441 99.053938
9 55 0.001588 0.002710 0.004381 0.008389 0.018515 0.036372 0.059216 0.092437 0.146604 0.233144 0.342650 99.053993
9 56 0.001332 0.002889 0.004929 0.008207 0.016550 0.033816 0.056130 0.081416 0.116786 0.176942 0.255173 99.245829
9 57 0.001036 0.001829 0.003042 0.005737 0.012293 0.023867 0.038388 0.057685 0.086562 0.133818 0.195410 99.440333
9 58 0.001108 0.001889 0.002978 0.005494 0.011618 0.021500 0.033041 0.049024 0.074454 0.115027 0.165854 99.518013
9 59 0.000999 0.001757 0.002829 0.005211 0.010973 0.020532 0.031986 0.047518 0.071468 0.110269 0.160565 99.535897
9 60 0.000757 0.001296 0.002062 0.003862 0.008374 0.016039 0.025429 0.038225 0.057559 0.088042 0.126580 99.631778
9 61 0.001236 0.002185 0.003457 0.006084 0.012235 0.022358 0.034162 0.049223 0.071499 0.107339 0.154717 99.535507
9 62 0.001664 0.002778 0.004247 0.007553 0.015304 0.027400 0.040850 0.058112 0.083361 0.122327 0.172123 99.464283
9 63 0.003452 0.005709 0.008088 0.012640 0.022230 0.036775 0.053460 0.076605 0.113482 0.175438 0.264440 99.227684
9 64 0.001909 0.003693 0.005719 0.008940 0.015991 0.028394 0.043622 0.063256 0.094980 0.154094 0.249164 99.330238
9 65 0.001300 0.002994 0.005435 0.008546 0.014066 0.024684 0.040142 0.062201 0.099251 0.175382 0.314679 99.251318
9 66 0.001025 0.002018 0.003286 0.005680 0.011749 0.025368 0.049381 0.094308 0.189320 0.393091 0.734526 98.490250
9 67 0.000746 0.001417 0.002434 0.004541 0.009344 0.018606 0.032515 0.054565 0.093176 0.171068 0.311602 99.299984
9 68 0.001714 0.003750 0.006429 0.011224 0.023695 0.054067 0.113875 0.235982 0.499989 1.014552 1.752333 96.282387
9 69 0.000859 0.001669 0.002910 0.005463 0.011396 0.023066 0.040964 0.070411 0.124872 0.235158 0.428209 99.055022
9 70 0.001546 0.002533 0.004037 0.008349 0.020686 0.044935 0.081626 0.146752 0.270330 0.479829 0.756885 98.182493
9 71 0.001342 0.003663 0.006982 0.011067 0.020202 0.040172 0.070346 0.111596 0.179100 0.305945 0.506142 98.743443
9 72 0.002745 0.004287 0.006381 0.012086 0.026754 0.052248 0.086460 0.144323 0.253335 0.442506 0.697731 98.271141
9 73 0.000790 0.001560 0.002853 0.005738 0.012879 0.026737 0.047039 0.077886 0.129134 0.221383 0.364937 99.109066
9 74 0.004764 0.008908 0.014031 0.024028 0.045734 0.083664 0.137198 0.227744 0.396805 0.681801 1.070141 97.305183
9 75 0.001889 0.003762 0.006485 0.011481 0.022658 0.044152 0.073973 0.113931 0.172877 0.277533 0.439101 98.832155
9 76 0.005206 0.012229 0.020449 0.030432 0.050171 0.087690 0.137294 0.202254 0.304953 0.475960 0.712357 97.961000
9 77 0.001546 0.003351 0.005889 0.010211 0.021092 0.046393 0.085503 0.137532 0.214543 0.353187 0.555684 98.565069
9 78 0.003684 0.009088 0.016554 0.026690 0.049636 0.097559 0.164347 0.247608 0.369411 0.562467 0.807212 97.645744
9 79 0.003297 0.006677 0.011552 0.020727 0.042298 0.082687 0.135940 0.206047 0.308273 0.464845 0.661269 98.056387
9 80 0.001741 0.003577 0.006142 0.011006 0.022913 0.045447 0.074556 0.113249 0.172647 0.269897 0.400535 98.878294
9 81 0.001434 0.002710 0.004589 0.008746 0.019432 0.039778 0.066561 0.104253 0.163482 0.257409 0.377804 98.953804
9 82 0.001366 0.002595 0.004268 0.007643 0.015762 0.031539 0.052684 0.081391 0.125175 0.201018 0.309550 99.167009
9 83 0.002465 0.005645 0.009534 0.014665 0.026315 0.050931 0.085118 0.128775 0.194562 0.308565 0.473264 98.700159
9 84 0.000739 0.001377 0.002330 0.004292 0.008966 0.018255 0.031254 0.048573 0.073340 0.116591 0.180951 99.513333
9 85 0.001071 0.001960 0.003136 0.005538 0.011063 0.021395 0.035750 0.056540 0.089093 0.145182 0.227848 99.401419
9 86 0.000538 0.001097 0.001842 0.003177 0.006196 0.012177 0.020928 0.034398 0.058275 0.105970 0.188104 99.567299
9 87 0.000485 0.000873 0.001429 0.002649 0.005456 0.010312 0.016750 0.026185 0.041111 0.066935 0.105140 99.722678
9 88 0.001328 0.001985 0.002864 0.005393 0.011679 0.021592 0.033996 0.053825 0.088078 0.150169 0.250717 99.378372
9 89 0.000467 0.000810 0.001247 0.002277 0.004894 0.009562 0.015641 0.024034 0.036388 0.056052 0.082018 99.766611
9 90 0.000342 0.000601 0.000943 0.001726 0.003572 0.006821 0.011111 0.017318 0.026956 0.043428 0.066940 99.820244
9 91 0.000633 0.001170 0.001817 0.003090 0.005914 0.010547 0.016521 0.025895 0.043181 0.078667 0.146639 99.665926
9 92 0.000579 0.001065 0.001632 0.002729 0.005477 0.010783 0.017859 0.026471 0.037770 0.057046 0.086820 99.751766
9 93 0.000511 0.000809 0.001150 0.001987 0.004102 0.007603 0.011596 0.016634 0.023879 0.035840 0.050955 99.844935
9 94 0.000657 0.001137 0.001695 0.002764 0.004988 0.008511 0.012856 0.018767 0.027280 0.040798 0.059313 99.821230
9 95 0.000723 0.001350 0.002055 0.003285 0.005864 0.009943 0.014861 0.021826 0.033290 0.053873 0.087238 99.765692
9 96 0.000752 0.001194 0.001747 0.003025 0.006057 0.011042 0.016945 0.024006 0.032589 0.045150 0.060506 99.796988
9 97 0.000587 0.000916 0.001320 0.002301 0.004641 0.008241 0.012242 0.017347 0.024566 0.035835 0.049700 99.842302
9 98 0.000878 0.001558 0.002321 0.003685 0.006598 0.011225 0.016522 0.022990 0.032049 0.046896 0.067127 99.788149
9 99 0.001042 0.001768 0.002581 0.004142 0.007484 0.012583 0.018291 0.025480 0.035817 0.052431 0.074525 99.763855
9 100 0.000718 0.001281 0.001991 0.003345 0.006507 0.011908 0.018337 0.025882 0.035726 0.051208 0.070471 99.772625
9 101 0.000833 0.001329 0.001897 0.003198 0.006266 0.011210 0.016896 0.024095 0.034280 0.049864 0.069006 99.781126
9 102 0.000668 0.001201 0.001928 0.003390 0.006769 0.012437 0.019259 0.027990 0.040853 0.061417 0.087817 99.736273
9 103 0.001269 0.002024 0.002947 0.005133 0.010442 0.018566 0.027129 0.037432 0.051722 0.071984 0.095299 99.676056
9 104 0.000820 0.001466 0.002316 0.004062 0.008392 0.016024 0.025544 0.037451 0.053818 0.077215 0.103877 99.669018
9 105 0.000814 0.001453 0.002226 0.003786 0.007520 0.013970 0.021781 0.031657 0.046230 0.069794 0.100561 99.700204
9 106 0.001398 0.002718 0.004331 0.007163 0.013596 0.024410 0.037497 0.054093 0.078594 0.118668 0.173020 99.484509
9 107 0.000632 0.001099 0.001772 0.003324 0.007154 0.014040 0.023257 0.036602 0.058135 0.096814 0.155679 99.601488
9 108 0.001449 0.003389 0.005828 0.009170 0.016271 0.029593 0.048391 0.077425 0.129626 0.229854 0.390922 99.058085
9 109 0.000589 0.001272 0.002348 0.004530 0.010073 0.022561 0.044177 0.081328 0.150979 0.289237 0.517972 98.874935
9 110 0.001022 0.001881 0.003399 0.007430 0.018156 0.040417 0.080444 0.162471 0.330892 0.634282 1.068795 97.650812
9 111 0.000617 0.001230 0.002468 0.006227 0.018516 0.048941 0.108771 0.237078 0.511708 1.006940 1.664359 96.393145
9 112 0.001221 0.002916 0.006126 0.014239 0.040874 0.108578 0.231214 0.453367 0.865039 1.542904 2.364077 94.369447
9 113 0.001234 0.003106 0.006896 0.015863 0.044047 0.120907 0.278167 0.589997 1.190825 2.171751 3.327834 92.249372
9 114 0.000768 0.001546 0.002877 0.006084 0.014520 0.033600 0.068998 0.141801 0.294821 0.595049 1.069727 97.770214
9 115 0.000346 0.000699 0.001222 0.002316 0.004988 0.011107 0.022713 0.047357 0.103052 0.232582 0.487696 99.085923
9 116 0.000769 0.001373 0.002201 0.004009 0.008002 0.015212 0.025593 0.043005 0.073318 0.130909 0.231323 99.464283
9 117 0.001116 0.001976 0.003158 0.005679 0.011085 0.021504 0.038840 0.073350 0.143472 0.284822 0.537343 98.877653
9 118 0.000735 0.001232 0.001890 0.003448 0.007354 0.014512 0.023902 0.037118 0.056781 0.089151 0.136051 99.627826
9 119 0.000600 0.001058 0.001626 0.002844 0.005647 0.010556 0.016947 0.026470 0.042031 0.069358 0.111491 99.711377
9 120 0.000420 0.000817 0.001337 0.002329 0.004536 0.008883 0.015835 0.028950 0.056235 0.118341 0.243954 99.518360
9 121 0.000834 0.001723 0.002768 0.004424 0.008160 0.015451 0.025411 0.039286 0.061179 0.102558 0.171682 99.566525
9 122 0.000550 0.001001 0.001608 0.002928 0.006244 0.012637 0.021581 0.033881 0.050955 0.076808 0.108853 99.682949
9 123 0.000526 0.000787 0.001137 0.002122 0.004384 0.007949 0.012451 0.019654 0.031516 0.052100 0.083382 99.783991
9 124 0.000401 0.000776 0.001281 0.002250 0.004286 0.007872 0.013096 0.021882 0.037512 0.067325 0.117644 99.725672
9 125 0.000645 0.001081 0.001651 0.003052 0.006668 0.013264 0.021526 0.032817 0.049992 0.078201 0.114511 99.676590
9 126 0.001413 0.003063 0.004855 0.007282 0.012719 0.022535 0.033963 0.046642 0.064280 0.092930 0.129804 99.580515
9 127 0.000430 0.000869 0.001494 0.002629 0.005080 0.009477 0.015272 0.022973 0.034409 0.055217 0.086775 99.765375
9 128 0.000773 0.001324 0.001969 0.003462 0.006826 0.012703 0.020532 0.031549 0.047840 0.074972 0.111986 99.686065
9 129 0.002231 0.003687 0.005225 0.008432 0.015512 0.026115 0.037524 0.052161 0.073840 0.106198 0.144474 99.524601
9 130 0.003803 0.006032 0.007898 0.011743 0.019772 0.030576 0.040946 0.054013 0.073672 0.103199 0.139353 99.508991
9 131 0.001674 0.002501 0.003527 0.006216 0.011942 0.019555 0.027735 0.039216 0.055799 0.078841 0.105313 99.647680
9 132 0.001112 0.002072 0.003028 0.004694 0.008230 0.014580 0.022787 0.033314 0.048303 0.074094 0.111033 99.676752
9 133 0.001573 0.002852 0.004205 0.006687 0.011892 0.020730 0.031495 0.044388 0.061134 0.087591 0.121560 99.605889
9 134 0.001981 0.003448 0.004969 0.008134 0.014569 0.024993 0.037352 0.053172 0.075737 0.113754 0.166672 99.495222
9 135 0.001986 0.003957 0.006018 0.009359 0.015705 0.027515 0.043603 0.065657 0.099717 0.161192 0.253445 99.311849
9 136 0.002451 0.004064 0.005955 0.010838 0.021951 0.042451 0.071198 0.114414 0.183704 0.305496 0.480859 98.756620
9 137 0.005334 0.013050 0.023302 0.039393 0.069120 0.127945 0.216398 0.341344 0.534750 0.850898 1.287863 96.490600
9 138 0.009327 0.019922 0.032503 0.052944 0.089731 0.159390 0.260187 0.402907 0.627220 1.007291 1.550251 95.788328
9 139 0.010388 0.022340 0.037701 0.070399 0.153359 0.324033 0.568330 0.894145 1.401124 2.164450 3.020881 91.332846
9 140 0.014556 0.031401 0.053049 0.112061 0.281364 0.706959 2.021021 2.199237 3.306919 3.965709 5.821414 81.486307
9 141 0.025470 0.052035 0.083569 0.167530 0.386645 0.904325 2.452636 2.565927 3.703286 4.325214 6.271747 79.061617
9 142 0.067581 0.168373 0.281501 0.506143 1.025249 2.152867 5.073304 4.623226 5.865334 5.842658 6.804161 67.589602
10 1 0.001153 0.001988 0.003022 0.004942 0.009113 0.015796 0.022974 0.030499 0.038882 0.052131 0.068020 99.751480
10 2 0.000952 0.001385 0.002041 0.003843 0.008027 0.013364 0.018519 0.025555 0.035380 0.048835 0.062507 99.779589
10 3 0.000858 0.001356 0.002051 0.003729 0.007853 0.013913 0.020266 0.028178 0.038569 0.053151 0.068395 99.761680
10 4 0.001069 0.001550 0.002283 0.004292 0.009089 0.015308 0.021015 0.028278 0.038341 0.052968 0.068894 99.756910
10 5 0.000824 0.001331 0.002022 0.003666 0.007761 0.013863 0.020233 0.028034 0.038366 0.053371 0.069794 99.760737
10 6 0.000761 0.001084 0.001629 0.003237 0.007215 0.012712 0.018561 0.027025 0.039573 0.057427 0.076760 99.754017
10 7 0.000732 0.001210 0.001856 0.003407 0.007463 0.014053 0.021634 0.031432 0.045059 0.064674 0.086090 99.722384
10 8 0.000881 0.001251 0.001903 0.003894 0.009057 0.016610 0.024974 0.037145 0.055331 0.080754 0.107765 99.660437
10 9 0.000958 0.001614 0.002585 0.005031 0.011816 0.023616 0.037692 0.055487 0.079209 0.110828 0.142197 99.528965
10 10 0.001430 0.002299 0.003621 0.007036 0.016063 0.030900 0.047216 0.067022 0.093457 0.130935 0.171122 99.428898
10 11 0.001699 0.002553 0.004084 0.008427 0.019676 0.037632 0.057153 0.081720 0.115922 0.166328 0.222135 99.282671
10 12 0.004572 0.008589 0.013034 0.021241 0.044351 0.088534 0.134008 0.170714 0.210763 0.275763 0.346097 98.682333
10 13 0.005979 0.009645 0.015352 0.028866 0.060548 0.109294 0.157795 0.208956 0.272744 0.361351 0.451379 98.318093
10 14 0.011461 0.015029 0.022750 0.046685 0.099197 0.157658 0.200424 0.250410 0.317912 0.408817 0.499059 97.970602
10 15 0.008238 0.012882 0.020084 0.038756 0.085152 0.160360 0.232861 0.301469 0.383113 0.502251 0.618556 97.636276
10 16 0.036424 0.080131 0.114924 0.146388 0.219478 0.349975 0.449824 0.487912 0.524186 0.626523 0.758880 96.205359
10 17 0.011158 0.017364 0.027485 0.052615 0.110508 0.208438 0.314789 0.417037 0.517845 0.661193 0.809054 96.852515
10 18 0.040016 0.084317 0.125247 0.171468 0.254422 0.381252 0.484953 0.554137 0.636653 0.784058 0.962506 95.520973
10 19 0.019416 0.034085 0.052467 0.087681 0.163243 0.290134 0.421974 0.543799 0.676246 0.871105 1.086909 95.752941
10 20 0.030080 0.040388 0.055998 0.103251 0.207478 0.352232 0.489606 0.651427 0.861587 1.132256 1.400804 94.674892
10 21 0.045160 0.095644 0.150440 0.219795 0.343785 0.526898 0.683856 0.806920 0.963070 1.205194 1.492189 93.467051
10 22 0.028960 0.060594 0.094879 0.140871 0.231573 0.385297 0.549341 0.713454 0.912329 1.200674 1.545643 94.136383
10 23 0.019834 0.029340 0.047632 0.103788 0.248598 0.471090 0.713058 1.028720 1.461066 2.001388 2.500008 91.375478
10 24 0.099832 0.169208 0.243777 0.374160 0.635342 1.030798 1.399845 1.741711 2.164351 2.723854 3.278235 86.138885
10 25 0.044162 0.089202 0.139016 0.217204 0.375336 0.634429 0.910826 1.201959 1.572772 2.101832 2.709457 90.003807
10 26 0.033040 0.071001 0.120174 0.198318 0.368733 0.665592 1.020845 1.431797 1.955462 2.605434 3.201671 88.327934
10 27 0.130468 0.294412 0.496988 0.809530 1.400995 2.205120 2.809892 3.153214 3.484096 3.871813 4.130148 77.213326
10 28 0.123429 0.336383 0.625371 0.943364 1.400188 2.076907 2.638638 2.868305 2.982645 3.194560 3.416164 79.394047
10 29 0.050924 0.116793 0.200323 0.310820 0.529292 0.971204 1.565356 2.113816 2.522004 2.916858 3.219745 85.482868
10 30 0.089282 0.197252 0.330706 0.538212 1.018872 1.917560 2.782535 3.203763 3.358868 3.560760 3.643883 79.358305
10 31 0.313186 0.896076 1.507470 1.873019 2.278777 2.894898 3.239746 3.119688 2.965962 2.983167 3.055692 74.872318
10 32 0.157141 0.331091 0.537807 0.811449 1.202003 1.716890 2.125299 2.354088 2.514187 2.769407 3.023295 82.457342
10 33 0.059325 0.114330 0.184728 0.315061 0.603992 1.085695 1.594306 2.047324 2.473816 2.862837 3.049974 85.608612
10 34 0.293498 0.425357 0.562362 0.943661 1.680990 2.363447 2.568329 2.580226 2.651197 2.780392 2.834614 80.315930
10 35 0.249535 0.493403 0.651707 0.860920 1.312197 1.882409 2.140003 2.168924 2.299771 2.585633 2.790159 82.565338
10 36 0.109407 0.168436 0.236791 0.389860 0.694320 1.062989 1.307839 1.498673 1.755290 2.138087 2.484638 88.153671
10 37 0.038492 0.059133 0.088205 0.167085 0.372987 0.720710 1.047771 1.311467 1.594135 1.991518 2.318275 90.290220
10 38 0.047086 0.128088 0.232374 0.325661 0.519114 0.964830 1.472059 1.729391 1.813559 2.021339 2.274157 88.472341
10 39 0.017462 0.038605 0.066633 0.106151 0.194188 0.392996 0.659016 0.898800 1.121572 1.478725 1.912622 93.113233
10 40 0.006052 0.010908 0.018229 0.034780 0.076237 0.158197 0.262507 0.386508 0.554809 0.820918 1.152305 96.518551
10 41 0.003535 0.005865 0.009759 0.019810 0.045700 0.094242 0.156572 0.241839 0.371356 0.578751 0.845557 97.627016
10 42 0.002658 0.004013 0.006521 0.013954 0.032574 0.063581 0.099590 0.149377 0.225547 0.345300 0.497404 98.559481
10 43 0.004875 0.010605 0.018127 0.029345 0.053756 0.099398 0.152010 0.204948 0.272230 0.389782 0.556980 98.207941
10 44 0.001047 0.001701 0.002841 0.005806 0.013114 0.027140 0.046480 0.073076 0.110622 0.172675 0.258155 99.287342
10 45 0.003420 0.006541 0.010573 0.017972 0.034490 0.063411 0.096847 0.137201 0.196529 0.302063 0.456121 98.674833
10 46 0.001001 0.001533 0.002469 0.005139 0.012049 0.024788 0.041257 0.064462 0.099721 0.160814 0.247519 99.339249
10 47 0.003205 0.006776 0.011113 0.017307 0.030614 0.056622 0.090737 0.132090 0.189274 0.289073 0.437094 98.736097
10 48 0.004009 0.005928 0.008704 0.016270 0.034268 0.061705 0.093786 0.144232 0.232656 0.386401 0.603893 98.408148
10 49 0.000681 0.001114 0.001854 0.003817 0.008884 0.018566 0.032798 0.056734 0.099418 0.179693 0.306251 99.290188
10 50 0.002693 0.003638 0.005613 0.012133 0.028474 0.053288 0.084746 0.141632 0.246537 0.415816 0.641094 98.364336
10 51 0.000998 0.001646 0.002721 0.005580 0.012932 0.026543 0.046129 0.078213 0.132033 0.221397 0.344068 99.127739
10 52 0.000914 0.001445 0.002317 0.004654 0.010498 0.020771 0.034624 0.056940 0.094874 0.160955 0.256455 99.355554
10 53 0.001137 0.001689 0.002698 0.005765 0.013573 0.026233 0.042250 0.068341 0.112969 0.185629 0.283072 99.256645
10 54 0.000825 0.001305 0.002102 0.004169 0.009213 0.017825 0.029036 0.045745 0.071949 0.115474 0.175236 99.527120
10 55 0.001326 0.001952 0.003011 0.006045 0.013441 0.024291 0.035744 0.051610 0.076242 0.115691 0.166669 99.503977
10 56 0.001114 0.002026 0.003206 0.005666 0.012352 0.024966 0.039412 0.053969 0.071983 0.102224 0.139839 99.543241
10 57 0.000924 0.001398 0.002174 0.004249 0.009351 0.017503 0.026850 0.039104 0.056368 0.083836 0.118654 99.639593
10 58 0.000851 0.001263 0.001936 0.003811 0.008357 0.015014 0.022470 0.033208 0.049461 0.074374 0.105044 99.684212
10 59 0.000861 0.001344 0.002065 0.003927 0.008518 0.015486 0.023161 0.033654 0.049501 0.074511 0.105657 99.681316
10 60 0.000802 0.001270 0.001977 0.003767 0.008114 0.014612 0.021693 0.031290 0.045713 0.068117 0.095593 99.707049
10 61 0.001188 0.001867 0.002836 0.005226 0.010969 0.019740 0.029198 0.041193 0.058178 0.084529 0.117668 99.627409
10 62 0.001699 0.002537 0.003737 0.006862 0.013989 0.023871 0.033765 0.046984 0.066748 0.096424 0.132660 99.570721
10 63 0.002512 0.003700 0.005268 0.009265 0.018141 0.030412 0.042775 0.059553 0.085691 0.127103 0.181343 99.434236
10 64 0.001876 0.003378 0.005111 0.008087 0.014204 0.023760 0.034366 0.048066 0.069458 0.106587 0.161060 99.524040
10 65 0.000905 0.001710 0.002808 0.004811 0.009179 0.017517 0.029107 0.044462 0.066895 0.107750 0.173830 99.541025
10 66 0.000803 0.001498 0.002516 0.004517 0.008889 0.016737 0.027763 0.045601 0.078897 0.147239 0.266601 99.398937
10 67 0.000458 0.000729 0.001168 0.002357 0.005325 0.010642 0.017978 0.029628 0.049426 0.085477 0.142178 99.654635
10 68 0.000949 0.001883 0.003219 0.005739 0.011248 0.021536 0.036717 0.062365 0.112673 0.219995 0.415054 99.108618
10 69 0.000485 0.000789 0.001285 0.002607 0.005886 0.011668 0.019710 0.032621 0.054598 0.094126 0.155825 99.620396
10 70 0.000799 0.001150 0.001842 0.004033 0.009660 0.018548 0.030050 0.050078 0.086645 0.150438 0.246086 99.400667
10 71 0.000689 0.001504 0.002501 0.004252 0.009267 0.020470 0.036420 0.055534 0.082091 0.129495 0.199711 99.458065
10 72 0.001118 0.001608 0.002532 0.005391 0.012661 0.024026 0.037809 0.060251 0.099438 0.167014 0.265826 99.322323
10 73 0.000503 0.000847 0.001424 0.002974 0.007094 0.014873 0.025837 0.042877 0.070977 0.119288 0.188632 99.524670
10 74 0.002212 0.003850 0.006390 0.012246 0.025350 0.046595 0.072499 0.110518 0.174138 0.283784 0.444801 98.817620
10 75 0.001737 0.002884 0.004533 0.008501 0.017714 0.032604 0.049940 0.072786 0.107273 0.164983 0.246354 99.290689
10 76 0.003641 0.007301 0.012232 0.020120 0.035256 0.060558 0.090761 0.127152 0.179184 0.266884 0.391155 98.805752
10 77 0.001488 0.002602 0.004159 0.007730 0.016779 0.034163 0.056724 0.085988 0.129314 0.205230 0.313255 99.142569
10 78 0.002934 0.005873 0.009695 0.016361 0.031938 0.062273 0.101225 0.146977 0.209374 0.312953 0.454718 98.645680
10 79 0.002154 0.003511 0.005761 0.011536 0.025813 0.050107 0.079391 0.119118 0.177584 0.267623 0.383211 98.874189
10 80 0.001259 0.002071 0.003291 0.006481 0.014947 0.030217 0.048989 0.074906 0.114262 0.175870 0.253610 99.274096
10 81 0.001491 0.002363 0.003897 0.008078 0.018540 0.035949 0.056441 0.084455 0.124885 0.184501 0.256769 99.222634
10 82 0.001384 0.002218 0.003549 0.007055 0.015734 0.030214 0.046569 0.067987 0.099870 0.151879 0.219399 99.354147
10 83 0.003388 0.006762 0.010359 0.016035 0.029503 0.054003 0.080409 0.107223 0.143526 0.208635 0.302024 99.038129
10 84 0.000952 0.001536 0.002497 0.004950 0.010968 0.021231 0.033181 0.048473 0.070590 0.107491 0.156648 99.541487
10 85 0.001374 0.002246 0.003551 0.006723 0.013768 0.024686 0.037398 0.055058 0.081466 0.124135 0.183571 99.466024
10 86 0.000810 0.001567 0.002532 0.004275 0.008232 0.015566 0.024955 0.037467 0.057093 0.094256 0.154731 99.598516
10 87 0.000675 0.001082 0.001747 0.003508 0.007567 0.013317 0.019592 0.028418 0.041625 0.062201 0.090088 99.730181
10 88 0.003858 0.005164 0.006648 0.011101 0.019563 0.028165 0.036337 0.051510 0.079673 0.130637 0.214226 99.413115
10 89 0.000693 0.001093 0.001660 0.003210 0.007183 0.013162 0.019056 0.026238 0.036795 0.053021 0.072859 99.765028
10 90 0.000428 0.000651 0.001010 0.002020 0.004449 0.008298 0.013069 0.020137 0.030593 0.046283 0.065804 99.807257
10 91 0.001124 0.002085 0.003352 0.005660 0.009817 0.015007 0.020630 0.029504 0.045541 0.076472 0.131698 99.659107
10 92 0.001329 0.002366 0.003376 0.005184 0.009194 0.015262 0.021228 0.027681 0.036702 0.053177 0.079303 99.745197
10 93 0.000675 0.000938 0.001322 0.002443 0.005078 0.008808 0.012666 0.017784 0.025021 0.035945 0.048691 99.840633
10 94 0.000926 0.001424 0.002044 0.003463 0.006341 0.010276 0.014519 0.020361 0.028806 0.041814 0.059068 99.810961
10 95 0.001097 0.001961 0.003043 0.004948 0.008382 0.012938 0.018060 0.025376 0.036727 0.056243 0.087857 99.743372
10 96 0.001002 0.001486 0.002154 0.003843 0.007452 0.012082 0.016577 0.022468 0.030668 0.042701 0.057630 99.801937
10 97 0.000670 0.000929 0.001299 0.002392 0.004954 0.008325 0.011669 0.016310 0.023169 0.033418 0.045444 99.851420
10 98 0.001137 0.001852 0.002666 0.004309 0.007684 0.012235 0.016842 0.022733 0.031288 0.044892 0.062959 99.791406
10 99 0.001385 0.002241 0.003252 0.005247 0.009122 0.014177 0.019405 0.026381 0.036630 0.052569 0.073755 99.755836
10 100 0.000831 0.001328 0.001962 0.003389 0.006689 0.011619 0.016969 0.023736 0.033177 0.047353 0.064341 99.788606
10 101 0.000934 0.001355 0.001911 0.003388 0.006779 0.011411 0.016086 0.022403 0.031756 0.045605 0.062063 99.796309
10 102 0.000985 0.001590 0.002441 0.004330 0.008514 0.014575 0.021294 0.030346 0.043709 0.063089 0.085800 99.723324
10 103 0.002114 0.003044 0.004319 0.007610 0.014737 0.023171 0.030324 0.039222 0.052032 0.069822 0.089891 99.663710
10 104 0.001384 0.002201 0.003350 0.006105 0.012546 0.021426 0.030024 0.040374 0.054876 0.075024 0.097485 99.655203
10 105 0.001378 0.002369 0.003645 0.006136 0.011536 0.019616 0.028110 0.037962 0.051239 0.071450 0.096534 99.670027
10 106 0.002710 0.004539 0.006222 0.009479 0.016429 0.026120 0.035917 0.048215 0.066249 0.094979 0.133711 99.555431
10 107 0.000961 0.001594 0.002485 0.004461 0.008790 0.015280 0.022694 0.032735 0.047922 0.072886 0.107767 99.682427
10 108 0.001903 0.003710 0.005739 0.008815 0.014391 0.022795 0.033252 0.048304 0.071435 0.111466 0.172608 99.505581
10 109 0.000433 0.000807 0.001338 0.002437 0.004982 0.009857 0.017068 0.028445 0.047935 0.085560 0.146868 99.654268
10 110 0.000603 0.000888 0.001345 0.002660 0.005732 0.010652 0.017619 0.030728 0.056397 0.106712 0.192100 99.574562
10 111 0.000282 0.000434 0.000680 0.001428 0.003430 0.007135 0.012837 0.024548 0.050286 0.105742 0.203226 99.589969
10 112 0.000442 0.000741 0.001180 0.002338 0.005274 0.011009 0.020114 0.038257 0.076700 0.159579 0.308755 99.375607
10 113 0.000516 0.000867 0.001387 0.002767 0.006266 0.013146 0.024075 0.046008 0.092335 0.192062 0.378460 99.242111
10 114 0.000422 0.000653 0.001032 0.002082 0.004500 0.008555 0.014393 0.025131 0.044441 0.081754 0.147767 99.669271
10 115 0.000319 0.000567 0.000890 0.001572 0.003069 0.005703 0.009343 0.015234 0.025465 0.046169 0.083943 99.807730
10 116 0.000758 0.001123 0.001657 0.003069 0.006017 0.010093 0.014851 0.022481 0.034451 0.053737 0.081930 99.769833
10 117 0.001167 0.001771 0.002590 0.004625 0.008702 0.014487 0.021501 0.033152 0.051907 0.083585 0.133822 99.642687
10 118 0.000956 0.001397 0.002066 0.003944 0.008236 0.014135 0.020160 0.028764 0.041911 0.062148 0.088096 99.728191
10 119 0.000739 0.001118 0.001653 0.003047 0.006098 0.010499 0.015554 0.023252 0.035140 0.053208 0.076993 99.772697
10 120 0.000483 0.000858 0.001386 0.002476 0.004712 0.008327 0.013082 0.020524 0.032310 0.053844 0.090338 99.771660
10 121 0.001451 0.002689 0.003951 0.006030 0.010119 0.016275 0.022801 0.031147 0.043501 0.064950 0.097160 99.699925
10 122 0.000859 0.001403 0.002179 0.004105 0.008640 0.015417 0.022459 0.031411 0.044024 0.063348 0.087053 99.719103
10 123 0.000831 0.001226 0.001761 0.003206 0.006224 0.010059 0.014182 0.021095 0.032685 0.050957 0.075071 99.782706
10 124 0.000710 0.001270 0.002014 0.003469 0.006218 0.010353 0.015602 0.023319 0.034237 0.052121 0.079430 99.771255
10 125 0.000967 0.001356 0.001942 0.003730 0.008002 0.014130 0.020497 0.029445 0.042821 0.063680 0.089655 99.723774
10 126 0.002392 0.004673 0.006534 0.008935 0.014018 0.022570 0.031704 0.041538 0.054805 0.077550 0.109277 99.626005
10 127 0.000722 0.001387 0.002325 0.004004 0.007125 0.011885 0.017713 0.025581 0.036611 0.054649 0.080510 99.757488
10 128 0.000629 0.001006 0.001534 0.002889 0.006082 0.011372 0.017912 0.026944 0.039633 0.059354 0.085013 99.747633
10 129 0.002050 0.002994 0.004216 0.007597 0.014939 0.024233 0.033307 0.046146 0.065825 0.094262 0.127382 99.577049
10 130 0.003912 0.005581 0.007396 0.011788 0.020166 0.030077 0.039292 0.052084 0.071684 0.100599 0.135859 99.521561
10 131 0.001692 0.002359 0.003301 0.006054 0.011784 0.018766 0.025986 0.036938 0.053407 0.076128 0.102131 99.661450
10 132 0.001282 0.002296 0.003385 0.005422 0.009511 0.016028 0.023919 0.034390 0.049698 0.075357 0.111050 99.667665
10 133 0.001642 0.002646 0.003767 0.006394 0.012041 0.020798 0.030955 0.043739 0.060494 0.085787 0.116866 99.614868
10 134 0.001633 0.002444 0.003456 0.006257 0.012008 0.020518 0.030686 0.045571 0.067522 0.102135 0.147384 99.560388
10 135 0.001829 0.003424 0.005325 0.008794 0.014996 0.025246 0.038436 0.056205 0.081456 0.125117 0.189571 99.449602
10 136 0.002168 0.003170 0.004602 0.008885 0.017778 0.031704 0.049777 0.079093 0.126012 0.204040 0.314435 99.158333
10 137 0.003280 0.007077 0.012579 0.022498 0.040208 0.072097 0.118356 0.184852 0.284427 0.450914 0.693475 98.110237
10 138 0.004694 0.008111 0.012442 0.022253 0.041895 0.076325 0.124994 0.199354 0.314902 0.504476 0.766660 97.923891
10 139 0.004145 0.007293 0.012230 0.025833 0.060758 0.128560 0.227308 0.378206 0.628842 1.035660 1.557030 95.934134
10 140 0.002548 0.004431 0.007908 0.018551 0.048311 0.111306 0.211716 0.371877 0.631271 1.064458 1.649241 95.878383
10 141 0.003257 0.005294 0.008793 0.022986 0.071545 0.203559 0.634410 0.770939 1.278339 1.742894 3.024947 92.233038
10 142 0.005753 0.011163 0.020096 0.052235 0.166266 0.480355 1.488399 1.740630 2.749023 3.378595 4.990949 84.916538
11 1 0.003046 0.005495 0.007839 0.010766 0.015674 0.022324 0.028481 0.034831 0.042399 0.054405 0.068856 99.705881
11 2 0.003344 0.005022 0.006314 0.009024 0.014823 0.022044 0.028455 0.035690 0.044334 0.055299 0.065767 99.709885
11 3 0.003271 0.005642 0.007771 0.010930 0.017177 0.024698 0.030933 0.037626 0.046318 0.058657 0.071893 99.685087
11 4 0.003967 0.006205 0.007758 0.010647 0.017070 0.024890 0.031110 0.037830 0.046927 0.060069 0.074008 99.679518
11 5 0.002817 0.004825 0.006736 0.009704 0.015746 0.023370 0.030035 0.037272 0.046805 0.060583 0.075594 99.686512
11 6 0.002582 0.003798 0.005201 0.008524 0.015685 0.024089 0.031370 0.040389 0.052604 0.068485 0.084466 99.662805
11 7 0.002625 0.004490 0.006430 0.009739 0.016753 0.026165 0.035214 0.045699 0.059956 0.079696 0.100998 99.612240
11 8 0.003415 0.004960 0.006753 0.011195 0.021139 0.033311 0.044360 0.058403 0.077606 0.101034 0.123149 99.514675
11 9 0.004127 0.007338 0.010904 0.016924 0.029878 0.047328 0.063130 0.079297 0.099969 0.127419 0.155679 99.358008
11 10 0.006479 0.011138 0.015498 0.022389 0.037321 0.058051 0.076813 0.096143 0.121616 0.156387 0.192804 99.205362
11 11 0.007831 0.013404 0.018939 0.028138 0.048481 0.078263 0.105096 0.129624 0.159102 0.200871 0.244511 98.965740
11 12 0.014921 0.034238 0.051391 0.061574 0.082680 0.124484 0.165884 0.194311 0.223429 0.274618 0.338903 98.433567
11 13 0.019236 0.038031 0.055925 0.074337 0.108753 0.162018 0.207057 0.238879 0.275747 0.337420 0.409474 98.073122
11 14 0.042031 0.065622 0.074793 0.089381 0.130117 0.194084 0.246741 0.288778 0.340504 0.412035 0.480541 97.635376
11 15 0.022495 0.049344 0.074894 0.099347 0.151922 0.245532 0.322412 0.353311 0.376945 0.442095 0.524153 97.337549
11 16 0.050891 0.140975 0.210513 0.207186 0.216119 0.291002 0.365895 0.396894 0.426627 0.508638 0.625788 96.559467
11 17 0.025065 0.054843 0.086828 0.116410 0.171071 0.281935 0.395392 0.454512 0.480687 0.552807 0.654369 96.726080
11 18 0.040290 0.120819 0.195505 0.204528 0.222499 0.315604 0.424499 0.481999 0.522350 0.617947 0.758707 96.095253
11 19 0.023048 0.055169 0.087744 0.111433 0.157790 0.263660 0.385943 0.473873 0.549685 0.683594 0.856974 96.351085
11 20 0.027816 0.050714 0.068909 0.097875 0.170376 0.300990 0.429032 0.532807 0.651300 0.834041 1.033989 95.802149
11 21 0.017835 0.050639 0.094578 0.129528 0.190099 0.323971 0.482500 0.595827 0.692949 0.853433 1.059325 95.509319
11 22 0.009298 0.025334 0.046685 0.067540 0.109593 0.204246 0.325414 0.432624 0.545357 0.735099 0.992698 96.506113
11 23 0.009324 0.019643 0.032208 0.052434 0.103082 0.207563 0.338984 0.485303 0.680700 0.984573 1.356518 95.729671
11 24 0.015293 0.038234 0.065795 0.100971 0.190097 0.366407 0.559624 0.737335 0.976254 1.355288 1.799293 93.795408
11 25 0.006253 0.016737 0.032054 0.051672 0.097970 0.203813 0.345333 0.483586 0.646381 0.915263 1.269926 95.931011
11 26 0.006195 0.016960 0.033122 0.052521 0.094884 0.192166 0.330333 0.487006 0.691176 1.018636 1.444389 95.632612
11 27 0.013230 0.032639 0.057476 0.093042 0.194027 0.439807 0.791002 1.167212 1.609475 2.213790 2.799999 90.588303
11 28 0.008020 0.024729 0.055092 0.093921 0.183620 0.413265 0.767412 1.123997 1.483634 1.998290 2.578582 91.269440
11 29 0.005455 0.014940 0.029428 0.049271 0.099594 0.224984 0.406981 0.591667 0.804592 1.173393 1.676989 94.922702
11 30 0.008999 0.024591 0.047698 0.077644 0.155079 0.353706 0.653407 0.984680 1.408072 2.051403 2.723780 91.510941
11 31 0.013572 0.040440 0.079448 0.131968 0.309091 0.844131 1.649131 2.238802 2.565861 2.938816 3.101998 86.086742
11 32 0.011987 0.027617 0.049967 0.089566 0.201942 0.464091 0.801893 1.079409 1.323872 1.736215 2.241646 91.971788
11 33 0.010310 0.025167 0.045171 0.074344 0.149738 0.309469 0.508731 0.722543 1.025168 1.520957 2.088510 93.519894
11 34 0.033822 0.055412 0.082404 0.161544 0.412313 0.851087 1.269822 1.667728 2.110352 2.516900 2.645175 88.193445
11 35 0.028617 0.063803 0.103771 0.171822 0.388485 0.850658 1.303976 1.547027 1.732765 2.040747 2.286437 89.481893
11 36 0.042954 0.072120 0.096934 0.150959 0.292256 0.528965 0.750498 0.932525 1.135138 1.442871 1.766873 92.787911
11 37 0.028472 0.051057 0.072038 0.113780 0.227376 0.436667 0.658644 0.870595 1.128850 1.482373 1.799515 93.130636
11 38 0.023708 0.062392 0.105534 0.144481 0.244775 0.497001 0.834712 1.102853 1.325322 1.631636 1.913285 92.114301
11 39 0.019862 0.051561 0.088536 0.115152 0.164079 0.285321 0.441488 0.574194 0.705349 0.945021 1.286707 95.322733
11 40 0.016870 0.036747 0.057664 0.079534 0.119764 0.196923 0.284072 0.366205 0.464628 0.630039 0.855553 96.892000
11 41 0.010149 0.018830 0.027491 0.041657 0.074301 0.132543 0.197398 0.268528 0.366264 0.515821 0.699527 97.647495
11 42 0.008046 0.014233 0.020412 0.031073 0.055132 0.095533 0.136973 0.179597 0.238008 0.330776 0.447708 98.442507
11 43 0.010246 0.023202 0.034898 0.043334 0.059994 0.093365 0.130133 0.167003 0.218380 0.308737 0.440401 98.470305
11 44 0.003590 0.007125 0.011924 0.018645 0.031004 0.052998 0.079025 0.104764 0.133140 0.181028 0.248556 99.128203
11 45 0.008443 0.016433 0.022223 0.028631 0.043357 0.068584 0.093599 0.120710 0.162721 0.239070 0.351393 98.844833
11 46 0.003403 0.006323 0.010169 0.016331 0.028690 0.049988 0.074221 0.099369 0.130141 0.182435 0.255495 99.143436
11 47 0.007073 0.016124 0.025200 0.032879 0.047093 0.073224 0.102662 0.134791 0.181582 0.264968 0.390822 98.723581
11 48 0.012127 0.018324 0.022688 0.032285 0.054251 0.088393 0.125957 0.177540 0.261686 0.401316 0.593482 98.211952
11 49 0.002159 0.004121 0.006957 0.012368 0.024934 0.046534 0.072984 0.109661 0.170394 0.275143 0.422020 98.852726
11 50 0.011697 0.016004 0.020576 0.034974 0.068896 0.115804 0.165641 0.245846 0.387424 0.598071 0.849171 97.485897
11 51 0.005053 0.009482 0.015114 0.025432 0.047774 0.083234 0.122204 0.172586 0.252634 0.379142 0.540405 98.346939
11 52 0.004247 0.007199 0.010644 0.017662 0.033524 0.059114 0.088207 0.127657 0.190940 0.292570 0.425578 98.742657
11 53 0.008317 0.013175 0.018099 0.028405 0.049677 0.079050 0.109570 0.152506 0.221460 0.323170 0.447009 98.549563
11 54 0.004421 0.007859 0.011852 0.018795 0.032628 0.053231 0.074734 0.100734 0.138403 0.196155 0.268994 99.092195
11 55 0.007377 0.011849 0.015642 0.022337 0.036072 0.055797 0.075188 0.097296 0.127810 0.173991 0.231250 99.145395
11 56 0.006511 0.013766 0.020315 0.025576 0.035241 0.051153 0.066724 0.081453 0.101770 0.137218 0.185096 99.275177
11 57 0.004446 0.007398 0.010429 0.015378 0.025001 0.038784 0.052658 0.067851 0.087077 0.116142 0.151597 99.423243
11 58 0.003459 0.005488 0.007566 0.011654 0.020209 0.031792 0.042806 0.055623 0.073181 0.099100 0.129442 99.519674
11 59 0.003322 0.005418 0.007413 0.011069 0.018751 0.029309 0.039479 0.051559 0.068736 0.094356 0.124474 99.546114
11 60 0.003108 0.005262 0.007345 0.010797 0.017915 0.027686 0.036807 0.046798 0.060401 0.081405 0.107233 99.595243
11 61 0.004264 0.007466 0.010282 0.014206 0.022219 0.033584 0.044115 0.055171 0.070340 0.094591 0.125435 99.518324
11 62 0.004841 0.008279 0.010922 0.014732 0.022958 0.034956 0.045808 0.056927 0.072434 0.097582 0.129514 99.501049
11 63 0.005435 0.009269 0.011911 0.015648 0.024230 0.037621 0.050151 0.062756 0.080546 0.110806 0.151397 99.440229
11 64 0.002894 0.006147 0.008578 0.010467 0.015127 0.024558 0.035132 0.045413 0.059070 0.084304 0.121592 99.586715
11 65 0.001416 0.003453 0.006201 0.008846 0.013026 0.021374 0.032231 0.043577 0.057665 0.083664 0.124545 99.604002
11 66 0.001366 0.002808 0.004155 0.005749 0.009327 0.016525 0.025646 0.036617 0.053518 0.087550 0.146269 99.610474
11 67 0.001201 0.002266 0.003623 0.005907 0.010625 0.018713 0.028180 0.039574 0.056158 0.085664 0.129471 99.618616
11 68 0.002223 0.004593 0.006480 0.008724 0.014367 0.025518 0.039417 0.058730 0.094347 0.168334 0.296508 99.280758
11 69 0.001778 0.003210 0.004962 0.008183 0.015166 0.026781 0.040513 0.058331 0.085715 0.132697 0.200602 99.422066
11 70 0.004275 0.006697 0.009085 0.014700 0.027801 0.047476 0.068715 0.097968 0.145438 0.222264 0.325471 99.030110
11 71 0.003115 0.008103 0.014066 0.018967 0.028039 0.045941 0.067978 0.091252 0.123585 0.181820 0.270139 99.146996
11 72 0.004215 0.006469 0.008833 0.014369 0.027290 0.047654 0.070315 0.100393 0.146598 0.221700 0.322581 99.029589
11 73 0.002118 0.004335 0.007131 0.011610 0.021487 0.038416 0.057450 0.079317 0.111708 0.166741 0.243046 99.256639
11 74 0.005565 0.010678 0.015301 0.021411 0.033862 0.056101 0.082402 0.115583 0.167604 0.260148 0.400313 98.831034
11 75 0.003995 0.008549 0.013819 0.019743 0.030396 0.049285 0.070924 0.094016 0.125063 0.179595 0.258410 99.146202
11 76 0.006281 0.013678 0.020354 0.026573 0.039926 0.066894 0.099047 0.133063 0.180731 0.264952 0.386928 98.761573
11 77 0.004275 0.009589 0.015945 0.022808 0.036598 0.065066 0.100199 0.134901 0.176826 0.251878 0.359796 98.822121
11 78 0.010141 0.024764 0.040009 0.049939 0.066762 0.102773 0.146654 0.192499 0.253128 0.354494 0.499007 98.259829
11 79 0.009984 0.019402 0.028682 0.040625 0.065311 0.107415 0.153408 0.202932 0.267674 0.365451 0.490136 98.248981
11 80 0.005596 0.010865 0.016679 0.025622 0.045219 0.078001 0.112538 0.148967 0.197418 0.270134 0.358587 98.730371
11 81 0.008768 0.016281 0.023472 0.034028 0.055925 0.088351 0.118102 0.149328 0.193536 0.258963 0.336819 98.716429
11 82 0.005941 0.011994 0.018167 0.025521 0.040598 0.068014 0.097377 0.123990 0.155357 0.208741 0.279986 98.964312
11 83 0.009784 0.025075 0.038222 0.042298 0.050091 0.072694 0.100116 0.126698 0.161220 0.225117 0.323920 98.824764
11 84 0.003859 0.008004 0.012267 0.017144 0.027242 0.046063 0.066560 0.084327 0.103837 0.138912 0.187556 99.304232
11 85 0.004725 0.010048 0.014895 0.019631 0.028776 0.045082 0.063323 0.082573 0.108571 0.152424 0.213893 99.256064
11 86 0.001688 0.004017 0.006634 0.009080 0.013859 0.024148 0.037898 0.052608 0.070696 0.103359 0.154812 99.521198
11 87 0.001966 0.004126 0.006792 0.010503 0.017589 0.028124 0.038166 0.047473 0.059450 0.080238 0.109187 99.596382
11 88 0.007729 0.013566 0.015806 0.018188 0.025442 0.037494 0.048970 0.062724 0.085959 0.129039 0.195501 99.359585
11 89 0.002807 0.005465 0.007788 0.010755 0.017276 0.027659 0.037261 0.045288 0.055333 0.073223 0.097509 99.619637
11 90 0.001061 0.002233 0.003494 0.005300 0.009562 0.017605 0.026817 0.035978 0.047383 0.065991 0.089736 99.694840
11 91 0.001098 0.002455 0.003823 0.005421 0.009267 0.017193 0.026794 0.036025 0.047532 0.069970 0.105801 99.674618
11 92 0.002645 0.006553 0.010473 0.012583 0.015662 0.022284 0.030239 0.038180 0.048440 0.067582 0.097878 99.647484
11 93 0.001964 0.003523 0.004705 0.006413 0.010495 0.017730 0.025309 0.032045 0.039498 0.052165 0.068516 99.737637
11 94 0.001377 0.002848 0.004432 0.006261 0.009584 0.015295 0.022041 0.029435 0.038795 0.053950 0.074666 99.741314
11 95 0.001029 0.002059 0.003109 0.004610 0.008148 0.014617 0.022208 0.030284 0.040764 0.058864 0.084901 99.729408
11 96 0.002494 0.004508 0.006199 0.008551 0.013269 0.019947 0.026135 0.032878 0.042696 0.058463 0.078669 99.706190
11 97 0.001830 0.003010 0.003964 0.005695 0.009746 0.015918 0.021875 0.028104 0.036478 0.049816 0.066205 99.757360
11 98 0.001792 0.003432 0.005024 0.006998 0.010838 0.016936 0.023436 0.030486 0.039999 0.055946 0.077773 99.727335
11 99 0.002314 0.004223 0.005891 0.008093 0.012687 0.019940 0.027527 0.035775 0.046948 0.065221 0.089648 99.681736
11 100 0.002289 0.004254 0.006227 0.008862 0.014187 0.022289 0.030439 0.038806 0.049652 0.066428 0.087055 99.669514
11 101 0.002747 0.004568 0.005969 0.008296 0.013881 0.022791 0.031702 0.040622 0.051745 0.068325 0.087607 99.661747
11 102 0.002467 0.004664 0.007101 0.010772 0.018586 0.029705 0.039456 0.048363 0.060362 0.079210 0.101638 99.597675
11 103 0.007353 0.012173 0.014988 0.018762 0.026963 0.037977 0.047259 0.056678 0.070131 0.090257 0.113687 99.503773
11 104 0.003972 0.007776 0.011417 0.015762 0.024545 0.037176 0.048235 0.057526 0.069300 0.088438 0.112201 99.523653
11 105 0.002211 0.004732 0.007466 0.010329 0.015821 0.025389 0.036196 0.046511 0.058127 0.077009 0.102241 99.613966
11 106 0.002639 0.005839 0.009182 0.012358 0.018403 0.029045 0.041043 0.052972 0.067870 0.093724 0.130354 99.536568
11 107 0.000634 0.001203 0.001858 0.002945 0.005642 0.011180 0.018815 0.027941 0.039809 0.060348 0.089346 99.740280
11 108 0.001230 0.002950 0.005230 0.007710 0.011883 0.019282 0.028629 0.039702 0.055380 0.084195 0.130095 99.613714
11 109 0.000361 0.000725 0.001181 0.001965 0.003806 0.007629 0.013246 0.021245 0.034105 0.060319 0.106118 99.749304
11 110 0.000782 0.001268 0.001893 0.003381 0.006827 0.012500 0.020078 0.033174 0.058074 0.105537 0.182955 99.573534
11 111 0.000446 0.000736 0.001147 0.002254 0.005154 0.010441 0.018044 0.032556 0.063454 0.128547 0.243736 99.493484
11 112 0.001112 0.001896 0.002834 0.005055 0.010445 0.020478 0.035360 0.063980 0.123764 0.244370 0.447551 99.043152
11 113 0.002263 0.004221 0.006612 0.011550 0.023108 0.045593 0.081719 0.152510 0.296244 0.560294 0.956120 97.859768
11 114 0.001537 0.002750 0.004315 0.007512 0.014566 0.027011 0.044691 0.075511 0.133080 0.240088 0.408903 99.040037
11 115 0.000585 0.001117 0.001770 0.003002 0.005903 0.011475 0.018971 0.030031 0.048997 0.087442 0.155798 99.634907
11 116 0.002138 0.003676 0.005308 0.008253 0.013944 0.022164 0.031213 0.043838 0.063139 0.095197 0.143079 99.568050
11 117 0.002374 0.004110 0.005824 0.008825 0.014707 0.023873 0.034469 0.049984 0.075300 0.121054 0.196093 99.463386
11 118 0.003303 0.005593 0.007647 0.011068 0.018326 0.029015 0.039455 0.051647 0.068998 0.096312 0.132101 99.536537
11 119 0.001635 0.003195 0.004812 0.007090 0.011761 0.019756 0.028794 0.039162 0.053451 0.077325 0.110990 99.642027
11 120 0.000476 0.000960 0.001532 0.002533 0.005118 0.010423 0.017361 0.025704 0.037380 0.059091 0.093673 99.745750
11 121 0.002367 0.005178 0.007563 0.009655 0.014037 0.022741 0.032898 0.043414 0.056892 0.082092 0.121403 99.601757
11 122 0.002496 0.005849 0.009271 0.012194 0.017045 0.025594 0.034999 0.045080 0.058840 0.083141 0.118028 99.587461
11 123 0.000666 0.001246 0.001809 0.002881 0.005926 0.012236 0.019894 0.027910 0.038127 0.056331 0.080947 99.752033
11 124 0.000752 0.001628 0.002629 0.004049 0.007139 0.012488 0.018854 0.026895 0.038719 0.059065 0.088629 99.739155
11 125 0.002810 0.004971 0.006600 0.009197 0.015237 0.025523 0.036173 0.047302 0.062290 0.088499 0.124763 99.576635
11 126 0.002178 0.005801 0.009891 0.012646 0.017379 0.027577 0.040143 0.053094 0.069954 0.100684 0.146458 99.514192
11 127 0.000445 0.000885 0.001457 0.002526 0.005296 0.011229 0.019657 0.029788 0.042430 0.063886 0.093849 99.728552
11 128 0.001269 0.002438 0.003796 0.006196 0.011613 0.020551 0.030323 0.041892 0.058596 0.085610 0.120668 99.617048
11 129 0.004156 0.007332 0.010236 0.014851 0.024626 0.039410 0.053675 0.069292 0.091600 0.126032 0.168228 99.390564
11 130 0.004728 0.007579 0.009601 0.013738 0.023217 0.037183 0.050506 0.066445 0.091349 0.129956 0.175676 99.390024
11 131 0.003091 0.004818 0.006643 0.010692 0.018901 0.029644 0.040350 0.053868 0.072565 0.099275 0.130441 99.529707
11 132 0.001453 0.002837 0.004261 0.006428 0.011024 0.019406 0.029802 0.041798 0.057462 0.084381 0.121442 99.619705
11 133 0.003901 0.007340 0.010283 0.014190 0.021161 0.031686 0.042904 0.055355 0.071366 0.096708 0.129397 99.515705
11 134 0.002560 0.004649 0.006757 0.010152 0.016359 0.026346 0.037795 0.050818 0.067015 0.094408 0.132019 99.551123
11 135 0.001172 0.002213 0.003248 0.005098 0.008930 0.016086 0.025141 0.036401 0.052262 0.081457 0.124662 99.643329
11 136 0.001757 0.002844 0.004036 0.006887 0.012681 0.022329 0.034227 0.051329 0.077424 0.123859 0.193741 99.468885
11 137 0.001842 0.003898 0.006449 0.010723 0.018942 0.035858 0.061301 0.099264 0.161083 0.276774 0.460357 98.863508
11 138 0.003898 0.007304 0.011103 0.018072 0.031086 0.054620 0.086800 0.134759 0.211827 0.347576 0.552019 98.540934
11 139 0.005480 0.010442 0.016673 0.030125 0.060774 0.119257 0.203819 0.330985 0.542925 0.901182 1.394267 96.384070
11 140 0.008275 0.015992 0.027024 0.051153 0.102282 0.191043 0.319381 0.518729 0.846286 1.361798 2.030294 94.527744
11 141 0.010594 0.019224 0.032105 0.064757 0.142048 0.282912 0.490667 0.808264 1.309394 2.030076 2.844551 91.965412
11 142 0.024157 0.050016 0.081211 0.161439 0.385749 0.942804 2.608222 2.716463 3.806166 4.272650 5.867283 79.083839
12 1 0.002906 0.004807 0.006751 0.009686 0.014776 0.021302 0.027332 0.033766 0.041200 0.052498 0.065550 99.719427
12 2 0.003063 0.004206 0.005410 0.008349 0.013986 0.020063 0.025439 0.032351 0.040736 0.050907 0.060623 99.734871
12 3 0.002997 0.004496 0.006115 0.009398 0.015653 0.022391 0.028138 0.035322 0.044395 0.055715 0.066811 99.708571
12 4 0.003872 0.005312 0.006735 0.010172 0.016933 0.024161 0.030032 0.037270 0.046439 0.058106 0.069738 99.691227
12 5 0.003130 0.004701 0.006307 0.009591 0.016082 0.023309 0.029434 0.036895 0.046588 0.058958 0.071330 99.693678
12 6 0.002944 0.004036 0.005491 0.009139 0.016278 0.023794 0.030382 0.039274 0.051002 0.065266 0.079434 99.672956
12 7 0.002698 0.004145 0.005824 0.009307 0.016306 0.024653 0.032649 0.043043 0.057266 0.075384 0.094056 99.634662
12 8 0.003404 0.004609 0.006422 0.011183 0.020630 0.030750 0.040161 0.053724 0.072384 0.094106 0.114952 99.547676
12 9 0.003691 0.005754 0.008480 0.014340 0.026349 0.040965 0.054622 0.071574 0.094021 0.121446 0.148725 99.410034
12 10 0.005609 0.008379 0.011763 0.019031 0.033466 0.051291 0.068008 0.088316 0.114671 0.147804 0.181952 99.269713
12 11 0.007754 0.011395 0.015937 0.025830 0.045065 0.069257 0.091533 0.117262 0.150170 0.192787 0.237141 99.035871
12 12 0.014381 0.026129 0.035874 0.047242 0.071159 0.111777 0.150481 0.181119 0.215269 0.270998 0.337585 98.537985
12 13 0.017139 0.027200 0.038689 0.059259 0.097117 0.145328 0.185247 0.223304 0.271621 0.340485 0.414328 98.180286
12 14 0.029121 0.039460 0.051752 0.078984 0.126343 0.183444 0.231277 0.280536 0.338135 0.412467 0.488872 97.739607
12 15 0.026829 0.042106 0.057980 0.088754 0.147921 0.220642 0.270905 0.311396 0.368229 0.458023 0.553538 97.453672
12 16 0.057772 0.104858 0.131142 0.148047 0.191474 0.285697 0.376671 0.427203 0.466636 0.554930 0.668610 96.586956
12 17 0.040049 0.058447 0.077828 0.117350 0.184492 0.264085 0.323578 0.374221 0.436483 0.536894 0.652637 96.933937
12 18 0.041574 0.079965 0.116616 0.154552 0.218883 0.326190 0.423951 0.481637 0.525561 0.618460 0.739347 96.273264
12 19 0.035811 0.056074 0.079895 0.127059 0.211448 0.312800 0.391313 0.463235 0.552350 0.682232 0.825523 96.262262
12 20 0.053011 0.062006 0.084966 0.151749 0.257447 0.351128 0.421695 0.515338 0.637693 0.788005 0.945745 95.731217
12 21 0.026467 0.053021 0.083542 0.129664 0.221577 0.356471 0.474558 0.566862 0.672014 0.827090 0.994922 95.593813
12 22 0.008795 0.016817 0.027632 0.048370 0.098848 0.194042 0.305738 0.419733 0.556013 0.756785 0.984361 96.582864
12 23 0.012854 0.020419 0.033636 0.066660 0.133564 0.219537 0.307036 0.431052 0.621367 0.888196 1.211290 96.054392
12 24 0.013068 0.022537 0.036970 0.071127 0.150325 0.267744 0.391525 0.552376 0.794523 1.131131 1.510780 95.057898
12 25 0.004723 0.008559 0.014766 0.029849 0.067944 0.136292 0.221945 0.337735 0.515511 0.786964 1.114307 96.761402
12 26 0.005548 0.010258 0.018463 0.037971 0.084044 0.160417 0.256646 0.395683 0.612244 0.931725 1.321692 96.165308
12 27 0.012277 0.021802 0.038179 0.079239 0.182730 0.349869 0.552204 0.844347 1.287446 1.846162 2.366051 92.419697
12 28 0.006535 0.013776 0.025971 0.052664 0.125642 0.271591 0.471869 0.741342 1.139903 1.693005 2.246564 93.211138
12 29 0.004676 0.008686 0.016226 0.036008 0.088664 0.186352 0.317956 0.508181 0.802266 1.239367 1.738734 95.052883
12 30 0.018722 0.034239 0.062961 0.137872 0.318994 0.574365 0.827818 1.146904 1.591277 2.077089 2.445421 90.764340
12 31 0.027400 0.056795 0.105834 0.233465 0.571407 1.065907 1.452125 1.741167 2.090654 2.453094 2.611703 87.590454
12 32 0.021642 0.036370 0.066364 0.149010 0.330562 0.563420 0.789353 1.072225 1.442712 1.872704 2.262311 91.393328
12 33 0.027759 0.045720 0.079991 0.175509 0.388828 0.632452 0.846854 1.146219 1.571449 1.975261 2.219622 90.890337
12 34 0.167639 0.161761 0.242913 0.573381 1.092859 1.346396 1.431750 1.653595 1.935599 2.125271 2.205471 87.063364
12 35 0.117123 0.168761 0.251763 0.501504 0.944991 1.219803 1.269037 1.374729 1.617634 1.874276 2.013661 88.646719
12 36 0.145340 0.158153 0.214493 0.401305 0.655479 0.790247 0.879532 1.078464 1.342216 1.574693 1.760228 90.999852
12 37 0.129728 0.153696 0.213375 0.401485 0.690997 0.884339 0.992636 1.171624 1.394525 1.586825 1.726559 90.654215
12 38 0.091407 0.163266 0.233915 0.356047 0.593558 0.884530 1.073803 1.193195 1.350604 1.581564 1.790844 90.687269
12 39 0.047456 0.087408 0.128554 0.188217 0.308976 0.508412 0.710425 0.886040 1.074918 1.344084 1.639941 93.075568
12 40 0.034080 0.053554 0.078345 0.125673 0.209078 0.324379 0.445296 0.588356 0.765874 0.991389 1.239913 95.144058
12 41 0.024168 0.037527 0.055959 0.093508 0.159348 0.246125 0.337583 0.456954 0.617236 0.825541 1.065224 96.080822
12 42 0.016008 0.022680 0.031342 0.052851 0.094338 0.147455 0.199034 0.270888 0.380540 0.534444 0.718585 97.531838
12 43 0.013971 0.024298 0.034713 0.050269 0.081328 0.135782 0.199281 0.274310 0.380523 0.553265 0.787909 97.464354
12 44 0.009049 0.014780 0.021173 0.033078 0.054413 0.083788 0.112528 0.148004 0.202215 0.291770 0.417679 98.611523
12 45 0.015450 0.024716 0.031651 0.043357 0.068419 0.113197 0.166795 0.236931 0.346008 0.532389 0.794996 97.626091
12 46 0.008098 0.013001 0.018799 0.030676 0.053851 0.086930 0.120761 0.163796 0.229289 0.336722 0.486031 98.452050
12 47 0.009934 0.019435 0.029543 0.042576 0.067426 0.112532 0.169286 0.241735 0.351671 0.539781 0.812018 97.604061
12 48 0.019932 0.027865 0.036879 0.060421 0.110004 0.182428 0.267053 0.395877 0.599685 0.889890 1.237244 96.172722
12 49 0.004408 0.007811 0.013260 0.025216 0.052104 0.096364 0.154733 0.245351 0.394424 0.619169 0.898621 97.488539
12 50 0.025737 0.031832 0.043122 0.080388 0.155890 0.246730 0.349072 0.528020 0.810072 1.146364 1.479953 95.102819
12 51 0.010716 0.018457 0.029000 0.050503 0.093078 0.153484 0.221848 0.320613 0.474539 0.686655 0.932652 97.008459
12 52 0.005892 0.009523 0.015020 0.027203 0.052623 0.093164 0.145326 0.224114 0.346562 0.523126 0.737774 97.819676
12 53 0.008748 0.013238 0.020361 0.037405 0.071307 0.117600 0.171423 0.254328 0.381217 0.547699 0.733100 97.643572
12 54 0.005043 0.008221 0.012594 0.021306 0.038310 0.064578 0.096684 0.141940 0.208360 0.303147 0.418380 98.681435
12 55 0.007082 0.010291 0.014587 0.024064 0.041929 0.066849 0.094140 0.130626 0.182435 0.257306 0.348573 98.822121
12 56 0.008110 0.014986 0.020617 0.027208 0.040879 0.063653 0.087320 0.111956 0.145636 0.200221 0.270118 99.009296
12 57 0.005530 0.008399 0.011946 0.018767 0.031105 0.048305 0.066781 0.089457 0.118919 0.162000 0.215052 99.223736
12 58 0.005079 0.007494 0.010195 0.015815 0.026351 0.040206 0.054701 0.073974 0.100809 0.137972 0.181386 99.346020
12 59 0.003972 0.006234 0.008771 0.013569 0.022873 0.035786 0.049370 0.066685 0.091154 0.127501 0.172146 99.401939
12 60 0.003087 0.004992 0.007161 0.011151 0.018916 0.029870 0.041417 0.055749 0.075776 0.106193 0.144646 99.501045
12 61 0.004002 0.006428 0.009115 0.014026 0.023714 0.037448 0.051682 0.068879 0.092798 0.129509 0.176861 99.385532
12 62 0.004308 0.006777 0.009644 0.015007 0.024953 0.038158 0.051649 0.068969 0.093686 0.130956 0.179109 99.376785
12 63 0.005821 0.008553 0.011597 0.018137 0.030409 0.046262 0.062533 0.085432 0.121107 0.176305 0.249574 99.184265
12 64 0.002008 0.003553 0.005341 0.008299 0.014663 0.025699 0.038542 0.054273 0.079337 0.127027 0.201888 99.439371
12 65 0.001604 0.003071 0.004933 0.008062 0.014781 0.026866 0.041960 0.060896 0.089718 0.142034 0.222049 99.384025
12 66 0.000969 0.001723 0.002752 0.004795 0.009600 0.019362 0.034450 0.060036 0.110073 0.215706 0.396845 99.143687
12 67 0.001928 0.003236 0.004984 0.008694 0.016166 0.027110 0.039658 0.058555 0.091513 0.150415 0.242150 99.355593
12 68 0.002343 0.004414 0.006920 0.011707 0.023540 0.047718 0.084680 0.149423 0.279007 0.526440 0.899185 97.964624
12 69 0.003127 0.005118 0.007631 0.012939 0.024067 0.041678 0.063958 0.097819 0.154075 0.247676 0.382472 98.959442
12 70 0.006208 0.009689 0.014673 0.026177 0.049166 0.080750 0.118483 0.177886 0.275077 0.416728 0.593477 98.231684
12 71 0.004452 0.010631 0.017768 0.024549 0.037689 0.063648 0.098033 0.139321 0.199239 0.302851 0.456446 98.645374
12 72 0.005549 0.008281 0.012080 0.021140 0.039914 0.068089 0.103484 0.159316 0.250891 0.393520 0.581305 98.356429
12 73 0.002162 0.003941 0.006666 0.012291 0.024473 0.044496 0.069412 0.104297 0.159728 0.250742 0.377347 98.944445
12 74 0.004154 0.006890 0.010749 0.019188 0.037467 0.068668 0.109358 0.171176 0.275664 0.454320 0.707205 98.135158
12 75 0.004129 0.007019 0.010747 0.018221 0.033387 0.057031 0.083872 0.119359 0.174718 0.267568 0.398697 98.825252
12 76 0.006746 0.011388 0.016711 0.026838 0.048534 0.086403 0.131896 0.189603 0.276510 0.421698 0.621123 98.162548
12 77 0.006664 0.011420 0.017409 0.029001 0.054075 0.096667 0.145584 0.203307 0.283643 0.411115 0.575983 98.165131
12 78 0.015249 0.029478 0.044722 0.064442 0.102232 0.166297 0.235679 0.306619 0.397395 0.537525 0.719504 97.380859
12 79 0.017684 0.028975 0.042292 0.066050 0.108731 0.167143 0.226419 0.298644 0.395696 0.526933 0.683076 97.438357
12 80 0.008568 0.014294 0.021866 0.036474 0.065155 0.106468 0.150608 0.206036 0.282133 0.386740 0.509399 98.212261
12 81 0.010299 0.016892 0.025925 0.043019 0.073754 0.114547 0.155517 0.205290 0.270459 0.358727 0.464214 98.261362
12 82 0.005954 0.009712 0.014599 0.024263 0.043518 0.073356 0.106113 0.145102 0.197355 0.276192 0.376235 98.727604
12 83 0.007493 0.015819 0.023949 0.032507 0.050484 0.086387 0.127761 0.167984 0.219172 0.310307 0.441146 98.516993
12 84 0.003093 0.005389 0.008470 0.013871 0.023997 0.040143 0.058787 0.080922 0.110247 0.158174 0.224923 99.271982
12 85 0.002471 0.004292 0.006794 0.011578 0.021039 0.036042 0.054015 0.077296 0.110276 0.162457 0.233700 99.280040
12 86 0.000828 0.001617 0.002717 0.004609 0.008660 0.016682 0.028018 0.043025 0.065100 0.105892 0.171589 99.551262
12 87 0.001336 0.002241 0.003544 0.006255 0.011579 0.019114 0.027578 0.038816 0.054931 0.080113 0.114526 99.639967
12 88 0.002562 0.003805 0.005535 0.009775 0.018407 0.029802 0.042471 0.062175 0.094602 0.149770 0.234679 99.346413
12 89 0.001873 0.003190 0.004795 0.007789 0.013395 0.020816 0.028347 0.038032 0.052213 0.074230 0.103791 99.651525
12 90 0.000804 0.001438 0.002362 0.004146 0.007720 0.013356 0.020125 0.028744 0.040625 0.059664 0.085574 99.735441
12 91 0.000446 0.000756 0.001190 0.002176 0.004591 0.009208 0.015808 0.025688 0.041732 0.071621 0.120239 99.706545
12 92 0.001268 0.002240 0.003336 0.005273 0.009424 0.016174 0.024062 0.033544 0.046757 0.069714 0.104751 99.683456
12 93 0.001261 0.001998 0.002989 0.004934 0.008550 0.013434 0.018669 0.025230 0.033800 0.046643 0.062964 99.779528
12 94 0.000994 0.001777 0.002785 0.004466 0.007444 0.011662 0.016383 0.022354 0.030713 0.044123 0.062871 99.794428
12 95 0.000435 0.000735 0.001131 0.001962 0.003885 0.007307 0.011960 0.018610 0.028958 0.047353 0.075516 99.802149
12 96 0.001170 0.001851 0.002719 0.004560 0.008394 0.013545 0.018797 0.025562 0.035367 0.050084 0.068660 99.769289
12 97 0.001079 0.001685 0.002459 0.004111 0.007549 0.012182 0.016851 0.022714 0.030968 0.043130 0.057667 99.799606
12 98 0.000983 0.001666 0.002535 0.004154 0.007429 0.012314 0.017777 0.024484 0.033659 0.048115 0.067326 99.779560
12 99 0.001164 0.001887 0.002757 0.004457 0.008043 0.013441 0.019489 0.027102 0.037924 0.055178 0.078030 99.750527
12 100 0.001536 0.002548 0.003787 0.006076 0.010629 0.016917 0.023468 0.031395 0.042210 0.057816 0.076288 99.727324
12 101 0.001962 0.003031 0.004247 0.006688 0.011636 0.018449 0.025374 0.033570 0.044391 0.059839 0.077922 99.712891
12 102 0.001638 0.002766 0.004256 0.007010 0.012532 0.020413 0.028714 0.038396 0.051286 0.070025 0.092531 99.670433
12 103 0.003771 0.005808 0.008108 0.012547 0.020904 0.031102 0.040294 0.050807 0.064681 0.084110 0.107095 99.570771
12 104 0.002289 0.003800 0.005651 0.009072 0.015971 0.025753 0.036052 0.048309 0.064853 0.088767 0.117853 99.581629
12 105 0.001155 0.001995 0.003108 0.005197 0.009535 0.016551 0.024976 0.035374 0.049336 0.071252 0.100123 99.681400
12 106 0.001542 0.002770 0.004254 0.007012 0.013160 0.023452 0.035896 0.052102 0.076609 0.118062 0.176233 99.488907
12 107 0.000389 0.000664 0.001075 0.002016 0.004302 0.008568 0.014644 0.024200 0.041105 0.073718 0.125990 99.703331
12 108 0.000880 0.001805 0.003050 0.005329 0.010812 0.021515 0.036348 0.057580 0.093848 0.162517 0.268493 99.337820
12 109 0.000336 0.000623 0.001055 0.002090 0.004998 0.011643 0.023213 0.044864 0.089674 0.184053 0.342062 99.295391
12 110 0.000795 0.001338 0.002349 0.005164 0.012436 0.026616 0.051031 0.101147 0.204137 0.391607 0.669130 98.534252
12 111 0.000512 0.000894 0.001637 0.003923 0.011106 0.027694 0.058902 0.127367 0.278795 0.561839 0.966311 97.961018
12 112 0.001382 0.002533 0.004717 0.010745 0.027636 0.063448 0.127404 0.260321 0.528806 0.980514 1.570666 96.421833
12 113 0.003459 0.006895 0.013822 0.032349 0.082042 0.183518 0.360343 0.700343 1.288562 2.060177 2.841037 92.427454
12 114 0.002479 0.004572 0.008031 0.016021 0.034620 0.070146 0.129539 0.244039 0.454340 0.795724 1.260767 96.979723
12 115 0.000548 0.001030 0.001769 0.003354 0.007218 0.015804 0.031085 0.061271 0.124042 0.259344 0.505824 98.988709
12 116 0.001768 0.002962 0.004571 0.007953 0.014632 0.024976 0.038406 0.060788 0.099608 0.169767 0.286445 99.288128
12 117 0.001817 0.002987 0.004626 0.008131 0.015206 0.027867 0.048065 0.087894 0.165868 0.315263 0.569836 98.752440
12 118 0.002058 0.003365 0.005061 0.008549 0.015458 0.025245 0.036193 0.051741 0.075498 0.113984 0.170776 99.492071
12 119 0.001051 0.001905 0.003068 0.005221 0.009356 0.015859 0.023963 0.035671 0.053827 0.084530 0.131674 99.633875
12 120 0.000265 0.000464 0.000777 0.001529 0.003419 0.007382 0.014064 0.026764 0.052123 0.106485 0.206852 99.579873
12 121 0.000964 0.001845 0.002954 0.004913 0.009200 0.016974 0.027074 0.041005 0.063245 0.105629 0.175444 99.550754
12 122 0.000827 0.001571 0.002768 0.005092 0.009829 0.017461 0.026948 0.038865 0.054048 0.077224 0.108366 99.657002
12 123 0.000253 0.000398 0.000617 0.001210 0.002708 0.005424 0.009217 0.015440 0.026103 0.045181 0.073292 99.820156
12 124 0.000305 0.000557 0.000932 0.001766 0.003734 0.007363 0.012517 0.020642 0.034372 0.060669 0.104292 99.752848
12 125 0.001475 0.002446 0.003809 0.006734 0.012641 0.020723 0.029416 0.041192 0.058183 0.084000 0.117378 99.622003
12 126 0.001094 0.002352 0.003909 0.006061 0.010794 0.019994 0.031837 0.045113 0.061857 0.089476 0.127538 99.599974
12 127 0.000247 0.000429 0.000702 0.001351 0.003024 0.006340 0.011223 0.018704 0.030616 0.051721 0.082314 99.793331
12 128 0.000866 0.001502 0.002491 0.004727 0.009744 0.017694 0.027112 0.039620 0.057353 0.084231 0.118075 99.636587
12 129 0.003972 0.006503 0.009351 0.014871 0.025640 0.039038 0.051131 0.066266 0.088461 0.119236 0.154611 99.420919
12 130 0.002444 0.003909 0.005809 0.009673 0.017266 0.027671 0.038328 0.052236 0.072840 0.103290 0.139961 99.526575
12 131 0.002483 0.003606 0.005080 0.008856 0.016228 0.025139 0.034329 0.047523 0.066629 0.092901 0.123104 99.574122
12 132 0.001205 0.002020 0.002865 0.004686 0.008627 0.015229 0.023320 0.033710 0.048268 0.072773 0.105928 99.681370
12 133 0.002687 0.004481 0.006356 0.010018 0.016745 0.026240 0.036388 0.048365 0.063574 0.086943 0.116624 99.581579
12 134 0.003609 0.005618 0.007390 0.011357 0.018301 0.027453 0.037015 0.049489 0.067212 0.095506 0.133462 99.543591
12 135 0.001184 0.002047 0.003000 0.004961 0.008674 0.015096 0.023490 0.035057 0.052391 0.083939 0.132000 99.638161
12 136 0.001952 0.002877 0.003978 0.007210 0.013517 0.022738 0.034002 0.052347 0.084208 0.140678 0.225519 99.410977
12 137 0.001733 0.003231 0.005129 0.009169 0.017530 0.034670 0.061901 0.106723 0.185881 0.335961 0.578217 98.659857
12 138 0.003801 0.006136 0.009111 0.016592 0.031333 0.056957 0.093665 0.153817 0.256054 0.434015 0.701425 98.237095
12 139 0.006043 0.010160 0.015776 0.030343 0.060536 0.115094 0.197677 0.339138 0.593536 1.020192 1.618500 95.993008
12 140 0.010550 0.018427 0.030352 0.060294 0.120085 0.221785 0.372113 0.617835 1.029895 1.665596 2.497494 93.355578
12 141 0.024889 0.042400 0.068129 0.135191 0.271336 0.487360 0.784352 1.221901 1.873984 2.738030 3.680207 88.672222
12 142 0.055827 0.107635 0.165961 0.276914 0.480706 0.818050 1.270868 1.880877 2.797335 4.006175 5.192666 82.946987
13 1 0.002183 0.003517 0.004865 0.007195 0.011836 0.018211 0.024312 0.031009 0.039045 0.051195 0.065073 99.741562
13 2 0.002093 0.002812 0.003672 0.005977 0.010767 0.015994 0.020620 0.027177 0.036180 0.047594 0.058494 99.768621
13 3 0.002027 0.002976 0.004097 0.006532 0.011571 0.017553 0.023143 0.030428 0.039990 0.052292 0.064376 99.745012
13 4 0.002462 0.003407 0.004512 0.007265 0.013123 0.019621 0.024982 0.031957 0.041553 0.054162 0.066456 99.730501
13 5 0.001880 0.002923 0.004108 0.006466 0.011508 0.017811 0.023619 0.030706 0.040183 0.053177 0.066587 99.741031
13 6 0.001651 0.002275 0.003148 0.005374 0.010134 0.015623 0.020866 0.028405 0.039316 0.053727 0.068532 99.750948
13 7 0.001352 0.002103 0.003035 0.005018 0.009350 0.015138 0.021192 0.029308 0.040832 0.057003 0.074999 99.740667
13 8 0.001512 0.002072 0.002968 0.005399 0.010670 0.017102 0.023782 0.033707 0.048316 0.067820 0.088815 99.697834
13 9 0.001698 0.002630 0.003865 0.006665 0.013008 0.022070 0.032065 0.045834 0.066148 0.094420 0.125162 99.586435
13 10 0.002246 0.003386 0.004942 0.008651 0.017079 0.029088 0.041955 0.058965 0.083040 0.116001 0.151603 99.483044
13 11 0.002915 0.004320 0.006431 0.011471 0.022422 0.038031 0.054855 0.076724 0.106858 0.148634 0.195277 99.332062
13 12 0.006573 0.011636 0.016309 0.023872 0.042853 0.075457 0.107998 0.139373 0.181366 0.245303 0.314526 98.834738
13 13 0.008879 0.014572 0.021989 0.035452 0.062118 0.100635 0.140208 0.185964 0.245898 0.325316 0.407644 98.451329
13 14 0.014480 0.019635 0.027167 0.046520 0.084978 0.132723 0.177043 0.232592 0.306069 0.396321 0.485876 98.076599
13 15 0.011960 0.018768 0.029016 0.050557 0.091685 0.147699 0.203568 0.268342 0.352310 0.463225 0.577148 97.785719
13 16 0.046669 0.078197 0.090660 0.112670 0.179113 0.284365 0.363909 0.421349 0.504602 0.632237 0.755790 96.530439
13 17 0.026504 0.040125 0.062208 0.107119 0.178276 0.257823 0.325135 0.393214 0.472343 0.584617 0.707388 96.845244
13 18 0.115784 0.172691 0.165038 0.179032 0.256631 0.368554 0.433590 0.479593 0.567250 0.705079 0.834901 95.721859
13 19 0.072856 0.095889 0.118950 0.182603 0.294244 0.398894 0.464751 0.542115 0.652093 0.787569 0.914399 95.475637
13 20 0.139423 0.121577 0.134417 0.229772 0.372655 0.454629 0.502883 0.612231 0.762914 0.910232 1.039033 94.720232
13 21 0.121513 0.181946 0.199208 0.252220 0.376138 0.509762 0.577894 0.646662 0.782101 0.967456 1.134152 94.250950
13 22 0.040581 0.061800 0.077661 0.123846 0.245931 0.414374 0.530162 0.634405 0.800870 1.040583 1.268987 94.760799
13 23 0.039901 0.045929 0.063651 0.131677 0.275713 0.428060 0.566898 0.793065 1.123848 1.492301 1.833532 93.205427
13 24 0.081806 0.092302 0.109297 0.190617 0.363698 0.547880 0.699363 0.940626 1.334669 1.808622 2.225056 91.606066
13 25 0.032155 0.040705 0.051655 0.093158 0.195709 0.334393 0.457360 0.627478 0.918050 1.330747 1.773366 94.145223
13 26 0.037946 0.045377 0.061654 0.120559 0.258271 0.427055 0.586699 0.839682 1.268414 1.811461 2.292588 92.250292
13 27 0.145453 0.144436 0.172304 0.343646 0.745199 1.161847 1.444317 1.821527 2.306888 2.725899 2.928221 86.060265
13 28 0.067458 0.094135 0.125967 0.242440 0.558219 0.965199 1.258962 1.585088 2.070182 2.573191 2.842454 87.616703
13 29 0.039367 0.043070 0.057943 0.130333 0.336943 0.620076 0.900530 1.306858 1.834802 2.291647 2.522530 89.915899
13 30 0.260760 0.245821 0.294173 0.594264 1.144019 1.494918 1.601262 1.820925 2.151784 2.445695 2.581152 85.365230
13 31 0.732534 0.815297 0.689078 0.856021 1.351649 1.798847 1.864803 1.900479 2.130338 2.412701 2.511200 82.937056
13 32 0.246595 0.221770 0.251784 0.512116 1.045065 1.388851 1.474352 1.674353 1.981496 2.239333 2.354417 86.609865
13 33 0.163151 0.139697 0.194846 0.502390 1.094695 1.367994 1.409520 1.620431 1.896475 2.066203 2.114801 87.429798
13 34 1.301808 0.558845 0.519492 0.976712 1.505114 1.523798 1.472030 1.697711 1.934167 2.017913 2.027101 84.465309
13 35 0.950996 0.740629 0.600009 0.803871 1.181668 1.339679 1.310382 1.426191 1.688606 1.925364 2.023824 86.008782
13 36 0.456964 0.315503 0.298980 0.525786 0.910654 1.061725 1.072017 1.234768 1.461708 1.626850 1.708934 89.326113
13 37 0.229495 0.208654 0.257576 0.493691 0.839274 0.997815 1.050506 1.204691 1.391412 1.541724 1.649313 90.135851
13 38 0.226989 0.330565 0.342818 0.419865 0.651776 0.955718 1.116831 1.204252 1.364344 1.613628 1.818905 89.954306
13 39 0.071524 0.123348 0.154482 0.209571 0.362925 0.616806 0.816427 0.953827 1.151925 1.464460 1.754215 92.320486
13 40 0.029776 0.044966 0.063275 0.103908 0.187171 0.310724 0.439210 0.589605 0.785647 1.039128 1.303515 95.103075
13 41 0.020154 0.029398 0.041767 0.071512 0.131310 0.215551 0.306122 0.431749 0.618923 0.869718 1.146494 96.117304
13 42 0.013542 0.019569 0.028647 0.048713 0.084560 0.133149 0.187556 0.267398 0.389972 0.569789 0.798267 97.458834
13 43 0.017319 0.027674 0.035362 0.051906 0.093072 0.161299 0.234440 0.330858 0.493015 0.748883 1.063832 96.742342
13 44 0.004253 0.007279 0.012235 0.021490 0.037728 0.063841 0.096344 0.139474 0.201784 0.308878 0.469860 98.636834
13 45 0.013029 0.019472 0.023613 0.035202 0.065803 0.117644 0.176297 0.262029 0.415805 0.670331 0.994246 97.206529
13 46 0.004074 0.006565 0.010472 0.018366 0.033495 0.057516 0.086854 0.128026 0.192217 0.304858 0.472555 98.685005
13 47 0.008807 0.014952 0.020143 0.029304 0.051726 0.092202 0.142528 0.215479 0.342623 0.560869 0.856792 97.664579
13 48 0.014827 0.018525 0.023818 0.041175 0.079606 0.134049 0.199564 0.310078 0.496855 0.769090 1.094132 96.818278
13 49 0.002807 0.004641 0.007645 0.014484 0.029680 0.054298 0.087415 0.141946 0.237336 0.395330 0.610245 98.414169
13 50 0.016390 0.018058 0.023625 0.046503 0.098222 0.161545 0.229955 0.352779 0.559113 0.828038 1.110679 96.555088
13 51 0.004785 0.007844 0.012339 0.022314 0.043905 0.077777 0.119458 0.182000 0.283407 0.437850 0.629749 98.178572
13 52 0.003567 0.005504 0.008259 0.014981 0.030183 0.054891 0.086203 0.134901 0.215917 0.342704 0.504834 98.598059
13 53 0.003802 0.005522 0.008292 0.015636 0.032073 0.057104 0.088246 0.138188 0.220234 0.341157 0.487714 98.602032
13 54 0.002445 0.003867 0.005983 0.010783 0.020941 0.036691 0.055843 0.083788 0.127377 0.195355 0.283723 99.173202
13 55 0.003961 0.005474 0.007618 0.013225 0.025045 0.042197 0.061638 0.089093 0.129819 0.190366 0.264557 99.167004
13 56 0.004261 0.007937 0.010990 0.015250 0.026268 0.046170 0.067299 0.088745 0.118314 0.167377 0.227331 99.220058
13 57 0.003520 0.005236 0.007447 0.012178 0.021633 0.034909 0.048925 0.066931 0.092279 0.130652 0.177837 99.398454
13 58 0.003487 0.005102 0.007132 0.011646 0.020564 0.032321 0.044638 0.061449 0.085566 0.120024 0.160671 99.447399
13 59 0.002940 0.004414 0.006199 0.010114 0.018358 0.029923 0.042069 0.058020 0.081246 0.116022 0.158245 99.472450
13 60 0.002108 0.003213 0.004613 0.007717 0.014467 0.024615 0.035948 0.050672 0.071596 0.103514 0.143380 99.538156
13 61 0.002869 0.004417 0.006294 0.010233 0.018547 0.030882 0.044645 0.062907 0.089834 0.131086 0.183586 99.414700
13 62 0.003319 0.004855 0.006804 0.011385 0.021033 0.034244 0.048067 0.067265 0.096829 0.142536 0.201526 99.362141
13 63 0.005949 0.007977 0.010574 0.016991 0.029565 0.046251 0.064929 0.094422 0.144152 0.223921 0.333085 99.022180
13 64 0.003126 0.004735 0.006095 0.009347 0.017604 0.031582 0.047695 0.070842 0.113336 0.194923 0.322034 99.178678
13 65 0.002426 0.004332 0.006348 0.009845 0.017891 0.032653 0.051486 0.077346 0.120029 0.199292 0.323993 99.154362
13 66 0.001538 0.002276 0.003109 0.005538 0.012582 0.027508 0.051328 0.096699 0.194181 0.394974 0.709067 98.501200
13 67 0.001554 0.002425 0.003731 0.006690 0.012768 0.022536 0.035460 0.056113 0.091609 0.156803 0.263386 99.346924
13 68 0.002736 0.004172 0.005576 0.009519 0.020596 0.042988 0.077805 0.143598 0.279111 0.529951 0.889350 97.994598
13 69 0.002046 0.003163 0.004813 0.008439 0.015620 0.026550 0.040437 0.062260 0.099835 0.168230 0.277546 99.291063
13 70 0.003434 0.004549 0.006314 0.011582 0.023108 0.039546 0.060385 0.096828 0.160938 0.262153 0.398866 98.932299
13 71 0.002721 0.005393 0.008094 0.012025 0.021531 0.039220 0.060908 0.087862 0.131147 0.209041 0.324037 99.098024
13 72 0.004396 0.005543 0.007583 0.013983 0.027759 0.047111 0.071268 0.113694 0.188880 0.310114 0.476248 98.733418
13 73 0.001537 0.002491 0.003942 0.007266 0.014663 0.027311 0.044487 0.070940 0.114823 0.191070 0.306678 99.214790
13 74 0.003900 0.005712 0.008217 0.015384 0.033251 0.064623 0.107290 0.179595 0.311792 0.532801 0.829058 97.908377
13 75 0.003380 0.005245 0.007837 0.013638 0.026127 0.047062 0.073654 0.111720 0.171329 0.272514 0.420412 98.847082
13 76 0.008842 0.012415 0.016431 0.027589 0.053646 0.095245 0.144035 0.215312 0.329977 0.501833 0.709734 97.884945
13 77 0.006944 0.010974 0.016296 0.027130 0.049886 0.087615 0.131477 0.187709 0.271219 0.406301 0.582326 98.222124
13 78 0.017724 0.029996 0.040442 0.058273 0.100723 0.169584 0.235661 0.303823 0.400301 0.541663 0.701085 97.400730
13 79 0.013890 0.021244 0.031190 0.051870 0.091034 0.142080 0.191671 0.255098 0.345631 0.468791 0.609901 97.777597
13 80 0.006726 0.010193 0.014866 0.025789 0.049019 0.082296 0.117141 0.163658 0.232205 0.327254 0.436347 98.534509
13 81 0.008413 0.012256 0.017632 0.030390 0.056353 0.091320 0.127729 0.177229 0.246299 0.333462 0.427556 98.471361
13 82 0.005422 0.008094 0.011580 0.019520 0.035804 0.059929 0.086060 0.120611 0.172191 0.250953 0.349784 98.880054
13 83 0.007943 0.014612 0.019409 0.026493 0.046465 0.085210 0.128835 0.176111 0.243461 0.350286 0.482198 98.418981
13 84 0.002546 0.003926 0.005805 0.009971 0.018828 0.032821 0.048818 0.069968 0.101767 0.154792 0.228434 99.322321
13 85 0.002292 0.003390 0.004917 0.008693 0.016787 0.029450 0.045155 0.068361 0.104188 0.161310 0.240990 99.314468
13 86 0.001038 0.001807 0.002649 0.004422 0.009023 0.017862 0.029602 0.047127 0.078256 0.137258 0.230456 99.440500
13 87 0.001219 0.001848 0.002836 0.005138 0.009623 0.015898 0.023573 0.035298 0.053380 0.082827 0.126694 99.641666
13 88 0.003146 0.004001 0.005295 0.009436 0.018274 0.030880 0.048359 0.082448 0.146380 0.254225 0.412334 98.985222
13 89 0.001442 0.002125 0.002978 0.005132 0.009724 0.016011 0.022818 0.032822 0.048762 0.074525 0.112019 99.671640
13 90 0.000853 0.001255 0.001745 0.002998 0.005697 0.009791 0.014677 0.021934 0.033281 0.051770 0.078185 99.777815
13 91 0.000812 0.001247 0.001733 0.003040 0.006458 0.012569 0.020929 0.036047 0.067727 0.135347 0.259463 99.454628
13 92 0.001424 0.002160 0.002876 0.004583 0.008648 0.015261 0.023614 0.036648 0.059287 0.101779 0.173656 99.570061
13 93 0.001285 0.001598 0.002058 0.003600 0.006813 0.010730 0.014692 0.020634 0.029363 0.042034 0.058035 99.809161
13 94 0.001049 0.001561 0.002154 0.003508 0.006310 0.010363 0.015035 0.021728 0.031653 0.046994 0.068138 99.791508
13 95 0.000748 0.001167 0.001607 0.002687 0.005408 0.010023 0.015974 0.025834 0.044797 0.082477 0.147209 99.662070
13 96 0.001184 0.001642 0.002246 0.003831 0.007169 0.011572 0.016389 0.023486 0.034034 0.049964 0.071513 99.776972
13 97 0.001112 0.001468 0.001958 0.003374 0.006408 0.010283 0.014263 0.019868 0.027682 0.038471 0.051186 99.823929
13 98 0.001272 0.001937 0.002671 0.004309 0.007887 0.012973 0.018345 0.025535 0.036136 0.052308 0.073557 99.763071
13 99 0.001543 0.002273 0.003038 0.004801 0.008653 0.014125 0.020052 0.028286 0.040901 0.061272 0.089710 99.725342
13 100 0.001344 0.002002 0.002782 0.004523 0.008224 0.013307 0.018586 0.025412 0.034972 0.048922 0.065658 99.774271
13 101 0.001781 0.002416 0.003167 0.005157 0.009325 0.014654 0.019898 0.026844 0.036469 0.049922 0.065601 99.764763
13 102 0.001658 0.002580 0.003731 0.006090 0.010832 0.017234 0.023931 0.032810 0.045857 0.065138 0.089018 99.701122
13 103 0.002910 0.003934 0.005154 0.008364 0.015020 0.023486 0.032066 0.043884 0.060639 0.083339 0.109934 99.611265
13 104 0.001965 0.002956 0.004206 0.007010 0.012926 0.021145 0.030189 0.043131 0.063190 0.093185 0.130947 99.589151
13 105 0.001770 0.002615 0.003479 0.005653 0.010790 0.018644 0.026995 0.038062 0.055406 0.083922 0.122017 99.630648
13 106 0.002608 0.003972 0.005399 0.008882 0.017247 0.030448 0.045727 0.068015 0.105433 0.167654 0.249922 99.294693
13 107 0.000932 0.001433 0.002122 0.003982 0.008804 0.017368 0.028388 0.045313 0.075410 0.130062 0.208730 99.477455
13 108 0.003096 0.005521 0.007202 0.010338 0.018961 0.035387 0.056287 0.086328 0.139132 0.234567 0.368040 99.035145
13 109 0.000826 0.001411 0.002160 0.004130 0.010001 0.022638 0.041766 0.074917 0.141484 0.270702 0.458964 98.971000
13 110 0.001544 0.002134 0.003332 0.007112 0.016419 0.032009 0.055674 0.103087 0.196261 0.354947 0.574817 98.652664
13 111 0.000903 0.001341 0.002187 0.005027 0.013242 0.029187 0.055200 0.109074 0.219599 0.414822 0.689841 98.459578
13 112 0.001815 0.002726 0.004217 0.008651 0.020122 0.041399 0.074811 0.142571 0.280169 0.525156 0.878952 98.019409
13 113 0.002093 0.003445 0.005605 0.011560 0.027093 0.057666 0.108241 0.209941 0.409608 0.753981 1.244518 97.166250
13 114 0.001440 0.002272 0.003542 0.006600 0.013201 0.024759 0.042263 0.075394 0.138697 0.259185 0.460592 98.972052
13 115 0.000661 0.001104 0.001624 0.002866 0.006074 0.012553 0.022441 0.040708 0.078183 0.157258 0.295161 99.381366
13 116 0.001319 0.001945 0.002841 0.004989 0.009261 0.015653 0.023919 0.037762 0.061107 0.103123 0.172774 99.565308
13 117 0.001752 0.002541 0.003633 0.006501 0.012656 0.022690 0.037513 0.066864 0.124009 0.229117 0.398993 99.093733
13 118 0.001719 0.002434 0.003400 0.005865 0.010817 0.017365 0.024556 0.035703 0.053394 0.081887 0.124062 99.638798
13 119 0.000931 0.001377 0.001935 0.003351 0.006416 0.010961 0.016382 0.024997 0.039420 0.063760 0.100445 99.730025
13 120 0.000453 0.000726 0.001081 0.002005 0.004327 0.008588 0.014832 0.026679 0.051894 0.107434 0.208626 99.573356
13 121 0.001709 0.002597 0.003260 0.004908 0.009091 0.016205 0.024727 0.037531 0.059652 0.100308 0.163304 99.576709
13 122 0.001011 0.001507 0.002183 0.003902 0.007652 0.013036 0.019301 0.028553 0.042342 0.062886 0.089029 99.728596
13 123 0.000433 0.000594 0.000847 0.001664 0.003636 0.006595 0.010146 0.016082 0.026148 0.043419 0.068686 99.821747
13 124 0.000627 0.000985 0.001442 0.002577 0.005198 0.009405 0.014994 0.024606 0.041714 0.072496 0.120731 99.705225
13 125 0.002163 0.002774 0.003672 0.006403 0.011986 0.018705 0.025497 0.035779 0.050852 0.073011 0.101538 99.667620
13 126 0.001968 0.003337 0.004360 0.006332 0.011481 0.020125 0.029378 0.040642 0.057830 0.084856 0.117376 99.622317
13 127 0.000544 0.000867 0.001284 0.002304 0.004868 0.009294 0.014678 0.022355 0.034538 0.055808 0.085755 99.767704
13 128 0.001388 0.001975 0.002803 0.005093 0.010186 0.017227 0.024803 0.035920 0.052829 0.077925 0.109125 99.660725
13 129 0.004345 0.005755 0.007449 0.012037 0.021094 0.031665 0.041607 0.055685 0.075640 0.101899 0.131509 99.511318
13 130 0.004468 0.005646 0.006799 0.010702 0.019009 0.028873 0.037900 0.051292 0.072163 0.100744 0.132932 99.529474
13 131 0.002658 0.003398 0.004625 0.008156 0.014568 0.021449 0.028594 0.040264 0.057321 0.079199 0.104171 99.635593
13 132 0.002305 0.003545 0.004432 0.006699 0.011918 0.020164 0.029179 0.040972 0.058998 0.089077 0.128555 99.604157
13 133 0.003412 0.004903 0.006226 0.009780 0.016719 0.026034 0.035596 0.048094 0.065408 0.091869 0.125314 99.566643
13 134 0.003963 0.005668 0.007459 0.011898 0.019328 0.029282 0.040510 0.056051 0.077568 0.111783 0.158367 99.478123
13 135 0.003145 0.004822 0.005850 0.008788 0.015172 0.025481 0.037107 0.053572 0.080966 0.129794 0.199747 99.435555
13 136 0.003024 0.003987 0.005378 0.009615 0.017175 0.027755 0.041545 0.064785 0.102505 0.166312 0.261669 99.296245
13 137 0.003505 0.005761 0.007940 0.013289 0.025056 0.046787 0.078129 0.129360 0.219584 0.379854 0.616973 98.473761
13 138 0.005011 0.007314 0.009910 0.016905 0.030084 0.051384 0.080870 0.130606 0.216147 0.364964 0.588520 98.498287
13 139 0.006261 0.009332 0.012894 0.023102 0.044649 0.081978 0.136121 0.228540 0.394124 0.674903 1.078551 97.309544
13 140 0.006095 0.009708 0.014485 0.026713 0.050266 0.090004 0.148218 0.244654 0.408532 0.686249 1.106226 97.208853
13 141 0.007341 0.011384 0.016943 0.032777 0.066208 0.122703 0.202538 0.328113 0.536524 0.889630 1.420473 96.365366
13 142 0.016952 0.031484 0.046094 0.078426 0.147376 0.275791 0.452362 0.698107 1.094412 1.750472 2.677407 92.731115
14 1 0.003020 0.004749 0.006422 0.009331 0.014502 0.020577 0.025890 0.032240 0.040328 0.051821 0.064291 99.726827
14 2 0.002913 0.003763 0.004836 0.007803 0.013449 0.019022 0.023856 0.030777 0.039441 0.049312 0.058005 99.746820
14 3 0.003418 0.004769 0.006178 0.009473 0.015647 0.021692 0.026573 0.033214 0.041712 0.051832 0.061227 99.724264
14 4 0.004118 0.005311 0.006632 0.010326 0.017183 0.023558 0.028372 0.035010 0.043537 0.053854 0.063456 99.708643
14 5 0.003966 0.005729 0.007260 0.010559 0.016787 0.022898 0.027569 0.033847 0.042484 0.053210 0.063296 99.712399
14 6 0.003196 0.004026 0.005302 0.008861 0.015233 0.020834 0.025562 0.032845 0.042373 0.053255 0.063482 99.725031
14 7 0.002636 0.003806 0.005082 0.007899 0.013401 0.019369 0.024701 0.032008 0.042152 0.055150 0.068308 99.725487
14 8 0.002931 0.003686 0.004923 0.008468 0.015110 0.021331 0.026953 0.036000 0.048892 0.064479 0.080044 99.687184
14 9 0.003291 0.004693 0.006478 0.010672 0.018962 0.028261 0.036900 0.048973 0.066345 0.089122 0.112936 99.573370
14 10 0.004591 0.006318 0.008561 0.014036 0.024602 0.036529 0.047882 0.063812 0.086025 0.114373 0.144045 99.449230
14 11 0.006076 0.008192 0.011172 0.018662 0.033027 0.049139 0.063869 0.083895 0.111494 0.146898 0.184111 99.283462
14 12 0.010577 0.017323 0.022879 0.032140 0.052583 0.082335 0.108017 0.131771 0.163660 0.212611 0.266999 98.899107
14 13 0.018086 0.025359 0.033424 0.050571 0.080325 0.113407 0.141253 0.175005 0.220014 0.278796 0.341136 98.522623
14 14 0.025436 0.029702 0.037406 0.060231 0.097049 0.133415 0.167090 0.218309 0.286963 0.367456 0.450701 98.126242
14 15 0.019100 0.026988 0.037404 0.061599 0.105400 0.154476 0.195682 0.249293 0.326534 0.426947 0.531691 97.864885
14 16 0.035491 0.057669 0.075327 0.105018 0.165425 0.250643 0.321026 0.384192 0.466104 0.584678 0.707828 96.846598
14 17 0.027080 0.038496 0.055766 0.096730 0.169295 0.249629 0.314740 0.389685 0.485537 0.606178 0.726873 96.839987
14 18 0.064208 0.106771 0.138720 0.193282 0.298293 0.421265 0.492078 0.539191 0.613553 0.734223 0.856333 95.542084
14 19 0.054199 0.075340 0.105560 0.181496 0.309295 0.422297 0.494424 0.585029 0.711877 0.854342 0.979375 95.226763
14 20 0.125238 0.117708 0.141101 0.248262 0.396947 0.474926 0.526838 0.648669 0.807057 0.942729 1.052423 94.518105
14 21 0.090124 0.160517 0.224634 0.320700 0.478782 0.622764 0.675974 0.712160 0.800641 0.935339 1.060802 93.917564
14 22 0.032583 0.058711 0.088161 0.144178 0.270131 0.457449 0.612780 0.736802 0.885413 1.090888 1.289586 94.333319
14 23 0.029715 0.040580 0.060684 0.118542 0.239492 0.386283 0.533287 0.756338 1.094037 1.486855 1.846432 93.407756
14 24 0.030310 0.049148 0.076829 0.145529 0.296816 0.490657 0.659832 0.871273 1.196868 1.614149 2.018021 92.550564
14 25 0.011997 0.022114 0.038219 0.076112 0.165268 0.295704 0.421380 0.575517 0.816257 1.153590 1.521125 94.902714
14 26 0.011598 0.022021 0.039151 0.079604 0.181507 0.343009 0.510736 0.718340 1.042565 1.488113 1.936059 93.627300
14 27 0.023655 0.042633 0.073868 0.156194 0.374768 0.707416 1.025544 1.386555 1.894761 2.474481 2.888696 88.951429
14 28 0.011967 0.025276 0.047953 0.098748 0.233133 0.472983 0.756682 1.093034 1.557969 2.123654 2.608722 90.969877
14 29 0.007178 0.013299 0.024044 0.052176 0.129699 0.272218 0.454793 0.710219 1.108553 1.653163 2.192485 93.382174
14 30 0.040552 0.079726 0.143707 0.285256 0.591124 0.984058 1.300330 1.611149 2.018236 2.431820 2.695167 87.818873
14 31 0.073596 0.194424 0.330721 0.539113 1.021634 1.641774 1.903768 1.908837 2.054752 2.341318 2.502433 85.487636
14 32 0.024420 0.044450 0.079538 0.162289 0.355682 0.647289 0.947932 1.279942 1.688328 2.124937 2.431822 90.213375
14 33 0.022427 0.036451 0.061888 0.136359 0.316006 0.547899 0.788758 1.142364 1.641164 2.065711 2.264934 90.976038
14 34 0.186483 0.226895 0.340908 0.688777 1.166667 1.370038 1.418417 1.606213 1.905618 2.143358 2.256806 86.689819
14 35 0.162831 0.276180 0.388444 0.622459 1.019004 1.287818 1.330819 1.397520 1.609244 1.850191 1.991395 88.064097
14 36 0.112019 0.142121 0.195454 0.346479 0.583272 0.747233 0.847591 1.029961 1.306241 1.572243 1.766134 91.351255
14 37 0.081022 0.102947 0.142173 0.256696 0.454723 0.629948 0.762314 0.956844 1.218416 1.472345 1.672260 92.250311
14 38 0.077175 0.140996 0.195228 0.270571 0.424220 0.648291 0.822303 0.945434 1.104561 1.349555 1.595123 92.426542
14 39 0.051368 0.087905 0.115705 0.158812 0.257281 0.422087 0.570537 0.690334 0.841421 1.082427 1.349078 94.373043
14 40 0.033351 0.045735 0.061198 0.098373 0.166425 0.253712 0.336004 0.435160 0.566277 0.741409 0.940511 96.321846
14 41 0.024417 0.033655 0.047122 0.078136 0.129891 0.191653 0.253800 0.340535 0.461283 0.618850 0.805864 97.014790
14 42 0.020105 0.026281 0.034547 0.056396 0.094744 0.138936 0.180460 0.240787 0.330035 0.449810 0.592115 97.835785
14 43 0.014929 0.025566 0.035963 0.053010 0.087795 0.142654 0.199080 0.265002 0.362625 0.515393 0.711303 97.586678
14 44 0.006762 0.010174 0.014423 0.023684 0.041494 0.067238 0.093612 0.126613 0.175719 0.254999 0.361597 98.823687
14 45 0.009781 0.015662 0.021643 0.032674 0.054767 0.089917 0.129721 0.182867 0.265623 0.401523 0.586715 98.209108
14 46 0.006195 0.008849 0.012121 0.020218 0.036778 0.059289 0.080348 0.107260 0.149443 0.218982 0.312928 98.987591
14 47 0.007845 0.013997 0.019987 0.028996 0.047459 0.076772 0.108593 0.148723 0.212291 0.321724 0.475970 98.537645
14 48 0.016787 0.019860 0.024124 0.038905 0.066955 0.099482 0.132498 0.187132 0.275371 0.403077 0.563511 98.172297
14 49 0.004531 0.007215 0.011145 0.019689 0.036176 0.056821 0.077892 0.108749 0.157793 0.233306 0.333209 98.953476
14 50 0.018948 0.019595 0.024145 0.043074 0.076363 0.108186 0.141815 0.206648 0.308083 0.434963 0.580000 98.038178
14 51 0.008099 0.011676 0.016232 0.027154 0.047722 0.072567 0.097327 0.134452 0.192826 0.275967 0.377151 98.738827
14 52 0.005307 0.007632 0.010870 0.018729 0.034002 0.054124 0.075651 0.106789 0.152995 0.220328 0.304558 99.009018
14 53 0.007347 0.008894 0.011889 0.021100 0.037908 0.057074 0.077722 0.111572 0.162341 0.230089 0.310286 98.963780
14 54 0.004457 0.006535 0.009595 0.016227 0.027810 0.042488 0.058327 0.080306 0.110649 0.153701 0.206751 99.283153
14 55 0.006492 0.008115 0.010948 0.018532 0.031418 0.045377 0.059234 0.079686 0.108135 0.146374 0.190882 99.294804
14 56 0.006712 0.010862 0.013914 0.019076 0.030576 0.047141 0.061865 0.076590 0.096287 0.126868 0.162171 99.347940
14 57 0.005951 0.008060 0.010757 0.016775 0.027088 0.038700 0.049479 0.063625 0.082064 0.107248 0.135738 99.454517
14 58 0.005857 0.007780 0.010190 0.016011 0.026124 0.036538 0.045951 0.059518 0.078088 0.101643 0.126724 99.485575
14 59 0.005044 0.007129 0.009524 0.014909 0.024871 0.035776 0.045278 0.058017 0.075901 0.100112 0.126737 99.496700
14 60 0.003650 0.005387 0.007623 0.012496 0.021803 0.032836 0.042974 0.056019 0.073708 0.097718 0.124240 99.521549
14 61 0.005002 0.007241 0.009819 0.015459 0.026129 0.038900 0.050938 0.067239 0.090617 0.123019 0.160282 99.405353
14 62 0.004593 0.006652 0.009263 0.015172 0.026388 0.039633 0.051857 0.069234 0.095788 0.133713 0.178334 99.369368
14 63 0.006131 0.008810 0.012084 0.019573 0.033785 0.050949 0.067257 0.091324 0.129968 0.187496 0.258596 99.134030
14 64 0.002178 0.003639 0.005376 0.008794 0.016731 0.029975 0.044804 0.064320 0.096957 0.155553 0.238185 99.333490
14 65 0.002522 0.004660 0.007214 0.011885 0.022610 0.040334 0.058921 0.079337 0.107923 0.155629 0.220986 99.287979
14 66 0.001009 0.001668 0.002654 0.004939 0.010606 0.021533 0.037379 0.063545 0.112600 0.210097 0.366367 99.167602
14 67 0.001897 0.002895 0.004295 0.007664 0.014899 0.025546 0.037364 0.054623 0.082834 0.129710 0.195926 99.442343
14 68 0.002391 0.004105 0.006263 0.010788 0.021586 0.040233 0.063917 0.100609 0.168216 0.293123 0.481920 98.806848
14 69 0.003679 0.005252 0.007350 0.012418 0.022212 0.034980 0.048911 0.069920 0.103348 0.155874 0.229108 99.306952
14 70 0.006478 0.008258 0.011405 0.020218 0.035994 0.053236 0.071871 0.102897 0.151730 0.219769 0.306354 99.011789
14 71 0.006056 0.011371 0.015480 0.020922 0.033614 0.053506 0.073487 0.096352 0.132596 0.192987 0.275259 99.088369
14 72 0.006705 0.008668 0.012148 0.021291 0.037948 0.057771 0.079653 0.114733 0.169753 0.251086 0.357920 98.882323
14 73 0.002644 0.004241 0.006620 0.011945 0.023144 0.039570 0.058430 0.085317 0.128115 0.195223 0.285680 99.159073
14 74 0.003684 0.005916 0.009618 0.018293 0.037357 0.068083 0.106499 0.163762 0.255286 0.399251 0.592291 98.339960
14 75 0.004870 0.007540 0.010977 0.018872 0.036167 0.063073 0.092838 0.131793 0.191419 0.285618 0.407118 98.749714
14 76 0.011404 0.018120 0.026801 0.045013 0.082876 0.137806 0.192688 0.255377 0.337510 0.453420 0.594317 97.844667
14 77 0.014285 0.022424 0.032085 0.051477 0.090977 0.149629 0.203569 0.256397 0.324667 0.431626 0.559980 97.862885
14 78 0.052311 0.085285 0.103109 0.128136 0.183791 0.257306 0.308195 0.351311 0.413018 0.503146 0.601934 97.012455
14 79 0.043458 0.060193 0.078273 0.115291 0.171963 0.228337 0.270903 0.324377 0.395715 0.484326 0.581209 97.245955
14 80 0.018935 0.027502 0.039604 0.066525 0.113839 0.162883 0.201169 0.249538 0.313861 0.389032 0.464833 97.952278
14 81 0.028698 0.037967 0.051168 0.082528 0.131991 0.176175 0.209364 0.255328 0.314142 0.379007 0.444724 97.888908
14 82 0.013600 0.019870 0.027900 0.045310 0.076971 0.115340 0.148706 0.187131 0.238191 0.308192 0.387646 98.431145
14 83 0.015697 0.030103 0.040806 0.053480 0.084259 0.132904 0.173340 0.206474 0.253508 0.332481 0.430029 98.246924
14 84 0.004251 0.006659 0.010045 0.017184 0.031729 0.052990 0.074905 0.100538 0.135160 0.187957 0.253603 99.124977
14 85 0.003961 0.006005 0.008855 0.015308 0.027787 0.044190 0.061835 0.087040 0.125169 0.181020 0.251281 99.187548
14 86 0.001311 0.002371 0.003775 0.006440 0.012570 0.023561 0.037678 0.057097 0.087917 0.142536 0.224367 99.400379
14 87 0.002181 0.003287 0.004850 0.008465 0.015407 0.023814 0.032447 0.045169 0.064918 0.095228 0.136468 99.567767
14 88 0.004987 0.006610 0.008955 0.015417 0.027642 0.042805 0.061978 0.096916 0.156362 0.248009 0.375079 98.955236
14 89 0.002339 0.003557 0.005045 0.008403 0.015082 0.023349 0.031468 0.042850 0.060617 0.088248 0.126006 99.593037
14 90 0.001084 0.001674 0.002479 0.004367 0.008208 0.013317 0.018847 0.026953 0.039612 0.059387 0.086268 99.737803
14 91 0.000719 0.001192 0.001850 0.003436 0.007381 0.014481 0.024424 0.040608 0.069621 0.124944 0.217504 99.493847
14 92 0.001834 0.002992 0.004209 0.006803 0.012557 0.021065 0.030862 0.045389 0.069980 0.113531 0.180885 99.509894
14 93 0.001503 0.002122 0.002997 0.005130 0.009184 0.013832 0.018296 0.024656 0.033943 0.047681 0.065088 99.775570
14 94 0.001172 0.001855 0.002692 0.004451 0.008017 0.012776 0.017665 0.024272 0.034257 0.050124 0.072068 99.770651
14 95 0.000709 0.001183 0.001759 0.003030 0.006154 0.011663 0.019012 0.029941 0.048261 0.082344 0.137914 99.658033
14 96 0.001760 0.002467 0.003402 0.005717 0.010223 0.015373 0.020316 0.027631 0.038837 0.055530 0.077419 99.741321
14 97 0.001464 0.002060 0.002834 0.004775 0.008743 0.013323 0.017365 0.022804 0.030730 0.041902 0.054536 99.799463
14 98 0.001571 0.002458 0.003503 0.005660 0.010193 0.016251 0.022178 0.029593 0.040175 0.056167 0.076429 99.735827
14 99 0.001913 0.002887 0.003960 0.006232 0.010915 0.017149 0.023561 0.032222 0.045112 0.065043 0.091330 99.699678
14 100 0.001927 0.002867 0.004007 0.006424 0.011136 0.016750 0.021938 0.028663 0.038152 0.051451 0.066582 99.750103
14 101 0.002605 0.003580 0.004775 0.007608 0.012919 0.018631 0.023634 0.030484 0.040076 0.052770 0.066731 99.736189
14 102 0.002841 0.004249 0.005910 0.009288 0.015615 0.022786 0.029412 0.038532 0.052108 0.070806 0.092447 99.656006
14 103 0.004553 0.006026 0.007893 0.012576 0.020927 0.029505 0.037287 0.048856 0.065567 0.087358 0.112423 99.567024
14 104 0.003346 0.005013 0.007041 0.011261 0.019404 0.029401 0.039115 0.052242 0.071708 0.099633 0.133955 99.527882
14 105 0.002374 0.003738 0.005313 0.008462 0.014906 0.024052 0.033425 0.045294 0.062739 0.090154 0.125817 99.583729
14 106 0.002984 0.004944 0.007247 0.011922 0.021932 0.036699 0.052360 0.072766 0.104374 0.155267 0.221002 99.308504
14 107 0.000747 0.001259 0.002028 0.003702 0.007682 0.014809 0.024166 0.037533 0.058994 0.097547 0.153224 99.598310
14 108 0.002034 0.004011 0.006298 0.010029 0.018065 0.031686 0.047410 0.066411 0.093964 0.141774 0.208572 99.369745
14 109 0.000513 0.000930 0.001520 0.002795 0.005995 0.012469 0.021732 0.035712 0.059297 0.105532 0.178438 99.575067
14 110 0.001334 0.001901 0.002834 0.005370 0.010651 0.018051 0.027427 0.044275 0.074449 0.125939 0.201001 99.486767
14 111 0.000687 0.001048 0.001638 0.003266 0.007139 0.013375 0.021799 0.037300 0.066638 0.119296 0.198336 99.529476
14 112 0.001530 0.002315 0.003411 0.006224 0.012131 0.020835 0.031887 0.051731 0.087613 0.150380 0.246692 99.385246
14 113 0.002340 0.003762 0.005656 0.009841 0.017962 0.029673 0.044659 0.071271 0.118940 0.202158 0.333986 99.159752
14 114 0.001965 0.002887 0.004118 0.007064 0.012740 0.020440 0.029583 0.044574 0.068931 0.109073 0.169984 99.528638
14 115 0.000676 0.001127 0.001716 0.002942 0.005616 0.010079 0.015892 0.024831 0.039752 0.067279 0.112366 99.717722
14 116 0.001877 0.002572 0.003530 0.005980 0.010433 0.015424 0.020584 0.029005 0.042141 0.062400 0.091413 99.714645
14 117 0.001684 0.002523 0.003627 0.006099 0.010734 0.016901 0.024107 0.035888 0.055161 0.087486 0.137611 99.618179
14 118 0.002587 0.003569 0.004741 0.007559 0.012711 0.018380 0.023738 0.031956 0.044335 0.061846 0.083977 99.704603
14 119 0.001009 0.001567 0.002313 0.003994 0.007337 0.011634 0.016151 0.022806 0.033119 0.048803 0.069883 99.781381
14 120 0.000312 0.000520 0.000825 0.001575 0.003431 0.006663 0.010882 0.017280 0.027731 0.046959 0.077867 99.805958
14 121 0.001437 0.002406 0.003423 0.005542 0.010297 0.017024 0.023486 0.031595 0.044104 0.064668 0.092756 99.703259
14 122 0.001459 0.002324 0.003560 0.006175 0.010993 0.016602 0.022108 0.029784 0.040736 0.056366 0.075694 99.734198
14 123 0.000364 0.000538 0.000809 0.001594 0.003529 0.006545 0.010219 0.015823 0.024592 0.038383 0.056459 99.841144
14 124 0.000516 0.000885 0.001450 0.002768 0.005777 0.010238 0.015406 0.022835 0.034175 0.052291 0.077266 99.776390
14 125 0.003667 0.005131 0.006818 0.010842 0.017870 0.024586 0.030224 0.038955 0.052192 0.070362 0.091886 99.647463
14 126 0.002039 0.004025 0.005951 0.008769 0.015283 0.025479 0.034874 0.043654 0.055672 0.075816 0.100944 99.627495
14 127 0.000456 0.000750 0.001202 0.002308 0.005114 0.010060 0.016380 0.024841 0.036631 0.055168 0.078831 99.768257
14 128 0.001883 0.002893 0.004397 0.007900 0.014755 0.022862 0.030706 0.041454 0.056522 0.076927 0.100509 99.639195
14 129 0.006231 0.008538 0.011328 0.018077 0.029436 0.039404 0.047007 0.058786 0.076256 0.097593 0.119842 99.487503
14 130 0.004183 0.006017 0.008372 0.013763 0.023712 0.034167 0.043219 0.056327 0.075998 0.101208 0.128108 99.504928
14 131 0.003752 0.004940 0.006765 0.011596 0.020045 0.028124 0.035393 0.046960 0.063579 0.083573 0.104938 99.590334
14 132 0.001340 0.002240 0.003203 0.005144 0.009549 0.016407 0.023642 0.032450 0.045267 0.065772 0.091898 99.703087
14 133 0.004162 0.006209 0.008273 0.012729 0.020346 0.030054 0.039996 0.052248 0.067704 0.090658 0.119243 99.548372
14 134 0.004535 0.006708 0.008666 0.013326 0.021138 0.030264 0.039357 0.051821 0.069768 0.097098 0.131707 99.525612
14 135 0.001665 0.002852 0.004185 0.006785 0.011532 0.019137 0.028229 0.039702 0.055577 0.083202 0.122949 99.624184
14 136 0.002564 0.003423 0.004549 0.007975 0.013922 0.021086 0.029164 0.042353 0.063023 0.095633 0.140992 99.575321
14 137 0.001907 0.003395 0.005084 0.008324 0.014396 0.024972 0.038961 0.058769 0.089747 0.147275 0.240248 99.366920
14 138 0.003614 0.005297 0.006897 0.011064 0.018666 0.029676 0.042564 0.062218 0.093975 0.150252 0.238209 99.337562
14 139 0.004046 0.006132 0.008308 0.013650 0.023567 0.038658 0.057676 0.087518 0.137420 0.227490 0.372650 99.022884
14 140 0.004232 0.006466 0.009224 0.015816 0.027200 0.043466 0.064170 0.096943 0.149766 0.239903 0.381900 98.960916
14 141 0.004777 0.006988 0.009851 0.017480 0.031022 0.050111 0.075496 0.116586 0.182287 0.291506 0.463017 98.750879
14 142 0.006939 0.012178 0.017229 0.027309 0.046393 0.080025 0.124409 0.188585 0.294872 0.490596 0.816150 97.895317
15 1 0.001882 0.003250 0.004679 0.006763 0.010533 0.016135 0.022012 0.028207 0.035036 0.045784 0.058865 99.766853
15 2 0.002041 0.002969 0.003853 0.005862 0.010058 0.015061 0.019579 0.025342 0.032932 0.042914 0.052609 99.786779
15 3 0.002204 0.003535 0.004857 0.007092 0.011414 0.016938 0.022217 0.028172 0.035129 0.044931 0.055678 99.767836
15 4 0.002736 0.004066 0.005150 0.007419 0.012210 0.018046 0.022881 0.028282 0.035161 0.045067 0.055529 99.763454
15 5 0.002371 0.003871 0.005268 0.007517 0.011901 0.017517 0.022585 0.027958 0.034271 0.043393 0.053283 99.770063
15 6 0.002656 0.003713 0.004733 0.007143 0.011813 0.016825 0.021019 0.026389 0.033402 0.042783 0.052664 99.776861
15 7 0.002226 0.003554 0.004780 0.006918 0.011168 0.016410 0.021132 0.026565 0.033608 0.043672 0.054801 99.775164
15 8 0.002921 0.004016 0.005094 0.007790 0.013124 0.018899 0.023925 0.030691 0.039969 0.051986 0.064318 99.737267
15 9 0.003327 0.005360 0.007173 0.010300 0.016467 0.024094 0.030962 0.038923 0.049751 0.065158 0.082397 99.666092
15 10 0.003940 0.006196 0.008330 0.012281 0.020329 0.030893 0.040649 0.051526 0.065694 0.085653 0.107676 99.566833
15 11 0.005890 0.009186 0.012113 0.017404 0.028362 0.043712 0.057880 0.072030 0.089020 0.113366 0.140128 99.410911
15 12 0.009980 0.020905 0.029983 0.035946 0.046918 0.068128 0.089720 0.106624 0.124546 0.156096 0.198333 99.112818
15 13 0.015266 0.027765 0.038414 0.048625 0.063571 0.085819 0.106975 0.126952 0.151557 0.190737 0.240398 98.903921
15 14 0.015113 0.022801 0.029060 0.040812 0.064885 0.099220 0.129694 0.159476 0.197031 0.251894 0.314308 98.675705
15 15 0.009841 0.017352 0.025166 0.037406 0.062499 0.102652 0.141603 0.178192 0.224167 0.295086 0.377793 98.528242
15 16 0.015745 0.034329 0.052851 0.068799 0.097159 0.153057 0.212273 0.258309 0.305768 0.391085 0.509481 97.901148
15 17 0.007529 0.013119 0.020400 0.033152 0.060805 0.113965 0.178278 0.241678 0.309962 0.418790 0.553746 98.048576
15 18 0.015581 0.036336 0.057614 0.077896 0.125226 0.232011 0.356874 0.443558 0.512199 0.629354 0.767709 96.745640
15 19 0.011488 0.022062 0.035420 0.056546 0.101918 0.188508 0.293179 0.399426 0.518681 0.691630 0.885035 96.796105
15 20 0.021637 0.031578 0.043893 0.077344 0.155626 0.264666 0.356560 0.449752 0.574785 0.749133 0.924254 96.350773
15 21 0.018331 0.041137 0.067968 0.104495 0.196790 0.393222 0.615329 0.751831 0.821436 0.917346 1.005629 95.066485
15 22 0.013105 0.029826 0.048709 0.070518 0.122861 0.245408 0.407584 0.555689 0.703305 0.922087 1.165216 95.715694
15 23 0.010112 0.016669 0.025509 0.045886 0.095689 0.186548 0.289461 0.404965 0.570221 0.851107 1.229318 96.274517
15 24 0.018119 0.035069 0.050964 0.074879 0.135203 0.256004 0.395828 0.537712 0.727483 1.025638 1.390712 95.352388
15 25 0.012603 0.025529 0.039754 0.060316 0.109265 0.209850 0.333240 0.454785 0.595487 0.814796 1.082442 96.261933
15 26 0.013253 0.027684 0.044735 0.069843 0.128095 0.251340 0.409859 0.574611 0.766833 1.055194 1.401140 95.257410
15 27 0.026122 0.052098 0.076332 0.109401 0.196263 0.379178 0.607696 0.852867 1.185241 1.693033 2.262053 92.559715
15 28 0.015769 0.035355 0.059466 0.090573 0.159339 0.301763 0.476405 0.650128 0.871467 1.241213 1.729103 94.369419
15 29 0.012483 0.025762 0.039856 0.061438 0.115638 0.227307 0.361966 0.502052 0.689680 1.013813 1.448065 95.501938
15 30 0.036234 0.076108 0.117269 0.174804 0.319760 0.621328 0.972621 1.256171 1.516375 1.898507 2.300934 90.709891
15 31 0.040725 0.108467 0.178978 0.233325 0.382800 0.790979 1.370113 1.781685 1.969685 2.221254 2.473752 88.448235
15 32 0.022519 0.041219 0.061762 0.099486 0.189185 0.363674 0.566976 0.761056 0.974927 1.333583 1.803601 93.782011
15 33 0.021795 0.040812 0.064190 0.109237 0.205695 0.354771 0.511570 0.696136 0.959845 1.334616 1.755244 93.946087
15 34 0.095965 0.129923 0.171586 0.298698 0.578903 0.929568 1.208497 1.457372 1.695198 1.949713 2.157547 89.327028
15 35 0.055521 0.111005 0.165552 0.244235 0.434726 0.793776 1.164454 1.393534 1.529275 1.726135 1.927167 90.454622
15 36 0.044137 0.064774 0.087082 0.142055 0.257778 0.431937 0.606490 0.781366 0.969763 1.226487 1.519551 93.868574
15 37 0.026935 0.043392 0.062452 0.104317 0.195984 0.343097 0.496014 0.654993 0.847034 1.114001 1.406730 94.705055
15 38 0.035066 0.085347 0.142031 0.189628 0.271207 0.443902 0.639198 0.775619 0.891873 1.093079 1.361951 94.071100
15 39 0.020743 0.050183 0.085518 0.114976 0.165484 0.287560 0.449662 0.578297 0.671275 0.828264 1.049057 95.698980
15 40 0.012235 0.023250 0.036058 0.054730 0.092193 0.162828 0.247443 0.332857 0.430640 0.577124 0.756602 97.274040
15 41 0.010325 0.017232 0.024610 0.038643 0.068589 0.118231 0.172584 0.235938 0.324202 0.456143 0.616798 97.916708
15 42 0.009485 0.015062 0.021352 0.033874 0.059504 0.098806 0.138798 0.184234 0.247639 0.344732 0.465527 98.380987
15 43 0.009828 0.021095 0.031994 0.042309 0.061760 0.100420 0.146303 0.193387 0.252224 0.350219 0.490606 98.299852
15 44 0.003539 0.006479 0.010636 0.017028 0.028357 0.048732 0.073521 0.099407 0.129824 0.182853 0.258698 99.140924
15 45 0.008258 0.015703 0.021465 0.027944 0.041516 0.066303 0.093656 0.124707 0.170008 0.248882 0.363947 98.817612
15 46 0.003083 0.005343 0.008474 0.013867 0.024339 0.041791 0.061094 0.081026 0.105474 0.148234 0.207981 99.299297
15 47 0.006421 0.013964 0.021068 0.026809 0.037712 0.058310 0.081606 0.105999 0.139299 0.198202 0.284529 99.026079
15 48 0.008310 0.012632 0.016494 0.024382 0.040741 0.063045 0.083699 0.109585 0.149954 0.218172 0.313806 98.959181
15 49 0.002036 0.003555 0.005626 0.009605 0.017976 0.030934 0.045739 0.064899 0.092569 0.136746 0.194971 99.395340
15 50 0.006673 0.008811 0.011332 0.019293 0.036560 0.057155 0.075992 0.106182 0.158276 0.238246 0.339989 98.941492
15 51 0.002922 0.005099 0.007733 0.012508 0.022228 0.037310 0.054375 0.076623 0.109131 0.160963 0.229216 99.281891
15 52 0.002786 0.004470 0.006501 0.010805 0.019813 0.033243 0.047882 0.067125 0.094711 0.137519 0.192048 99.383097
15 53 0.003978 0.005925 0.008309 0.013680 0.024288 0.038481 0.052935 0.072725 0.101764 0.145340 0.199626 99.332953
15 54 0.004101 0.006594 0.009357 0.014399 0.023622 0.035986 0.048604 0.064368 0.085198 0.114504 0.148881 99.444387
15 55 0.006319 0.009164 0.012018 0.017997 0.029220 0.042625 0.054123 0.067574 0.085500 0.112031 0.142954 99.420475
15 56 0.006859 0.013945 0.019391 0.023028 0.030424 0.042814 0.054313 0.064513 0.077492 0.099960 0.128567 99.438698
15 57 0.006423 0.009514 0.012589 0.018214 0.027932 0.039219 0.049215 0.060429 0.073648 0.091869 0.111815 99.499134
15 58 0.006510 0.009323 0.011998 0.017562 0.027518 0.037857 0.046152 0.056721 0.071072 0.089818 0.108996 99.516475
15 59 0.006705 0.009918 0.012754 0.018083 0.027230 0.037040 0.045492 0.056397 0.071180 0.091006 0.112755 99.511442
15 60 0.005425 0.008320 0.011200 0.016533 0.025699 0.035745 0.044582 0.056074 0.071879 0.092973 0.116206 99.515364
15 61 0.005912 0.009325 0.012699 0.018640 0.029126 0.041537 0.052947 0.067408 0.087452 0.115128 0.147264 99.412561
15 62 0.005642 0.008520 0.011288 0.016838 0.027509 0.040947 0.053451 0.069941 0.094036 0.128552 0.169508 99.373770
15 63 0.007070 0.010867 0.014199 0.020607 0.033453 0.050836 0.067992 0.090735 0.124849 0.175057 0.235145 99.169191
15 64 0.003431 0.006433 0.009277 0.013049 0.021055 0.035359 0.052472 0.072735 0.100458 0.147466 0.214311 99.323954
15 65 0.003634 0.008991 0.016121 0.022367 0.029418 0.040852 0.054708 0.070998 0.093455 0.133000 0.195064 99.331391
15 66 0.001954 0.003623 0.005367 0.008107 0.014705 0.028119 0.047337 0.074522 0.116654 0.194128 0.315803 99.189678
15 67 0.002103 0.003758 0.005831 0.009392 0.016614 0.027953 0.040792 0.057305 0.082104 0.123886 0.183970 99.446289
15 68 0.004285 0.008637 0.012222 0.016227 0.024941 0.041472 0.063617 0.096138 0.150697 0.248675 0.402146 98.930940
15 69 0.002928 0.005011 0.007407 0.011552 0.019954 0.033214 0.047813 0.065477 0.090878 0.133099 0.193157 99.389511
15 70 0.005766 0.008395 0.010994 0.017060 0.029440 0.045617 0.061810 0.084324 0.119690 0.173486 0.244949 99.198467
15 71 0.004701 0.010716 0.016671 0.021449 0.030453 0.046811 0.065326 0.084492 0.110509 0.155133 0.220470 99.233266
15 72 0.007570 0.010084 0.012702 0.019700 0.033915 0.052799 0.072395 0.100714 0.145159 0.213609 0.304596 99.026757
15 73 0.003228 0.005703 0.008795 0.014262 0.025262 0.041909 0.060331 0.084037 0.119996 0.177226 0.254364 99.204884
15 74 0.007809 0.012967 0.018132 0.027944 0.047801 0.078046 0.112212 0.160193 0.235082 0.350399 0.505862 98.443550
15 75 0.005496 0.010279 0.015903 0.024294 0.041002 0.071021 0.106301 0.143796 0.190666 0.265649 0.366625 98.758974
15 76 0.017798 0.035762 0.052993 0.070838 0.101250 0.149273 0.197430 0.245801 0.307121 0.400954 0.526453 97.894325
15 77 0.010277 0.022148 0.036423 0.053184 0.088199 0.158355 0.233802 0.284494 0.328358 0.413822 0.526317 97.844620
15 78 0.041002 0.099555 0.147146 0.161538 0.188076 0.255328 0.318604 0.351544 0.380754 0.446631 0.543207 97.066610
15 79 0.025670 0.046779 0.067624 0.094494 0.144232 0.218898 0.285066 0.336188 0.387993 0.463977 0.550644 97.378437
15 80 0.014093 0.023856 0.034265 0.052737 0.091287 0.147528 0.199178 0.249656 0.309946 0.383641 0.453901 98.039913
15 81 0.020536 0.034413 0.048769 0.072303 0.115618 0.166705 0.203187 0.236692 0.281006 0.341332 0.405323 98.074112
15 82 0.011022 0.019168 0.027957 0.041852 0.069531 0.112744 0.154170 0.190794 0.231895 0.293822 0.366792 98.480252
15 83 0.014791 0.035995 0.054770 0.063274 0.079036 0.117019 0.161075 0.197347 0.233187 0.296603 0.390376 98.356531
15 84 0.004660 0.008339 0.012625 0.019151 0.032224 0.054335 0.079183 0.104941 0.135517 0.183919 0.246484 99.118620
15 85 0.005081 0.008530 0.012060 0.018117 0.029802 0.046942 0.065457 0.088776 0.122371 0.174326 0.243929 99.184609
15 86 0.002074 0.004167 0.006634 0.010163 0.017369 0.030378 0.046795 0.067799 0.099095 0.153875 0.237696 99.323952
15 87 0.002492 0.004275 0.006580 0.010713 0.018172 0.028173 0.039037 0.053196 0.073333 0.105428 0.151304 99.507298
15 88 0.008130 0.012065 0.015135 0.022288 0.036466 0.056715 0.082431 0.125666 0.197705 0.308875 0.463249 98.671278
15 89 0.003143 0.005256 0.007219 0.010580 0.017101 0.026106 0.035831 0.049043 0.069017 0.101179 0.147112 99.528412
15 90 0.001549 0.002531 0.003660 0.005882 0.010313 0.016986 0.024585 0.034114 0.046716 0.066378 0.093855 99.693430
15 91 0.001610 0.003162 0.004855 0.007351 0.012673 0.022110 0.034745 0.053825 0.086371 0.147922 0.252660 99.372715
15 92 0.002668 0.005097 0.007337 0.010137 0.015665 0.025341 0.037902 0.054953 0.080233 0.125965 0.202486 99.432213
15 93 0.002515 0.003754 0.004751 0.006919 0.011463 0.017599 0.023352 0.030069 0.039230 0.053563 0.072369 99.734415
15 94 0.002257 0.004024 0.005635 0.007742 0.011386 0.016576 0.022162 0.029291 0.039416 0.056220 0.081092 99.724199
15 95 0.001576 0.002995 0.004473 0.006591 0.011047 0.018643 0.028340 0.041741 0.062495 0.099543 0.159011 99.563545
15 96 0.002766 0.004171 0.005343 0.007646 0.012287 0.018446 0.024545 0.032381 0.043521 0.061115 0.085619 99.702162
15 97 0.002377 0.003466 0.004495 0.006805 0.011593 0.017365 0.022271 0.028144 0.036168 0.047508 0.060374 99.759432
15 98 0.003275 0.005579 0.007645 0.010480 0.015379 0.021620 0.027684 0.035296 0.046078 0.062614 0.084568 99.679779
15 99 0.003111 0.005036 0.006746 0.009479 0.014763 0.022169 0.029818 0.039154 0.051813 0.071584 0.098396 99.647930
15 100 0.002488 0.003934 0.005324 0.007779 0.012624 0.018933 0.024745 0.031431 0.040486 0.053877 0.069724 99.728655
15 101 0.003365 0.004780 0.005976 0.008680 0.014134 0.020628 0.026235 0.033130 0.042619 0.055739 0.070377 99.714332
15 102 0.003280 0.005211 0.007248 0.010819 0.017400 0.025184 0.032211 0.040987 0.053546 0.071730 0.093757 99.638630
15 103 0.005288 0.007454 0.009279 0.013327 0.020975 0.029987 0.038409 0.050061 0.067168 0.091353 0.120466 99.546230
15 104 0.003719 0.005922 0.008244 0.012369 0.020248 0.030714 0.041331 0.055038 0.074927 0.104887 0.142951 99.499645
15 105 0.003081 0.005212 0.007358 0.010776 0.017295 0.027077 0.037895 0.051414 0.070023 0.099161 0.138329 99.532377
15 106 0.003487 0.006563 0.009924 0.014630 0.023669 0.038507 0.056312 0.078352 0.108009 0.154023 0.213385 99.293135
15 107 0.001073 0.001807 0.002785 0.004849 0.009686 0.018553 0.030552 0.046519 0.067611 0.101738 0.147860 99.566971
15 108 0.002815 0.007013 0.012372 0.017080 0.023334 0.034081 0.047880 0.064715 0.086081 0.121343 0.174251 99.409035
15 109 0.000678 0.001315 0.002171 0.003701 0.007029 0.013547 0.022937 0.035913 0.054088 0.086646 0.136730 99.635246
15 110 0.001169 0.001784 0.002598 0.004542 0.008678 0.014737 0.022237 0.034675 0.055875 0.090644 0.137608 99.625452
15 111 0.000528 0.000800 0.001195 0.002272 0.004833 0.009009 0.014600 0.024255 0.041321 0.071358 0.116850 99.712976
15 112 0.000875 0.001393 0.002044 0.003528 0.006699 0.011645 0.017807 0.027801 0.045169 0.076805 0.126903 99.679330
15 113 0.001414 0.002329 0.003348 0.005408 0.009606 0.016202 0.024857 0.039010 0.063147 0.105754 0.174143 99.554779
15 114 0.001255 0.001965 0.002798 0.004485 0.007707 0.012263 0.017658 0.025746 0.038475 0.060016 0.093251 99.734375
15 115 0.000570 0.000986 0.001450 0.002313 0.004160 0.007198 0.010972 0.016231 0.024475 0.039259 0.062553 99.829830
15 116 0.001275 0.001954 0.002731 0.004274 0.007120 0.010718 0.014536 0.019833 0.027510 0.039694 0.056939 99.813414
15 117 0.001252 0.001926 0.002638 0.004184 0.007274 0.011513 0.016094 0.022745 0.033294 0.050925 0.077059 99.771095
15 118 0.001727 0.002517 0.003295 0.005045 0.008534 0.013025 0.017437 0.023325 0.031987 0.045182 0.062195 99.785732
15 119 0.001116 0.001834 0.002590 0.003957 0.006568 0.010101 0.013861 0.018958 0.026597 0.038492 0.054591 99.821339
15 120 0.000422 0.000750 0.001159 0.001967 0.003797 0.006880 0.010614 0.015450 0.022534 0.035076 0.054084 99.847269
15 121 0.001390 0.002559 0.003643 0.005172 0.008310 0.013493 0.019305 0.025945 0.034880 0.050220 0.072559 99.762524
15 122 0.001860 0.003047 0.004205 0.006224 0.009993 0.015042 0.020120 0.026276 0.034602 0.047697 0.065413 99.765524
15 123 0.000645 0.000999 0.001431 0.002472 0.004883 0.008554 0.012671 0.018135 0.026127 0.038822 0.055394 99.829863
15 124 0.000755 0.001354 0.002072 0.003398 0.006256 0.010737 0.016004 0.022918 0.032903 0.048803 0.070461 99.784338
15 125 0.003280 0.004943 0.006359 0.009301 0.015258 0.023204 0.030371 0.038229 0.048504 0.064793 0.085772 99.669987
15 126 0.003280 0.007193 0.010979 0.013792 0.018477 0.026796 0.035741 0.044663 0.056153 0.075608 0.102751 99.604570
15 127 0.000721 0.001316 0.002123 0.003654 0.007189 0.013477 0.021197 0.029691 0.039374 0.054952 0.075510 99.750795
15 128 0.001825 0.002957 0.004303 0.007119 0.013146 0.021666 0.029901 0.038982 0.050465 0.067584 0.088106 99.673948
15 129 0.007342 0.011162 0.014003 0.019036 0.027807 0.037555 0.045245 0.054669 0.068823 0.089479 0.113897 99.510982
15 130 0.006305 0.009113 0.011339 0.016339 0.026073 0.037222 0.046137 0.057288 0.074445 0.098668 0.126204 99.490866
15 131 0.004241 0.005838 0.007667 0.012064 0.020083 0.028999 0.037114 0.048030 0.062734 0.081668 0.102780 99.588786
15 132 0.001606 0.003029 0.004522 0.006641 0.010827 0.017875 0.025991 0.035145 0.047071 0.066421 0.092719 99.688152
15 133 0.002267 0.003765 0.005274 0.007779 0.012478 0.019447 0.026716 0.035060 0.045808 0.062644 0.084502 99.694261
15 134 0.003251 0.005190 0.007024 0.010520 0.016656 0.025638 0.035499 0.046864 0.061231 0.085199 0.117898 99.585026
15 135 0.002112 0.003829 0.005335 0.007736 0.012348 0.020172 0.029147 0.039039 0.052079 0.075653 0.109996 99.642553
15 136 0.001875 0.002766 0.003739 0.006040 0.010355 0.016441 0.023404 0.032939 0.046596 0.069364 0.101364 99.685115
15 137 0.001873 0.003663 0.005526 0.007999 0.012265 0.019920 0.029885 0.042170 0.059281 0.090749 0.141292 99.585376
15 138 0.002387 0.004029 0.005636 0.008364 0.013244 0.021074 0.030381 0.041789 0.057232 0.084670 0.127274 99.603918
15 139 0.002573 0.004139 0.005638 0.008615 0.014305 0.023369 0.034120 0.048084 0.068471 0.105016 0.163050 99.522619
15 140 0.002965 0.004793 0.006677 0.010310 0.016635 0.025864 0.036591 0.050795 0.070929 0.105447 0.159728 99.509264
15 141 0.003265 0.005288 0.007274 0.011201 0.018346 0.028577 0.040781 0.057582 0.082174 0.124536 0.191116 99.429859
15 142 0.004550 0.008409 0.012115 0.017406 0.026531 0.042839 0.063476 0.089369 0.126864 0.197344 0.317200 99.093901
16 1 0.001995 0.003618 0.005342 0.007679 0.011781 0.017708 0.023856 0.030447 0.037805 0.049186 0.062880 99.747701
16 2 0.002126 0.003177 0.004188 0.006370 0.010850 0.016440 0.021780 0.028315 0.036173 0.046429 0.056564 99.767586
16 3 0.002394 0.004105 0.005734 0.008230 0.012937 0.018788 0.024217 0.030479 0.038339 0.049416 0.061343 99.744018
16 4 0.002673 0.004134 0.005383 0.007785 0.012725 0.018939 0.024461 0.030694 0.038394 0.049232 0.060538 99.745045
16 5 0.002227 0.003891 0.005468 0.007818 0.012372 0.018377 0.024038 0.030178 0.037561 0.048160 0.059670 99.750240
16 6 0.002145 0.003119 0.004162 0.006554 0.011339 0.016798 0.021601 0.027690 0.035742 0.046589 0.057822 99.766436
16 7 0.001824 0.003119 0.004357 0.006352 0.010491 0.016188 0.021835 0.028325 0.036818 0.049332 0.063372 99.757984
16 8 0.002087 0.002974 0.003932 0.006320 0.011489 0.017855 0.023777 0.031457 0.042126 0.056673 0.071897 99.729416
16 9 0.002081 0.003580 0.005176 0.007887 0.013595 0.021800 0.030376 0.040603 0.054497 0.074886 0.098159 99.647364
16 10 0.002708 0.004500 0.006375 0.009782 0.017185 0.028248 0.039876 0.053698 0.072584 0.100156 0.131151 99.533739
16 11 0.003390 0.005549 0.007900 0.012380 0.022454 0.038524 0.055452 0.073864 0.097411 0.133114 0.174777 99.375185
16 12 0.006570 0.014399 0.022395 0.029071 0.041467 0.066428 0.095713 0.121882 0.149789 0.197070 0.260682 98.994536
16 13 0.009774 0.017823 0.026794 0.038981 0.060741 0.094317 0.128696 0.162000 0.201396 0.262627 0.338723 98.658132
16 14 0.014313 0.021816 0.028091 0.040660 0.067839 0.109037 0.148731 0.192309 0.253203 0.342056 0.440956 98.340990
16 15 0.010374 0.018848 0.027436 0.041196 0.071998 0.124915 0.178005 0.227625 0.292164 0.397198 0.523516 98.086725
16 16 0.022059 0.054028 0.086974 0.106022 0.137237 0.209502 0.292921 0.364604 0.446951 0.588966 0.785103 96.905632
16 17 0.013022 0.023254 0.034761 0.055389 0.104798 0.199734 0.306645 0.402675 0.505159 0.663112 0.837251 96.854200
16 18 0.035288 0.094952 0.164211 0.210231 0.287579 0.441832 0.584916 0.661559 0.734921 0.886966 1.087511 94.810034
16 19 0.031377 0.063964 0.103698 0.159917 0.270848 0.452563 0.633420 0.776992 0.913782 1.098635 1.290713 94.204090
16 20 0.084208 0.118457 0.145569 0.216971 0.375138 0.588270 0.752822 0.887381 1.045082 1.236682 1.388415 93.161005
16 21 0.105684 0.285109 0.451100 0.526646 0.637059 0.801986 0.881974 0.877916 0.916074 1.042911 1.212268 92.261270
16 22 0.054143 0.160154 0.304826 0.403887 0.529694 0.769275 0.992649 1.077421 1.110839 1.237413 1.436975 91.922729
16 23 0.032963 0.057261 0.084408 0.141025 0.292273 0.585015 0.932859 1.277918 1.626710 1.995352 2.276099 90.698116
16 24 0.058779 0.135863 0.202576 0.269447 0.442621 0.747787 1.015526 1.218205 1.505783 1.929600 2.334666 90.139147
16 25 0.044637 0.115782 0.196074 0.264540 0.399278 0.647845 0.886846 1.051514 1.238129 1.549063 1.909056 91.697233
16 26 0.051297 0.137722 0.247499 0.353585 0.550090 0.892334 1.210835 1.407924 1.611552 1.939355 2.295717 89.302088
16 27 0.075934 0.182290 0.291305 0.417322 0.721233 1.264760 1.720211 1.948673 2.184967 2.563241 2.868809 85.761257
16 28 0.038458 0.098972 0.176826 0.264686 0.459443 0.845952 1.278399 1.627188 1.991562 2.437828 2.783381 87.997305
16 29 0.029871 0.071885 0.123724 0.189780 0.365573 0.764583 1.239677 1.584278 1.863467 2.252144 2.592124 88.922897
16 30 0.154820 0.454342 0.771344 0.929250 1.177302 1.610422 1.888198 1.934441 2.048342 2.340761 2.653713 84.037065
16 31 0.123913 0.416779 0.727226 0.831202 1.097700 1.766675 2.323902 2.346933 2.257096 2.386617 2.561716 83.160244
16 32 0.046751 0.088988 0.138168 0.225760 0.444007 0.865357 1.344422 1.751019 2.129773 2.597619 2.946303 87.421833
16 33 0.046039 0.091083 0.153872 0.275120 0.546997 0.923455 1.233317 1.522477 1.907056 2.341741 2.640329 88.318512
16 34 0.290287 0.357546 0.420469 0.683868 1.179536 1.563827 1.686977 1.837730 2.110238 2.376480 2.490368 85.002674
16 35 0.127443 0.262483 0.366525 0.494666 0.805412 1.253320 1.507751 1.586001 1.770108 2.087432 2.319483 87.419379
16 36 0.074149 0.114170 0.155069 0.239736 0.415464 0.659203 0.879768 1.093967 1.358454 1.705635 2.043560 91.260826
16 37 0.040972 0.066126 0.093610 0.153140 0.291551 0.509454 0.713144 0.899031 1.132174 1.444975 1.737513 92.918308
16 38 0.053431 0.135803 0.216473 0.263725 0.358532 0.578503 0.808752 0.933346 1.033211 1.245911 1.525207 92.847107
16 39 0.037108 0.101787 0.178577 0.212661 0.250986 0.369103 0.520763 0.633197 0.726391 0.902411 1.167679 94.899340
16 40 0.017413 0.035106 0.054536 0.077816 0.122255 0.208436 0.310309 0.401624 0.490828 0.626639 0.797892 96.857141
16 41 0.013347 0.024126 0.035364 0.053029 0.089968 0.152948 0.221695 0.295240 0.391410 0.531063 0.693788 97.498026
16 42 0.011671 0.018903 0.025805 0.039905 0.072237 0.124074 0.172864 0.220995 0.286349 0.388598 0.509802 98.128798
16 43 0.012042 0.032122 0.055562 0.069013 0.087254 0.129923 0.183257 0.235982 0.300815 0.415174 0.589393 97.889469
16 44 0.003340 0.006196 0.009878 0.016050 0.029021 0.054591 0.086704 0.118762 0.153753 0.213863 0.297675 99.010168
16 45 0.008035 0.017860 0.027424 0.035809 0.051697 0.083303 0.122391 0.168043 0.232409 0.343134 0.506166 98.403732
16 46 0.003090 0.005246 0.007938 0.013225 0.025045 0.046439 0.071384 0.097696 0.129503 0.183457 0.257598 99.159378
16 47 0.007092 0.015960 0.026079 0.034226 0.046392 0.069267 0.097434 0.130285 0.176554 0.257292 0.379607 98.759811
16 48 0.011616 0.016981 0.020710 0.029351 0.048139 0.076130 0.105963 0.145924 0.207025 0.305376 0.439133 98.593653
16 49 0.002097 0.003734 0.006025 0.010768 0.021403 0.037730 0.055432 0.078339 0.113352 0.171358 0.249243 99.250519
16 50 0.009179 0.012406 0.015689 0.025633 0.046868 0.074184 0.102757 0.149051 0.226884 0.341828 0.480525 98.514992
16 51 0.003053 0.005603 0.008866 0.014782 0.026646 0.044703 0.065101 0.092646 0.134924 0.202777 0.292685 99.108211
16 52 0.002944 0.004954 0.007371 0.012161 0.022000 0.036943 0.053676 0.076320 0.110141 0.163370 0.232189 99.277931
16 53 0.004275 0.006613 0.009201 0.014924 0.026386 0.042031 0.058450 0.082054 0.119058 0.174940 0.243820 99.218248
16 54 0.003155 0.005461 0.008120 0.012776 0.021814 0.035009 0.048760 0.065462 0.088626 0.124029 0.167192 99.419596
16 55 0.006553 0.009754 0.011965 0.016770 0.026486 0.039839 0.052816 0.068864 0.091242 0.124301 0.163604 99.387800
16 56 0.004406 0.010004 0.015032 0.018484 0.025637 0.039614 0.054755 0.067942 0.082942 0.109727 0.145376 99.426079
16 57 0.004101 0.006581 0.009053 0.013332 0.021517 0.033088 0.044579 0.056935 0.071352 0.092566 0.117452 99.529444
16 58 0.003517 0.005368 0.007256 0.011227 0.019298 0.029812 0.039713 0.051714 0.067762 0.089949 0.113967 99.560417
16 59 0.002804 0.004518 0.006421 0.010201 0.017913 0.028305 0.038448 0.050862 0.067776 0.092016 0.119629 99.561108
16 60 0.002098 0.003428 0.004979 0.008133 0.014865 0.024538 0.034392 0.046608 0.063483 0.088252 0.117228 99.591993
16 61 0.002574 0.004247 0.006132 0.009810 0.017621 0.029195 0.041543 0.057239 0.079481 0.112863 0.153967 99.485328
16 62 0.002651 0.004340 0.006267 0.010154 0.018560 0.031060 0.044097 0.061422 0.087958 0.129433 0.181670 99.422388
16 63 0.004315 0.006940 0.009639 0.015021 0.026438 0.043801 0.062905 0.089410 0.130464 0.194606 0.278703 99.137756
16 64 0.001990 0.004006 0.006256 0.009298 0.015946 0.028642 0.044881 0.066749 0.103120 0.173148 0.282273 99.263693
16 65 0.001978 0.004385 0.007727 0.011965 0.019450 0.033932 0.053668 0.077137 0.106750 0.158697 0.242031 99.282280
16 66 0.001555 0.003078 0.004693 0.007279 0.013797 0.027653 0.049332 0.086811 0.160642 0.310422 0.551326 98.783413
16 67 0.001421 0.002544 0.003984 0.006745 0.012677 0.022708 0.034782 0.051151 0.077439 0.126722 0.206814 99.453018
16 68 0.003089 0.007579 0.012624 0.016975 0.025860 0.045875 0.077367 0.127856 0.217625 0.383167 0.642315 98.439667
16 69 0.002072 0.003646 0.005456 0.008738 0.015956 0.028508 0.043771 0.063299 0.092610 0.143060 0.217154 99.375726
16 70 0.004287 0.006370 0.008514 0.013922 0.026223 0.043849 0.062487 0.088336 0.130056 0.195359 0.281816 99.138780
16 71 0.003182 0.008033 0.013641 0.018049 0.026032 0.042153 0.062832 0.085511 0.116289 0.171204 0.256351 99.196722
16 72 0.004944 0.006971 0.009174 0.014936 0.027924 0.047295 0.069563 0.102810 0.157601 0.244976 0.360937 98.952869
16 73 0.001722 0.003223 0.005276 0.009215 0.018459 0.034544 0.053511 0.077701 0.115643 0.180597 0.272452 99.227660
16 74 0.005485 0.010398 0.015981 0.025405 0.046218 0.081957 0.125049 0.186708 0.290198 0.457345 0.684128 98.071127
16 75 0.003399 0.006588 0.010471 0.016761 0.031210 0.060746 0.099901 0.143521 0.198165 0.288460 0.414125 98.726646
16 76 0.014974 0.036203 0.058720 0.076572 0.107839 0.164298 0.227045 0.291142 0.372207 0.492534 0.650263 97.508204
16 77 0.007556 0.017603 0.031488 0.048857 0.085917 0.166205 0.265206 0.334563 0.377579 0.457203 0.564474 97.643351
16 78 0.041613 0.124814 0.207329 0.214622 0.217843 0.270836 0.330465 0.364450 0.395871 0.468528 0.586442 96.777184
16 79 0.027494 0.058337 0.088490 0.115652 0.167639 0.256923 0.338257 0.388975 0.429337 0.496755 0.581077 97.051065
16 80 0.015497 0.030377 0.045855 0.066594 0.111119 0.181517 0.246086 0.299306 0.356176 0.427312 0.496650 97.723511
16 81 0.024647 0.046589 0.065864 0.089041 0.132990 0.189542 0.230186 0.263620 0.309484 0.372966 0.438979 97.836090
16 82 0.008883 0.017688 0.027633 0.041134 0.068964 0.119915 0.175408 0.218946 0.255023 0.311484 0.381942 98.372978
16 83 0.011983 0.036958 0.066342 0.075782 0.085360 0.119534 0.166338 0.208822 0.251920 0.326055 0.442675 98.208229
16 84 0.003009 0.005965 0.009503 0.014493 0.025496 0.047615 0.075778 0.103778 0.133102 0.181518 0.247787 99.151959
16 85 0.003095 0.005746 0.008745 0.013799 0.024618 0.042861 0.064430 0.091157 0.129026 0.188075 0.265972 99.162477
16 86 0.001436 0.003263 0.005657 0.008689 0.014594 0.026398 0.043416 0.067298 0.104525 0.173594 0.286629 99.264504
16 87 0.001511 0.002691 0.004250 0.007153 0.012900 0.021440 0.031272 0.043964 0.062219 0.093870 0.143127 99.575604
16 88 0.005667 0.009159 0.011936 0.017479 0.029849 0.050605 0.079354 0.126875 0.207505 0.337604 0.517182 98.606785
16 89 0.001982 0.003507 0.005025 0.007586 0.012918 0.021095 0.030269 0.041945 0.059370 0.090481 0.138988 99.586828
16 90 0.000952 0.001622 0.002385 0.003914 0.007176 0.012396 0.018482 0.026273 0.037195 0.055276 0.081824 99.752506
16 91 0.001054 0.002223 0.003606 0.005613 0.009913 0.018318 0.030957 0.051402 0.088828 0.166402 0.307996 99.313690
16 92 0.001955 0.004134 0.006382 0.008725 0.012947 0.020950 0.032473 0.048882 0.074336 0.123642 0.211636 99.453937
16 93 0.001252 0.001985 0.002694 0.004162 0.007393 0.012199 0.017003 0.022227 0.028949 0.040242 0.055724 99.806170
16 94 0.001129 0.002028 0.002936 0.004400 0.007449 0.012311 0.017796 0.024433 0.033614 0.049406 0.073404 99.771093
16 95 0.001223 0.002563 0.004033 0.005829 0.009340 0.015831 0.025196 0.039304 0.063209 0.111529 0.199889 99.522053
16 96 0.001948 0.003108 0.004102 0.005931 0.009701 0.014916 0.020243 0.027005 0.036843 0.053513 0.078324 99.744368
16 97 0.001349 0.002087 0.002813 0.004392 0.007856 0.012480 0.016739 0.021640 0.028196 0.037888 0.049040 99.815522
16 98 0.001725 0.003179 0.004671 0.006738 0.010785 0.016628 0.022468 0.028885 0.037442 0.051754 0.071738 99.743988
16 99 0.002023 0.003551 0.004924 0.006882 0.010863 0.016943 0.023592 0.031632 0.042834 0.061697 0.089144 99.705919
16 100 0.001530 0.002562 0.003612 0.005364 0.008937 0.013917 0.018812 0.024323 0.031465 0.042307 0.055517 99.791653
16 101 0.002071 0.003127 0.004033 0.005973 0.010242 0.015734 0.020505 0.025943 0.033351 0.043985 0.055765 99.779270
16 102 0.001958 0.003347 0.004850 0.007370 0.012409 0.018943 0.024942 0.031866 0.041657 0.056502 0.074730 99.721428
16 103 0.003295 0.005064 0.006472 0.009135 0.014616 0.021859 0.028704 0.037295 0.049877 0.069069 0.093328 99.661286
16 104 0.002116 0.003532 0.005029 0.007716 0.013374 0.021490 0.029824 0.039968 0.054544 0.077407 0.107302 99.637699
16 105 0.001863 0.003445 0.005097 0.007491 0.012199 0.019591 0.027765 0.037499 0.050997 0.073345 0.104643 99.656067
16 106 0.002253 0.004278 0.006453 0.009609 0.015901 0.026414 0.038984 0.054894 0.078354 0.118959 0.177513 99.466381
16 107 0.000836 0.001493 0.002309 0.003844 0.007338 0.013487 0.021317 0.032132 0.049154 0.080113 0.125906 99.662073
16 108 0.001492 0.003174 0.005216 0.007931 0.013214 0.023207 0.036905 0.053897 0.075972 0.113319 0.166888 99.498785
16 109 0.000505 0.000984 0.001572 0.002594 0.004937 0.009612 0.016209 0.025757 0.041350 0.072549 0.123993 99.699936
16 110 0.000773 0.001146 0.001645 0.002960 0.005905 0.010355 0.015898 0.025345 0.042771 0.075176 0.125778 99.692248
16 111 0.000423 0.000650 0.000958 0.001811 0.003917 0.007295 0.011532 0.019101 0.034364 0.064589 0.113249 99.742109
16 112 0.000762 0.001213 0.001727 0.002940 0.005661 0.010119 0.015780 0.025040 0.041645 0.073332 0.125244 99.696535
16 113 0.001012 0.001727 0.002576 0.004329 0.008062 0.014020 0.021673 0.034341 0.057251 0.099954 0.169398 99.585659
16 114 0.000946 0.001503 0.002156 0.003597 0.006561 0.010847 0.015750 0.023056 0.034688 0.054624 0.084897 99.761374
16 115 0.000458 0.000836 0.001276 0.002063 0.003750 0.006570 0.010075 0.014961 0.022556 0.036603 0.059450 99.841398
16 116 0.001069 0.001657 0.002290 0.003597 0.006129 0.009427 0.012857 0.017623 0.024647 0.035827 0.051626 99.833250
16 117 0.001136 0.001804 0.002493 0.003940 0.006882 0.011154 0.015919 0.022960 0.034084 0.053069 0.082023 99.764536
16 118 0.001390 0.002157 0.002885 0.004410 0.007615 0.011899 0.015972 0.021189 0.028924 0.040954 0.056430 99.806177
16 119 0.000947 0.001582 0.002196 0.003324 0.005676 0.009065 0.012572 0.016990 0.023554 0.034204 0.048584 99.841307
16 120 0.000431 0.000815 0.001272 0.002086 0.003897 0.007022 0.010834 0.015756 0.022821 0.035816 0.056604 99.842644
16 121 0.001528 0.003021 0.004410 0.005912 0.008740 0.013402 0.018667 0.024912 0.033548 0.048503 0.071101 99.766256
16 122 0.001480 0.002700 0.003886 0.005631 0.009000 0.013782 0.018544 0.023865 0.030942 0.042475 0.058098 99.789601
16 123 0.000650 0.001056 0.001435 0.002294 0.004483 0.008073 0.012027 0.016932 0.023929 0.035387 0.050437 99.843298
16 124 0.000860 0.001667 0.002559 0.003961 0.006866 0.011454 0.016591 0.022929 0.032064 0.047716 0.070371 99.782967
16 125 0.002987 0.004601 0.005721 0.007987 0.012889 0.019505 0.025454 0.032313 0.041958 0.057299 0.076958 99.712324
16 126 0.002224 0.005351 0.008696 0.010914 0.014562 0.021840 0.030109 0.037890 0.047046 0.064022 0.089137 99.668209
16 127 0.000600 0.001172 0.001939 0.003291 0.006322 0.011669 0.018288 0.025906 0.035061 0.050132 0.070684 99.774935
16 128 0.001530 0.002466 0.003540 0.005868 0.010963 0.018288 0.025604 0.034212 0.045741 0.062905 0.083277 99.705606
16 129 0.004058 0.006288 0.008297 0.012227 0.019877 0.029081 0.036750 0.045716 0.058657 0.077737 0.099958 99.601355
16 130 0.004635 0.007040 0.008788 0.012343 0.019802 0.029411 0.037900 0.048558 0.065206 0.090072 0.119454 99.556789
16 131 0.003116 0.004410 0.005823 0.009274 0.016163 0.024146 0.031089 0.040249 0.053536 0.071954 0.092657 99.647583
16 132 0.001414 0.002888 0.004448 0.006384 0.010226 0.016928 0.024869 0.033810 0.045403 0.064826 0.092146 99.696659
16 133 0.002228 0.003799 0.005296 0.007656 0.012092 0.018605 0.025449 0.033466 0.043806 0.059969 0.081218 99.706417
16 134 0.002208 0.003745 0.004999 0.007165 0.011707 0.018524 0.025497 0.033732 0.045221 0.064017 0.088927 99.694260
16 135 0.002934 0.006207 0.009072 0.012108 0.017218 0.027046 0.039475 0.053752 0.072664 0.106923 0.158253 99.494349
16 136 0.002396 0.003648 0.004738 0.007569 0.013531 0.022836 0.033136 0.046223 0.064838 0.096337 0.139534 99.565212
16 137 0.002547 0.005590 0.008797 0.012396 0.017860 0.028154 0.042008 0.059155 0.083035 0.126658 0.197330 99.416471
16 138 0.003306 0.006023 0.008539 0.012100 0.017857 0.027710 0.040204 0.056478 0.079632 0.120505 0.185020 99.442631
16 139 0.003105 0.005519 0.007657 0.011276 0.018035 0.029549 0.044030 0.063610 0.093681 0.147982 0.234915 99.340639
16 140 0.002908 0.005051 0.007253 0.011227 0.018312 0.029762 0.044117 0.063475 0.092154 0.141920 0.219964 99.363859
16 141 0.003218 0.005470 0.007516 0.011494 0.019146 0.031613 0.047538 0.068740 0.099844 0.153836 0.237338 99.314247
16 142 0.005043 0.010439 0.016134 0.022827 0.032473 0.051166 0.077895 0.112056 0.160534 0.248048 0.394500 98.868883
17 1 0.001589 0.002812 0.004042 0.005825 0.009244 0.014241 0.019392 0.025276 0.032433 0.043892 0.057876 99.783377
17 2 0.001545 0.002147 0.002720 0.004324 0.008036 0.012652 0.016894 0.022568 0.030160 0.040523 0.050829 99.807598
17 3 0.001537 0.002372 0.003283 0.005184 0.009189 0.014305 0.019272 0.025561 0.033633 0.044708 0.056137 99.784817
17 4 0.001976 0.002758 0.003505 0.005493 0.009927 0.015262 0.019832 0.025752 0.034035 0.045710 0.057526 99.778218
17 5 0.001507 0.002399 0.003311 0.005116 0.009004 0.014084 0.018878 0.024735 0.032472 0.043550 0.055252 99.789696
17 6 0.001277 0.001781 0.002458 0.004237 0.008091 0.012688 0.016982 0.022903 0.031074 0.042252 0.053837 99.802420
17 7 0.001145 0.001850 0.002626 0.004187 0.007628 0.012369 0.017230 0.023453 0.032192 0.045007 0.059331 99.792980
17 8 0.001299 0.001795 0.002507 0.004438 0.008667 0.013839 0.018981 0.026485 0.037453 0.052409 0.068173 99.763954
17 9 0.001407 0.002246 0.003295 0.005554 0.010566 0.017729 0.025486 0.035838 0.050714 0.071945 0.095328 99.679893
17 10 0.001977 0.003055 0.004403 0.007427 0.014084 0.023493 0.033581 0.047329 0.067474 0.096126 0.127924 99.573124
17 11 0.002368 0.003531 0.005137 0.009049 0.017795 0.030546 0.044359 0.062741 0.089056 0.127164 0.170458 99.437798
17 12 0.004405 0.008762 0.012970 0.018364 0.031270 0.056089 0.083875 0.110165 0.142624 0.196894 0.264961 99.069625
17 13 0.006757 0.011213 0.016775 0.027353 0.048663 0.079939 0.112833 0.152802 0.207639 0.285280 0.373811 98.676933
17 14 0.009927 0.013977 0.018818 0.031291 0.058424 0.096585 0.134303 0.183398 0.255590 0.356964 0.469622 98.371101
17 15 0.006811 0.011725 0.017638 0.029395 0.055995 0.101564 0.151395 0.208052 0.287309 0.412114 0.563352 98.154648
17 16 0.017465 0.038782 0.058645 0.076569 0.116583 0.200323 0.295145 0.380811 0.483868 0.653354 0.867560 96.810896
17 17 0.012228 0.021499 0.032673 0.054483 0.106691 0.204128 0.310679 0.404519 0.504021 0.664590 0.851808 96.832682
17 18 0.038219 0.112068 0.183286 0.203935 0.252535 0.392248 0.543217 0.633754 0.721369 0.900509 1.144326 94.874530
17 19 0.039626 0.087112 0.132082 0.180040 0.293348 0.498887 0.683681 0.792661 0.907709 1.116202 1.349936 93.918716
17 20 0.113993 0.163385 0.174817 0.225127 0.393068 0.651995 0.820202 0.908067 1.048757 1.286570 1.504004 92.710016
17 21 0.129110 0.342385 0.446076 0.425638 0.499590 0.712604 0.860001 0.882533 0.940446 1.133266 1.388651 92.239700
17 22 0.055514 0.168367 0.273160 0.302991 0.409738 0.711279 1.003105 1.081034 1.110740 1.307080 1.599160 91.977831
17 23 0.040119 0.070922 0.103724 0.177271 0.395178 0.798964 1.181707 1.463637 1.766519 2.185846 2.524989 89.291126
17 24 0.099999 0.226962 0.300111 0.359320 0.577794 1.003554 1.350634 1.521368 1.741056 2.138945 2.514140 88.166121
17 25 0.046059 0.119148 0.182328 0.232185 0.376849 0.697952 1.016136 1.198670 1.403556 1.796435 2.253192 90.677488
17 26 0.054145 0.141267 0.228676 0.306700 0.511467 0.947067 1.389514 1.661921 1.952594 2.422505 2.861940 87.522201
17 27 0.178770 0.431148 0.583093 0.703350 1.119087 1.871129 2.346272 2.384713 2.438954 2.678186 2.841836 82.423462
17 28 0.064649 0.173190 0.299571 0.441411 0.789243 1.465137 2.047579 2.246023 2.367967 2.647093 2.865918 84.592217
17 29 0.036774 0.080295 0.128544 0.209374 0.461088 1.027968 1.661434 2.103326 2.476195 2.901811 3.115508 85.797684
17 30 0.291029 0.604788 0.753643 0.926411 1.456215 2.221060 2.547225 2.433744 2.384208 2.545735 2.662071 81.173874
17 31 0.441358 1.301857 1.575855 1.299924 1.432556 2.024212 2.394319 2.248419 2.117475 2.230466 2.372895 80.560663
17 32 0.120524 0.199851 0.284223 0.484293 1.008553 1.881252 2.520461 2.659508 2.628440 2.779408 2.893421 82.540064
17 33 0.110591 0.173738 0.256153 0.498682 1.103073 1.782861 2.120543 2.326035 2.581204 2.764571 2.750647 83.531904
17 34 1.065404 0.855478 0.769282 1.121109 1.644655 1.856331 1.792285 1.810767 1.908196 2.017437 2.073117 83.085939
17 35 0.499596 0.784687 0.779755 0.870008 1.242141 1.634023 1.701054 1.660938 1.779085 1.986314 2.095988 84.966414
17 36 0.152607 0.194546 0.236493 0.391542 0.740226 1.129822 1.359380 1.529422 1.757486 2.035846 2.209282 88.263350
17 37 0.076378 0.107770 0.143965 0.250407 0.495686 0.802775 1.029625 1.227974 1.474086 1.771607 2.002229 90.617498
17 38 0.079027 0.201887 0.300392 0.332054 0.436915 0.703470 0.976285 1.137872 1.302060 1.590302 1.903983 91.035753
17 39 0.030591 0.081630 0.135109 0.165352 0.232460 0.405068 0.612204 0.760501 0.902442 1.163610 1.503350 94.007685
17 40 0.012026 0.023153 0.036448 0.056999 0.099895 0.181055 0.279510 0.384584 0.516543 0.720854 0.975557 96.713373
17 41 0.009510 0.015910 0.023647 0.039144 0.072860 0.129888 0.197614 0.285061 0.411640 0.597185 0.819050 97.398492
17 42 0.008113 0.012336 0.017574 0.029821 0.056095 0.096887 0.139566 0.192587 0.271898 0.398761 0.562559 98.213804
17 43 0.010279 0.023489 0.033657 0.041738 0.064635 0.117767 0.182558 0.248984 0.347587 0.528590 0.786620 97.614096
17 44 0.002334 0.004044 0.006545 0.011546 0.021910 0.040900 0.064744 0.093654 0.133732 0.207309 0.319617 99.093668
17 45 0.005792 0.011255 0.016111 0.023270 0.041624 0.079778 0.129838 0.197231 0.310581 0.515253 0.806005 97.863262
17 46 0.002100 0.003382 0.005232 0.009458 0.019067 0.035836 0.056001 0.081957 0.121036 0.193012 0.301996 99.170925
17 47 0.004407 0.009108 0.014057 0.020545 0.034984 0.063819 0.102977 0.157151 0.247347 0.415195 0.675302 98.255112
17 48 0.008432 0.011849 0.015636 0.026259 0.051289 0.091945 0.143669 0.229241 0.380931 0.626549 0.943653 97.470543
17 49 0.001324 0.002293 0.003879 0.007634 0.016482 0.031766 0.052670 0.087238 0.150176 0.265285 0.436082 98.945169
17 50 0.008066 0.010487 0.014308 0.028172 0.063996 0.120283 0.191559 0.314879 0.521944 0.793530 1.062379 96.870397
17 51 0.002192 0.003946 0.006410 0.011749 0.024562 0.047919 0.079518 0.128078 0.209564 0.340919 0.506754 98.638391
17 52 0.001665 0.002685 0.004188 0.007937 0.016900 0.032533 0.053904 0.088671 0.147501 0.243539 0.369782 99.030701
17 53 0.001769 0.002743 0.004269 0.008436 0.018997 0.037264 0.061361 0.100545 0.167681 0.271407 0.394653 98.930878
17 54 0.001072 0.001760 0.002776 0.005228 0.011112 0.021255 0.034505 0.054510 0.086595 0.138859 0.205666 99.436659
17 55 0.001692 0.002549 0.003900 0.007576 0.016266 0.029494 0.044516 0.065874 0.098344 0.147568 0.205480 99.376737
17 56 0.001459 0.002943 0.004713 0.007554 0.014864 0.029315 0.046656 0.064534 0.087233 0.124491 0.169007 99.447231
17 57 0.001409 0.002174 0.003314 0.006003 0.011779 0.020465 0.030384 0.043369 0.060708 0.086652 0.117666 99.616076
17 58 0.001400 0.002078 0.002998 0.005333 0.010541 0.017739 0.025476 0.036472 0.052670 0.076129 0.103005 99.666161
17 59 0.000999 0.001551 0.002318 0.004179 0.008495 0.015081 0.022721 0.033291 0.048509 0.071406 0.098534 99.692917
17 60 0.000815 0.001283 0.001909 0.003410 0.006963 0.012532 0.019080 0.028283 0.041976 0.063256 0.089401 99.731090
17 61 0.000988 0.001581 0.002365 0.004175 0.008427 0.015207 0.023219 0.034456 0.051683 0.079529 0.115592 99.662777
17 62 0.001150 0.001832 0.002706 0.004781 0.009692 0.017488 0.026401 0.039005 0.058833 0.091284 0.133818 99.613006
17 63 0.001780 0.002853 0.004234 0.007518 0.015203 0.027518 0.041960 0.062956 0.096952 0.152475 0.227292 99.359261
17 64 0.000843 0.001556 0.002341 0.003799 0.007594 0.015334 0.025604 0.039752 0.064370 0.114541 0.196629 99.527634
17 65 0.000772 0.001587 0.002619 0.004318 0.008311 0.016335 0.027275 0.042222 0.066096 0.109357 0.174917 99.546196
17 66 0.000499 0.000905 0.001430 0.002581 0.005635 0.012155 0.022434 0.040646 0.079407 0.169931 0.337933 99.326442
17 67 0.000553 0.000926 0.001457 0.002695 0.005551 0.010533 0.016987 0.026593 0.042444 0.072264 0.121542 99.698450
17 68 0.000902 0.001747 0.002633 0.004288 0.009004 0.019729 0.036232 0.062966 0.116155 0.232315 0.437148 99.076880
17 69 0.000828 0.001317 0.001996 0.003642 0.007331 0.013307 0.020827 0.032204 0.051177 0.085098 0.136843 99.645426
17 70 0.001512 0.002109 0.003021 0.005719 0.011967 0.021216 0.032599 0.051008 0.081981 0.131437 0.197747 99.459685
17 71 0.001418 0.003373 0.005472 0.007737 0.013199 0.024679 0.040051 0.057230 0.080673 0.122369 0.185832 99.457968
17 72 0.001623 0.002342 0.003458 0.006581 0.013940 0.025022 0.038277 0.059366 0.096062 0.159416 0.250812 99.343104
17 73 0.000663 0.001125 0.001832 0.003523 0.007709 0.015193 0.025128 0.039983 0.064902 0.108430 0.171934 99.559576
17 74 0.001502 0.002490 0.003959 0.007607 0.017053 0.035317 0.061170 0.102715 0.177436 0.312539 0.516328 98.761887
17 75 0.001049 0.001813 0.002954 0.005590 0.012047 0.023839 0.039096 0.060941 0.097524 0.163833 0.262749 99.328564
17 76 0.003000 0.005681 0.009268 0.016533 0.036602 0.078024 0.129966 0.188843 0.268099 0.391220 0.547182 98.325583
17 77 0.002453 0.004420 0.007065 0.012613 0.026817 0.056176 0.094986 0.142648 0.209876 0.322850 0.469079 98.651017
17 78 0.009362 0.020652 0.032470 0.048684 0.093719 0.187409 0.284725 0.346457 0.395450 0.476876 0.568241 97.535957
17 79 0.009144 0.014964 0.022403 0.038532 0.073884 0.127923 0.183008 0.243722 0.319305 0.422910 0.537063 98.007143
17 80 0.003756 0.006516 0.010348 0.018817 0.038333 0.069044 0.102242 0.144443 0.205614 0.293344 0.393264 98.714281
17 81 0.003514 0.005820 0.009729 0.019601 0.043834 0.082015 0.123790 0.174281 0.236996 0.313427 0.388479 98.598513
17 82 0.002084 0.003421 0.005381 0.010057 0.021292 0.041172 0.065394 0.096789 0.141086 0.209144 0.291695 99.112486
17 83 0.002946 0.006849 0.011098 0.016527 0.032118 0.067952 0.112061 0.149441 0.189449 0.255432 0.336501 98.819626
17 84 0.000952 0.001597 0.002579 0.004810 0.009961 0.019006 0.029991 0.044144 0.064690 0.100189 0.149962 99.572119
17 85 0.001012 0.001666 0.002580 0.004710 0.009628 0.018052 0.028713 0.043963 0.067261 0.105104 0.156840 99.560469
17 86 0.000478 0.000940 0.001517 0.002567 0.005180 0.010605 0.018255 0.029015 0.046605 0.080428 0.135707 99.668707
17 87 0.000534 0.000877 0.001387 0.002575 0.005163 0.009158 0.014011 0.020913 0.031245 0.048682 0.074359 99.791096
17 88 0.001740 0.002599 0.003642 0.006396 0.012534 0.021468 0.032158 0.049933 0.081686 0.139641 0.232567 99.415632
17 89 0.000742 0.001182 0.001734 0.003022 0.005857 0.010041 0.014666 0.020878 0.030125 0.045432 0.067417 99.798904
17 90 0.000347 0.000575 0.000882 0.001596 0.003198 0.005782 0.008887 0.013272 0.020126 0.032178 0.049927 99.863230
17 91 0.000408 0.000704 0.001043 0.001810 0.003798 0.007696 0.013330 0.022362 0.038699 0.072417 0.133315 99.704416
17 92 0.000695 0.001290 0.001912 0.002989 0.005489 0.009996 0.015694 0.023214 0.034790 0.057666 0.098256 99.748010
17 93 0.000562 0.000816 0.001128 0.001970 0.003827 0.006372 0.008966 0.012362 0.017181 0.024938 0.035017 99.886858
17 94 0.000448 0.000703 0.001021 0.001754 0.003397 0.006041 0.009272 0.013747 0.020178 0.030771 0.045719 99.866949
17 95 0.000463 0.000809 0.001161 0.001883 0.003711 0.007140 0.011746 0.018613 0.030608 0.055386 0.100861 99.767622
17 96 0.000729 0.001077 0.001513 0.002609 0.004999 0.008260 0.011664 0.016302 0.023031 0.033951 0.049179 99.846685
17 97 0.000577 0.000843 0.001181 0.002078 0.004122 0.006860 0.009593 0.013231 0.018363 0.026019 0.034949 99.882187
17 98 0.000638 0.001010 0.001439 0.002413 0.004737 0.008440 0.012680 0.018060 0.025306 0.036402 0.050387 99.838492
17 99 0.000761 0.001223 0.001740 0.002842 0.005311 0.009040 0.013250 0.018889 0.027258 0.041429 0.061693 99.816562
17 100 0.000682 0.001068 0.001521 0.002522 0.004772 0.008001 0.011393 0.015651 0.021480 0.030482 0.041419 99.861009
17 101 0.000906 0.001305 0.001759 0.002921 0.005538 0.008995 0.012360 0.016756 0.022938 0.031920 0.042148 99.852455
17 102 0.000798 0.001280 0.001888 0.003186 0.006013 0.010053 0.014468 0.020309 0.028649 0.041152 0.056414 99.815792
17 103 0.001224 0.001786 0.002485 0.004220 0.008006 0.012984 0.017965 0.024612 0.034209 0.048418 0.065913 99.778177
17 104 0.000862 0.001380 0.002037 0.003473 0.006709 0.011654 0.017316 0.024878 0.036122 0.054214 0.078475 99.762880
17 105 0.000800 0.001370 0.002002 0.003245 0.006095 0.010830 0.016332 0.023365 0.033878 0.052175 0.078501 99.771406
17 106 0.001049 0.001900 0.002884 0.004743 0.009089 0.016863 0.026899 0.041214 0.065165 0.108722 0.173990 99.547484
17 107 0.000497 0.000837 0.001291 0.002378 0.005125 0.010180 0.016855 0.026843 0.044506 0.078652 0.132579 99.680254
17 108 0.000904 0.001884 0.003138 0.005195 0.009989 0.020067 0.035515 0.058693 0.096735 0.165159 0.267107 99.335613
17 109 0.000435 0.000822 0.001309 0.002351 0.005201 0.011686 0.022205 0.040401 0.076804 0.154580 0.288137 99.396067
17 110 0.000610 0.000935 0.001495 0.003129 0.007343 0.015326 0.028092 0.053209 0.104041 0.199485 0.347793 99.238542
17 111 0.000411 0.000623 0.000998 0.002252 0.005882 0.013083 0.025326 0.052317 0.111446 0.224650 0.398404 99.164612
17 112 0.000804 0.001306 0.001976 0.003857 0.009035 0.019607 0.036950 0.072430 0.148341 0.295674 0.518490 98.891529
17 113 0.000884 0.001512 0.002503 0.005240 0.012607 0.028087 0.054948 0.109360 0.215669 0.398788 0.650892 98.519508
17 114 0.000742 0.001191 0.001841 0.003469 0.007208 0.013723 0.023267 0.040972 0.074730 0.138807 0.241609 99.452442
17 115 0.000360 0.000645 0.000977 0.001683 0.003453 0.007129 0.013102 0.024499 0.048178 0.100512 0.197545 99.601919
17 116 0.000705 0.001100 0.001578 0.002673 0.004945 0.008347 0.012480 0.019044 0.029996 0.050686 0.086728 99.781719
17 117 0.000902 0.001438 0.002077 0.003562 0.006712 0.011963 0.019641 0.034834 0.065837 0.128172 0.237140 99.487720
17 118 0.000890 0.001363 0.001913 0.003227 0.006037 0.009979 0.014087 0.019935 0.029154 0.044814 0.068095 99.800507
17 119 0.000441 0.000719 0.001037 0.001744 0.003316 0.005799 0.008746 0.013066 0.020025 0.032383 0.051567 99.861156
17 120 0.000289 0.000513 0.000754 0.001259 0.002515 0.004986 0.008598 0.014730 0.026707 0.054300 0.110094 99.775255
17 121 0.000807 0.001588 0.002409 0.003687 0.006470 0.011510 0.017815 0.026165 0.038990 0.063391 0.103615 99.723551
17 122 0.000634 0.001075 0.001609 0.002727 0.005222 0.009200 0.013758 0.019559 0.027693 0.040959 0.058578 99.818981
17 123 0.000311 0.000470 0.000654 0.001166 0.002444 0.004564 0.007116 0.010978 0.017350 0.029021 0.046745 99.879182
17 124 0.000474 0.000873 0.001343 0.002257 0.004313 0.007850 0.012265 0.018741 0.029488 0.049911 0.083011 99.789473
17 125 0.001250 0.001922 0.002692 0.004555 0.008536 0.014109 0.019678 0.026804 0.037038 0.053565 0.075114 99.754738
17 126 0.000963 0.002081 0.003176 0.004483 0.007655 0.014174 0.022390 0.031112 0.041953 0.060744 0.086271 99.724997
17 127 0.000380 0.000673 0.001029 0.001767 0.003515 0.006677 0.010758 0.016448 0.025057 0.040710 0.064160 99.828827
17 128 0.001024 0.001637 0.002315 0.003894 0.007330 0.012373 0.017816 0.025174 0.035898 0.052971 0.075277 99.764294
17 129 0.002159 0.003154 0.004316 0.007258 0.013527 0.021715 0.029575 0.039761 0.054217 0.074634 0.097751 99.651935
17 130 0.002824 0.004006 0.005059 0.007920 0.014202 0.022181 0.029403 0.039484 0.055847 0.080274 0.108999 99.629801
17 131 0.002085 0.002750 0.003625 0.006149 0.011111 0.016836 0.022358 0.030630 0.042808 0.059831 0.079915 99.721907
17 132 0.001076 0.002035 0.002865 0.004124 0.007166 0.012717 0.019127 0.026650 0.037570 0.056973 0.084239 99.745459
17 133 0.001216 0.001983 0.002812 0.004508 0.008031 0.013259 0.018839 0.025963 0.035936 0.052044 0.073388 99.762022
17 134 0.001128 0.001777 0.002518 0.004256 0.007967 0.013568 0.019783 0.028375 0.041251 0.062760 0.092495 99.724121
17 135 0.000928 0.001709 0.002453 0.003755 0.006862 0.012985 0.021005 0.031839 0.048660 0.080100 0.127086 99.662619
17 136 0.001953 0.002942 0.004105 0.007417 0.014135 0.024820 0.038634 0.060838 0.097752 0.163955 0.264820 99.318630
17 137 0.002018 0.004346 0.006970 0.011163 0.019523 0.037720 0.066508 0.109490 0.179726 0.317177 0.544520 98.700840
17 138 0.002652 0.004511 0.006403 0.010542 0.018680 0.033744 0.055766 0.091669 0.153275 0.267892 0.452311 98.902555
17 139 0.002632 0.004541 0.006607 0.011342 0.021392 0.041407 0.073768 0.130245 0.233360 0.427653 0.739912 98.307142
17 140 0.002377 0.004175 0.006405 0.011475 0.021337 0.039468 0.067281 0.114033 0.195663 0.346192 0.595545 98.596048
17 141 0.002654 0.004543 0.006838 0.012580 0.024878 0.047592 0.081842 0.137323 0.231801 0.404888 0.689266 98.355793
17 142 0.008240 0.018583 0.029140 0.043423 0.071562 0.134271 0.235075 0.379092 0.614644 1.053637 1.767891 95.644444
18 1 0.001178 0.001986 0.002842 0.004255 0.006906 0.010682 0.014631 0.019203 0.024615 0.033178 0.043637 99.836884
18 2 0.001029 0.001442 0.001949 0.003259 0.005949 0.008986 0.011903 0.016127 0.021827 0.029479 0.037248 99.860802
18 3 0.001063 0.001579 0.002211 0.003647 0.006569 0.010067 0.013460 0.017941 0.023556 0.031238 0.039419 99.849251
18 4 0.001384 0.001925 0.002542 0.004143 0.007452 0.011129 0.014285 0.018533 0.024185 0.032114 0.040424 99.841883
18 5 0.001145 0.001741 0.002388 0.003785 0.006723 0.010339 0.013665 0.017799 0.023018 0.030557 0.038685 99.850157
18 6 0.001192 0.001626 0.002218 0.003771 0.006814 0.009942 0.012722 0.016834 0.022435 0.029975 0.037989 99.854481
18 7 0.000967 0.001514 0.002106 0.003342 0.006053 0.009619 0.013085 0.017332 0.022824 0.030989 0.040180 99.851994
18 8 0.001210 0.001625 0.002225 0.003865 0.007220 0.010859 0.014309 0.019458 0.026617 0.036145 0.046260 99.830208
18 9 0.001331 0.002020 0.002860 0.004740 0.008755 0.013852 0.018861 0.025431 0.034477 0.047326 0.061503 99.778845
18 10 0.001836 0.002650 0.003678 0.006131 0.011194 0.017458 0.023741 0.032443 0.044616 0.061339 0.079702 99.715214
18 11 0.002540 0.003705 0.005251 0.008800 0.015717 0.024114 0.032266 0.043171 0.058454 0.080458 0.106170 99.619353
18 12 0.004010 0.007551 0.010520 0.014263 0.022872 0.037439 0.052317 0.067154 0.087038 0.119501 0.159113 99.418223
18 13 0.003754 0.005771 0.008551 0.014761 0.027743 0.046112 0.064868 0.087645 0.118560 0.163960 0.216781 99.241491
18 14 0.004246 0.005762 0.008226 0.014947 0.028868 0.047524 0.067146 0.094804 0.134862 0.191748 0.258064 99.143805
18 15 0.003145 0.004950 0.007702 0.014180 0.027796 0.047810 0.068990 0.097072 0.139826 0.207759 0.293710 99.087063
18 16 0.005721 0.011176 0.016366 0.024126 0.044279 0.086070 0.135980 0.186967 0.251195 0.355272 0.482352 98.400494
18 17 0.002799 0.004315 0.007057 0.014344 0.031245 0.060130 0.094553 0.141028 0.211599 0.328618 0.481455 98.622862
18 18 0.004670 0.009514 0.015425 0.026433 0.059336 0.137797 0.241466 0.340229 0.447489 0.610529 0.783885 97.323227
18 19 0.004327 0.007814 0.013574 0.027734 0.065278 0.137121 0.222332 0.319470 0.452640 0.661773 0.902760 97.185179
18 20 0.008262 0.012087 0.020135 0.045572 0.110457 0.209413 0.305625 0.423154 0.595247 0.847788 1.122863 96.299398
18 21 0.011171 0.023890 0.040772 0.073791 0.175133 0.395882 0.626635 0.769846 0.897396 1.088098 1.247338 94.650049
18 22 0.006119 0.012539 0.021123 0.038542 0.093078 0.230219 0.418902 0.599320 0.796557 1.082483 1.353949 95.347172
18 23 0.005431 0.008669 0.015184 0.033939 0.082044 0.169667 0.282697 0.449533 0.723995 1.187106 1.802916 95.238815
18 24 0.011068 0.021585 0.036822 0.071638 0.176318 0.408461 0.701315 0.981464 1.285687 1.705035 2.100125 92.500483
18 25 0.006017 0.011536 0.019988 0.040170 0.101676 0.245656 0.444685 0.661169 0.918431 1.290605 1.698755 94.561312
18 26 0.007026 0.013009 0.022912 0.048412 0.125112 0.292549 0.519736 0.804032 1.217500 1.819339 2.427329 92.703043
18 27 0.023159 0.045369 0.078123 0.154687 0.389595 0.881046 1.439969 1.908089 2.361116 2.882183 3.188327 86.648339
18 28 0.015369 0.034337 0.062750 0.116160 0.267010 0.617351 1.079490 1.485629 1.853162 2.355995 2.827257 89.285490
18 29 0.007697 0.013478 0.023079 0.049065 0.126173 0.293887 0.526121 0.818805 1.230301 1.838906 2.481892 92.590597
18 30 0.030493 0.057285 0.094318 0.188938 0.495580 1.134257 1.768436 2.189088 2.571164 3.032717 3.216036 85.221688
18 31 0.100114 0.353093 0.603749 0.692273 1.000682 1.792864 2.448443 2.419294 2.252595 2.346888 2.463857 83.526146
18 32 0.025981 0.049362 0.086231 0.164347 0.355368 0.716994 1.138595 1.523578 1.898895 2.420328 2.926024 88.694298
18 33 0.014984 0.025706 0.044921 0.098114 0.240344 0.481637 0.784983 1.219700 1.846327 2.490547 2.866055 89.886682
18 34 0.139026 0.170296 0.256278 0.587495 1.267754 1.740362 1.808711 1.877764 2.033590 2.174444 2.196313 85.747967
18 35 0.099554 0.235122 0.369127 0.538417 0.904784 1.369296 1.597255 1.646255 1.773513 1.980461 2.107074 87.379145
18 36 0.022630 0.032980 0.053084 0.113912 0.265819 0.485852 0.706761 0.977284 1.350856 1.798098 2.167887 92.024840
18 37 0.014760 0.022132 0.036199 0.075848 0.167359 0.303099 0.456925 0.672939 0.987019 1.378028 1.748655 94.137034
18 38 0.023293 0.053036 0.083880 0.121088 0.216714 0.416204 0.625429 0.774101 0.941875 1.223588 1.534624 93.986172
18 39 0.011405 0.023881 0.036330 0.053686 0.100775 0.208975 0.343837 0.466385 0.609548 0.843729 1.119069 96.182380
18 40 0.005495 0.009268 0.014465 0.025473 0.048758 0.087193 0.132909 0.193847 0.285881 0.430692 0.615008 98.151013
18 41 0.004605 0.007110 0.011064 0.020460 0.038998 0.065645 0.096863 0.143493 0.215840 0.324629 0.463566 98.607727
18 42 0.004324 0.006100 0.009041 0.016874 0.032609 0.053655 0.075937 0.108647 0.159336 0.233953 0.325702 98.973820
18 43 0.004227 0.007884 0.011363 0.017094 0.031679 0.059907 0.091359 0.124275 0.172706 0.258024 0.376264 98.845220
18 44 0.002336 0.003581 0.005409 0.009506 0.017043 0.027447 0.038515 0.053415 0.076175 0.114615 0.168340 99.483620
18 45 0.004247 0.007071 0.009390 0.013561 0.022905 0.039267 0.058389 0.083756 0.124591 0.198312 0.310442 99.128071
18 46 0.002156 0.003332 0.005098 0.009039 0.016290 0.025548 0.034659 0.046740 0.065499 0.098172 0.144826 99.548643
18 47 0.003255 0.005990 0.008469 0.012142 0.020422 0.034974 0.052189 0.073815 0.107685 0.170259 0.266670 99.244131
18 48 0.004563 0.006285 0.008197 0.013423 0.024274 0.038900 0.055512 0.083051 0.131562 0.213778 0.331415 99.089035
18 49 0.000912 0.001507 0.002445 0.004620 0.009352 0.016646 0.025856 0.040373 0.065083 0.109221 0.174911 99.549074
18 50 0.002600 0.003451 0.004939 0.009546 0.019908 0.034868 0.054548 0.091718 0.159609 0.265020 0.399822 98.953970
18 51 0.001468 0.002417 0.003616 0.006305 0.012311 0.021896 0.034186 0.054143 0.088288 0.145261 0.222544 99.407564
18 52 0.001213 0.001843 0.002727 0.004928 0.009732 0.017109 0.026490 0.041873 0.067220 0.109557 0.168076 99.549230
18 53 0.001566 0.002223 0.003236 0.006078 0.012252 0.020994 0.031789 0.050329 0.081075 0.128346 0.188325 99.473787
18 54 0.001182 0.001779 0.002640 0.004783 0.009213 0.015262 0.022356 0.033612 0.050993 0.077970 0.112978 99.667237
18 55 0.001810 0.002390 0.003348 0.006191 0.011971 0.018971 0.026662 0.039251 0.057821 0.083448 0.113355 99.634784
18 56 0.001563 0.002663 0.003768 0.005886 0.011059 0.019680 0.029025 0.039412 0.052737 0.073508 0.097670 99.663029
18 57 0.001883 0.002616 0.003649 0.006367 0.011680 0.017718 0.023622 0.032324 0.044220 0.060300 0.078233 99.717384
18 58 0.001621 0.002258 0.003126 0.005407 0.009935 0.014882 0.019767 0.027352 0.038023 0.052111 0.067512 99.758005
18 59 0.001180 0.001744 0.002469 0.004247 0.007996 0.012675 0.017559 0.024726 0.034923 0.049222 0.065446 99.777811
18 60 0.001024 0.001545 0.002220 0.003839 0.007217 0.011453 0.015912 0.022557 0.032370 0.046624 0.063554 99.791685
18 61 0.001157 0.001746 0.002507 0.004285 0.007968 0.012766 0.018033 0.025937 0.037816 0.055459 0.077217 99.755110
18 62 0.001149 0.001723 0.002478 0.004288 0.008054 0.013008 0.018323 0.026447 0.039367 0.059467 0.084817 99.740877
18 63 0.001449 0.002100 0.003041 0.005429 0.010400 0.017067 0.024496 0.035977 0.054094 0.081624 0.116714 99.647610
18 64 0.000728 0.001178 0.001693 0.002823 0.005495 0.009992 0.015218 0.022362 0.034001 0.055612 0.088112 99.762785
18 65 0.000657 0.001136 0.001739 0.002997 0.005946 0.011077 0.017272 0.025462 0.037846 0.058766 0.086867 99.750233
18 66 0.000425 0.000680 0.000996 0.001754 0.003646 0.007090 0.011454 0.017684 0.028271 0.050011 0.088562 99.789425
18 67 0.000563 0.000871 0.001330 0.002440 0.004686 0.007810 0.011271 0.016384 0.024546 0.038639 0.058877 99.832583
18 68 0.000791 0.001357 0.001892 0.003065 0.006266 0.012153 0.018702 0.027008 0.041466 0.071286 0.122696 99.693322
18 69 0.000694 0.001038 0.001555 0.002856 0.005481 0.009060 0.013282 0.019818 0.030109 0.046798 0.069949 99.799360
18 70 0.001201 0.001582 0.002272 0.004368 0.008585 0.013470 0.018781 0.027524 0.041270 0.061721 0.089099 99.730127
18 71 0.001244 0.002709 0.004170 0.005897 0.009838 0.016821 0.024898 0.033509 0.044913 0.063642 0.089141 99.703220
18 72 0.001403 0.001831 0.002624 0.005073 0.010371 0.016891 0.023831 0.034883 0.052149 0.078329 0.113704 99.658913
18 73 0.000693 0.001119 0.001767 0.003350 0.007036 0.012754 0.019381 0.028629 0.042792 0.065099 0.094362 99.723017
18 74 0.001413 0.002181 0.003312 0.006191 0.012613 0.022101 0.032724 0.048927 0.076231 0.122915 0.193662 99.477728
18 75 0.000878 0.001396 0.002161 0.004051 0.008569 0.016178 0.025153 0.037678 0.058183 0.093867 0.142851 99.609037
18 76 0.002351 0.003915 0.005741 0.010215 0.022896 0.046311 0.070902 0.098154 0.137940 0.199495 0.277316 99.124767
18 77 0.001470 0.002434 0.003947 0.007666 0.016790 0.033543 0.054517 0.082327 0.123873 0.190925 0.273340 99.209168
18 78 0.006295 0.011764 0.017948 0.030475 0.064050 0.120537 0.171689 0.212495 0.258981 0.321127 0.378505 98.406134
18 79 0.005144 0.007687 0.011755 0.022319 0.045013 0.075734 0.106890 0.148181 0.204604 0.276939 0.352454 98.743278
18 80 0.002033 0.003212 0.005024 0.009686 0.020763 0.038085 0.058136 0.086477 0.127940 0.184506 0.247089 99.217051
18 81 0.002218 0.003423 0.005584 0.011431 0.025062 0.044813 0.067725 0.101045 0.146502 0.198710 0.249186 99.144304
18 82 0.001453 0.002236 0.003534 0.006943 0.014829 0.026846 0.040247 0.058633 0.085840 0.126307 0.174303 99.458834
18 83 0.002881 0.005618 0.007882 0.011527 0.022388 0.043003 0.063496 0.081797 0.105993 0.144176 0.189253 99.321983
18 84 0.001073 0.001664 0.002595 0.004784 0.009170 0.015235 0.021794 0.030876 0.044307 0.065509 0.093035 99.709963
18 85 0.000977 0.001482 0.002307 0.004349 0.008386 0.013760 0.019825 0.028776 0.041746 0.061082 0.086773 99.730536
18 86 0.000521 0.000891 0.001322 0.002236 0.004400 0.008165 0.012773 0.019137 0.029109 0.046273 0.071112 99.804062
18 87 0.000548 0.000844 0.001305 0.002426 0.004712 0.007744 0.011147 0.016057 0.023132 0.034030 0.048458 99.849600
18 88 0.001666 0.002191 0.002950 0.005196 0.009536 0.014678 0.020392 0.029949 0.044951 0.068960 0.105715 99.693815
18 89 0.000744 0.001126 0.001638 0.002912 0.005535 0.008691 0.011788 0.016185 0.022742 0.032595 0.045301 99.850745
18 90 0.000400 0.000633 0.000981 0.001826 0.003571 0.005870 0.008389 0.012056 0.017517 0.026022 0.037203 99.885534
18 91 0.000423 0.000653 0.000941 0.001692 0.003508 0.006460 0.010098 0.015399 0.023690 0.038119 0.060410 99.838606
18 92 0.000809 0.001332 0.001842 0.002894 0.005213 0.008586 0.012221 0.016923 0.023967 0.036345 0.054989 99.834877
18 93 0.000683 0.000942 0.001311 0.002306 0.004224 0.006267 0.008149 0.010897 0.014792 0.020448 0.027287 99.902698
18 94 0.000588 0.000920 0.001363 0.002350 0.004332 0.006777 0.009188 0.012490 0.017207 0.024458 0.033860 99.886469
18 95 0.000487 0.000768 0.001070 0.001783 0.003499 0.006228 0.009399 0.013685 0.020062 0.031075 0.047541 99.864405
18 96 0.000847 0.001186 0.001633 0.002813 0.005216 0.007969 0.010635 0.014433 0.019703 0.027425 0.037045 99.871094
18 97 0.000706 0.001007 0.001422 0.002500 0.004763 0.007276 0.009549 0.012764 0.017251 0.023358 0.029967 99.889435
18 98 0.000886 0.001374 0.001972 0.003282 0.005984 0.009188 0.012177 0.016115 0.021606 0.029609 0.039197 99.858607
18 99 0.000999 0.001483 0.002003 0.003209 0.005778 0.009091 0.012521 0.017201 0.023820 0.033732 0.046141 99.844023
18 100 0.000787 0.001177 0.001664 0.002797 0.005202 0.008139 0.010975 0.014686 0.019698 0.026963 0.035335 99.872572
18 101 0.000932 0.001291 0.001743 0.002959 0.005529 0.008502 0.011329 0.015292 0.020722 0.028017 0.036048 99.867636
18 102 0.000849 0.001303 0.001922 0.003316 0.006146 0.009549 0.013033 0.017997 0.025163 0.035380 0.047573 99.837771
18 103 0.001359 0.001845 0.002499 0.004260 0.007803 0.011876 0.016007 0.022196 0.031090 0.043455 0.058489 99.799118
18 104 0.000908 0.001403 0.002057 0.003545 0.006784 0.011208 0.016129 0.023328 0.034561 0.052138 0.075445 99.772490
18 105 0.000732 0.001171 0.001703 0.002851 0.005407 0.009400 0.014180 0.020836 0.030815 0.047446 0.071002 99.794458
18 106 0.000905 0.001548 0.002346 0.004039 0.008104 0.015305 0.024867 0.039048 0.062323 0.101574 0.155256 99.584686
18 107 0.000440 0.000693 0.001065 0.001986 0.004203 0.008124 0.013449 0.021899 0.036782 0.065125 0.109987 99.736246
18 108 0.001009 0.002044 0.003376 0.005612 0.010643 0.020287 0.033551 0.052541 0.083532 0.136012 0.207694 99.443697
18 109 0.000397 0.000723 0.001129 0.001988 0.004193 0.009015 0.016690 0.029842 0.055072 0.107226 0.194729 99.578997
18 110 0.000584 0.000904 0.001501 0.003187 0.007242 0.014200 0.024535 0.043991 0.080709 0.144045 0.236725 99.442375
18 111 0.000296 0.000463 0.000781 0.001795 0.004702 0.010451 0.019911 0.039406 0.079718 0.154902 0.271070 99.416505
18 112 0.000557 0.000940 0.001499 0.002926 0.006582 0.013769 0.025579 0.049766 0.100768 0.200142 0.358127 99.239346
18 113 0.000698 0.001181 0.001989 0.004221 0.010150 0.022127 0.042262 0.082217 0.159599 0.294929 0.488331 98.892295
18 114 0.000715 0.001138 0.001739 0.003163 0.006119 0.010752 0.017510 0.030501 0.055391 0.103297 0.183044 99.586632
18 115 0.000285 0.000488 0.000744 0.001303 0.002634 0.005179 0.009199 0.016782 0.032178 0.066560 0.133308 99.731340
18 116 0.000639 0.000961 0.001369 0.002332 0.004208 0.006751 0.009900 0.015110 0.023588 0.038975 0.065283 99.830885
18 117 0.000633 0.000958 0.001373 0.002370 0.004398 0.007638 0.012345 0.021364 0.038690 0.074011 0.140080 99.696142
18 118 0.000727 0.001097 0.001563 0.002651 0.004791 0.007502 0.010407 0.014699 0.021184 0.031604 0.046603 99.857168
18 119 0.000416 0.000671 0.000979 0.001658 0.003044 0.004960 0.007082 0.010153 0.014976 0.023298 0.035984 99.896780
18 120 0.000202 0.000329 0.000485 0.000863 0.001769 0.003385 0.005653 0.009461 0.016402 0.031382 0.060402 99.869665
18 121 0.000555 0.000952 0.001349 0.002114 0.003860 0.006878 0.010646 0.015721 0.023294 0.037302 0.059743 99.837584
18 122 0.000541 0.000858 0.001305 0.002308 0.004299 0.006932 0.009795 0.013743 0.019322 0.028076 0.039707 99.873112
18 123 0.000255 0.000356 0.000501 0.000947 0.001999 0.003578 0.005504 0.008531 0.013337 0.021619 0.033697 99.909678
18 124 0.000341 0.000573 0.000853 0.001462 0.002812 0.004971 0.007759 0.012056 0.018878 0.031114 0.050471 99.868708
18 125 0.000737 0.001110 0.001669 0.003047 0.005890 0.009737 0.013899 0.019502 0.027032 0.038659 0.053727 99.824995
18 126 0.000881 0.001829 0.002690 0.003785 0.006578 0.011993 0.018307 0.024715 0.032991 0.047610 0.067366 99.781252
18 127 0.000256 0.000424 0.000652 0.001195 0.002511 0.004835 0.007921 0.012371 0.019090 0.031008 0.048442 99.871294
18 128 0.000585 0.000916 0.001394 0.002554 0.004996 0.008468 0.012482 0.018071 0.025753 0.037744 0.053622 99.833418
18 129 0.001624 0.002475 0.003652 0.006349 0.011581 0.017893 0.024199 0.032660 0.044263 0.060241 0.078832 99.716230
18 130 0.002033 0.002812 0.003722 0.006295 0.011728 0.018343 0.024590 0.033445 0.046980 0.066187 0.088352 99.695515
18 131 0.001375 0.001847 0.002614 0.004743 0.008778 0.013292 0.017925 0.025015 0.035039 0.048372 0.063846 99.777153
18 132 0.000647 0.001134 0.001611 0.002511 0.004663 0.008438 0.012969 0.018639 0.026730 0.040608 0.059940 99.822113
18 133 0.000596 0.000926 0.001396 0.002498 0.004814 0.008232 0.012196 0.017609 0.025015 0.036746 0.052350 99.837622
18 134 0.000528 0.000796 0.001202 0.002243 0.004484 0.007698 0.011444 0.016983 0.025324 0.039269 0.058950 99.831081
18 135 0.000471 0.000786 0.001113 0.001846 0.003689 0.007047 0.011307 0.017250 0.026715 0.044487 0.071554 99.813733
18 136 0.000486 0.000698 0.001029 0.001964 0.004067 0.007118 0.010649 0.016247 0.025912 0.044025 0.072499 99.815302
18 137 0.000972 0.001799 0.002683 0.004438 0.008576 0.017749 0.033117 0.057621 0.099253 0.181315 0.317632 99.274847
18 138 0.001131 0.001764 0.002587 0.004650 0.008861 0.015946 0.025710 0.041208 0.067240 0.118055 0.205521 99.507328
18 139 0.001266 0.001949 0.002801 0.004997 0.009647 0.017867 0.030299 0.052141 0.092111 0.171716 0.313098 99.302107
18 140 0.001451 0.002265 0.003373 0.006073 0.011106 0.018861 0.029778 0.048472 0.080879 0.141699 0.247012 99.409029
18 141 0.001561 0.002366 0.003439 0.006349 0.012084 0.020757 0.032985 0.053963 0.090102 0.157095 0.273724 99.345577
18 142 0.003651 0.007131 0.010704 0.016889 0.028999 0.053404 0.090365 0.147278 0.247518 0.450088 0.813521 98.130455
19 1 0.000906 0.001575 0.002331 0.003535 0.005736 0.008990 0.012665 0.017039 0.022119 0.030288 0.040635 99.854185
19 2 0.000935 0.001384 0.001824 0.002889 0.005234 0.008124 0.010959 0.014851 0.020106 0.027373 0.034807 99.871513
19 3 0.001024 0.001665 0.002303 0.003527 0.006059 0.009271 0.012446 0.016509 0.021793 0.029429 0.037777 99.858198
19 4 0.001272 0.001911 0.002482 0.003791 0.006611 0.010039 0.013061 0.016844 0.021837 0.029208 0.037153 99.855795
19 5 0.001189 0.001959 0.002648 0.003903 0.006449 0.009656 0.012689 0.016393 0.021100 0.028062 0.035680 99.860275
19 6 0.001201 0.001759 0.002335 0.003742 0.006619 0.009737 0.012359 0.015872 0.020623 0.027370 0.034507 99.863872
19 7 0.001203 0.002002 0.002709 0.003943 0.006415 0.009513 0.012531 0.016347 0.021387 0.028826 0.037212 99.857914
19 8 0.001319 0.001895 0.002491 0.004018 0.007200 0.010735 0.013833 0.018054 0.023848 0.031895 0.040418 99.844293
19 9 0.001409 0.002384 0.003291 0.004882 0.008217 0.012495 0.016509 0.021440 0.028372 0.038933 0.051137 99.810932
19 10 0.001565 0.002517 0.003425 0.005207 0.009129 0.014573 0.020095 0.026995 0.036375 0.050146 0.065703 99.764271
19 11 0.001651 0.002687 0.003878 0.006299 0.011584 0.019138 0.026826 0.035890 0.047697 0.065467 0.086182 99.692702
19 12 0.002874 0.006047 0.009073 0.012320 0.019260 0.031515 0.044874 0.058054 0.074342 0.101450 0.136110 99.504080
19 13 0.003559 0.006158 0.009139 0.014223 0.024078 0.038885 0.054918 0.074568 0.101208 0.141383 0.190749 99.341135
19 14 0.004496 0.006735 0.009112 0.014635 0.026808 0.044770 0.063641 0.088379 0.123882 0.175685 0.236490 99.205364
19 15 0.002978 0.005375 0.008382 0.014261 0.027475 0.049442 0.072572 0.098800 0.135896 0.197661 0.275664 99.111496
19 16 0.008190 0.018893 0.029073 0.038265 0.056755 0.094003 0.137154 0.180597 0.235907 0.329702 0.458610 98.412851
19 17 0.003009 0.005206 0.008493 0.015746 0.032907 0.065065 0.104708 0.152971 0.219304 0.331077 0.477682 98.583832
19 18 0.007573 0.017394 0.029142 0.044901 0.082295 0.159874 0.255611 0.349928 0.459054 0.622148 0.804759 97.167324
19 19 0.006644 0.012983 0.021928 0.039545 0.081201 0.158578 0.251312 0.357695 0.501573 0.724422 0.985342 96.858778
19 20 0.010482 0.015497 0.023677 0.047567 0.105800 0.194496 0.285920 0.406469 0.593369 0.871645 1.182744 96.262333
19 21 0.015300 0.034390 0.059714 0.104292 0.226181 0.462795 0.699418 0.843677 0.955458 1.125887 1.277099 94.195791
19 22 0.014275 0.035187 0.061082 0.097085 0.195620 0.413832 0.659442 0.811910 0.931451 1.159584 1.416034 94.204495
19 23 0.008378 0.013975 0.023090 0.048653 0.122151 0.255951 0.401728 0.586312 0.908411 1.461350 2.106673 94.063328
19 24 0.019303 0.039803 0.062000 0.102363 0.224058 0.477421 0.754174 1.003959 1.340115 1.828796 2.269165 91.878845
19 25 0.016178 0.037138 0.062870 0.103373 0.211246 0.427295 0.647312 0.796628 0.960531 1.285128 1.691557 93.760744
19 26 0.016296 0.036831 0.065950 0.117162 0.259190 0.554969 0.872487 1.117798 1.421510 1.951159 2.522400 91.064251
19 27 0.027618 0.056345 0.089606 0.159788 0.405595 0.998235 1.672189 2.108218 2.465308 2.967060 3.240398 85.809637
19 28 0.020090 0.049390 0.089403 0.145049 0.291476 0.636298 1.077190 1.440766 1.810281 2.399563 3.017831 89.022661
19 29 0.014958 0.032864 0.055533 0.091232 0.187197 0.401941 0.661117 0.897105 1.204162 1.778400 2.533960 92.141531
19 30 0.031884 0.069309 0.117689 0.204647 0.477205 1.106410 1.796027 2.209091 2.521889 3.007411 3.332504 85.125931
19 31 0.035187 0.099856 0.174260 0.253640 0.526356 1.350953 2.484177 3.018088 3.006608 3.043265 2.943939 83.063668
19 32 0.019290 0.037338 0.062133 0.107233 0.216222 0.438102 0.710436 0.995381 1.360650 1.978069 2.773096 91.302052
19 33 0.011892 0.022072 0.036037 0.066769 0.150133 0.314588 0.518633 0.775260 1.170473 1.771689 2.439100 92.723354
19 34 0.043895 0.059758 0.088250 0.198110 0.531500 1.031092 1.456630 1.869160 2.275029 2.560427 2.603446 87.282701
19 35 0.031616 0.071844 0.116075 0.182195 0.368255 0.748547 1.149312 1.421797 1.689353 2.055933 2.353686 89.811390
19 36 0.014023 0.021712 0.031908 0.057514 0.118023 0.220953 0.344738 0.511352 0.756123 1.118176 1.547350 95.258127
19 37 0.007728 0.012739 0.019338 0.035490 0.077139 0.154752 0.248883 0.368634 0.545590 0.816726 1.134637 96.578344
19 38 0.013033 0.033170 0.055837 0.077938 0.126817 0.234134 0.368181 0.489531 0.625693 0.836519 1.089519 96.049623
19 39 0.009812 0.024830 0.041922 0.055938 0.081983 0.141601 0.219488 0.292057 0.370171 0.504892 0.695188 97.562123
19 40 0.003269 0.006308 0.010393 0.017683 0.034253 0.065619 0.103885 0.145294 0.198315 0.283939 0.394649 98.736395
19 41 0.002895 0.005014 0.007749 0.013416 0.026048 0.046600 0.070342 0.100216 0.142730 0.206713 0.287897 99.090378
19 42 0.003312 0.005369 0.007742 0.013061 0.025114 0.042708 0.059866 0.080219 0.110484 0.158167 0.217649 99.276312
19 43 0.004739 0.011449 0.016710 0.020014 0.027830 0.044239 0.063696 0.084800 0.114024 0.165417 0.241601 99.205484
19 44 0.001228 0.002255 0.003685 0.006298 0.011897 0.021782 0.032879 0.043588 0.056323 0.079492 0.112327 99.628244
19 45 0.003179 0.006219 0.008899 0.012300 0.019134 0.030677 0.043391 0.058577 0.081035 0.121380 0.183406 99.431805
19 46 0.001023 0.001755 0.002773 0.004863 0.009462 0.017123 0.025776 0.035320 0.047105 0.067099 0.094395 99.693306
19 47 0.002287 0.004957 0.007838 0.010876 0.016327 0.025823 0.037044 0.049997 0.067844 0.099973 0.149861 99.527172
19 48 0.002678 0.004092 0.005488 0.008706 0.015600 0.025379 0.035602 0.049742 0.071941 0.110591 0.168182 99.502002
19 49 0.000558 0.000958 0.001539 0.002823 0.005765 0.010611 0.016744 0.025557 0.038693 0.061165 0.093390 99.742199
19 50 0.001673 0.002357 0.003176 0.005620 0.011126 0.018567 0.026917 0.041551 0.067904 0.113472 0.180699 99.526936
19 51 0.000792 0.001369 0.002080 0.003548 0.006782 0.011828 0.017920 0.027151 0.042023 0.068291 0.106496 99.711723
19 52 0.001012 0.001606 0.002259 0.003758 0.007020 0.011655 0.016890 0.024986 0.037705 0.058537 0.086736 99.747833
19 53 0.001219 0.001840 0.002541 0.004299 0.008102 0.013269 0.018961 0.027968 0.042254 0.065195 0.095685 99.718668
19 54 0.000948 0.001522 0.002179 0.003648 0.006822 0.011220 0.016068 0.023197 0.033784 0.049908 0.069628 99.781072
19 55 0.001596 0.002328 0.003089 0.005053 0.009299 0.014921 0.020775 0.029007 0.040527 0.057306 0.077009 99.739083
19 56 0.001646 0.003333 0.004833 0.006584 0.010251 0.015947 0.021845 0.028695 0.038486 0.054821 0.075266 99.738295
19 57 0.001507 0.002401 0.003408 0.005461 0.009547 0.014746 0.020001 0.026864 0.035817 0.048456 0.062657 99.769135
19 58 0.001260 0.001927 0.002603 0.004182 0.007667 0.012159 0.016696 0.022996 0.031850 0.044047 0.056954 99.797655
19 59 0.000953 0.001496 0.002111 0.003506 0.006523 0.010567 0.014953 0.021295 0.030387 0.043403 0.058040 99.806770
19 60 0.000834 0.001338 0.001917 0.003211 0.006005 0.009794 0.013884 0.019782 0.028478 0.041466 0.056991 99.816299
19 61 0.000867 0.001409 0.002052 0.003469 0.006614 0.011217 0.016457 0.024026 0.035307 0.052463 0.073761 99.772358
19 62 0.000992 0.001634 0.002355 0.003901 0.007335 0.012436 0.018007 0.026045 0.038885 0.059607 0.086463 99.742340
19 63 0.001525 0.002418 0.003385 0.005572 0.010458 0.017817 0.026068 0.038375 0.058588 0.090568 0.131670 99.613556
19 64 0.000917 0.001731 0.002562 0.003854 0.006714 0.011921 0.018339 0.027153 0.041914 0.070947 0.117154 99.696797
19 65 0.000814 0.001700 0.002870 0.004558 0.007646 0.013059 0.020220 0.029846 0.043752 0.067745 0.104160 99.703629
19 66 0.000704 0.001396 0.002152 0.003289 0.005901 0.010828 0.017406 0.027575 0.047111 0.090175 0.166155 99.627306
19 67 0.000531 0.000951 0.001473 0.002487 0.004785 0.008778 0.013543 0.019368 0.027821 0.043678 0.069126 99.807462
19 68 0.001424 0.003106 0.004513 0.005912 0.009090 0.015220 0.023507 0.037009 0.064177 0.122087 0.221468 99.492487
19 69 0.000548 0.000950 0.001457 0.002507 0.004922 0.009029 0.014200 0.021314 0.032054 0.050744 0.078476 99.783799
19 70 0.000917 0.001390 0.001974 0.003525 0.007169 0.012436 0.018553 0.027909 0.042961 0.066796 0.098943 99.717426
19 71 0.000873 0.002201 0.003890 0.005663 0.009034 0.014954 0.022326 0.031120 0.043540 0.065077 0.097204 99.704115
19 72 0.001669 0.002389 0.003297 0.005749 0.011268 0.018648 0.026559 0.038860 0.059337 0.093287 0.140536 99.598400
19 73 0.000849 0.001578 0.002526 0.004459 0.009056 0.016169 0.023668 0.033609 0.049844 0.076621 0.112509 99.669107
19 74 0.003614 0.006152 0.008350 0.012435 0.021063 0.033694 0.047453 0.069005 0.107222 0.172534 0.269467 99.249014
19 75 0.001257 0.002383 0.003757 0.006453 0.013680 0.027513 0.042431 0.057024 0.076981 0.112037 0.159351 99.497133
19 76 0.007395 0.017411 0.024301 0.029309 0.041611 0.063718 0.086258 0.112558 0.153695 0.220198 0.308988 98.934561
19 77 0.001537 0.003383 0.006281 0.011439 0.024512 0.052307 0.087005 0.117386 0.145723 0.192561 0.251461 99.106402
19 78 0.009064 0.027439 0.053010 0.069097 0.084759 0.114152 0.147676 0.178943 0.215074 0.268759 0.340152 98.491877
19 79 0.005406 0.011411 0.018776 0.029264 0.050615 0.084138 0.118379 0.152907 0.193786 0.248082 0.307446 98.779789
19 80 0.002047 0.004000 0.006582 0.011545 0.023389 0.043374 0.066614 0.095394 0.133830 0.183397 0.233785 99.196043
19 81 0.002760 0.005065 0.008315 0.015133 0.030307 0.050806 0.069837 0.093296 0.126643 0.169401 0.213220 99.215218
19 82 0.001624 0.002962 0.004627 0.007916 0.016026 0.030533 0.046701 0.063913 0.085922 0.119630 0.159752 99.460398
19 83 0.004211 0.011066 0.016110 0.018324 0.024242 0.037260 0.052392 0.069002 0.093060 0.134383 0.193188 99.346762
19 84 0.000994 0.001913 0.003123 0.005149 0.009435 0.016637 0.024613 0.033137 0.044063 0.063265 0.089998 99.707674
19 85 0.001102 0.001916 0.002795 0.004503 0.008332 0.014488 0.021524 0.030586 0.043756 0.064981 0.094005 99.712012
19 86 0.000611 0.001253 0.001978 0.003015 0.005179 0.009194 0.014581 0.022353 0.035242 0.059883 0.099653 99.747057
19 87 0.000545 0.000934 0.001439 0.002470 0.004596 0.007658 0.011190 0.016013 0.023057 0.035153 0.053211 99.843735
19 88 0.001927 0.002960 0.003818 0.005845 0.010268 0.016912 0.025476 0.040220 0.066740 0.114550 0.188930 99.522354
19 89 0.000644 0.001119 0.001636 0.002646 0.004859 0.008068 0.011579 0.016179 0.023037 0.034769 0.051999 99.843466
19 90 0.000398 0.000684 0.001026 0.001743 0.003377 0.005961 0.008901 0.012561 0.017499 0.025499 0.036387 99.885964
19 91 0.000669 0.001252 0.001809 0.002731 0.004832 0.008384 0.012753 0.019123 0.030219 0.052355 0.090855 99.775021
19 92 0.000841 0.001657 0.002490 0.003518 0.005467 0.008823 0.013307 0.019502 0.028778 0.046311 0.075672 99.793634
19 93 0.000675 0.001063 0.001394 0.002084 0.003639 0.005833 0.007994 0.010465 0.013615 0.018645 0.025147 99.909441
19 94 0.000799 0.001422 0.002027 0.002945 0.004716 0.007080 0.009453 0.012405 0.016561 0.023523 0.033156 99.885910
19 95 0.000803 0.001495 0.002103 0.002979 0.004923 0.008086 0.011738 0.016453 0.023555 0.036671 0.057665 99.833530
19 96 0.000992 0.001535 0.002041 0.003078 0.005251 0.008146 0.011095 0.014746 0.019457 0.026739 0.036259 99.870659
19 97 0.000829 0.001299 0.001740 0.002665 0.004749 0.007402 0.009776 0.012510 0.015967 0.020982 0.026675 99.895403
19 98 0.001238 0.002208 0.003102 0.004361 0.006707 0.009638 0.012392 0.015756 0.020440 0.027816 0.037160 99.859179
19 99 0.001119 0.001892 0.002615 0.003819 0.006273 0.009608 0.013090 0.017352 0.022927 0.031569 0.042648 99.847082
19 100 0.000901 0.001520 0.002093 0.003066 0.005106 0.007810 0.010492 0.013681 0.017838 0.024139 0.031639 99.881716
19 101 0.000891 0.001389 0.001842 0.002811 0.004974 0.007758 0.010405 0.013659 0.017936 0.024056 0.031017 99.883263
19 102 0.000754 0.001285 0.001896 0.003041 0.005446 0.008586 0.011704 0.015609 0.021008 0.029151 0.039115 99.862402
19 103 0.001335 0.002065 0.002691 0.004007 0.006803 0.010368 0.013878 0.018542 0.025271 0.035317 0.047625 99.832098
19 104 0.000776 0.001338 0.001956 0.003115 0.005656 0.009321 0.013279 0.018401 0.025917 0.037971 0.054022 99.828249
19 105 0.000736 0.001339 0.001998 0.003058 0.005248 0.008712 0.012700 0.017611 0.024257 0.035454 0.051357 99.837528
19 106 0.000759 0.001417 0.002132 0.003312 0.005905 0.010273 0.015610 0.022746 0.033655 0.053208 0.082392 99.768593
19 107 0.000430 0.000709 0.001034 0.001734 0.003374 0.006160 0.009629 0.014502 0.022061 0.035798 0.056067 99.848503
19 108 0.000596 0.001172 0.001859 0.002923 0.005112 0.009023 0.014232 0.021298 0.031800 0.050405 0.078245 99.783338
19 109 0.000285 0.000519 0.000782 0.001269 0.002358 0.004336 0.006944 0.010726 0.016944 0.029945 0.052532 99.873362
19 110 0.000312 0.000458 0.000654 0.001196 0.002415 0.004243 0.006598 0.010711 0.018494 0.033753 0.058265 99.862899
19 111 0.000183 0.000274 0.000396 0.000752 0.001632 0.002997 0.004803 0.008172 0.014953 0.028881 0.052365 99.884592
19 112 0.000272 0.000440 0.000641 0.001137 0.002301 0.004155 0.006546 0.010618 0.018164 0.033797 0.061479 99.860451
19 113 0.000383 0.000643 0.000954 0.001662 0.003217 0.005635 0.008848 0.014573 0.025084 0.045796 0.081659 99.811546
19 114 0.000372 0.000598 0.000860 0.001442 0.002653 0.004298 0.006210 0.009264 0.014257 0.023234 0.037518 99.899294
19 115 0.000185 0.000319 0.000473 0.000793 0.001522 0.002696 0.004149 0.006189 0.009272 0.015285 0.025757 99.933359
19 116 0.000429 0.000669 0.000929 0.001504 0.002643 0.004032 0.005501 0.007684 0.010932 0.016203 0.023734 99.925737
19 117 0.000400 0.000614 0.000854 0.001437 0.002669 0.004431 0.006458 0.009473 0.013998 0.022116 0.035445 99.902103
19 118 0.000450 0.000696 0.000960 0.001565 0.002888 0.004679 0.006522 0.009012 0.012649 0.018482 0.026170 99.915930
19 119 0.000375 0.000636 0.000906 0.001417 0.002469 0.003930 0.005501 0.007569 0.010589 0.015590 0.022421 99.928591
19 120 0.000228 0.000391 0.000569 0.000935 0.001772 0.003117 0.004676 0.006665 0.009467 0.014672 0.022765 99.934742
19 121 0.000450 0.000841 0.001254 0.001882 0.003177 0.005297 0.007763 0.010679 0.014496 0.021302 0.031435 99.901426
19 122 0.000545 0.000958 0.001407 0.002155 0.003652 0.005810 0.008135 0.010897 0.014595 0.020710 0.028889 99.902249
19 123 0.000416 0.000647 0.000858 0.001361 0.002538 0.004243 0.006071 0.008586 0.012447 0.018971 0.027699 99.916166
19 124 0.000318 0.000584 0.000899 0.001483 0.002741 0.004715 0.007021 0.009980 0.014142 0.021408 0.031946 99.904760
19 125 0.000521 0.000845 0.001216 0.002042 0.003984 0.006941 0.010048 0.013752 0.018861 0.027458 0.038735 99.875593
19 126 0.000907 0.002033 0.003260 0.004374 0.006428 0.010265 0.015004 0.020299 0.027048 0.038699 0.055229 99.816454
19 127 0.000324 0.000599 0.000931 0.001545 0.002950 0.005451 0.008642 0.012622 0.017891 0.027135 0.040480 99.881430
19 128 0.000436 0.000727 0.001089 0.001892 0.003738 0.006640 0.009963 0.014150 0.019681 0.028595 0.040127 99.872963
19 129 0.001347 0.002266 0.003207 0.004948 0.008469 0.013088 0.017558 0.023232 0.031748 0.045081 0.061902 99.787155
19 130 0.002118 0.003234 0.004153 0.006151 0.010456 0.016193 0.021798 0.029125 0.040089 0.056573 0.076547 99.733563
19 131 0.001119 0.001723 0.002475 0.004265 0.008066 0.012761 0.017097 0.022764 0.030871 0.042562 0.056013 99.800288
19 132 0.000589 0.001157 0.001804 0.002796 0.004844 0.008412 0.012901 0.018407 0.025520 0.037531 0.054607 99.831436
19 133 0.000608 0.001041 0.001535 0.002501 0.004590 0.007872 0.011541 0.016051 0.022066 0.032119 0.045520 99.854553
19 134 0.000510 0.000821 0.001217 0.002147 0.004238 0.007356 0.010813 0.015569 0.022610 0.034465 0.050356 99.849896
19 135 0.000587 0.001117 0.001655 0.002556 0.004670 0.008459 0.012880 0.018115 0.025410 0.039100 0.059115 99.826340
19 136 0.000522 0.000782 0.001098 0.001941 0.003945 0.006981 0.010273 0.014782 0.021805 0.034447 0.052625 99.850804
19 137 0.000663 0.001401 0.002235 0.003294 0.005489 0.009763 0.015306 0.021623 0.029934 0.046151 0.072256 99.791887
19 138 0.001248 0.002069 0.002945 0.004794 0.008325 0.013864 0.020519 0.029458 0.042635 0.066390 0.103502 99.704252
19 139 0.001073 0.001779 0.002530 0.004186 0.007539 0.013042 0.020000 0.029753 0.044645 0.072016 0.117313 99.686127
19 140 0.001108 0.001834 0.002649 0.004385 0.007560 0.012259 0.018063 0.026292 0.038290 0.058716 0.090955 99.737886
19 141 0.001333 0.002215 0.003076 0.004869 0.008288 0.013045 0.018743 0.026988 0.039477 0.060414 0.092711 99.728838
19 142 0.002043 0.003966 0.005859 0.008472 0.013019 0.021417 0.032870 0.048032 0.070396 0.112639 0.185917 99.495369
20 1 0.000662 0.001153 0.001757 0.002850 0.005065 0.008530 0.012589 0.017703 0.024104 0.034587 0.047934 99.843069
20 2 0.000543 0.000820 0.001157 0.002010 0.004025 0.006802 0.009851 0.014289 0.020531 0.029494 0.039070 99.871410
20 3 0.000577 0.000947 0.001397 0.002355 0.004542 0.007718 0.011291 0.016207 0.023017 0.033198 0.044621 99.854130
20 4 0.000634 0.000966 0.001346 0.002269 0.004488 0.007634 0.010944 0.015501 0.022072 0.032228 0.043675 99.858244
20 5 0.000495 0.000839 0.001255 0.002116 0.004128 0.007162 0.010580 0.015072 0.021203 0.030814 0.041989 99.864348
20 6 0.000447 0.000670 0.000985 0.001815 0.003802 0.006510 0.009401 0.013567 0.019682 0.028975 0.039504 99.874640
20 7 0.000473 0.000817 0.001216 0.002024 0.003935 0.006830 0.010117 0.014529 0.020933 0.031324 0.043977 99.863824
20 8 0.000553 0.000822 0.001190 0.002151 0.004370 0.007337 0.010580 0.015457 0.022892 0.034164 0.047334 99.853153
20 9 0.000559 0.000957 0.001457 0.002506 0.005010 0.008962 0.013621 0.019998 0.029484 0.044699 0.063359 99.809387
20 10 0.000705 0.001168 0.001752 0.003076 0.006268 0.011290 0.017156 0.025324 0.037659 0.057100 0.080465 99.758039
20 11 0.000740 0.001208 0.001861 0.003386 0.007100 0.013413 0.021337 0.032350 0.048493 0.074230 0.106367 99.689516
20 12 0.001338 0.002790 0.004538 0.007273 0.013843 0.026634 0.042703 0.061307 0.086888 0.129772 0.185005 99.437908
20 13 0.001861 0.003446 0.005729 0.010252 0.020560 0.038524 0.060610 0.089626 0.131973 0.199020 0.283526 99.154871
20 14 0.002776 0.004666 0.007027 0.012346 0.025517 0.048699 0.076408 0.114422 0.173911 0.265339 0.372208 98.896683
20 15 0.002160 0.004150 0.006782 0.012046 0.025704 0.054755 0.094255 0.142559 0.207791 0.315673 0.455257 98.678869
20 16 0.009180 0.027226 0.051477 0.068928 0.095066 0.154136 0.231643 0.314846 0.425483 0.619770 0.908451 97.093792
20 17 0.004305 0.008929 0.014809 0.025181 0.053396 0.121573 0.222187 0.334715 0.462094 0.657122 0.889765 97.205927
20 18 0.018576 0.060428 0.121221 0.163133 0.221865 0.348547 0.496257 0.621878 0.770975 1.024809 1.373969 94.778340
20 19 0.021625 0.058233 0.101570 0.140459 0.227883 0.424140 0.665981 0.867600 1.075813 1.386790 1.728300 93.301603
20 20 0.037655 0.070441 0.096749 0.144016 0.291173 0.597029 0.928063 1.189319 1.458718 1.788058 2.015052 91.383724
20 21 0.080102 0.259730 0.466722 0.556193 0.668137 0.909586 1.121157 1.207318 1.303549 1.529176 1.846869 90.051464
20 22 0.065817 0.249183 0.503588 0.581190 0.643692 0.909075 1.216122 1.355901 1.453484 1.704077 2.061223 89.256643
20 23 0.060749 0.142721 0.209872 0.307650 0.640560 1.382205 2.128105 2.435747 2.531868 2.728733 2.792988 84.638804
20 24 0.138898 0.373103 0.523601 0.609274 0.959083 1.687205 2.216496 2.270752 2.300737 2.515402 2.650685 83.754763
20 25 0.084851 0.269205 0.455147 0.516124 0.665857 1.117021 1.671027 1.995283 2.174108 2.446475 2.701050 85.903855
20 26 0.152708 0.477933 0.799896 0.932396 1.255247 1.999888 2.634955 2.720462 2.653810 2.742732 2.821410 80.808562
20 27 0.404089 1.242450 1.755370 1.722065 2.005359 2.687231 2.991103 2.714609 2.472025 2.430360 2.406081 77.169258
20 28 0.135223 0.434796 0.773145 0.933285 1.297168 2.209150 3.057397 3.176306 3.001439 2.973365 2.913626 79.095099
20 29 0.080349 0.208716 0.346238 0.465046 0.802666 1.665233 2.682027 3.173722 3.247192 3.345175 3.289904 80.693729
20 30 0.352947 0.989200 1.482476 1.664867 2.067636 2.721931 2.968135 2.764984 2.674440 2.786925 2.864203 76.662256
20 31 0.284698 0.962586 1.593565 1.731855 2.085864 2.841860 3.159541 2.830323 2.538928 2.485298 2.489167 76.996311
20 32 0.087131 0.171273 0.265465 0.418009 0.787400 1.510025 2.313435 2.872636 3.204978 3.504056 3.593309 81.272289
20 33 0.059558 0.116188 0.194566 0.356189 0.739985 1.305018 1.794933 2.257995 2.858421 3.422626 3.651639 83.242882
20 34 0.440688 0.506383 0.589750 0.970791 1.628824 2.079240 2.191898 2.322691 2.538835 2.735906 2.817217 81.177778
20 35 0.146380 0.308477 0.419831 0.560479 0.928278 1.455319 1.774262 1.944311 2.262774 2.705986 2.993423 84.500478
20 36 0.029330 0.048092 0.072036 0.130367 0.279087 0.530295 0.803967 1.127212 1.579967 2.169763 2.723662 90.506222
20 37 0.014889 0.025376 0.038483 0.068093 0.142592 0.282556 0.453815 0.664975 0.965909 1.387993 1.837426 94.117893
20 38 0.020580 0.056553 0.101672 0.138675 0.210112 0.367415 0.554805 0.714966 0.899670 1.198244 1.574188 94.163124
20 39 0.010921 0.031042 0.060123 0.083405 0.118619 0.203222 0.320734 0.437125 0.571773 0.804850 1.145968 96.212220
20 40 0.002351 0.004840 0.008454 0.015001 0.030867 0.065397 0.115100 0.176671 0.260447 0.396446 0.577424 98.347000
20 41 0.001927 0.003511 0.005606 0.010155 0.021741 0.044055 0.073465 0.114867 0.182042 0.292103 0.436767 98.813759
20 42 0.001609 0.002758 0.004261 0.007767 0.016705 0.033178 0.053178 0.078906 0.118360 0.185384 0.277385 99.220512
20 43 0.003076 0.008502 0.016728 0.023110 0.031881 0.052191 0.081398 0.119987 0.180668 0.293615 0.474775 98.714069
20 44 0.000610 0.001144 0.001904 0.003397 0.006853 0.014490 0.026524 0.042000 0.060875 0.094357 0.147186 99.600659
20 45 0.002521 0.006064 0.010221 0.014738 0.023123 0.040370 0.065709 0.104562 0.171478 0.300129 0.517801 98.743282
20 46 0.000565 0.001005 0.001619 0.002961 0.006223 0.013024 0.022959 0.036587 0.055898 0.091688 0.149016 99.618454
20 47 0.001689 0.004107 0.007367 0.011204 0.017984 0.031844 0.053156 0.085766 0.140486 0.246439 0.427272 98.972683
20 48 0.001830 0.003169 0.004838 0.008519 0.017450 0.034391 0.059312 0.102115 0.181166 0.328329 0.549370 98.709507
20 49 0.000338 0.000604 0.000999 0.001970 0.004534 0.009766 0.017950 0.032249 0.058812 0.112771 0.203755 99.556252
20 50 0.001089 0.001756 0.002720 0.005412 0.012998 0.028247 0.052947 0.101741 0.200341 0.371192 0.592217 98.629343
20 51 0.000431 0.000775 0.001246 0.002356 0.005299 0.011204 0.020157 0.035734 0.064683 0.121010 0.208236 99.528867
20 52 0.000489 0.000829 0.001299 0.002430 0.005235 0.010319 0.017741 0.030719 0.053936 0.096105 0.158093 99.622803
20 53 0.000563 0.000903 0.001375 0.002621 0.005769 0.011380 0.019492 0.034122 0.061339 0.109421 0.176144 99.576876
20 54 0.000415 0.000692 0.001073 0.001978 0.004129 0.007740 0.012536 0.020203 0.032938 0.055559 0.087943 99.774795
20 55 0.000677 0.001061 0.001577 0.002882 0.005950 0.010881 0.017340 0.027738 0.044508 0.071382 0.105713 99.710293
20 56 0.000601 0.001252 0.002054 0.003302 0.006198 0.011687 0.019099 0.028822 0.042727 0.066630 0.099043 99.718588
20 57 0.000467 0.000768 0.001192 0.002193 0.004556 0.008454 0.013476 0.020731 0.031156 0.047672 0.068406 99.800924
20 58 0.000416 0.000668 0.000983 0.001778 0.003771 0.006955 0.010884 0.016791 0.026073 0.040916 0.059148 99.831621
20 59 0.000366 0.000611 0.000917 0.001610 0.003276 0.006003 0.009499 0.014876 0.023491 0.038165 0.057598 99.843590
20 60 0.000329 0.000553 0.000826 0.001459 0.002998 0.005492 0.008602 0.013374 0.021219 0.034740 0.052852 99.857556
20 61 0.000402 0.000687 0.001031 0.001778 0.003569 0.006637 0.010648 0.016856 0.027314 0.046234 0.073799 99.811042
20 62 0.000486 0.000816 0.001203 0.002094 0.004314 0.008273 0.013354 0.021066 0.034019 0.057956 0.093097 99.763326
20 63 0.000938 0.001647 0.002470 0.004168 0.008110 0.015244 0.024882 0.040464 0.068579 0.120932 0.201594 99.510975
20 64 0.000694 0.001396 0.002190 0.003480 0.006512 0.012770 0.021961 0.036953 0.065588 0.126600 0.230386 99.491470
20 65 0.000438 0.000945 0.001672 0.002782 0.004930 0.009470 0.016944 0.029087 0.049757 0.091901 0.169754 99.622320
20 66 0.000674 0.001502 0.002612 0.004277 0.007863 0.015755 0.030030 0.058168 0.118446 0.250466 0.478167 99.032042
20 67 0.000279 0.000513 0.000835 0.001507 0.003084 0.006300 0.011269 0.018814 0.030871 0.055821 0.102884 99.767822
20 68 0.000812 0.002132 0.003961 0.005849 0.009052 0.016440 0.030533 0.059306 0.121938 0.259573 0.503043 98.987360
20 69 0.000214 0.000384 0.000629 0.001173 0.002503 0.005144 0.009289 0.015951 0.026845 0.047978 0.084971 99.804918
20 70 0.000358 0.000572 0.000860 0.001656 0.003791 0.007547 0.012869 0.022295 0.040059 0.072631 0.121445 99.715914
20 71 0.000337 0.000841 0.001511 0.002404 0.004446 0.008837 0.015864 0.025923 0.041425 0.070639 0.118282 99.709488
20 72 0.000612 0.000994 0.001496 0.002798 0.006236 0.012281 0.020408 0.034403 0.061135 0.112378 0.191576 99.555681
20 73 0.000276 0.000518 0.000888 0.001713 0.003843 0.008157 0.014661 0.024519 0.040342 0.069868 0.117322 99.717892
20 74 0.001701 0.003580 0.005970 0.009860 0.018825 0.035342 0.058182 0.099287 0.183660 0.344939 0.594354 98.644299
20 75 0.000636 0.001263 0.002141 0.003807 0.007997 0.017091 0.030768 0.048531 0.073042 0.117610 0.188621 99.508494
20 76 0.003244 0.009451 0.018314 0.025364 0.035699 0.058457 0.091329 0.136565 0.208182 0.332510 0.516108 98.564775
20 77 0.000575 0.001236 0.002266 0.004186 0.009253 0.021912 0.042908 0.070029 0.105958 0.171041 0.267930 99.302706
20 78 0.002092 0.005681 0.011523 0.019547 0.037370 0.074294 0.124714 0.181252 0.247591 0.338715 0.443866 98.513354
20 79 0.001274 0.002397 0.004030 0.007635 0.017016 0.035457 0.061122 0.098065 0.153857 0.236567 0.333881 99.048700
20 80 0.000751 0.001410 0.002321 0.004314 0.009386 0.018759 0.030861 0.048799 0.078452 0.127078 0.190756 99.487112
20 81 0.000789 0.001436 0.002495 0.005038 0.011556 0.022802 0.036500 0.056053 0.086125 0.131079 0.186441 99.459688
20 82 0.000582 0.001023 0.001636 0.003053 0.006564 0.013172 0.021929 0.034213 0.052778 0.084846 0.130092 99.650110
20 83 0.001353 0.003736 0.007003 0.009768 0.015166 0.027272 0.043930 0.063745 0.091631 0.141556 0.215871 99.378963
20 84 0.000363 0.000642 0.001048 0.001940 0.004091 0.008300 0.014201 0.022036 0.032642 0.050819 0.077223 99.786697
20 85 0.000456 0.000788 0.001213 0.002153 0.004396 0.008533 0.014218 0.022804 0.036661 0.061131 0.097646 99.750004
20 86 0.000409 0.000854 0.001390 0.002211 0.003947 0.007347 0.012348 0.020373 0.034762 0.064492 0.117735 99.734131
20 87 0.000274 0.000471 0.000740 0.001321 0.002556 0.004477 0.006932 0.010598 0.016339 0.027095 0.045053 99.884146
20 88 0.000979 0.001554 0.002100 0.003412 0.006510 0.011932 0.020007 0.035422 0.066018 0.127803 0.233303 99.490957
20 89 0.000328 0.000544 0.000789 0.001337 0.002629 0.004687 0.007132 0.010593 0.016086 0.026677 0.044792 99.884405
20 90 0.000225 0.000363 0.000540 0.000975 0.002012 0.003696 0.005711 0.008536 0.012744 0.020011 0.030748 99.914436
20 91 0.000593 0.001138 0.001690 0.002528 0.004243 0.007331 0.012012 0.020565 0.037602 0.075412 0.149911 99.686976
20 92 0.000559 0.001080 0.001586 0.002291 0.003784 0.006579 0.010573 0.016623 0.026839 0.049015 0.092530 99.788542
20 93 0.000330 0.000501 0.000676 0.001102 0.002068 0.003463 0.004953 0.006840 0.009425 0.013877 0.020054 99.936711
20 94 0.000405 0.000685 0.000969 0.001516 0.002731 0.004642 0.006828 0.009685 0.013799 0.021094 0.032293 99.905352
20 95 0.000630 0.001242 0.001861 0.002685 0.004255 0.007012 0.011053 0.017779 0.029960 0.055992 0.105781 99.761753
20 96 0.000548 0.000853 0.001176 0.001877 0.003373 0.005489 0.007857 0.011088 0.015747 0.023869 0.036151 99.891974
20 97 0.000399 0.000610 0.000831 0.001355 0.002563 0.004241 0.005949 0.008113 0.011034 0.015596 0.021092 99.928221
20 98 0.000624 0.001066 0.001531 0.002350 0.004062 0.006525 0.009169 0.012448 0.016874 0.024149 0.034221 99.886982
20 99 0.000675 0.001138 0.001603 0.002433 0.004118 0.006544 0.009388 0.013336 0.019061 0.028866 0.043360 99.869478
20 100 0.000440 0.000712 0.001009 0.001613 0.002944 0.004774 0.006732 0.009235 0.012581 0.017910 0.024660 99.917393
20 101 0.000427 0.000658 0.000889 0.001435 0.002707 0.004445 0.006226 0.008559 0.011832 0.016895 0.022988 99.922932
20 102 0.000358 0.000597 0.000882 0.001485 0.002838 0.004772 0.006934 0.009864 0.014178 0.021219 0.030437 99.906435
20 103 0.000576 0.000907 0.001256 0.002027 0.003748 0.006124 0.008670 0.012156 0.017334 0.025592 0.036429 99.885177
20 104 0.000403 0.000686 0.001010 0.001671 0.003191 0.005622 0.008547 0.012501 0.018438 0.028737 0.043613 99.875582
20 105 0.000572 0.001049 0.001548 0.002375 0.004100 0.006942 0.010414 0.015002 0.021758 0.033823 0.052320 99.850092
20 106 0.000589 0.001108 0.001696 0.002715 0.004999 0.009306 0.015387 0.024448 0.039323 0.068031 0.115165 99.717232
20 107 0.000578 0.001032 0.001584 0.002672 0.005036 0.009054 0.014344 0.022631 0.036911 0.063834 0.106550 99.735773
20 108 0.000618 0.001273 0.002088 0.003277 0.005619 0.010279 0.017620 0.029642 0.050512 0.092094 0.164141 99.622837
20 109 0.000448 0.000934 0.001558 0.002548 0.004529 0.008543 0.015120 0.026884 0.049050 0.095424 0.177394 99.617567
20 110 0.000343 0.000528 0.000803 0.001538 0.003293 0.006570 0.011997 0.023094 0.046550 0.096466 0.182959 99.625858
20 111 0.000228 0.000358 0.000542 0.001092 0.002608 0.005544 0.010395 0.020953 0.045119 0.097193 0.186172 99.629795
20 112 0.000268 0.000452 0.000688 0.001296 0.002866 0.005996 0.011305 0.022352 0.046356 0.099387 0.195631 99.613407
20 113 0.000309 0.000544 0.000860 0.001641 0.003634 0.007662 0.014579 0.029195 0.060463 0.124863 0.233464 99.522787
20 114 0.000229 0.000378 0.000569 0.001038 0.002107 0.003957 0.006639 0.011512 0.020671 0.039446 0.073226 99.840229
20 115 0.000187 0.000343 0.000517 0.000868 0.001669 0.003128 0.005236 0.008992 0.016296 0.032602 0.064906 99.865261
20 116 0.000317 0.000507 0.000724 0.001211 0.002193 0.003598 0.005319 0.008023 0.012318 0.020343 0.034381 99.911066
20 117 0.000577 0.000933 0.001284 0.002072 0.003727 0.006538 0.010624 0.018450 0.033689 0.065577 0.126778 99.729754
20 118 0.000362 0.000567 0.000790 0.001322 0.002498 0.004275 0.006336 0.009390 0.014199 0.022800 0.036128 99.901333
20 119 0.000286 0.000470 0.000660 0.001070 0.001989 0.003435 0.005137 0.007519 0.011128 0.017545 0.027283 99.923475
20 120 0.000418 0.000789 0.001156 0.001717 0.002775 0.004600 0.007064 0.011007 0.017590 0.031340 0.058247 99.863300
20 121 0.000580 0.001146 0.001714 0.002456 0.003838 0.006348 0.009692 0.014502 0.021820 0.036133 0.061481 99.840288
20 122 0.000336 0.000570 0.000834 0.001374 0.002611 0.004634 0.007028 0.010145 0.014577 0.022241 0.033029 99.902622
20 123 0.000483 0.000767 0.001020 0.001602 0.002915 0.004910 0.007137 0.010306 0.015251 0.024149 0.037580 99.893881
20 124 0.000550 0.001099 0.001692 0.002507 0.003896 0.006162 0.009143 0.013591 0.020529 0.033563 0.056087 99.851183
20 125 0.000389 0.000619 0.000874 0.001471 0.002895 0.005283 0.008146 0.011957 0.017421 0.026887 0.040279 99.883776
20 126 0.000636 0.001332 0.002047 0.002883 0.004592 0.007818 0.012029 0.017272 0.024432 0.037377 0.056956 99.832625
20 127 0.000409 0.000793 0.001262 0.002032 0.003470 0.005818 0.008894 0.013280 0.019645 0.030953 0.048582 99.864863
20 128 0.000391 0.000638 0.000921 0.001577 0.003054 0.005389 0.008179 0.012086 0.017724 0.027130 0.040069 99.882843
20 129 0.000597 0.000972 0.001387 0.002307 0.004436 0.007669 0.011264 0.016212 0.023878 0.036324 0.052392 99.842560
20 130 0.001451 0.002230 0.002887 0.004433 0.007940 0.012747 0.017546 0.024309 0.035262 0.052826 0.075222 99.763145
20 131 0.000802 0.001216 0.001715 0.002971 0.005794 0.009617 0.013540 0.018991 0.027030 0.039168 0.053911 99.825245
20 132 0.000800 0.001757 0.002788 0.003976 0.006220 0.010408 0.015916 0.023060 0.032991 0.050821 0.078246 99.773018
20 133 0.000616 0.001103 0.001668 0.002735 0.005049 0.008972 0.013689 0.019743 0.028031 0.042277 0.062665 99.813450
20 134 0.000569 0.000982 0.001479 0.002569 0.005212 0.010184 0.016797 0.026042 0.039430 0.063067 0.096736 99.736927
20 135 0.001428 0.003266 0.005407 0.007949 0.012477 0.020707 0.031753 0.047135 0.070622 0.111505 0.171217 99.516533
20 136 0.000856 0.001463 0.002214 0.003908 0.008111 0.016456 0.028293 0.045108 0.069702 0.112706 0.174650 99.536532
20 137 0.001661 0.004553 0.008811 0.012892 0.018369 0.029336 0.046623 0.072378 0.111890 0.181386 0.293785 99.218315
20 138 0.001594 0.003028 0.004564 0.006804 0.010942 0.018957 0.030883 0.049571 0.079945 0.136135 0.227087 99.430488
20 139 0.002279 0.004463 0.006824 0.011307 0.020656 0.040282 0.072648 0.125526 0.217568 0.388624 0.662092 98.447733
20 140 0.001224 0.002291 0.003658 0.006517 0.012134 0.023242 0.041350 0.071549 0.124270 0.224658 0.396271 99.092836
20 141 0.001126 0.001986 0.002985 0.005293 0.010254 0.019604 0.034323 0.058278 0.099201 0.176265 0.308295 99.282389
20 142 0.002074 0.004681 0.008032 0.012932 0.022458 0.044349 0.083023 0.143722 0.246240 0.437092 0.748828 98.246574
21 1 0.000689 0.001175 0.001723 0.002698 0.004591 0.007373 0.010493 0.014567 0.019873 0.028540 0.039649 99.868629
21 2 0.000499 0.000740 0.001042 0.001813 0.003528 0.005709 0.008046 0.011579 0.016556 0.023640 0.031328 99.895522
21 3 0.000490 0.000768 0.001117 0.001917 0.003686 0.006123 0.008847 0.012784 0.018274 0.026392 0.035675 99.883924
21 4 0.000532 0.000795 0.001122 0.001946 0.003803 0.006238 0.008803 0.012615 0.018237 0.026784 0.036543 99.882584
21 5 0.000438 0.000705 0.001025 0.001739 0.003375 0.005697 0.008307 0.012012 0.017253 0.025333 0.034825 99.889290
21 6 0.000373 0.000547 0.000800 0.001494 0.003093 0.005184 0.007434 0.010842 0.015911 0.023689 0.032773 99.897861
21 7 0.000390 0.000654 0.000950 0.001599 0.003159 0.005523 0.008228 0.011953 0.017328 0.026008 0.036730 99.887480
21 8 0.000429 0.000616 0.000892 0.001667 0.003452 0.005833 0.008488 0.012544 0.018612 0.027829 0.038796 99.880840
21 9 0.000500 0.000826 0.001225 0.002128 0.004261 0.007482 0.011200 0.016468 0.024430 0.037020 0.052542 99.841917
21 10 0.000627 0.000976 0.001431 0.002548 0.005144 0.009036 0.013572 0.020105 0.029818 0.044822 0.063094 99.808825
21 11 0.000701 0.001064 0.001595 0.002969 0.006097 0.010794 0.016295 0.024231 0.036049 0.054576 0.077918 99.767708
21 12 0.001414 0.002687 0.004003 0.006146 0.011214 0.020475 0.031577 0.044965 0.064075 0.095731 0.137054 99.580656
21 13 0.001752 0.002985 0.004784 0.008546 0.016270 0.028223 0.042638 0.063282 0.094690 0.143717 0.207544 99.385569
21 14 0.002111 0.003171 0.004764 0.008840 0.017899 0.032281 0.049790 0.076223 0.117922 0.182606 0.265531 99.238865
21 15 0.001474 0.002518 0.004074 0.007758 0.016584 0.032882 0.053830 0.083254 0.129988 0.211445 0.325410 99.130784
21 16 0.004461 0.009764 0.016191 0.024753 0.044576 0.090657 0.156641 0.232641 0.328953 0.489478 0.708315 97.893566
21 17 0.002220 0.003790 0.006459 0.013006 0.029053 0.061460 0.107413 0.172310 0.270322 0.436759 0.665769 98.231437
21 18 0.006822 0.016152 0.029710 0.049433 0.091096 0.180138 0.301064 0.434837 0.597655 0.847391 1.159743 96.285958
21 19 0.007499 0.016034 0.028822 0.051051 0.102118 0.206382 0.345199 0.511414 0.739441 1.084491 1.484562 95.422985
21 20 0.017307 0.028678 0.045406 0.087038 0.193198 0.381561 0.594654 0.831914 1.129348 1.516797 1.878817 93.295281
21 21 0.027498 0.074015 0.149879 0.239667 0.386083 0.644912 0.922238 1.123859 1.302229 1.577682 1.900246 91.651692
21 22 0.015225 0.039986 0.075551 0.120345 0.227625 0.483131 0.832089 1.137824 1.421238 1.825285 2.235164 91.586534
21 23 0.017361 0.031285 0.055393 0.128327 0.370757 0.841343 1.302201 1.671908 2.068081 2.574192 2.911659 88.027493
21 24 0.100574 0.295824 0.529276 0.695095 0.945555 1.368033 1.674520 1.771222 1.900502 2.216788 2.572090 85.930521
21 25 0.026417 0.060031 0.108031 0.185998 0.382229 0.809733 1.328443 1.726682 2.036100 2.459067 2.825627 88.051637
21 26 0.042124 0.094066 0.167962 0.298368 0.640537 1.330001 2.025263 2.427370 2.714001 3.091479 3.267702 83.901128
21 27 0.334436 0.761468 1.071349 1.331662 1.843392 2.511242 2.717693 2.485155 2.274793 2.232189 2.209943 80.226679
21 28 0.144575 0.408527 0.753097 1.037281 1.438581 2.180245 2.806417 2.911624 2.782669 2.752213 2.747629 80.037140
21 29 0.059858 0.124813 0.204057 0.325497 0.620174 1.274287 2.164294 2.920587 3.336157 3.550484 3.503643 81.916145
21 30 0.237582 0.555229 0.833384 1.161060 1.878208 2.836800 3.167831 2.901203 2.676591 2.676919 2.672612 78.402586
21 31 0.498226 1.358974 1.861461 1.832228 1.950357 2.320739 2.432955 2.221866 2.075503 2.092864 2.148493 79.206335
21 32 0.090724 0.173791 0.284551 0.501347 1.007977 1.898207 2.708340 3.034701 3.006530 3.002725 2.960491 81.330614
21 33 0.054755 0.099062 0.166019 0.327266 0.735567 1.399922 2.004717 2.436695 2.747847 2.940335 2.932784 84.155035
21 34 0.562610 0.799501 0.923236 1.205175 1.560739 1.746997 1.714761 1.696644 1.778479 1.927582 2.065692 84.018584
21 35 0.211791 0.469929 0.625545 0.772131 1.135308 1.603649 1.805934 1.817809 1.914164 2.107096 2.249366 85.287273
21 36 0.030035 0.048441 0.074354 0.139384 0.307659 0.617859 0.992395 1.404676 1.863645 2.326294 2.625786 89.569469
21 37 0.016754 0.028115 0.044267 0.083600 0.180620 0.355843 0.563164 0.791425 1.063424 1.413509 1.764226 93.695055
21 38 0.023417 0.064448 0.126041 0.184284 0.264138 0.414365 0.596761 0.761672 0.938354 1.196480 1.532412 93.897627
21 39 0.008281 0.019186 0.033603 0.052351 0.092535 0.183685 0.317160 0.464421 0.634073 0.890645 1.218097 96.085966
21 40 0.001826 0.003257 0.005482 0.010549 0.022644 0.046495 0.081620 0.134945 0.222280 0.371622 0.579187 98.520092
21 41 0.001590 0.002633 0.004205 0.007964 0.016650 0.032388 0.055032 0.092014 0.155556 0.264218 0.416790 98.950961
21 42 0.001312 0.001978 0.003025 0.005859 0.012256 0.022657 0.036092 0.057500 0.093804 0.156318 0.246971 99.362232
21 43 0.001782 0.003568 0.005671 0.008963 0.016383 0.032382 0.057292 0.093552 0.152135 0.262129 0.441107 98.925032
21 44 0.000537 0.000866 0.001364 0.002601 0.005311 0.009988 0.016341 0.026069 0.041743 0.071711 0.122039 99.701431
21 45 0.001563 0.002981 0.004637 0.007510 0.013987 0.028209 0.051533 0.091017 0.163236 0.309430 0.562825 98.763071
21 46 0.000515 0.000811 0.001249 0.002419 0.005187 0.010103 0.016671 0.026987 0.044479 0.079439 0.139777 99.672364
21 47 0.001394 0.002881 0.004704 0.007504 0.013630 0.027088 0.049918 0.089120 0.161899 0.309395 0.562774 98.769693
21 48 0.001709 0.002679 0.004068 0.007854 0.017269 0.035122 0.064058 0.120903 0.232922 0.432673 0.719625 98.361118
21 49 0.000302 0.000519 0.000886 0.001857 0.004371 0.009504 0.018238 0.035267 0.069438 0.140473 0.262811 99.456332
21 50 0.001024 0.001652 0.002761 0.006081 0.015311 0.033868 0.066388 0.135033 0.273940 0.503109 0.795527 98.165310
21 51 0.000410 0.000718 0.001188 0.002373 0.005496 0.011857 0.022381 0.042236 0.080412 0.153031 0.263214 99.416680
21 52 0.000397 0.000653 0.001040 0.002055 0.004612 0.009323 0.016622 0.030281 0.055908 0.103940 0.178096 99.597071
21 53 0.000414 0.000656 0.001044 0.002130 0.004890 0.009898 0.017875 0.033598 0.064409 0.120335 0.201144 99.543606
21 54 0.000328 0.000523 0.000812 0.001566 0.003352 0.006317 0.010483 0.017690 0.030073 0.052345 0.085253 99.791260
21 55 0.000457 0.000682 0.001026 0.001999 0.004306 0.007886 0.012776 0.021539 0.037010 0.063065 0.098160 99.751097
21 56 0.000405 0.000739 0.001121 0.001876 0.003851 0.007720 0.013305 0.021493 0.034218 0.056268 0.086070 99.772936
21 57 0.000361 0.000542 0.000808 0.001527 0.003206 0.005738 0.009057 0.014538 0.023288 0.037428 0.055685 99.847822
21 58 0.000329 0.000489 0.000709 0.001319 0.002775 0.004885 0.007526 0.011884 0.019013 0.030567 0.045357 99.875149
21 59 0.000318 0.000487 0.000696 0.001225 0.002442 0.004205 0.006407 0.010013 0.015940 0.026049 0.039821 99.892393
21 60 0.000281 0.000430 0.000616 0.001094 0.002213 0.003823 0.005758 0.008809 0.013714 0.022098 0.033566 99.907595
21 61 0.000337 0.000523 0.000749 0.001305 0.002584 0.004522 0.006920 0.010689 0.017020 0.028444 0.045244 99.881660
21 62 0.000370 0.000557 0.000794 0.001415 0.002822 0.004942 0.007518 0.011615 0.018507 0.031024 0.049671 99.870768
21 63 0.000573 0.000878 0.001264 0.002257 0.004553 0.008330 0.013329 0.021605 0.036156 0.062865 0.103822 99.744366
21 64 0.000424 0.000697 0.001012 0.001703 0.003254 0.006046 0.009968 0.016455 0.028191 0.052340 0.094552 99.785358
21 65 0.000273 0.000473 0.000714 0.001236 0.002408 0.004571 0.007691 0.012715 0.021495 0.039379 0.070575 99.838472
21 66 0.000297 0.000503 0.000744 0.001285 0.002568 0.005123 0.009255 0.016970 0.032744 0.069291 0.142771 99.718446
21 67 0.000208 0.000320 0.000466 0.000851 0.001687 0.003010 0.004773 0.007640 0.012423 0.021978 0.039018 99.907627
21 68 0.000309 0.000581 0.000893 0.001481 0.002906 0.005894 0.010733 0.018817 0.033538 0.065963 0.131879 99.727005
21 69 0.000149 0.000228 0.000345 0.000668 0.001396 0.002496 0.004015 0.006660 0.011170 0.019673 0.034128 99.919073
21 70 0.000238 0.000331 0.000482 0.000974 0.002165 0.003887 0.006196 0.010432 0.018029 0.031293 0.051397 99.874579
21 71 0.000218 0.000452 0.000692 0.001098 0.002168 0.004321 0.007504 0.012016 0.018901 0.031633 0.051611 99.869385
21 72 0.000287 0.000415 0.000625 0.001249 0.002749 0.005061 0.008175 0.013695 0.023384 0.041112 0.069764 99.833487
21 73 0.000181 0.000294 0.000449 0.000848 0.001840 0.003572 0.005961 0.009808 0.016410 0.028982 0.049101 99.882549
21 74 0.000503 0.000806 0.001248 0.002365 0.005131 0.010604 0.019140 0.033720 0.059424 0.109305 0.196538 99.561218
21 75 0.000330 0.000532 0.000811 0.001510 0.003141 0.006002 0.009942 0.016383 0.027787 0.050176 0.087629 99.795754
21 76 0.000831 0.001559 0.002478 0.004338 0.009323 0.020934 0.039691 0.065160 0.099653 0.158276 0.248333 99.349423
21 77 0.000294 0.000498 0.000781 0.001481 0.003253 0.006863 0.012402 0.021520 0.037419 0.069531 0.123688 99.722269
21 78 0.000680 0.001285 0.002104 0.003887 0.008765 0.019632 0.037183 0.065917 0.114065 0.191341 0.290125 99.265015
21 79 0.000592 0.000937 0.001495 0.003032 0.006847 0.013556 0.023075 0.039606 0.068217 0.116128 0.182267 99.544252
21 80 0.000357 0.000585 0.000909 0.001752 0.003857 0.007537 0.012470 0.020590 0.034315 0.058448 0.093324 99.765852
21 81 0.000354 0.000560 0.000885 0.001766 0.003887 0.007484 0.012477 0.021236 0.036622 0.062756 0.098407 99.753565
21 82 0.000308 0.000480 0.000730 0.001405 0.002965 0.005523 0.008884 0.014287 0.023036 0.038824 0.062508 99.841053
21 83 0.000553 0.001036 0.001558 0.002532 0.005153 0.010943 0.019626 0.031166 0.047098 0.073421 0.111038 99.695875
21 84 0.000228 0.000355 0.000533 0.000989 0.002035 0.003750 0.006001 0.009504 0.015003 0.024793 0.038844 99.897965
21 85 0.000269 0.000417 0.000625 0.001173 0.002418 0.004379 0.006893 0.010881 0.017232 0.028468 0.045796 99.881449
21 86 0.000209 0.000372 0.000576 0.000994 0.001950 0.003686 0.006106 0.009726 0.015409 0.026204 0.044472 99.890295
21 87 0.000182 0.000282 0.000424 0.000790 0.001601 0.002760 0.004173 0.006322 0.009544 0.015076 0.023198 99.935651
21 88 0.000533 0.000781 0.001102 0.001969 0.003849 0.006520 0.009859 0.015663 0.025864 0.045622 0.081578 99.806660
21 89 0.000229 0.000355 0.000506 0.000886 0.001759 0.002999 0.004396 0.006441 0.009600 0.015139 0.023328 99.934360
21 90 0.000146 0.000228 0.000349 0.000663 0.001363 0.002376 0.003576 0.005397 0.008172 0.012949 0.019904 99.944875
21 91 0.000317 0.000517 0.000744 0.001243 0.002321 0.004065 0.006466 0.010407 0.017146 0.030814 0.057145 99.868816
21 92 0.000312 0.000522 0.000747 0.001215 0.002275 0.003972 0.006110 0.009224 0.014183 0.024085 0.041804 99.895553
21 93 0.000226 0.000316 0.000430 0.000767 0.001517 0.002440 0.003366 0.004656 0.006444 0.009373 0.013225 99.957239
21 94 0.000227 0.000348 0.000501 0.000866 0.001666 0.002796 0.004108 0.006011 0.008747 0.013345 0.020091 99.941298
21 95 0.000330 0.000554 0.000788 0.001265 0.002302 0.004006 0.006386 0.010267 0.016954 0.030919 0.057946 99.868282
21 96 0.000350 0.000511 0.000719 0.001255 0.002423 0.003944 0.005598 0.007912 0.011131 0.016616 0.024675 99.924866
21 97 0.000263 0.000375 0.000517 0.000909 0.001819 0.002960 0.004090 0.005650 0.007781 0.011067 0.014997 99.949577
21 98 0.000359 0.000558 0.000798 0.001341 0.002548 0.004239 0.006140 0.008757 0.012338 0.018026 0.025704 99.919195
21 99 0.000437 0.000688 0.000964 0.001562 0.002833 0.004579 0.006674 0.009843 0.014608 0.022754 0.034752 99.900307
21 100 0.000334 0.000513 0.000731 0.001233 0.002368 0.003839 0.005384 0.007421 0.010062 0.014173 0.019296 99.934647
21 101 0.000327 0.000475 0.000639 0.001082 0.002102 0.003350 0.004564 0.006290 0.008822 0.012716 0.017396 99.942240
21 102 0.000276 0.000429 0.000620 0.001084 0.002113 0.003465 0.004982 0.007248 0.010720 0.016382 0.024030 99.928648
21 103 0.000443 0.000626 0.000853 0.001477 0.002857 0.004587 0.006458 0.009298 0.013600 0.020255 0.028957 99.910591
21 104 0.000340 0.000526 0.000747 0.001287 0.002564 0.004463 0.006727 0.010149 0.015815 0.025862 0.040713 99.890806
21 105 0.000393 0.000625 0.000898 0.001520 0.002869 0.004950 0.007540 0.011400 0.017570 0.028767 0.046359 99.877111
21 106 0.000455 0.000770 0.001151 0.001989 0.003988 0.007742 0.013428 0.023325 0.042402 0.080864 0.145709 99.678181
21 107 0.000443 0.000725 0.001128 0.002130 0.004524 0.008929 0.015599 0.027556 0.050154 0.093883 0.165078 99.629856
21 108 0.000535 0.001010 0.001649 0.002960 0.006193 0.013288 0.025707 0.049132 0.095839 0.188619 0.337701 99.277363
21 109 0.000410 0.000845 0.001485 0.002807 0.006237 0.014578 0.030438 0.061470 0.123423 0.245811 0.438666 99.073828
21 110 0.000365 0.000590 0.001007 0.002275 0.005935 0.014211 0.030118 0.064850 0.139500 0.280217 0.491208 98.969723
21 111 0.000257 0.000441 0.000800 0.001965 0.005690 0.014460 0.031514 0.070501 0.158768 0.329207 0.578952 98.807444
21 112 0.000289 0.000526 0.000903 0.001956 0.005269 0.013820 0.031881 0.073883 0.170152 0.367451 0.669610 98.664261
21 113 0.000313 0.000563 0.000989 0.002202 0.005743 0.014305 0.032242 0.074335 0.167332 0.349693 0.631559 98.720720
21 114 0.000213 0.000347 0.000562 0.001160 0.002632 0.005423 0.010157 0.020349 0.042520 0.090835 0.177260 99.648540
21 115 0.000188 0.000334 0.000518 0.000938 0.001991 0.004368 0.009241 0.020913 0.049633 0.120032 0.259394 99.532452
21 116 0.000287 0.000442 0.000654 0.001204 0.002348 0.004090 0.006557 0.011221 0.020035 0.039465 0.079972 99.833725
21 117 0.000559 0.000928 0.001407 0.002510 0.004882 0.009692 0.019329 0.043333 0.099953 0.225425 0.461831 99.130150
21 118 0.000323 0.000498 0.000726 0.001311 0.002572 0.004485 0.006915 0.011043 0.018088 0.031948 0.057082 99.865007
21 119 0.000219 0.000348 0.000507 0.000898 0.001749 0.003040 0.004665 0.007327 0.011808 0.020502 0.035982 99.912957
21 120 0.000307 0.000544 0.000813 0.001337 0.002416 0.004510 0.008304 0.016682 0.035693 0.083006 0.186478 99.659908
21 121 0.000449 0.000828 0.001246 0.001966 0.003385 0.005977 0.009941 0.017082 0.030427 0.059958 0.119297 99.749445
21 122 0.000252 0.000406 0.000613 0.001098 0.002148 0.003748 0.005699 0.008630 0.013112 0.020959 0.032548 99.910787
21 123 0.000282 0.000408 0.000561 0.000987 0.001925 0.003328 0.005104 0.008186 0.013595 0.024095 0.041931 99.899597
21 124 0.000359 0.000659 0.001021 0.001666 0.002878 0.004946 0.008169 0.014163 0.025373 0.048865 0.093652 99.798248
21 125 0.000291 0.000442 0.000652 0.001189 0.002369 0.004163 0.006371 0.009756 0.014922 0.023904 0.037282 99.898661
21 126 0.000436 0.000803 0.001167 0.001791 0.003230 0.005894 0.009407 0.014177 0.021176 0.033761 0.052267 99.855892
21 127 0.000301 0.000533 0.000813 0.001356 0.002444 0.004267 0.006811 0.010884 0.017428 0.029668 0.049861 99.875633
21 128 0.000290 0.000455 0.000670 0.001200 0.002324 0.004026 0.006146 0.009343 0.014064 0.022201 0.034304 99.904974
21 129 0.000469 0.000735 0.001064 0.001861 0.003663 0.006301 0.009376 0.013958 0.021157 0.032595 0.047260 99.861561
21 130 0.001135 0.001666 0.002217 0.003630 0.006650 0.010587 0.014827 0.021383 0.031830 0.047907 0.068354 99.789812
21 131 0.000714 0.001004 0.001412 0.002564 0.004979 0.007909 0.010908 0.015434 0.022118 0.032101 0.044650 99.856207
21 132 0.000804 0.001646 0.002470 0.003482 0.005404 0.008643 0.012614 0.017999 0.026270 0.041910 0.067153 99.811603
21 133 0.000484 0.000782 0.001158 0.002011 0.003867 0.006899 0.010694 0.016200 0.024233 0.038002 0.057980 99.837692
21 134 0.000434 0.000677 0.001032 0.001978 0.004123 0.007732 0.012542 0.020555 0.034081 0.058942 0.097594 99.760313
21 135 0.000951 0.001860 0.002884 0.004633 0.008624 0.016601 0.027835 0.044391 0.072128 0.126286 0.211109 99.482700
21 136 0.000705 0.001091 0.001676 0.003319 0.007392 0.015026 0.026642 0.047836 0.088156 0.166304 0.291307 99.350546
21 137 0.001167 0.002966 0.005872 0.009924 0.018018 0.037171 0.071067 0.126254 0.218800 0.393601 0.670818 98.444340
21 138 0.001124 0.002012 0.003263 0.005945 0.011719 0.023189 0.042637 0.079848 0.150645 0.288069 0.517548 98.873999
21 139 0.000959 0.001744 0.002940 0.005826 0.013107 0.029708 0.061459 0.126906 0.259202 0.507591 0.884299 98.106258
21 140 0.001178 0.002247 0.003927 0.008008 0.016717 0.035471 0.070957 0.141144 0.279921 0.552956 1.019087 97.868385
21 141 0.001127 0.002080 0.003535 0.007290 0.015405 0.031731 0.061551 0.119577 0.233503 0.464046 0.882509 98.177643
21 142 0.003048 0.007881 0.015818 0.030543 0.064669 0.147572 0.306249 0.573770 1.041955 1.849808 3.014659 92.944023
22 1 0.000568 0.000962 0.001414 0.002207 0.003698 0.005850 0.008220 0.011132 0.014648 0.020572 0.028309 99.902424
22 2 0.000481 0.000720 0.000965 0.001578 0.002953 0.004627 0.006313 0.008772 0.012176 0.017008 0.022158 99.922249
22 3 0.000514 0.000828 0.001164 0.001863 0.003356 0.005258 0.007222 0.009888 0.013405 0.018604 0.024481 99.913412
22 4 0.000590 0.000872 0.001153 0.001863 0.003446 0.005348 0.007107 0.009534 0.012914 0.018039 0.023801 99.915335
22 5 0.000538 0.000862 0.001196 0.001878 0.003307 0.005106 0.006946 0.009418 0.012650 0.017639 0.023536 99.916924
22 6 0.000515 0.000727 0.000998 0.001744 0.003348 0.005088 0.006728 0.009242 0.012774 0.017807 0.023312 99.917715
22 7 0.000505 0.000822 0.001145 0.001816 0.003319 0.005300 0.007338 0.010034 0.013589 0.019065 0.025464 99.911600
22 8 0.000569 0.000803 0.001106 0.001945 0.003774 0.005798 0.007734 0.010706 0.014887 0.020708 0.026996 99.904974
22 9 0.000590 0.000971 0.001403 0.002293 0.004250 0.006839 0.009488 0.012956 0.017641 0.024870 0.033503 99.885195
22 10 0.000768 0.001216 0.001707 0.002763 0.005052 0.008024 0.011070 0.015214 0.020983 0.029726 0.040098 99.863378
22 11 0.000779 0.001249 0.001829 0.003091 0.005815 0.009495 0.013297 0.018322 0.025259 0.036070 0.049240 99.835550
22 12 0.001250 0.002422 0.003666 0.005456 0.009180 0.015229 0.022009 0.029824 0.040078 0.057245 0.079829 99.733812
22 13 0.001601 0.002716 0.004112 0.006759 0.011950 0.019492 0.027941 0.039233 0.055257 0.080546 0.113263 99.637133
22 14 0.001793 0.002747 0.004021 0.007045 0.013442 0.022527 0.032640 0.047287 0.069203 0.102731 0.144864 99.551701
22 15 0.001176 0.002056 0.003270 0.005927 0.012137 0.022815 0.035534 0.052075 0.076132 0.117210 0.172770 99.498902
22 16 0.003157 0.006977 0.011641 0.018180 0.031186 0.054484 0.082649 0.115517 0.159573 0.233654 0.336339 98.946644
22 17 0.001144 0.001956 0.003289 0.006542 0.014506 0.030104 0.051613 0.081505 0.125016 0.201246 0.310658 99.172421
22 18 0.002488 0.005151 0.008794 0.015404 0.030687 0.062806 0.108436 0.169411 0.255229 0.389979 0.561731 98.389883
22 19 0.001820 0.003397 0.006013 0.012344 0.028413 0.061200 0.107128 0.171202 0.267454 0.430099 0.651435 98.259493
22 20 0.003392 0.005363 0.008851 0.018913 0.045188 0.092790 0.155576 0.251616 0.405751 0.646932 0.949454 97.416176
22 21 0.004677 0.009850 0.017168 0.030728 0.067480 0.153894 0.290170 0.471272 0.705839 1.011215 1.311664 95.926044
22 22 0.003267 0.006812 0.011917 0.022876 0.056034 0.137250 0.254823 0.391674 0.569898 0.843117 1.154365 96.547964
22 23 0.003022 0.004955 0.008964 0.021143 0.056440 0.132828 0.259109 0.472679 0.814123 1.314119 1.873669 95.038946
22 24 0.015170 0.036262 0.062528 0.103253 0.219744 0.487849 0.823654 1.103132 1.354710 1.707900 2.055428 92.030365
22 25 0.007170 0.015563 0.027619 0.049521 0.108138 0.246219 0.435773 0.636119 0.875032 1.259499 1.748571 94.590779
22 26 0.006887 0.013842 0.023881 0.045696 0.110982 0.272049 0.518296 0.825305 1.239507 1.845026 2.473177 92.625351
22 27 0.019621 0.040443 0.067701 0.127160 0.333661 0.892021 1.722895 2.474732 2.981012 3.289106 3.179458 84.872191
22 28 0.019013 0.050611 0.096961 0.152630 0.290301 0.659226 1.225494 1.723222 2.090806 2.582670 3.076519 88.032541
22 29 0.010278 0.022017 0.038034 0.065995 0.137861 0.309256 0.553065 0.805487 1.100662 1.610212 2.287292 93.059839
22 30 0.018519 0.041135 0.072392 0.127041 0.298810 0.761934 1.456284 2.088334 2.617914 3.181661 3.474826 85.861149
22 31 0.029254 0.096495 0.210054 0.335591 0.647734 1.465052 2.474206 2.854682 2.762437 2.771712 2.764513 83.588268
22 32 0.013231 0.027331 0.048792 0.087372 0.180556 0.390420 0.689925 1.018273 1.389540 1.946233 2.602839 91.605486
22 33 0.007101 0.014400 0.025751 0.049172 0.108945 0.229683 0.392443 0.611466 0.958125 1.479678 2.052282 94.070953
22 34 0.027892 0.049058 0.082770 0.171876 0.429221 0.857648 1.206325 1.438464 1.671963 1.941327 2.115994 90.007462
22 35 0.018140 0.046299 0.087545 0.142391 0.272689 0.548698 0.861484 1.094076 1.332386 1.673850 2.008883 91.913563
22 36 0.007792 0.013028 0.020221 0.035786 0.071163 0.137650 0.226204 0.349597 0.541714 0.855064 1.268030 96.473753
22 37 0.004266 0.007328 0.011577 0.021204 0.044770 0.090796 0.150649 0.228349 0.344795 0.539461 0.798173 97.758635
22 38 0.006416 0.016033 0.029017 0.043927 0.074541 0.144733 0.244087 0.343478 0.447479 0.604596 0.803958 97.241734
22 39 0.004088 0.009607 0.016872 0.025230 0.041263 0.075849 0.124106 0.177573 0.243977 0.358306 0.523743 98.399386
22 40 0.001276 0.002282 0.003746 0.006776 0.013551 0.026173 0.043080 0.065146 0.096441 0.149145 0.223244 99.369138
22 41 0.001125 0.001852 0.002864 0.005183 0.010265 0.018428 0.028632 0.043605 0.067099 0.105130 0.156748 99.559069
22 42 0.001098 0.001713 0.002572 0.004683 0.009308 0.016139 0.023806 0.034473 0.050454 0.075537 0.108403 99.671814
22 43 0.001453 0.003072 0.004954 0.007427 0.012141 0.019873 0.028483 0.038909 0.054597 0.082472 0.125018 99.621603
22 44 0.000485 0.000813 0.001262 0.002261 0.004450 0.008071 0.012503 0.018101 0.025372 0.037462 0.054309 99.834909
22 45 0.001319 0.002518 0.003756 0.005752 0.009664 0.015680 0.022249 0.031145 0.045307 0.071096 0.112167 99.679348
22 46 0.000480 0.000784 0.001208 0.002188 0.004390 0.007967 0.012157 0.017291 0.023881 0.035465 0.052241 99.841948
22 47 0.001272 0.002684 0.004230 0.006158 0.009639 0.015445 0.022526 0.031990 0.046586 0.074110 0.119542 99.665818
22 48 0.001332 0.002106 0.002983 0.004929 0.008800 0.014225 0.020632 0.031116 0.049325 0.082673 0.135323 99.646559
22 49 0.000289 0.000492 0.000778 0.001437 0.002967 0.005404 0.008545 0.013480 0.021517 0.036588 0.060529 99.847977
22 50 0.000671 0.001000 0.001425 0.002582 0.005216 0.009151 0.014336 0.024130 0.042859 0.078521 0.135779 99.684332
22 51 0.000417 0.000706 0.001063 0.001860 0.003644 0.006329 0.009679 0.015317 0.025082 0.042954 0.069904 99.823044
22 52 0.000475 0.000755 0.001104 0.001938 0.003758 0.006325 0.009403 0.014484 0.022637 0.036565 0.056756 99.845802
22 53 0.000505 0.000770 0.001109 0.001995 0.004009 0.006870 0.010285 0.016109 0.025897 0.042333 0.064881 99.825239
22 54 0.000446 0.000699 0.001012 0.001762 0.003383 0.005603 0.008179 0.012252 0.018524 0.028605 0.041922 99.877611
22 55 0.000625 0.000933 0.001298 0.002207 0.004178 0.006840 0.009803 0.014352 0.021223 0.032215 0.046740 99.859585
22 56 0.000603 0.001133 0.001657 0.002491 0.004356 0.007234 0.010362 0.014320 0.020058 0.029935 0.043251 99.864599
22 57 0.000534 0.000802 0.001142 0.001967 0.003773 0.006157 0.008770 0.012554 0.017735 0.025429 0.034697 99.886444
22 58 0.000470 0.000700 0.000967 0.001651 0.003196 0.005143 0.007198 0.010329 0.014910 0.021640 0.029505 99.904291
22 59 0.000437 0.000666 0.000924 0.001551 0.002953 0.004771 0.006709 0.009575 0.013711 0.020065 0.027751 99.910889
22 60 0.000423 0.000655 0.000907 0.001502 0.002777 0.004391 0.006123 0.008756 0.012746 0.018993 0.026726 99.916000
22 61 0.000480 0.000749 0.001050 0.001738 0.003185 0.005078 0.007173 0.010339 0.015191 0.023100 0.033550 99.898365
22 62 0.000481 0.000737 0.001021 0.001713 0.003211 0.005248 0.007452 0.010786 0.016107 0.025128 0.037390 99.890726
22 63 0.000712 0.001115 0.001566 0.002580 0.004676 0.007634 0.010977 0.016148 0.024790 0.039916 0.061634 99.828255
22 64 0.000530 0.000917 0.001322 0.002073 0.003596 0.005915 0.008552 0.012368 0.018601 0.030596 0.049930 99.865603
22 65 0.000345 0.000627 0.000960 0.001563 0.002793 0.004804 0.007368 0.011061 0.016826 0.027490 0.043859 99.882301
22 66 0.000339 0.000607 0.000903 0.001458 0.002654 0.004648 0.007159 0.010946 0.017359 0.030810 0.055985 99.867134
22 67 0.000250 0.000394 0.000579 0.001024 0.001969 0.003340 0.004968 0.007366 0.010947 0.017250 0.026762 99.925148
22 68 0.000461 0.000912 0.001405 0.002204 0.003950 0.006778 0.010023 0.014565 0.022215 0.037951 0.066925 99.832609
22 69 0.000219 0.000347 0.000517 0.000942 0.001884 0.003240 0.004912 0.007536 0.011586 0.018253 0.027652 99.922913
22 70 0.000345 0.000494 0.000695 0.001301 0.002687 0.004437 0.006393 0.009674 0.015156 0.023989 0.036106 99.898722
22 71 0.000298 0.000637 0.001015 0.001569 0.002811 0.004921 0.007567 0.010972 0.015903 0.024601 0.037410 99.892296
22 72 0.000515 0.000736 0.001053 0.001976 0.004079 0.006774 0.009664 0.014359 0.021854 0.033884 0.050940 99.854166
22 73 0.000304 0.000527 0.000827 0.001485 0.002979 0.005256 0.007932 0.011842 0.018034 0.028528 0.043350 99.878937
22 74 0.000923 0.001662 0.002528 0.004166 0.007561 0.012536 0.017785 0.025635 0.039393 0.065159 0.108039 99.714615
22 75 0.000406 0.000699 0.001079 0.001913 0.003856 0.007211 0.011425 0.017305 0.026384 0.042149 0.064238 99.823335
22 76 0.001114 0.002431 0.004186 0.006844 0.012418 0.021790 0.031947 0.044243 0.062869 0.094631 0.141544 99.575985
22 77 0.000340 0.000606 0.000973 0.001806 0.003928 0.008195 0.014314 0.023246 0.036941 0.060494 0.092418 99.756741
22 78 0.000960 0.001982 0.003409 0.005948 0.011540 0.021519 0.034267 0.051995 0.078167 0.117837 0.170693 99.501683
22 79 0.000745 0.001282 0.002037 0.003794 0.007857 0.014411 0.022377 0.034494 0.053858 0.084254 0.123902 99.650986
22 80 0.000482 0.000826 0.001279 0.002330 0.004777 0.008666 0.013369 0.020497 0.031656 0.049523 0.073349 99.793251
22 81 0.000561 0.000956 0.001500 0.002743 0.005502 0.009664 0.014552 0.021941 0.033472 0.051221 0.073896 99.783995
22 82 0.000505 0.000827 0.001228 0.002154 0.004222 0.007367 0.011104 0.016489 0.024397 0.036991 0.053621 99.841093
22 83 0.001035 0.002129 0.003223 0.004684 0.007802 0.012859 0.018119 0.024405 0.033789 0.049895 0.072761 99.769299
22 84 0.000432 0.000711 0.001074 0.001864 0.003573 0.006067 0.008777 0.012209 0.016708 0.023790 0.033142 99.891655
22 85 0.000639 0.001004 0.001395 0.002248 0.003959 0.006248 0.008723 0.012316 0.017513 0.025414 0.036056 99.884485
22 86 0.000444 0.000873 0.001378 0.002085 0.003321 0.005129 0.007227 0.010189 0.014746 0.022956 0.035998 99.895653
22 87 0.000321 0.000518 0.000782 0.001370 0.002581 0.004118 0.005749 0.007966 0.010931 0.015562 0.021806 99.928295
22 88 0.000938 0.001396 0.001791 0.002802 0.004926 0.007638 0.010579 0.015376 0.023393 0.037707 0.060487 99.832972
22 89 0.000367 0.000586 0.000824 0.001361 0.002547 0.004121 0.005735 0.007912 0.011024 0.016006 0.022703 99.926811
22 90 0.000287 0.000470 0.000707 0.001231 0.002343 0.003808 0.005320 0.007341 0.010059 0.014177 0.019533 99.934723
22 91 0.000518 0.000904 0.001268 0.001894 0.003153 0.004951 0.006946 0.009787 0.014277 0.022784 0.037187 99.896330
22 92 0.000565 0.001017 0.001425 0.002084 0.003445 0.005376 0.007453 0.010109 0.013958 0.020963 0.031685 99.901919
22 93 0.000343 0.000516 0.000704 0.001149 0.002114 0.003296 0.004450 0.005926 0.007769 0.010445 0.013619 99.949667
22 94 0.000413 0.000663 0.000944 0.001513 0.002634 0.003970 0.005311 0.007131 0.009554 0.013228 0.017982 99.936659
22 95 0.000555 0.000958 0.001327 0.001979 0.003334 0.005241 0.007317 0.009988 0.013691 0.020278 0.030368 99.904965
22 96 0.000751 0.001190 0.001625 0.002510 0.004086 0.005700 0.007217 0.009274 0.011965 0.016051 0.021323 99.918305
22 97 0.000423 0.000637 0.000879 0.001447 0.002691 0.004127 0.005431 0.007074 0.009085 0.011877 0.014927 99.941404
22 98 0.000610 0.000982 0.001374 0.002140 0.003710 0.005549 0.007278 0.009524 0.012462 0.016803 0.022025 99.917538
22 99 0.000697 0.001098 0.001505 0.002343 0.004032 0.006021 0.008008 0.010611 0.013889 0.018887 0.025239 99.907673
22 100 0.000663 0.001071 0.001468 0.002226 0.003718 0.005307 0.006743 0.008636 0.011116 0.014787 0.019028 99.925236
22 101 0.000473 0.000707 0.000932 0.001478 0.002721 0.004211 0.005595 0.007390 0.009743 0.013134 0.016917 99.936701
22 102 0.000395 0.000621 0.000891 0.001498 0.002804 0.004378 0.005973 0.008188 0.011304 0.015978 0.021666 99.926302
22 103 0.000703 0.001011 0.001314 0.002090 0.003696 0.005523 0.007279 0.009776 0.013327 0.018560 0.024893 99.911831
22 104 0.000482 0.000785 0.001115 0.001785 0.003199 0.005024 0.006939 0.009611 0.013691 0.020618 0.030437 99.906315
22 105 0.000436 0.000718 0.001024 0.001632 0.002892 0.004681 0.006642 0.009271 0.013126 0.019906 0.029996 99.909676
22 106 0.000411 0.000716 0.001055 0.001704 0.003129 0.005439 0.008343 0.012773 0.020471 0.035915 0.061794 99.848255
22 107 0.000312 0.000502 0.000740 0.001283 0.002527 0.004595 0.007308 0.011635 0.019181 0.033529 0.056446 99.861944
22 108 0.000329 0.000599 0.000930 0.001552 0.002886 0.005252 0.008653 0.014429 0.025147 0.047300 0.085966 99.806951
22 109 0.000218 0.000402 0.000632 0.001108 0.002220 0.004463 0.007902 0.013874 0.025585 0.051313 0.098162 99.794121
22 110 0.000190 0.000284 0.000427 0.000849 0.001906 0.003789 0.006710 0.012568 0.024923 0.051009 0.096239 99.801104
22 111 0.000133 0.000202 0.000300 0.000605 0.001434 0.002971 0.005477 0.011079 0.024451 0.054738 0.109068 99.789541
22 112 0.000153 0.000252 0.000377 0.000697 0.001529 0.003185 0.005997 0.011933 0.025219 0.057129 0.120255 99.773274
22 113 0.000206 0.000343 0.000519 0.000983 0.002158 0.004354 0.007907 0.015336 0.031112 0.065132 0.126123 99.745825
22 114 0.000176 0.000279 0.000413 0.000762 0.001556 0.002796 0.004523 0.007761 0.013770 0.025858 0.046617 99.895489
22 115 0.000125 0.000213 0.000318 0.000554 0.001095 0.002033 0.003415 0.005907 0.010752 0.022328 0.047158 99.906107
22 116 0.000287 0.000448 0.000624 0.001031 0.001813 0.002816 0.004024 0.006063 0.009425 0.015869 0.027404 99.930199
22 117 0.000303 0.000481 0.000695 0.001225 0.002325 0.004111 0.006662 0.011473 0.020536 0.040659 0.082162 99.829369
22 118 0.000293 0.000453 0.000626 0.001051 0.001946 0.003154 0.004480 0.006500 0.009638 0.015324 0.024321 99.932219
22 119 0.000235 0.000381 0.000538 0.000876 0.001577 0.002535 0.003585 0.005084 0.007336 0.011435 0.017882 99.948538
22 120 0.000208 0.000347 0.000488 0.000791 0.001458 0.002555 0.004005 0.006394 0.010575 0.020157 0.040502 99.912520
22 121 0.000289 0.000511 0.000737 0.001143 0.001991 0.003412 0.005226 0.007793 0.011702 0.019852 0.034837 99.912506
22 122 0.000290 0.000477 0.000680 0.001098 0.001971 0.003169 0.004453 0.006163 0.008580 0.012805 0.018871 99.941444
22 123 0.000296 0.000436 0.000574 0.000943 0.001771 0.002920 0.004150 0.005942 0.008780 0.014037 0.022114 99.938040
22 124 0.000262 0.000454 0.000673 0.001099 0.001942 0.003234 0.004926 0.007508 0.011477 0.019306 0.033251 99.915869
22 125 0.000273 0.000425 0.000612 0.001052 0.002009 0.003358 0.004839 0.006858 0.009754 0.014854 0.022202 99.933765
22 126 0.000487 0.000917 0.001349 0.001994 0.003340 0.005489 0.008007 0.011166 0.015580 0.023331 0.034510 99.893827
22 127 0.000272 0.000479 0.000720 0.001185 0.002159 0.003686 0.005626 0.008443 0.012640 0.020198 0.031751 99.912842
22 128 0.000259 0.000416 0.000611 0.001075 0.002096 0.003601 0.005381 0.007815 0.011071 0.016521 0.024137 99.927015
22 129 0.000516 0.000848 0.001238 0.002084 0.003915 0.006433 0.009089 0.012545 0.017492 0.025396 0.035661 99.884781
22 130 0.001085 0.001661 0.002227 0.003509 0.006196 0.009631 0.013130 0.018154 0.025957 0.038131 0.053575 99.826742
22 131 0.000644 0.000931 0.001321 0.002340 0.004432 0.006930 0.009507 0.013371 0.019008 0.027225 0.037228 99.877062
22 132 0.000445 0.000842 0.001280 0.002003 0.003509 0.006138 0.009524 0.013912 0.019792 0.030324 0.046252 99.865978
22 133 0.000440 0.000731 0.001071 0.001767 0.003184 0.005315 0.007754 0.011121 0.015873 0.024209 0.036475 99.892062
22 134 0.000331 0.000535 0.000815 0.001459 0.002799 0.004904 0.007510 0.011405 0.017309 0.028533 0.046812 99.877589
22 135 0.000575 0.001062 0.001556 0.002423 0.004334 0.007894 0.012509 0.018845 0.028420 0.046859 0.076386 99.799143
22 136 0.000379 0.000569 0.000836 0.001561 0.003242 0.006001 0.009533 0.015251 0.025237 0.045450 0.079589 99.812351
22 137 0.000547 0.001084 0.001727 0.002776 0.004999 0.009654 0.017118 0.028941 0.048431 0.086992 0.152515 99.645212
22 138 0.000625 0.001034 0.001536 0.002608 0.004753 0.008417 0.013561 0.022028 0.036108 0.064072 0.113783 99.731478
22 139 0.000530 0.000843 0.001204 0.002088 0.004089 0.007659 0.012857 0.022393 0.041154 0.081862 0.159968 99.665358
22 140 0.000436 0.000700 0.001037 0.001824 0.003455 0.006023 0.009462 0.015373 0.025751 0.046704 0.085638 99.803595
22 141 0.000686 0.001100 0.001625 0.003013 0.005840 0.010493 0.017508 0.029674 0.050704 0.092397 0.169066 99.617893
22 142 0.001249 0.002358 0.003601 0.005987 0.010803 0.021077 0.039253 0.071861 0.134218 0.270483 0.535043 98.904068
23 1 0.000652 0.001079 0.001546 0.002391 0.003993 0.006285 0.008837 0.012108 0.016231 0.022940 0.031518 99.892426
23 2 0.000571 0.000826 0.001103 0.001818 0.003347 0.005145 0.007023 0.009857 0.013780 0.019247 0.025141 99.912143
23 3 0.000656 0.001028 0.001391 0.002173 0.003821 0.005873 0.007995 0.010991 0.015123 0.021153 0.027954 99.901838
23 4 0.000666 0.000958 0.001260 0.002044 0.003734 0.005782 0.007807 0.010706 0.014737 0.020657 0.027336 99.904314
23 5 0.000615 0.000966 0.001302 0.002028 0.003605 0.005598 0.007659 0.010543 0.014555 0.020552 0.027433 99.905146
23 6 0.000551 0.000759 0.001037 0.001820 0.003491 0.005326 0.007106 0.009833 0.013707 0.019274 0.025530 99.911566
23 7 0.000632 0.001002 0.001344 0.002074 0.003679 0.005732 0.007884 0.010906 0.015150 0.021495 0.028867 99.901236
23 8 0.000646 0.000889 0.001224 0.002171 0.004146 0.006279 0.008375 0.011666 0.016398 0.023025 0.030444 99.894737
23 9 0.000755 0.001197 0.001634 0.002571 0.004638 0.007329 0.010112 0.013950 0.019445 0.027702 0.037447 99.873219
23 10 0.000853 0.001293 0.001766 0.002877 0.005266 0.008444 0.011869 0.016763 0.023717 0.033955 0.046037 99.847162
23 11 0.000853 0.001302 0.001845 0.003135 0.005948 0.009820 0.014023 0.019892 0.028200 0.040807 0.056121 99.818050
23 12 0.001430 0.002619 0.003718 0.005463 0.009538 0.016604 0.024817 0.034810 0.048811 0.071902 0.101724 99.678566
23 13 0.002036 0.003314 0.004823 0.007896 0.014253 0.023811 0.034830 0.050323 0.073236 0.108815 0.154315 99.522347
23 14 0.002769 0.004103 0.005729 0.009785 0.018952 0.033067 0.049400 0.072658 0.107032 0.158433 0.220869 99.317204
23 15 0.002389 0.004232 0.006377 0.010787 0.021772 0.041845 0.065026 0.092649 0.132422 0.200855 0.291810 99.129835
23 16 0.009104 0.020271 0.030176 0.039145 0.058660 0.099724 0.150844 0.209199 0.291176 0.431913 0.632480 98.027308
23 17 0.003176 0.005855 0.009511 0.017334 0.036866 0.074490 0.120476 0.175581 0.253887 0.388037 0.564682 98.350105
23 18 0.010419 0.023135 0.036677 0.052960 0.088223 0.158483 0.243823 0.339081 0.471565 0.684710 0.959250 96.931675
23 19 0.009084 0.018544 0.030188 0.049836 0.095129 0.178190 0.276503 0.395125 0.575048 0.862713 1.215512 96.294126
23 20 0.010986 0.018340 0.028270 0.053180 0.118857 0.231360 0.356681 0.517332 0.768324 1.135789 1.526252 95.234629
23 21 0.014885 0.033872 0.056745 0.092449 0.184214 0.358287 0.541586 0.719356 0.977379 1.364683 1.761007 93.895537
23 22 0.020442 0.050439 0.083448 0.122456 0.218737 0.410450 0.606579 0.762966 0.972039 1.346004 1.792164 93.614279
23 23 0.019609 0.033649 0.055044 0.116576 0.304447 0.637797 0.944536 1.214903 1.587465 2.148156 2.643136 90.294685
23 24 0.036832 0.080124 0.116793 0.174013 0.368246 0.815872 1.279996 1.556397 1.849692 2.333848 2.699991 88.688196
23 25 0.034433 0.081410 0.119938 0.160731 0.278068 0.526109 0.771214 0.953649 1.224876 1.762469 2.434440 91.652664
23 26 0.039831 0.097003 0.170888 0.267314 0.496067 0.941995 1.396854 1.720147 2.100482 2.696368 3.222342 86.850708
23 27 0.073620 0.154577 0.232972 0.395453 0.959217 2.151191 3.058195 3.068778 2.800898 2.753625 2.641304 81.710167
23 28 0.050422 0.124005 0.198670 0.268910 0.462960 0.919725 1.465079 1.905281 2.408962 3.116377 3.618928 85.460678
23 29 0.039906 0.089094 0.134187 0.183035 0.313680 0.604646 0.921656 1.163456 1.470549 2.087140 2.893996 90.098654
23 30 0.072210 0.156019 0.231623 0.340892 0.692388 1.465174 2.149854 2.402081 2.640441 3.146231 3.516323 83.186762
23 31 0.057570 0.148014 0.227834 0.300530 0.580436 1.373038 2.375471 2.884100 3.057793 3.291622 3.300172 82.403421
23 32 0.035183 0.066108 0.098007 0.152031 0.279026 0.518353 0.774222 1.013567 1.326710 1.877035 2.578616 91.281141
23 33 0.021481 0.042524 0.066662 0.106456 0.197097 0.363294 0.551636 0.756643 1.049100 1.508014 2.068053 93.269041
23 34 0.060994 0.081681 0.103193 0.178201 0.378294 0.687744 0.991763 1.326441 1.743481 2.163595 2.426902 89.857710
23 35 0.030205 0.052043 0.071212 0.108150 0.205090 0.392703 0.610918 0.843723 1.157820 1.592558 2.026757 92.908821
23 36 0.016094 0.023440 0.031034 0.050652 0.094491 0.165354 0.244154 0.346812 0.501713 0.750830 1.082677 96.692749
23 37 0.007378 0.011868 0.016952 0.028773 0.057575 0.109581 0.167804 0.235247 0.334105 0.502464 0.731169 97.797089
23 38 0.011170 0.027057 0.042748 0.054758 0.079429 0.138348 0.217435 0.298950 0.400337 0.566192 0.787723 97.375850
23 39 0.007077 0.017209 0.028413 0.036358 0.050371 0.085590 0.135380 0.187469 0.247553 0.351973 0.507227 98.345379
23 40 0.001922 0.003550 0.005632 0.009566 0.018592 0.035495 0.056572 0.080640 0.112229 0.164606 0.236535 99.274664
23 41 0.001446 0.002422 0.003645 0.006325 0.012474 0.022711 0.035104 0.051958 0.077131 0.116672 0.169196 99.500915
23 42 0.001445 0.002163 0.003073 0.005442 0.010685 0.018016 0.025701 0.036349 0.052863 0.079580 0.115661 99.649023
23 43 0.001969 0.004126 0.006265 0.008485 0.012611 0.020437 0.030421 0.043456 0.063015 0.098055 0.152862 99.558300
23 44 0.000499 0.000833 0.001267 0.002239 0.004424 0.008107 0.012597 0.018251 0.025847 0.038873 0.057762 99.829300
23 45 0.001407 0.002640 0.003785 0.005603 0.009461 0.016224 0.024577 0.036574 0.055935 0.091969 0.150237 99.601590
23 46 0.000445 0.000719 0.001083 0.001970 0.004019 0.007396 0.011305 0.016441 0.023876 0.037519 0.058255 99.836973
23 47 0.001207 0.002505 0.003860 0.005548 0.008842 0.015114 0.023636 0.035494 0.053539 0.087885 0.145723 99.616646
23 48 0.001170 0.001812 0.002478 0.004111 0.007719 0.013369 0.020422 0.032034 0.052449 0.091311 0.154991 99.618133
23 49 0.000273 0.000455 0.000701 0.001292 0.002675 0.004900 0.007821 0.012573 0.020495 0.035478 0.059544 99.853790
23 50 0.000661 0.000970 0.001332 0.002390 0.004908 0.008684 0.013610 0.023084 0.041396 0.075692 0.129835 99.697435
23 51 0.000370 0.000623 0.000927 0.001622 0.003220 0.005692 0.008726 0.013656 0.021955 0.037281 0.060692 99.845234
23 52 0.000474 0.000742 0.001053 0.001814 0.003502 0.005883 0.008725 0.013459 0.021087 0.033888 0.052049 99.857328
23 53 0.000473 0.000699 0.000981 0.001762 0.003549 0.006080 0.009152 0.014430 0.023217 0.037968 0.058533 99.843157
23 54 0.000404 0.000626 0.000892 0.001538 0.002945 0.004879 0.007121 0.010653 0.016053 0.024862 0.036708 99.893318
23 55 0.000605 0.000873 0.001167 0.001982 0.003843 0.006342 0.009096 0.013466 0.020247 0.030906 0.044479 99.866997
23 56 0.000586 0.001084 0.001565 0.002330 0.004027 0.006807 0.010127 0.014391 0.020182 0.029967 0.043249 99.865684
23 57 0.000520 0.000785 0.001096 0.001838 0.003416 0.005499 0.007811 0.011261 0.016105 0.023453 0.032531 99.895682
23 58 0.000442 0.000665 0.000901 0.001501 0.002882 0.004712 0.006663 0.009604 0.014005 0.020903 0.029393 99.908325
23 59 0.000429 0.000667 0.000920 0.001509 0.002793 0.004508 0.006399 0.009324 0.013785 0.020971 0.030140 99.908554
23 60 0.000340 0.000534 0.000747 0.001256 0.002402 0.003995 0.005790 0.008538 0.012736 0.019606 0.028634 99.915423
23 61 0.000410 0.000658 0.000932 0.001555 0.002965 0.005073 0.007579 0.011495 0.017817 0.028741 0.043985 99.878790
23 62 0.000464 0.000747 0.001052 0.001752 0.003353 0.005840 0.008733 0.013260 0.020928 0.034805 0.054909 99.854163
23 63 0.000790 0.001282 0.001775 0.002895 0.005500 0.009813 0.015281 0.024529 0.041500 0.072494 0.117843 99.706299
23 64 0.000619 0.001139 0.001662 0.002540 0.004474 0.008186 0.013349 0.021909 0.037773 0.071673 0.131232 99.705442
23 65 0.000383 0.000720 0.001104 0.001767 0.003168 0.005793 0.009460 0.014994 0.024305 0.043594 0.077973 99.816736
23 66 0.000510 0.001006 0.001555 0.002431 0.004460 0.008804 0.015940 0.029263 0.057013 0.119974 0.233606 99.525438
23 67 0.000274 0.000449 0.000672 0.001201 0.002422 0.004514 0.007213 0.011098 0.017102 0.029118 0.050820 99.875114
23 68 0.000674 0.001426 0.002221 0.003312 0.005520 0.009986 0.017282 0.031129 0.059688 0.122163 0.233935 99.512663
23 69 0.000215 0.000359 0.000550 0.001006 0.002070 0.003868 0.006301 0.010207 0.016692 0.028774 0.048379 99.881576
23 70 0.000304 0.000449 0.000642 0.001236 0.002737 0.004995 0.007869 0.012842 0.021594 0.036545 0.057958 99.852827
23 71 0.000276 0.000627 0.001053 0.001635 0.002883 0.005191 0.008490 0.013302 0.021099 0.035718 0.058897 99.850828
23 72 0.000583 0.000848 0.001195 0.002195 0.004577 0.008146 0.012654 0.020562 0.034590 0.059198 0.095381 99.760069
23 73 0.000280 0.000500 0.000807 0.001505 0.003216 0.006154 0.009917 0.015656 0.025239 0.042641 0.069444 99.824640
23 74 0.001420 0.002638 0.003923 0.006150 0.010729 0.018244 0.028477 0.047749 0.086056 0.159018 0.274201 99.361395
23 75 0.000511 0.000940 0.001487 0.002631 0.005476 0.010966 0.018047 0.026849 0.039066 0.061371 0.096329 99.736328
23 76 0.002103 0.005360 0.009103 0.012376 0.017341 0.027303 0.041345 0.062156 0.096593 0.158931 0.254661 99.312725
23 77 0.000369 0.000728 0.001244 0.002274 0.004884 0.010679 0.019586 0.031563 0.047487 0.074582 0.114058 99.692549
23 78 0.001049 0.002463 0.004444 0.007286 0.013040 0.023792 0.038455 0.059443 0.091397 0.141921 0.211378 99.405333
23 79 0.000716 0.001267 0.002015 0.003677 0.007573 0.014381 0.023503 0.037773 0.060558 0.096526 0.143464 99.608545
23 80 0.000543 0.000936 0.001421 0.002520 0.005090 0.009384 0.014846 0.023312 0.036682 0.057932 0.086077 99.761255
23 81 0.000626 0.001072 0.001691 0.003078 0.006006 0.010323 0.015459 0.023501 0.036057 0.055122 0.079725 99.767338
23 82 0.000616 0.001020 0.001492 0.002540 0.004863 0.008609 0.013203 0.019628 0.028692 0.043354 0.063570 99.812416
23 83 0.001184 0.002616 0.004015 0.005399 0.008019 0.012969 0.019278 0.027998 0.041687 0.066100 0.102599 99.708138
23 84 0.000380 0.000655 0.001012 0.001751 0.003348 0.005938 0.009045 0.013049 0.018386 0.027464 0.040504 99.878466
23 85 0.000545 0.000873 0.001219 0.002012 0.003747 0.006330 0.009317 0.013815 0.020944 0.033135 0.051137 99.856924
23 86 0.000376 0.000705 0.001092 0.001759 0.003110 0.005390 0.008424 0.013212 0.021364 0.037332 0.064337 99.842899
23 87 0.000321 0.000528 0.000777 0.001316 0.002437 0.003979 0.005726 0.008240 0.011975 0.018610 0.028973 99.917116
23 88 0.000960 0.001431 0.001851 0.002943 0.005422 0.009479 0.015378 0.026571 0.047257 0.086220 0.149577 99.652910
23 89 0.000340 0.000555 0.000782 0.001289 0.002421 0.003994 0.005699 0.008160 0.012023 0.019107 0.030308 99.915317
23 90 0.000240 0.000382 0.000555 0.000972 0.001909 0.003250 0.004687 0.006650 0.009424 0.014061 0.020675 99.937193
23 91 0.000567 0.000996 0.001360 0.001978 0.003270 0.005397 0.008310 0.013339 0.022574 0.041542 0.075954 99.824713
23 92 0.000483 0.000862 0.001221 0.001806 0.003019 0.005033 0.007749 0.011856 0.018378 0.031144 0.053099 99.865349
23 93 0.000331 0.000502 0.000650 0.001012 0.001838 0.002927 0.003990 0.005319 0.007059 0.009910 0.013684 99.952776
23 94 0.000393 0.000630 0.000872 0.001364 0.002393 0.003762 0.005171 0.007047 0.009617 0.013858 0.019795 99.935093
23 95 0.000548 0.000961 0.001320 0.001906 0.003146 0.005170 0.007814 0.011803 0.018127 0.030345 0.051073 99.867781
23 96 0.000486 0.000727 0.000976 0.001570 0.002847 0.004510 0.006251 0.008549 0.011579 0.016510 0.023297 99.922699
23 97 0.000365 0.000538 0.000714 0.001157 0.002166 0.003386 0.004546 0.006065 0.007990 0.010767 0.013966 99.948340
23 98 0.000582 0.000922 0.001256 0.001914 0.003270 0.004941 0.006595 0.008812 0.011771 0.016343 0.022137 99.921457
23 99 0.000665 0.001061 0.001416 0.002120 0.003570 0.005410 0.007365 0.010108 0.013926 0.020089 0.028392 99.905878
23 100 0.000465 0.000729 0.000994 0.001541 0.002727 0.004200 0.005661 0.007525 0.009879 0.013485 0.017801 99.934996
23 101 0.000443 0.000660 0.000850 0.001323 0.002419 0.003729 0.004972 0.006657 0.008935 0.012232 0.015970 99.941813
23 102 0.000359 0.000573 0.000820 0.001349 0.002494 0.003923 0.005397 0.007408 0.010196 0.014528 0.020015 99.932938
23 103 0.000612 0.000899 0.001146 0.001765 0.003128 0.004799 0.006442 0.008749 0.012087 0.017174 0.023456 99.919741
23 104 0.000423 0.000693 0.000976 0.001549 0.002848 0.004663 0.006610 0.009209 0.012994 0.019293 0.027927 99.912813
23 105 0.000597 0.000996 0.001347 0.001972 0.003296 0.005267 0.007461 0.010348 0.014510 0.021740 0.032419 99.900047
23 106 0.000500 0.000873 0.001236 0.001902 0.003419 0.005914 0.008900 0.013196 0.020289 0.033906 0.055100 99.854761
23 107 0.000425 0.000673 0.000936 0.001524 0.002835 0.004981 0.007730 0.012045 0.019144 0.032209 0.052269 99.865230
23 108 0.000376 0.000675 0.000999 0.001580 0.002805 0.004879 0.007519 0.011520 0.018287 0.032006 0.055020 99.864336
23 109 0.000274 0.000502 0.000743 0.001177 0.002126 0.003949 0.006625 0.010996 0.018396 0.033765 0.061334 99.860116
23 110 0.000224 0.000323 0.000459 0.000858 0.001753 0.003047 0.004684 0.007735 0.013750 0.026271 0.048095 99.892803
23 111 0.000152 0.000227 0.000326 0.000621 0.001349 0.002461 0.003909 0.006687 0.012369 0.024653 0.047794 99.899454
23 112 0.000174 0.000286 0.000411 0.000724 0.001467 0.002720 0.004454 0.007538 0.013355 0.025643 0.048784 99.894441
23 113 0.000215 0.000350 0.000505 0.000890 0.001767 0.003130 0.004980 0.008328 0.014408 0.026228 0.046999 99.892199
23 114 0.000200 0.000311 0.000435 0.000741 0.001381 0.002240 0.003259 0.004962 0.007777 0.012908 0.021341 99.944443
23 115 0.000151 0.000255 0.000369 0.000612 0.001136 0.001901 0.002818 0.004203 0.006417 0.010826 0.018874 99.952438
23 116 0.000294 0.000452 0.000607 0.000964 0.001670 0.002544 0.003511 0.005013 0.007290 0.011183 0.017204 99.949270
23 117 0.000365 0.000558 0.000774 0.001321 0.002417 0.004006 0.006016 0.009451 0.015140 0.026143 0.046398 99.887411
23 118 0.000284 0.000429 0.000588 0.000988 0.001832 0.002958 0.004186 0.006033 0.008851 0.013685 0.020819 99.939344
23 119 0.000296 0.000475 0.000644 0.001006 0.001751 0.002747 0.003798 0.005241 0.007341 0.010946 0.016174 99.949581
23 120 0.000296 0.000509 0.000715 0.001101 0.001850 0.003016 0.004420 0.006368 0.009101 0.014397 0.023689 99.934536
23 121 0.000340 0.000597 0.000844 0.001269 0.002142 0.003578 0.005334 0.007662 0.010904 0.017021 0.027225 99.923084
23 122 0.000305 0.000509 0.000720 0.001130 0.001989 0.003187 0.004477 0.006129 0.008437 0.012416 0.018027 99.942673
23 123 0.000397 0.000586 0.000741 0.001140 0.002031 0.003274 0.004590 0.006430 0.009181 0.014004 0.021037 99.936586
23 124 0.000316 0.000575 0.000852 0.001325 0.002232 0.003600 0.005197 0.007325 0.010343 0.016011 0.025354 99.926867
23 125 0.000269 0.000420 0.000584 0.000968 0.001838 0.003100 0.004469 0.006271 0.008827 0.013295 0.019663 99.940296
23 126 0.000478 0.000907 0.001297 0.001832 0.002953 0.004835 0.007119 0.009964 0.013834 0.020768 0.031076 99.904939
23 127 0.000287 0.000504 0.000744 0.001197 0.002158 0.003676 0.005546 0.008091 0.011616 0.017814 0.027077 99.921289
23 128 0.000245 0.000384 0.000543 0.000946 0.001880 0.003215 0.004670 0.006627 0.009353 0.013962 0.020240 99.937933
23 129 0.000481 0.000784 0.001085 0.001726 0.003164 0.005158 0.007219 0.009948 0.014047 0.020861 0.029908 99.905622
23 130 0.001030 0.001530 0.001943 0.002979 0.005286 0.008300 0.011310 0.015625 0.022371 0.033157 0.047135 99.849333
23 131 0.000553 0.000809 0.001129 0.001981 0.003848 0.006208 0.008612 0.012121 0.017314 0.025199 0.034952 99.887273
23 132 0.000487 0.000929 0.001394 0.002101 0.003516 0.006010 0.009284 0.013748 0.019911 0.030923 0.048042 99.863655
23 133 0.000464 0.000785 0.001132 0.001832 0.003365 0.005895 0.008861 0.012762 0.018224 0.027894 0.041891 99.876896
23 134 0.000429 0.000679 0.000969 0.001684 0.003309 0.005997 0.009229 0.014212 0.022440 0.038024 0.061743 99.841286
23 135 0.000705 0.001321 0.001929 0.002964 0.005479 0.010674 0.017587 0.026289 0.038337 0.060921 0.093737 99.740059
23 136 0.000509 0.000733 0.001013 0.001876 0.004067 0.007705 0.012016 0.019068 0.032284 0.058098 0.097438 99.765194
23 137 0.000642 0.001309 0.002077 0.003266 0.006079 0.012544 0.022657 0.035985 0.053991 0.087614 0.138566 99.635265
23 138 0.000915 0.001504 0.002086 0.003308 0.005888 0.010287 0.015758 0.024080 0.038116 0.065140 0.109282 99.723635
23 139 0.000621 0.001007 0.001425 0.002414 0.004746 0.009012 0.014751 0.023790 0.039426 0.069954 0.120945 99.711910
23 140 0.000460 0.000742 0.001087 0.001900 0.003629 0.006426 0.010073 0.015887 0.025480 0.043185 0.072411 99.818720
23 141 0.000472 0.000773 0.001090 0.001793 0.003314 0.005494 0.008186 0.012549 0.019807 0.032739 0.053484 99.860302
23 142 0.001140 0.002130 0.003183 0.004957 0.008271 0.015078 0.026278 0.043090 0.069954 0.124089 0.221631 99.480198
24 1 0.000424 0.000744 0.001151 0.001893 0.003379 0.005751 0.008647 0.012477 0.017422 0.025898 0.037264 99.884949
24 2 0.000287 0.000459 0.000675 0.001211 0.002503 0.004301 0.006278 0.009200 0.013440 0.019978 0.027556 99.914110
24 3 0.000273 0.000464 0.000710 0.001246 0.002530 0.004539 0.006929 0.010279 0.015025 0.022669 0.031885 99.903454
24 4 0.000294 0.000472 0.000692 0.001231 0.002579 0.004626 0.006913 0.010174 0.015046 0.023069 0.032685 99.902220
24 5 0.000235 0.000411 0.000644 0.001144 0.002351 0.004277 0.006604 0.009808 0.014368 0.022060 0.031809 99.906286
24 6 0.000220 0.000342 0.000509 0.000965 0.002115 0.003797 0.005688 0.008538 0.012988 0.020308 0.029297 99.915228
24 7 0.000228 0.000408 0.000639 0.001126 0.002327 0.004317 0.006776 0.010176 0.015138 0.023582 0.034514 99.900772
24 8 0.000263 0.000411 0.000617 0.001166 0.002531 0.004544 0.006878 0.010437 0.016024 0.025052 0.036173 99.895903
24 9 0.000290 0.000523 0.000829 0.001473 0.003070 0.005771 0.009173 0.013965 0.021284 0.033513 0.049177 99.860928
24 10 0.000388 0.000671 0.001047 0.001889 0.003925 0.007210 0.011218 0.016987 0.025981 0.040868 0.060036 99.829780
24 11 0.000349 0.000580 0.000908 0.001706 0.003706 0.007153 0.011602 0.018085 0.028221 0.045469 0.068545 99.813675
24 12 0.000600 0.001202 0.001996 0.003479 0.007168 0.014392 0.024202 0.037472 0.057911 0.093720 0.142822 99.615038
24 13 0.000859 0.001592 0.002711 0.005097 0.010820 0.021503 0.036308 0.058270 0.093301 0.152219 0.232116 99.385210
24 14 0.001477 0.002564 0.004105 0.007652 0.016621 0.033191 0.054853 0.087300 0.142252 0.234149 0.353584 99.062256
24 15 0.001307 0.002582 0.004418 0.008287 0.018691 0.041410 0.074218 0.119487 0.190450 0.316052 0.490937 98.732160
24 16 0.005708 0.015823 0.031272 0.047846 0.077298 0.143352 0.240302 0.360242 0.525998 0.807270 1.215977 96.528912
24 17 0.003502 0.007394 0.012913 0.023001 0.048916 0.109287 0.202710 0.324067 0.485846 0.739812 1.065386 96.977167
24 18 0.010064 0.029334 0.060593 0.096042 0.157882 0.278712 0.437165 0.619350 0.863399 1.236325 1.723540 94.487591
24 19 0.009866 0.025357 0.049532 0.084762 0.165385 0.344641 0.596741 0.872050 1.199125 1.655721 2.157286 92.839531
24 20 0.035236 0.079274 0.120511 0.174893 0.318774 0.593916 0.891085 1.175855 1.548694 2.035478 2.466750 90.559534
24 21 0.020327 0.066416 0.148761 0.239582 0.384043 0.662634 0.996940 1.273877 1.552907 1.955309 2.440248 90.258957
24 22 0.022838 0.073337 0.144759 0.205568 0.336223 0.669022 1.089226 1.403378 1.718704 2.219064 2.736941 89.380939
24 23 0.092722 0.291590 0.456667 0.548301 0.895521 1.642685 2.250092 2.378543 2.434654 2.664691 2.813574 83.530960
24 24 0.173778 0.567979 0.860014 0.883679 1.083741 1.690546 2.208890 2.245799 2.170174 2.280406 2.429793 83.405203
24 25 0.038887 0.116186 0.216763 0.296059 0.491066 1.070125 1.943321 2.589237 2.855857 3.045108 3.044179 84.293211
24 26 0.088181 0.287283 0.551724 0.779413 1.253736 2.223754 3.023312 3.053975 2.769718 2.649932 2.585542 80.733429
24 27 0.388812 1.395692 2.410522 2.412639 2.180641 2.226480 2.218823 2.021072 1.896998 1.935714 2.067005 78.845604
24 28 0.135589 0.433558 0.807771 1.091808 1.632821 2.703999 3.528834 3.430340 2.959409 2.706709 2.571977 77.997183
24 29 0.069265 0.182966 0.318929 0.424539 0.677399 1.405524 2.479589 3.266570 3.631417 3.823314 3.668963 80.051525
24 30 0.263258 0.759827 1.203273 1.363923 1.727084 2.542379 3.146024 3.115552 2.958947 3.005544 3.080410 76.833779
24 31 0.254333 0.834634 1.439472 1.621345 1.909013 2.615990 3.111541 3.003744 2.758599 2.708063 2.754459 76.988807
24 32 0.070971 0.159559 0.267870 0.404710 0.698243 1.326471 2.108335 2.667273 3.003576 3.400126 3.689048 82.203819
24 33 0.037509 0.086188 0.153733 0.254557 0.481664 0.913004 1.417119 1.892059 2.404115 2.948634 3.322656 86.088762
24 34 0.170151 0.281468 0.388668 0.605298 1.027578 1.488148 1.755534 1.968625 2.268735 2.605551 2.855307 84.584940
24 35 0.059173 0.116235 0.177522 0.283871 0.541109 0.948687 1.284290 1.548729 1.932008 2.468473 2.909284 87.730616
24 36 0.016054 0.027807 0.042813 0.074535 0.149945 0.286134 0.457118 0.691388 1.060759 1.600771 2.191358 93.401319
24 37 0.006913 0.012414 0.019859 0.035335 0.072997 0.151126 0.259316 0.401543 0.610619 0.939951 1.348313 96.141615
24 38 0.010693 0.030425 0.058391 0.083561 0.127052 0.228865 0.372395 0.518528 0.687628 0.962283 1.346420 95.573763
24 39 0.005132 0.014220 0.028747 0.044045 0.069671 0.128726 0.218623 0.321786 0.450048 0.670478 1.003711 97.044813
24 40 0.001106 0.002232 0.003987 0.007365 0.015123 0.031957 0.058968 0.098521 0.158417 0.260889 0.408215 98.953216
24 41 0.000851 0.001513 0.002470 0.004669 0.010142 0.020873 0.036715 0.062122 0.106846 0.187000 0.302899 99.263899
24 42 0.000653 0.001086 0.001730 0.003345 0.007275 0.014426 0.024295 0.039583 0.065344 0.111564 0.181014 99.549687
24 43 0.001076 0.002374 0.004134 0.006789 0.012315 0.023614 0.040922 0.067883 0.115582 0.210355 0.372760 99.142195
24 44 0.000284 0.000503 0.000830 0.001571 0.003248 0.006488 0.011382 0.018916 0.030951 0.054631 0.095695 99.775497
24 45 0.001055 0.002245 0.003815 0.006364 0.011747 0.023320 0.043271 0.079937 0.151211 0.296641 0.550712 98.829681
24 46 0.000291 0.000516 0.000842 0.001589 0.003363 0.006974 0.012626 0.021730 0.037083 0.068895 0.126948 99.719145
24 47 0.000879 0.002035 0.003775 0.006557 0.012464 0.025808 0.049898 0.092734 0.170976 0.324061 0.579795 98.731020
24 48 0.000752 0.001328 0.002213 0.004416 0.010225 0.022804 0.045325 0.089972 0.180036 0.353145 0.614438 98.675343
24 49 0.000162 0.000289 0.000490 0.000999 0.002339 0.005182 0.010145 0.019751 0.038979 0.081247 0.159764 99.680655
24 50 0.000394 0.000664 0.001082 0.002251 0.005616 0.013087 0.027404 0.059935 0.134803 0.285675 0.513207 98.955879
24 51 0.000198 0.000360 0.000600 0.001174 0.002640 0.005550 0.010255 0.018991 0.035897 0.071086 0.131919 99.721332
24 52 0.000220 0.000378 0.000611 0.001190 0.002627 0.005265 0.009343 0.016855 0.030885 0.058405 0.103482 99.770740
24 53 0.000252 0.000427 0.000674 0.001286 0.002824 0.005643 0.009997 0.018181 0.034175 0.065439 0.114651 99.746450
24 54 0.000218 0.000370 0.000577 0.001068 0.002207 0.004062 0.006552 0.010643 0.017449 0.030014 0.049386 99.877454
24 55 0.000297 0.000481 0.000732 0.001346 0.002815 0.005258 0.008602 0.014121 0.023387 0.039952 0.063883 99.839123
24 56 0.000281 0.000554 0.000892 0.001490 0.002928 0.005614 0.009386 0.014872 0.023447 0.038787 0.060618 99.841131
24 57 0.000218 0.000352 0.000532 0.000965 0.001968 0.003548 0.005600 0.008773 0.013644 0.022151 0.034104 99.908144
24 58 0.000196 0.000312 0.000461 0.000831 0.001731 0.003114 0.004848 0.007587 0.012033 0.019855 0.030767 99.918259
24 59 0.000197 0.000324 0.000486 0.000859 0.001739 0.003102 0.004855 0.007619 0.011970 0.019740 0.030948 99.918163
24 60 0.000180 0.000292 0.000431 0.000765 0.001548 0.002703 0.004099 0.006294 0.009829 0.016213 0.025578 99.932068
24 61 0.000217 0.000359 0.000541 0.000957 0.001909 0.003409 0.005380 0.008629 0.014270 0.024911 0.041669 99.897749
24 62 0.000234 0.000371 0.000547 0.001005 0.002138 0.003975 0.006276 0.010065 0.016842 0.030150 0.051644 99.876753
24 63 0.000341 0.000579 0.000904 0.001673 0.003537 0.007007 0.012296 0.022153 0.041908 0.081946 0.148777 99.678883
24 64 0.000339 0.000638 0.001011 0.001754 0.003507 0.007066 0.012956 0.024653 0.049809 0.104878 0.201942 99.591448
24 65 0.000183 0.000356 0.000602 0.001054 0.001970 0.003832 0.007024 0.012799 0.023668 0.048252 0.098794 99.801466
24 66 0.000327 0.000689 0.001183 0.002074 0.004108 0.008748 0.018147 0.039008 0.086154 0.191038 0.378500 99.270019
24 67 0.000145 0.000251 0.000397 0.000728 0.001456 0.002818 0.005002 0.008791 0.015424 0.029951 0.059816 99.875223
24 68 0.000293 0.000660 0.001181 0.001991 0.003577 0.006971 0.013624 0.028208 0.061194 0.138524 0.290619 99.453156
24 69 0.000097 0.000162 0.000254 0.000483 0.001028 0.002022 0.003587 0.006304 0.011012 0.020872 0.039816 99.914362
24 70 0.000141 0.000214 0.000322 0.000649 0.001500 0.002887 0.004844 0.008511 0.015665 0.029933 0.054058 99.881271
24 71 0.000124 0.000272 0.000450 0.000739 0.001457 0.002969 0.005443 0.009323 0.015787 0.029160 0.053164 99.881109
24 72 0.000206 0.000325 0.000500 0.000977 0.002168 0.004166 0.007042 0.012530 0.023481 0.045811 0.084351 99.818438
24 73 0.000104 0.000182 0.000293 0.000561 0.001246 0.002561 0.004583 0.008026 0.014159 0.026858 0.049667 99.891758
24 74 0.000336 0.000649 0.001118 0.002131 0.004609 0.009732 0.018506 0.036741 0.077057 0.165448 0.324956 99.358717
24 75 0.000162 0.000291 0.000475 0.000895 0.001910 0.004006 0.007534 0.013734 0.024690 0.047114 0.088018 99.811173
24 76 0.000526 0.001246 0.002430 0.004420 0.008645 0.017403 0.031191 0.053424 0.092175 0.167366 0.291656 99.329515
24 77 0.000158 0.000301 0.000504 0.000928 0.001969 0.004284 0.008274 0.014956 0.026119 0.049057 0.089581 99.803869
24 78 0.000271 0.000561 0.001002 0.001878 0.004022 0.008725 0.016564 0.029991 0.053699 0.098681 0.171104 99.613503
24 79 0.000259 0.000446 0.000724 0.001420 0.003178 0.006497 0.011423 0.020021 0.035279 0.063523 0.106748 99.750479
24 80 0.000186 0.000331 0.000527 0.000975 0.002059 0.004013 0.006696 0.011039 0.018333 0.032064 0.053507 99.870272
24 81 0.000175 0.000287 0.000448 0.000862 0.001886 0.003691 0.006184 0.010329 0.017198 0.029726 0.048525 99.880690
24 82 0.000176 0.000301 0.000467 0.000861 0.001780 0.003387 0.005634 0.009258 0.015020 0.025874 0.042843 99.894399
24 83 0.000297 0.000615 0.001030 0.001722 0.003334 0.006715 0.011919 0.019822 0.032267 0.055579 0.092519 99.774183
24 84 0.000139 0.000234 0.000356 0.000644 0.001304 0.002427 0.003956 0.006335 0.010071 0.017274 0.028909 99.928348
24 85 0.000164 0.000273 0.000415 0.000755 0.001542 0.002918 0.004917 0.008312 0.014088 0.025338 0.044557 99.896725
24 86 0.000159 0.000303 0.000481 0.000824 0.001598 0.003036 0.005188 0.008967 0.016102 0.031415 0.060030 99.871898
24 87 0.000112 0.000186 0.000293 0.000542 0.001101 0.001989 0.003157 0.004936 0.007687 0.013067 0.022380 99.944549
24 88 0.000394 0.000634 0.000918 0.001608 0.003227 0.006085 0.010663 0.020116 0.039998 0.082890 0.162383 99.671087
24 89 0.000166 0.000278 0.000407 0.000699 0.001386 0.002417 0.003616 0.005363 0.008180 0.013781 0.023501 99.940207
24 90 0.000110 0.000179 0.000270 0.000491 0.000990 0.001736 0.002625 0.003932 0.005881 0.009461 0.015168 99.959154
24 91 0.000308 0.000579 0.000887 0.001400 0.002370 0.004040 0.006796 0.012464 0.024423 0.052240 0.112166 99.782326
24 92 0.000227 0.000420 0.000636 0.001010 0.001807 0.003259 0.005507 0.009385 0.016514 0.032729 0.066505 99.861998
24 93 0.000160 0.000238 0.000324 0.000550 0.001067 0.001763 0.002501 0.003471 0.004754 0.006991 0.010187 99.967995
24 94 0.000181 0.000295 0.000428 0.000717 0.001342 0.002254 0.003318 0.004855 0.007147 0.011386 0.018289 99.949789
24 95 0.000354 0.000692 0.001054 0.001579 0.002585 0.004410 0.007439 0.013078 0.023991 0.048614 0.099835 99.796369
24 96 0.000277 0.000430 0.000603 0.001003 0.001873 0.003104 0.004596 0.006823 0.010231 0.016587 0.027225 99.927248
24 97 0.000190 0.000286 0.000393 0.000667 0.001316 0.002149 0.002970 0.004044 0.005488 0.007848 0.010871 99.963774
24 98 0.000280 0.000464 0.000661 0.001061 0.001937 0.003170 0.004542 0.006471 0.009369 0.014644 0.022942 99.934458
24 99 0.000325 0.000557 0.000803 0.001276 0.002288 0.003772 0.005659 0.008584 0.013230 0.021929 0.036078 99.905503
24 100 0.000233 0.000369 0.000525 0.000866 0.001648 0.002702 0.003870 0.005449 0.007534 0.010957 0.015477 99.950373
24 101 0.000237 0.000359 0.000493 0.000818 0.001579 0.002535 0.003484 0.004775 0.006575 0.009450 0.013050 99.956648
24 102 0.000211 0.000341 0.000496 0.000840 0.001611 0.002664 0.003888 0.005700 0.008456 0.013185 0.019925 99.942684
24 103 0.000303 0.000462 0.000640 0.001070 0.002051 0.003360 0.004775 0.006815 0.009888 0.015044 0.022177 99.933419
24 104 0.000256 0.000427 0.000631 0.001069 0.002077 0.003623 0.005528 0.008339 0.012871 0.021106 0.033707 99.910374
24 105 0.000361 0.000631 0.000931 0.001505 0.002764 0.004816 0.007407 0.011186 0.017345 0.028924 0.047433 99.876698
24 106 0.000361 0.000652 0.001001 0.001698 0.003346 0.006617 0.011721 0.020520 0.036915 0.069823 0.125012 99.722332
24 107 0.000474 0.000884 0.001449 0.002617 0.005231 0.010032 0.017369 0.030594 0.055648 0.102585 0.176514 99.596605
24 108 0.000366 0.000758 0.001299 0.002179 0.003998 0.008053 0.015659 0.030304 0.058560 0.117729 0.224044 99.537054
24 109 0.000425 0.000987 0.001881 0.003474 0.006988 0.014919 0.029826 0.058572 0.114280 0.220575 0.387913 99.160160
24 110 0.000267 0.000454 0.000758 0.001564 0.003695 0.008434 0.017573 0.037255 0.079797 0.167446 0.311975 99.370783
24 111 0.000225 0.000384 0.000634 0.001374 0.003625 0.008926 0.019386 0.043172 0.097806 0.208271 0.377270 99.238926
24 112 0.000242 0.000466 0.000789 0.001533 0.003547 0.008435 0.018233 0.039022 0.084404 0.182544 0.352419 99.308365
24 113 0.000202 0.000365 0.000601 0.001213 0.002872 0.006602 0.013766 0.029736 0.065402 0.141262 0.271849 99.466129
24 114 0.000154 0.000260 0.000412 0.000796 0.001687 0.003286 0.005773 0.010590 0.020335 0.041537 0.081851 99.833319
24 115 0.000193 0.000365 0.000565 0.000961 0.001885 0.003784 0.007156 0.014267 0.030559 0.070318 0.151988 99.717957
24 116 0.000237 0.000393 0.000602 0.001097 0.002137 0.003854 0.006369 0.010894 0.018969 0.035577 0.067017 99.852852
24 117 0.000705 0.001297 0.002057 0.003613 0.006903 0.013624 0.026209 0.053882 0.111380 0.223884 0.416173 99.140274
24 118 0.000256 0.000423 0.000630 0.001131 0.002282 0.004320 0.007220 0.012254 0.021175 0.039138 0.071049 99.840123
24 119 0.000209 0.000344 0.000506 0.000889 0.001750 0.003169 0.004950 0.007657 0.012096 0.020954 0.036673 99.910801
24 120 0.000490 0.000999 0.001610 0.002502 0.003966 0.006815 0.011796 0.021679 0.041232 0.083911 0.169264 99.655737
24 121 0.000471 0.001000 0.001686 0.002652 0.004247 0.007618 0.013386 0.023738 0.041977 0.080419 0.154398 99.668405
24 122 0.000237 0.000402 0.000598 0.001029 0.002029 0.003784 0.006071 0.009262 0.013868 0.022258 0.035426 99.905031
24 123 0.000442 0.000692 0.000938 0.001523 0.002767 0.004788 0.007419 0.011767 0.019202 0.033715 0.058418 99.858328
24 124 0.000418 0.000858 0.001422 0.002256 0.003627 0.006108 0.010216 0.017845 0.032015 0.061513 0.117626 99.746096
24 125 0.000234 0.000375 0.000550 0.000963 0.001891 0.003469 0.005558 0.008708 0.013542 0.022583 0.037403 99.904728
24 126 0.000338 0.000654 0.000993 0.001531 0.002674 0.004785 0.007731 0.011989 0.018378 0.030144 0.048667 99.872116
24 127 0.000315 0.000616 0.000997 0.001608 0.002673 0.004476 0.007221 0.011866 0.019435 0.033551 0.057508 99.859734
24 128 0.000214 0.000359 0.000543 0.000957 0.001869 0.003382 0.005411 0.008464 0.013024 0.021283 0.034266 99.910231
24 129 0.000314 0.000519 0.000756 0.001292 0.002542 0.004451 0.006649 0.009821 0.014932 0.023842 0.036218 99.898666
24 130 0.000796 0.001250 0.001696 0.002726 0.005034 0.008330 0.011966 0.017470 0.026642 0.042444 0.064357 99.817290
24 131 0.000468 0.000717 0.001037 0.001861 0.003711 0.006313 0.009235 0.013631 0.020446 0.031627 0.046696 99.864254
24 132 0.000598 0.001288 0.002092 0.003155 0.005201 0.009134 0.014937 0.023920 0.038406 0.065720 0.110019 99.725531
24 133 0.000544 0.000992 0.001487 0.002443 0.004626 0.008592 0.013832 0.021606 0.033843 0.055695 0.088184 99.768156
24 134 0.000518 0.000935 0.001500 0.002740 0.005866 0.012663 0.023228 0.038879 0.061311 0.100502 0.156194 99.595663
24 135 0.001957 0.004895 0.008519 0.012509 0.019373 0.031654 0.048097 0.071896 0.111679 0.182218 0.284204 99.222999
24 136 0.001013 0.001930 0.003329 0.006412 0.014431 0.032092 0.060782 0.103377 0.164785 0.264840 0.396525 98.950485
24 137 0.001795 0.005804 0.013685 0.022936 0.035467 0.059883 0.100148 0.160671 0.252682 0.397319 0.607801 98.341809
24 138 0.001339 0.002824 0.004861 0.008108 0.014734 0.030332 0.059176 0.108126 0.185784 0.323282 0.537098 98.724338
24 139 0.001350 0.002938 0.005154 0.009232 0.019246 0.041916 0.080649 0.147823 0.272307 0.498287 0.828811 98.092291
24 140 0.000546 0.001062 0.001845 0.003558 0.007543 0.015994 0.030576 0.057995 0.111883 0.217905 0.394043 99.157049
24 141 0.000429 0.000782 0.001274 0.002447 0.005313 0.011045 0.020437 0.037733 0.070549 0.135674 0.248005 99.466312
24 142 0.000837 0.001893 0.003663 0.006662 0.013098 0.028068 0.055635 0.103470 0.192623 0.367324 0.659457 98.567268
25 1 0.000574 0.000965 0.001394 0.002155 0.003520 0.005320 0.007253 0.009816 0.013023 0.018271 0.025064 99.912647
25 2 0.000488 0.000731 0.000955 0.001516 0.002775 0.004282 0.005782 0.007989 0.010946 0.015090 0.019525 99.929918
25 3 0.000477 0.000765 0.001061 0.001701 0.003064 0.004765 0.006477 0.008847 0.011972 0.016607 0.021845 99.922417
25 4 0.000502 0.000757 0.001006 0.001623 0.003004 0.004728 0.006392 0.008714 0.011917 0.016904 0.022732 99.921717
25 5 0.000486 0.000790 0.001090 0.001715 0.003043 0.004740 0.006488 0.008890 0.012135 0.017204 0.023265 99.920155
25 6 0.000415 0.000592 0.000820 0.001455 0.002836 0.004453 0.006039 0.008360 0.011517 0.016228 0.021714 99.925569
25 7 0.000467 0.000761 0.001056 0.001695 0.003090 0.004910 0.006820 0.009472 0.013123 0.018770 0.025495 99.914341
25 8 0.000507 0.000721 0.000978 0.001709 0.003317 0.005202 0.007021 0.009751 0.013703 0.019619 0.026444 99.911029
25 9 0.000516 0.000858 0.001210 0.001948 0.003597 0.005920 0.008427 0.011852 0.016782 0.024654 0.034408 99.889828
25 10 0.000643 0.001032 0.001439 0.002347 0.004403 0.007341 0.010523 0.014923 0.021356 0.031386 0.043571 99.861036
25 11 0.000570 0.000902 0.001285 0.002181 0.004221 0.007317 0.010855 0.015671 0.022561 0.033777 0.048269 99.852390
25 12 0.000972 0.001866 0.002796 0.004250 0.007480 0.013156 0.020028 0.028668 0.040913 0.061860 0.090508 99.727502
25 13 0.001125 0.002012 0.003127 0.005261 0.009829 0.017344 0.026461 0.038997 0.057768 0.089052 0.131634 99.617392
25 14 0.002034 0.003264 0.004603 0.007559 0.014260 0.025397 0.038615 0.057376 0.086767 0.134588 0.197342 99.428194
25 15 0.001368 0.002544 0.004002 0.006825 0.013482 0.026285 0.042537 0.063628 0.095683 0.153519 0.237179 99.352951
25 16 0.003127 0.007249 0.012655 0.019538 0.032914 0.061844 0.103919 0.157553 0.231958 0.358006 0.540148 98.471087
25 17 0.001818 0.003526 0.005868 0.010408 0.021615 0.046067 0.081165 0.127164 0.193962 0.311973 0.480443 98.715992
25 18 0.002758 0.006719 0.012408 0.020401 0.038339 0.081207 0.148141 0.234410 0.352075 0.548844 0.823062 97.731636
25 19 0.002270 0.004985 0.008943 0.016320 0.035758 0.082125 0.152818 0.248560 0.398360 0.656193 0.997000 97.396670
25 20 0.007875 0.016662 0.028404 0.050529 0.109432 0.224525 0.360114 0.505428 0.700941 1.009965 1.368961 95.617168
25 21 0.005401 0.014948 0.031195 0.053600 0.104187 0.221600 0.390708 0.567519 0.764088 1.066739 1.448582 95.331432
25 22 0.003140 0.007527 0.014052 0.024997 0.054977 0.135398 0.270546 0.444862 0.679282 1.049136 1.501377 95.814707
25 23 0.006140 0.013470 0.024206 0.050825 0.154838 0.432288 0.783452 1.054401 1.333924 1.810766 2.259364 92.076327
25 24 0.038309 0.152771 0.344634 0.433341 0.542351 0.855962 1.197643 1.344449 1.441713 1.730123 2.138032 89.780672
25 25 0.010529 0.026688 0.048795 0.077747 0.157897 0.388934 0.752703 1.074420 1.328524 1.751938 2.242959 92.138866
25 26 0.012487 0.032245 0.059372 0.095485 0.201620 0.496721 0.950627 1.398122 1.884264 2.537972 3.026846 89.304239
25 27 0.083445 0.267952 0.490051 0.676679 1.096630 1.951897 2.610477 2.544705 2.240258 2.185452 2.213716 83.638737
25 28 0.057639 0.221654 0.506818 0.672594 0.857786 1.386840 2.013974 2.249050 2.254712 2.420794 2.692807 84.665333
25 29 0.022388 0.060742 0.107548 0.149333 0.258562 0.590410 1.126737 1.586831 1.919199 2.370119 2.799079 89.009052
25 30 0.056772 0.189854 0.345529 0.426279 0.651045 1.289881 2.013509 2.260705 2.297406 2.562157 2.877653 85.029207
25 31 0.096139 0.417190 0.979159 1.158262 1.176089 1.580126 2.112672 2.277401 2.238853 2.338853 2.577738 83.047522
25 32 0.040266 0.101494 0.176731 0.251547 0.418623 0.836785 1.395167 1.790782 2.024757 2.362458 2.703803 87.897591
25 33 0.017895 0.042508 0.071463 0.111571 0.222174 0.478370 0.809402 1.112515 1.457287 1.916509 2.312175 91.448132
25 34 0.088069 0.189148 0.286894 0.397132 0.647535 1.029181 1.283246 1.403584 1.576120 1.863346 2.122144 89.113602
25 35 0.053157 0.121866 0.176942 0.232655 0.386923 0.687601 0.969024 1.157301 1.383843 1.734177 2.076261 91.020252
25 36 0.013735 0.025964 0.036730 0.054998 0.105496 0.212895 0.348392 0.506587 0.741176 1.101203 1.498880 95.353945
25 37 0.006527 0.012994 0.019964 0.031901 0.064532 0.139630 0.236849 0.334466 0.457543 0.667914 0.935316 97.092363
25 38 0.009521 0.029060 0.060505 0.084070 0.111845 0.183146 0.290494 0.402347 0.521190 0.705427 0.977798 96.624599
25 39 0.004852 0.012839 0.024232 0.034922 0.052113 0.094556 0.162929 0.242837 0.334210 0.481035 0.697752 97.857721
25 40 0.001417 0.002830 0.004653 0.007834 0.015133 0.030166 0.051756 0.080208 0.121554 0.193105 0.295107 99.196239
25 41 0.001162 0.002112 0.003268 0.005573 0.010989 0.021184 0.034928 0.054624 0.086788 0.142853 0.221705 99.414814
25 42 0.001057 0.001725 0.002500 0.004355 0.008771 0.016322 0.025577 0.038525 0.058885 0.093613 0.142209 99.606460
25 43 0.001386 0.002917 0.004683 0.007019 0.011318 0.019223 0.030075 0.045994 0.072107 0.121100 0.201136 99.483044
25 44 0.000462 0.000815 0.001244 0.002128 0.004070 0.007513 0.012028 0.018164 0.027054 0.043445 0.069529 99.813547
25 45 0.001058 0.002140 0.003332 0.005176 0.008967 0.016106 0.026305 0.042610 0.071459 0.129717 0.230661 99.462473
25 46 0.000411 0.000723 0.001094 0.001911 0.003910 0.007696 0.012816 0.019922 0.030610 0.051340 0.085055 99.784513
25 47 0.001283 0.002996 0.005140 0.007686 0.012032 0.020862 0.035062 0.058056 0.097253 0.173750 0.305036 99.280838
25 48 0.001170 0.001998 0.002898 0.004930 0.009882 0.019165 0.032864 0.056920 0.101810 0.187146 0.319482 99.261734
25 49 0.000263 0.000466 0.000741 0.001389 0.003023 0.006083 0.010599 0.018393 0.032610 0.061731 0.111263 99.753437
25 50 0.000626 0.001004 0.001469 0.002707 0.005897 0.011899 0.021482 0.040867 0.080640 0.157759 0.277364 99.398287
25 51 0.000350 0.000615 0.000947 0.001696 0.003447 0.006463 0.010745 0.018256 0.031646 0.056985 0.096833 99.772017
25 52 0.000340 0.000573 0.000853 0.001503 0.003031 0.005614 0.009182 0.015296 0.025790 0.045469 0.076154 99.816193
25 53 0.000433 0.000694 0.000991 0.001731 0.003502 0.006429 0.010367 0.017269 0.029562 0.051559 0.083105 99.794355
25 54 0.000363 0.000607 0.000890 0.001515 0.002893 0.004953 0.007439 0.011282 0.017198 0.027467 0.041995 99.883396
25 55 0.000594 0.000917 0.001233 0.001999 0.003724 0.006202 0.009031 0.013401 0.020295 0.031703 0.046857 99.864048
25 56 0.000470 0.000869 0.001251 0.001873 0.003285 0.005582 0.008304 0.011968 0.017275 0.026531 0.039314 99.883278
25 57 0.000376 0.000585 0.000808 0.001327 0.002480 0.004042 0.005724 0.008133 0.011587 0.017344 0.024911 99.922682
25 58 0.000342 0.000520 0.000701 0.001154 0.002195 0.003540 0.004924 0.006967 0.010062 0.015206 0.021845 99.932541
25 59 0.000325 0.000510 0.000695 0.001128 0.002096 0.003360 0.004703 0.006689 0.009636 0.014571 0.021057 99.935228
25 60 0.000287 0.000448 0.000612 0.000999 0.001865 0.003008 0.004212 0.005930 0.008386 0.012508 0.017992 99.943754
25 61 0.000353 0.000571 0.000790 0.001270 0.002311 0.003714 0.005222 0.007415 0.010767 0.016611 0.024937 99.926037
25 62 0.000384 0.000611 0.000824 0.001305 0.002362 0.003876 0.005533 0.007947 0.011680 0.018394 0.028359 99.918728
25 63 0.000496 0.000807 0.001102 0.001755 0.003236 0.005523 0.008212 0.012425 0.019708 0.033317 0.054432 99.858990
25 64 0.000371 0.000683 0.001007 0.001540 0.002598 0.004382 0.006720 0.010333 0.016277 0.028410 0.050235 99.877443
25 65 0.000246 0.000459 0.000681 0.001038 0.001747 0.002949 0.004549 0.006865 0.010365 0.017358 0.029484 99.924257
25 66 0.000243 0.000463 0.000686 0.001045 0.001813 0.003267 0.005368 0.008766 0.014791 0.028628 0.057230 99.877699
25 67 0.000171 0.000275 0.000387 0.000642 0.001189 0.002026 0.003059 0.004580 0.006869 0.011324 0.018842 99.950634
25 68 0.000267 0.000523 0.000803 0.001239 0.002101 0.003656 0.005942 0.009612 0.015690 0.028497 0.053896 99.877775
25 69 0.000147 0.000231 0.000329 0.000582 0.001158 0.002024 0.003132 0.004876 0.007546 0.012328 0.019777 99.947870
25 70 0.000228 0.000337 0.000467 0.000862 0.001823 0.003168 0.004757 0.007283 0.011321 0.018233 0.028371 99.923155
25 71 0.000196 0.000421 0.000673 0.001021 0.001759 0.003070 0.004887 0.007340 0.010865 0.017610 0.028787 99.923370
25 72 0.000315 0.000465 0.000633 0.001104 0.002194 0.003694 0.005433 0.008264 0.012851 0.020816 0.032902 99.911331
25 73 0.000158 0.000268 0.000394 0.000688 0.001364 0.002392 0.003669 0.005663 0.008892 0.014878 0.024252 99.937378
25 74 0.000317 0.000567 0.000845 0.001389 0.002547 0.004602 0.007540 0.012561 0.021397 0.039191 0.072162 99.836883
[truncated: 3,382,131 more chars]
