# Supplementary material for: Force-Generation by the Trans-Envelope Tol-Pal System
Source: Front Microbiol. 2022 Mar 3;13:852176. doi: 10.3389/fmicb.2022.852176 (PMC8928145; doi:10.3389/fmicb.2022.852176)
Supplement: Supplementary file 2 [file Data_Sheet_2.ZIP › Supplementary-RaptorX/TolQ(A)-TolR(B).all_in_one/688448A_688448B.epad_inter_top]

175 27 20.437649 27.566993 11.659472 4.481907 2.937564 2.266078 1.499694 0.988429 0.752424 0.642197 0.573728 26.193862
178 23 17.610751 22.665538 12.421674 6.324395 4.428002 2.945558 1.741222 1.169163 0.984351 0.914946 0.848813 27.945591
171 30 3.474873 21.691225 26.367168 10.712670 5.116269 2.836719 1.449216 0.736852 0.489831 0.401388 0.372915 26.350873
167 34 23.156337 21.601142 11.510518 5.912566 3.870491 2.549595 1.508808 0.930342 0.637814 0.458148 0.345938 27.518306
179 24 3.781845 14.352917 16.090984 9.492233 7.612781 6.488732 4.093650 2.368997 1.795124 1.677672 1.509282 30.735783
178 24 19.075209 18.576571 8.481406 5.867081 6.236656 5.338212 3.049424 1.682358 1.189864 1.006598 0.867186 28.629435
182 20 17.492596 18.289367 8.952409 4.755564 4.055178 3.810192 2.993424 2.271534 1.878845 1.600309 1.328629 32.571952
171 27 3.607677 20.834361 22.914034 10.233194 6.173952 4.297007 2.464611 1.258582 0.782336 0.598898 0.505514 26.329836
178 27 5.040614 14.171038 19.046683 13.024232 8.034762 5.020893 3.009262 1.877497 1.344544 1.081408 0.925252 27.423815
189 16 5.130899 15.906734 16.041333 8.281342 5.160035 4.026734 3.096809 2.223207 1.720125 1.424071 1.191828 35.796886
175 24 0.490706 6.766902 22.198332 17.865506 9.858072 5.766806 3.373012 1.869244 1.222092 0.947014 0.851935 28.790381
171 31 4.940831 15.698517 18.625434 11.571258 7.978591 6.141958 3.907817 2.051074 1.075517 0.653755 0.489318 26.865929
174 27 13.624578 20.842244 10.070951 6.813676 8.089558 6.827051 3.343788 1.553488 1.005178 0.844167 0.692674 26.292646
164 34 8.027527 14.565915 11.826959 8.224194 7.812746 7.289149 5.181378 3.070918 1.895652 1.242201 0.816393 30.046969
135 16 9.474104 10.009103 7.155402 5.729708 5.714951 5.628714 4.617527 3.542275 2.840901 2.412990 2.056682 40.817643
182 24 1.569863 7.645242 16.016041 14.564506 9.666501 6.862345 4.830750 3.231261 2.305192 1.778380 1.469332 30.060590
149 30 3.927205 12.763628 15.658709 10.996783 8.535456 6.871919 4.882597 3.067969 2.011751 1.381293 0.988428 28.914262
162 34 13.116006 11.578259 9.004718 8.119150 7.628954 6.462546 4.759322 3.308679 2.197842 1.454570 0.988892 31.381059
178 20 8.977335 9.998524 9.365769 9.671843 8.891770 6.942898 4.829735 3.432449 2.533562 1.974327 1.592682 31.789105
156 33 1.957236 8.690880 18.154482 17.893749 11.053786 5.922237 3.207589 1.823154 1.123116 0.741658 0.554268 28.877844
196 12 6.469504 11.043937 9.244422 6.779983 5.971351 5.413392 4.182650 3.012581 2.363371 1.938936 1.567674 42.012198
182 21 0.534216 4.837153 15.672289 16.321490 11.070626 7.477670 4.876033 2.930309 1.919862 1.432506 1.233806 31.694042
135 17 6.702451 6.529147 5.821806 6.415451 7.088560 6.781609 5.540704 4.381697 3.505954 2.923082 2.463106 41.846436
185 20 9.551892 5.417123 6.555620 10.645744 10.212646 6.777696 4.844622 4.168762 3.231492 2.353358 1.821675 34.419373
142 18 1.058536 5.655194 12.748485 13.193444 10.321264 7.808374 5.853890 4.021579 2.796654 2.015508 1.574784 32.952288
193 14 8.355589 5.605039 4.664523 5.502543 6.054477 5.710391 5.020289 4.528826 3.870598 3.146102 2.535877 45.005749
139 16 2.116500 6.403256 10.329844 10.139065 8.529540 7.106897 5.717860 4.375773 3.381666 2.640575 2.139552 37.119473
138 18 4.544632 6.669301 6.706815 7.029546 8.182379 8.531230 7.084917 5.262484 3.985586 3.156115 2.466960 36.380035
139 18 2.200992 6.436838 9.883973 9.637713 8.930234 8.299908 6.855917 5.020845 3.693017 2.800789 2.159466 34.080309
153 33 1.707143 6.028736 12.513966 16.400526 14.556203 9.816001 5.508517 2.892047 1.597892 0.959429 0.639266 27.380274
175 28 0.142689 2.096316 12.950278 18.701086 13.353493 9.342943 6.260345 3.605924 2.156655 1.508192 1.232452 28.649628
128 12 3.910202 6.770755 5.818839 4.262678 3.857615 3.878223 3.387567 2.705984 2.337871 2.170946 2.012735 58.886587
185 18 5.753990 7.351770 6.900052 8.033389 9.951601 9.561168 7.105572 4.867465 3.376226 2.435097 1.742339 32.921335
164 37 5.022173 7.542542 6.805798 6.222481 7.283626 8.506107 7.808679 5.827495 4.095205 2.930798 2.065679 35.889417
181 20 7.866328 4.769753 4.991060 8.785095 11.113269 8.468896 5.466711 3.995604 3.134329 2.597399 2.206472 36.605082
164 36 4.741211 8.201584 7.279766 6.371169 7.658885 9.200987 8.204679 5.850433 4.035707 2.777354 1.824622 33.853602
164 35 2.241986 7.048312 10.581856 9.709101 9.460065 9.709384 8.017146 5.132407 3.112029 1.976831 1.305124 31.705762
153 30 1.860115 6.407887 11.609664 13.643006 13.514848 10.895324 6.807729 3.630277 1.998292 1.197368 0.780090 27.655399
142 22 0.661399 4.042136 10.740524 13.074176 11.201573 8.756903 6.558345 4.548167 3.201135 2.308220 1.800708 33.106713
175 31 0.791677 4.352591 10.423679 12.767832 12.062920 10.489374 7.891851 5.183756 3.409390 2.339452 1.679043 28.608435
131 14 6.890080 3.808447 3.259204 4.244538 4.822394 4.506929 4.157633 4.096108 3.694978 3.089263 2.635903 54.794522
138 17 5.978773 4.731516 4.789537 6.446044 7.785742 7.772120 6.938755 5.978303 4.642278 3.495232 2.696242 38.745457
167 31 0.929770 5.892562 12.418554 13.458604 13.496119 11.769160 7.520851 3.731118 1.919372 1.080600 0.649664 27.133623
171 34 2.357288 5.419837 9.281246 12.990785 13.953784 11.260817 7.136611 4.154601 2.470673 1.565759 1.051852 28.356745
149 26 0.580315 4.187582 12.282553 15.228810 12.711740 9.553139 6.759624 4.227709 2.566843 1.597581 1.120696 29.183412
200 12 2.137405 5.265702 6.967201 6.849463 6.857797 6.975467 6.264981 4.965809 3.942365 3.157167 2.523750 44.092894
138 19 4.046592 4.126791 4.169539 5.358559 7.090872 8.090580 7.819623 6.896305 5.599331 4.430036 3.460644 38.911127
196 13 3.304156 4.532245 6.035918 8.333821 9.373072 8.488450 6.650252 4.933473 3.493644 2.491503 1.865956 40.497510
138 16 3.429741 4.237720 4.877179 6.831550 9.103225 9.403560 7.618615 5.727221 4.346091 3.354787 2.568798 38.501514
164 38 1.494644 5.007864 8.226373 7.609602 6.999787 7.659658 7.769827 6.363432 4.721704 3.471074 2.574310 38.101723
156 34 0.757456 3.874336 10.111666 14.172285 14.293103 11.691147 7.605554 4.206809 2.326154 1.352459 0.855149 28.753885
200 10 3.563145 4.250069 4.649155 5.544317 6.200991 6.253713 5.627413 4.835018 3.957375 3.112657 2.451394 49.554754
162 37 4.393012 4.920422 5.308962 6.135785 7.091573 7.763547 7.680529 6.859981 5.457739 4.144383 3.048526 37.195543
200 9 3.162475 4.100322 4.561318 5.448628 5.995853 5.655744 4.692154 3.853564 3.199134 2.634330 2.174886 54.521589
189 14 3.949894 5.367832 4.703360 4.700403 6.039014 7.529922 7.246896 6.126736 5.204567 4.195000 3.014683 41.921695
161 37 5.005135 4.372054 4.408589 5.501613 6.403025 6.603261 6.375701 5.959099 5.095658 4.194839 3.396609 42.684417
185 16 3.708238 5.604081 5.342530 5.918204 8.329574 10.034164 8.615580 6.301327 4.761098 3.612061 2.518109 35.255034
193 13 3.573196 4.373655 5.072507 6.812053 8.137970 7.777769 6.247604 4.877393 3.849481 3.080595 2.457187 43.740590
192 14 4.884438 3.157002 3.521897 5.684099 6.976286 6.371377 5.647220 5.415848 4.822661 3.911321 3.131588 46.476264
162 33 3.167552 4.433884 6.872514 11.554946 13.156652 10.237675 6.853559 4.651115 3.191944 2.236528 1.604389 32.039243
152 30 2.267640 5.287149 7.523261 10.045754 12.771448 12.428190 8.723931 5.307326 3.343879 2.169081 1.363740 28.768604
168 34 3.660308 4.000042 5.442309 10.436269 15.635425 14.223353 8.677365 4.610859 2.443036 1.421339 0.881073 28.568624
167 30 0.606993 3.784602 9.489178 13.595061 16.199085 14.109986 8.323459 3.840105 1.855608 0.998573 0.592639 26.604712
131 13 3.955504 3.568738 3.651273 4.808797 5.634300 5.266443 4.413127 3.811611 3.294896 2.843250 2.488592 56.263467
146 26 1.154212 4.849487 7.529432 7.170315 8.487642 10.375455 9.750633 7.134489 5.097377 3.695020 2.601871 32.154068
24 27 0.388812 1.395692 2.410522 2.412639 2.180641 2.226480 2.218823 2.021072 1.896998 1.935714 2.067005 78.845604
200 11 2.654533 3.603978 4.675505 6.511696 7.793737 7.777099 6.683964 5.399022 4.171619 3.182783 2.471028 45.075038
168 31 0.964551 4.635461 8.096820 8.368010 10.228714 12.113683 10.369976 6.814064 4.471890 3.010207 1.888252 29.038372
196 14 3.604465 3.008780 3.396443 5.241171 6.761500 7.033937 6.712730 6.402128 5.442400 4.170412 3.143148 45.082886
189 18 0.464447 2.926953 7.484051 8.457655 8.114745 8.598783 8.405474 6.656738 4.975753 3.624718 2.646393 37.644290
131 16 2.788318 3.757254 3.568841 3.971094 5.541314 7.063869 6.752548 5.483987 4.487705 3.844592 3.245317 49.495164
163 37 2.860050 4.652214 5.346541 5.981216 7.331716 8.428527 8.016949 6.648996 5.320198 4.308797 3.312458 37.792337
135 15 3.099668 3.826434 4.576121 6.519201 8.503716 8.406238 6.629109 4.970010 3.807006 3.038240 2.463379 44.160875
193 12 2.196715 4.454120 4.860138 4.965437 6.347463 7.635987 6.914378 5.312665 4.216388 3.438198 2.715921 46.942591
172 31 0.753776 4.302690 7.807080 6.663458 7.880035 11.986956 12.377863 8.069835 4.818350 3.314652 2.269159 29.756146
142 23 1.892708 3.651867 4.561882 5.677283 8.025673 10.433345 10.632238 8.666145 6.353505 4.464766 3.045896 32.594690
197 12 1.400264 4.089056 5.120830 4.635146 5.671032 7.471543 7.281443 5.555837 4.310445 3.559885 2.880647 48.023870
192 16 1.122980 3.503213 5.373455 6.123206 7.754038 9.066383 8.104803 6.102562 4.777811 3.865138 3.018613 41.187796
152 33 1.297324 3.271221 6.368246 11.346765 14.592025 13.106482 8.994551 5.571004 3.372197 2.038618 1.273738 28.767831
124 10 1.821379 2.479368 2.802270 3.210514 3.481573 3.483475 3.163745 2.793518 2.449789 2.150910 1.923984 70.239474
182 18 0.528763 2.812960 6.800908 8.708501 10.072304 11.478610 10.641525 7.499312 4.586158 2.766365 1.800038 32.304555
162 36 3.732292 3.557509 4.062784 6.013223 8.441784 9.781797 9.417825 8.028539 5.801832 3.853478 2.530104 34.778835
139 17 1.341849 3.374361 5.729055 7.604711 9.488322 10.758662 9.735351 7.115118 4.719493 3.169975 2.223512 34.739592
149 27 0.246519 2.155174 7.406710 10.118059 10.225518 11.003796 10.608326 7.832291 5.058328 3.084707 1.943565 30.317008
203 9 1.778567 2.586467 3.197249 4.164341 4.940440 4.926068 4.350481 3.801509 3.399357 3.031791 2.696320 61.127410
196 11 2.952016 3.177094 3.648571 5.426480 7.646664 8.621685 7.729970 6.191031 4.548922 3.252070 2.363390 44.442110
139 19 1.242498 3.436704 5.406459 6.257061 7.505614 9.154273 9.247442 7.574138 5.810678 4.460413 3.377665 36.527056
20 27 0.404089 1.242450 1.755370 1.722065 2.005359 2.687231 2.991103 2.714609 2.472025 2.430360 2.406081 77.169258
135 14 3.784984 2.630593 2.680543 4.155940 5.682136 6.018693 5.789345 5.692611 5.058876 4.047757 3.208976 51.249549
167 33 1.249008 4.245520 6.354828 8.737060 14.730429 17.066265 10.659584 4.759040 2.384822 1.354451 0.752896 27.706098
128 14 2.701532 2.271638 2.234492 3.082337 4.111230 4.653305 4.667747 4.656211 4.427334 3.974723 3.479335 59.740116
131 15 2.825111 2.644352 3.000032 4.679617 6.421561 6.564067 5.714829 5.016627 4.406321 3.858302 3.332149 51.537031
131 12 2.587369 3.390072 3.298745 3.696956 4.661081 5.196117 4.712037 3.987714 3.426133 2.986136 2.577209 59.480429
20 31 0.284698 0.962586 1.593565 1.731855 2.085864 2.841860 3.159541 2.830323 2.538928 2.485298 2.489167 76.996311
167 35 1.617219 4.424772 5.303341 6.340925 11.642043 16.191599 12.023245 6.165482 3.319899 2.015152 1.178513 29.777810
128 13 2.301884 2.780504 3.098920 3.917817 4.970276 5.626998 5.318082 4.545900 3.725946 3.123063 2.686763 57.903848
182 23 0.974430 3.080519 5.451776 8.993861 15.569804 16.903282 9.827504 4.647693 2.682598 1.850717 1.345444 28.672375
132 16 1.293520 3.492144 4.592120 4.278275 4.700074 5.727622 5.842500 5.039187 4.480057 4.219653 3.881928 52.452917
186 18 0.331742 2.058809 5.750363 7.773051 8.740352 9.626440 9.235122 7.252508 5.484055 4.057893 2.968035 36.721629
21 31 0.498226 1.358974 1.861461 1.832228 1.950357 2.320739 2.432955 2.221866 2.075503 2.092864 2.148493 79.206335
145 23 1.602293 2.606158 4.423263 7.877113 10.819949 10.944866 9.207730 7.303230 5.578496 4.117242 2.980186 32.539473
13 35 0.950996 0.740629 0.600009 0.803871 1.181668 1.339679 1.310382 1.426191 1.688606 1.925364 2.023824 86.008782
164 136 0.574911 0.658991 0.512874 0.479814 0.540105 0.595546 0.573830 0.547891 0.552498 0.581337 0.605328 93.776874
17 31 0.441358 1.301857 1.575855 1.299924 1.432556 2.024212 2.394319 2.248419 2.117475 2.230466 2.372895 80.560663
124 11 1.775440 2.408091 2.772641 3.341397 3.899566 4.150247 3.872463 3.423526 2.999658 2.651989 2.366417 66.338564
142 19 0.542622 2.319226 5.230003 6.885231 8.363825 10.660146 11.396549 9.036692 6.020602 3.844396 2.534600 33.166108
162 35 1.876700 3.426722 4.587269 5.872600 8.279816 10.588439 10.369951 8.386401 6.131077 4.260169 2.760979 33.459877
193 16 1.120143 2.772262 3.796340 4.497677 6.431233 8.802936 9.011596 7.395344 5.884569 4.640844 3.490687 42.156370
134 16 2.045889 2.440208 2.630892 4.080525 7.179942 9.012475 7.632197 5.786110 4.862462 4.250615 3.417091 46.661594
17 34 1.065404 0.855478 0.769282 1.121109 1.644655 1.856331 1.792285 1.810767 1.908196 2.017437 2.073117 83.085939
9 34 0.732053 1.349686 1.463119 1.455123 1.725265 2.082154 2.139528 2.042136 2.068109 2.194041 2.284005 80.464779
161 39 1.440147 2.777698 3.316162 3.387259 3.966588 4.941729 5.438078 5.276369 4.969736 4.736717 4.413576 55.335939
192 13 1.563250 2.161018 3.443366 6.186794 8.424302 8.272980 7.045980 6.037818 5.066119 4.044576 3.163818 44.589979
132 14 2.083346 2.350735 2.559208 3.659974 5.078660 5.540645 5.033264 4.558454 4.296909 4.002033 3.554023 57.282747
17 35 0.499596 0.784687 0.779755 0.870008 1.242141 1.634023 1.701054 1.660938 1.779085 1.986314 2.095988 84.966414
13 34 1.301808 0.558845 0.519492 0.976712 1.505114 1.523798 1.472030 1.697711 1.934167 2.017913 2.027101 84.465309
20 30 0.352947 0.989200 1.482476 1.664867 2.067636 2.721931 2.968135 2.764984 2.674440 2.786925 2.864203 76.662256
179 27 0.725405 1.465578 2.181823 4.393023 11.071883 17.988528 14.537249 8.222810 4.863902 3.259207 2.117324 29.173270
186 16 0.278402 1.754876 4.835599 6.797474 8.930125 10.942438 10.131300 7.076439 4.933387 3.703173 2.807106 37.809681
179 20 1.133134 1.476194 2.660028 8.106817 15.325542 13.897153 8.938101 5.767558 4.069102 3.031140 2.246293 33.348936
134 17 2.288278 1.695082 2.040647 3.686994 5.776567 6.522542 6.256134 6.118200 5.855177 5.342868 4.623374 49.794136
163 34 0.610025 2.218614 5.110923 8.504469 12.403699 14.236423 11.588630 7.231807 4.173017 2.482098 1.487045 29.953250
142 20 0.730135 2.317786 3.449999 3.576362 4.627018 6.974053 8.963098 9.436981 9.119476 7.572539 5.258800 37.973754
24 31 0.254333 0.834634 1.439472 1.621345 1.909013 2.615990 3.111541 3.003744 2.758599 2.708063 2.754459 76.988807
124 12 0.857734 2.328576 3.302477 3.298101 3.614632 4.357174 4.515148 3.932784 3.403322 3.107254 2.882100 64.400700
189 15 0.871136 2.740810 4.073838 4.867792 7.770878 12.087622 12.030667 8.034242 4.894490 3.202767 2.141415 37.284343
174 23 0.428422 1.075376 3.840559 14.012369 21.704745 14.606304 7.277226 3.979693 2.416845 1.564252 1.118214 27.975994
6 31 0.236665 0.970995 1.729313 1.676920 1.741733 2.225513 2.580831 2.523451 2.489237 2.668095 2.936694 78.220551
1 142 0.006243 0.010411 0.014350 0.019368 0.026703 0.039936 0.053199 0.064517 0.076289 0.097206 0.124148 49.467629
135 18 1.210599 2.018674 2.697137 4.172127 6.880472 9.066741 8.945924 7.610923 6.211373 4.985190 3.875770 42.325072
20 28 0.135223 0.434796 0.773145 0.933285 1.297168 2.209150 3.057397 3.176306 3.001439 2.973365 2.913626 79.095099
167 37 1.645847 2.799590 3.072524 3.683680 5.673245 8.014912 8.555565 7.833903 7.067183 6.117745 4.649828 40.885977
174 30 0.531311 1.491526 3.876366 11.568604 20.891579 17.486061 8.870834 4.087859 2.188660 1.372860 0.942522 26.691819
207 7 0.603514 1.051071 1.549404 2.203540 2.658992 2.594281 2.358181 2.249369 2.213695 2.092360 1.954129 78.471464
10 31 0.313186 0.896076 1.507470 1.873019 2.278777 2.894898 3.239746 3.119688 2.965962 2.983167 3.055692 74.872318
9 31 0.316586 1.048064 1.735320 1.839820 2.086318 2.600154 2.787341 2.561174 2.423138 2.466884 2.550352 77.584851
161 40 1.311644 1.813354 2.187118 2.810696 3.525009 4.132010 4.431296 4.528074 4.478721 4.389060 4.280998 62.112017
127 12 0.675728 2.176355 3.704730 4.018797 4.352914 5.168923 5.337447 4.410126 3.444263 2.904734 2.596468 61.209517
161 38 1.285662 2.399235 3.056001 3.676227 4.995254 6.598408 7.240003 6.805995 6.131794 5.516428 4.702624 47.592367
196 10 1.518376 1.886263 2.432040 3.756584 5.335293 6.201905 6.206975 5.996429 5.429908 4.446880 3.494222 53.295126
200 8 1.335199 1.515895 1.947237 3.190308 4.724654 5.245159 4.851621 4.400713 3.833466 3.133240 2.519552 63.302955
6 34 0.520551 0.817386 0.867067 1.056056 1.621275 2.265468 2.438657 2.377728 2.452446 2.633173 2.723015 80.227183
204 9 0.543666 1.537230 2.484786 3.061805 3.993930 4.971665 5.060694 4.493637 4.035280 3.635136 3.215833 62.966338
124 9 1.020278 1.483824 1.826927 2.261249 2.696461 2.902809 2.779385 2.553128 2.307615 2.060238 1.843164 76.264921
136 16 0.459006 2.023824 4.090978 5.239411 7.173496 8.889806 7.989335 5.747866 4.517069 4.044579 3.586532 46.238098
24 30 0.263258 0.759827 1.203273 1.363923 1.727084 2.542379 3.146024 3.115552 2.958947 3.005544 3.080410 76.833779
164 138 0.290862 0.572302 0.693583 0.700689 0.745426 0.861085 0.917131 0.894327 0.874575 0.911733 0.984078 91.554213
163 38 0.956101 2.285753 3.433841 3.924288 4.954226 7.115780 8.805750 8.500729 7.222464 5.980929 4.675829 42.144310
21 34 0.562610 0.799501 0.923236 1.205175 1.560739 1.746997 1.714761 1.696644 1.778479 1.927582 2.065692 84.018584
13 31 0.732534 0.815297 0.689078 0.856021 1.351649 1.798847 1.864803 1.900479 2.130338 2.412701 2.511200 82.937056
204 7 0.517704 1.228591 1.681410 1.817471 2.128816 2.475022 2.466781 2.274179 2.218562 2.213665 2.140785 78.837017
128 11 1.583666 1.686859 1.907224 2.790205 4.079687 4.945956 4.862538 4.347941 3.659288 3.064170 2.603483 64.468983
161 36 1.891632 2.040867 2.739495 4.558824 6.515582 7.410566 7.582461 7.636994 7.095051 6.101705 4.876574 41.550248
203 8 1.212064 1.180349 1.500207 2.627129 3.913736 4.216145 3.944623 3.790419 3.515158 3.045862 2.588699 68.465609
13 36 0.456964 0.315503 0.298980 0.525786 0.910654 1.061725 1.072017 1.234768 1.461708 1.626850 1.708934 89.326113
189 17 0.577266 1.991567 3.492894 4.241274 6.274610 11.192258 14.307902 10.900135 6.018627 3.430045 2.154534 35.418888
158 79 0.321987 0.327135 0.333717 0.435414 0.563305 0.614779 0.620426 0.671606 0.754160 0.828587 0.885240 93.643644
185 17 2.146747 1.714072 2.038916 3.914636 7.108175 9.340158 9.722959 9.256583 7.743369 5.771170 3.922629 37.320586
16 21 0.105684 0.285109 0.451100 0.526646 0.637059 0.801986 0.881974 0.877916 0.916074 1.042911 1.212268 92.261270
203 7 0.783027 1.071886 1.342385 1.867351 2.472110 2.731825 2.674666 2.597888 2.518158 2.363935 2.175598 77.401171
188 16 0.946077 2.389090 2.597513 3.223092 7.055321 12.582342 11.938957 7.652581 5.125822 3.927762 2.859034 39.702409
126 108 0.234754 0.520347 0.703353 0.829676 0.985920 1.055265 0.976580 0.882339 0.873761 0.919830 0.975987 91.042189
185 19 1.084919 1.422932 2.479720 5.936639 11.067865 12.567284 10.587629 8.354879 6.138154 4.184435 2.754931 33.420612
132 13 1.339153 1.936290 2.366377 3.173425 4.238477 4.920484 4.787832 4.461621 4.272596 4.032326 3.632347 60.839072
21 27 0.334436 0.761468 1.071349 1.331662 1.843392 2.511242 2.717693 2.485155 2.274793 2.232189 2.209943 80.226679
145 26 0.548539 1.593635 3.413683 6.575079 10.800848 12.829833 11.232325 8.467841 6.072840 4.214525 2.856995 31.393859
163 36 1.110561 2.072148 3.159504 4.534963 6.496656 8.681318 9.663419 9.058324 7.601941 6.079068 4.459476 37.082619
24 28 0.135589 0.433558 0.807771 1.091808 1.632821 2.703999 3.528834 3.430340 2.959409 2.706709 2.571977 77.997183
101 78 0.215628 0.290363 0.288603 0.309950 0.381744 0.464472 0.495310 0.506085 0.538214 0.589306 0.630497 95.289831
138 20 0.981337 1.058381 1.380544 2.587501 4.540519 6.012344 6.734982 7.465969 7.776503 7.356952 6.370448 47.734521
146 30 0.387425 1.674092 3.028287 3.207244 4.206114 6.676419 8.790394 8.811742 8.258885 7.753169 6.500533 40.705694
9 35 0.403811 0.922989 1.165335 1.320407 1.848430 2.544314 2.690193 2.405313 2.265648 2.326663 2.376781 79.730114
9 38 0.130345 0.525827 1.075846 1.202026 1.204016 1.453324 1.724134 1.781546 1.803476 1.923782 2.140735 85.034943
175 30 0.211259 0.986036 2.598063 5.991419 14.697916 21.907450 14.878887 6.587572 3.202721 1.799430 1.060053 26.079194
162 38 0.865960 1.997616 2.745927 3.101052 4.444275 7.108493 8.976349 8.553273 7.375893 6.453591 5.235197 43.142372
142 26 0.328616 1.176432 2.464628 3.748018 5.491112 7.991454 9.973509 10.244192 9.239350 7.517914 5.597109 36.227666
149 31 0.081444 0.778502 3.293308 5.197927 6.311761 9.032142 11.969339 10.854413 7.775043 5.456825 3.947751 35.301547
20 34 0.440688 0.506383 0.589750 0.970791 1.628824 2.079240 2.191898 2.322691 2.538835 2.735906 2.817217 81.177778
6 35 0.380568 0.835996 1.004807 1.050206 1.436133 2.093093 2.418734 2.397134 2.483207 2.748373 2.947284 80.204466
131 17 1.150672 1.051075 1.298968 2.391309 4.055598 5.255296 5.754370 6.129857 6.145256 5.816233 5.233001 55.718367
192 12 0.633769 1.595804 2.648694 4.060648 6.436155 8.222189 7.816249 6.448213 5.445723 4.590725 3.694078 48.407751
17 21 0.129110 0.342385 0.446076 0.425638 0.499590 0.712604 0.860001 0.882533 0.940446 1.133266 1.388651 92.239700
20 24 0.138898 0.373103 0.523601 0.609274 0.959083 1.687205 2.216496 2.270752 2.300737 2.515402 2.650685 83.754763
164 39 0.447593 1.427350 2.728080 3.362984 4.180934 6.423081 8.768651 8.798727 7.316567 5.930330 4.771249 45.844453
16 31 0.123913 0.416779 0.727226 0.831202 1.097700 1.766675 2.323902 2.346933 2.257096 2.386617 2.561716 83.160244
6 38 0.126220 0.434692 0.789833 0.862575 0.957014 1.313029 1.662601 1.775761 1.852647 2.077769 2.398263 85.749597
134 14 1.541782 0.934003 1.301758 2.984367 4.622780 4.568406 4.420928 4.947481 5.145864 4.709162 4.197443 60.626026
132 15 0.829215 1.535133 2.215994 3.335712 5.111276 6.562257 6.557770 5.819455 5.208135 4.665177 4.015785 54.144092
24 24 0.173778 0.567979 0.860014 0.883679 1.083741 1.690546 2.208890 2.245799 2.170174 2.280406 2.429793 83.405203
6 28 0.157655 0.515823 0.875123 0.993685 1.255116 1.892314 2.485251 2.644614 2.674158 2.860283 3.115435 80.530544
150 30 0.240531 1.220379 3.149388 5.053258 8.217724 12.781420 13.971821 10.378962 6.598561 4.291192 2.828751 31.268013
130 14 0.994396 1.123363 1.486780 2.600721 3.897090 4.270203 4.136496 4.176680 4.248345 4.150350 3.927555 64.988021
203 10 0.860364 1.162820 1.566520 2.562961 4.071469 5.241747 5.564462 5.487940 5.189871 4.667786 4.060504 59.563558
20 26 0.152708 0.477933 0.799896 0.932396 1.255247 1.999888 2.634955 2.720462 2.653810 2.742732 2.821410 80.808562
126 12 0.601719 1.333745 1.602160 1.666100 2.444009 4.251647 5.612081 5.424532 4.636429 3.994509 3.379106 65.053964
186 20 0.538241 1.276317 2.255839 4.660822 9.589543 12.404634 10.175783 7.389205 5.962961 4.910097 3.672362 37.164199
156 30 0.058494 0.594218 3.178755 7.350598 10.663088 13.241374 13.310685 9.729812 5.861731 3.356828 2.060458 30.593959
16 30 0.154820 0.454342 0.771344 0.929250 1.177302 1.610422 1.888198 1.934441 2.048342 2.340761 2.653713 84.037065
149 29 0.315403 1.452637 2.965937 4.400076 8.265134 14.273299 14.836881 10.036697 6.341602 4.008396 2.375933 30.728003
197 14 0.943923 1.021639 1.258041 2.284173 4.034112 5.242369 5.543289 5.796253 5.971399 5.730209 5.094570 57.080020
101 79 0.181730 0.222592 0.236473 0.292305 0.386894 0.469130 0.499376 0.520038 0.554392 0.597961 0.630471 95.408636
193 15 0.669574 1.122732 1.923561 3.963950 7.269774 9.219905 8.810255 7.635398 6.444978 5.198226 3.984839 43.756810
16 78 0.041613 0.124814 0.207329 0.214622 0.217843 0.270836 0.330465 0.364450 0.395871 0.468528 0.586442 96.777184
16 34 0.290287 0.357546 0.420469 0.683868 1.179536 1.563827 1.686977 1.837730 2.110238 2.376480 2.490368 85.002674
6 32 0.213577 0.497387 0.721559 0.892549 1.281034 2.022652 2.647083 2.807351 2.789213 2.879598 2.974607 80.273394
158 80 0.208575 0.248934 0.273651 0.367779 0.512408 0.596681 0.604464 0.627503 0.687381 0.760598 0.820000 94.292026
20 25 0.084851 0.269205 0.455147 0.516124 0.665857 1.117021 1.671027 1.995283 2.174108 2.446475 2.701050 85.903855
9 36 0.309822 0.548496 0.575453 0.631170 0.964881 1.592636 2.096604 2.323188 2.474286 2.585123 2.524936 83.373404
207 5 0.311009 0.453594 0.569833 0.780970 1.025394 1.132315 1.138701 1.195926 1.295190 1.339354 1.323534 89.434185
135 19 0.689427 1.049241 1.513887 2.680575 4.714816 6.464574 7.039483 7.037262 6.885643 6.483842 5.673341 49.767908
25 31 0.096139 0.417190 0.979159 1.158262 1.176089 1.580126 2.112672 2.277401 2.238853 2.338853 2.577738 83.047522
135 13 1.242981 1.277003 1.681107 3.052120 4.728945 5.272784 5.026876 4.953690 4.856017 4.471746 3.938512 59.498218
4 34 0.313469 0.510454 0.636085 0.850889 1.173500 1.434727 1.512233 1.563462 1.704477 1.902666 2.100646 86.297388
128 10 1.032994 1.067346 1.213560 1.830815 2.683696 3.288225 3.547995 3.756713 3.730975 3.418131 3.017628 71.411920
99 78 0.140670 0.221297 0.258812 0.301369 0.388070 0.486488 0.534108 0.553813 0.586596 0.635979 0.678349 95.214449
146 22 0.216277 1.207456 3.203785 4.808958 6.911795 9.748271 11.086459 9.635852 7.535151 5.730797 4.167060 35.748139
139 22 0.265387 0.872259 1.992159 3.435632 5.451236 7.746234 9.130399 9.052859 8.196205 6.922514 5.514466 41.420649
13 38 0.226989 0.330565 0.342818 0.419865 0.651776 0.955718 1.116831 1.204252 1.364344 1.613628 1.818905 89.954306
204 8 0.534414 0.953491 1.258272 1.809371 2.997506 4.147857 4.316672 3.973277 3.686050 3.342280 2.866926 70.113880
197 11 0.960346 1.289415 1.511069 2.424328 4.485345 6.416712 6.631006 6.127056 5.702147 5.214169 4.420880 54.817525
10 35 0.249535 0.493403 0.651707 0.860920 1.312197 1.882409 2.140003 2.168924 2.299771 2.585633 2.790159 82.565338
130 16 0.353223 1.053535 1.785313 2.196435 2.918285 4.166509 5.150701 5.360065 5.346668 5.344136 5.136094 61.189036
168 138 0.370278 0.319919 0.287942 0.373775 0.521127 0.635607 0.686248 0.768035 0.901877 1.076844 1.240346 92.818005
4 35 0.286040 0.560015 0.709656 0.839895 1.124319 1.499560 1.709865 1.782133 1.884931 2.053345 2.222107 85.328137
164 134 0.207922 0.283798 0.282452 0.334498 0.451225 0.545327 0.565446 0.571021 0.583385 0.605070 0.622694 94.947164
153 34 0.450026 0.999598 2.190461 5.093463 10.177180 14.785023 14.613489 10.904521 6.823943 3.783914 1.995035 28.183346
2 142 1.869396 10.570323 10.971623 16.193454 6.534830 2.486083 0.934346 0.346050 0.144578 0.099171 0.088072 49.762072
126 106 0.154633 0.275350 0.371776 0.507041 0.707065 0.839259 0.824682 0.785047 0.797544 0.845254 0.882917 93.009434
159 80 0.126659 0.252313 0.321061 0.354950 0.441793 0.569619 0.641010 0.668008 0.729848 0.836410 0.940538 94.117790
181 23 0.238263 0.522578 1.851913 7.275515 15.503298 16.187400 11.412545 7.412998 4.815947 3.176796 2.149892 29.452852
164 31 0.117786 0.852588 2.880822 4.939420 7.581237 11.647154 13.558548 10.597054 6.966301 4.638602 3.118023 33.102466
4 38 0.132836 0.373582 0.643165 0.762374 0.877147 1.130395 1.362503 1.458049 1.544577 1.722236 1.957055 88.036080
138 23 0.541095 0.687838 1.029671 2.155898 3.998048 5.510357 6.356482 7.092020 7.410437 7.306919 6.832052 51.079182
21 28 0.144575 0.408527 0.753097 1.037281 1.438581 2.180245 2.806417 2.911624 2.782669 2.752213 2.747629 80.037140
153 29 0.198342 0.852784 2.489490 5.376810 9.376020 12.796566 13.322154 10.928977 7.542726 4.561643 2.609135 29.945356
10 34 0.293498 0.425357 0.562362 0.943661 1.680990 2.363447 2.568329 2.580226 2.651197 2.780392 2.834614 80.315930
10 32 0.157141 0.331091 0.537807 0.811449 1.202003 1.716890 2.125299 2.354088 2.514187 2.769407 3.023295 82.457342
163 35 0.677678 1.731632 2.455051 3.016043 4.853510 8.317061 10.691161 10.314214 8.746923 7.115872 5.103195 36.977659
16 35 0.127443 0.262483 0.366525 0.494666 0.805412 1.253320 1.507751 1.586001 1.770108 2.087432 2.319483 87.419379
20 21 0.080102 0.259730 0.466722 0.556193 0.668137 0.909586 1.121157 1.207318 1.303549 1.529176 1.846869 90.051464
146 23 0.603631 1.492272 2.183397 3.183534 6.201473 10.456713 11.681270 10.030670 8.205011 6.516789 4.600227 34.845013
13 37 0.229495 0.208654 0.257576 0.493691 0.839274 0.997815 1.050506 1.204691 1.391412 1.541724 1.649313 90.135851
199 12 0.395353 1.236162 2.036135 2.901416 5.311851 8.457789 8.786059 6.846705 5.419587 4.593123 3.762992 50.252832
14 35 0.162831 0.276180 0.388444 0.622459 1.019004 1.287818 1.330819 1.397520 1.609244 1.850191 1.991395 88.064097
161 34 0.595639 1.138005 2.160445 5.015418 9.946442 12.511632 11.061954 8.632799 6.533075 4.783167 3.275957 34.345465
159 79 0.116861 0.220654 0.286815 0.349617 0.489565 0.673428 0.771137 0.794032 0.840927 0.939631 1.034549 93.482782
127 14 0.725157 1.110276 1.333666 1.796324 2.750270 3.796866 4.218032 4.244543 4.324010 4.471376 4.423288 66.806194
20 29 0.080349 0.208716 0.346238 0.465046 0.802666 1.665233 2.682027 3.173722 3.247192 3.345175 3.289904 80.693729
175 23 0.215079 0.797317 1.876560 5.356427 16.471010 23.216929 13.432292 5.567818 2.739212 1.646045 1.064972 27.616341
24 26 0.088181 0.287283 0.551724 0.779413 1.253736 2.223754 3.023312 3.053975 2.769718 2.649932 2.585542 80.733429
100 78 0.119228 0.180119 0.217803 0.278297 0.389936 0.499305 0.537710 0.542548 0.564742 0.609452 0.644643 95.416216
24 29 0.069265 0.182966 0.318929 0.424539 0.677399 1.405524 2.479589 3.266570 3.631417 3.823314 3.668963 80.051525
21 30 0.237582 0.555229 0.833384 1.161060 1.878208 2.836800 3.167831 2.901203 2.676591 2.676919 2.672612 78.402586
21 35 0.211791 0.469929 0.625545 0.772131 1.135308 1.603649 1.805934 1.817809 1.914164 2.107096 2.249366 85.287273
17 30 0.291029 0.604788 0.753643 0.926411 1.456215 2.221060 2.547225 2.433744 2.384208 2.545735 2.662071 81.173874
125 10 0.436482 0.762242 1.049614 1.431296 2.035252 2.702291 3.020510 3.043830 2.968940 2.863275 2.685602 77.000664
98 78 0.135345 0.193657 0.223064 0.276416 0.376385 0.481154 0.533085 0.561901 0.602451 0.655324 0.696809 95.264412
134 19 0.804874 0.879519 1.083753 1.757562 2.869251 3.832894 4.393514 4.987256 5.752132 6.483013 6.686557 60.469677
134 18 0.736137 0.981323 1.282313 2.116407 3.617215 5.083472 5.845050 6.351745 6.870922 7.086034 6.516447 53.512935
10 28 0.123429 0.336383 0.625371 0.943364 1.400188 2.076907 2.638638 2.868305 2.982645 3.194560 3.416164 79.394047
146 27 0.281351 1.266590 2.132505 2.359036 3.945211 7.664501 10.355926 10.004059 9.070613 8.149107 6.381452 38.389646
6 33 0.099458 0.222338 0.345579 0.511947 0.910852 1.606832 2.207715 2.504194 2.721917 2.952917 3.023902 82.892351
178 21 0.157880 0.513095 1.675350 6.520929 15.292458 16.769607 11.672611 7.501924 4.878280 3.022966 1.887829 30.107071
158 78 0.120295 0.173140 0.198999 0.254367 0.370749 0.490244 0.541993 0.576140 0.644096 0.748468 0.844304 95.037201
207 6 0.331544 0.411660 0.593140 1.094339 1.807593 2.144022 2.161317 2.200828 2.158960 1.955463 1.721226 83.419908
128 16 0.332622 0.762036 1.121686 1.425670 2.111324 3.443755 4.628879 4.919628 4.790185 4.848511 4.863878 66.751825
163 39 0.588136 1.324436 1.910072 2.167328 2.766057 4.337412 6.144963 6.869634 6.758055 6.776785 6.500210 53.856914
1 141 1.522914 9.935903 11.015052 16.390745 6.828778 2.745992 1.021424 0.348795 0.128105 0.082827 0.074904 49.904560
9 37 0.173079 0.398583 0.526748 0.614396 0.902359 1.434809 1.796438 1.832352 1.836821 1.976997 2.106929 86.400486
14 78 0.052311 0.085285 0.103109 0.128136 0.183791 0.257306 0.308195 0.351311 0.413018 0.503146 0.601934 97.012455
6 30 0.110565 0.327580 0.518052 0.624667 0.987896 1.824781 2.575809 2.717321 2.647650 2.758808 2.877708 82.029161
6 29 0.068694 0.211558 0.378121 0.475674 0.666628 1.163856 1.808356 2.244141 2.475370 2.710554 2.889732 84.907316
96 78 0.120117 0.160226 0.174800 0.218367 0.313396 0.420189 0.480918 0.528319 0.595494 0.673045 0.729207 95.585926
20 22 0.065817 0.249183 0.503588 0.581190 0.643692 0.909075 1.216122 1.355901 1.453484 1.704077 2.061223 89.256643
99 79 0.111876 0.165355 0.201954 0.258355 0.353364 0.458101 0.518966 0.552119 0.587249 0.633555 0.671834 95.487272
127 13 0.549491 1.121796 1.692531 2.297527 3.262125 4.493843 5.129903 5.020336 4.711588 4.448901 4.109096 63.162863
97 78 0.104994 0.168135 0.214984 0.282044 0.391358 0.495294 0.541626 0.567763 0.612624 0.669617 0.713020 95.238539
189 13 0.480931 1.082327 1.879945 3.378793 6.105145 8.377733 8.342651 7.161144 6.199292 5.355251 4.363004 47.273783
128 15 0.572590 0.784407 1.073526 1.871585 3.225652 4.392043 4.796257 4.865165 4.846801 4.784413 4.542690 64.244872
11 16 0.050891 0.140975 0.210513 0.207186 0.216119 0.291002 0.365895 0.396894 0.426627 0.508638 0.625788 96.559467
126 14 0.560925 0.596465 0.690255 1.117902 1.818349 2.421170 2.796086 3.231455 3.660064 4.004838 4.211060 74.891426
197 13 0.539932 0.897438 1.405343 2.594621 4.860797 7.212537 8.109420 7.834901 7.033642 5.958712 4.732448 48.820211
14 21 0.090124 0.160517 0.224634 0.320700 0.478782 0.622764 0.675974 0.712160 0.800641 0.935339 1.060802 93.917564
197 10 0.599004 0.981564 1.343266 2.065588 3.336648 4.468659 4.824632 4.906745 5.002521 4.849063 4.375601 63.246714
9 32 0.177805 0.379899 0.529071 0.707705 1.169399 2.051030 2.827126 3.016906 2.888808 2.780995 2.621291 80.849964
100 79 0.113968 0.155450 0.184872 0.250550 0.360773 0.461175 0.504026 0.531247 0.572547 0.622741 0.658167 95.584486
166 34 0.365819 0.596071 1.581067 7.095719 19.187073 19.652158 11.259843 5.659952 2.994597 1.727186 1.032943 28.847569
200 7 0.526582 0.730633 0.985075 1.536525 2.321420 2.908503 3.130972 3.258198 3.281227 3.101414 2.810069 75.409380
130 12 0.338773 0.890150 1.569016 2.289502 3.457547 4.707129 5.166195 4.879301 4.421790 3.959811 3.468397 64.852392
102 79 0.112526 0.157717 0.195789 0.265698 0.359370 0.426940 0.454833 0.485404 0.534438 0.586646 0.628052 95.792589
98 79 0.122665 0.162261 0.187532 0.248671 0.354311 0.457595 0.512777 0.553589 0.603544 0.658313 0.698025 95.440720
15 78 0.041002 0.099555 0.147146 0.161538 0.188076 0.255328 0.318604 0.351544 0.380754 0.446631 0.543207 97.066610
167 138 0.179035 0.280910 0.340818 0.448344 0.617416 0.733530 0.747073 0.770073 0.879972 1.058172 1.235924 92.708731
182 27 0.070843 0.256102 0.615004 1.294576 3.002914 7.108127 13.208323 16.439922 13.993163 9.056694 5.048210 29.906122
17 27 0.178770 0.431148 0.583093 0.703350 1.119087 1.871129 2.346272 2.384713 2.438954 2.678186 2.841836 82.423462
192 15 0.460916 0.829318 1.525527 3.328804 6.331626 8.457251 8.797560 8.338615 7.450266 6.013278 4.475951 43.990889
138 22 0.414039 0.734064 1.128600 2.122855 4.319843 6.822624 8.164659 8.626239 8.584682 7.857964 6.480464 44.743969
123 12 0.481816 1.334214 1.761551 1.794805 2.416516 3.557273 4.029467 3.731675 3.586968 3.713461 3.706542 69.885713
14 20 0.125238 0.117708 0.141101 0.248262 0.396947 0.474926 0.526838 0.648669 0.807057 0.942729 1.052423 94.518105
102 78 0.088483 0.147454 0.193164 0.252860 0.350813 0.447722 0.487183 0.497173 0.523230 0.573504 0.620652 95.817759
160 37 0.682201 0.968460 1.391809 2.392972 4.100059 5.697681 6.403127 6.520003 6.322422 6.070961 5.633647 53.816659
199 10 0.610199 0.930629 1.320941 2.274158 3.872036 5.027095 5.237419 5.225487 5.190276 4.901218 4.374725 61.035817
20 35 0.146380 0.308477 0.419831 0.560479 0.928278 1.455319 1.774262 1.944311 2.262774 2.705986 2.993423 84.500478
13 21 0.121513 0.181946 0.199208 0.252220 0.376138 0.509762 0.577894 0.646662 0.782101 0.967456 1.134152 94.250950
163 40 0.624227 0.948832 1.199864 1.637661 2.390498 3.360898 4.162992 4.703208 5.097329 5.544077 5.831203 64.499210
155 79 0.168271 0.186514 0.198982 0.285998 0.435250 0.543843 0.579430 0.636629 0.734930 0.846195 0.936689 94.447271
168 35 0.477853 0.867857 1.325509 2.641424 5.797085 9.208570 10.227511 9.941440 9.445996 8.139881 5.851173 36.075702
97 79 0.101067 0.145657 0.185437 0.256672 0.362152 0.458028 0.512127 0.559033 0.616953 0.674927 0.716722 95.411228
20 32 0.087131 0.171273 0.265465 0.418009 0.787400 1.510025 2.313435 2.872636 3.204978 3.504056 3.593309 81.272289
13 18 0.115784 0.172691 0.165038 0.179032 0.256631 0.368554 0.433590 0.479593 0.567250 0.705079 0.834901 95.721859
162 39 0.457969 1.114248 1.666992 1.967698 2.807713 4.768368 6.666652 7.087938 6.801008 6.787131 6.449175 53.425107
179 23 0.539714 0.616237 0.790811 2.355842 9.840529 21.474263 17.530899 8.400835 4.447221 2.901725 1.816500 29.285424
9 30 0.117099 0.402170 0.739928 0.905330 1.226923 1.880329 2.403798 2.514583 2.548369 2.688087 2.798623 81.774757
125 11 0.495670 0.802147 1.013773 1.381964 2.094672 2.989274 3.456933 3.524240 3.484135 3.459697 3.322983 73.974512
9 33 0.102432 0.266658 0.448543 0.667832 1.159350 1.940443 2.485097 2.582399 2.544202 2.520927 2.445474 82.836639
134 15 0.664033 0.722785 1.157352 2.686944 5.053335 6.162776 6.210633 6.455985 6.508020 5.913388 4.944002 53.520748
17 36 0.152607 0.194546 0.236493 0.391542 0.740226 1.129822 1.359380 1.529422 1.757486 2.035846 2.209282 88.263350
4 37 0.138332 0.238034 0.318599 0.441986 0.689586 1.044776 1.311766 1.461736 1.594261 1.780312 1.961068 89.019548
182 19 0.243091 0.888335 1.775492 3.379079 9.130726 17.698435 16.053782 9.016579 5.024910 3.182755 2.031570 31.575247
16 22 0.054143 0.160154 0.304826 0.403887 0.529694 0.769275 0.992649 1.077421 1.110839 1.237413 1.436975 91.922729
13 32 0.246595 0.221770 0.251784 0.512116 1.045065 1.388851 1.474352 1.674353 1.981496 2.239333 2.354417 86.609865
178 26 0.230147 0.490476 1.185720 4.622674 16.187198 22.206701 13.193659 6.161375 3.402229 2.183384 1.461647 28.674792
167 38 0.192710 0.780889 1.890726 2.955619 4.580929 7.048195 8.731458 8.336125 7.401322 6.579326 5.579960 45.922742
2 39 0.119980 0.246155 0.333561 0.385107 0.502803 0.751281 0.979535 1.092598 1.190632 1.382724 1.594265 91.421354
28 27 0.302564 0.321350 0.385989 0.705389 1.350858 2.031598 2.471041 2.881208 3.274681 3.550349 3.575615 79.149358
125 71 0.051573 0.104892 0.138072 0.155859 0.187785 0.222960 0.239372 0.245975 0.266385 0.305035 0.348902 97.733193
14 36 0.112019 0.142121 0.195454 0.346479 0.583272 0.747233 0.847591 1.029961 1.306241 1.572243 1.766134 91.351255
96 79 0.099375 0.127714 0.150277 0.208184 0.306673 0.401062 0.456431 0.510019 0.578449 0.652461 0.712015 95.797340
28 31 0.211626 0.284594 0.313192 0.451182 0.828165 1.379371 1.790071 2.109827 2.528456 3.067115 3.474812 83.561590
24 34 0.170151 0.281468 0.388668 0.605298 1.027578 1.488148 1.755534 1.968625 2.268735 2.605551 2.855307 84.584940
16 24 0.058779 0.135863 0.202576 0.269447 0.442621 0.747787 1.015526 1.218205 1.505783 1.929600 2.334666 90.139147
126 71 0.048121 0.103371 0.146830 0.170963 0.203347 0.242852 0.266887 0.276059 0.291912 0.326227 0.369574 97.553860
1 38 0.197587 0.413263 0.528783 0.553911 0.682090 0.998890 1.286250 1.391161 1.443566 1.617519 1.851944 89.035036
125 12 0.254455 0.742911 1.309393 1.641040 2.295981 3.722780 4.844197 4.732830 4.172377 3.862338 3.596104 68.825592
13 20 0.139423 0.121577 0.134417 0.229772 0.372655 0.454629 0.502883 0.612231 0.762914 0.910232 1.039033 94.720232
178 19 0.350031 0.785430 1.417124 3.081175 7.580717 12.804599 12.732043 9.799200 7.382718 5.535296 3.837251 34.694416
132 17 0.365919 0.732154 1.197607 1.980778 3.440556 5.359953 6.477778 6.405561 5.897591 5.571717 5.181088 57.389298
21 24 0.100574 0.295824 0.529276 0.695095 0.945555 1.368033 1.674520 1.771222 1.900502 2.216788 2.572090 85.930521
7 16 0.033710 0.101827 0.180148 0.194799 0.199324 0.261409 0.342183 0.398151 0.448002 0.543857 0.684602 96.611988
130 13 0.425611 0.737385 1.222002 2.176512 3.550025 4.523357 4.853846 4.926626 4.761931 4.379507 3.927917 64.515280
190 16 0.111729 0.558748 1.522924 2.581348 4.958927 10.281389 13.540975 10.267772 6.299412 4.405048 3.323241 42.148485
2 38 0.138746 0.267687 0.346590 0.411071 0.577553 0.878861 1.111369 1.206187 1.294850 1.464387 1.631968 90.670731
24 32 0.070971 0.159559 0.267870 0.404710 0.698243 1.326471 2.108335 2.667273 3.003576 3.400126 3.689048 82.203819
152 34 0.409799 0.625822 1.265638 3.611677 8.387080 12.528934 13.358022 11.891996 8.859107 5.572752 3.134306 30.354864
6 27 0.124802 0.342583 0.526702 0.673956 1.086435 1.829104 2.405152 2.600995 2.788550 3.156905 3.476449 80.988365
16 38 0.053431 0.135803 0.216473 0.263725 0.358532 0.578503 0.808752 0.933346 1.033211 1.245911 1.525207 92.847107
126 10 0.421174 0.548116 0.652793 0.936535 1.448574 2.026189 2.448101 2.787643 3.032023 3.162419 3.152651 79.383783
17 38 0.079027 0.201887 0.300392 0.332054 0.436915 0.703470 0.976285 1.137872 1.302060 1.590302 1.903983 91.035753
98 81 0.110347 0.136703 0.161096 0.225491 0.324049 0.411279 0.461080 0.509603 0.565177 0.621064 0.666177 95.807937
97 81 0.099552 0.138025 0.171136 0.237080 0.331928 0.409222 0.448676 0.491151 0.549056 0.606227 0.649004 95.868942
172 34 0.537118 0.675112 1.064639 2.560254 5.672703 8.572197 9.785671 10.433242 10.164649 8.422849 5.800959 36.310609
96 83 0.083361 0.138129 0.148047 0.153544 0.200757 0.283689 0.339339 0.363282 0.395955 0.456550 0.518371 96.918976
204 6 0.229237 0.421277 0.546015 0.740688 1.223321 1.795306 2.017831 1.992989 1.984213 1.975078 1.871363 85.202684
99 70 0.072050 0.082721 0.091920 0.128043 0.182638 0.218597 0.235120 0.260358 0.293463 0.324635 0.347865 97.762587
17 24 0.099999 0.226962 0.300111 0.359320 0.577794 1.003554 1.350634 1.521368 1.741056 2.138945 2.514140 88.166121
14 34 0.186483 0.226895 0.340908 0.688777 1.166667 1.370038 1.418417 1.606213 1.905618 2.143358 2.256806 86.689819
186 34 0.059172 0.113623 0.117256 0.121451 0.168585 0.241486 0.273461 0.278547 0.312017 0.389646 0.481932 97.442824
145 27 0.186603 0.620807 1.522020 3.435186 6.951125 10.337027 11.176452 10.084639 8.610141 6.941651 5.083575 35.050773
25 28 0.057639 0.221654 0.506818 0.672594 0.857786 1.386840 2.013974 2.249050 2.254712 2.420794 2.692807 84.665333
171 28 0.020261 0.180160 1.202281 5.350974 15.451904 20.766966 14.567360 7.645594 3.977985 2.162988 1.193317 27.480210
145 22 0.314466 0.719118 1.520898 3.631343 7.842186 11.551678 11.998918 10.427644 8.333779 6.035770 4.010561 33.613641
159 78 0.045277 0.117473 0.186296 0.223632 0.311946 0.494602 0.657065 0.721538 0.774259 0.899610 1.052738 94.515564
186 31 0.028983 0.112274 0.217619 0.215239 0.199512 0.257770 0.330554 0.354823 0.367955 0.434949 0.569101 96.911225
99 81 0.089687 0.120562 0.146573 0.205561 0.302789 0.398711 0.456901 0.509403 0.574250 0.642477 0.696413 95.856673
25 27 0.083445 0.267952 0.490051 0.676679 1.096630 1.951897 2.610477 2.544705 2.240258 2.185452 2.213716 83.638737
125 106 0.072540 0.168890 0.271014 0.368598 0.496299 0.619649 0.674718 0.698111 0.745624 0.818438 0.885466 94.180653
6 36 0.161275 0.243528 0.295832 0.440940 0.818981 1.381482 1.823106 2.150698 2.517396 2.918635 3.130781 84.117351
161 35 0.678399 1.147201 1.509316 2.250210 3.934154 6.005084 7.317334 8.035011 8.518865 8.452070 7.261286 44.891067
126 13 0.383136 0.554132 0.747846 1.126882 1.771316 2.623604 3.311790 3.781430 4.115384 4.502883 4.716919 72.364678
190 14 0.329621 0.638745 1.159924 2.577360 5.050366 6.551779 6.430896 5.914582 5.669441 5.513325 5.058421 55.105539
17 32 0.120524 0.199851 0.284223 0.484293 1.008553 1.881252 2.520461 2.659508 2.628440 2.779408 2.893421 82.540064
14 79 0.043458 0.060193 0.078273 0.115291 0.171963 0.228337 0.270903 0.324377 0.395715 0.484326 0.581209 97.245955
207 9 0.153724 0.372554 0.856734 1.852194 3.257776 4.189594 4.502641 4.596514 4.526914 4.120592 3.667323 67.903437
97 83 0.058059 0.126218 0.176443 0.199745 0.246551 0.323423 0.372779 0.389218 0.415699 0.474932 0.546166 96.670769
204 10 0.224116 0.597865 1.031073 1.479968 2.342709 3.713465 4.824558 5.220345 5.332089 5.318449 5.042364 64.872998
4 36 0.153208 0.255094 0.330241 0.463138 0.749558 1.179276 1.543612 1.801780 2.038265 2.286817 2.466370 86.732640
95 78 0.058723 0.104665 0.142847 0.187888 0.269617 0.370592 0.435883 0.477103 0.536650 0.621901 0.701721 96.092405
126 11 0.381122 0.532959 0.725692 1.116685 1.772572 2.592077 3.195426 3.531522 3.658382 3.788648 3.805512 74.899401
11 18 0.040290 0.120819 0.195505 0.204528 0.222499 0.315604 0.424499 0.481999 0.522350 0.617947 0.758707 96.095253
98 70 0.068558 0.074329 0.082817 0.119722 0.175276 0.210888 0.229004 0.258945 0.297296 0.331734 0.356699 97.794729
164 40 0.348823 0.725213 1.131635 1.578421 2.342666 3.634070 4.975964 5.863404 6.452021 6.859527 6.674521 59.413736
124 8 0.375584 0.448891 0.589074 0.977496 1.536102 1.896652 2.014282 2.099258 2.076774 1.915770 1.715027 84.355086
12 36 0.145340 0.158153 0.214493 0.401305 0.655479 0.790247 0.879532 1.078464 1.342216 1.574693 1.760228 90.999852
186 30 0.019589 0.070920 0.135143 0.145078 0.161508 0.244422 0.338475 0.375036 0.394658 0.478825 0.649319 96.987028
16 25 0.044637 0.115782 0.196074 0.264540 0.399278 0.647845 0.886846 1.051514 1.238129 1.549063 1.909056 91.697233
25 34 0.088069 0.189148 0.286894 0.397132 0.647535 1.029181 1.283246 1.403584 1.576120 1.863346 2.122144 89.113602
96 81 0.086798 0.107197 0.129509 0.189335 0.282606 0.359356 0.402450 0.452394 0.513586 0.570937 0.614029 96.291801
14 38 0.077175 0.140996 0.195228 0.270571 0.424220 0.648291 0.822303 0.945434 1.104561 1.349555 1.595123 92.426542
12 37 0.129728 0.153696 0.213375 0.401485 0.690997 0.884339 0.992636 1.171624 1.394525 1.586825 1.726559 90.654215
132 12 0.368460 0.872858 1.465208 2.215166 3.522370 4.943666 5.304029 4.835194 4.390360 4.093828 3.744823 64.244034
17 20 0.113993 0.163385 0.174817 0.225127 0.393068 0.651995 0.820202 0.908067 1.048757 1.286570 1.504004 92.710016
1 35 0.248470 0.409555 0.487443 0.586441 0.817359 1.153838 1.373324 1.469617 1.594737 1.823774 2.059310 87.976133
103 79 0.083350 0.100436 0.122009 0.187186 0.289678 0.374512 0.423559 0.478751 0.542168 0.600620 0.642898 96.154833
124 13 0.307548 0.571031 0.905949 1.419539 2.282473 3.531430 4.528219 4.856872 4.720929 4.537900 4.300997 68.037111
16 39 0.037108 0.101787 0.178577 0.212661 0.250986 0.369103 0.520763 0.633197 0.726391 0.902411 1.167679 94.899340
143 26 0.173205 0.631298 1.423400 2.130993 2.931504 4.186376 5.550059 6.651491 7.880339 9.045781 9.097233 50.298322
16 27 0.075934 0.182290 0.291305 0.417322 0.721233 1.264760 1.720211 1.948673 2.184967 2.563241 2.868809 85.761257
100 70 0.066026 0.075676 0.085873 0.122296 0.174211 0.204298 0.216495 0.239737 0.273358 0.305504 0.329805 97.906725
207 8 0.257824 0.381258 0.651292 1.398205 2.655591 3.564276 3.954813 4.215730 4.126941 3.596757 3.033211 72.164104
3 142 3.131794 9.317466 4.029884 5.219907 5.392852 8.991893 8.157616 4.284202 1.176207 0.343297 0.147059 49.807822
16 20 0.084208 0.118457 0.145569 0.216971 0.375138 0.588270 0.752822 0.887381 1.045082 1.236682 1.388415 93.161005
167 36 0.375348 0.719333 1.171040 2.610590 7.215751 14.019742 15.534877 11.712460 7.604220 4.615383 2.562303 31.858954
95 79 0.058937 0.096471 0.133886 0.188198 0.272752 0.365331 0.429323 0.481800 0.546498 0.624340 0.697874 96.104588
2 35 0.169233 0.255942 0.288688 0.369879 0.572914 0.852770 1.056613 1.215406 1.417835 1.665526 1.864799 90.270396
17 22 0.055514 0.168367 0.273160 0.302991 0.409738 0.711279 1.003105 1.081034 1.110740 1.307080 1.599160 91.977831
16 36 0.074149 0.114170 0.155069 0.239736 0.415464 0.659203 0.879768 1.093967 1.358454 1.705635 2.043560 91.260826
1 39 0.094751 0.235371 0.388459 0.476281 0.616696 0.960201 1.311744 1.437100 1.450700 1.582810 1.791196 89.654690
103 78 0.073623 0.103448 0.119618 0.161859 0.255188 0.375048 0.456072 0.507516 0.560567 0.622450 0.662627 96.101984
139 23 0.268280 0.504066 0.840422 1.696574 3.564454 5.781190 7.311372 8.300550 8.876460 8.750490 7.716265 46.389876
155 78 0.077242 0.112709 0.126694 0.165000 0.256180 0.372158 0.444063 0.498714 0.579846 0.708940 0.841876 95.816576
99 71 0.038544 0.077264 0.106134 0.125472 0.160863 0.211898 0.248944 0.269416 0.295810 0.336701 0.378051 97.750904
182 30 0.023305 0.080647 0.145094 0.164803 0.204660 0.339166 0.563349 0.907403 1.580558 3.102861 6.055277 86.832875
179 21 0.098643 0.306038 0.748180 1.951313 6.367719 15.267914 17.779490 11.584659 6.563821 4.221642 2.798069 32.312516
23 28 0.050422 0.124005 0.198670 0.268910 0.462960 0.919725 1.465079 1.905281 2.408962 3.116377 3.618928 85.460678
204 5 0.131687 0.285093 0.398149 0.484700 0.675550 0.947647 1.114662 1.176992 1.264648 1.381026 1.447523 90.692322
159 81 0.049921 0.098762 0.148790 0.207300 0.312697 0.460160 0.573403 0.640729 0.711112 0.814079 0.918036 95.065010
10 27 0.130468 0.294412 0.496988 0.809530 1.400995 2.205120 2.809892 3.153214 3.484096 3.871813 4.130148 77.213326
200 13 0.274982 0.496915 0.963518 2.079787 4.070624 6.479871 8.397464 9.108206 8.311736 6.750765 5.182903 47.883230
97 70 0.054990 0.066113 0.079266 0.117258 0.174308 0.212553 0.232174 0.262664 0.304194 0.343382 0.373127 97.779968
160 79 0.077175 0.111013 0.149477 0.226320 0.353453 0.504244 0.634281 0.759725 0.883108 1.017033 1.147686 94.136482
10 36 0.109407 0.168436 0.236791 0.389860 0.694320 1.062989 1.307839 1.498673 1.755290 2.138087 2.484638 88.153671
98 83 0.065652 0.117806 0.148141 0.172157 0.227355 0.317317 0.387926 0.426047 0.461062 0.519003 0.583320 96.574215
149 33 0.094667 0.399348 1.228888 3.329997 8.512637 14.965067 15.717807 11.457077 7.303821 4.443541 2.600995 29.946154
158 142 0.095936 0.170302 0.195812 0.219097 0.300216 0.436954 0.536545 0.597279 0.690094 0.847441 1.019926 94.890396
76 78 0.022177 0.052471 0.080102 0.091136 0.105453 0.137870 0.170209 0.191754 0.213538 0.256672 0.316632 98.361988
6 24 0.087571 0.223300 0.315837 0.371930 0.550094 0.916794 1.259931 1.488547 1.783201 2.262402 2.784696 87.955694
14 18 0.064208 0.106771 0.138720 0.193282 0.298293 0.421265 0.492078 0.539191 0.613553 0.734223 0.856333 95.542084
13 33 0.163151 0.139697 0.194846 0.502390 1.094695 1.367994 1.409520 1.620431 1.896475 2.066203 2.114801 87.429798
18 31 0.100114 0.353093 0.603749 0.692273 1.000682 1.792864 2.448443 2.419294 2.252595 2.346888 2.463857 83.526146
12 16 0.057772 0.104858 0.131142 0.148047 0.191474 0.285697 0.376671 0.427203 0.466636 0.554930 0.668610 96.586956
199 11 0.480871 0.653487 0.971500 1.989671 4.032618 5.875327 6.501625 6.659334 6.572590 6.019287 5.065453 55.178237
13 30 0.260760 0.245821 0.294173 0.594264 1.144019 1.494918 1.601262 1.820925 2.151784 2.445695 2.581152 85.365230
6 37 0.121632 0.195680 0.241315 0.347593 0.623786 1.065012 1.406018 1.599019 1.807804 2.130308 2.396607 88.065224
127 11 0.483368 0.798322 1.070133 1.582127 2.582742 3.772165 4.346806 4.348158 4.205118 4.053278 3.738035 69.019747
17 28 0.064649 0.173190 0.299571 0.441411 0.789243 1.465137 2.047579 2.246023 2.367967 2.647093 2.865918 84.592217
167 136 0.117830 0.144201 0.190985 0.344599 0.562997 0.633066 0.610701 0.648739 0.750347 0.849579 0.918963 94.227993
1 113 0.749712 1.348860 1.830093 2.366863 3.158311 3.996674 4.410458 4.399667 4.181718 3.831846 3.324141 66.401655
125 9 0.224869 0.430477 0.620553 0.851306 1.259908 1.778337 2.095630 2.190358 2.223414 2.248451 2.207255 83.869444
3 38 0.098198 0.189978 0.268638 0.367235 0.591335 0.976532 1.295164 1.434352 1.523619 1.699834 1.887468 89.667644
126 69 0.047543 0.071902 0.089051 0.118113 0.159820 0.185826 0.193632 0.209133 0.241318 0.282537 0.323327 98.077803
4 39 0.064440 0.172171 0.313233 0.408243 0.538301 0.840835 1.193344 1.396689 1.507450 1.708775 1.983305 89.873213
99 83 0.045491 0.086845 0.118356 0.146687 0.203648 0.291915 0.364179 0.410741 0.461389 0.537078 0.618954 96.714718
1 140 3.359211 11.048007 4.543964 5.837305 5.628255 7.876898 6.941291 3.647402 0.921057 0.227888 0.097951 49.870772
207 4 0.132891 0.158592 0.202256 0.336711 0.551497 0.710499 0.788920 0.890581 0.997734 1.057704 1.066996 93.105623
16 28 0.038458 0.098972 0.176826 0.264686 0.459443 0.845952 1.278399 1.627188 1.991562 2.437828 2.783381 87.997305
174 26 0.362553 0.471871 1.006313 4.441167 15.835123 22.142218 13.911304 7.056481 4.066424 2.483630 1.424119 26.798796
10 29 0.050924 0.116793 0.200323 0.310820 0.529292 0.971204 1.565356 2.113816 2.522004 2.916858 3.219745 85.482868
211 5 0.084303 0.141509 0.208413 0.327976 0.495379 0.607084 0.652408 0.716035 0.806984 0.873834 0.904450 94.181627
14 37 0.081022 0.102947 0.142173 0.256696 0.454723 0.629948 0.762314 0.956844 1.218416 1.472345 1.672260 92.250311
222 142 0.033658 0.070563 0.102518 0.119088 0.143595 0.194837 0.239344 0.260509 0.279566 0.326508 0.388071 97.841738
21 32 0.090724 0.173791 0.284551 0.501347 1.007977 1.898207 2.708340 3.034701 3.006530 3.002725 2.960491 81.330614
168 136 0.171452 0.125280 0.154179 0.319178 0.530313 0.587754 0.612867 0.731935 0.857075 0.934956 0.996414 93.978600
159 37 0.353695 0.569750 0.829822 1.440184 2.672849 4.062925 5.013026 5.663092 6.104886 6.322834 6.195590 60.771347
131 18 0.320652 0.448859 0.597569 1.018466 1.898207 3.008294 3.889477 4.621044 5.309804 5.950081 6.228119 66.709428
101 70 0.059013 0.067221 0.076517 0.111156 0.163921 0.199180 0.216351 0.243304 0.279400 0.315108 0.344180 97.924650
165 134 0.078780 0.123011 0.171770 0.271859 0.411415 0.492211 0.505493 0.525963 0.570946 0.624298 0.671176 95.553078
18 35 0.099554 0.235122 0.369127 0.538417 0.904784 1.369296 1.597255 1.646255 1.773513 1.980461 2.107074 87.379145
181 19 0.378608 0.515912 0.930343 2.629943 6.756696 9.906673 9.717942 8.917635 8.456479 7.497403 5.558305 38.734060
98 71 0.039005 0.072053 0.094140 0.113568 0.153790 0.210406 0.249821 0.270555 0.295707 0.334875 0.373553 97.792526
165 37 0.417451 0.598032 0.867190 1.851075 4.367559 7.030701 7.753052 7.510347 7.322438 7.231868 6.496894 48.553395
164 137 0.040175 0.123784 0.264801 0.414741 0.627278 0.856406 0.935137 0.852864 0.768748 0.771446 0.810476 93.534143
76 79 0.025537 0.050550 0.069738 0.082353 0.104440 0.143865 0.181017 0.207778 0.233859 0.276564 0.329843 98.294453
28 30 0.123602 0.144209 0.176680 0.314892 0.635308 1.034992 1.349933 1.706588 2.199465 2.803837 3.303620 86.206873
28 32 0.084182 0.096238 0.119531 0.211194 0.407726 0.646434 0.848264 1.110185 1.500674 2.016581 2.530171 90.428818
161 41 0.316079 0.479261 0.710832 1.166530 1.893205 2.710520 3.390073 3.956907 4.361330 4.551738 4.598521 71.865005
203 6 0.247342 0.277913 0.393375 0.770430 1.373350 1.746973 1.870623 2.044599 2.205840 2.224108 2.118274 84.727177
186 21 0.039318 0.196512 0.724587 1.973803 4.612001 8.320680 10.921976 10.872965 9.330542 7.268845 5.369891 40.368880
139 20 0.257582 0.465040 0.726928 1.329531 2.757409 4.954307 7.142455 8.967344 10.160861 9.848513 7.925224 45.464806
222 141 0.051921 0.076676 0.089864 0.109692 0.146312 0.190242 0.220076 0.243641 0.274172 0.316776 0.357777 97.922849
9 28 0.062531 0.211877 0.433740 0.639993 1.024175 1.767721 2.485936 2.775346 2.894818 3.080876 3.198051 81.424937
138 21 0.301349 0.449518 0.583811 0.974864 1.921608 3.272197 4.648587 6.097930 7.464887 8.387806 8.336619 57.560824
168 30 0.190190 0.504974 1.160555 3.491429 10.426367 17.911743 16.362318 10.471247 6.133407 3.535286 1.906555 27.905930
127 10 0.378513 0.664259 0.931320 1.297729 1.926915 2.710883 3.221944 3.415510 3.471886 3.486662 3.408179 75.086197
2 37 0.099182 0.133614 0.175839 0.279958 0.470845 0.704148 0.889216 1.057060 1.237264 1.448123 1.634955 91.869791
2 78 0.047405 0.097105 0.131027 0.147648 0.177473 0.236413 0.294357 0.337511 0.386141 0.473880 0.596058 97.074984
156 38 0.110613 0.501807 1.269926 1.745592 2.141693 2.957724 3.960150 4.578505 5.106708 5.746454 6.375343 65.505485
139 26 0.080559 0.224737 0.517705 1.003338 1.747249 2.713996 3.769568 4.817108 5.910888 6.967964 7.799515 64.447373
2 40 0.067113 0.102951 0.138780 0.200988 0.311932 0.473780 0.628776 0.766442 0.906862 1.093329 1.286145 94.022902
126 70 0.041635 0.058461 0.077469 0.119484 0.187199 0.240652 0.266202 0.289552 0.317422 0.350993 0.382693 97.668240
28 35 0.110575 0.090505 0.096201 0.171055 0.320427 0.469548 0.598143 0.828869 1.200465 1.638138 2.022147 92.453926
128 108 0.119914 0.196720 0.253953 0.357360 0.569643 0.831575 0.966439 1.029084 1.128406 1.292118 1.424202 91.830587
10 30 0.089282 0.197252 0.330706 0.538212 1.018872 1.917560 2.782535 3.203763 3.358868 3.560760 3.643883 79.358305
13 39 0.071524 0.123348 0.154482 0.209571 0.362925 0.616806 0.816427 0.953827 1.151925 1.464460 1.754215 92.320486
97 71 0.031966 0.064006 0.091960 0.115596 0.155036 0.208135 0.246720 0.269184 0.297412 0.341066 0.386639 97.792284
24 25 0.038887 0.116186 0.216763 0.296059 0.491066 1.070125 1.943321 2.589237 2.855857 3.045108 3.044179 84.293211
16 26 0.051297 0.137722 0.247499 0.353585 0.550090 0.892334 1.210835 1.407924 1.611552 1.939355 2.295717 89.302088
157 33 0.234812 0.531976 1.206249 3.233126 7.832524 13.342333 14.984241 12.343081 8.002933 4.632217 2.614695 31.041810
199 9 0.302784 0.520509 0.834422 1.631536 3.285490 4.803680 5.163369 5.008117 4.835678 4.516210 3.960323 65.137880
155 80 0.083555 0.113054 0.132172 0.187982 0.294339 0.398491 0.455222 0.517320 0.613156 0.728899 0.831380 95.644432
12 35 0.117123 0.168761 0.251763 0.501504 0.944991 1.219803 1.269037 1.374729 1.617634 1.874276 2.013661 88.646719
159 40 0.246154 0.437986 0.613417 0.860410 1.307998 1.970352 2.590928 3.074166 3.502715 3.980479 4.407811 77.007584
160 80 0.068899 0.106602 0.148821 0.223769 0.348561 0.494764 0.612192 0.714131 0.813102 0.924316 1.034883 94.509962
13 19 0.072856 0.095889 0.118950 0.182603 0.294244 0.398894 0.464751 0.542115 0.652093 0.787569 0.914399 95.475637
179 28 0.068919 0.142395 0.326027 1.074724 3.859554 8.651966 11.418104 11.267819 9.893206 8.355143 6.327606 38.614536
3 37 0.082179 0.108343 0.148914 0.257846 0.457266 0.695100 0.897906 1.114607 1.366472 1.662785 1.934529 91.274055
182 31 0.028163 0.095852 0.171401 0.184958 0.205108 0.307525 0.466119 0.680187 1.096019 2.071102 4.041165 90.652399
154 79 0.065910 0.121486 0.166719 0.225958 0.328190 0.429003 0.483202 0.533021 0.616923 0.726329 0.831477 95.471783
99 80 0.053616 0.085369 0.116878 0.169284 0.262274 0.374337 0.453872 0.512866 0.578000 0.651992 0.710473 96.031038
10 33 0.059325 0.114330 0.184728 0.315061 0.603992 1.085695 1.594306 2.047324 2.473816 2.862837 3.049974 85.608612
221 142 0.041275 0.071148 0.085179 0.097070 0.129615 0.186234 0.229633 0.255848 0.289321 0.350665 0.419417 97.844593
12 38 0.091407 0.163266 0.233915 0.356047 0.593558 0.884530 1.073803 1.193195 1.350604 1.581564 1.790844 90.687269
128 110 0.150965 0.155501 0.185945 0.297466 0.458689 0.577842 0.652508 0.782036 0.951526 1.124167 1.276282 93.387074
172 27 0.069902 0.248088 0.868262 4.390139 18.200293 25.084595 13.367776 5.169263 2.495507 1.615147 1.087576 27.403452
73 79 0.034374 0.051939 0.064948 0.084089 0.113209 0.144322 0.168502 0.194804 0.228181 0.270121 0.314629 98.330885
98 80 0.058335 0.084599 0.113811 0.172687 0.272778 0.378517 0.448159 0.508549 0.579319 0.653377 0.709696 96.020174
97 80 0.055327 0.085335 0.118341 0.176522 0.270840 0.371501 0.441750 0.504378 0.576095 0.649250 0.705753 96.044906
23 29 0.039906 0.089094 0.134187 0.183035 0.313680 0.604646 0.921656 1.163456 1.470549 2.087140 2.893996 90.098654
28 28 0.126483 0.181472 0.227652 0.364163 0.691419 1.151792 1.513898 1.837714 2.276753 2.856888 3.330248 85.441517
23 25 0.034433 0.081410 0.119938 0.160731 0.278068 0.526109 0.771214 0.953649 1.224876 1.762469 2.434440 91.652664
16 18 0.035288 0.094952 0.164211 0.210231 0.287579 0.441832 0.584916 0.661559 0.734921 0.886966 1.087511 94.810034
159 142 0.040924 0.114845 0.188666 0.208788 0.250607 0.377827 0.513964 0.584523 0.645045 0.787674 0.996370 95.290764
156 37 0.293579 0.679063 1.036698 1.497814 2.529878 4.296591 6.098478 7.317395 7.985996 8.094970 7.308975 52.860564
164 135 0.035010 0.107913 0.207858 0.284790 0.408332 0.554825 0.603734 0.560961 0.534957 0.564901 0.606913 95.529804
185 21 0.191655 0.362516 0.748891 2.455534 8.008241 13.275624 12.563543 10.183094 8.133810 5.929111 3.789624 34.358357
23 27 0.073620 0.154577 0.232972 0.395453 0.959217 2.151191 3.058195 3.068778 2.800898 2.753625 2.641304 81.710167
1 37 0.118885 0.178139 0.236952 0.353992 0.579010 0.889717 1.127341 1.284084 1.437103 1.673542 1.918501 90.202736
2 141 3.119418 10.453492 4.664489 5.593725 5.305262 8.127485 7.149469 3.938441 1.195269 0.369690 0.136293 49.946971
7 14 0.049805 0.074605 0.083724 0.099905 0.139869 0.192653 0.228423 0.262473 0.315287 0.390018 0.463362 97.699875
101 80 0.052609 0.077876 0.107304 0.170008 0.281707 0.394713 0.461130 0.516675 0.585150 0.656173 0.705338 95.991314
189 35 0.053657 0.079087 0.075585 0.088290 0.136712 0.197696 0.221480 0.235133 0.277216 0.352351 0.430937 97.851856
179 30 0.052247 0.077125 0.095825 0.164282 0.406959 1.010023 2.058336 3.714472 6.551988 10.918392 14.331561 60.618792
211 3 0.119948 0.181205 0.219640 0.293849 0.393409 0.462994 0.499705 0.546175 0.615542 0.680586 0.720544 95.266403
10 24 0.099832 0.169208 0.243777 0.374160 0.635342 1.030798 1.399845 1.741711 2.164351 2.723854 3.278235 86.138885
101 81 0.058263 0.079001 0.105922 0.171648 0.279033 0.376152 0.437895 0.504412 0.584606 0.661247 0.720981 96.020842
201 78 0.021243 0.037775 0.046694 0.054837 0.071890 0.095680 0.115026 0.133186 0.159662 0.201970 0.252326 98.809710
99 114 0.028109 0.041654 0.053296 0.073890 0.110211 0.152549 0.186248 0.221743 0.268551 0.327282 0.389429 98.147034
139 21 0.116908 0.315068 0.624745 1.064995 1.932140 3.437075 5.196762 6.697708 7.969502 8.803542 8.668701 55.172854
160 40 0.248788 0.429938 0.658137 1.051515 1.718901 2.576902 3.268739 3.757390 4.162144 4.610456 4.946122 72.570969
177 23 0.226618 0.347749 0.729470 3.203064 12.912746 20.600459 14.741517 8.101647 4.808480 3.068904 1.919558 29.339787
7 28 0.038050 0.135703 0.307941 0.455196 0.663554 1.126106 1.680522 2.010066 2.215820 2.608316 3.136607 85.622118
44 83 0.054472 0.072733 0.069688 0.077957 0.107350 0.139758 0.157473 0.177335 0.213895 0.265976 0.315711 98.347647
17 33 0.110591 0.173738 0.256153 0.498682 1.103073 1.782861 2.120543 2.326035 2.581204 2.764571 2.750647 83.531904
158 81 0.055956 0.074272 0.107405 0.196115 0.353641 0.487982 0.562515 0.642282 0.732371 0.816055 0.878202 95.093203
31 35 0.068306 0.063574 0.071680 0.122994 0.219281 0.310054 0.381631 0.507314 0.712247 0.973996 1.242360 95.326563
10 21 0.045160 0.095644 0.150440 0.219795 0.343785 0.526898 0.683856 0.806920 0.963070 1.205194 1.492189 93.467051
159 39 0.167981 0.460328 0.791459 0.981992 1.336152 2.142621 3.049860 3.607040 4.016855 4.609583 5.220922 73.615204
23 31 0.057570 0.148014 0.227834 0.300530 0.580436 1.373038 2.375471 2.884100 3.057793 3.291622 3.300172 82.403421
5 37 0.064519 0.100990 0.147410 0.239094 0.412455 0.670231 0.918246 1.137103 1.365217 1.687742 2.030426 91.226570
9 27 0.081854 0.243314 0.437786 0.607655 0.953448 1.573507 2.174375 2.553787 2.903518 3.303616 3.583272 81.583872
7 38 0.031533 0.091741 0.169498 0.220460 0.329563 0.637381 1.074662 1.399204 1.614938 1.920885 2.230505 90.279633
161 79 0.060490 0.084923 0.117446 0.186830 0.298538 0.420230 0.529189 0.663948 0.831738 1.011564 1.183210 94.611893
25 30 0.056772 0.189854 0.345529 0.426279 0.651045 1.289881 2.013509 2.260705 2.297406 2.562157 2.877653 85.029207
165 136 0.086113 0.111485 0.154248 0.289816 0.544782 0.703716 0.693322 0.668698 0.681884 0.710568 0.716517 94.638851
141 23 0.262964 0.277061 0.513943 1.495007 3.780268 5.939408 7.213995 8.563980 9.615461 9.544749 8.157898 44.635267
25 24 0.038309 0.152771 0.344634 0.433341 0.542351 0.855962 1.197643 1.344449 1.441713 1.730123 2.138032 89.780672
193 11 0.379127 0.526164 0.779529 1.601031 3.382262 5.225700 6.024785 6.297306 6.323065 5.946294 5.133450 58.381287
221 21 0.040250 0.063473 0.072262 0.085054 0.116342 0.158403 0.184578 0.200719 0.224169 0.261917 0.299835 98.292997
16 79 0.027494 0.058337 0.088490 0.115652 0.167639 0.256923 0.338257 0.388975 0.429337 0.496755 0.581077 97.051065
14 31 0.073596 0.194424 0.330721 0.539113 1.021634 1.641774 1.903768 1.908837 2.054752 2.341318 2.502433 85.487636
24 23 0.092722 0.291590 0.456667 0.548301 0.895521 1.642685 2.250092 2.378543 2.434654 2.664691 2.813574 83.530960
101 71 0.032469 0.064308 0.086930 0.103516 0.138125 0.189191 0.226670 0.247964 0.276856 0.322500 0.368790 97.942682
17 18 0.038219 0.112068 0.183286 0.203935 0.252535 0.392248 0.543217 0.633754 0.721369 0.900509 1.144326 94.874530
14 39 0.051368 0.087905 0.115705 0.158812 0.257281 0.422087 0.570537 0.690334 0.841421 1.082427 1.349078 94.373043
3 39 0.069942 0.132849 0.192923 0.266234 0.417806 0.705051 0.994776 1.175657 1.315173 1.556917 1.826927 91.345747
1 36 0.142894 0.218173 0.288242 0.422761 0.687758 1.045460 1.321730 1.522245 1.730863 1.990841 2.220827 88.408203
126 78 0.021689 0.036687 0.047891 0.061750 0.087406 0.125300 0.161276 0.198379 0.246416 0.316909 0.404268 98.292031
222 78 0.024354 0.044363 0.062016 0.078868 0.105801 0.145545 0.181372 0.210196 0.244479 0.295727 0.354811 98.252464
16 81 0.024647 0.046589 0.065864 0.089041 0.132990 0.189542 0.230186 0.263620 0.309484 0.372966 0.438979 97.836090
139 27 0.052666 0.120462 0.209810 0.347490 0.618436 1.088891 1.718756 2.539156 3.688117 5.259998 7.000781 77.355436
179 31 0.059975 0.102027 0.135615 0.246153 0.608892 1.528509 3.251458 5.842061 8.625167 10.634816 10.843746 58.121577
159 38 0.212187 0.533260 0.816470 0.979992 1.455053 2.428599 3.384015 3.956467 4.535114 5.379328 6.082321 70.237196
97 114 0.026950 0.039827 0.052113 0.073897 0.109912 0.147262 0.175949 0.209149 0.253785 0.306915 0.362120 98.242122
14 19 0.054199 0.075340 0.105560 0.181496 0.309295 0.422297 0.494424 0.585029 0.711877 0.854342 0.979375 95.226763
3 40 0.051875 0.076798 0.105314 0.163909 0.270021 0.418211 0.560733 0.705258 0.872698 1.102201 1.360711 94.312277
159 63 0.057700 0.092042 0.109071 0.134241 0.188979 0.255439 0.295748 0.329515 0.386566 0.468327 0.545887 97.136482
184 20 0.123128 0.122259 0.439330 3.131961 9.372008 9.475364 8.219125 8.737011 7.802491 5.411386 3.687927 43.478011
1 34 0.180359 0.240663 0.301237 0.452702 0.711486 0.981186 1.151231 1.310068 1.531496 1.818636 2.088065 89.232872
179 26 0.072003 0.095450 0.143640 0.359810 0.988729 2.074816 4.009118 8.369684 15.468680 17.595636 11.571210 39.251224
126 83 0.024105 0.040578 0.047407 0.054484 0.074348 0.107500 0.137232 0.164252 0.199592 0.255207 0.325074 98.570217
3 35 0.104911 0.168489 0.231421 0.367943 0.659430 1.023368 1.268002 1.445161 1.674178 1.962556 2.195263 88.899275
165 138 0.085201 0.144008 0.201295 0.309373 0.532443 0.793579 0.924925 0.952478 0.974692 1.040662 1.094647 92.946693
126 72 0.050541 0.059997 0.070210 0.103779 0.158896 0.204535 0.232279 0.266574 0.309451 0.357887 0.404757 97.781093
98 114 0.026214 0.036332 0.046521 0.068363 0.106787 0.146865 0.176918 0.211794 0.259241 0.315637 0.372281 98.233049
14 81 0.028698 0.037967 0.051168 0.082528 0.131991 0.176175 0.209364 0.255328 0.314142 0.379007 0.444724 97.888908
7 24 0.036476 0.121426 0.226566 0.288165 0.390478 0.625219 0.882893 1.069262 1.288011 1.686895 2.223618 91.160995
2 79 0.052932 0.085532 0.108521 0.139314 0.190394 0.259446 0.322956 0.385904 0.460905 0.566513 0.695247 96.732336
101 77 0.039857 0.064250 0.091548 0.142390 0.246459 0.375317 0.450728 0.482347 0.516486 0.582562 0.644985 96.363070
21 29 0.059858 0.124813 0.204057 0.325497 0.620174 1.274287 2.164294 2.920587 3.336157 3.550484 3.503643 81.916145
28 34 0.084692 0.073825 0.092683 0.191873 0.383911 0.560003 0.717691 1.021424 1.491641 1.997244 2.423002 90.962012
96 71 0.030493 0.055118 0.068375 0.081034 0.115811 0.170745 0.212944 0.238887 0.272024 0.322382 0.371363 98.060825
10 38 0.047086 0.128088 0.232374 0.325661 0.519114 0.964830 1.472059 1.729391 1.813559 2.021339 2.274157 88.472341
204 4 0.099488 0.173786 0.203504 0.243223 0.367135 0.557216 0.681634 0.743911 0.833581 0.968743 1.076099 94.051683
95 81 0.040427 0.063174 0.089983 0.136823 0.212433 0.291069 0.349528 0.410047 0.484749 0.562131 0.627148 96.732484
128 78 0.023795 0.037268 0.046344 0.060199 0.085904 0.119886 0.149363 0.182209 0.228405 0.294458 0.372886 98.399281
4 31 0.079306 0.247920 0.449573 0.608975 0.901308 1.339166 1.671640 1.862152 2.128883 2.481877 2.814583 85.414620
190 34 0.035650 0.056103 0.070955 0.100490 0.154660 0.211930 0.239890 0.259466 0.297480 0.360160 0.426850 97.786362
20 33 0.059558 0.116188 0.194566 0.356189 0.739985 1.305018 1.794933 2.257995 2.858421 3.422626 3.651639 83.242882
102 113 0.033008 0.057936 0.085711 0.129410 0.185351 0.220873 0.236196 0.260786 0.304237 0.352394 0.398250 97.735850
6 25 0.043068 0.122170 0.206939 0.271506 0.414186 0.721499 1.062892 1.317893 1.587771 2.009205 2.482040 89.760830
12 34 0.167639 0.161761 0.242913 0.573381 1.092859 1.346396 1.431750 1.653595 1.935599 2.125271 2.205471 87.063364
100 81 0.053365 0.074371 0.100654 0.158937 0.255335 0.354991 0.425974 0.494387 0.571520 0.649706 0.713842 96.146915
217 25 0.023424 0.075809 0.136645 0.147965 0.147359 0.187467 0.236842 0.252583 0.247837 0.264037 0.301975 97.978058
159 82 0.037500 0.071580 0.101895 0.137659 0.210010 0.324345 0.428563 0.510156 0.603100 0.732382 0.868990 95.973824
32 31 0.027430 0.065569 0.117779 0.177146 0.267891 0.420280 0.596016 0.781568 1.013286 1.335099 1.729074 93.468864
100 71 0.029761 0.057385 0.080771 0.103817 0.146771 0.203679 0.242208 0.260749 0.282585 0.318303 0.353411 97.920559
24 33 0.037509 0.086188 0.153733 0.254557 0.481664 0.913004 1.417119 1.892059 2.404115 2.948634 3.322656 86.088762
7 34 0.063125 0.114992 0.163170 0.263931 0.556795 1.077570 1.578828 2.010783 2.488216 2.933074 3.096154 85.653360
165 40 0.226249 0.338389 0.474085 0.767793 1.257341 1.810391 2.285903 2.809109 3.462040 4.224817 4.926534 77.417347
16 83 0.011983 0.036958 0.066342 0.075782 0.085360 0.119534 0.166338 0.208822 0.251920 0.326055 0.442675 98.208229
16 32 0.046751 0.088988 0.138168 0.225760 0.444007 0.865357 1.344422 1.751019 2.129773 2.597619 2.946303 87.421833
15 38 0.035066 0.085347 0.142031 0.189628 0.271207 0.443902 0.639198 0.775619 0.891873 1.093079 1.361951 94.071100
11 14 0.042031 0.065622 0.074793 0.089381 0.130117 0.194084 0.246741 0.288778 0.340504 0.412035 0.480541 97.635376
183 31 0.028910 0.076342 0.122797 0.141656 0.174092 0.258133 0.343431 0.391894 0.448427 0.602248 0.898766 96.513302
18 34 0.139026 0.170296 0.256278 0.587495 1.267754 1.740362 1.808711 1.877764 2.033590 2.174444 2.196313 85.747967
165 80 0.063797 0.090025 0.111784 0.160332 0.237576 0.310704 0.363594 0.431953 0.530201 0.646812 0.765392 96.287836
83 29 0.027748 0.090237 0.205002 0.327761 0.430703 0.530485 0.627698 0.718060 0.821916 0.975221 1.196028 94.049145
186 27 0.025036 0.073549 0.112112 0.118342 0.154673 0.275617 0.457641 0.693970 1.125962 2.109286 4.046491 90.807318
28 24 0.151321 0.184462 0.219761 0.382580 0.729771 1.094153 1.341746 1.660137 2.119982 2.600668 2.922295 86.593121
17 25 0.046059 0.119148 0.182328 0.232185 0.376849 0.697952 1.016136 1.198670 1.403556 1.796435 2.253192 90.677488
96 70 0.039598 0.043881 0.052488 0.084218 0.136698 0.175021 0.197266 0.232022 0.279113 0.324765 0.362042 98.072887
163 80 0.056885 0.091688 0.128083 0.189624 0.284193 0.380899 0.455241 0.541993 0.663084 0.808885 0.962138 95.437280
217 21 0.025915 0.078970 0.134443 0.147874 0.166274 0.221379 0.269555 0.280153 0.283472 0.316157 0.368346 97.707464
189 34 0.040884 0.050116 0.055770 0.085133 0.146873 0.208675 0.238940 0.267655 0.319404 0.399618 0.489690 97.697243
160 39 0.208174 0.491675 0.819405 1.114946 1.702870 2.949229 4.161970 4.567190 4.661982 5.156389 5.666352 68.499817
134 13 0.328250 0.347858 0.616167 1.625823 3.176614 3.857467 4.082838 4.622198 5.013040 4.862274 4.462794 67.004677
12 18 0.041574 0.079965 0.116616 0.154552 0.218883 0.326190 0.423951 0.481637 0.525561 0.618460 0.739347 96.273264
2 41 0.048742 0.078294 0.111168 0.170970 0.279927 0.424299 0.560218 0.701367 0.871523 1.076193 1.272093 94.405205
142 21 0.109584 0.359177 0.687611 1.055258 2.144400 5.646581 11.472176 14.171885 11.828254 8.403850 5.491189 38.630034
2 113 0.373729 0.589185 0.824698 1.273681 2.001374 2.814289 3.462402 3.983271 4.326757 4.360169 4.072528 71.917921
162 63 0.086357 0.093448 0.087196 0.107625 0.147642 0.182755 0.206374 0.247860 0.313318 0.391576 0.466873 97.668978
154 78 0.034085 0.076601 0.111387 0.135819 0.183141 0.259143 0.323677 0.374086 0.440576 0.551795 0.690136 96.819555
96 80 0.047510 0.066018 0.088653 0.140169 0.232940 0.329686 0.394551 0.458842 0.537465 0.618763 0.681878 96.403528
171 33 0.093562 0.315705 0.755505 2.151569 7.411947 16.753329 18.555454 12.416955 7.285934 4.049869 2.039759 28.170410
168 37 0.396324 0.428416 0.555892 1.153832 2.514946 3.929471 4.869754 5.904821 7.068201 8.011833 7.979954 57.186555
196 9 0.265734 0.415280 0.693471 1.481744 3.036370 4.538294 5.224615 5.493479 5.476957 5.077186 4.424894 63.871973
158 62 0.066590 0.077951 0.086474 0.113837 0.155483 0.187198 0.204706 0.235464 0.282657 0.336280 0.383859 97.869497
163 79 0.054768 0.084628 0.119333 0.182879 0.280121 0.385672 0.476296 0.584966 0.728771 0.898968 1.076644 95.126955
207 3 0.069307 0.102336 0.139555 0.218220 0.345439 0.452404 0.515978 0.597321 0.705230 0.794185 0.841537 95.218486
23 30 0.072210 0.156019 0.231623 0.340892 0.692388 1.465174 2.149854 2.402081 2.640441 3.146231 3.516323 83.186762
25 35 0.053157 0.121866 0.176942 0.232655 0.386923 0.687601 0.969024 1.157301 1.383843 1.734177 2.076261 91.020252
71 113 0.051115 0.066961 0.082587 0.120463 0.175445 0.211841 0.231138 0.262763 0.306866 0.348701 0.384542 97.757578
221 83 0.023410 0.037926 0.044609 0.053138 0.076712 0.114899 0.145771 0.168369 0.199108 0.251221 0.311532 98.573303
197 78 0.026764 0.037818 0.041017 0.051646 0.074841 0.098322 0.114304 0.135507 0.170970 0.221158 0.276161 98.751492
94 78 0.033854 0.060651 0.084712 0.116860 0.187902 0.309234 0.418987 0.483089 0.534418 0.617015 0.702150 96.451130
10 16 0.036424 0.080131 0.114924 0.146388 0.219478 0.349975 0.449824 0.487912 0.524186 0.626523 0.758880 96.205359
35 31 0.022302 0.060554 0.107654 0.137063 0.177990 0.291959 0.449899 0.587831 0.717384 0.942214 1.276281 95.228868
161 80 0.054097 0.079294 0.110742 0.177150 0.290229 0.413100 0.516234 0.637382 0.788001 0.941557 1.076948 94.915268
222 83 0.019842 0.039321 0.055161 0.065732 0.085728 0.121876 0.155801 0.179806 0.207622 0.255452 0.314817 98.498848
213 28 0.033959 0.075534 0.107033 0.131887 0.168698 0.210765 0.231461 0.239231 0.257302 0.292574 0.335077 97.916479
211 4 0.131531 0.176174 0.219482 0.335348 0.503031 0.633338 0.715894 0.801339 0.884949 0.943083 0.967781 93.688047
123 13 0.254700 0.498001 0.733510 1.045978 1.657233 2.634303 3.434725 3.799232 3.998391 4.312580 4.515249 73.116098
219 44 0.033048 0.053762 0.069650 0.092780 0.118621 0.127998 0.124876 0.124668 0.132835 0.148336 0.163342 98.810091
186 35 0.041591 0.090279 0.100450 0.099913 0.139555 0.214352 0.252787 0.253578 0.278454 0.348803 0.429415 97.750828
13 16 0.046669 0.078197 0.090660 0.112670 0.179113 0.284365 0.363909 0.421349 0.504602 0.632237 0.755790 96.530439
17 37 0.076378 0.107770 0.143965 0.250407 0.495686 0.802775 1.029625 1.227974 1.474086 1.771607 2.002229 90.617498
71 114 0.043211 0.062157 0.079949 0.115414 0.166903 0.203692 0.222921 0.249634 0.287871 0.325332 0.358209 97.884710
221 78 0.023779 0.035767 0.045257 0.061288 0.093188 0.137618 0.174924 0.207532 0.248713 0.308172 0.371776 98.291986
127 16 0.060481 0.258371 0.645469 0.939380 1.339490 2.247055 3.321895 3.847304 4.117519 4.660003 5.320258 73.242769
73 78 0.023858 0.040749 0.053504 0.067341 0.090628 0.120900 0.145732 0.167413 0.194074 0.234088 0.279763 98.581953
163 134 0.054958 0.087800 0.131616 0.213767 0.341866 0.442337 0.483973 0.512926 0.549973 0.597584 0.640289 95.942911
6 39 0.046171 0.131139 0.233546 0.295201 0.417403 0.744078 1.153723 1.418723 1.602179 1.927865 2.327519 89.702454
203 11 0.230446 0.357777 0.652626 1.521451 3.198059 4.888690 5.977058 6.661555 6.798531 6.345640 5.546935 57.821233
128 9 0.315736 0.377692 0.478891 0.772332 1.236201 1.637216 1.890223 2.156854 2.424450 2.622701 2.721909 83.365793
15 34 0.095965 0.129923 0.171586 0.298698 0.578903 0.929568 1.208497 1.457372 1.695198 1.949713 2.157547 89.327028
15 35 0.055521 0.111005 0.165552 0.244235 0.434726 0.793776 1.164454 1.393534 1.529275 1.726135 1.927167 90.454622
186 33 0.015844 0.043063 0.070407 0.092500 0.142133 0.238784 0.322032 0.352550 0.375168 0.432026 0.502926 97.412569
129 12 0.168698 0.461078 0.785121 1.226250 2.716324 5.531380 6.691093 5.479056 4.303094 3.838298 3.375065 65.424543
99 77 0.035453 0.060304 0.088072 0.131863 0.217167 0.337110 0.430863 0.489350 0.546500 0.629289 0.708665 96.325365
4 142 1.564116 5.965343 3.567104 4.784500 5.513922 8.392540 7.256423 5.601071 3.869005 2.469576 0.936480 50.079919
159 77 0.034674 0.080171 0.115521 0.138427 0.202431 0.338300 0.475000 0.569225 0.678340 0.861038 1.068891 95.437981
104 78 0.028596 0.067282 0.104133 0.136010 0.202494 0.308165 0.391294 0.433415 0.481270 0.562485 0.645986 96.638868
185 23 0.105402 0.201288 0.591923 2.420840 6.895717 10.737015 11.967778 11.809812 10.250903 7.411671 4.651124 32.956530
222 79 0.027210 0.042118 0.054835 0.073415 0.104822 0.144541 0.178155 0.209359 0.245287 0.290793 0.337060 98.292406
28 33 0.038828 0.047961 0.061613 0.110419 0.218349 0.357673 0.500100 0.713235 1.034233 1.442331 1.870820 93.604437
157 79 0.069824 0.077140 0.112013 0.239580 0.469831 0.602795 0.639688 0.726421 0.852434 0.949704 0.999825 94.260746
41 78 0.016719 0.055348 0.097618 0.100527 0.103791 0.144266 0.193224 0.215239 0.227904 0.276056 0.356631 98.212681
25 32 0.040266 0.101494 0.176731 0.251547 0.418623 0.836785 1.395167 1.790782 2.024757 2.362458 2.703803 87.897591
5 38 0.046750 0.108625 0.183491 0.264275 0.442945 0.855748 1.357655 1.649397 1.754849 1.927588 2.107646 89.301031
3 41 0.043910 0.065084 0.091728 0.146119 0.240330 0.360756 0.480710 0.624112 0.806603 1.033260 1.273036 94.834353
160 78 0.038195 0.069777 0.099351 0.136250 0.211573 0.344307 0.481266 0.594898 0.714130 0.888882 1.086439 95.334935
160 38 0.242595 0.554135 0.867920 1.174615 1.909093 3.267195 4.436867 4.952161 5.406014 6.252235 6.882380 64.054789
129 14 0.243607 0.345458 0.545061 1.173737 2.544904 3.877318 4.402749 4.584030 4.645189 4.667070 4.491663 68.479214
200 79 0.031860 0.045663 0.057870 0.082763 0.116180 0.138411 0.152734 0.177520 0.214337 0.256289 0.297615 98.428759
100 80 0.041829 0.064041 0.089239 0.138230 0.227488 0.333175 0.412935 0.485241 0.569614 0.658445 0.724947 96.254818
189 20 0.102701 0.317576 0.622338 1.098040 2.469797 5.224445 7.905532 9.067086 9.464910 9.162408 7.630937 46.934233
10 18 0.040016 0.084317 0.125247 0.171468 0.254422 0.381252 0.484953 0.554137 0.636653 0.784058 0.962506 95.520973
27 27 0.072422 0.134658 0.221717 0.426628 0.924211 1.612875 2.153017 2.572642 2.999572 3.357102 3.474643 82.050512
16 33 0.046039 0.091083 0.153872 0.275120 0.546997 0.923455 1.233317 1.522477 1.907056 2.341741 2.640329 88.318512
95 83 0.027079 0.059509 0.087500 0.110585 0.161313 0.241793 0.301215 0.330044 0.367061 0.434540 0.507851 97.371509
160 81 0.043807 0.068753 0.095767 0.144209 0.227901 0.338361 0.440241 0.545192 0.670906 0.828440 0.994839 95.601582
186 28 0.014345 0.052795 0.110132 0.130459 0.149157 0.228579 0.340688 0.423353 0.502020 0.681609 1.035046 96.331819
161 142 0.040614 0.081640 0.113842 0.142758 0.205733 0.321464 0.430048 0.511272 0.612864 0.780117 0.978339 95.781307
139 31 0.020922 0.050432 0.086486 0.124491 0.175509 0.256606 0.349261 0.450721 0.589630 0.824789 1.197787 95.873367
12 20 0.053011 0.062006 0.084966 0.151749 0.257447 0.351128 0.421695 0.515338 0.637693 0.788005 0.945745 95.731217
125 108 0.040052 0.116538 0.220456 0.330800 0.532315 0.804883 0.978438 1.030749 1.060551 1.098472 1.114078 92.672671
32 34 0.028484 0.045208 0.067071 0.112720 0.193860 0.288878 0.373768 0.490009 0.669171 0.902126 1.160561 95.668140
159 83 0.021644 0.051774 0.081953 0.102072 0.141690 0.227338 0.324685 0.404361 0.492718 0.637276 0.823756 96.690733
125 142 0.020172 0.040150 0.058024 0.074385 0.103609 0.155052 0.206334 0.251875 0.308875 0.403614 0.527859 97.850050
123 11 0.356893 0.472613 0.630520 1.143557 2.172576 3.110253 3.413442 3.497021 3.567642 3.573290 3.380748 74.681443
96 142 0.034786 0.054591 0.065967 0.081861 0.115417 0.163147 0.199649 0.227583 0.262822 0.314500 0.368899 98.110778
17 39 0.030591 0.081630 0.135109 0.165352 0.232460 0.405068 0.612204 0.760501 0.902442 1.163610 1.503350 94.007685
160 142 0.044742 0.088639 0.121779 0.148352 0.207205 0.325916 0.444503 0.523350 0.596952 0.728966 0.896304 95.873293
101 83 0.029251 0.053209 0.070214 0.090217 0.136240 0.210984 0.278783 0.334657 0.403307 0.503387 0.613158 97.276592
162 40 0.211542 0.408434 0.699741 1.156011 1.954727 3.225238 4.475146 5.217046 5.578861 6.071532 6.391493 64.610231
189 31 0.023050 0.065573 0.103271 0.114815 0.142244 0.214024 0.281160 0.311287 0.343577 0.428400 0.564725 97.407873
142 27 0.054531 0.181071 0.412888 0.812377 1.828976 3.946403 6.461138 8.337865 9.770640 10.650604 9.888846 47.654663
120 10 0.192810 0.432574 0.686801 0.989853 1.535331 2.313739 2.892383 3.099704 3.141216 3.148774 3.069418 78.497400
32 35 0.034241 0.054731 0.073169 0.110179 0.182501 0.270548 0.342556 0.436604 0.591061 0.802209 1.036913 96.065285
96 82 0.045213 0.066153 0.084732 0.122221 0.194455 0.277394 0.330556 0.371982 0.428050 0.504066 0.575093 97.000088
213 29 0.024430 0.055121 0.084023 0.111153 0.153951 0.211940 0.249134 0.260073 0.271238 0.301255 0.340325 97.937359
120 11 0.177063 0.427864 0.726769 1.113192 1.784123 2.643526 3.168100 3.300304 3.388496 3.515231 3.534038 76.221296
31 34 0.055781 0.051429 0.061665 0.115258 0.215065 0.312502 0.405853 0.578642 0.847430 1.165875 1.490499 94.699999
186 29 0.011166 0.037667 0.070645 0.081030 0.103127 0.188494 0.316502 0.392577 0.409072 0.462543 0.574902 97.352276
2 36 0.078476 0.115229 0.163208 0.274087 0.486565 0.746610 0.954546 1.150875 1.381632 1.655824 1.900882 91.092070
165 79 0.052159 0.073395 0.097759 0.150846 0.233068 0.312897 0.375594 0.457869 0.571593 0.708081 0.851194 96.115547
9 29 0.038335 0.113651 0.214037 0.307258 0.510942 0.994293 1.648245 2.158500 2.475272 2.744036 2.862248 85.933180
190 35 0.038872 0.066901 0.075861 0.090674 0.134952 0.197477 0.226981 0.237976 0.271821 0.338409 0.407593 97.912483
177 27 0.204599 0.340731 0.598550 2.324220 11.302072 22.815408 16.731168 8.018771 4.195270 2.533785 1.528018 29.407407
138 15 0.256159 0.348266 0.587933 1.511756 3.906274 6.572573 7.897029 8.392553 8.319628 7.493577 6.026091 48.688161
175 34 0.072247 0.196803 0.454450 1.076140 2.521672 4.858767 7.608193 10.299124 12.226475 11.625771 8.733672 40.326687
222 81 0.026454 0.039938 0.052017 0.072101 0.106381 0.144939 0.173553 0.200996 0.236870 0.281876 0.324913 98.339968
182 26 0.018351 0.061237 0.136686 0.270309 0.696307 1.901618 4.427668 8.618208 14.694336 17.647825 12.749846 38.777607
23 26 0.039831 0.097003 0.170888 0.267314 0.496067 0.941995 1.396854 1.720147 2.100482 2.696368 3.222342 86.850708
7 33 0.022518 0.058901 0.105745 0.160702 0.281966 0.516941 0.786598 1.043506 1.376844 1.900876 2.496860 91.248541
73 114 0.029132 0.047566 0.064550 0.089406 0.126992 0.165863 0.196916 0.231307 0.275390 0.325398 0.377380 98.070099
142 16 0.051042 0.223523 0.691189 1.648013 3.987056 8.192485 11.735833 11.929830 10.076721 7.698464 5.462741 38.303101
10 25 0.044162 0.089202 0.139016 0.217204 0.375336 0.634429 0.910826 1.201959 1.572772 2.101832 2.709457 90.003807
24 35 0.059173 0.116235 0.177522 0.283871 0.541109 0.948687 1.284290 1.548729 1.932008 2.468473 2.909284 87.730616
15 79 0.025670 0.046779 0.067624 0.094494 0.144232 0.218898 0.285066 0.336188 0.387993 0.463977 0.550644 97.378437
165 141 0.067993 0.097503 0.129950 0.201734 0.325535 0.459204 0.559892 0.671820 0.820611 1.003736 1.185419 94.476602
99 75 0.036216 0.051651 0.068740 0.103620 0.163393 0.232186 0.290378 0.355313 0.438976 0.535927 0.632703 97.090894
221 141 0.038823 0.049368 0.061654 0.092510 0.143663 0.190409 0.218926 0.248898 0.288431 0.337817 0.382678 97.946819
125 8 0.154702 0.226083 0.291560 0.432949 0.689585 0.959151 1.125269 1.259262 1.401546 1.518078 1.567674 90.374140
17 26 0.054145 0.141267 0.228676 0.306700 0.511467 0.947067 1.389514 1.661921 1.952594 2.422505 2.861940 87.522201
218 78 0.016923 0.029169 0.039853 0.053819 0.080776 0.122089 0.161932 0.199819 0.248353 0.322044 0.411008 98.314219
4 40 0.037456 0.074593 0.116924 0.168185 0.263266 0.439811 0.646543 0.837455 1.033741 1.294773 1.576602 93.510651
165 142 0.055122 0.111817 0.155308 0.195548 0.289434 0.465519 0.626089 0.726554 0.838514 1.038499 1.274285 94.223310
158 48 0.027052 0.028397 0.030336 0.042953 0.064934 0.085121 0.100118 0.123444 0.157510 0.205209 0.259733 98.875197
99 113 0.024899 0.036186 0.047906 0.071937 0.113885 0.157700 0.192247 0.235383 0.295868 0.365012 0.432955 98.026024
27 32 0.038091 0.061348 0.088752 0.144520 0.254088 0.403128 0.552437 0.748145 1.049741 1.483392 1.994091 93.182262
11 36 0.042954 0.072120 0.096934 0.150959 0.292256 0.528965 0.750498 0.932525 1.135138 1.442871 1.766873 92.787911
27 29 0.027499 0.056058 0.087882 0.133644 0.230208 0.388726 0.557551 0.751429 1.042503 1.489414 2.043357 93.191725
3 78 0.033556 0.059548 0.080809 0.106496 0.153162 0.224998 0.290789 0.342153 0.396794 0.486202 0.599592 97.225901
4 78 0.024443 0.053239 0.081596 0.105740 0.144374 0.209375 0.274214 0.329297 0.395276 0.499105 0.632201 97.251141
203 5 0.126956 0.179301 0.242260 0.391180 0.650667 0.904429 1.069112 1.233525 1.415526 1.554479 1.608415 90.624153
6 26 0.034977 0.095868 0.163687 0.223302 0.366429 0.687698 1.082594 1.422560 1.793947 2.305473 2.789625 89.033842
11 21 0.017835 0.050639 0.094578 0.129528 0.190099 0.323971 0.482500 0.595827 0.692949 0.853433 1.059325 95.509319
16 76 0.014974 0.036203 0.058720 0.076572 0.107839 0.164298 0.227045 0.291142 0.372207 0.492534 0.650263 97.508204
163 41 0.188424 0.320859 0.498033 0.806991 1.279135 1.873325 2.465670 3.047474 3.611952 4.218158 4.828899 76.861078
23 24 0.036832 0.080124 0.116793 0.174013 0.368246 0.815872 1.279996 1.556397 1.849692 2.333848 2.699991 88.688196
12 48 0.019932 0.027865 0.036879 0.060421 0.110004 0.182428 0.267053 0.395877 0.599685 0.889890 1.237244 96.172722
9 39 0.039255 0.131696 0.270603 0.356896 0.491811 0.869280 1.385103 1.722304 1.875955 2.093735 2.354627 88.408735
129 13 0.238254 0.412027 0.646930 1.152098 2.242494 3.673783 4.586553 4.959366 5.167719 5.310829 5.035794 66.574154
85 16 0.181221 0.227541 0.188689 0.184729 0.232497 0.301625 0.353117 0.426502 0.565601 0.769786 1.001219 95.567473
35 27 0.020634 0.045656 0.066778 0.086239 0.132414 0.247625 0.404780 0.562306 0.748031 1.070142 1.520754 95.094640
126 16 0.066265 0.148078 0.213682 0.289842 0.517128 1.023284 1.604083 2.059451 2.564366 3.347576 4.149002 84.017239
1 112 0.703695 1.077056 1.284398 1.674362 2.402105 3.174574 3.639418 3.891590 4.052678 4.126093 3.966356 70.007679
189 36 0.030714 0.043528 0.048930 0.068405 0.116605 0.176433 0.207617 0.229651 0.272834 0.344693 0.416938 98.043653
126 85 0.023985 0.032505 0.037616 0.050299 0.073645 0.100782 0.123683 0.152290 0.191370 0.243007 0.301721 98.669096
104 79 0.038652 0.068283 0.094908 0.135319 0.213749 0.313956 0.385362 0.434612 0.493177 0.571238 0.640802 96.609943
161 63 0.048174 0.066167 0.084642 0.123951 0.181140 0.225606 0.250128 0.285258 0.342015 0.413836 0.483456 97.495628
165 38 0.192064 0.465616 0.771275 1.123678 2.179412 4.680296 7.317423 8.081550 7.813038 7.796657 7.157494 52.421497
35 30 0.017401 0.043555 0.074142 0.099127 0.143481 0.254413 0.402250 0.526824 0.644178 0.862249 1.177579 95.754801
125 70 0.031039 0.039423 0.050286 0.084953 0.152610 0.208313 0.234278 0.263700 0.304145 0.344746 0.373999 97.912512
128 83 0.022397 0.034140 0.036275 0.042430 0.060724 0.088043 0.111848 0.137991 0.176238 0.233465 0.302670 98.753779
7 36 0.040568 0.068090 0.095673 0.153992 0.296575 0.554176 0.837719 1.107128 1.415018 1.865193 2.367012 91.198858
14 16 0.035491 0.057669 0.075327 0.105018 0.165425 0.250643 0.321026 0.384192 0.466104 0.584678 0.707828 96.846598
130 15 0.223943 0.356942 0.588735 1.187892 2.347694 3.561683 4.393300 5.060581 5.531806 5.613873 5.303457 65.830095
92 78 0.022693 0.047542 0.072545 0.096433 0.140383 0.214302 0.284301 0.336136 0.397172 0.497360 0.621328 97.269808
96 114 0.021240 0.030505 0.040256 0.059598 0.093802 0.131795 0.163196 0.198881 0.243989 0.297054 0.352309 98.367373
164 142 0.047208 0.110199 0.164800 0.198542 0.274244 0.440947 0.615897 0.739213 0.872859 1.105778 1.399144 94.031168
124 7 0.144833 0.213293 0.282769 0.411630 0.601578 0.782046 0.908798 1.034394 1.158116 1.246678 1.290478 91.925390
7 35 0.044463 0.105253 0.169783 0.247843 0.480504 1.030578 1.658052 2.036136 2.333248 2.795320 3.172316 85.926500
7 29 0.019488 0.058858 0.118751 0.178167 0.296714 0.576529 0.957132 1.261885 1.501831 1.906120 2.420322 90.704204
96 77 0.036679 0.051026 0.065852 0.102605 0.180757 0.274718 0.339976 0.399974 0.482144 0.588434 0.686248 96.791588
44 77 0.043768 0.052807 0.053910 0.068859 0.099307 0.127464 0.144245 0.165885 0.201545 0.252055 0.305916 98.484241
153 31 0.101379 0.345267 0.769927 1.460599 3.157260 6.869662 11.771534 15.060507 14.317106 9.922479 5.283135 30.941143
168 139 0.099976 0.122156 0.154447 0.266962 0.484470 0.679302 0.773022 0.879827 1.061513 1.298900 1.510441 92.668984
190 38 0.017263 0.043879 0.071911 0.088676 0.109878 0.152059 0.190068 0.208014 0.222946 0.260987 0.315727 98.318592
100 83 0.027590 0.050035 0.068584 0.092112 0.143315 0.225328 0.299230 0.355601 0.417805 0.506691 0.599816 97.213890
31 31 0.056134 0.079923 0.099205 0.157126 0.307250 0.548870 0.782144 1.045087 1.439690 2.000285 2.570483 90.913803
160 63 0.052788 0.070325 0.086869 0.123892 0.182305 0.240584 0.279608 0.319329 0.369256 0.434310 0.499880 97.340855
222 140 0.031889 0.052628 0.072554 0.099397 0.141544 0.188371 0.222618 0.253292 0.292442 0.344150 0.396515 97.904598
196 16 0.104094 0.276830 0.559221 1.056322 2.198890 4.120408 5.997374 7.120733 7.687121 7.766948 7.120264 55.991795
183 30 0.021659 0.047066 0.071507 0.099330 0.154469 0.252973 0.337467 0.383942 0.444513 0.611437 0.936192 96.639443
35 34 0.030086 0.050380 0.065376 0.091618 0.149886 0.245251 0.334879 0.424617 0.553763 0.760451 1.010490 96.283199
222 80 0.026191 0.040335 0.052519 0.072023 0.105569 0.143402 0.170931 0.197231 0.232618 0.277453 0.320373 98.361356
13 27 0.145453 0.144436 0.172304 0.343646 0.745199 1.161847 1.444317 1.821527 2.306888 2.725899 2.928221 86.060265
126 9 0.164758 0.254143 0.345246 0.512862 0.814390 1.194226 1.512873 1.791665 2.049142 2.280129 2.424125 86.656437
196 15 0.180383 0.312691 0.599317 1.487343 3.449741 5.551346 6.885425 7.799734 8.198904 7.560586 6.238568 51.735962
1 40 0.049793 0.088067 0.127577 0.183087 0.289766 0.491358 0.724202 0.915196 1.068434 1.286956 1.540701 93.234865
141 20 0.149586 0.181271 0.310591 0.812005 1.970003 3.251130 4.306384 5.512197 6.649770 7.650011 8.182399 61.024652
161 33 0.185222 0.399282 0.869600 2.220779 5.126917 8.345676 10.171415 10.835548 10.340554 8.410199 5.826772 37.268033
2 70 0.100922 0.120084 0.155326 0.275523 0.494437 0.702817 0.876108 1.137979 1.489794 1.841956 2.139119 90.665935
8 14 0.041327 0.046103 0.053984 0.084245 0.137913 0.190123 0.224550 0.265353 0.316763 0.382382 0.446151 97.811108
44 78 0.032329 0.046074 0.054638 0.074500 0.113147 0.154073 0.180140 0.207172 0.248977 0.309252 0.372871 98.206828
146 29 0.079952 0.267358 0.583512 1.155874 2.720966 5.301699 7.067234 7.532648 8.111177 8.838976 8.429172 49.911432
94 79 0.035418 0.056120 0.079381 0.121396 0.200000 0.305173 0.392238 0.460266 0.528759 0.617112 0.704533 96.499607
28 29 0.045412 0.059368 0.078437 0.142030 0.296527 0.524999 0.764509 1.068614 1.483233 2.020247 2.563053 90.953570
98 77 0.037699 0.056691 0.078564 0.123151 0.212111 0.324910 0.409323 0.475463 0.549960 0.641595 0.720964 96.369572
97 77 0.034122 0.054839 0.079428 0.123825 0.207345 0.316578 0.406517 0.483300 0.568289 0.668133 0.755561 96.302065
16 16 0.022059 0.054028 0.086974 0.106022 0.137237 0.209502 0.292921 0.364604 0.446951 0.588966 0.785103 96.905632
197 79 0.029553 0.037172 0.042966 0.062174 0.094221 0.120930 0.138976 0.165487 0.205690 0.256742 0.310462 98.535628
102 80 0.031078 0.051457 0.077990 0.128269 0.217474 0.318917 0.397040 0.470887 0.554945 0.636462 0.696020 96.419460
208 5 0.062243 0.109442 0.157010 0.249199 0.438690 0.646700 0.759111 0.837181 0.949836 1.068594 1.130351 93.591648
31 32 0.046811 0.052874 0.066009 0.115532 0.215414 0.337586 0.453638 0.616416 0.854786 1.177339 1.542126 94.521471
16 29 0.029871 0.071885 0.123724 0.189780 0.365573 0.764583 1.239677 1.584278 1.863467 2.252144 2.592124 88.922897
98 116 0.020221 0.027363 0.035572 0.054019 0.085245 0.116625 0.141394 0.172125 0.213329 0.261170 0.309846 98.563093
99 116 0.019496 0.027596 0.035860 0.052257 0.080067 0.110686 0.136133 0.165935 0.205628 0.255044 0.308942 98.602354
101 75 0.038722 0.052214 0.066084 0.098134 0.153065 0.212593 0.262424 0.324359 0.408809 0.506768 0.604590 97.272239
182 28 0.020380 0.072018 0.158186 0.258979 0.547425 1.511943 3.809382 7.433571 11.190772 13.254568 12.117201 49.625578
128 134 0.040329 0.054597 0.063145 0.085801 0.121626 0.153272 0.173342 0.205609 0.258097 0.333538 0.420589 98.090054
12 17 0.040049 0.058447 0.077828 0.117350 0.184492 0.264085 0.323578 0.374221 0.436483 0.536894 0.652637 96.933937
12 39 0.047456 0.087408 0.128554 0.188217 0.308976 0.508412 0.710425 0.886040 1.074918 1.344084 1.639941 93.075568
27 30 0.043726 0.085943 0.137763 0.225943 0.425621 0.742523 1.063584 1.404948 1.884837 2.512808 3.099226 88.373075
29 31 0.019799 0.063241 0.127344 0.177236 0.264033 0.461450 0.701022 0.901195 1.139278 1.535966 2.056122 92.553314
7 21 0.017088 0.049347 0.095351 0.134165 0.192852 0.312770 0.456954 0.582091 0.717365 0.932846 1.221540 95.287632
1 78 0.032881 0.069303 0.102400 0.124692 0.153489 0.210804 0.275463 0.334441 0.403966 0.528671 0.719831 97.044060
183 34 0.027320 0.039999 0.051030 0.078302 0.130311 0.186009 0.217549 0.244518 0.287180 0.359034 0.453354 97.925394
128 20 0.019719 0.022074 0.027374 0.047336 0.084838 0.132523 0.188475 0.281278 0.428680 0.652069 0.965279 97.150356
3 79 0.039750 0.057804 0.075832 0.111163 0.168046 0.233881 0.290927 0.354983 0.435644 0.543424 0.668648 97.019901
32 28 0.020008 0.048259 0.091255 0.143964 0.214805 0.326639 0.459833 0.608308 0.790363 1.048230 1.385911 94.862425
99 69 0.027853 0.040316 0.052628 0.076800 0.118114 0.158517 0.185493 0.213800 0.251228 0.293727 0.332256 98.249267
15 83 0.014791 0.035995 0.054770 0.063274 0.079036 0.117019 0.161075 0.197347 0.233187 0.296603 0.390376 98.356531
15 81 0.020536 0.034413 0.048769 0.072303 0.115618 0.166705 0.203187 0.236692 0.281006 0.341332 0.405323 98.074112
32 30 0.019037 0.041371 0.071568 0.112639 0.186337 0.313040 0.463273 0.630877 0.847567 1.158435 1.535359 94.620495
169 142 0.080881 0.160144 0.216900 0.271383 0.388726 0.573152 0.732231 0.867282 1.059842 1.340461 1.649627 92.659365
31 30 0.046149 0.062494 0.080145 0.132199 0.250348 0.425172 0.605008 0.845312 1.214957 1.731022 2.283053 92.324142
17 19 0.039626 0.087112 0.132082 0.180040 0.293348 0.498887 0.683681 0.792661 0.907709 1.116202 1.349936 93.918716
125 13 0.170094 0.298346 0.443382 0.683925 1.158894 1.947919 2.764379 3.424828 3.967615 4.524169 4.867893 75.748557
98 113 0.021926 0.030226 0.039728 0.062051 0.102546 0.143735 0.176417 0.220112 0.282031 0.351151 0.417665 98.152410
8 16 0.027557 0.056116 0.075027 0.093671 0.150544 0.270272 0.377794 0.418545 0.439181 0.512609 0.602908 96.975775
222 82 0.022153 0.034986 0.046637 0.063609 0.093365 0.131879 0.163611 0.190632 0.223338 0.269866 0.319635 98.440289
217 28 0.013570 0.043331 0.083600 0.103369 0.121214 0.167991 0.221775 0.247721 0.254318 0.277934 0.319880 98.145298
32 32 0.022117 0.043209 0.072639 0.119611 0.194121 0.298438 0.410297 0.540848 0.709711 0.936343 1.205455 95.447210
168 137 0.066335 0.106149 0.143998 0.221939 0.377109 0.530582 0.594170 0.636864 0.733024 0.888549 1.032641 94.668640
6 43 0.020703 0.053519 0.083817 0.097954 0.124085 0.183300 0.249078 0.311440 0.398420 0.553535 0.777331 97.146822
126 142 0.016039 0.029296 0.040881 0.054540 0.080333 0.126893 0.176807 0.225129 0.283921 0.378118 0.499936 98.088106
210 32 0.036759 0.064130 0.069837 0.078433 0.109479 0.153709 0.179242 0.197942 0.233982 0.295525 0.367696 98.213266
221 79 0.024291 0.032653 0.040661 0.059308 0.093667 0.132965 0.164112 0.198802 0.244757 0.301584 0.357588 98.349616
218 43 0.028817 0.040976 0.041990 0.047277 0.065855 0.092815 0.112120 0.127265 0.147862 0.180209 0.213669 98.901146
155 142 0.067536 0.110342 0.118121 0.134727 0.203514 0.324897 0.419709 0.484269 0.585024 0.767682 0.975654 95.808523
15 36 0.044137 0.064774 0.087082 0.142055 0.257778 0.431937 0.606490 0.781366 0.969763 1.226487 1.519551 93.868574
164 33 0.122698 0.367554 0.700249 1.574837 5.237718 13.008265 16.458380 13.097965 9.032561 5.947508 3.372680 31.079584
16 37 0.040972 0.066126 0.093610 0.153140 0.291551 0.509454 0.713144 0.899031 1.132174 1.444975 1.737513 92.918308
186 17 0.167152 0.509568 0.910584 1.372618 2.653139 5.517818 8.979836 10.588328 10.161278 8.915169 6.796643 43.427869
204 12 0.066538 0.250138 0.538248 0.766757 1.201237 2.247681 3.656401 4.666544 5.333800 5.996424 6.417337 68.858896
96 116 0.019396 0.026604 0.033915 0.049866 0.077644 0.107025 0.130791 0.159413 0.197310 0.242332 0.288752 98.666954
159 62 0.043026 0.068382 0.086684 0.114144 0.166971 0.229734 0.268466 0.297624 0.341692 0.407584 0.471385 97.504309
125 72 0.036378 0.045173 0.055846 0.087636 0.143364 0.188407 0.213436 0.244501 0.285739 0.329363 0.366544 98.003614
165 41 0.127274 0.194002 0.284380 0.468261 0.753000 1.077473 1.406103 1.822164 2.319626 2.853255 3.389487 85.304980
179 25 0.054072 0.096987 0.178046 0.480872 1.876321 6.271210 11.893989 13.196573 10.532516 8.538986 6.307141 40.573283
186 24 0.025553 0.081252 0.170875 0.330514 0.864729 2.460572 5.379992 8.427906 10.359839 10.988169 9.754005 51.156596
193 36 0.033204 0.035141 0.039413 0.062036 0.102869 0.139107 0.160780 0.192361 0.241350 0.303617 0.365369 98.324751
182 34 0.024537 0.048144 0.066070 0.086531 0.126438 0.185965 0.236555 0.282204 0.353631 0.486498 0.703416 97.400015
7 25 0.017344 0.052108 0.105619 0.157886 0.253818 0.468159 0.734472 0.931807 1.095327 1.392764 1.807745 92.982952
135 20 0.114313 0.153687 0.235573 0.516329 1.197012 2.109819 3.061567 4.349962 5.953304 7.328803 7.899741 67.079889
13 24 0.081806 0.092302 0.109297 0.190617 0.363698 0.547880 0.699363 0.940626 1.334669 1.808622 2.225056 91.606066
98 82 0.036684 0.058690 0.083064 0.125564 0.203180 0.301972 0.379844 0.440523 0.505024 0.585186 0.659731 96.620539
93 78 0.017023 0.046855 0.083722 0.105175 0.145151 0.239699 0.349119 0.418140 0.472175 0.570205 0.697583 96.855146
14 40 0.033351 0.045735 0.061198 0.098373 0.166425 0.253712 0.336004 0.435160 0.566277 0.741409 0.940511 96.321846
97 116 0.018094 0.026762 0.036473 0.055315 0.087715 0.121757 0.147832 0.177029 0.215781 0.261429 0.307303 98.544508
159 41 0.126468 0.230015 0.322499 0.458636 0.727772 1.128027 1.506207 1.873584 2.340921 2.919188 3.489937 84.876743
98 69 0.027894 0.037149 0.047928 0.072126 0.112235 0.148898 0.174504 0.205694 0.246311 0.290020 0.329490 98.307751
187 34 0.030534 0.037102 0.045382 0.075070 0.136127 0.199823 0.234640 0.265827 0.311581 0.384508 0.463352 97.816057
5 36 0.048952 0.076922 0.120546 0.212565 0.387717 0.640819 0.903890 1.185357 1.525320 1.981161 2.470044 90.446711
123 14 0.199805 0.352207 0.488086 0.787964 1.457792 2.310344 2.871365 3.274565 3.820214 4.416614 4.729259 75.291784
130 28 0.008113 0.024406 0.045955 0.057117 0.069130 0.105488 0.160284 0.217291 0.281232 0.398338 0.595954 98.036698
27 26 0.033023 0.066785 0.115676 0.204364 0.380644 0.628605 0.898823 1.263609 1.815058 2.474830 3.073075 89.045505
123 10 0.244532 0.367374 0.514091 0.931677 1.816202 2.662845 2.957402 3.049052 3.160147 3.159104 2.934514 78.203064
7 43 0.015608 0.037964 0.058512 0.068887 0.086939 0.129070 0.177024 0.217426 0.262884 0.346052 0.469201 98.130436
177 20 0.128391 0.167890 0.351300 1.571725 5.650610 9.630758 10.500759 10.224509 9.360367 7.661849 5.490290 39.261549
27 31 0.037012 0.078113 0.126692 0.209535 0.427551 0.812633 1.207359 1.614270 2.201137 2.928016 3.474573 86.883110
204 79 0.018167 0.037971 0.054024 0.066432 0.089244 0.126165 0.159976 0.187935 0.222989 0.279406 0.349152 98.408537
163 136 0.046797 0.069264 0.113472 0.234187 0.464792 0.630489 0.663680 0.672946 0.687826 0.707124 0.713013 94.996410
3 36 0.057415 0.083751 0.124026 0.221650 0.411669 0.651348 0.872832 1.130880 1.462976 1.853802 2.212511 90.917141
14 48 0.016787 0.019860 0.024124 0.038905 0.066955 0.099482 0.132498 0.187132 0.275371 0.403077 0.563511 98.172297
201 79 0.017883 0.029332 0.040512 0.059541 0.092750 0.128784 0.153127 0.174558 0.202358 0.242020 0.283491 98.575644
162 79 0.047337 0.062341 0.081915 0.133313 0.229368 0.344551 0.447705 0.574018 0.739577 0.933284 1.124575 95.282015
5 14 0.033533 0.038913 0.047181 0.070976 0.108030 0.145419 0.177787 0.221453 0.274569 0.335839 0.398022 98.148277
222 85 0.017642 0.026957 0.035673 0.048860 0.070622 0.098381 0.123672 0.148647 0.178396 0.218553 0.262949 98.769648
166 37 0.218769 0.274191 0.539783 1.790920 4.860925 7.205842 7.832382 8.063657 7.842642 7.232730 6.215868 47.922293
28 26 0.060459 0.079097 0.108962 0.209308 0.438540 0.735558 1.021113 1.424851 2.020132 2.706197 3.260995 87.934789
165 42 0.108537 0.146723 0.194895 0.323290 0.540400 0.764529 0.949604 1.194794 1.527133 1.907991 2.294993 90.047113
23 34 0.060994 0.081681 0.103193 0.178201 0.378294 0.687744 0.991763 1.326441 1.743481 2.163595 2.426902 89.857710
218 83 0.015385 0.027107 0.033626 0.040485 0.058182 0.088889 0.117218 0.141654 0.175002 0.229774 0.296764 98.775917
163 142 0.035208 0.076143 0.117735 0.158023 0.235728 0.374131 0.505767 0.600913 0.710197 0.893826 1.118383 95.173946
97 113 0.018995 0.028236 0.039213 0.061116 0.098946 0.137866 0.170079 0.212631 0.272419 0.339923 0.407060 98.213518
105 79 0.032473 0.058511 0.078368 0.105383 0.165213 0.255600 0.329435 0.379902 0.436113 0.521351 0.610876 97.026775
221 140 0.034083 0.047265 0.061200 0.090849 0.139142 0.184590 0.217365 0.258003 0.313020 0.376035 0.436096 97.842352
141 19 0.126539 0.213458 0.417552 1.071099 2.878984 5.518823 7.563784 8.692268 9.217777 9.255342 8.161848 46.882526
12 78 0.015249 0.029478 0.044722 0.064442 0.102232 0.166297 0.235679 0.306619 0.397395 0.537525 0.719504 97.380859
138 26 0.071006 0.129434 0.236138 0.488952 1.080196 2.026492 3.223972 4.744340 6.558314 8.098366 8.749816 64.592977
16 19 0.031377 0.063964 0.103698 0.159917 0.270848 0.452563 0.633420 0.776992 0.913782 1.098635 1.290713 94.204090
190 36 0.026480 0.037750 0.045453 0.066257 0.112985 0.172128 0.207547 0.233403 0.273938 0.337464 0.397638 98.088957
23 32 0.035183 0.066108 0.098007 0.152031 0.279026 0.518353 0.774222 1.013567 1.326710 1.877035 2.578616 91.281141
11 17 0.025065 0.054843 0.086828 0.116410 0.171071 0.281935 0.395392 0.454512 0.480687 0.552807 0.654369 96.726080
72 114 0.023939 0.043420 0.064459 0.092264 0.134564 0.181593 0.219456 0.252945 0.289802 0.332002 0.376086 97.989472
7 39 0.020290 0.052023 0.091855 0.121209 0.173369 0.312886 0.512789 0.699431 0.882886 1.197461 1.634477 94.301325
130 31 0.010009 0.028713 0.051556 0.064140 0.083845 0.135418 0.209679 0.292802 0.403253 0.605306 0.922330 97.192951
11 38 0.023708 0.062392 0.105534 0.144481 0.244775 0.497001 0.834712 1.102853 1.325322 1.631636 1.913285 92.114301
168 38 0.162354 0.327790 0.503170 0.800459 1.569571 3.001456 4.587731 5.822759 6.886515 7.884621 7.991441 60.462134
11 39 0.019862 0.051561 0.088536 0.115152 0.164079 0.285321 0.441488 0.574194 0.705349 0.945021 1.286707 95.322733
2 140 1.202866 5.575716 4.037242 5.718395 5.551307 6.620373 5.605396 5.196859 4.784708 3.761131 1.559954 50.386055
105 78 0.020245 0.047262 0.076086 0.099528 0.145070 0.232796 0.323133 0.382882 0.434319 0.518020 0.617136 97.103527
182 16 0.042191 0.235085 0.776487 1.572418 3.038441 5.812006 8.674534 9.436120 9.096323 8.517079 7.326114 45.473200
162 142 0.043015 0.076264 0.096218 0.122692 0.192431 0.321196 0.441132 0.535153 0.656747 0.854019 1.076481 95.584652
189 38 0.014767 0.036639 0.054145 0.063463 0.087500 0.137800 0.182086 0.202229 0.222286 0.271307 0.335931 98.391846
97 82 0.029805 0.052731 0.081157 0.125384 0.205490 0.312266 0.397552 0.454230 0.505530 0.571467 0.630895 96.633497
220 78 0.017156 0.028642 0.038971 0.053225 0.080348 0.120871 0.158737 0.193753 0.237871 0.301894 0.374157 98.394371
12 19 0.035811 0.056074 0.079895 0.127059 0.211448 0.312800 0.391313 0.463235 0.552350 0.682232 0.825523 96.262262
217 29 0.010985 0.035737 0.074870 0.097771 0.111196 0.150686 0.204680 0.236842 0.243957 0.264807 0.307314 98.261158
100 77 0.028784 0.046330 0.065415 0.101358 0.179138 0.290778 0.380353 0.446070 0.519883 0.617821 0.700027 96.624047
95 114 0.017055 0.028301 0.040690 0.060408 0.092638 0.126760 0.153372 0.183139 0.224068 0.274005 0.327304 98.472259
5 40 0.032987 0.049953 0.068845 0.106154 0.174729 0.281323 0.398443 0.530233 0.690599 0.925226 1.220984 95.520527
21 33 0.054755 0.099062 0.166019 0.327266 0.735567 1.399922 2.004717 2.436695 2.747847 2.940335 2.932784 84.155035
12 40 0.034080 0.053554 0.078345 0.125673 0.209078 0.324379 0.445296 0.588356 0.765874 0.991389 1.239913 95.144058
130 27 0.011421 0.029378 0.050046 0.067587 0.104803 0.199860 0.344663 0.511886 0.722271 1.087155 1.629930 95.241005
7 32 0.030183 0.074554 0.138383 0.233438 0.453683 0.893507 1.380083 1.707109 1.954173 2.362536 2.837885 87.934470
105 16 0.030131 0.081427 0.123217 0.131574 0.164915 0.264219 0.369623 0.429588 0.494951 0.638067 0.837073 96.435217
217 24 0.022364 0.059835 0.086428 0.092111 0.122378 0.200289 0.266295 0.278358 0.283666 0.323472 0.373769 97.891035
186 32 0.020159 0.053156 0.089305 0.110522 0.152834 0.263677 0.385179 0.426578 0.420583 0.452013 0.511205 97.114788
159 48 0.021275 0.031124 0.034758 0.043325 0.065686 0.098680 0.125322 0.150309 0.185610 0.245462 0.319789 98.678663
190 31 0.015378 0.045015 0.083968 0.106165 0.133304 0.200252 0.272953 0.308560 0.325630 0.373541 0.451732 97.683504
189 30 0.013071 0.034407 0.057414 0.074465 0.108123 0.181191 0.256954 0.304951 0.357825 0.478467 0.680760 97.452373
120 9 0.125009 0.333788 0.590554 0.823251 1.181966 1.663693 1.992089 2.109545 2.214219 2.367379 2.482550 84.115959
138 27 0.048291 0.073898 0.107677 0.204076 0.466857 0.947102 1.569394 2.425287 3.667737 5.276662 6.746469 78.466551
158 77 0.035179 0.052536 0.073731 0.123566 0.228592 0.354067 0.440183 0.513041 0.600421 0.715010 0.823488 96.040190
35 35 0.024670 0.047963 0.067340 0.090411 0.141355 0.230971 0.317024 0.397544 0.514442 0.710407 0.959493 96.498381
180 20 0.105836 0.125495 0.266074 1.432615 6.771338 10.618169 10.927146 11.044892 9.127741 5.920952 3.560390 40.099351
101 114 0.025889 0.036320 0.046001 0.066686 0.103644 0.145704 0.179811 0.219001 0.270521 0.333133 0.397617 98.175670
193 35 0.030144 0.035458 0.038602 0.057709 0.099307 0.142756 0.167922 0.198487 0.249028 0.316879 0.384749 98.278957
200 6 0.169924 0.203857 0.291034 0.561524 1.041350 1.468473 1.743192 2.054214 2.358739 2.514348 2.504541 85.088802
99 73 0.026974 0.041715 0.059368 0.092487 0.147630 0.207147 0.255374 0.306871 0.371519 0.444524 0.515490 97.530897
73 81 0.020612 0.032004 0.043300 0.061699 0.089666 0.118009 0.139670 0.163743 0.195427 0.235400 0.277417 98.623051
15 39 0.020743 0.050183 0.085518 0.114976 0.165484 0.287560 0.449662 0.578297 0.671275 0.828264 1.049057 95.698980
35 28 0.014744 0.039814 0.070751 0.093819 0.131243 0.227813 0.360617 0.475261 0.580772 0.771063 1.054500 96.179607
31 27 0.055199 0.069665 0.091336 0.168197 0.349444 0.617371 0.915530 1.348059 1.994243 2.785273 3.476748 88.128931
136 17 0.138213 0.314158 0.656873 1.593393 4.214455 7.771407 9.151851 8.284337 7.032864 6.212895 5.273538 49.356011
158 141 0.057038 0.073403 0.096260 0.157907 0.261446 0.363199 0.439957 0.537836 0.672255 0.836618 1.004463 95.499616
159 141 0.040206 0.072499 0.096875 0.130090 0.206040 0.330122 0.438487 0.520537 0.621776 0.782360 0.960840 95.800167
174 31 0.136213 0.291235 0.567657 2.059020 9.331574 20.085378 17.298401 9.634657 5.763789 3.839615 2.311563 28.680896
158 63 0.037302 0.048807 0.064102 0.101958 0.163735 0.215025 0.241769 0.275042 0.324666 0.387694 0.446932 97.692971
29 28 0.016207 0.055794 0.120833 0.165909 0.222549 0.366649 0.565614 0.745635 0.939511 1.259177 1.726795 93.815330
218 16 0.036118 0.063012 0.067821 0.068952 0.090377 0.138776 0.178984 0.196298 0.211165 0.244456 0.280456 98.423588
183 20 0.094186 0.120425 0.304084 2.086547 11.346969 15.287327 9.970970 6.366227 4.670305 3.890397 3.162292 42.700272
15 31 0.040725 0.108467 0.178978 0.233325 0.382800 0.790979 1.370113 1.781685 1.969685 2.221254 2.473752 88.448235
186 38 0.009732 0.032084 0.063651 0.078456 0.090724 0.123345 0.159544 0.179800 0.196378 0.234761 0.295378 98.536146
13 78 0.017724 0.029996 0.040442 0.058273 0.100723 0.169584 0.235661 0.303823 0.400301 0.541663 0.701085 97.400730
157 78 0.036422 0.051701 0.074098 0.134197 0.257914 0.382310 0.457515 0.540766 0.665440 0.814992 0.935254 95.649391
124 142 0.016391 0.031623 0.044174 0.057102 0.083565 0.130786 0.178237 0.219813 0.270905 0.356548 0.467351 98.143505
7 37 0.034521 0.059272 0.082829 0.129164 0.241163 0.450561 0.691221 0.933720 1.221126 1.625952 2.032668 92.497806
27 28 0.034122 0.071459 0.112297 0.175375 0.334450 0.626928 0.961154 1.335336 1.881576 2.609385 3.252735 88.605181
130 24 0.008688 0.021788 0.036677 0.049244 0.071863 0.122144 0.194294 0.287359 0.426451 0.679965 1.087516 97.014013
161 78 0.025648 0.045003 0.068876 0.106190 0.174741 0.281407 0.393438 0.507411 0.647528 0.838623 1.050677 95.860458
6 21 0.028824 0.069954 0.110324 0.145438 0.218592 0.361935 0.514354 0.643238 0.811908 1.089329 1.436327 94.569778
141 18 0.087715 0.188976 0.410753 1.179342 3.958059 9.234085 12.945843 12.351064 9.499669 6.860472 4.701457 38.582564
97 69 0.023954 0.034111 0.046242 0.070325 0.109533 0.146561 0.174346 0.208232 0.251799 0.297753 0.339767 98.297379
213 32 0.018859 0.035032 0.054155 0.083966 0.129359 0.176111 0.208181 0.234687 0.266677 0.312554 0.367810 98.112602
91 78 0.016353 0.033056 0.046659 0.059255 0.088500 0.144260 0.202742 0.252665 0.315611 0.416277 0.538955 97.885666
1 41 0.038737 0.068143 0.104073 0.166467 0.288173 0.477540 0.670222 0.847696 1.039521 1.284959 1.531001 93.483474
11 15 0.022495 0.049344 0.074894 0.099347 0.151922 0.245532 0.322412 0.353311 0.376945 0.442095 0.524153 97.337549
204 78 0.010994 0.026309 0.041772 0.051801 0.069456 0.105043 0.142919 0.171804 0.202074 0.256447 0.331027 98.590351
10 26 0.033040 0.071001 0.120174 0.198318 0.368733 0.665592 1.020845 1.431797 1.955462 2.605434 3.201671 88.327934
95 70 0.024074 0.031636 0.040620 0.064126 0.106523 0.147974 0.177911 0.214393 0.262521 0.312715 0.355480 98.262028
95 116 0.015788 0.026119 0.036450 0.051844 0.075197 0.097775 0.114321 0.134735 0.165871 0.206119 0.249757 98.826023
126 20 0.018384 0.020110 0.023078 0.034793 0.054108 0.074147 0.093625 0.124811 0.172573 0.244522 0.344838 98.795011
11 20 0.027816 0.050714 0.068909 0.097875 0.170376 0.300990 0.429032 0.532807 0.651300 0.834041 1.033989 95.802149
125 7 0.086200 0.144542 0.193076 0.258796 0.365877 0.490577 0.581994 0.656293 0.741359 0.835046 0.913421 94.732819
139 30 0.022366 0.046451 0.079215 0.140018 0.263625 0.468973 0.740083 1.118629 1.664756 2.445021 3.407904 89.602957
1 139 2.282937 8.468614 4.631135 5.505796 4.945690 5.702315 4.680041 4.415000 4.199958 3.352858 1.402792 50.412864
131 19 0.112019 0.167646 0.250734 0.484812 1.033881 1.788063 2.490943 3.251570 4.188902 5.211581 5.963434 75.056416
220 21 0.025927 0.048934 0.066822 0.083859 0.118610 0.165090 0.193856 0.209007 0.232844 0.274877 0.318324 98.261852
161 42 0.149738 0.208504 0.301843 0.527435 0.916563 1.357441 1.791441 2.339726 2.964588 3.498171 3.897029 82.047524
219 78 0.013174 0.023537 0.034115 0.048441 0.076554 0.120495 0.162439 0.199475 0.245582 0.315642 0.396622 98.363926
176 27 0.040411 0.112805 0.221830 0.762626 6.466976 24.734081 22.856566 8.747997 3.361170 2.080408 1.424781 29.190347
190 33 0.013471 0.027471 0.043446 0.065732 0.108602 0.176545 0.236081 0.276161 0.316434 0.377123 0.442659 97.916273
99 82 0.027133 0.045678 0.067477 0.103489 0.171142 0.266336 0.351145 0.421836 0.497301 0.591269 0.681691 96.775505
32 27 0.021513 0.042583 0.071531 0.119709 0.211924 0.365573 0.554835 0.793304 1.119841 1.570318 2.101190 93.027678
31 33 0.029551 0.036661 0.046781 0.080517 0.151222 0.238545 0.319410 0.433625 0.610323 0.858311 1.150687 96.044367
220 142 0.020664 0.039203 0.054718 0.069101 0.096962 0.146710 0.191646 0.221471 0.252893 0.310090 0.379533 98.217007
28 36 0.032300 0.034399 0.042651 0.080197 0.155288 0.233133 0.301571 0.421696 0.614444 0.860943 1.129117 96.094265
221 71 0.018562 0.032911 0.040828 0.048950 0.071356 0.106878 0.135343 0.155050 0.181331 0.222072 0.264186 98.722532
12 79 0.017684 0.028975 0.042292 0.066050 0.108731 0.167143 0.226419 0.298644 0.395696 0.526933 0.683076 97.438357
158 82 0.033713 0.046164 0.065633 0.114194 0.202520 0.301893 0.389426 0.491609 0.606616 0.726214 0.837423 96.184591
72 113 0.026024 0.043852 0.063412 0.094678 0.145406 0.194945 0.229160 0.264419 0.311818 0.364757 0.415441 97.846088
216 16 0.019542 0.061158 0.093990 0.087526 0.093046 0.143857 0.201481 0.218927 0.219302 0.251167 0.304591 98.305414
157 142 0.062150 0.085333 0.098337 0.140782 0.244255 0.376796 0.463506 0.535715 0.647960 0.817612 0.985181 95.542374
165 77 0.037132 0.059224 0.074722 0.100192 0.145131 0.202299 0.250379 0.302920 0.381268 0.497215 0.635665 97.313852
194 14 0.121555 0.172097 0.332832 1.179617 3.700214 5.421998 5.246458 5.177256 5.509481 5.607529 5.202479 62.328482
40 78 0.021237 0.039861 0.051541 0.063531 0.090395 0.129586 0.157347 0.175103 0.202719 0.257346 0.325197 98.486133
95 71 0.013840 0.030756 0.047903 0.062788 0.091909 0.140428 0.184477 0.213047 0.243967 0.292818 0.347659 98.330408
183 27 0.032504 0.057096 0.082016 0.136697 0.290381 0.634350 1.221198 2.256886 4.270262 7.785763 11.740870 71.491975
189 27 0.018301 0.041263 0.057755 0.068803 0.099385 0.166543 0.246131 0.339993 0.506566 0.861809 1.525816 96.067631
27 35 0.037674 0.047548 0.062955 0.110016 0.204338 0.313071 0.410739 0.565723 0.834149 1.207607 1.615961 94.590215
101 113 0.026020 0.037393 0.049738 0.076913 0.125270 0.175287 0.213101 0.257428 0.314064 0.372932 0.423835 97.928019
34 31 0.016890 0.048882 0.089002 0.112004 0.152351 0.261786 0.407948 0.531671 0.657821 0.881212 1.199911 95.640526
31 36 0.030337 0.031892 0.040679 0.075315 0.137560 0.194314 0.243586 0.331932 0.467240 0.631945 0.808503 97.006695
164 140 0.055231 0.096281 0.136751 0.202543 0.336305 0.539973 0.733283 0.899824 1.073895 1.274299 1.451395 93.200214
197 9 0.173293 0.314624 0.504630 0.930730 1.902883 3.191352 4.017094 4.364150 4.561394 4.640516 4.402950 70.996386
125 78 0.013809 0.024176 0.032860 0.044346 0.067092 0.100273 0.130453 0.160718 0.202837 0.266653 0.343978 98.612804
32 33 0.013498 0.027061 0.046436 0.077856 0.130899 0.206605 0.290335 0.392910 0.531895 0.719024 0.940873 96.622608
11 19 0.023048 0.055169 0.087744 0.111433 0.157790 0.263660 0.385943 0.473873 0.549685 0.683594 0.856974 96.351085
15 76 0.017798 0.035762 0.052993 0.070838 0.101250 0.149273 0.197430 0.245801 0.307121 0.400954 0.526453 97.894325
222 77 0.017120 0.029700 0.042417 0.058517 0.086383 0.126820 0.164212 0.195357 0.229942 0.280638 0.338400 98.430492
38 16 0.023652 0.043842 0.053947 0.064424 0.091882 0.138093 0.186370 0.245076 0.341097 0.491077 0.676094 97.644443
9 16 0.022565 0.059976 0.096482 0.114513 0.162554 0.281877 0.412756 0.494941 0.574369 0.714141 0.869940 96.195886
211 2 0.075467 0.096398 0.112128 0.164281 0.245424 0.311339 0.354921 0.402896 0.454193 0.496673 0.518699 96.767580
98 142 0.023962 0.038394 0.050822 0.069590 0.105892 0.157994 0.202311 0.238390 0.279112 0.335898 0.396054 98.101581
92 79 0.022559 0.039690 0.060260 0.091809 0.147479 0.225193 0.297593 0.363480 0.439207 0.544401 0.666801 97.101528
165 140 0.051566 0.085877 0.127163 0.200166 0.326169 0.481924 0.614671 0.747767 0.910732 1.109920 1.313929 94.030115
34 35 0.023026 0.043953 0.059468 0.078085 0.122372 0.199943 0.271820 0.338052 0.439335 0.609629 0.822250 96.992069
97 142 0.022201 0.040019 0.056660 0.076466 0.112695 0.166263 0.210163 0.240775 0.275348 0.328466 0.386494 98.084452
157 34 0.150682 0.279879 0.636976 1.859608 4.742829 8.652964 11.754015 12.862353 11.103565 8.136712 5.297981 34.522439
204 3 0.042590 0.088409 0.125254 0.160401 0.237762 0.354482 0.443250 0.504576 0.588963 0.706909 0.815116 95.932287
221 77 0.021078 0.028667 0.034269 0.048070 0.077498 0.116542 0.148573 0.180591 0.225041 0.287541 0.352920 98.479210
222 113 0.026431 0.040821 0.053380 0.073526 0.107771 0.145667 0.175693 0.208982 0.254970 0.312919 0.372772 98.227066
5 35 0.058626 0.112127 0.177216 0.297249 0.596363 1.107451 1.551335 1.809129 2.066184 2.441078 2.733110 87.050137
4 79 0.025653 0.045496 0.066945 0.096198 0.141836 0.203213 0.262523 0.323756 0.398664 0.502209 0.627115 97.306394
7 18 0.017707 0.047232 0.085345 0.117130 0.165277 0.259659 0.368050 0.458420 0.551038 0.696366 0.883914 96.349867
1 70 0.087714 0.120123 0.177377 0.348048 0.695287 1.064814 1.342493 1.674940 2.106461 2.536930 2.858674 86.987137
12 14 0.029121 0.039460 0.051752 0.078984 0.126343 0.183444 0.231277 0.280536 0.338135 0.412467 0.488872 97.739607
179 34 0.028822 0.027133 0.031563 0.057696 0.109638 0.166165 0.232441 0.378302 0.681398 1.223833 2.087455 94.975554
125 69 0.021644 0.034524 0.050652 0.082445 0.134282 0.174156 0.193451 0.215124 0.245848 0.280230 0.310737 98.256907
4 41 0.029966 0.055999 0.083988 0.125341 0.208148 0.342910 0.485396 0.634611 0.832960 1.109118 1.408476 94.683087
181 18 0.194606 0.332176 0.548175 1.290656 3.703130 7.700020 10.622082 11.091278 9.794951 8.165352 6.120807 40.436767
16 43 0.012042 0.032122 0.055562 0.069013 0.087254 0.129923 0.183257 0.235982 0.300815 0.415174 0.589393 97.889469
62 16 0.027834 0.060196 0.083729 0.096311 0.121782 0.175962 0.237763 0.302171 0.391237 0.531272 0.719739 97.252001
7 31 0.032046 0.095100 0.189971 0.316488 0.667533 1.538350 2.568328 3.003420 3.032865 3.181330 3.283650 82.090918
213 25 0.025374 0.057402 0.083472 0.107074 0.150305 0.202449 0.224295 0.228773 0.247497 0.285811 0.326066 98.061476
222 71 0.015256 0.032419 0.047447 0.057343 0.076294 0.108791 0.137782 0.155768 0.175477 0.208653 0.246870 98.737901
221 81 0.019286 0.026020 0.034158 0.053368 0.089056 0.127733 0.157258 0.190830 0.235773 0.288651 0.337273 98.440598
175 26 0.037083 0.126614 0.265127 0.819380 5.530259 22.572680 24.603946 10.654824 4.611473 2.586684 1.378693 26.813239
2 34 0.069123 0.094309 0.135456 0.251764 0.476530 0.715463 0.892169 1.095866 1.351862 1.619933 1.844659 91.452864
13 48 0.014827 0.018525 0.023818 0.041175 0.079606 0.134049 0.199564 0.310078 0.496855 0.769090 1.094132 96.818278
161 141 0.040196 0.057146 0.076599 0.119722 0.195770 0.286224 0.368527 0.467220 0.595200 0.754176 0.921602 96.117617
180 27 0.022343 0.058917 0.098096 0.165499 0.445980 1.474073 4.333109 10.364728 17.841332 17.878094 10.511970 36.805858
11 35 0.028617 0.063803 0.103771 0.171822 0.388485 0.850658 1.303976 1.547027 1.732765 2.040747 2.286437 89.481893
98 75 0.030153 0.041054 0.054708 0.087332 0.147234 0.215563 0.272515 0.339786 0.430279 0.534770 0.635192 97.211414
34 34 0.025607 0.040979 0.053581 0.077391 0.129927 0.208743 0.279914 0.358092 0.479194 0.662604 0.874405 96.809565
19 31 0.035187 0.099856 0.174260 0.253640 0.526356 1.350953 2.484177 3.018088 3.006608 3.043265 2.943939 83.063668
132 18 0.120456 0.311253 0.539948 0.749702 1.226808 2.222316 3.406582 4.383207 5.420163 6.567029 7.165692 67.886843
214 16 0.028409 0.056429 0.066799 0.069141 0.089391 0.137194 0.180214 0.201560 0.221488 0.263679 0.313757 98.371940
27 34 0.034537 0.047933 0.067433 0.121636 0.235736 0.375741 0.520314 0.761335 1.161386 1.638968 2.085560 92.949419
78 16 0.082609 0.090608 0.084739 0.112293 0.175530 0.238184 0.283416 0.357519 0.487533 0.666004 0.865081 96.556480
14 80 0.018935 0.027502 0.039604 0.066525 0.113839 0.162883 0.201169 0.249538 0.313861 0.389032 0.464833 97.952278
221 75 0.018661 0.024204 0.029296 0.042777 0.068756 0.099113 0.124763 0.155463 0.198562 0.253481 0.311117 98.673807
34 27 0.018955 0.048322 0.075044 0.090614 0.131398 0.238896 0.382000 0.516273 0.680509 0.967916 1.364681 95.485392
176 31 0.029651 0.127501 0.342664 0.612910 1.200631 3.222434 7.138981 10.244505 10.793075 10.449964 8.972983 46.864702
121 10 0.133946 0.235845 0.371680 0.659308 1.249525 2.025332 2.542414 2.734270 2.792075 2.880750 2.888747 81.486109
208 4 0.046964 0.068906 0.090792 0.144443 0.253554 0.373714 0.451309 0.529944 0.641534 0.765456 0.854645 95.778740
73 80 0.019587 0.030048 0.040555 0.059309 0.091180 0.127107 0.155143 0.182896 0.215584 0.255244 0.293838 98.529506
223 142 0.018872 0.036187 0.051658 0.065493 0.092027 0.141698 0.188836 0.214513 0.231541 0.268574 0.314345 98.376257
178 30 0.037337 0.110907 0.273490 0.702478 2.109018 5.747798 11.626537 16.598847 16.285061 10.928940 5.632011 29.947578
169 138 0.057027 0.092491 0.127262 0.200640 0.344654 0.501015 0.597298 0.688189 0.851179 1.104249 1.367503 94.068495
62 21 0.020735 0.045630 0.064141 0.076676 0.097504 0.134127 0.174750 0.226180 0.305908 0.433685 0.610213 97.810453
189 33 0.017220 0.032476 0.045405 0.066370 0.114228 0.189468 0.251185 0.291071 0.336408 0.411679 0.499982 97.744511
187 35 0.029043 0.036581 0.043685 0.066842 0.117634 0.180153 0.218029 0.245050 0.285590 0.351379 0.416700 98.009313
126 8 0.126881 0.153944 0.188800 0.296085 0.474372 0.646008 0.772504 0.925907 1.108391 1.291151 1.442691 92.573269
126 79 0.017143 0.025523 0.034317 0.051393 0.081484 0.117245 0.147770 0.182788 0.229596 0.292942 0.366233 98.453564
222 114 0.024953 0.037195 0.048487 0.067878 0.101128 0.140564 0.173474 0.206074 0.245186 0.295619 0.349106 98.310335
163 78 0.024581 0.047622 0.075279 0.110599 0.170080 0.268156 0.371979 0.468593 0.580012 0.745669 0.949977 96.187452
172 142 0.183262 0.265037 0.297386 0.403589 0.660798 0.967419 1.171899 1.362757 1.654126 2.015440 2.324876 88.693407
14 22 0.032583 0.058711 0.088161 0.144178 0.270131 0.457449 0.612780 0.736802 0.885413 1.090888 1.289586 94.333319
224 85 0.016287 0.025919 0.031790 0.038968 0.054325 0.077049 0.097147 0.113537 0.132145 0.160339 0.192171 99.060324
3 113 0.117766 0.218873 0.385278 0.726527 1.295186 1.917884 2.464929 3.031216 3.583008 3.936210 4.061299 78.261821
125 14 0.130192 0.174631 0.246539 0.465951 0.929211 1.527621 2.120128 2.825876 3.596900 4.239450 4.602669 79.140831
222 21 0.016504 0.033032 0.048322 0.061758 0.083887 0.115013 0.140283 0.158439 0.180686 0.214242 0.249585 98.698248
11 37 0.028472 0.051057 0.072038 0.113780 0.227376 0.436667 0.658644 0.870595 1.128850 1.482373 1.799515 93.130636
187 31 0.022733 0.047103 0.065029 0.079561 0.120029 0.216585 0.314664 0.353448 0.368069 0.428144 0.512261 97.472374
221 85 0.017601 0.022835 0.028430 0.041877 0.064461 0.088654 0.109288 0.134568 0.167657 0.209166 0.252602 98.862860
224 142 0.015552 0.034528 0.053336 0.063499 0.079654 0.115926 0.153664 0.175553 0.191521 0.227014 0.275203 98.614549
208 3 0.035851 0.059390 0.080847 0.120432 0.197811 0.283683 0.339432 0.392682 0.469767 0.558493 0.627081 96.834526
95 80 0.024633 0.039456 0.058868 0.095738 0.166129 0.256715 0.336298 0.413412 0.499235 0.590771 0.668093 96.850651
131 11 0.243601 0.304754 0.480905 1.077449 2.289414 3.443728 4.062689 4.483999 4.615733 4.414909 3.984629 70.598191
222 70 0.022782 0.029030 0.034314 0.048747 0.075382 0.101794 0.120134 0.141220 0.169963 0.203934 0.235269 98.817432
25 29 0.022388 0.060742 0.107548 0.149333 0.258562 0.590410 1.126737 1.586831 1.919199 2.370119 2.799079 89.009052
7 27 0.035848 0.097660 0.173328 0.260008 0.476656 0.942337 1.478196 1.869834 2.249785 2.825474 3.408665 86.182211
35 29 0.011954 0.029059 0.049459 0.067954 0.101582 0.186413 0.304573 0.407477 0.501659 0.674034 0.925129 96.740710
32 29 0.013601 0.029225 0.051117 0.081060 0.131998 0.220551 0.333699 0.464034 0.619466 0.837305 1.111227 96.106718
163 77 0.029453 0.054205 0.076377 0.105625 0.157723 0.230988 0.295872 0.359927 0.452104 0.596346 0.780092 96.861292
34 30 0.015376 0.041366 0.071734 0.092762 0.133465 0.234677 0.365189 0.474301 0.589495 0.794298 1.076685 96.110651
164 41 0.158478 0.272000 0.392399 0.615399 1.084522 1.820622 2.581914 3.317523 4.147184 5.090571 5.823735 74.695656
201 12 0.072010 0.228475 0.446877 0.764067 1.795251 4.172467 6.376817 6.758044 6.466525 6.401993 5.982426 60.535048
70 113 0.031393 0.047073 0.062667 0.093310 0.141310 0.181501 0.207393 0.243360 0.295771 0.352056 0.404587 97.939583
186 26 0.007862 0.027406 0.057755 0.075994 0.101435 0.177407 0.293320 0.425887 0.638726 1.176283 2.438603 94.579319
214 78 0.011240 0.020194 0.027078 0.035707 0.053239 0.079073 0.104138 0.132561 0.174780 0.239325 0.319017 98.803646
126 81 0.014159 0.021011 0.028055 0.042240 0.068423 0.098517 0.122741 0.150429 0.188105 0.237882 0.292432 98.736010
162 80 0.039258 0.054686 0.074218 0.121627 0.212846 0.325004 0.425935 0.547144 0.703643 0.879401 1.044702 95.571535
176 24 0.017651 0.058200 0.126489 0.337220 2.136381 11.640677 21.650445 16.302837 7.905610 4.251610 2.451726 33.121155
128 79 0.019386 0.026182 0.033115 0.050210 0.081730 0.115904 0.143620 0.179137 0.227896 0.289095 0.354768 98.478954
203 12 0.091336 0.246694 0.463105 0.820343 1.813022 3.853255 5.875582 6.713106 6.894597 6.968998 6.494814 59.765148
190 30 0.010204 0.026373 0.048972 0.069179 0.098604 0.159686 0.229769 0.275383 0.304676 0.363808 0.456056 97.957293
20 38 0.020580 0.056553 0.101672 0.138675 0.210112 0.367415 0.554805 0.714966 0.899670 1.198244 1.574188 94.163124
162 78 0.027275 0.042897 0.056654 0.083036 0.142373 0.239739 0.336456 0.433969 0.565970 0.763356 0.990577 96.317701
221 70 0.022270 0.025073 0.029324 0.044891 0.072301 0.096707 0.114236 0.139291 0.174076 0.213375 0.250414 98.818039
161 81 0.024402 0.039282 0.060198 0.100153 0.170869 0.265242 0.359443 0.468374 0.605886 0.772949 0.948043 96.185158
73 113 0.024612 0.036604 0.050515 0.079161 0.128437 0.177844 0.215412 0.259074 0.314489 0.372266 0.425373 97.916212
13 22 0.040581 0.061800 0.077661 0.123846 0.245931 0.414374 0.530162 0.634405 0.800870 1.040583 1.268987 94.760799
100 114 0.018822 0.028177 0.038465 0.058327 0.094184 0.136433 0.170980 0.208287 0.257356 0.318331 0.381722 98.288920
193 37 0.021417 0.027279 0.032801 0.051492 0.087888 0.125650 0.149728 0.178043 0.220388 0.277207 0.334254 98.493853
217 22 0.017124 0.057611 0.112229 0.128445 0.138711 0.190761 0.252752 0.278836 0.283177 0.314229 0.371039 97.855087
164 141 0.047145 0.075999 0.104559 0.157835 0.265897 0.425532 0.574162 0.713045 0.873910 1.088883 1.308556 94.364475
218 21 0.021018 0.039918 0.054313 0.069547 0.103779 0.165946 0.222976 0.254465 0.276741 0.315802 0.356235 98.119261
130 30 0.010844 0.031090 0.058607 0.080705 0.117644 0.212468 0.359823 0.532557 0.744025 1.079037 1.553110 95.220087
218 79 0.017233 0.025437 0.033899 0.050658 0.081149 0.119469 0.154911 0.195847 0.248854 0.316943 0.391925 98.363670
130 18 0.059345 0.152281 0.290552 0.466238 0.777964 1.318197 1.958884 2.562799 3.201294 3.999309 4.819638 80.393499
5 41 0.027879 0.043656 0.063829 0.099579 0.156192 0.234156 0.318824 0.423563 0.559195 0.751714 0.998712 96.322699
219 43 0.020278 0.035457 0.048059 0.060640 0.082898 0.114616 0.138681 0.151079 0.159458 0.176300 0.194018 98.818518
185 31 0.035700 0.052912 0.054538 0.071732 0.138358 0.258527 0.337927 0.375516 0.456782 0.657941 0.979986 96.580082
160 82 0.027697 0.044203 0.066268 0.105212 0.169513 0.259937 0.353128 0.452492 0.566967 0.720297 0.900375 96.333910
14 83 0.015697 0.030103 0.040806 0.053480 0.084259 0.132904 0.173340 0.206474 0.253508 0.332481 0.430029 98.246924
98 118 0.017609 0.022232 0.027455 0.041662 0.067089 0.091594 0.109714 0.133583 0.167150 0.206713 0.245090 98.870110
216 21 0.016012 0.044144 0.070417 0.082294 0.110176 0.173206 0.226361 0.240932 0.252664 0.296546 0.352066 98.135184
128 17 0.083108 0.125419 0.194984 0.376516 0.782320 1.426763 2.149553 2.918540 3.737003 4.655117 5.427617 78.123062
8 13 0.028858 0.042151 0.054904 0.079759 0.122817 0.169452 0.199758 0.228841 0.270460 0.331271 0.394466 98.077265
5 16 0.019182 0.036516 0.052249 0.068538 0.100662 0.164419 0.234822 0.293703 0.351756 0.446350 0.565164 97.666639
169 141 0.069811 0.104303 0.141540 0.221460 0.363416 0.527957 0.667775 0.822356 1.017756 1.249296 1.481978 93.332350
165 78 0.024802 0.044340 0.064807 0.093981 0.146347 0.223311 0.296466 0.364883 0.449506 0.575685 0.729020 96.986851
7 30 0.023440 0.065976 0.128450 0.193103 0.339259 0.675192 1.124783 1.560810 2.057612 2.730854 3.318672 87.781845
14 41 0.024417 0.033655 0.047122 0.078136 0.129891 0.191653 0.253800 0.340535 0.461283 0.618850 0.805864 97.014790
216 43 0.014851 0.034083 0.046659 0.050060 0.062532 0.093387 0.123311 0.138237 0.149043 0.177122 0.215116 98.895599
99 118 0.016547 0.022076 0.027399 0.040122 0.063518 0.088656 0.108332 0.132334 0.165901 0.207770 0.250283 98.877060
2 71 0.033033 0.069363 0.107171 0.152199 0.242853 0.390286 0.548512 0.716113 0.944250 1.256781 1.596199 93.943237
164 139 0.043313 0.082824 0.130027 0.210255 0.390512 0.683598 0.941928 1.091493 1.192319 1.330335 1.435585 92.467810
187 38 0.013468 0.027720 0.039601 0.049423 0.069247 0.110140 0.153545 0.181997 0.203056 0.245103 0.301256 98.605446
138 14 0.189866 0.219988 0.337072 0.785014 1.762485 2.826400 3.796856 5.111307 6.447037 7.099720 6.938376 64.485880
72 79 0.015272 0.026397 0.037530 0.052884 0.079973 0.115325 0.145585 0.173316 0.206590 0.251405 0.298032 98.597690
154 142 0.032855 0.083183 0.130856 0.162339 0.227865 0.346338 0.455173 0.538238 0.661034 0.875858 1.147207 95.339052
8 12 0.026403 0.045526 0.056322 0.068680 0.098573 0.144748 0.180273 0.202282 0.226643 0.269425 0.317453 98.363674
97 75 0.023331 0.035500 0.050377 0.080314 0.135300 0.201159 0.258318 0.325039 0.417653 0.529360 0.640680 97.302969
99 142 0.017669 0.031124 0.043134 0.058314 0.087940 0.134433 0.176961 0.212639 0.255963 0.320535 0.394049 98.267237
35 33 0.012292 0.027276 0.045573 0.068273 0.111701 0.192606 0.285213 0.375562 0.488085 0.668114 0.896499 96.828802
95 142 0.017693 0.032780 0.046424 0.061527 0.090172 0.135322 0.175468 0.206172 0.242376 0.298424 0.361562 98.332079
217 16 0.019699 0.058177 0.104145 0.116830 0.126915 0.168936 0.209931 0.221101 0.223604 0.256121 0.311674 98.182867
158 83 0.023384 0.039474 0.051181 0.070521 0.116497 0.192496 0.266884 0.342061 0.445158 0.595209 0.760832 97.096302
12 15 0.026829 0.042106 0.057980 0.088754 0.147921 0.220642 0.270905 0.311396 0.368229 0.458023 0.553538 97.453672
12 21 0.026467 0.053021 0.083542 0.129664 0.221577 0.356471 0.474558 0.566862 0.672014 0.827090 0.994922 95.593813
35 24 0.013328 0.030176 0.044984 0.057619 0.087669 0.157861 0.248150 0.351653 0.505890 0.776381 1.151679 96.574610
140 27 0.018860 0.053991 0.093493 0.127126 0.199379 0.384974 0.677605 1.031916 1.527767 2.478795 4.083037 89.323057
222 116 0.019963 0.028949 0.037288 0.052708 0.078596 0.107947 0.133012 0.161277 0.198346 0.246744 0.300318 98.634852
21 38 0.023417 0.064448 0.126041 0.184284 0.264138 0.414365 0.596761 0.761672 0.938354 1.196480 1.532412 93.897627
35 32 0.016940 0.035493 0.056688 0.083041 0.134153 0.239640 0.369573 0.485031 0.597134 0.782317 1.028028 96.171961
5 12 0.026168 0.044554 0.053033 0.061229 0.083297 0.118330 0.146874 0.169362 0.198301 0.243967 0.295307 98.559578
20 23 0.060749 0.142721 0.209872 0.307650 0.640560 1.382205 2.128105 2.435747 2.531868 2.728733 2.792988 84.638804
93 83 0.011798 0.035108 0.065430 0.080794 0.102228 0.154141 0.216487 0.261258 0.299795 0.366775 0.461310 97.944876
98 73 0.023345 0.034568 0.049319 0.079642 0.131450 0.188088 0.236118 0.290408 0.357253 0.430772 0.501890 97.677147
160 48 0.017921 0.024014 0.029708 0.042866 0.066702 0.095705 0.120455 0.149394 0.188012 0.247018 0.321151 98.697056
99 76 0.031544 0.049931 0.067799 0.100220 0.164694 0.251963 0.325497 0.389771 0.466940 0.564083 0.658273 96.929281
3 42 0.025753 0.033480 0.043996 0.072297 0.125545 0.194632 0.264912 0.358347 0.486950 0.660999 0.862742 96.870346
223 81 0.018553 0.029004 0.038679 0.053233 0.078810 0.110780 0.135933 0.157343 0.183579 0.220774 0.259164 98.714147
21 21 0.027498 0.074015 0.149879 0.239667 0.386083 0.644912 0.922238 1.123859 1.302229 1.577682 1.900246 91.651692
27 33 0.021603 0.038432 0.056728 0.090778 0.160806 0.263190 0.370838 0.514067 0.741345 1.073168 1.482763 95.186281
224 71 0.012819 0.031071 0.049601 0.055744 0.063717 0.085357 0.108756 0.121810 0.131024 0.151135 0.178382 99.010582
89 16 0.067247 0.129787 0.153155 0.170038 0.240741 0.382581 0.512450 0.606884 0.737771 0.954328 1.207629 94.837389
76 81 0.012848 0.024995 0.035622 0.047260 0.070034 0.104134 0.133487 0.157196 0.185550 0.228932 0.278471 98.721470
218 18 0.028230 0.051512 0.063071 0.070944 0.094556 0.140752 0.179677 0.201510 0.222980 0.264257 0.311676 98.370838
2 42 0.025931 0.035920 0.048922 0.080828 0.143615 0.226921 0.312769 0.423175 0.570215 0.758427 0.958881 96.414396
90 33 0.023246 0.050537 0.092893 0.154994 0.233604 0.315555 0.394116 0.493165 0.632948 0.812312 1.025934 95.770693
155 48 0.019595 0.019468 0.019418 0.028456 0.047547 0.066661 0.079588 0.098517 0.127373 0.170026 0.218290 99.105057
1 79 0.031187 0.055044 0.079622 0.111853 0.163550 0.245112 0.331196 0.417199 0.517451 0.669864 0.869722 96.508198
103 80 0.023224 0.033646 0.047664 0.080594 0.145069 0.223499 0.290886 0.367119 0.462197 0.567603 0.659166 97.099333
221 18 0.034794 0.055348 0.061932 0.070246 0.095200 0.134885 0.163143 0.181624 0.206615 0.248167 0.293261 98.454786
19 24 0.019303 0.039803 0.062000 0.102363 0.224058 0.477421 0.754174 1.003959 1.340115 1.828796 2.269165 91.878845
130 17 0.126716 0.229192 0.381893 0.684180 1.311633 2.231662 3.130637 3.890297 4.604231 5.391882 5.940604 72.077074
182 17 0.102965 0.368110 0.777821 1.248938 2.348604 4.835023 8.111843 10.168465 10.617880 9.891030 7.790050 43.739270
178 22 0.113410 0.233944 0.369941 1.230844 8.271321 22.718708 19.213927 8.981107 4.399012 2.686742 1.678969 30.102073
160 141 0.039510 0.053950 0.072239 0.114879 0.190373 0.282133 0.365301 0.458425 0.569512 0.712692 0.868154 96.272835
143 18 0.042246 0.180882 0.582814 1.455857 3.683419 8.128059 12.347315 12.391368 9.599326 7.145179 5.274465 39.169070
57 13 0.023311 0.039846 0.055650 0.077482 0.112023 0.153211 0.189410 0.232484 0.297124 0.390045 0.500858 97.928553
134 20 0.093567 0.101276 0.156954 0.395093 0.942809 1.510152 2.042250 2.920587 4.113101 5.242055 6.054691 76.427465
222 103 0.026791 0.037355 0.042871 0.053571 0.072445 0.092246 0.106884 0.123576 0.146594 0.174635 0.201927 98.921105
102 77 0.020325 0.035965 0.054035 0.084844 0.152530 0.255938 0.346082 0.414338 0.487831 0.586759 0.674760 96.886589
128 142 0.012976 0.022457 0.030178 0.040426 0.059503 0.092972 0.129437 0.169563 0.222855 0.310560 0.430767 98.478304
31 26 0.027998 0.042553 0.060162 0.102421 0.186335 0.302507 0.429306 0.626070 0.954554 1.429306 1.999090 93.839703
98 85 0.019702 0.029027 0.040030 0.061728 0.099359 0.142661 0.183005 0.230537 0.288057 0.353662 0.421010 98.131218
217 18 0.020227 0.055384 0.093936 0.109987 0.128393 0.171490 0.212700 0.234969 0.254798 0.299277 0.362819 98.056015
163 138 0.040522 0.077765 0.126132 0.211718 0.385352 0.620916 0.795392 0.897103 0.984161 1.100673 1.191173 93.569096
10 22 0.028960 0.060594 0.094879 0.140871 0.231573 0.385297 0.549341 0.713454 0.912329 1.200674 1.545643 94.136383
14 17 0.027080 0.038496 0.055766 0.096730 0.169295 0.249629 0.314740 0.389685 0.485537 0.606178 0.726873 96.839987
31 29 0.026885 0.036219 0.047688 0.082171 0.158774 0.268207 0.377736 0.519661 0.733692 1.052629 1.446553 95.249788
39 24 0.012795 0.019531 0.024993 0.036407 0.058914 0.090463 0.120884 0.159844 0.220867 0.316569 0.441042 98.497692
166 142 0.040919 0.095294 0.140209 0.172305 0.253694 0.419751 0.588364 0.709739 0.848493 1.077863 1.351364 94.302006
131 20 0.039244 0.045496 0.064731 0.136647 0.294383 0.511599 0.779340 1.237679 1.942804 2.820166 3.750033 88.377873
222 84 0.016098 0.025096 0.034047 0.047434 0.070402 0.102034 0.131214 0.157376 0.186309 0.227435 0.273101 98.729452
7 13 0.020968 0.038486 0.056845 0.079152 0.117775 0.170711 0.213669 0.244390 0.276061 0.328853 0.391983 98.061105
121 9 0.105169 0.197553 0.311704 0.514951 0.907854 1.413232 1.754992 1.907617 2.018662 2.170008 2.266755 86.431501
182 29 0.010587 0.030887 0.055535 0.073916 0.116526 0.236621 0.420674 0.632390 1.024506 2.100248 4.486519 90.811594
169 140 0.055846 0.094653 0.137113 0.209639 0.337189 0.502689 0.657292 0.821376 1.027986 1.283161 1.550080 93.322977
200 78 0.013634 0.023215 0.032059 0.047481 0.076816 0.107847 0.127292 0.145499 0.173791 0.216273 0.261425 98.774670
17 29 0.036774 0.080295 0.128544 0.209374 0.461088 1.027968 1.661434 2.103326 2.476195 2.901811 3.115508 85.797684
146 25 0.123385 0.359209 0.591215 0.865167 1.904187 4.625750 7.525489 8.305708 8.463930 9.013243 8.475276 49.747438
124 14 0.118440 0.184362 0.302465 0.620891 1.300696 2.200719 3.011183 3.767695 4.466545 4.979667 5.138474 73.908863
102 81 0.023823 0.037630 0.058646 0.103058 0.183883 0.278396 0.358494 0.441531 0.533560 0.623423 0.696544 96.661011
13 28 0.067458 0.094135 0.125967 0.242440 0.558219 0.965199 1.258962 1.585088 2.070182 2.573191 2.842454 87.616703
11 40 0.016870 0.036747 0.057664 0.079534 0.119764 0.196923 0.284072 0.366205 0.464628 0.630039 0.855553 96.892000
168 142 0.067810 0.119632 0.154106 0.203235 0.326522 0.526289 0.698983 0.836857 1.021011 1.305321 1.620081 93.120153
213 31 0.016344 0.037087 0.058802 0.077509 0.107925 0.155900 0.200966 0.240549 0.287092 0.355852 0.442569 98.019407
224 113 0.023846 0.038396 0.045952 0.055032 0.075055 0.101069 0.120498 0.137738 0.162130 0.196594 0.232429 98.811264
223 79 0.017482 0.026945 0.035774 0.049360 0.073618 0.105485 0.132860 0.156746 0.183354 0.219662 0.257796 98.740913
11 78 0.010141 0.024764 0.040009 0.049939 0.066762 0.102773 0.146654 0.192499 0.253128 0.354494 0.499007 98.259829
126 77 0.014238 0.023015 0.031449 0.045616 0.073608 0.115200 0.154183 0.191753 0.238584 0.309894 0.397325 98.405134
9 21 0.025328 0.066972 0.116647 0.162279 0.241775 0.373026 0.496808 0.604720 0.762640 1.014692 1.321259 94.813856
76 80 0.011603 0.023545 0.035656 0.049022 0.074838 0.116782 0.155825 0.184729 0.213270 0.257071 0.306268 98.571388
96 113 0.015824 0.022105 0.029728 0.047443 0.081439 0.119941 0.153946 0.199659 0.264744 0.340078 0.414629 98.310461
222 75 0.015971 0.025139 0.034589 0.049223 0.074000 0.105381 0.133852 0.163222 0.200869 0.251307 0.308001 98.638447
189 32 0.020261 0.043188 0.064185 0.085115 0.131802 0.216409 0.288244 0.320850 0.346867 0.409928 0.492523 97.580627
6 16 0.017716 0.042940 0.068369 0.087593 0.130323 0.227579 0.336726 0.409123 0.474590 0.602071 0.773573 96.829399
210 29 0.020122 0.056234 0.079862 0.082813 0.104601 0.157791 0.199311 0.213330 0.231571 0.280483 0.347480 98.226404
100 75 0.024514 0.035726 0.049312 0.078227 0.131217 0.193563 0.245539 0.303941 0.383518 0.481709 0.580876 97.491860
102 114 0.018823 0.031169 0.047187 0.076184 0.124404 0.175829 0.215237 0.255997 0.305312 0.359483 0.410575 97.979801
215 78 0.012524 0.020052 0.025029 0.034114 0.055392 0.088133 0.117817 0.146799 0.186887 0.250235 0.325402 98.737612
13 40 0.029776 0.044966 0.063275 0.103908 0.187171 0.310724 0.439210 0.589605 0.785647 1.039128 1.303515 95.103075
97 73 0.019289 0.032366 0.049108 0.077816 0.125645 0.178448 0.222273 0.270514 0.334602 0.409871 0.485687 97.794384
87 29 0.014584 0.043620 0.095006 0.153635 0.210710 0.276697 0.349090 0.427827 0.524100 0.655401 0.830246 96.419081
3 141 1.333813 4.560953 3.118098 4.977050 5.491900 7.274090 6.462783 5.719233 4.860558 3.906690 1.711327 50.583502
15 16 0.015745 0.034329 0.052851 0.068799 0.097159 0.153057 0.212273 0.258309 0.305768 0.391085 0.509481 97.901148
160 41 0.111889 0.180553 0.271214 0.445393 0.757485 1.197006 1.653875 2.157539 2.753202 3.438677 4.083227 82.949938
32 36 0.016587 0.025365 0.036959 0.062765 0.110829 0.170257 0.227214 0.305204 0.420791 0.570569 0.735663 97.317800
221 20 0.031972 0.033220 0.038184 0.060850 0.100298 0.136382 0.161129 0.191768 0.227261 0.264911 0.296895 98.457128
2 114 0.076911 0.114105 0.173241 0.322398 0.611133 0.986097 1.379781 1.875675 2.476758 3.132694 3.703739 85.147465
21 26 0.042124 0.094066 0.167962 0.298368 0.640537 1.330001 2.025263 2.427370 2.714001 3.091479 3.267702 83.901128
57 16 0.021506 0.040690 0.055527 0.070014 0.098977 0.151514 0.210138 0.272937 0.356530 0.488237 0.662179 97.571751
34 26 0.010899 0.029930 0.055322 0.074402 0.102160 0.170017 0.263712 0.355862 0.460340 0.638237 0.898137 96.940983
72 78 0.011856 0.022434 0.033161 0.044889 0.065145 0.094099 0.119435 0.140868 0.167782 0.209845 0.258666 98.831821
96 85 0.020501 0.029246 0.038967 0.059325 0.094448 0.133014 0.168117 0.210288 0.259781 0.312898 0.365375 98.308039
12 41 0.024168 0.037527 0.055959 0.093508 0.159348 0.246125 0.337583 0.456954 0.617236 0.825541 1.065224 96.080822
30 35 0.025916 0.028547 0.035566 0.062715 0.117980 0.177572 0.226286 0.300860 0.419421 0.577939 0.755606 97.271595
23 22 0.020442 0.050439 0.083448 0.122456 0.218737 0.410450 0.606579 0.762966 0.972039 1.346004 1.792164 93.614279
223 78 0.014062 0.025264 0.036319 0.048375 0.069576 0.103474 0.136513 0.161392 0.185491 0.223528 0.268479 98.727524
9 24 0.037923 0.103105 0.170728 0.233499 0.387104 0.677769 0.997239 1.311197 1.743321 2.339160 2.921778 89.077177
128 85 0.018816 0.023028 0.026494 0.037034 0.055741 0.078304 0.098963 0.125359 0.160286 0.208917 0.267098 98.899961
224 114 0.020311 0.032123 0.040787 0.052052 0.073713 0.102342 0.124969 0.142319 0.161973 0.191555 0.223418 98.834435
120 12 0.062030 0.239128 0.541335 0.764782 1.151442 2.037221 3.012119 3.412560 3.549482 3.852766 4.172863 77.204271
218 81 0.014729 0.021569 0.029372 0.045229 0.073048 0.104871 0.132575 0.166239 0.212604 0.272316 0.337220 98.590229
75 79 0.014692 0.023027 0.032552 0.049733 0.080999 0.121206 0.156767 0.191080 0.229400 0.278994 0.330716 98.490835
168 140 0.066340 0.092498 0.128896 0.217364 0.378302 0.564816 0.730431 0.915549 1.126502 1.347708 1.549954 92.881641
101 73 0.024014 0.034979 0.048316 0.077157 0.125798 0.173903 0.211456 0.256631 0.316468 0.382911 0.447522 97.900845
224 116 0.018147 0.027859 0.035311 0.046627 0.066601 0.090614 0.110242 0.128727 0.151323 0.182050 0.215237 98.927262
15 21 0.018331 0.041137 0.067968 0.104495 0.196790 0.393222 0.615329 0.751831 0.821436 0.917346 1.005629 95.066485
122 71 0.014535 0.035373 0.052986 0.064204 0.088269 0.124456 0.150513 0.162771 0.181836 0.219387 0.265524 98.640148
91 43 0.016301 0.030233 0.037200 0.041653 0.056273 0.085154 0.112650 0.134351 0.160411 0.206227 0.265506 98.854044
198 78 0.009247 0.019955 0.031091 0.041738 0.059952 0.084172 0.103518 0.119866 0.144515 0.186627 0.239035 98.960285
214 25 0.017001 0.043860 0.070400 0.087309 0.119951 0.180402 0.225626 0.237203 0.246093 0.280486 0.325292 98.166378
160 83 0.020878 0.040237 0.057628 0.077373 0.118007 0.194545 0.278174 0.355355 0.447373 0.593862 0.781143 97.035425
7 26 0.014339 0.044047 0.090373 0.131792 0.208613 0.381280 0.614941 0.841942 1.094130 1.485123 1.964369 93.129049
211 6 0.046051 0.071422 0.115744 0.229167 0.442292 0.644392 0.787733 0.960983 1.150885 1.270378 1.313447 92.967506
128 48 0.013825 0.015153 0.016100 0.022476 0.034380 0.046245 0.056201 0.071064 0.091750 0.119420 0.150967 99.362419
179 29 0.024343 0.031008 0.038996 0.073154 0.172500 0.360608 0.666726 1.369933 3.133440 6.715018 10.901741 76.512533
4 33 0.037640 0.074777 0.128244 0.236296 0.483978 0.876541 1.253702 1.578413 1.901898 2.224226 2.460793 88.743492
5 43 0.017285 0.031773 0.045004 0.061074 0.090818 0.144026 0.203284 0.262219 0.330858 0.440846 0.589629 97.783184
223 80 0.017205 0.026973 0.036640 0.051598 0.078175 0.110902 0.136479 0.158106 0.184065 0.219838 0.255612 98.724407
204 11 0.087869 0.217021 0.394359 0.680908 1.404572 2.829981 4.391190 5.424402 6.102642 6.560603 6.432563 65.473889
190 39 0.010579 0.030620 0.059159 0.073837 0.084348 0.116100 0.154361 0.178369 0.193747 0.227247 0.279060 98.592571
161 61 0.029089 0.044388 0.058083 0.079165 0.113875 0.155507 0.189684 0.225887 0.273694 0.335588 0.400043 98.094994
74 79 0.016136 0.024289 0.033752 0.051977 0.084604 0.124579 0.158437 0.190864 0.226687 0.272012 0.317494 98.499167
12 47 0.009934 0.019435 0.029543 0.042576 0.067426 0.112532 0.169286 0.241735 0.351671 0.539781 0.812018 97.604061
100 116 0.016546 0.023075 0.030085 0.045007 0.070450 0.097273 0.118960 0.146028 0.184280 0.232151 0.283299 98.752842
219 79 0.013981 0.022863 0.032920 0.049665 0.080027 0.120602 0.157612 0.195400 0.243614 0.308323 0.379731 98.395265
159 61 0.027157 0.045962 0.061067 0.080997 0.120029 0.171839 0.210208 0.240561 0.281010 0.338375 0.393978 98.028818
7 12 0.017611 0.039807 0.060072 0.071717 0.093497 0.133307 0.170918 0.197307 0.224949 0.270930 0.327327 98.392557
29 34 0.015172 0.029416 0.044261 0.069524 0.131418 0.235459 0.335961 0.444904 0.624851 0.912596 1.255511 95.900925
1 114 0.107990 0.178747 0.287276 0.540879 1.055022 1.725334 2.336009 2.923649 3.519627 4.104965 4.464006 78.756495
163 141 0.036590 0.057140 0.084453 0.138712 0.233304 0.349907 0.456606 0.575621 0.721797 0.898724 1.078916 95.368233
127 108 0.017240 0.060326 0.154193 0.244015 0.360413 0.608368 0.897784 1.032668 1.044546 1.133506 1.268660 93.178284
183 24 0.030822 0.081679 0.204366 0.569782 2.096046 6.898329 13.050944 14.064520 10.183112 7.227659 5.139716 40.453025
16 80 0.015497 0.030377 0.045855 0.066594 0.111119 0.181517 0.246086 0.299306 0.356176 0.427312 0.496650 97.723511
160 62 0.032949 0.049126 0.066535 0.099554 0.157457 0.222949 0.268294 0.308256 0.358179 0.423875 0.485676 97.527153
19 28 0.020090 0.049390 0.089403 0.145049 0.291476 0.636298 1.077190 1.440766 1.810281 2.399563 3.017831 89.022661
160 77 0.025969 0.045199 0.066783 0.098428 0.155131 0.250371 0.352763 0.450566 0.561731 0.733926 0.952390 96.306742
180 31 0.009714 0.033670 0.067764 0.089100 0.125471 0.220772 0.360715 0.537717 0.853137 1.579697 3.091311 93.030931
222 106 0.020895 0.038368 0.052606 0.066682 0.088936 0.115383 0.135853 0.154163 0.180422 0.217883 0.258659 98.670153
5 39 0.032200 0.062287 0.096372 0.142336 0.236259 0.443089 0.716418 0.966504 1.186099 1.509210 1.893495 92.715733
11 13 0.019236 0.038031 0.055925 0.074337 0.108753 0.162018 0.207057 0.238879 0.275747 0.337420 0.409474 98.073122
224 79 0.014885 0.025232 0.032387 0.040199 0.057298 0.084214 0.108451 0.127361 0.148406 0.180017 0.214257 98.967289
13 17 0.026504 0.040125 0.062208 0.107119 0.178276 0.257823 0.325135 0.393214 0.472343 0.584617 0.707388 96.845244
221 16 0.032171 0.047825 0.052368 0.060200 0.083100 0.118321 0.142817 0.158924 0.180033 0.214192 0.249999 98.660048
140 31 0.009158 0.029536 0.057607 0.074597 0.100501 0.167937 0.259470 0.340654 0.422685 0.572553 0.821930 97.143374
19 78 0.009064 0.027439 0.053010 0.069097 0.084759 0.114152 0.147676 0.178943 0.215074 0.268759 0.340152 98.491877
217 76 0.008058 0.017547 0.028428 0.037515 0.049744 0.072323 0.097773 0.121012 0.147802 0.194491 0.261329 98.963980
99 85 0.014904 0.023088 0.032047 0.048065 0.077200 0.115152 0.153172 0.197747 0.254373 0.325397 0.403426 98.355427
123 16 0.026805 0.122412 0.350233 0.590823 0.890514 1.459564 2.216222 2.829376 3.326604 3.933248 4.722276 79.531925
19 35 0.031616 0.071844 0.116075 0.182195 0.368255 0.748547 1.149312 1.421797 1.689353 2.055933 2.353686 89.811390
162 136 0.048179 0.055203 0.071913 0.129528 0.236020 0.354588 0.462053 0.579274 0.665701 0.718939 0.755750 95.922852
180 30 0.008481 0.028122 0.056520 0.074887 0.106548 0.185267 0.297905 0.443027 0.718876 1.386259 2.823281 93.870825
220 79 0.016369 0.025129 0.034581 0.051066 0.080320 0.118097 0.152505 0.188924 0.234823 0.294210 0.357581 98.446396
41 79 0.016070 0.038141 0.054281 0.062724 0.087762 0.142679 0.196771 0.227035 0.252703 0.306551 0.373288 98.241993
224 78 0.011563 0.023569 0.033725 0.040545 0.054720 0.082687 0.111702 0.131603 0.150262 0.183792 0.226382 98.949450
221 116 0.022038 0.027563 0.032486 0.046997 0.071938 0.095584 0.114072 0.140770 0.180355 0.229629 0.282102 98.756464
95 77 0.017300 0.029438 0.044238 0.070900 0.127615 0.210658 0.285757 0.353419 0.435572 0.545640 0.655426 97.224038
76 77 0.009861 0.021442 0.032501 0.041258 0.059039 0.093880 0.129225 0.152108 0.170993 0.208521 0.257987 98.823187
91 45 0.017078 0.028019 0.031162 0.034615 0.048386 0.074587 0.097997 0.116391 0.140389 0.183842 0.238343 98.989191
35 26 0.009552 0.023699 0.043158 0.062682 0.094195 0.168725 0.274841 0.383911 0.505131 0.717091 1.038353 96.678660
158 47 0.014782 0.023618 0.029126 0.038292 0.058733 0.086792 0.109558 0.133126 0.168436 0.227261 0.301102 98.809177
101 76 0.027879 0.042858 0.058382 0.091130 0.161064 0.255476 0.334757 0.403013 0.477515 0.564607 0.640396 96.942923
161 77 0.024787 0.040063 0.055581 0.083225 0.137038 0.218336 0.302575 0.397528 0.526072 0.705098 0.912599 96.597098
158 40 0.091062 0.127898 0.174211 0.287265 0.503396 0.801988 1.120601 1.512374 2.015027 2.639734 3.295654 87.430786
30 34 0.023481 0.027623 0.035636 0.063900 0.119419 0.180931 0.236900 0.326549 0.471207 0.668390 0.899834 96.946129
102 70 0.021178 0.028025 0.037953 0.063679 0.108563 0.149029 0.178099 0.213726 0.257671 0.301554 0.338403 98.302122
126 63 0.018028 0.024176 0.027720 0.036517 0.051761 0.066189 0.076987 0.091904 0.113534 0.141357 0.171685 99.180140
94 81 0.022107 0.034560 0.050443 0.081731 0.141549 0.220395 0.290689 0.357403 0.430015 0.514751 0.596856 97.259502
103 83 0.015120 0.026195 0.032751 0.041732 0.065927 0.109561 0.153849 0.194937 0.247451 0.329766 0.426731 98.355976
215 2 0.073712 0.078734 0.085730 0.129683 0.193803 0.235429 0.260354 0.295220 0.334529 0.369833 0.391398 97.551580
91 79 0.019502 0.030836 0.040648 0.058402 0.096505 0.153525 0.208754 0.265799 0.340982 0.446079 0.565705 97.773260
17 78 0.009362 0.020652 0.032470 0.048684 0.093719 0.187409 0.284725 0.346457 0.395450 0.476876 0.568241 97.535957
210 28 0.019313 0.051437 0.071454 0.079105 0.109642 0.168374 0.206575 0.215800 0.234280 0.282314 0.342165 98.219539
189 24 0.013155 0.030269 0.043432 0.055993 0.092441 0.185950 0.356367 0.684290 1.394529 2.928006 5.544523 88.671045
79 29 0.035515 0.077344 0.127325 0.202260 0.332505 0.496347 0.656685 0.857889 1.136878 1.467304 1.805623 92.804323
201 9 0.105678 0.217351 0.410680 0.905772 2.140631 3.738869 4.606042 4.820928 4.882085 4.761050 4.300822 69.110091
99 72 0.019206 0.027683 0.039537 0.068121 0.126668 0.194841 0.244217 0.287790 0.337730 0.396920 0.449633 97.807657
44 79 0.022033 0.029806 0.038973 0.062042 0.103307 0.146491 0.180249 0.220857 0.271571 0.330260 0.388549 98.205858
75 78 0.013143 0.023539 0.032739 0.045279 0.071740 0.112167 0.147146 0.173750 0.204156 0.251704 0.304031 98.620603
181 24 0.053475 0.132269 0.358901 1.760668 9.279663 18.894200 15.283789 9.391728 6.317120 4.316386 2.691433 31.520367
15 30 0.036234 0.076108 0.117269 0.174804 0.319760 0.621328 0.972621 1.256171 1.516375 1.898507 2.300934 90.709891
221 82 0.016879 0.022614 0.029331 0.045234 0.075610 0.111100 0.139310 0.169206 0.209273 0.262683 0.317168 98.601593
224 70 0.021273 0.030122 0.032628 0.039775 0.058392 0.081805 0.097092 0.108092 0.122864 0.144348 0.164366 99.099247
2 50 0.237288 0.233612 0.285081 0.538219 1.025250 1.468319 1.800615 2.281368 2.832715 3.216493 3.366037 82.715006
136 31 0.010293 0.028957 0.051224 0.063955 0.083468 0.128945 0.182524 0.230457 0.291320 0.402395 0.572851 97.953613
160 61 0.029598 0.045577 0.061612 0.085868 0.123918 0.171584 0.211235 0.247753 0.289696 0.347410 0.409829 97.975920
183 28 0.019397 0.043923 0.072855 0.103817 0.160008 0.283093 0.463996 0.721698 1.174410 2.122360 3.819374 91.015066
215 3 0.063209 0.081763 0.098589 0.148601 0.220140 0.269800 0.299652 0.339051 0.388711 0.435173 0.465992 97.189322
3 70 0.038972 0.050090 0.071570 0.135927 0.262397 0.410393 0.565589 0.804050 1.139918 1.510276 1.861083 93.149734
174 24 0.077592 0.178045 0.435069 2.314424 12.687988 23.348866 15.502693 7.516967 4.325637 2.862111 1.768250 28.982356
97 85 0.015492 0.025504 0.038304 0.060950 0.100623 0.146974 0.189172 0.235412 0.289619 0.349838 0.408654 98.139459
7 40 0.015797 0.031691 0.049304 0.072072 0.116579 0.199708 0.297154 0.396582 0.517682 0.711319 0.967527 96.624584
163 42 0.117642 0.158143 0.221970 0.390681 0.689202 1.037676 1.384172 1.837778 2.393613 2.980053 3.550691 85.238373
44 82 0.024425 0.035030 0.045223 0.069269 0.110995 0.145908 0.162255 0.181030 0.212419 0.257068 0.302234 98.454142
165 43 0.049756 0.094216 0.130419 0.176689 0.269550 0.429785 0.602499 0.781699 1.015074 1.364433 1.796863 93.289021
138 36 0.019933 0.018982 0.021154 0.034327 0.056477 0.075704 0.090984 0.117924 0.158393 0.208679 0.264979 98.932465
125 103 0.029902 0.041074 0.051655 0.077595 0.126345 0.182608 0.233415 0.302816 0.402223 0.525432 0.654933 97.371998
224 81 0.015984 0.025847 0.032945 0.042685 0.063021 0.090762 0.112302 0.129370 0.151351 0.183729 0.216212 98.935793
157 37 0.173788 0.208913 0.342327 0.860999 1.987880 3.200449 4.172213 5.267273 6.283498 7.058069 7.349267 63.095325
169 139 0.065707 0.098036 0.126402 0.191353 0.318670 0.473805 0.607857 0.773514 1.020256 1.325375 1.615797 93.383228
179 22 0.042648 0.060636 0.089424 0.210320 0.587089 1.311187 2.836138 7.193468 16.994367 20.649931 11.828670 38.196120
190 37 0.016273 0.025455 0.032282 0.047144 0.082320 0.140326 0.189794 0.221599 0.251099 0.298511 0.344193 98.351002
159 47 0.012459 0.028969 0.044036 0.052231 0.067697 0.101449 0.137991 0.170385 0.213189 0.295391 0.417366 98.458838
200 14 0.118750 0.164880 0.277716 0.658675 1.549866 2.800617 4.223046 5.968398 7.511928 7.978652 7.367808 61.379665
221 43 0.017054 0.026149 0.031178 0.038777 0.057173 0.083100 0.103312 0.120428 0.142619 0.175429 0.209522 98.995260
97 72 0.020165 0.028657 0.039882 0.065318 0.113823 0.171537 0.220013 0.269582 0.325379 0.387007 0.443423 97.915213
125 79 0.014765 0.022450 0.030163 0.044336 0.069846 0.100238 0.126734 0.158324 0.202203 0.259451 0.322703 98.648786
157 80 0.033325 0.046610 0.071900 0.147301 0.308901 0.460475 0.546162 0.646416 0.774174 0.880489 0.934485 95.149763
11 83 0.009784 0.025075 0.038222 0.042298 0.050091 0.072694 0.100116 0.126698 0.161220 0.225117 0.323920 98.824764
98 72 0.021596 0.028973 0.039685 0.067241 0.120883 0.179459 0.223433 0.269841 0.326578 0.390271 0.446968 97.885073
156 36 0.078341 0.222030 0.503889 1.217375 3.342172 7.290819 10.794001 11.901096 11.176696 8.999526 6.191956 38.282102
133 16 0.098788 0.247423 0.480137 1.059808 3.091117 6.944902 9.201077 8.355389 6.843366 5.929983 4.945097 52.802914
175 20 0.041105 0.109690 0.237262 0.545832 1.792011 6.105965 12.468309 14.149868 11.569254 8.993546 6.313986 37.673170
39 27 0.011863 0.018563 0.024601 0.037149 0.063420 0.104658 0.147760 0.198969 0.273241 0.390203 0.542902 98.186672
25 33 0.017895 0.042508 0.071463 0.111571 0.222174 0.478370 0.809402 1.112515 1.457287 1.916509 2.312175 91.448132
178 28 0.036230 0.113628 0.300510 1.204089 6.328168 16.933998 17.815610 11.265005 6.988564 4.901852 3.311602 30.800744
101 116 0.015942 0.021978 0.028400 0.042879 0.068636 0.097077 0.120962 0.150560 0.191278 0.241986 0.296093 98.724205
203 4 0.068372 0.081204 0.106586 0.191257 0.348471 0.492301 0.577345 0.683527 0.831084 0.994760 1.120978 94.504112
5 48 0.019913 0.027431 0.036038 0.058207 0.100649 0.160457 0.228660 0.327942 0.476902 0.691703 0.964402 96.907702
224 83 0.011454 0.023704 0.033903 0.040382 0.054732 0.083057 0.111379 0.130389 0.149845 0.185814 0.231373 98.943971
216 45 0.014655 0.029049 0.034641 0.036052 0.046873 0.071288 0.093718 0.107369 0.121665 0.151822 0.189520 99.103350
14 47 0.007845 0.013997 0.019987 0.028996 0.047459 0.076772 0.108593 0.148723 0.212291 0.321724 0.475970 98.537645
48 83 0.020682 0.035782 0.045771 0.059311 0.085450 0.119197 0.147370 0.176206 0.216417 0.275274 0.341592 98.476950
22 31 0.029254 0.096495 0.210054 0.335591 0.647734 1.465052 2.474206 2.854682 2.762437 2.771712 2.764513 83.588268
157 48 0.017603 0.016462 0.018860 0.032054 0.054173 0.070802 0.083032 0.105372 0.135905 0.174718 0.217369 99.073650
100 69 0.019301 0.028488 0.040119 0.063734 0.104377 0.144527 0.172540 0.201889 0.238501 0.278900 0.314581 98.393043
150 29 0.048707 0.196953 0.547445 1.210724 2.973966 6.428332 9.489318 10.231035 9.888640 9.556306 8.213394 41.215181
217 32 0.010201 0.023711 0.038524 0.052240 0.076117 0.120568 0.169869 0.207432 0.237408 0.281171 0.334635 98.448120
5 34 0.041380 0.074728 0.136002 0.290905 0.664601 1.190946 1.580882 1.808410 2.016579 2.282300 2.481701 87.431570
71 79 0.016963 0.022794 0.029244 0.043816 0.068863 0.094733 0.116073 0.142656 0.176439 0.215156 0.252798 98.820463
8 142 0.248676 0.392300 0.536288 1.144383 2.486236 4.361763 7.829703 5.750232 5.702682 4.632682 4.550939 62.364115
104 16 0.021000 0.056703 0.091058 0.103985 0.135331 0.217705 0.305599 0.359688 0.420447 0.549469 0.728483 97.010534
63 79 0.016717 0.020545 0.023925 0.035086 0.053968 0.068804 0.078717 0.094169 0.116952 0.142657 0.166684 99.181776
161 140 0.032718 0.051888 0.076522 0.122668 0.198348 0.288350 0.375085 0.483147 0.627830 0.804120 0.994738 95.944586
20 18 0.018576 0.060428 0.121221 0.163133 0.221865 0.348547 0.496257 0.621878 0.770975 1.024809 1.373969 94.778340
214 29 0.013939 0.035957 0.061350 0.080581 0.105715 0.152513 0.195547 0.218312 0.236783 0.277414 0.332333 98.289555
19 34 0.043895 0.059758 0.088250 0.198110 0.531500 1.031092 1.456630 1.869160 2.275029 2.560427 2.603446 87.282701
158 61 0.028106 0.039307 0.051081 0.075654 0.117954 0.157828 0.181654 0.207343 0.242682 0.286999 0.327186 98.284208
126 48 0.011319 0.014520 0.016168 0.021402 0.032003 0.044516 0.054676 0.066746 0.083201 0.107267 0.135689 99.412493
31 38 0.025426 0.034170 0.040815 0.061166 0.106338 0.164285 0.211270 0.270039 0.364900 0.502573 0.656536 97.562481
41 77 0.014054 0.040732 0.059165 0.058770 0.073137 0.116121 0.156521 0.170322 0.181425 0.226110 0.293209 98.610435
140 26 0.021810 0.066512 0.137925 0.222351 0.381789 0.747570 1.378694 2.232814 3.342846 4.884134 6.679989 79.903564
182 22 0.051604 0.151658 0.275934 0.536844 1.953176 9.081806 21.663966 19.198722 8.984297 4.452113 2.367016 31.282865
125 83 0.012232 0.022600 0.030538 0.039248 0.058075 0.086399 0.110583 0.133234 0.166134 0.218886 0.283143 98.838929
161 62 0.028532 0.042861 0.059424 0.089926 0.140172 0.193477 0.233407 0.277385 0.335694 0.404920 0.469855 97.724350
96 75 0.020274 0.027532 0.036643 0.059316 0.103349 0.155551 0.202033 0.261352 0.345992 0.450194 0.556407 97.781359
130 34 0.011980 0.022436 0.031455 0.043520 0.069981 0.118252 0.177441 0.254108 0.369069 0.551999 0.793981 97.555779
15 37 0.026935 0.043392 0.062452 0.104317 0.195984 0.343097 0.496014 0.654993 0.847034 1.114001 1.406730 94.705055
11 12 0.014921 0.034238 0.051391 0.061574 0.082680 0.124484 0.165884 0.194311 0.223429 0.274618 0.338903 98.433567
159 140 0.028779 0.054462 0.078475 0.110364 0.174411 0.274224 0.370304 0.465736 0.597370 0.785707 0.997623 96.062544
11 34 0.033822 0.055412 0.082404 0.161544 0.412313 0.851087 1.269822 1.667728 2.110352 2.516900 2.645175 88.193445
39 28 0.010428 0.019590 0.029433 0.043696 0.069609 0.112609 0.160437 0.213187 0.282184 0.387794 0.524280 98.146755
210 33 0.019500 0.035605 0.044158 0.055292 0.084078 0.128325 0.161477 0.189048 0.233799 0.309673 0.404064 98.334983
39 30 0.012379 0.024529 0.036953 0.052495 0.080690 0.127289 0.175421 0.226749 0.300169 0.421336 0.582850 97.959137
186 25 0.008198 0.025337 0.048626 0.067324 0.104801 0.212091 0.409582 0.713471 1.228109 2.288191 4.147744 90.746524
125 104 0.024975 0.043526 0.066223 0.105892 0.177693 0.264273 0.341776 0.430906 0.544868 0.675744 0.800600 96.523522
224 82 0.015063 0.024072 0.030556 0.039134 0.057190 0.084752 0.109396 0.128634 0.150034 0.183460 0.220754 98.956957
206 32 0.021210 0.037307 0.051737 0.072728 0.104235 0.134602 0.154327 0.176735 0.210604 0.259225 0.317816 98.459477
24 22 0.022838 0.073337 0.144759 0.205568 0.336223 0.669022 1.089226 1.403378 1.718704 2.219064 2.736941 89.380939
16 23 0.032963 0.057261 0.084408 0.141025 0.292273 0.585015 0.932859 1.277918 1.626710 1.995352 2.276099 90.698116
34 28 0.012063 0.035525 0.066010 0.086040 0.120225 0.208274 0.326161 0.427486 0.533461 0.716985 0.973175 96.494594
221 19 0.030127 0.040287 0.047064 0.064220 0.098245 0.138884 0.166318 0.190162 0.221264 0.263342 0.303234 98.436853
29 35 0.016051 0.031813 0.044731 0.066057 0.122912 0.212905 0.289382 0.370596 0.515053 0.753191 1.039687 96.537621
19 25 0.016178 0.037138 0.062870 0.103373 0.211246 0.427295 0.647312 0.796628 0.960531 1.285128 1.691557 93.760744
96 69 0.018107 0.023945 0.031440 0.049795 0.083290 0.116906 0.142685 0.175374 0.218921 0.266628 0.310990 98.561920
224 80 0.014441 0.023888 0.031028 0.040223 0.059522 0.086744 0.108803 0.125898 0.146581 0.177099 0.208358 98.977415
14 14 0.025436 0.029702 0.037406 0.060231 0.097049 0.133415 0.167090 0.218309 0.286963 0.367456 0.450701 98.126242
186 36 0.017122 0.030607 0.037868 0.051085 0.092126 0.161293 0.211556 0.236723 0.274914 0.344423 0.410384 98.131901
161 48 0.016753 0.022190 0.027096 0.039249 0.062005 0.090980 0.118466 0.153870 0.202829 0.273862 0.362560 98.630140
47 78 0.014310 0.024212 0.033370 0.046504 0.070995 0.106923 0.141711 0.177795 0.224846 0.293726 0.374208 98.491404
97 118 0.013582 0.019480 0.026003 0.039575 0.064004 0.089210 0.108387 0.132172 0.166158 0.207184 0.247424 98.886820
44 81 0.020138 0.027663 0.038144 0.064255 0.108108 0.145466 0.170191 0.202000 0.241866 0.284433 0.323576 98.374159
94 83 0.015150 0.032465 0.047326 0.060872 0.098057 0.178812 0.267124 0.321257 0.358281 0.420942 0.491168 97.708546
165 39 0.122860 0.250546 0.408762 0.650494 1.181607 2.240271 3.521222 4.509704 5.263933 6.383241 7.362783 68.104576
162 138 0.050228 0.071296 0.089007 0.137423 0.245195 0.396002 0.533113 0.677449 0.851426 1.048242 1.216445 94.684170
7 15 0.016495 0.033683 0.053723 0.079905 0.130013 0.210138 0.280447 0.324013 0.362918 0.434571 0.521104 97.552988
81 16 0.077716 0.130659 0.125631 0.126039 0.160589 0.217198 0.256725 0.294197 0.368311 0.509437 0.706967 97.026532
24 21 0.020327 0.066416 0.148761 0.239582 0.384043 0.662634 0.996940 1.273877 1.552907 1.955309 2.440248 90.258957
220 83 0.011009 0.020622 0.028671 0.037857 0.059181 0.095300 0.128093 0.152871 0.183894 0.236057 0.296955 98.749491
215 1 0.057152 0.080989 0.094743 0.126481 0.173860 0.217465 0.244493 0.267901 0.299419 0.342787 0.381062 97.713646
36 28 0.007924 0.020986 0.039459 0.055797 0.078677 0.130009 0.200134 0.265544 0.328286 0.431790 0.582287 97.859110
138 35 0.019698 0.020610 0.023862 0.038259 0.064292 0.090114 0.111762 0.146016 0.198025 0.267610 0.351253 98.668497
128 37 0.013840 0.016722 0.020244 0.030922 0.049046 0.069685 0.088596 0.116109 0.156769 0.215014 0.287577 98.935478
66 48 0.010505 0.012555 0.013057 0.016948 0.024874 0.032820 0.039209 0.048547 0.062664 0.082847 0.106594 99.549377
162 30 0.058412 0.174941 0.529728 1.926153 5.964331 10.857547 12.455240 11.242102 9.096135 6.898736 4.838117 35.958559
217 34 0.011185 0.021451 0.030171 0.039984 0.059632 0.092687 0.126994 0.161699 0.207018 0.278539 0.368802 98.601839
137 17 0.146567 0.171724 0.376654 1.374450 3.783376 5.599512 6.317051 7.151964 7.751333 7.783680 7.102130 52.441559
221 80 0.016396 0.022645 0.030109 0.047514 0.080962 0.119055 0.148997 0.182324 0.226801 0.280116 0.329646 98.515440
44 75 0.024176 0.033184 0.040665 0.060039 0.090826 0.111842 0.122483 0.141570 0.175116 0.218541 0.263120 98.718439
90 38 0.017293 0.039803 0.065001 0.084921 0.113114 0.163350 0.218656 0.271532 0.337790 0.443621 0.586706 97.658215
104 21 0.013456 0.034427 0.054911 0.065075 0.084223 0.126583 0.171511 0.206667 0.252636 0.336943 0.452281 98.201284
14 24 0.030310 0.049148 0.076829 0.145529 0.296816 0.490657 0.659832 0.871273 1.196868 1.614149 2.018021 92.550564
23 35 0.030205 0.052043 0.071212 0.108150 0.205090 0.392703 0.610918 0.843723 1.157820 1.592558 2.026757 92.908821
151 79 0.025478 0.046516 0.074293 0.127821 0.219035 0.314849 0.393848 0.495841 0.634044 0.782781 0.924416 95.961075
30 31 0.024127 0.039302 0.053108 0.080046 0.143508 0.263005 0.410337 0.584239 0.815630 1.166883 1.605713 94.814106
31 28 0.030946 0.048691 0.066329 0.108653 0.213577 0.388161 0.570864 0.785935 1.108731 1.583605 2.106511 92.987993
102 83 0.013192 0.026524 0.039972 0.055454 0.087746 0.142894 0.199515 0.250957 0.314381 0.409049 0.517870 97.942444
29 27 0.020237 0.053048 0.089102 0.127913 0.231008 0.458158 0.726938 0.989090 1.368433 1.980263 2.683819 91.271986
161 82 0.021555 0.032189 0.046288 0.076368 0.131962 0.207142 0.283635 0.378388 0.506864 0.670976 0.849581 96.795050
35 38 0.011658 0.031241 0.055625 0.071704 0.093951 0.149433 0.221174 0.282410 0.339005 0.440929 0.591500 97.711367
172 35 0.087092 0.146411 0.261418 0.678501 1.848185 3.387031 4.581519 5.864956 7.469365 8.804792 9.062346 57.808383
126 84 0.012529 0.020292 0.028250 0.041367 0.065573 0.095567 0.118967 0.141427 0.170668 0.215067 0.267663 98.822630
19 21 0.015300 0.034390 0.059714 0.104292 0.226181 0.462795 0.699418 0.843677 0.955458 1.125887 1.277099 94.195791
128 38 0.010566 0.017140 0.021533 0.027940 0.041444 0.064621 0.088749 0.114002 0.147159 0.200434 0.272086 98.994324
32 38 0.012810 0.026700 0.043484 0.064264 0.097703 0.146730 0.194765 0.247511 0.324250 0.440578 0.586319 97.814882
221 22 0.023031 0.037181 0.046583 0.061468 0.092903 0.133979 0.161623 0.181460 0.208809 0.251502 0.296089 98.505370
221 84 0.015804 0.021466 0.027505 0.040789 0.065017 0.093348 0.115927 0.139780 0.171603 0.215427 0.261938 98.831392
188 18 0.084042 0.207863 0.407691 1.018037 3.300895 7.316839 9.450558 9.041812 8.367554 7.749048 6.287220 46.768441
101 69 0.018657 0.027380 0.037727 0.058943 0.096108 0.134459 0.163286 0.194984 0.235532 0.280707 0.321438 98.430775
163 140 0.035440 0.060948 0.095448 0.154033 0.246958 0.361957 0.472618 0.601624 0.769173 0.979703 1.210014 95.012087
189 39 0.010898 0.028957 0.046688 0.054376 0.069472 0.106253 0.144479 0.166998 0.186842 0.231485 0.295217 98.658333
36 31 0.009579 0.023817 0.041606 0.058104 0.086665 0.152226 0.240593 0.325116 0.412978 0.555666 0.749727 97.343920
13 47 0.008807 0.014952 0.020143 0.029304 0.051726 0.092202 0.142528 0.215479 0.342623 0.560869 0.856792 97.664579
27 25 0.016963 0.033730 0.053333 0.087106 0.163161 0.290065 0.437833 0.646072 1.001110 1.534949 2.153859 93.581820
183 35 0.021510 0.031527 0.039851 0.058765 0.099855 0.151895 0.186460 0.214946 0.258580 0.326937 0.403282 98.206390
168 36 0.140126 0.161690 0.247368 0.628319 1.713302 3.210849 4.864667 7.241986 9.982241 11.394434 10.191328 50.223688
14 43 0.014929 0.025566 0.035963 0.053010 0.087795 0.142654 0.199080 0.265002 0.362625 0.515393 0.711303 97.586678
3 50 0.128050 0.139145 0.170550 0.311624 0.585247 0.848713 1.074619 1.421369 1.888572 2.340465 2.702919 88.388729
42 16 0.008630 0.024534 0.049071 0.066549 0.081403 0.115034 0.165397 0.220548 0.288083 0.398466 0.564763 98.017519
39 31 0.012767 0.023356 0.033870 0.050279 0.083250 0.137372 0.192758 0.251206 0.332739 0.462739 0.628815 97.790848
217 33 0.008402 0.020798 0.037215 0.050804 0.068617 0.101778 0.140898 0.175747 0.209883 0.262497 0.333574 98.589791
155 77 0.028966 0.041104 0.051856 0.082639 0.152980 0.250336 0.328448 0.402758 0.498863 0.642171 0.793462 96.726417
125 6 0.064666 0.089579 0.112542 0.164953 0.255347 0.339950 0.388762 0.436969 0.499825 0.569139 0.624594 96.453675
76 142 0.009096 0.019031 0.029282 0.037850 0.051076 0.077020 0.106504 0.133778 0.165362 0.219563 0.295254 98.856184
117 142 0.014130 0.026599 0.036123 0.045810 0.065653 0.099535 0.131342 0.158735 0.194343 0.255682 0.335377 98.636673
126 82 0.012925 0.018894 0.025223 0.038074 0.062520 0.093434 0.120845 0.151619 0.192166 0.247933 0.310535 98.725829
17 23 0.040119 0.070922 0.103724 0.177271 0.395178 0.798964 1.181707 1.463637 1.766519 2.185846 2.524989 89.291126
100 73 0.020787 0.031327 0.045409 0.074190 0.122079 0.172402 0.214570 0.263340 0.325531 0.394705 0.461479 97.874184
47 83 0.015960 0.029114 0.039772 0.054268 0.085042 0.128083 0.161216 0.188237 0.225466 0.285925 0.353847 98.433070
29 32 0.013677 0.032734 0.056005 0.082473 0.137089 0.247963 0.380699 0.510317 0.670667 0.926030 1.254681 95.687666
57 12 0.020253 0.035675 0.047066 0.061698 0.093134 0.141188 0.185607 0.228997 0.289888 0.382615 0.491521 98.022360
221 129 0.019596 0.023352 0.026992 0.039434 0.062297 0.083549 0.099118 0.121532 0.154370 0.193195 0.230286 98.946281
141 22 0.075188 0.140299 0.272196 0.690670 2.048730 5.149366 9.583886 12.751010 12.237938 9.622408 6.660358 40.767951
18 38 0.023293 0.053036 0.083880 0.121088 0.216714 0.416204 0.625429 0.774101 0.941875 1.223588 1.534624 93.986172
96 118 0.013718 0.017926 0.022657 0.034971 0.057976 0.081778 0.100424 0.124221 0.157215 0.196315 0.234348 98.958452
135 35 0.018043 0.018451 0.021078 0.034223 0.057199 0.079131 0.097279 0.128260 0.177152 0.244115 0.324567 98.800505
128 76 0.013544 0.019835 0.024395 0.033546 0.051748 0.079484 0.108517 0.142267 0.186127 0.250320 0.330102 98.760113
93 79 0.017843 0.038429 0.060748 0.084997 0.138118 0.239647 0.347298 0.425766 0.499246 0.606449 0.722341 96.819117
121 142 0.014595 0.028517 0.039086 0.048258 0.068884 0.110926 0.155204 0.191498 0.233620 0.308856 0.409815 98.390741
222 129 0.017221 0.023853 0.028990 0.040410 0.061895 0.084409 0.100541 0.118662 0.144739 0.178650 0.212621 98.988009
57 14 0.027559 0.035957 0.042778 0.062849 0.102937 0.153834 0.201020 0.259405 0.338533 0.440378 0.550090 97.784661
190 32 0.014044 0.030237 0.049347 0.070282 0.108870 0.182573 0.262273 0.315427 0.349208 0.403863 0.472215 97.741663
11 43 0.010246 0.023202 0.034898 0.043334 0.059994 0.093365 0.130133 0.167003 0.218380 0.308737 0.440401 98.470305
165 48 0.015357 0.019987 0.023501 0.033352 0.051739 0.073842 0.093354 0.117423 0.149444 0.197128 0.257315 98.967556
160 140 0.031153 0.047924 0.069134 0.110343 0.179524 0.265686 0.348629 0.446335 0.570947 0.730935 0.909960 96.289425
90 16 0.027821 0.077259 0.135871 0.168034 0.217056 0.329428 0.457592 0.558594 0.677095 0.891177 1.200208 95.259863
223 141 0.020276 0.030676 0.041947 0.061561 0.096500 0.138484 0.170594 0.195059 0.221210 0.259936 0.298303 98.465454
208 7 0.048833 0.101247 0.188577 0.383032 0.820126 1.389024 1.814995 2.108506 2.337391 2.433078 2.368409 86.006787
179 19 0.091244 0.149880 0.224103 0.449730 1.163741 2.399367 3.904963 6.342318 11.179209 15.547093 13.175895 45.372459
131 35 0.015939 0.016190 0.019339 0.033101 0.057627 0.082008 0.103537 0.139785 0.196869 0.276624 0.374084 98.684893
34 32 0.014808 0.032922 0.053130 0.074914 0.120942 0.215037 0.325941 0.425224 0.536725 0.716253 0.940217 96.543890
14 42 0.020105 0.026281 0.034547 0.056396 0.094744 0.138936 0.180460 0.240787 0.330035 0.449810 0.592115 97.835785
91 48 0.016618 0.021913 0.023955 0.030962 0.047308 0.068540 0.085494 0.102605 0.125437 0.158687 0.195281 99.123196
97 4 0.026928 0.035459 0.042172 0.058236 0.083905 0.107321 0.121883 0.137251 0.154346 0.174360 0.192109 98.866028
149 34 0.091003 0.183847 0.336054 0.737997 1.957442 4.584286 8.061377 11.125796 12.837718 12.165712 8.878172 39.040596
16 40 0.017413 0.035106 0.054536 0.077816 0.122255 0.208436 0.310309 0.401624 0.490828 0.626639 0.797892 96.857141
7 142 0.155150 0.275261 0.380629 0.664144 1.131892 1.781774 3.363231 2.864538 3.675469 4.083876 5.623732 76.000301
128 21 0.009381 0.014941 0.020248 0.030845 0.052161 0.085068 0.123689 0.176892 0.258412 0.388859 0.578405 98.261097
223 71 0.012629 0.026773 0.038985 0.046859 0.063489 0.094556 0.123563 0.138719 0.150034 0.172239 0.198745 98.933405
187 30 0.015157 0.027891 0.039832 0.056508 0.094043 0.169324 0.247038 0.293350 0.329729 0.414121 0.532633 97.780374
222 20 0.020503 0.027206 0.033069 0.046824 0.072382 0.103360 0.128953 0.154138 0.181805 0.215141 0.246312 98.770309
20 36 0.029330 0.048092 0.072036 0.130367 0.279087 0.530295 0.803967 1.127212 1.579967 2.169763 2.723662 90.506222
34 29 0.010556 0.027723 0.049064 0.066095 0.097805 0.178008 0.289703 0.385022 0.470288 0.618113 0.824627 96.982998
223 82 0.014378 0.022558 0.030891 0.043800 0.067583 0.100240 0.128821 0.152628 0.179742 0.219854 0.263055 98.776451
134 35 0.017458 0.016174 0.018897 0.033430 0.057319 0.075669 0.091062 0.122834 0.173109 0.236831 0.311001 98.846216
143 23 0.108433 0.213000 0.415254 1.009186 2.600526 4.994938 7.114439 8.572408 9.435673 9.854598 8.958058 46.723491
217 26 0.010568 0.035198 0.075244 0.097468 0.112470 0.164969 0.237047 0.275919 0.278696 0.298277 0.340413 98.073733
208 6 0.055572 0.083506 0.123004 0.233320 0.480050 0.764184 0.971871 1.203617 1.493051 1.716115 1.788471 91.087240
161 83 0.015863 0.030607 0.046217 0.065268 0.099964 0.159766 0.226267 0.296546 0.389634 0.533473 0.719256 97.417141
193 17 0.077944 0.161127 0.321051 0.696725 1.575579 3.016001 4.644807 6.117994 7.338773 8.237274 8.215756 59.596967
185 27 0.034579 0.037590 0.046942 0.099453 0.258764 0.591730 1.290227 2.928167 6.061812 10.106770 12.501756 66.042210
192 36 0.019862 0.024909 0.031491 0.052396 0.091921 0.130304 0.158005 0.197476 0.257001 0.331568 0.405647 98.299419
213 33 0.010981 0.021981 0.035018 0.053690 0.087489 0.132640 0.171954 0.210014 0.257888 0.324553 0.401799 98.291994
182 33 0.009675 0.025380 0.045791 0.066519 0.104002 0.173923 0.248718 0.305442 0.364670 0.467377 0.632229 97.556276
96 141 0.022659 0.028859 0.036516 0.056749 0.092694 0.130125 0.159175 0.192604 0.234208 0.281671 0.327093 98.437641
97 6 0.025017 0.032088 0.037668 0.052611 0.075737 0.093249 0.103345 0.117413 0.135129 0.153482 0.168092 99.006164
142 24 0.046625 0.139468 0.266765 0.497573 1.305743 3.407274 6.094787 8.220155 10.396851 11.704262 10.252119 47.668381
162 134 0.035710 0.046648 0.060522 0.098005 0.166375 0.246703 0.317705 0.393839 0.469550 0.547520 0.618339 96.999088
221 72 0.018419 0.021670 0.026778 0.042887 0.072753 0.102400 0.124125 0.151650 0.189954 0.236405 0.281030 98.731930
214 28 0.012609 0.031342 0.052216 0.071408 0.105946 0.166144 0.215510 0.235209 0.250312 0.287538 0.332272 98.239493
109 16 0.031471 0.048691 0.056171 0.073516 0.124916 0.219414 0.308940 0.387541 0.497004 0.678723 0.892680 96.680933
12 45 0.015450 0.024716 0.031651 0.043357 0.068419 0.113197 0.166795 0.236931 0.346008 0.532389 0.794996 97.626091
104 38 0.013731 0.033654 0.049660 0.053836 0.064397 0.094470 0.126766 0.150040 0.178860 0.238464 0.325374 98.670748
167 137 0.025775 0.058431 0.102562 0.167665 0.300299 0.488679 0.634760 0.718305 0.793709 0.899014 0.994079 94.816727
126 76 0.013586 0.021412 0.027879 0.038881 0.061599 0.097652 0.134264 0.172883 0.222419 0.297189 0.390693 98.521541
101 82 0.018772 0.029195 0.042947 0.071067 0.127159 0.206379 0.283127 0.361623 0.453284 0.565918 0.675681 97.164848
222 72 0.018594 0.024259 0.030292 0.045456 0.074489 0.107683 0.133467 0.160172 0.193972 0.236290 0.276600 98.698723
224 141 0.019460 0.031857 0.040256 0.051051 0.074744 0.110779 0.142912 0.167077 0.191184 0.225870 0.260657 98.684157
82 16 0.031510 0.142313 0.286459 0.282921 0.281534 0.370088 0.495648 0.626063 0.831395 1.191890 1.693001 93.767178
62 20 0.023832 0.032213 0.037319 0.052090 0.080255 0.115886 0.147968 0.188125 0.245228 0.328457 0.429635 98.318996
216 39 0.008050 0.020680 0.035171 0.042256 0.051434 0.078216 0.112003 0.135648 0.153133 0.191877 0.252102 98.919428
13 79 0.013890 0.021244 0.031190 0.051870 0.091034 0.142080 0.191671 0.255098 0.345631 0.468791 0.609901 97.777597
16 47 0.007092 0.015960 0.026079 0.034226 0.046392 0.069267 0.097434 0.130285 0.176554 0.257292 0.379607 98.759811
103 81 0.018897 0.025676 0.036133 0.063200 0.115767 0.179622 0.241388 0.321997 0.424686 0.534848 0.632278 97.405506
159 106 0.013206 0.027561 0.038796 0.049224 0.071618 0.108100 0.141290 0.170207 0.211829 0.283751 0.375377 98.509043
77 78 0.010934 0.020525 0.030915 0.044247 0.066285 0.097392 0.125447 0.148793 0.173473 0.213185 0.261957 98.806848
216 24 0.016647 0.038641 0.051191 0.057736 0.086263 0.145664 0.189585 0.202844 0.225426 0.285027 0.351112 98.349865
93 16 0.020238 0.058713 0.101600 0.115207 0.137124 0.207952 0.296346 0.363571 0.435961 0.569078 0.762610 96.931597
143 22 0.036737 0.135760 0.414219 1.040671 2.638115 6.079729 10.378186 12.442062 11.231997 8.941334 6.514545 40.146646
130 26 0.011718 0.032929 0.062262 0.087806 0.128525 0.223564 0.371119 0.562362 0.825216 1.254362 1.899222 94.540914
135 12 0.172885 0.269356 0.439936 0.929679 2.004752 3.236564 4.048726 4.651468 5.113334 5.233034 4.961284 68.938982
193 38 0.015787 0.025381 0.030869 0.042993 0.073720 0.118173 0.152564 0.181300 0.219627 0.276292 0.332338 98.530958
185 24 0.046128 0.081424 0.158731 0.487860 1.926836 5.742975 10.812336 13.938250 13.291465 10.356614 6.738806 36.418580
159 42 0.063520 0.100815 0.139860 0.220147 0.381060 0.615784 0.854315 1.135399 1.515645 1.993152 2.494105 90.486194
4 43 0.015289 0.031239 0.046435 0.064763 0.104303 0.175702 0.252825 0.334902 0.455392 0.652324 0.909233 96.957592
154 80 0.019480 0.042531 0.071480 0.113994 0.195588 0.295654 0.369703 0.436353 0.528306 0.643321 0.750848 96.532745
159 103 0.018239 0.029972 0.037240 0.047040 0.068204 0.098959 0.126349 0.155604 0.198832 0.262055 0.335153 98.622355
224 87 0.014338 0.022388 0.027755 0.035163 0.049405 0.066290 0.078898 0.090006 0.104184 0.124118 0.144759 99.242695
15 20 0.021637 0.031578 0.043893 0.077344 0.155626 0.264666 0.356560 0.449752 0.574785 0.749133 0.924254 96.350773
182 32 0.016408 0.039483 0.062537 0.079108 0.116072 0.201168 0.301637 0.372661 0.430787 0.543679 0.750682 97.085776
38 23 0.008485 0.017140 0.030998 0.053468 0.085402 0.121374 0.159811 0.216504 0.307517 0.445059 0.632069 97.922170
160 34 0.165560 0.321708 0.577558 1.253597 2.965366 5.813104 8.916378 11.058470 11.052127 9.311577 6.873646 41.690911
111 16 0.035314 0.045999 0.046041 0.059041 0.096894 0.155342 0.209418 0.272513 0.370999 0.521719 0.703631 97.483089
35 39 0.009341 0.028531 0.059227 0.079010 0.091308 0.126097 0.175970 0.222421 0.267573 0.348545 0.479347 98.112631
189 28 0.009541 0.027204 0.049228 0.065336 0.093815 0.155734 0.222515 0.265737 0.308803 0.398474 0.542296 97.861315
58 13 0.021101 0.031591 0.040349 0.055866 0.084219 0.118392 0.144913 0.171805 0.209706 0.264395 0.324557 98.533106
139 28 0.015987 0.033544 0.052510 0.078471 0.131036 0.226632 0.350226 0.517483 0.779876 1.227324 1.866017 94.720896
91 83 0.010299 0.022659 0.031891 0.036922 0.050949 0.081610 0.115796 0.145952 0.183810 0.247848 0.330413 98.741852
41 16 0.008610 0.019349 0.028233 0.034453 0.050250 0.085735 0.124191 0.152891 0.188186 0.260288 0.367828 98.679985
164 77 0.022792 0.045496 0.069850 0.096241 0.143053 0.227987 0.323281 0.412498 0.518748 0.692666 0.924141 96.523249
17 16 0.017465 0.038782 0.058645 0.076569 0.116583 0.200323 0.295145 0.380811 0.483868 0.653354 0.867560 96.810896
126 7 0.066578 0.096641 0.123211 0.173760 0.256225 0.348615 0.424263 0.504022 0.600115 0.708892 0.810096 95.887585
164 78 0.019413 0.039904 0.062326 0.088472 0.141031 0.239898 0.349291 0.451076 0.579432 0.784487 1.043277 96.201393
14 77 0.014285 0.022424 0.032085 0.051477 0.090977 0.149629 0.203569 0.256397 0.324667 0.431626 0.559980 97.862885
94 43 0.015439 0.025361 0.031194 0.038578 0.055911 0.082639 0.106061 0.126936 0.153959 0.195816 0.245303 98.922806
125 5 0.055479 0.085292 0.103454 0.130766 0.177146 0.225247 0.256090 0.286445 0.328854 0.380750 0.427067 97.543409
142 30 0.014181 0.045141 0.105985 0.207584 0.477728 1.170203 2.392585 3.976784 5.975992 8.487702 10.495640 66.650475
214 76 0.009402 0.016129 0.021590 0.028943 0.042751 0.063747 0.085211 0.108658 0.139188 0.185463 0.244877 99.054043
87 33 0.013059 0.034170 0.072188 0.125080 0.190327 0.262153 0.334261 0.415603 0.521032 0.660543 0.834783 96.536804
3 34 0.041827 0.062325 0.101824 0.218424 0.485625 0.818046 1.083118 1.347161 1.644316 1.934098 2.146952 90.116287
180 24 0.022419 0.059586 0.108390 0.276438 1.711870 9.672537 19.311687 14.976990 8.541263 5.523758 3.438563 36.356501
28 38 0.026456 0.036077 0.043170 0.064308 0.110666 0.176636 0.243216 0.336401 0.482603 0.687567 0.924172 96.868729
1 50 0.276092 0.365880 0.532328 1.044398 2.057087 3.020228 3.486582 3.732511 3.854873 3.846536 3.641236 74.142248
96 84 0.017584 0.027518 0.039868 0.063957 0.111422 0.172036 0.219256 0.257583 0.301081 0.363505 0.428267 97.997923
30 32 0.020954 0.029610 0.040964 0.069528 0.125624 0.202604 0.279346 0.375630 0.509377 0.707141 0.953952 96.685272
125 81 0.011851 0.018362 0.025395 0.038259 0.061261 0.087408 0.108638 0.132916 0.166519 0.210467 0.257681 98.881247
106 134 0.016207 0.031007 0.045018 0.063254 0.083309 0.089230 0.086193 0.086922 0.095689 0.110143 0.126214 99.166819
21 25 0.026417 0.060031 0.108031 0.185998 0.382229 0.809733 1.328443 1.726682 2.036100 2.459067 2.825627 88.051637
126 80 0.013344 0.019444 0.026184 0.040682 0.068536 0.101798 0.129771 0.162423 0.205935 0.260885 0.319196 98.651800
16 45 0.008035 0.017860 0.027424 0.035809 0.051697 0.083303 0.122391 0.168043 0.232409 0.343134 0.506166 98.403732
214 18 0.018871 0.038995 0.053980 0.063862 0.084290 0.122168 0.158629 0.186681 0.216522 0.265739 0.326714 98.463547
221 39 0.012226 0.019034 0.023771 0.030927 0.046255 0.068980 0.088807 0.106206 0.127800 0.162224 0.202988 99.110781
150 33 0.030329 0.113982 0.299296 0.709910 2.026171 5.590531 10.991635 14.507319 13.802491 10.591605 6.728942 34.607788
102 142 0.012966 0.023638 0.033038 0.043692 0.063943 0.098573 0.133729 0.166545 0.207707 0.271911 0.351245 98.593012
90 21 0.022610 0.048345 0.072799 0.095766 0.135622 0.199927 0.263236 0.327568 0.421855 0.570160 0.764965 97.077145
88 78 0.009603 0.019901 0.031026 0.043177 0.063406 0.093108 0.123827 0.157950 0.205595 0.275543 0.362569 98.614292
100 113 0.015342 0.023351 0.033246 0.054093 0.094287 0.141640 0.181971 0.229126 0.291975 0.363272 0.430057 98.141642
211 1 0.042747 0.068378 0.088915 0.123689 0.176133 0.231797 0.273341 0.310034 0.353588 0.408833 0.459059 97.463484
129 16 0.069924 0.200064 0.351468 0.507191 1.020885 2.474444 4.383211 5.313198 5.472349 5.822444 5.851681 68.533138
160 36 0.203654 0.282114 0.464695 1.026948 2.206015 3.588580 4.799812 6.012653 7.048217 7.946732 8.302547 58.118035
48 85 0.015521 0.028704 0.046574 0.073915 0.108559 0.133194 0.149767 0.173599 0.206468 0.245239 0.287173 98.531288
187 33 0.013570 0.022649 0.032880 0.052015 0.091611 0.150540 0.203613 0.251012 0.308256 0.393489 0.487339 97.993025
220 43 0.013980 0.024342 0.031921 0.041706 0.063973 0.096601 0.121613 0.137491 0.155259 0.184979 0.216035 98.912096
120 142 0.010422 0.025200 0.039064 0.046886 0.061140 0.091717 0.125063 0.152849 0.186529 0.250177 0.344089 98.666860
71 78 0.014308 0.019394 0.024068 0.034718 0.054486 0.077302 0.096443 0.117945 0.145277 0.179999 0.215812 99.020247
40 79 0.018296 0.028526 0.039443 0.060430 0.095242 0.133490 0.162733 0.193307 0.231575 0.285410 0.345735 98.405811
219 15 0.021656 0.032454 0.041942 0.058581 0.084202 0.108915 0.123910 0.139544 0.163358 0.195527 0.226640 98.803274
130 35 0.010697 0.019158 0.025340 0.033610 0.052525 0.084674 0.118223 0.156589 0.215390 0.314499 0.452823 98.516474
5 13 0.020008 0.028827 0.039431 0.059603 0.092922 0.132207 0.165361 0.198792 0.237111 0.290235 0.349906 98.385597
15 18 0.015581 0.036336 0.057614 0.077896 0.125226 0.232011 0.356874 0.443558 0.512199 0.629354 0.767709 96.745640
126 15 0.059529 0.096376 0.156981 0.312682 0.672858 1.210675 1.728761 2.253561 2.885707 3.677750 4.387110 82.558010
92 83 0.010218 0.023559 0.037989 0.051298 0.078004 0.129224 0.183195 0.220848 0.255075 0.314915 0.393714 98.301964
220 20 0.025099 0.031332 0.038851 0.059484 0.096252 0.135004 0.163370 0.194563 0.233309 0.279149 0.320695 98.422892
217 38 0.007049 0.016917 0.030144 0.040100 0.052314 0.079203 0.112140 0.140106 0.167217 0.218259 0.294661 98.841890
14 23 0.029715 0.040580 0.060684 0.118542 0.239492 0.386283 0.533287 0.756338 1.094037 1.486855 1.846432 93.407756
74 113 0.017286 0.025881 0.035738 0.055848 0.090823 0.129481 0.164327 0.208510 0.266852 0.331906 0.396867 98.276482
207 2 0.033228 0.042980 0.058039 0.102157 0.184215 0.259799 0.314075 0.386849 0.476259 0.549225 0.588698 97.004475
183 29 0.012733 0.025353 0.038756 0.058158 0.099362 0.177799 0.262507 0.329994 0.400466 0.540121 0.774982 97.279772
101 142 0.012579 0.021763 0.029732 0.040488 0.062438 0.099138 0.134893 0.166957 0.207041 0.269858 0.345102 98.610008
93 21 0.014599 0.035588 0.058122 0.071455 0.093876 0.137508 0.182736 0.218181 0.260904 0.335007 0.435780 98.156247
45 83 0.018119 0.032246 0.042381 0.057798 0.090808 0.131441 0.157157 0.176939 0.210495 0.268869 0.333613 98.480135
2 43 0.017024 0.030641 0.044496 0.065803 0.110024 0.182401 0.262313 0.356426 0.493457 0.703437 0.964414 96.769564
215 16 0.020107 0.034059 0.037749 0.044750 0.074964 0.137785 0.186773 0.198800 0.205078 0.236187 0.267117 98.556633
185 30 0.019907 0.026878 0.031873 0.052818 0.111826 0.205662 0.280791 0.363719 0.527946 0.868274 1.419489 96.090813
30 38 0.015983 0.024509 0.031392 0.044261 0.070434 0.109613 0.147138 0.186385 0.235660 0.308730 0.398147 98.427750
164 79 0.027285 0.046001 0.066444 0.102241 0.173073 0.280284 0.388922 0.507514 0.665660 0.880471 1.117963 95.744145
206 35 0.033102 0.034526 0.034665 0.046203 0.069975 0.097435 0.120587 0.153700 0.205537 0.282589 0.377835 98.543848
166 80 0.022640 0.043516 0.068572 0.107830 0.175145 0.254787 0.321905 0.397192 0.506955 0.649636 0.802999 96.648828
140 28 0.009386 0.031500 0.060395 0.072087 0.090167 0.150131 0.235909 0.310029 0.383989 0.531525 0.782206 97.342676
211 78 0.009595 0.017097 0.023389 0.031830 0.048724 0.073949 0.099029 0.127410 0.168080 0.229058 0.303254 98.868587
73 77 0.012791 0.020818 0.027590 0.037736 0.057183 0.084055 0.108133 0.130566 0.156623 0.193725 0.235495 98.935285
5 79 0.018628 0.027360 0.038015 0.060467 0.098142 0.142971 0.185218 0.237332 0.304081 0.391470 0.494095 98.002224
128 77 0.012044 0.018792 0.025563 0.038378 0.063301 0.097513 0.128563 0.160656 0.201241 0.262445 0.338340 98.653168
58 14 0.023625 0.030441 0.036942 0.053804 0.083928 0.117027 0.142909 0.174102 0.218115 0.278482 0.344591 98.496031
12 43 0.013971 0.024298 0.034713 0.050269 0.081328 0.135782 0.199281 0.274310 0.380523 0.553265 0.787909 97.464354
213 30 0.013674 0.030958 0.047435 0.063017 0.096553 0.154933 0.211743 0.256047 0.300289 0.363692 0.436486 98.025171
128 47 0.009630 0.014885 0.017438 0.021704 0.030977 0.043903 0.056198 0.070643 0.090739 0.121220 0.159582 99.363081
126 75 0.013542 0.020106 0.026692 0.040884 0.068664 0.104904 0.138116 0.178012 0.235491 0.315219 0.406926 98.451443
91 12 0.019217 0.041065 0.058719 0.070851 0.098410 0.154039 0.209032 0.249142 0.298208 0.389079 0.509677 97.902563
13 23 0.039901 0.045929 0.063651 0.131677 0.275713 0.428060 0.566898 0.793065 1.123848 1.492301 1.833532 93.205427
179 35 0.022656 0.023179 0.025766 0.042873 0.080083 0.121714 0.157966 0.221112 0.342647 0.555611 0.889455 97.516937
1 48 0.076126 0.132700 0.218649 0.408125 0.839582 1.502276 2.148983 2.717440 3.356911 4.235772 4.974521 79.388914
28 23 0.048280 0.064562 0.111984 0.288189 0.688323 1.075669 1.338231 1.707082 2.189272 2.630364 2.926055 86.931990
19 27 0.027618 0.056345 0.089606 0.159788 0.405595 0.998235 1.672189 2.108218 2.465308 2.967060 3.240398 85.809637
129 110 0.048868 0.072124 0.109173 0.193175 0.325767 0.450751 0.540676 0.668210 0.853950 1.079127 1.292185 94.365994
126 103 0.024496 0.034023 0.043702 0.067186 0.112230 0.168102 0.221058 0.294694 0.405178 0.552770 0.720785 97.355778
218 44 0.013668 0.021714 0.032185 0.048627 0.073495 0.101210 0.123599 0.141648 0.154562 0.170612 0.186211 98.932464
194 38 0.013004 0.026003 0.036834 0.048506 0.072663 0.112562 0.146877 0.171704 0.202479 0.254578 0.315925 98.598867
50 71 0.014585 0.030598 0.043510 0.053805 0.073071 0.098859 0.117766 0.132384 0.155273 0.193046 0.236989 98.850117
220 71 0.011044 0.022989 0.033973 0.043493 0.063425 0.097187 0.128561 0.150839 0.176629 0.217882 0.265492 98.788488
221 106 0.021202 0.029716 0.035608 0.049960 0.077998 0.107067 0.125476 0.144343 0.172440 0.209091 0.243714 98.783386
152 31 0.085910 0.173626 0.358642 1.117282 3.821169 8.342605 11.276868 12.169380 11.972542 9.892371 6.401246 34.388356
152 29 0.093927 0.167879 0.381245 1.403022 4.722798 9.204846 11.685515 12.588384 11.785633 8.917839 5.528156 33.520755
4 48 0.019926 0.035270 0.055804 0.096037 0.179963 0.313436 0.469902 0.676801 0.982212 1.403729 1.893762 93.873157
130 32 0.009305 0.020176 0.030809 0.040266 0.058222 0.094058 0.137311 0.179889 0.231317 0.321217 0.458472 98.418957
74 78 0.012068 0.020166 0.028411 0.041424 0.067509 0.106510 0.142022 0.171046 0.201513 0.245526 0.292311 98.671493
187 36 0.016517 0.019601 0.025636 0.045025 0.081775 0.122648 0.156279 0.198299 0.253343 0.324221 0.396201 98.360455
11 48 0.012127 0.018324 0.022688 0.032285 0.054251 0.088393 0.125957 0.177540 0.261686 0.401316 0.593482 98.211952
201 10 0.100759 0.186155 0.339228 0.796832 1.989212 3.504034 4.344656 4.745743 5.157048 5.476769 5.325076 68.034487
38 20 0.014138 0.019889 0.025614 0.040069 0.068821 0.107856 0.149267 0.206511 0.291558 0.412041 0.559368 98.104870
193 39 0.015594 0.027533 0.034449 0.044008 0.068679 0.108590 0.141344 0.165858 0.196892 0.246983 0.300469 98.649605
23 21 0.014885 0.033872 0.056745 0.092449 0.184214 0.358287 0.541586 0.719356 0.977379 1.364683 1.761007 93.895537
128 81 0.011991 0.016289 0.022111 0.036050 0.061332 0.088847 0.112453 0.143507 0.184374 0.232941 0.284662 98.805441
218 77 0.012755 0.020678 0.027885 0.039522 0.062631 0.098285 0.133069 0.167517 0.212562 0.283204 0.370546 98.571346
125 80 0.012964 0.019972 0.026769 0.039563 0.063838 0.092412 0.115504 0.142096 0.179912 0.229589 0.283514 98.793867
126 104 0.025734 0.039197 0.055827 0.092298 0.164634 0.256594 0.343227 0.447609 0.583176 0.739430 0.887748 96.364527
137 19 0.108143 0.159763 0.317116 0.948245 2.619976 4.310224 5.211273 6.074244 7.165817 8.090999 8.036922 56.957276
10 37 0.038492 0.059133 0.088205 0.167085 0.372987 0.720710 1.047771 1.311467 1.594135 1.991518 2.318275 90.290220
5 142 1.155130 3.977705 2.086946 3.470438 4.965020 7.632912 6.056425 4.703926 3.839734 4.260458 3.569775 54.281531
162 77 0.023253 0.034449 0.045578 0.068274 0.114127 0.187478 0.265587 0.352251 0.465307 0.631342 0.828842 96.983511
176 142 0.046989 0.173330 0.335105 0.398477 0.533328 0.874393 1.268009 1.532575 1.839656 2.360097 2.999837 87.638209
219 83 0.008544 0.016954 0.024953 0.033725 0.052869 0.086612 0.119551 0.144832 0.174187 0.224761 0.286672 98.826338
222 73 0.013818 0.022928 0.032863 0.048024 0.074766 0.107888 0.135600 0.162045 0.196281 0.240471 0.285242 98.680071
222 133 0.016146 0.024327 0.031400 0.042630 0.061787 0.083206 0.100477 0.118874 0.142701 0.174008 0.207589 98.996853
221 63 0.013295 0.016125 0.018863 0.027298 0.042533 0.057868 0.069978 0.085778 0.107301 0.133573 0.159683 99.267706
190 27 0.010379 0.021972 0.033436 0.044962 0.067436 0.113039 0.164142 0.205585 0.248797 0.330074 0.454707 98.305474
127 9 0.124533 0.248015 0.384729 0.575366 0.944101 1.463881 1.879026 2.137538 2.378744 2.647786 2.829814 84.386461
159 65 0.012750 0.033232 0.057672 0.074879 0.100112 0.147551 0.199883 0.246193 0.300694 0.387466 0.500747 97.938819
108 16 0.031802 0.064105 0.088080 0.119024 0.187684 0.279926 0.342855 0.404110 0.526429 0.723124 0.941701 96.291159
128 80 0.014835 0.020223 0.026242 0.040703 0.066758 0.094918 0.118730 0.150885 0.195516 0.250268 0.307791 98.713131
126 38 0.010745 0.018782 0.023830 0.029880 0.043575 0.066602 0.087904 0.108426 0.138243 0.189333 0.258293 99.024387
90 37 0.022026 0.035310 0.048627 0.072804 0.116638 0.174295 0.226137 0.281757 0.356960 0.462767 0.582935 97.619745
34 38 0.009670 0.024594 0.041302 0.053275 0.075076 0.124121 0.180324 0.225983 0.278657 0.373888 0.503837 98.109278
128 36 0.013473 0.015373 0.018520 0.029103 0.046985 0.066488 0.084286 0.110772 0.149630 0.204568 0.274334 98.986473
218 110 0.021159 0.036779 0.056488 0.092324 0.135737 0.148781 0.146963 0.159435 0.189484 0.227049 0.267237 98.518564
218 19 0.021172 0.034233 0.044035 0.058349 0.087072 0.132026 0.172291 0.203240 0.234167 0.282393 0.336464 98.394556
133 31 0.010839 0.025593 0.038082 0.046272 0.064749 0.105023 0.150022 0.192222 0.253334 0.373761 0.568761 98.171339
128 24 0.009243 0.013938 0.017713 0.025953 0.044050 0.073940 0.108100 0.152182 0.220713 0.337933 0.512772 98.483465
219 42 0.018316 0.027307 0.035774 0.052356 0.084169 0.117911 0.138509 0.155021 0.176243 0.203697 0.226436 98.764261
183 26 0.010792 0.023929 0.042253 0.067110 0.111483 0.193790 0.299649 0.441614 0.699853 1.311828 2.575991 94.221710
94 21 0.016735 0.031794 0.042516 0.051563 0.071823 0.108280 0.144006 0.172944 0.207012 0.263333 0.334737 98.555252
29 30 0.011503 0.031428 0.056293 0.080334 0.140710 0.285229 0.471573 0.645438 0.866581 1.240682 1.711866 94.458363
159 50 0.016479 0.021058 0.022835 0.030689 0.049881 0.072580 0.088962 0.108312 0.137841 0.178678 0.219726 99.052958
189 21 0.018271 0.067009 0.172961 0.329856 0.667011 1.509459 2.932770 4.511625 6.158586 7.968822 9.156055 66.507577
36 34 0.012277 0.020199 0.027983 0.043456 0.077549 0.131258 0.184844 0.245629 0.334048 0.468679 0.629521 97.824562
214 36 0.015107 0.018557 0.022513 0.035750 0.061590 0.090936 0.116318 0.152028 0.204470 0.273951 0.350793 98.657988
5 78 0.013112 0.024166 0.036528 0.054263 0.086357 0.137407 0.191624 0.244428 0.303766 0.390773 0.496915 98.020660
16 48 0.011616 0.016981 0.020710 0.029351 0.048139 0.076130 0.105963 0.145924 0.207025 0.305376 0.439133 98.593653
189 19 0.052536 0.191706 0.410832 0.624119 1.219917 3.233454 7.153007 10.393154 10.974152 10.097863 8.090481 47.558779
171 35 0.048127 0.137174 0.337176 1.012974 3.439379 7.907687 11.250809 12.272743 11.886611 9.741907 6.489992 35.475419
39 34 0.016774 0.022369 0.029180 0.047934 0.083613 0.126634 0.165155 0.219350 0.303659 0.424742 0.569420 97.991167
23 33 0.021481 0.042524 0.066662 0.106456 0.197097 0.363294 0.551636 0.756643 1.049100 1.508014 2.068053 93.269041
180 35 0.012454 0.024771 0.031927 0.038803 0.058897 0.095841 0.129874 0.161136 0.213270 0.312199 0.462625 98.458202
126 110 0.052922 0.063765 0.100653 0.213164 0.431540 0.654375 0.845273 1.103651 1.381210 1.573866 1.674671 91.904915
128 70 0.015906 0.020369 0.026035 0.042859 0.075342 0.110264 0.141856 0.185517 0.242231 0.305332 0.367495 98.466791
158 50 0.017009 0.016546 0.018508 0.029489 0.047983 0.062376 0.073644 0.093584 0.120151 0.150353 0.180024 99.190334
5 17 0.021087 0.029004 0.034709 0.049969 0.081221 0.126599 0.168107 0.213790 0.277338 0.378384 0.505129 98.114662
98 84 0.016681 0.027110 0.040336 0.064144 0.109534 0.172345 0.230547 0.283592 0.340950 0.416619 0.497000 97.801142
130 21 0.008963 0.020883 0.037412 0.059615 0.098241 0.167754 0.260905 0.383621 0.564133 0.861407 1.308593 96.228474
102 71 0.012263 0.026261 0.040675 0.054848 0.083653 0.131347 0.176264 0.207176 0.240302 0.290491 0.344910 98.391809
78 18 0.043235 0.052456 0.062139 0.098304 0.167646 0.241815 0.306126 0.400686 0.542380 0.723091 0.924975 96.437149
220 16 0.024651 0.042329 0.051188 0.062401 0.092637 0.139182 0.169726 0.183846 0.203203 0.239931 0.278421 98.512485
128 18 0.030012 0.055669 0.089630 0.154881 0.299797 0.572118 0.934818 1.383295 1.969311 2.798010 3.773531 87.938927
200 5 0.079740 0.114780 0.157082 0.254483 0.427472 0.619289 0.783880 0.983690 1.240311 1.500432 1.694550 92.144289
139 24 0.022314 0.044359 0.074296 0.138417 0.318904 0.721596 1.416991 2.596724 4.558955 7.141971 9.126583 73.838890
19 38 0.013033 0.033170 0.055837 0.077938 0.126817 0.234134 0.368181 0.489531 0.625693 0.836519 1.089519 96.049623
133 28 0.009352 0.024886 0.040409 0.047597 0.060264 0.092359 0.130832 0.164840 0.208389 0.294074 0.435651 98.491348
218 39 0.012533 0.021444 0.027862 0.035572 0.052284 0.081802 0.111058 0.135016 0.160730 0.203412 0.255841 98.902441
94 45 0.015389 0.022469 0.026258 0.033387 0.049851 0.073880 0.095379 0.116985 0.145599 0.187976 0.236450 98.996376
138 31 0.016001 0.026264 0.034443 0.051839 0.097238 0.176476 0.263204 0.370113 0.537138 0.818187 1.204559 96.404539
121 8 0.097798 0.119369 0.165383 0.308451 0.563314 0.795467 0.948480 1.129341 1.346065 1.546689 1.687842 91.291802
194 39 0.011890 0.025510 0.038333 0.048594 0.067652 0.104389 0.139754 0.163785 0.188017 0.231231 0.284087 98.696756
94 48 0.015714 0.019849 0.023168 0.032396 0.050202 0.070641 0.087068 0.104729 0.126592 0.156450 0.188614 99.124578
221 73 0.014721 0.020623 0.027642 0.042884 0.070369 0.101034 0.127158 0.157900 0.198022 0.244000 0.288408 98.707235
219 142 0.012550 0.024834 0.036372 0.048382 0.072611 0.116945 0.160041 0.191840 0.226295 0.285811 0.358597 98.465723
143 30 0.021974 0.069065 0.180245 0.386210 0.813460 1.588811 2.618406 3.640244 4.866582 6.693680 8.631046 70.490277
27 36 0.020072 0.027692 0.038498 0.066347 0.117114 0.172852 0.224653 0.308571 0.447570 0.637747 0.860509 97.078375
73 142 0.014761 0.026674 0.037709 0.050983 0.076165 0.116016 0.153244 0.183117 0.215591 0.264348 0.322501 98.538891
97 5 0.020345 0.031439 0.040274 0.053588 0.074024 0.094015 0.107193 0.120298 0.135719 0.154737 0.172048 98.996327
105 21 0.011954 0.031159 0.052263 0.064584 0.085664 0.135561 0.194809 0.244762 0.303300 0.411551 0.569391 97.895003
95 48 0.013261 0.018559 0.022434 0.030536 0.046630 0.065480 0.080632 0.096871 0.117983 0.145909 0.175178 99.186525
7 22 0.011087 0.031585 0.059807 0.085623 0.135744 0.246922 0.390703 0.522246 0.658664 0.874579 1.154607 95.828434
135 23 0.030768 0.051921 0.105761 0.294561 0.853827 1.756287 2.774333 4.013165 5.422027 6.698042 7.438338 70.560969
7 47 0.008446 0.019094 0.030439 0.040203 0.055588 0.083292 0.114865 0.147839 0.190918 0.265582 0.376545 98.667187
3 71 0.020359 0.039712 0.059522 0.086542 0.145150 0.246918 0.364102 0.494036 0.671407 0.927245 1.225222 95.719787
101 85 0.011946 0.017282 0.022901 0.034416 0.055537 0.082766 0.110303 0.144832 0.190881 0.251689 0.321603 98.755846
223 114 0.015821 0.024131 0.032827 0.048204 0.076489 0.111186 0.139520 0.165102 0.194765 0.233999 0.273910 98.684042
2 14 0.013919 0.019238 0.023497 0.033553 0.052921 0.075699 0.096486 0.123605 0.161367 0.207620 0.252724 98.939373
223 70 0.016076 0.021692 0.027824 0.041065 0.064779 0.089628 0.106660 0.122022 0.140567 0.165666 0.190625 99.013399
155 47 0.013141 0.019236 0.021490 0.027101 0.041432 0.063315 0.083363 0.105055 0.135455 0.185585 0.249855 99.054970
103 77 0.017429 0.026264 0.036544 0.059017 0.108059 0.179113 0.243457 0.306555 0.386791 0.499606 0.614864 97.522301
145 20 0.073262 0.135102 0.292584 0.804973 2.045041 3.596730 4.970590 6.499822 8.080305 9.062389 8.901072 55.538127
160 50 0.015922 0.019001 0.022653 0.033728 0.052945 0.072435 0.088893 0.111961 0.143194 0.183567 0.228054 99.027645
20 20 0.037655 0.070441 0.096749 0.144016 0.291173 0.597029 0.928063 1.189319 1.458718 1.788058 2.015052 91.383724
224 84 0.011749 0.019646 0.025935 0.033667 0.049972 0.075387 0.098202 0.115733 0.135807 0.168490 0.205798 99.059612
217 36 0.012304 0.018986 0.024049 0.033560 0.054014 0.084863 0.113446 0.143998 0.187471 0.254699 0.334662 98.737951
180 28 0.009041 0.030776 0.059273 0.078556 0.126785 0.261368 0.505345 0.963632 2.100906 4.887167 9.333317 81.643839
192 35 0.017031 0.023683 0.031252 0.052876 0.099077 0.148303 0.178307 0.212204 0.266132 0.338816 0.412188 98.220133
182 35 0.016387 0.033293 0.046295 0.060562 0.094986 0.149879 0.196599 0.233272 0.284565 0.367038 0.470463 98.046658
30 36 0.019898 0.022502 0.028029 0.048320 0.085471 0.122581 0.153700 0.203695 0.281177 0.383791 0.499722 98.151117
224 89 0.014199 0.022227 0.026129 0.032081 0.045491 0.061348 0.071294 0.078935 0.089987 0.106513 0.122217 99.329580
130 135 0.012419 0.032726 0.055424 0.068589 0.083207 0.113132 0.147012 0.181510 0.229984 0.319844 0.453378 98.302774
15 13 0.015266 0.027765 0.038414 0.048625 0.063571 0.085819 0.106975 0.126952 0.151557 0.190737 0.240398 98.903921
125 102 0.018766 0.032233 0.046992 0.070490 0.108852 0.151243 0.188948 0.239482 0.315990 0.415865 0.528222 97.882918
189 37 0.013600 0.022232 0.027904 0.041635 0.077960 0.135075 0.176589 0.202202 0.236369 0.295235 0.353660 98.417539
140 30 0.009966 0.027794 0.050138 0.072306 0.122582 0.242111 0.414962 0.613406 0.890844 1.414559 2.258966 93.882365
44 85 0.016525 0.028395 0.041118 0.062678 0.094630 0.122648 0.144035 0.171671 0.206867 0.246468 0.285934 98.579031
13 43 0.017319 0.027674 0.035362 0.051906 0.093072 0.161299 0.234440 0.330858 0.493015 0.748883 1.063832 96.742342
2 44 0.015575 0.024616 0.034581 0.052980 0.085387 0.131935 0.183661 0.250817 0.343879 0.482868 0.666398 97.727306
8 48 0.013400 0.017399 0.023263 0.042386 0.084483 0.143072 0.208279 0.309930 0.477604 0.726367 1.026829 96.926991
155 81 0.019255 0.028057 0.041265 0.076346 0.149817 0.237593 0.310534 0.395604 0.503561 0.628085 0.743796 96.866087
100 82 0.017548 0.028056 0.041265 0.067229 0.119537 0.196188 0.271375 0.347489 0.439005 0.554308 0.665977 97.252022
66 21 0.011264 0.026630 0.042266 0.054780 0.073725 0.107468 0.143430 0.179150 0.223450 0.295215 0.394917 98.447706
94 71 0.010791 0.023837 0.035556 0.045212 0.067596 0.110213 0.153843 0.184507 0.214595 0.261754 0.316394 98.575699
224 73 0.012697 0.022805 0.031810 0.041518 0.059670 0.085293 0.107329 0.124483 0.144186 0.171800 0.200445 98.997963
180 34 0.010160 0.020477 0.028549 0.038899 0.066717 0.114288 0.159134 0.204453 0.283403 0.433079 0.671278 97.969561
15 24 0.018119 0.035069 0.050964 0.074879 0.135203 0.256004 0.395828 0.537712 0.727483 1.025638 1.390712 95.352388
99 58 0.019156 0.025887 0.030119 0.040518 0.056322 0.068161 0.074693 0.082981 0.094474 0.106292 0.114875 99.286520
91 16 0.022594 0.052190 0.073412 0.082822 0.112113 0.192035 0.286082 0.352904 0.417682 0.540412 0.706494 97.161259
160 42 0.065102 0.094091 0.135127 0.229587 0.402676 0.640172 0.890370 1.210888 1.642476 2.178641 2.749991 89.760882
190 28 0.007852 0.021210 0.040390 0.056798 0.080928 0.131952 0.193999 0.240274 0.275522 0.334568 0.418608 98.197905
128 106 0.023852 0.041563 0.063087 0.105660 0.198768 0.337131 0.473276 0.621305 0.809578 1.030226 1.206017 95.089531
164 80 0.024592 0.045186 0.068063 0.102523 0.167593 0.266222 0.364534 0.467657 0.603438 0.788266 0.997467 96.104462
76 83 0.007841 0.017679 0.026991 0.032884 0.042697 0.063308 0.087631 0.111004 0.136924 0.179751 0.238938 99.054355
100 142 0.012755 0.021372 0.029279 0.041185 0.065283 0.104215 0.141837 0.176081 0.218098 0.281358 0.354366 98.554174
222 87 0.011691 0.017763 0.024115 0.034661 0.051823 0.070536 0.086227 0.103292 0.124712 0.152645 0.182748 99.139784
42 34 0.013130 0.025605 0.037637 0.051095 0.074017 0.112959 0.155658 0.201890 0.263991 0.363113 0.496761 98.204144
218 45 0.012705 0.018827 0.021733 0.028259 0.044907 0.069472 0.089586 0.106155 0.125925 0.156588 0.188898 99.136944
103 70 0.018440 0.020559 0.026553 0.047015 0.083493 0.116868 0.145564 0.186967 0.237335 0.285488 0.326803 98.504913
15 43 0.009828 0.021095 0.031994 0.042309 0.061760 0.100420 0.146303 0.193387 0.252224 0.350219 0.490606 98.299852
77 79 0.010551 0.018007 0.026698 0.040263 0.062625 0.092254 0.120725 0.149995 0.181994 0.225729 0.276886 98.794279
5 42 0.018363 0.025497 0.033811 0.054377 0.093879 0.147306 0.198462 0.261132 0.348079 0.475976 0.634763 97.708355
154 48 0.011827 0.015375 0.016668 0.021799 0.034118 0.049486 0.061071 0.074399 0.094228 0.125909 0.163668 99.331452
122 142 0.010829 0.021770 0.031294 0.041138 0.062250 0.103578 0.146637 0.181854 0.225305 0.302822 0.403063 98.469458
162 62 0.030091 0.038453 0.048948 0.077811 0.127608 0.172348 0.199553 0.236192 0.293521 0.365999 0.436377 97.973099
91 47 0.009610 0.020439 0.029169 0.034266 0.045645 0.068606 0.092227 0.110368 0.130772 0.167625 0.215975 99.075297
99 129 0.015075 0.019969 0.023699 0.033124 0.050294 0.066367 0.077242 0.090838 0.110242 0.134164 0.157734 99.221253
223 113 0.016102 0.026580 0.037134 0.053005 0.081279 0.114208 0.139727 0.163449 0.193866 0.234115 0.275123 98.665413
128 8 0.131229 0.141635 0.184404 0.336348 0.588352 0.789103 0.937728 1.162272 1.421259 1.624925 1.763525 90.919221
90 36 0.024515 0.032312 0.044025 0.075158 0.129519 0.186922 0.240430 0.321069 0.438141 0.580070 0.728824 97.199016
220 77 0.012232 0.019957 0.028198 0.041129 0.065570 0.101029 0.134635 0.167375 0.209263 0.270627 0.340777 98.609213
88 79 0.012587 0.021472 0.030932 0.046641 0.074328 0.108159 0.139714 0.177920 0.230733 0.300200 0.379755 98.477562
128 72 0.018433 0.020759 0.025536 0.042258 0.072403 0.102454 0.128959 0.167547 0.218296 0.277007 0.337939 98.588409
206 31 0.013069 0.028695 0.042760 0.055915 0.081620 0.116504 0.144557 0.172282 0.212846 0.274294 0.350209 98.507246
32 24 0.014138 0.027489 0.045493 0.077236 0.136233 0.225342 0.329197 0.478183 0.717376 1.069609 1.509432 95.370274
191 34 0.019688 0.022462 0.027066 0.046115 0.086984 0.132756 0.165777 0.204997 0.259684 0.331810 0.403569 98.299090
195 14 0.104966 0.123178 0.269164 1.029122 2.923409 4.328564 4.902695 5.679883 6.348985 6.379781 5.856438 62.053811
219 71 0.009214 0.020024 0.030570 0.039535 0.057633 0.089299 0.120195 0.143189 0.170210 0.213979 0.266921 98.839238
214 32 0.011517 0.021337 0.031922 0.049239 0.081365 0.124730 0.160705 0.192093 0.230000 0.285084 0.346597 98.465414
201 81 0.009006 0.014159 0.020182 0.032802 0.054890 0.076808 0.092466 0.110751 0.137041 0.171092 0.207199 99.073606
42 14 0.019507 0.036195 0.044187 0.051674 0.072470 0.104863 0.134526 0.166561 0.218487 0.299707 0.396563 98.455258
209 32 0.017969 0.028085 0.037935 0.059805 0.101882 0.143409 0.164761 0.185304 0.219460 0.269250 0.322374 98.449768
221 41 0.014402 0.020092 0.025556 0.036437 0.055815 0.077601 0.095775 0.116486 0.142833 0.175394 0.207659 99.031954
57 37 0.016716 0.029797 0.040741 0.056136 0.084323 0.122905 0.158615 0.201744 0.268294 0.367824 0.493122 98.159780
15 80 0.014093 0.023856 0.034265 0.052737 0.091287 0.147528 0.199178 0.249656 0.309946 0.383641 0.453901 98.039913
82 29 0.018081 0.052423 0.101383 0.152330 0.248334 0.434898 0.657283 0.853140 1.052769 1.337817 1.674539 93.417002
19 30 0.031884 0.069309 0.117689 0.204647 0.477205 1.106410 1.796027 2.209091 2.521889 3.007411 3.332504 85.125931
223 85 0.010713 0.016685 0.023291 0.034221 0.053581 0.078846 0.101500 0.121984 0.145198 0.178705 0.215828 99.019451
128 39 0.008847 0.013980 0.017798 0.023661 0.035136 0.054231 0.073926 0.094094 0.119492 0.160468 0.215402 99.182968
160 43 0.043159 0.074161 0.099780 0.141853 0.233581 0.391506 0.562527 0.754630 1.024526 1.423259 1.909990 93.341028
2 48 0.037445 0.058026 0.093116 0.186103 0.401160 0.722778 1.076298 1.524660 2.121641 2.832759 3.498790 87.447220
14 30 0.040552 0.079726 0.143707 0.285256 0.591124 0.984058 1.300330 1.611149 2.018236 2.431820 2.695167 87.818873
11 24 0.015293 0.038234 0.065795 0.100971 0.190097 0.366407 0.559624 0.737335 0.976254 1.355288 1.799293 93.795408
126 37 0.012278 0.015832 0.019365 0.029026 0.046278 0.066404 0.083879 0.107599 0.143944 0.198792 0.269419 99.007185
159 43 0.028089 0.059748 0.092676 0.131349 0.214311 0.371673 0.550052 0.740313 1.010342 1.422412 1.928263 93.450773
96 72 0.016784 0.021909 0.029673 0.050444 0.091066 0.135046 0.169335 0.209873 0.263966 0.328531 0.390143 98.293230
221 38 0.011622 0.018566 0.022777 0.029053 0.043544 0.064960 0.083095 0.099499 0.121850 0.157664 0.199707 99.147663
92 81 0.012200 0.021185 0.033631 0.057254 0.103724 0.166157 0.222618 0.278845 0.348477 0.438263 0.532499 97.785145
216 76 0.006933 0.015550 0.023092 0.027944 0.038280 0.061995 0.089138 0.110558 0.133266 0.176533 0.237473 99.079235
179 33 0.016596 0.021351 0.027246 0.046128 0.086146 0.138337 0.189919 0.268484 0.416513 0.716064 1.295462 96.777750
168 48 0.016096 0.014995 0.015526 0.024637 0.042417 0.057541 0.068294 0.088598 0.121008 0.164919 0.213660 99.172310
169 48 0.012847 0.015217 0.016955 0.023571 0.035002 0.045742 0.054391 0.068030 0.087982 0.115884 0.149568 99.374809
225 116 0.016155 0.020641 0.024980 0.036277 0.055017 0.071847 0.084248 0.099553 0.118617 0.140104 0.160474 99.172087
2 80 0.021982 0.034962 0.048305 0.072095 0.114822 0.168956 0.220241 0.278362 0.352686 0.451147 0.562527 97.673916
210 31 0.014572 0.032820 0.041483 0.049625 0.083857 0.147188 0.191636 0.213089 0.249645 0.323987 0.417087 98.235016
109 134 0.027635 0.028328 0.030769 0.046568 0.068446 0.076346 0.078821 0.089358 0.106738 0.127030 0.148009 99.171955
155 39 0.074040 0.120258 0.135773 0.171278 0.289913 0.548307 0.838725 1.101760 1.453717 2.126891 3.032934 90.106408
94 70 0.016423 0.021461 0.028745 0.048243 0.084988 0.123973 0.154286 0.189322 0.233811 0.285019 0.333549 98.480179
91 44 0.013840 0.023239 0.029400 0.036834 0.052850 0.075874 0.092887 0.105128 0.122947 0.157187 0.200697 99.089111
28 25 0.031031 0.038343 0.050666 0.097489 0.216525 0.397108 0.592038 0.871806 1.298546 1.862143 2.418842 92.125463
223 83 0.009413 0.018801 0.028796 0.038381 0.056458 0.089858 0.125122 0.149960 0.171562 0.209348 0.256018 98.846285
98 76 0.025799 0.038490 0.053963 0.087230 0.153276 0.239046 0.311287 0.380417 0.464634 0.567400 0.666024 97.012432
98 4 0.023965 0.030052 0.035485 0.050884 0.076334 0.099048 0.112693 0.127602 0.144643 0.165036 0.183201 98.951055
14 32 0.024420 0.044450 0.079538 0.162289 0.355682 0.647289 0.947932 1.279942 1.688328 2.124937 2.431822 90.213375
62 14 0.028519 0.036968 0.042354 0.059136 0.094678 0.142707 0.186272 0.240038 0.318875 0.426814 0.546384 97.877257
96 73 0.014866 0.022195 0.031730 0.051570 0.087721 0.129661 0.167369 0.212866 0.273205 0.343785 0.414824 98.250204
161 134 0.026001 0.038010 0.052358 0.084447 0.138301 0.193972 0.238882 0.294863 0.370116 0.460659 0.553365 97.549028
222 19 0.016888 0.028220 0.038793 0.052516 0.075465 0.106860 0.133175 0.154921 0.179893 0.216405 0.255440 98.741423
179 18 0.043260 0.092096 0.152085 0.267022 0.654356 1.639130 3.278806 5.378609 8.175230 11.585103 12.550528 56.183777
216 78 0.005577 0.014016 0.023016 0.028680 0.039778 0.066131 0.098914 0.126793 0.156079 0.209500 0.284601 98.946913
160 45 0.019567 0.031107 0.039616 0.054818 0.086940 0.141696 0.202080 0.274818 0.379436 0.548085 0.777389 97.444449
156 39 0.041279 0.159702 0.396694 0.601704 0.884827 1.605148 2.712859 3.598712 4.180105 4.929407 5.783470 75.106089
94 40 0.016699 0.026337 0.034345 0.046673 0.070079 0.101705 0.127953 0.152299 0.183945 0.232090 0.288673 98.719208
47 81 0.011658 0.019337 0.027819 0.042597 0.069220 0.102816 0.132454 0.166309 0.212496 0.274446 0.342227 98.598621
219 16 0.014995 0.028177 0.039896 0.055142 0.088218 0.139856 0.175894 0.188884 0.201982 0.234013 0.267470 98.565474
158 59 0.023016 0.028537 0.033697 0.047709 0.070538 0.089965 0.102175 0.118042 0.138951 0.163394 0.185004 98.998974
74 114 0.013882 0.021923 0.032213 0.051955 0.087458 0.130253 0.169282 0.211725 0.261328 0.315155 0.367699 98.337126
224 77 0.009985 0.019818 0.027763 0.033679 0.047075 0.073352 0.100671 0.119769 0.138383 0.172260 0.215955 99.041286
4 14 0.016009 0.023814 0.031335 0.046766 0.077555 0.116365 0.147962 0.183665 0.235560 0.306594 0.381160 98.433216
62 18 0.018696 0.036703 0.050447 0.063260 0.087791 0.131259 0.179371 0.233168 0.308367 0.423534 0.574540 97.892868
224 75 0.011570 0.020647 0.027461 0.034354 0.048809 0.071541 0.092550 0.110035 0.131757 0.165679 0.205734 99.079865
14 45 0.009781 0.015662 0.021643 0.032674 0.054767 0.089917 0.129721 0.182867 0.265623 0.401523 0.586715 98.209108
139 15 0.092981 0.212656 0.424547 0.931937 2.409253 5.674192 9.578013 11.231807 10.047095 7.996080 5.888928 45.512513
189 29 0.008587 0.021502 0.035372 0.046924 0.073179 0.137751 0.217655 0.272779 0.313961 0.391781 0.504088 97.976423
217 43 0.008084 0.018632 0.030391 0.040578 0.060961 0.095874 0.123860 0.135465 0.146077 0.178625 0.224624 98.936831
126 19 0.009449 0.014385 0.019466 0.030252 0.051187 0.080804 0.113523 0.161477 0.242249 0.382884 0.598996 98.295330
210 36 0.017610 0.020214 0.024600 0.040576 0.070792 0.102759 0.130469 0.171413 0.232550 0.315406 0.409293 98.464323
185 35 0.023579 0.025229 0.028998 0.053457 0.112201 0.168353 0.191563 0.221506 0.281482 0.369463 0.458954 98.065216
6 22 0.019291 0.049633 0.082533 0.110407 0.170470 0.298950 0.449480 0.587479 0.762383 1.052833 1.414875 95.001665
15 32 0.022519 0.041219 0.061762 0.099486 0.189185 0.363674 0.566976 0.761056 0.974927 1.333583 1.803601 93.782011
91 14 0.038106 0.046919 0.052069 0.073063 0.118857 0.180516 0.232168 0.288547 0.368347 0.479788 0.600313 97.521309
161 43 0.054929 0.104709 0.163494 0.254146 0.433546 0.723549 1.044695 1.403165 1.876848 2.484886 3.123198 88.332836
218 41 0.014881 0.021337 0.027754 0.040679 0.064521 0.093226 0.117642 0.142668 0.171171 0.206807 0.243432 98.855883
216 18 0.011727 0.032700 0.053058 0.060872 0.081852 0.140547 0.205228 0.232926 0.241635 0.277590 0.328321 98.333540
193 48 0.013669 0.015157 0.016652 0.024866 0.040221 0.054006 0.064132 0.079618 0.100695 0.127336 0.155296 99.308351
126 39 0.009303 0.015246 0.019186 0.024904 0.037416 0.058504 0.078504 0.097133 0.121916 0.163509 0.218108 99.156271
10 20 0.030080 0.040388 0.055998 0.103251 0.207478 0.352232 0.489606 0.651427 0.861587 1.132256 1.400804 94.674892
130 29 0.006300 0.017607 0.032712 0.044430 0.063413 0.112098 0.185467 0.266361 0.363317 0.535667 0.806558 97.566067
95 82 0.016111 0.027026 0.040947 0.066132 0.116725 0.188873 0.255333 0.316452 0.387653 0.477513 0.562621 97.544613
218 38 0.011541 0.020156 0.026612 0.034201 0.050471 0.079055 0.107238 0.131339 0.159600 0.206669 0.265020 98.908096
25 38 0.009521 0.029060 0.060505 0.084070 0.111845 0.183146 0.290494 0.402347 0.521190 0.705427 0.977798 96.624599
63 78 0.009535 0.013887 0.017550 0.025236 0.039933 0.056549 0.069637 0.084022 0.103362 0.129148 0.156785 99.294359
128 71 0.011014 0.021814 0.033269 0.048359 0.076918 0.115377 0.151374 0.187501 0.234297 0.296484 0.364974 98.458618
159 45 0.015730 0.030246 0.040699 0.052568 0.082645 0.141786 0.207322 0.280776 0.393536 0.588555 0.853774 97.312361
220 44 0.014591 0.023438 0.034437 0.051099 0.075645 0.102801 0.125268 0.143653 0.158916 0.177187 0.194085 98.898880
2 12 0.010745 0.020341 0.029101 0.037457 0.053065 0.077335 0.101110 0.121970 0.144963 0.176963 0.211025 99.015926
35 36 0.013770 0.023889 0.033899 0.050840 0.088087 0.155148 0.227609 0.302303 0.400905 0.559673 0.757016 97.386860
43 78 0.011777 0.019790 0.028742 0.045170 0.076656 0.116620 0.149721 0.181520 0.220846 0.274350 0.329346 98.545462
204 2 0.029193 0.047750 0.061314 0.084973 0.140411 0.222962 0.294234 0.352708 0.416987 0.496578 0.564294 97.288593
178 18 0.065392 0.159221 0.328175 0.763404 2.215301 5.804007 10.500587 12.633595 11.465852 9.227063 6.656926 40.180481
221 69 0.013269 0.016736 0.021553 0.033463 0.054152 0.075271 0.093172 0.117018 0.149384 0.188087 0.227358 99.010534
208 2 0.024322 0.035572 0.045792 0.069795 0.118461 0.172551 0.210883 0.251578 0.306544 0.368168 0.414712 97.981622
188 14 0.140934 0.156062 0.310045 1.117546 3.195313 4.763305 5.163008 5.775059 6.641267 7.087518 6.673900 58.976042
3 43 0.015083 0.025978 0.037285 0.056074 0.094728 0.158676 0.228181 0.307340 0.419525 0.596760 0.825073 97.235297
185 34 0.022927 0.019575 0.024052 0.053503 0.119115 0.175661 0.207871 0.262587 0.353522 0.478791 0.621546 97.660851
86 29 0.034810 0.040173 0.052366 0.102369 0.216234 0.352323 0.469882 0.621329 0.830290 1.073840 1.295367 94.911014
30 29 0.016603 0.026253 0.036147 0.055882 0.096381 0.163858 0.238693 0.323010 0.433302 0.612652 0.859811 97.137405
