# Supplementary material for: Force-Generation by the Trans-Envelope Tol-Pal System
Source: Front Microbiol. 2022 Mar 3;13:852176. doi: 10.3389/fmicb.2022.852176 (PMC8928145; doi:10.3389/fmicb.2022.852176)
Supplement: Supplementary file 2 [file Data_Sheet_2.ZIP › Supplementary-RaptorX/TolQ(A)-TolR(B).all_in_one/688448A_688448B.epad_intra_A]

1 2 0.000000 0.000000 0.000000 0.000000 0.000000 0.000000 0.000000 0.000000 0.000000 0.000000 0.000000 0.000000
1 3 2.582738 16.329218 14.674099 21.774871 9.716615 4.755148 2.557747 1.449076 0.765692 0.794068 0.486296 24.114435
1 4 5.089277 19.312784 8.891329 9.823777 8.106287 12.365417 10.508669 6.355164 2.607811 1.607941 0.740456 14.591087
1 5 2.557730 9.799043 5.266524 7.479068 8.119334 12.684213 11.989018 10.076463 7.410806 5.956071 2.711609 15.950122
1 6 0.925032 4.946071 2.693923 4.623000 6.527700 13.224374 12.428806 9.949064 7.541078 8.478349 6.993508 21.669092
1 7 0.792904 1.278800 1.487123 2.493103 3.590600 6.127772 10.937503 8.290325 8.403606 7.887510 8.901487 39.809268
1 8 2.007764 2.614095 2.504428 3.745362 5.583830 8.489442 13.869088 9.532835 8.479036 6.687085 6.450858 30.036178
1 9 0.287604 0.633549 0.917230 1.865853 3.583785 6.505461 12.233389 9.305619 9.486507 8.595164 9.563467 37.022373
1 10 0.115520 0.197584 0.293180 0.646902 1.312360 2.945102 7.218383 6.737784 7.872824 7.574956 9.181180 55.904223
1 11 0.239773 0.479770 0.762275 1.334419 2.047385 3.372165 7.016595 6.144490 7.175120 7.019717 9.103423 55.304866
1 12 0.231295 0.430645 0.639311 1.118772 1.928640 3.570619 8.192195 7.412167 8.483703 7.879193 9.623064 50.490397
1 13 0.063901 0.116072 0.173979 0.286278 0.492295 0.884925 1.442816 2.212282 3.336647 4.928888 6.623682 79.438240
1 14 0.031095 0.054891 0.079994 0.125431 0.195954 0.322722 0.503697 0.772333 1.208477 1.950268 3.031337 91.723806
1 15 0.019666 0.037034 0.055416 0.082475 0.117903 0.182345 0.268298 0.377045 0.532863 0.810449 1.251958 96.264546
1 16 0.014957 0.028233 0.043070 0.066358 0.099679 0.161909 0.249926 0.366293 0.534400 0.831546 1.304814 96.298817
1 17 0.024495 0.047484 0.077313 0.136254 0.248826 0.475359 0.833780 1.388622 2.302776 3.795818 5.738096 84.931177
1 18 0.023929 0.045819 0.071240 0.114312 0.182444 0.309082 0.494680 0.771765 1.233005 2.053183 3.321108 91.379429
1 19 0.006607 0.012909 0.020993 0.034633 0.053952 0.089837 0.143665 0.219400 0.331540 0.532047 0.860220 97.694197
1 20 0.006670 0.012882 0.021613 0.038990 0.071608 0.141811 0.265323 0.471556 0.828107 1.470728 2.465356 94.205355
1 21 0.013944 0.029931 0.056072 0.111990 0.233625 0.510554 1.020873 1.877479 3.265886 5.343450 7.872898 79.663298
1 22 0.006347 0.012488 0.020652 0.036310 0.064508 0.122760 0.217694 0.370397 0.639044 1.158353 2.040888 95.310558
1 23 0.002991 0.005289 0.008512 0.015365 0.026488 0.048030 0.083792 0.142554 0.241323 0.425991 0.745641 98.254024
1 24 0.007806 0.015420 0.027096 0.051201 0.099622 0.208927 0.412998 0.762308 1.378640 2.479521 4.136417 90.420044
1 25 0.004423 0.009344 0.016997 0.031384 0.063055 0.135989 0.267073 0.503237 0.933924 1.692084 2.805849 93.536644
1 26 0.002286 0.003870 0.006158 0.011023 0.020189 0.035833 0.057182 0.093176 0.157809 0.276951 0.472474 98.863052
1 27 0.001183 0.002021 0.003305 0.006130 0.011746 0.022198 0.037772 0.064928 0.114494 0.207584 0.364497 99.164139
1 28 0.003673 0.006198 0.009928 0.018427 0.036874 0.072368 0.127446 0.228876 0.423006 0.773116 1.305035 96.995053
1 29 0.004374 0.009182 0.015416 0.024238 0.039213 0.068784 0.110864 0.172531 0.270744 0.448708 0.738047 98.097896
1 30 0.002243 0.003756 0.005715 0.009475 0.016082 0.027000 0.040384 0.059219 0.087499 0.135929 0.209599 99.403099
1 31 0.001575 0.002539 0.003858 0.006799 0.012845 0.023687 0.038373 0.061404 0.099867 0.167603 0.271971 99.309477
1 32 0.002412 0.004166 0.006703 0.011711 0.021071 0.037290 0.059662 0.095434 0.154969 0.257751 0.414833 98.933998
1 33 0.004423 0.007189 0.010322 0.016086 0.026173 0.041527 0.058479 0.081484 0.116535 0.174690 0.257603 99.205490
1 34 0.002473 0.004758 0.007424 0.011031 0.017138 0.028166 0.041575 0.057335 0.078255 0.114691 0.169225 99.467932
1 35 0.002138 0.003929 0.006124 0.009680 0.016258 0.028574 0.044410 0.064258 0.091112 0.137044 0.204861 99.391613
1 36 0.003476 0.006598 0.010241 0.015249 0.023738 0.039061 0.057573 0.078994 0.106620 0.154043 0.224105 99.280302
1 37 0.005803 0.009968 0.014277 0.020375 0.029813 0.044039 0.058697 0.074662 0.094851 0.128360 0.175064 99.344093
1 38 0.004932 0.008605 0.012344 0.017619 0.026222 0.039702 0.053953 0.069261 0.088039 0.118472 0.159831 99.401020
1 39 0.004068 0.006990 0.009988 0.014623 0.022933 0.036667 0.051964 0.069045 0.090866 0.126249 0.174212 99.392399
1 40 0.005706 0.009820 0.013860 0.019384 0.028091 0.041801 0.056601 0.072474 0.091731 0.123033 0.166463 99.371034
1 41 0.004831 0.009074 0.013341 0.018230 0.026099 0.039955 0.055417 0.070249 0.086486 0.114471 0.154630 99.407215
1 42 0.003362 0.006449 0.009992 0.014373 0.021326 0.033577 0.048145 0.063101 0.079711 0.107039 0.145774 99.467151
1 43 0.005020 0.008148 0.011158 0.015974 0.024096 0.036007 0.048407 0.062395 0.080588 0.109201 0.147259 99.451752
1 44 0.005268 0.008146 0.010889 0.015721 0.024107 0.035807 0.047272 0.060139 0.076942 0.102857 0.136143 99.476708
1 45 0.004029 0.006352 0.008714 0.012965 0.020754 0.031913 0.042883 0.055168 0.071568 0.097144 0.129596 99.518913
1 46 0.004523 0.006964 0.009258 0.013400 0.020708 0.030941 0.040849 0.052016 0.066854 0.090028 0.119722 99.544735
1 47 0.003127 0.005351 0.007650 0.011125 0.017298 0.026878 0.036826 0.047398 0.061052 0.083244 0.112503 99.587547
1 48 0.003001 0.004906 0.006933 0.010229 0.015971 0.024630 0.033799 0.043932 0.056673 0.076561 0.102391 99.620970
1 49 0.003130 0.004980 0.006755 0.009848 0.015599 0.024198 0.032974 0.042877 0.056090 0.077294 0.105162 99.621092
1 50 0.002820 0.004621 0.006466 0.009504 0.014983 0.023043 0.031137 0.039837 0.051102 0.069027 0.092095 99.655365
1 51 0.002760 0.004240 0.005737 0.008582 0.013763 0.020858 0.027664 0.035297 0.045417 0.061299 0.081609 99.692776
1 52 0.001335 0.002300 0.003449 0.005441 0.009239 0.015347 0.022322 0.030448 0.041281 0.058902 0.082791 99.727148
1 53 0.001785 0.002894 0.004120 0.006349 0.010478 0.016786 0.023897 0.032688 0.044733 0.064036 0.090473 99.701763
1 54 0.002411 0.003713 0.005076 0.007668 0.012257 0.018549 0.024835 0.032095 0.041652 0.056527 0.075825 99.719389
1 55 0.001930 0.003234 0.004629 0.006959 0.011277 0.017755 0.024375 0.031282 0.039893 0.053715 0.071723 99.733228
1 56 0.001060 0.001788 0.002734 0.004526 0.008076 0.013830 0.020618 0.028791 0.039478 0.056742 0.080449 99.741911
1 57 0.002916 0.004519 0.006176 0.009168 0.014353 0.021814 0.029783 0.039327 0.051764 0.071318 0.097755 99.651104
1 58 0.003283 0.004916 0.006603 0.009859 0.015583 0.023065 0.030094 0.038063 0.048322 0.064033 0.083715 99.672464
1 59 0.003038 0.004552 0.006243 0.009544 0.015413 0.023277 0.030936 0.039585 0.050484 0.066986 0.087417 99.662527
1 60 0.003019 0.005450 0.007819 0.010816 0.015976 0.024661 0.034100 0.043479 0.054538 0.073531 0.099844 99.626768
1 61 0.003222 0.005224 0.007508 0.011469 0.018425 0.028809 0.039447 0.050328 0.062751 0.082255 0.107242 99.583319
1 62 0.004167 0.007255 0.010450 0.015207 0.023644 0.037381 0.052508 0.068661 0.088722 0.121254 0.164949 99.405804
1 63 0.006696 0.010054 0.013419 0.020019 0.031556 0.045435 0.057036 0.070039 0.088319 0.117019 0.152568 99.387842
1 64 0.002770 0.004973 0.007758 0.012311 0.020418 0.032842 0.046205 0.060591 0.078549 0.106507 0.142840 99.484234
1 65 0.001485 0.002716 0.004380 0.007488 0.014475 0.027631 0.044329 0.063962 0.090060 0.132237 0.187256 99.423984
1 66 0.006365 0.010797 0.015495 0.022970 0.036702 0.058617 0.082574 0.109267 0.143697 0.196056 0.262900 99.054560
1 67 0.005958 0.010437 0.015388 0.023005 0.037339 0.059598 0.081742 0.103886 0.132830 0.177813 0.232289 99.119716
1 68 0.004701 0.008281 0.012577 0.019533 0.033070 0.056070 0.081762 0.108288 0.140792 0.190069 0.250767 99.094089
1 69 0.007981 0.013019 0.018871 0.029702 0.051943 0.086194 0.120331 0.155351 0.199622 0.262739 0.333979 98.720266
1 70 0.018228 0.030874 0.043875 0.061661 0.091466 0.133892 0.173216 0.209111 0.248424 0.301004 0.358203 98.330049
1 71 0.032905 0.048641 0.063285 0.089550 0.134224 0.182803 0.214100 0.239787 0.271821 0.315178 0.357722 98.049984
1 72 0.034886 0.064981 0.093663 0.119303 0.153948 0.202920 0.242348 0.267430 0.292872 0.336487 0.389053 97.802107
1 73 0.054348 0.090191 0.115415 0.140920 0.176550 0.223423 0.259674 0.287735 0.319196 0.365589 0.419896 97.547066
1 74 0.019857 0.033030 0.048219 0.071990 0.113686 0.173281 0.226926 0.271067 0.315690 0.377099 0.443875 97.905283
1 75 0.014516 0.025053 0.037328 0.056032 0.088520 0.138756 0.190442 0.240227 0.295594 0.371060 0.455482 98.086992
1 76 0.015066 0.028928 0.043914 0.060868 0.088122 0.134965 0.185635 0.232112 0.282195 0.357321 0.450957 98.119919
1 77 0.013214 0.022718 0.033578 0.050210 0.078041 0.119543 0.162039 0.207701 0.264752 0.347818 0.449643 98.250742
1 78 0.011241 0.016090 0.021893 0.035230 0.060459 0.094880 0.130780 0.179244 0.249338 0.343975 0.451552 98.405316
1 79 0.005831 0.009370 0.013766 0.022806 0.040641 0.067842 0.097971 0.137213 0.194327 0.278429 0.381885 98.749920
1 80 0.006810 0.011362 0.016682 0.026461 0.045271 0.074880 0.108188 0.149719 0.207401 0.292150 0.397095 98.663982
1 81 0.006871 0.012667 0.019429 0.029548 0.047235 0.074930 0.105928 0.143059 0.194330 0.272880 0.376445 98.716679
1 82 0.001913 0.003757 0.006267 0.010545 0.019643 0.037244 0.060409 0.088904 0.127948 0.192302 0.281660 99.169409
1 83 0.001703 0.002961 0.004802 0.008664 0.017037 0.032024 0.051345 0.077021 0.113933 0.173376 0.253840 99.263290
1 84 0.006317 0.010927 0.015775 0.023538 0.037339 0.058847 0.083041 0.113306 0.156773 0.225431 0.319327 98.949377
1 85 0.005164 0.008328 0.011992 0.018939 0.032092 0.052105 0.074039 0.101594 0.141544 0.204195 0.287550 99.062454
1 86 0.001939 0.003033 0.004633 0.008387 0.016554 0.030053 0.046492 0.068713 0.101515 0.152616 0.219051 99.347012
1 87 0.003187 0.005517 0.008467 0.013782 0.024016 0.041178 0.062235 0.089189 0.128008 0.190082 0.275143 99.159193
1 88 0.005383 0.009544 0.014490 0.022353 0.036463 0.059221 0.085360 0.115952 0.157830 0.223452 0.311122 98.958832
1 89 0.003392 0.005859 0.008972 0.014576 0.026107 0.046655 0.071605 0.100683 0.139746 0.201853 0.283112 99.097439
1 90 0.003921 0.006870 0.010545 0.017048 0.030256 0.053084 0.079726 0.110106 0.151123 0.215554 0.297912 99.023855
1 91 0.008860 0.016025 0.023333 0.033472 0.053052 0.087881 0.125968 0.162494 0.207432 0.280658 0.375613 98.625206
1 92 0.009882 0.018354 0.028551 0.042624 0.068362 0.113416 0.162528 0.206828 0.256059 0.334400 0.432681 98.326313
1 93 0.012656 0.025404 0.039245 0.053687 0.079996 0.130942 0.187930 0.234977 0.283488 0.361556 0.458759 98.131357
1 94 0.017331 0.030304 0.043921 0.062525 0.097106 0.155438 0.213486 0.258420 0.301518 0.368686 0.447262 98.004004
1 95 0.028955 0.051545 0.074050 0.100608 0.143535 0.203202 0.251017 0.285532 0.326219 0.389163 0.458816 97.687359
1 96 0.056459 0.081736 0.098750 0.126956 0.175549 0.233573 0.271792 0.299897 0.335483 0.389232 0.445170 97.485409
1 97 0.040869 0.069548 0.096796 0.128702 0.176882 0.238595 0.284184 0.315399 0.350310 0.403025 0.458705 97.436987
1 98 0.050073 0.073341 0.091080 0.120081 0.169977 0.232351 0.278605 0.315283 0.357405 0.414019 0.470434 97.427351
1 99 0.029528 0.049248 0.070493 0.100322 0.149162 0.215098 0.270237 0.312342 0.355899 0.416454 0.480193 97.551025
1 100 0.022884 0.036695 0.051199 0.074171 0.114809 0.172648 0.224347 0.269472 0.320594 0.390585 0.464778 97.857819
1 101 0.020632 0.033838 0.047456 0.067630 0.103130 0.155881 0.204946 0.249132 0.301873 0.377440 0.461368 97.976675
1 102 0.017254 0.029433 0.042888 0.061945 0.094095 0.142310 0.189157 0.232541 0.283513 0.356354 0.439362 98.111151
1 103 0.014090 0.021882 0.029690 0.043460 0.069245 0.107496 0.143852 0.181155 0.230622 0.303811 0.388839 98.465858
1 104 0.007300 0.013519 0.020744 0.030776 0.049319 0.082262 0.119492 0.156970 0.203153 0.275671 0.366555 98.674242
1 105 0.007090 0.012847 0.019319 0.028582 0.046050 0.077313 0.113020 0.149484 0.194696 0.266703 0.359932 98.724964
1 106 0.005295 0.008995 0.013549 0.021232 0.035618 0.059104 0.085534 0.114923 0.153151 0.211910 0.287072 99.003618
1 107 0.004397 0.006593 0.009388 0.015509 0.027650 0.045402 0.064572 0.089799 0.127620 0.183805 0.252487 99.172781
1 108 0.002742 0.004496 0.006672 0.010962 0.019828 0.034251 0.050854 0.071982 0.103522 0.153528 0.218279 99.322880
1 109 0.005222 0.008264 0.011794 0.018548 0.031034 0.049447 0.069261 0.094015 0.129408 0.183170 0.252165 99.147676
1 110 0.004862 0.008533 0.012764 0.019501 0.032134 0.052586 0.075272 0.100156 0.131929 0.179804 0.239999 99.142466
1 111 0.003734 0.006005 0.008426 0.012954 0.022064 0.036831 0.052883 0.071655 0.098030 0.140503 0.196463 99.350456
1 112 0.002481 0.004243 0.006366 0.010280 0.018213 0.031384 0.046509 0.064857 0.090934 0.132550 0.187038 99.405146
1 113 0.006209 0.010526 0.014873 0.021614 0.033331 0.051601 0.071027 0.092744 0.121482 0.167347 0.229280 99.179962
1 114 0.004447 0.008521 0.012944 0.018537 0.028927 0.048304 0.070578 0.092084 0.117159 0.160178 0.220164 99.218156
1 115 0.003837 0.006122 0.008730 0.013684 0.023177 0.038578 0.055588 0.075416 0.101671 0.143239 0.198062 99.331892
1 116 0.005523 0.009038 0.012531 0.018384 0.028996 0.045782 0.063886 0.084878 0.113125 0.158290 0.219133 99.240435
1 117 0.008264 0.013368 0.018555 0.027134 0.041860 0.064410 0.088286 0.115430 0.150952 0.206621 0.280641 98.984480
1 118 0.004976 0.009017 0.013899 0.021423 0.035019 0.058527 0.085844 0.116589 0.156689 0.221525 0.309618 98.966871
1 119 0.003330 0.005936 0.009120 0.014569 0.025641 0.046784 0.073279 0.103463 0.141294 0.203072 0.286940 99.086573
1 120 0.005357 0.010963 0.018202 0.027127 0.041321 0.067401 0.099945 0.135805 0.178988 0.247686 0.342892 98.824316
1 121 0.011290 0.018811 0.026980 0.039902 0.062746 0.099475 0.139456 0.183133 0.238186 0.323658 0.434423 98.421942
1 122 0.010335 0.018791 0.028564 0.043163 0.069415 0.111907 0.156055 0.201169 0.257776 0.346029 0.456909 98.299886
1 123 0.004281 0.008459 0.014287 0.023546 0.042505 0.079379 0.124727 0.170538 0.221587 0.303289 0.407768 98.599634
1 124 0.016595 0.027316 0.038915 0.057894 0.091183 0.137974 0.181574 0.226540 0.284193 0.371783 0.478415 98.087616
1 125 0.031003 0.054153 0.075846 0.101701 0.140798 0.195366 0.244464 0.292972 0.354626 0.448700 0.564602 97.495767
1 126 0.019364 0.034486 0.050071 0.070986 0.106647 0.162076 0.218048 0.275857 0.347895 0.458576 0.598934 97.657062
1 127 0.005760 0.011511 0.019339 0.030778 0.052978 0.095737 0.148291 0.204278 0.272413 0.385320 0.539141 98.234453
1 128 0.016150 0.025819 0.035798 0.053200 0.083389 0.127573 0.173059 0.228015 0.302580 0.416653 0.566815 97.970951
1 129 0.010984 0.020317 0.033124 0.055570 0.097022 0.163328 0.244542 0.357618 0.526129 0.778196 1.102764 96.610407
1 130 0.002809 0.005400 0.009249 0.016602 0.032748 0.065491 0.113034 0.181139 0.285363 0.461237 0.714244 98.112688
1 131 0.003812 0.005895 0.009079 0.016796 0.032407 0.056109 0.084248 0.126712 0.193891 0.302011 0.452757 98.716282
1 132 0.008895 0.016018 0.024479 0.039477 0.068184 0.117128 0.179949 0.271603 0.417289 0.654525 0.989218 97.213236
1 133 0.005211 0.011052 0.020120 0.036278 0.072264 0.147490 0.263575 0.441114 0.731222 1.205809 1.851782 95.214081
1 134 0.003439 0.005406 0.008235 0.015145 0.030207 0.056556 0.092921 0.154049 0.262130 0.445430 0.706321 98.220166
1 135 0.003878 0.006273 0.009597 0.016771 0.030240 0.051502 0.077777 0.117492 0.181460 0.290657 0.455536 98.758818
1 136 0.003997 0.008577 0.015210 0.026349 0.050825 0.103624 0.188276 0.324947 0.563217 0.978289 1.580920 96.155771
1 137 0.004952 0.008541 0.013466 0.024629 0.051036 0.103499 0.185097 0.326444 0.578265 0.992960 1.557555 96.153553
1 138 0.002316 0.003967 0.005946 0.009860 0.017555 0.031289 0.049492 0.076758 0.122277 0.206738 0.345175 99.128626
1 139 0.002148 0.003891 0.006174 0.010421 0.018794 0.035091 0.059220 0.097659 0.164065 0.289641 0.498198 98.814699
1 140 0.002789 0.006102 0.011591 0.022022 0.046164 0.100745 0.198676 0.375088 0.700748 1.265311 2.079803 95.190960
1 141 0.002049 0.003417 0.005452 0.010345 0.020896 0.040337 0.070663 0.127854 0.237413 0.434088 0.733908 98.313575
1 142 0.000806 0.001519 0.002555 0.004590 0.008756 0.017090 0.030136 0.051689 0.089043 0.162563 0.293430 99.337824
1 143 0.001125 0.002127 0.003769 0.007426 0.016034 0.035185 0.070533 0.142945 0.293669 0.584394 1.049900 97.792894
1 144 0.002409 0.004046 0.006657 0.013365 0.029471 0.060534 0.111672 0.213175 0.409783 0.740049 1.197808 97.211025
1 145 0.001226 0.002257 0.003737 0.006863 0.013529 0.026229 0.045172 0.077499 0.136109 0.247740 0.431224 99.008417
1 146 0.001077 0.001978 0.003305 0.006087 0.012347 0.025567 0.046763 0.082527 0.147154 0.271924 0.478519 98.922756
1 147 0.003595 0.006693 0.011529 0.021954 0.046380 0.095912 0.174757 0.313213 0.565078 0.981612 1.543485 96.235794
1 148 0.004363 0.007602 0.012915 0.026024 0.057555 0.113015 0.189837 0.319810 0.548152 0.900393 1.335761 96.484575
1 149 0.001625 0.003199 0.005683 0.011027 0.024671 0.055915 0.105733 0.181828 0.308026 0.531832 0.848080 97.922386
1 150 0.007236 0.014359 0.025783 0.049398 0.106596 0.215410 0.357458 0.546006 0.836178 1.279422 1.814128 94.748028
1 151 0.026124 0.051235 0.082258 0.132184 0.230201 0.387221 0.562987 0.779701 1.093866 1.540362 2.060888 93.052975
1 152 0.011646 0.021159 0.033521 0.059299 0.121825 0.236874 0.374760 0.542282 0.781393 1.135525 1.534811 95.146908
1 153 0.014969 0.029044 0.048533 0.087157 0.184588 0.363934 0.555719 0.745233 0.997820 1.380247 1.798813 93.793942
1 154 0.088077 0.190047 0.289766 0.379629 0.528615 0.781156 1.015450 1.192837 1.398026 1.723164 2.110959 90.302278
1 155 0.098671 0.151627 0.191726 0.262292 0.402140 0.606576 0.775609 0.916165 1.090654 1.359164 1.658365 92.487011
1 156 0.027316 0.055274 0.093595 0.154654 0.280089 0.480085 0.669824 0.830407 1.022664 1.304776 1.604258 93.477058
1 157 0.184628 0.217681 0.253960 0.379889 0.582147 0.762132 0.872680 1.019540 1.227626 1.465857 1.681055 91.352804
1 158 0.205847 0.307472 0.377867 0.497001 0.687769 0.896559 1.011912 1.098878 1.233329 1.432715 1.634469 90.616184
1 159 0.089165 0.181641 0.265239 0.337376 0.465106 0.692853 0.895225 1.015916 1.132860 1.340982 1.587205 91.996435
1 160 0.108045 0.182361 0.250509 0.335444 0.466762 0.662544 0.835230 0.971148 1.109142 1.304768 1.525782 92.248268
1 161 0.077804 0.136807 0.198177 0.276685 0.401123 0.592478 0.770783 0.918851 1.079468 1.311114 1.574922 92.661785
1 162 0.102959 0.165525 0.216238 0.290692 0.430450 0.644548 0.826052 0.979980 1.176165 1.457824 1.753436 91.956133
1 163 0.081792 0.148156 0.217215 0.311631 0.467367 0.700314 0.909712 1.082985 1.277219 1.547901 1.836404 91.419302
1 164 0.093962 0.188807 0.282176 0.374438 0.538677 0.849413 1.154383 1.365175 1.567047 1.891131 2.263385 89.431408
1 165 0.146648 0.251908 0.339563 0.454734 0.659960 0.975025 1.232368 1.411196 1.603953 1.891429 2.190079 88.843140
1 166 0.147043 0.274962 0.381229 0.491553 0.675066 0.971903 1.224870 1.406353 1.620938 1.950878 2.329660 88.525543
1 167 0.059255 0.117409 0.191809 0.300922 0.507492 0.850275 1.190811 1.473006 1.791396 2.255318 2.751165 88.511141
1 168 0.160736 0.242807 0.328683 0.499964 0.801535 1.174558 1.467302 1.753095 2.125602 2.599625 3.058933 85.787159
1 169 0.185275 0.294920 0.400151 0.586689 0.896082 1.262198 1.539577 1.810067 2.173552 2.623556 3.054793 85.173140
1 170 0.058101 0.088620 0.136586 0.261842 0.542558 0.931023 1.288622 1.685050 2.187884 2.777582 3.290500 86.751633
1 171 0.054888 0.105156 0.186140 0.351508 0.682053 1.125877 1.516046 1.896365 2.386817 2.981556 3.506333 85.207258
1 172 0.654736 0.870618 1.046795 1.499529 2.156923 2.716473 3.010262 3.342723 3.833439 4.337770 4.710807 71.819925
1 173 0.055387 0.118758 0.216444 0.415890 0.867500 1.521257 2.053823 2.525666 3.207438 4.092294 4.842987 80.082554
1 174 0.007288 0.013368 0.025432 0.062248 0.187848 0.476460 0.884728 1.408075 2.100610 2.986513 3.758260 88.089170
1 175 0.111046 0.258829 0.459718 0.726376 1.179361 1.834582 2.444733 2.967821 3.578165 4.359928 5.139448 76.939997
1 176 0.102405 0.315960 0.641667 0.938153 1.398451 2.194078 3.015931 3.600845 4.215800 5.080521 5.985092 72.511098
1 177 0.006566 0.013417 0.027527 0.066039 0.189176 0.491717 0.973427 1.604158 2.400384 3.436000 4.437633 86.353956
1 178 0.005641 0.010547 0.019809 0.044299 0.111072 0.246238 0.440469 0.742060 1.250558 2.017028 2.894828 92.217451
1 179 0.046308 0.080710 0.131693 0.246678 0.491967 0.848250 1.221477 1.700837 2.403799 3.300767 4.208768 85.318744
1 180 0.016109 0.043424 0.092605 0.169951 0.335695 0.655254 1.083563 1.613342 2.349657 3.339304 4.418783 85.882314
1 181 0.003164 0.005375 0.009343 0.020380 0.051103 0.119388 0.232323 0.429833 0.782395 1.359507 2.109193 94.878000
1 182 0.003778 0.007207 0.012620 0.023662 0.047566 0.091222 0.149961 0.238337 0.391004 0.655174 1.046958 97.332514
1 183 0.009954 0.018699 0.031194 0.054565 0.100469 0.176901 0.277631 0.435543 0.702640 1.114309 1.668702 95.409390
1 184 0.003266 0.006166 0.011071 0.022734 0.052349 0.115616 0.221072 0.410526 0.758919 1.325175 2.069617 95.003490
1 185 0.001287 0.002242 0.003728 0.007326 0.016370 0.035148 0.064436 0.115219 0.213813 0.403570 0.706342 98.430517
1 186 0.002794 0.005200 0.008440 0.014167 0.025465 0.044528 0.067350 0.098139 0.148577 0.237991 0.378245 98.969105
1 187 0.003411 0.006285 0.010311 0.017565 0.032053 0.057660 0.092021 0.146638 0.246337 0.426906 0.705904 98.254908
1 188 0.001121 0.001974 0.003333 0.006663 0.015260 0.033923 0.065045 0.122172 0.236983 0.459803 0.811105 98.242615
1 189 0.001648 0.002928 0.004614 0.007807 0.014378 0.025839 0.040276 0.060456 0.093880 0.154603 0.249996 99.343576
1 190 0.004126 0.007056 0.010348 0.015747 0.025098 0.039567 0.055383 0.075345 0.105913 0.158594 0.238380 99.264441
1 191 0.002169 0.003829 0.006112 0.010386 0.019171 0.035040 0.056577 0.090060 0.149230 0.256416 0.422663 98.948347
1 192 0.001520 0.002663 0.004155 0.007078 0.013263 0.024787 0.040764 0.065002 0.106933 0.184727 0.310390 99.238718
1 193 0.002389 0.004019 0.006037 0.009498 0.015727 0.025420 0.036442 0.050424 0.071207 0.106035 0.156415 99.516382
1 194 0.003655 0.006487 0.009573 0.014025 0.021760 0.034608 0.049491 0.067521 0.093504 0.137557 0.202835 99.358986
1 195 0.001739 0.003443 0.005734 0.009298 0.016161 0.029545 0.048559 0.074398 0.113189 0.182074 0.291152 99.224703
1 196 0.002624 0.004432 0.006351 0.009641 0.015882 0.026177 0.038267 0.053616 0.076528 0.115866 0.174549 99.476067
1 197 0.003554 0.005914 0.008386 0.012270 0.018922 0.028825 0.039054 0.050476 0.066216 0.092645 0.129920 99.543821
1 198 0.003850 0.007043 0.010572 0.015437 0.023434 0.036386 0.051248 0.068560 0.092340 0.131866 0.189623 99.369644
1 199 0.002406 0.004531 0.006895 0.010297 0.016867 0.029472 0.046055 0.066058 0.093254 0.140464 0.212655 99.371042
1 200 0.002782 0.004586 0.006596 0.010006 0.015940 0.024930 0.034809 0.046644 0.063144 0.090417 0.129287 99.570858
1 201 0.003520 0.005874 0.008269 0.012091 0.018861 0.029332 0.040474 0.053052 0.070119 0.098106 0.137107 99.523193
1 202 0.001853 0.003511 0.005611 0.008828 0.014862 0.025882 0.040379 0.058268 0.082877 0.124373 0.186155 99.447399
1 203 0.002510 0.004282 0.006109 0.009008 0.014332 0.023282 0.033922 0.046615 0.063774 0.092296 0.133712 99.570158
1 204 0.002636 0.004796 0.007156 0.010238 0.015185 0.023237 0.032400 0.042321 0.054679 0.075553 0.105926 99.625874
1 205 0.002710 0.004644 0.006751 0.010089 0.016148 0.025974 0.037173 0.049904 0.066527 0.093667 0.131409 99.555006
1 206 0.001429 0.002517 0.003879 0.006238 0.010885 0.019020 0.029554 0.042772 0.060819 0.090425 0.132720 99.599747
1 207 0.002902 0.004616 0.006376 0.009401 0.014578 0.021892 0.029759 0.039441 0.052630 0.073491 0.102138 99.642776
1 208 0.003112 0.005017 0.006995 0.010338 0.016132 0.024508 0.033321 0.043611 0.057180 0.078606 0.107292 99.613884
1 209 0.001562 0.002732 0.004158 0.006601 0.011260 0.019128 0.028915 0.041040 0.057439 0.084255 0.122028 99.620882
1 210 0.001775 0.002955 0.004198 0.006337 0.010390 0.016925 0.024778 0.034769 0.048697 0.071779 0.104877 99.672520
1 211 0.002142 0.003541 0.005113 0.007772 0.012492 0.019439 0.027064 0.036201 0.048346 0.068148 0.095465 99.674275
1 212 0.001945 0.003303 0.004862 0.007565 0.012706 0.020958 0.030441 0.041691 0.056364 0.080281 0.113097 99.626787
1 213 0.001096 0.001963 0.003106 0.005123 0.009132 0.016066 0.024972 0.036265 0.051719 0.077820 0.115332 99.657406
1 214 0.002793 0.004576 0.006460 0.009623 0.015343 0.024087 0.034011 0.046292 0.063211 0.090992 0.129889 99.572719
1 215 0.003525 0.005494 0.007570 0.011397 0.018607 0.029442 0.040716 0.053398 0.069944 0.097313 0.133883 99.528712
1 216 0.003155 0.006142 0.009379 0.013432 0.021256 0.036157 0.053865 0.071167 0.090629 0.124696 0.172629 99.397494
1 217 0.002618 0.004963 0.008106 0.012788 0.021358 0.036887 0.056388 0.077782 0.102845 0.143519 0.199299 99.333450
1 218 0.004321 0.007059 0.010317 0.016196 0.027749 0.046805 0.068524 0.092960 0.123239 0.169225 0.226948 99.206655
1 219 0.004595 0.007769 0.011566 0.018246 0.032066 0.055123 0.080190 0.105873 0.136283 0.181756 0.234709 99.131825
1 220 0.008415 0.014144 0.020601 0.031077 0.050989 0.080931 0.109795 0.135678 0.163439 0.203829 0.249449 98.931656
1 221 0.015052 0.023940 0.033766 0.049496 0.076266 0.110312 0.138115 0.161166 0.187339 0.227576 0.272971 98.704003
1 222 0.022836 0.036876 0.046819 0.059390 0.082523 0.114264 0.139564 0.157714 0.177372 0.208085 0.240764 98.713791
1 223 0.014059 0.023713 0.034271 0.047271 0.066603 0.091699 0.112947 0.127412 0.139614 0.161662 0.187596 98.993151
1 224 0.012819 0.023488 0.031718 0.039377 0.054990 0.079723 0.100452 0.111892 0.121279 0.140263 0.162014 99.121984
1 225 0.007014 0.010289 0.014216 0.021743 0.035134 0.051068 0.064745 0.077208 0.089792 0.107408 0.125619 99.395760
1 226 0.004342 0.006825 0.009620 0.014486 0.023415 0.034784 0.045208 0.055629 0.067115 0.082702 0.098719 99.557158
1 227 0.004367 0.006405 0.008536 0.012840 0.020934 0.030536 0.038696 0.047622 0.058662 0.073722 0.089054 99.608630
1 228 0.003629 0.005551 0.007588 0.011357 0.018330 0.027103 0.034942 0.043141 0.052585 0.066197 0.080970 99.648607
1 229 0.002581 0.004185 0.005939 0.008945 0.014472 0.021738 0.028803 0.036608 0.045701 0.058387 0.071915 99.700729
1 230 0.003593 0.005049 0.006713 0.010323 0.016470 0.023963 0.030791 0.038746 0.048342 0.062878 0.080143 99.672987
2 3 0.000000 0.000000 0.000000 0.000000 0.000000 0.000000 0.000000 0.000000 0.000000 0.000000 0.000000 0.000000
2 4 2.964310 24.271725 18.505964 23.760356 9.077806 4.298258 2.730012 2.025200 0.956527 1.276574 0.503000 9.630271
2 5 2.681395 15.157481 7.230165 10.358418 8.695392 16.676278 16.107782 9.404832 2.700653 1.589777 0.846721 8.551106
2 6 0.574416 5.647025 2.700008 4.080001 3.561908 9.375604 11.175771 12.837687 14.153497 15.615839 7.699836 12.578408
2 7 0.820720 6.240346 2.934787 5.267358 6.161879 15.239157 13.878013 10.479029 8.646195 9.417766 6.495408 14.419343
2 8 2.095771 3.234662 3.826497 6.400687 8.118329 10.925201 17.718189 11.122792 7.588024 5.017981 3.668242 20.283624
2 9 0.211438 0.473948 0.643048 1.601709 3.707369 7.992862 17.058715 13.845386 13.932046 10.426706 7.998401 22.108371
2 10 0.073131 0.164499 0.201887 0.418912 0.692192 1.787711 5.045449 5.188754 7.423039 9.407590 13.756885 55.839954
2 11 0.154047 0.343228 0.551555 1.021054 1.827204 3.490194 8.017500 7.434489 9.363644 9.780270 12.538740 45.478075
2 12 0.320740 0.589016 0.866513 1.574021 2.643920 4.384348 9.284070 8.302186 9.629477 8.827094 10.509095 43.069520
2 13 0.081643 0.132232 0.182967 0.354161 0.696697 1.368208 3.411790 3.625811 5.382447 6.461039 9.950340 68.352669
2 14 0.024018 0.041749 0.061189 0.101137 0.156398 0.245479 0.378387 0.609320 1.008892 1.701858 2.778051 92.893522
2 15 0.016552 0.031991 0.044603 0.062562 0.089225 0.132665 0.192749 0.289021 0.453143 0.740977 1.190835 96.755673
2 16 0.008048 0.015232 0.023495 0.038985 0.066514 0.111027 0.172087 0.263698 0.410768 0.673338 1.091508 97.125300
2 17 0.014672 0.026581 0.044329 0.089241 0.190066 0.381377 0.700215 1.273151 2.304044 4.014607 6.320802 84.640913
2 18 0.012922 0.024975 0.041247 0.075044 0.138731 0.249146 0.428209 0.752297 1.351195 2.447887 4.198181 90.280167
2 19 0.002028 0.003675 0.005880 0.011221 0.022356 0.041672 0.071067 0.120930 0.205914 0.362506 0.622714 98.530039
2 20 0.001890 0.003498 0.006101 0.012984 0.028632 0.060039 0.117193 0.229045 0.453257 0.890029 1.616516 96.580814
2 21 0.005775 0.012512 0.023731 0.050847 0.117429 0.265217 0.554188 1.144633 2.357542 4.581027 7.858463 83.028637
2 22 0.002159 0.004199 0.007129 0.013956 0.028666 0.058009 0.108902 0.204542 0.391587 0.770436 1.454980 96.955433
2 23 0.000947 0.001507 0.002324 0.004646 0.009267 0.017171 0.030521 0.056328 0.104631 0.195983 0.356276 99.220401
2 24 0.002990 0.005438 0.009292 0.018983 0.039916 0.081044 0.155348 0.300601 0.587713 1.136760 2.051369 95.610544
2 25 0.007911 0.016856 0.028850 0.052581 0.104253 0.216518 0.414997 0.758084 1.372192 2.473216 4.182913 90.371628
2 26 0.000979 0.001507 0.002457 0.005165 0.011288 0.021067 0.034534 0.059695 0.106728 0.188976 0.315281 99.252321
2 27 0.000466 0.000708 0.001143 0.002393 0.005256 0.010059 0.017208 0.031249 0.058403 0.107788 0.187592 99.577738
2 28 0.002304 0.003525 0.005609 0.011507 0.025299 0.048521 0.082591 0.148314 0.274615 0.492504 0.818148 98.087065
2 29 0.002796 0.006024 0.010110 0.016731 0.031252 0.059130 0.098581 0.158884 0.259600 0.431876 0.685883 98.239134
2 30 0.001367 0.002130 0.003189 0.005718 0.011043 0.019521 0.030324 0.047402 0.074634 0.118805 0.181733 99.504133
2 31 0.000975 0.001442 0.002155 0.004149 0.008780 0.016265 0.026119 0.043475 0.074907 0.128365 0.204990 99.488381
2 32 0.001925 0.003067 0.004892 0.009297 0.018692 0.033269 0.053187 0.087997 0.147248 0.239206 0.362500 99.038721
2 33 0.004920 0.006745 0.008859 0.014699 0.026883 0.042722 0.059818 0.086355 0.127911 0.187562 0.259567 99.173961
2 34 0.002223 0.003965 0.005742 0.008824 0.015575 0.026472 0.038659 0.053898 0.076250 0.112690 0.160495 99.495212
2 35 0.001929 0.003315 0.004968 0.008239 0.015576 0.027974 0.042504 0.061270 0.088322 0.133079 0.193659 99.419168
2 36 0.004745 0.008308 0.011439 0.016223 0.026238 0.042387 0.060794 0.083754 0.115814 0.165846 0.231053 99.233402
2 37 0.007783 0.012396 0.016310 0.022821 0.034542 0.049625 0.064148 0.082073 0.107147 0.144689 0.190523 99.267943
2 38 0.005469 0.009006 0.012406 0.018017 0.028304 0.042579 0.057274 0.074112 0.094620 0.124509 0.160639 99.373060
2 39 0.003649 0.005773 0.008093 0.012944 0.022958 0.037097 0.051441 0.068690 0.092036 0.126923 0.169029 99.401362
2 40 0.006267 0.010345 0.014165 0.020086 0.030269 0.044394 0.059391 0.076811 0.098352 0.129595 0.168458 99.341862
2 41 0.004941 0.009040 0.012601 0.016980 0.025552 0.039694 0.055221 0.071069 0.089884 0.119709 0.157977 99.397331
2 42 0.002713 0.005040 0.007475 0.011046 0.018295 0.030002 0.043116 0.057312 0.074843 0.101836 0.135802 99.512522
2 43 0.004638 0.006965 0.009248 0.013955 0.022801 0.034238 0.045796 0.060257 0.079632 0.106684 0.138523 99.477262
2 44 0.005399 0.007595 0.009620 0.014285 0.022966 0.033475 0.043639 0.056769 0.074393 0.098268 0.126078 99.507509
2 45 0.004323 0.006096 0.007825 0.011982 0.019976 0.029388 0.038251 0.050321 0.067655 0.091192 0.117947 99.555046
2 46 0.005803 0.007658 0.008987 0.012859 0.020385 0.029307 0.037666 0.049020 0.064973 0.086411 0.110593 99.566338
2 47 0.003362 0.005264 0.007057 0.010387 0.016709 0.025035 0.033183 0.043044 0.056669 0.076377 0.100062 99.622850
2 48 0.003475 0.005078 0.006555 0.009673 0.015567 0.023166 0.030787 0.040385 0.053101 0.070629 0.091322 99.650267
2 49 0.003477 0.004826 0.005983 0.008976 0.015170 0.023025 0.030606 0.040508 0.054446 0.074088 0.097010 99.641884
2 50 0.003545 0.005409 0.007068 0.010293 0.016413 0.024018 0.031367 0.040531 0.053042 0.069997 0.088857 99.649456
2 51 0.003677 0.005005 0.006109 0.009014 0.014745 0.021559 0.028030 0.036570 0.048145 0.063218 0.079617 99.684313
2 52 0.001174 0.001895 0.002731 0.004512 0.008382 0.013996 0.020247 0.028358 0.039798 0.056437 0.076639 99.745827
2 53 0.001864 0.002879 0.003958 0.006267 0.010907 0.016893 0.023393 0.032628 0.046345 0.065763 0.089143 99.699961
2 54 0.003737 0.005256 0.006244 0.008830 0.013921 0.019765 0.025420 0.033214 0.044154 0.058443 0.074217 99.706795
2 55 0.001976 0.003368 0.004798 0.007220 0.011827 0.017799 0.023702 0.030471 0.039494 0.052450 0.067829 99.739067
2 56 0.000781 0.001276 0.001903 0.003380 0.007066 0.012817 0.019415 0.027937 0.039797 0.056490 0.075823 99.753317
2 57 0.003269 0.004832 0.006348 0.009596 0.015578 0.022331 0.029261 0.039177 0.053453 0.072952 0.095875 99.647327
2 58 0.004000 0.005600 0.006942 0.010162 0.016380 0.023284 0.029504 0.037723 0.049037 0.063963 0.080359 99.673046
2 59 0.003435 0.004739 0.006147 0.009698 0.016603 0.024175 0.030897 0.039787 0.051984 0.067837 0.084700 99.659999
2 60 0.003294 0.005884 0.007987 0.010728 0.016479 0.025649 0.035785 0.046849 0.060799 0.081941 0.108161 99.596439
2 61 0.004582 0.007258 0.010006 0.014966 0.023913 0.034853 0.044440 0.054555 0.067227 0.086821 0.111419 99.539963
2 62 0.006865 0.010950 0.013619 0.018861 0.030318 0.045696 0.060338 0.077905 0.103185 0.140666 0.185489 99.306110
2 63 0.014474 0.017056 0.018811 0.026253 0.040011 0.054367 0.067334 0.085778 0.111345 0.143202 0.176554 99.244817
2 64 0.003046 0.005436 0.008337 0.013814 0.024898 0.038750 0.051456 0.066879 0.089553 0.122816 0.161741 99.413273
2 65 0.001069 0.001852 0.003045 0.006065 0.014649 0.029895 0.047844 0.070280 0.102868 0.151579 0.207272 99.363583
2 66 0.009630 0.015110 0.020647 0.031662 0.052992 0.079584 0.105882 0.140436 0.189446 0.251245 0.315830 98.787533
2 67 0.008011 0.013554 0.019342 0.029329 0.049401 0.076795 0.102535 0.129876 0.165491 0.213090 0.263585 98.928990
2 68 0.005561 0.009237 0.013206 0.020540 0.036864 0.062808 0.092341 0.127607 0.174975 0.236922 0.300328 98.919609
2 69 0.009561 0.013988 0.019765 0.034257 0.068178 0.113743 0.153764 0.196000 0.249726 0.313740 0.369618 98.457661
2 70 0.033590 0.052834 0.068802 0.093545 0.136442 0.182438 0.215429 0.248321 0.290544 0.338288 0.380167 97.959597
2 71 0.066268 0.084739 0.097652 0.128516 0.176233 0.215802 0.239414 0.267400 0.302320 0.339270 0.370938 97.711448
2 72 0.054475 0.095934 0.122167 0.144820 0.186967 0.238837 0.272083 0.293510 0.324245 0.369930 0.414901 97.482134
2 73 0.069280 0.106517 0.132375 0.167363 0.218369 0.271617 0.308490 0.337553 0.367640 0.404018 0.440225 97.176550
2 74 0.026754 0.040366 0.054782 0.082983 0.137121 0.205510 0.262234 0.312390 0.365080 0.426337 0.482155 97.604285
2 75 0.018639 0.030134 0.041967 0.062772 0.103641 0.159956 0.213395 0.267496 0.331403 0.409731 0.486829 97.874039
2 76 0.019461 0.036335 0.052439 0.070282 0.101292 0.150710 0.203024 0.254403 0.314365 0.396927 0.491665 97.909096
2 77 0.017271 0.027615 0.037276 0.053940 0.085638 0.129665 0.172801 0.221272 0.283907 0.369692 0.467227 98.133698
2 78 0.012191 0.015507 0.020108 0.033887 0.061002 0.092611 0.124038 0.171165 0.241044 0.329594 0.424781 98.474074
2 79 0.005234 0.007661 0.010877 0.019225 0.037335 0.061502 0.087000 0.124474 0.183300 0.264480 0.355113 98.843800
2 80 0.007126 0.011013 0.015045 0.024776 0.046778 0.077833 0.111411 0.157659 0.225858 0.317090 0.415890 98.589522
2 81 0.007978 0.014087 0.020799 0.031786 0.052249 0.081200 0.114469 0.158905 0.222113 0.309005 0.411038 98.576372
2 82 0.001327 0.002540 0.004134 0.007275 0.015156 0.030124 0.050015 0.077006 0.117935 0.184399 0.270827 99.239267
2 83 0.001089 0.001819 0.002990 0.005979 0.013659 0.027191 0.045095 0.071860 0.113832 0.178344 0.258457 99.279680
2 84 0.006316 0.011081 0.016608 0.026366 0.045002 0.070489 0.099437 0.139916 0.199844 0.283159 0.381978 98.719803
2 85 0.004957 0.007739 0.011196 0.018823 0.034886 0.057930 0.084203 0.120750 0.174432 0.249551 0.337526 98.898008
2 86 0.001565 0.002270 0.003397 0.006635 0.014753 0.027379 0.043019 0.067784 0.108433 0.168250 0.239060 99.317457
2 87 0.003010 0.005040 0.007806 0.013718 0.026670 0.046225 0.069634 0.102915 0.153619 0.227321 0.317500 99.026543
2 88 0.007797 0.013865 0.020252 0.030291 0.049299 0.077173 0.108810 0.149441 0.207882 0.290555 0.389990 98.654642
2 89 0.003861 0.006306 0.009201 0.015301 0.029395 0.052770 0.080917 0.117058 0.168314 0.242590 0.331214 98.943071
2 90 0.004299 0.007222 0.011142 0.019035 0.035723 0.060872 0.089679 0.126791 0.179777 0.255390 0.345483 98.864588
2 91 0.013553 0.023088 0.031088 0.043457 0.069973 0.111722 0.155667 0.203628 0.267696 0.358771 0.463161 98.258198
2 92 0.013959 0.024537 0.036131 0.054323 0.090544 0.146293 0.203703 0.260939 0.329887 0.423675 0.526535 97.889473
2 93 0.015751 0.029340 0.043049 0.061774 0.101939 0.169297 0.238227 0.298589 0.365421 0.457269 0.553102 97.666245
2 94 0.032338 0.049955 0.064990 0.092116 0.145834 0.215745 0.272363 0.321445 0.378374 0.450972 0.519828 97.456039
2 95 0.050087 0.078807 0.103970 0.139949 0.198219 0.261989 0.306300 0.344222 0.392300 0.452875 0.510143 97.161141
2 96 0.094087 0.116404 0.128093 0.163805 0.224581 0.280319 0.311713 0.344978 0.389748 0.439605 0.478756 97.027911
2 97 0.081660 0.114921 0.136440 0.174976 0.237606 0.296089 0.327056 0.355241 0.396165 0.443459 0.479269 96.957117
2 98 0.076898 0.099568 0.120222 0.165767 0.235332 0.294639 0.326424 0.357722 0.397671 0.441579 0.475486 97.008690
2 99 0.068294 0.093902 0.112072 0.148777 0.209846 0.270416 0.309239 0.346946 0.395495 0.448449 0.490110 97.106457
2 100 0.048346 0.066504 0.083308 0.117672 0.174844 0.235511 0.280142 0.324333 0.377126 0.436506 0.488812 97.366899
2 101 0.045850 0.064407 0.079064 0.107848 0.158435 0.216893 0.263083 0.309419 0.366140 0.432284 0.493797 97.462782
2 102 0.040585 0.060359 0.076836 0.104728 0.151359 0.204804 0.248383 0.293787 0.351609 0.418737 0.482109 97.566706
2 103 0.029809 0.041056 0.050446 0.071947 0.112649 0.162714 0.205626 0.251959 0.310569 0.381286 0.449642 97.932297
2 104 0.014607 0.026151 0.036486 0.050334 0.078681 0.122850 0.166802 0.210303 0.267397 0.348654 0.439483 98.238255
2 105 0.012712 0.021989 0.030501 0.043371 0.070569 0.114162 0.159380 0.205691 0.265227 0.350542 0.447394 98.278459
2 106 0.009777 0.015470 0.021685 0.033417 0.055971 0.087081 0.119317 0.158195 0.210940 0.280737 0.358292 98.649114
2 107 0.006684 0.008979 0.012236 0.021190 0.039594 0.062808 0.087250 0.122986 0.175895 0.242726 0.313531 98.906121
2 108 0.002750 0.004200 0.006136 0.010828 0.021937 0.038907 0.058604 0.086846 0.131438 0.195227 0.267863 99.175267
2 109 0.008032 0.011346 0.015130 0.024970 0.045541 0.071792 0.096982 0.130977 0.181692 0.248704 0.319836 98.844997
2 110 0.008490 0.014756 0.021094 0.030982 0.049752 0.077390 0.106233 0.137352 0.175875 0.227659 0.286086 98.864330
2 111 0.004066 0.006153 0.008460 0.013644 0.025100 0.042260 0.060652 0.084505 0.120086 0.173013 0.236591 99.225473
2 112 0.002091 0.003315 0.004887 0.008526 0.016981 0.030581 0.046544 0.068117 0.100488 0.149259 0.208321 99.360894
2 113 0.006762 0.010897 0.015247 0.023238 0.038577 0.060819 0.084165 0.112185 0.150397 0.205566 0.271640 99.020510
2 114 0.004814 0.009123 0.013281 0.018892 0.030840 0.051991 0.075973 0.101890 0.136277 0.190560 0.259052 99.107304
2 115 0.003159 0.004718 0.006524 0.010580 0.019194 0.032726 0.048173 0.068815 0.098483 0.144299 0.202615 99.360714
2 116 0.003601 0.005582 0.007883 0.012839 0.023143 0.038623 0.055605 0.078362 0.112368 0.163868 0.227635 99.270490
2 117 0.007674 0.011759 0.015964 0.024543 0.041124 0.064579 0.089408 0.122371 0.170539 0.239636 0.321810 98.890593
2 118 0.005438 0.009155 0.013424 0.020999 0.035757 0.059533 0.088131 0.125623 0.177700 0.254507 0.350408 98.859323
2 119 0.002622 0.004234 0.006256 0.010745 0.020910 0.038570 0.060399 0.090307 0.134591 0.205076 0.296422 99.129869
2 120 0.004298 0.008026 0.012254 0.019013 0.033817 0.059781 0.090823 0.129732 0.186292 0.273253 0.378516 98.804197
2 121 0.010563 0.016540 0.023636 0.038644 0.069041 0.111152 0.154196 0.207102 0.276772 0.368952 0.468683 98.254718
2 122 0.011650 0.019679 0.028441 0.043996 0.074386 0.118541 0.164770 0.218442 0.285931 0.375540 0.473617 98.185003
2 123 0.003485 0.006438 0.010234 0.017836 0.037477 0.074164 0.116963 0.163854 0.222166 0.307712 0.402563 98.637108
2 124 0.018183 0.028805 0.040915 0.064560 0.109498 0.162079 0.204130 0.250941 0.314033 0.398840 0.486978 97.921038
2 125 0.053138 0.083897 0.101322 0.126938 0.173590 0.225408 0.262737 0.305098 0.366619 0.450105 0.540311 97.310839
2 126 0.022008 0.037970 0.054435 0.078565 0.121692 0.179380 0.231179 0.282017 0.342929 0.431198 0.532610 97.686018
2 127 0.005612 0.010748 0.016879 0.027054 0.051214 0.094488 0.143104 0.193913 0.256550 0.352782 0.468057 98.379600
2 128 0.018719 0.027395 0.036543 0.054955 0.086730 0.125571 0.164941 0.217641 0.287144 0.379943 0.489294 98.111124
2 129 0.009491 0.016265 0.024910 0.042268 0.077658 0.129717 0.189230 0.272206 0.394406 0.572639 0.795449 97.475756
2 130 0.001936 0.003463 0.005737 0.010901 0.023793 0.047762 0.080515 0.128785 0.204081 0.325707 0.487069 98.680248
2 131 0.003317 0.004512 0.006771 0.013696 0.028888 0.047962 0.069055 0.104455 0.161655 0.244683 0.346210 98.968790
2 132 0.007296 0.011457 0.016288 0.027110 0.049691 0.083282 0.124419 0.187751 0.287795 0.440543 0.642476 98.121893
2 133 0.002944 0.005589 0.009514 0.017955 0.038699 0.077244 0.131697 0.217540 0.363783 0.610517 0.952946 97.571573
2 134 0.002129 0.002995 0.004564 0.009401 0.020738 0.037121 0.057578 0.094019 0.158134 0.260188 0.396649 98.956484
2 135 0.004005 0.005513 0.007277 0.012409 0.022881 0.036663 0.052704 0.079914 0.124540 0.193152 0.285345 99.175598
2 136 0.002032 0.003905 0.006483 0.011872 0.024656 0.048574 0.082956 0.139150 0.237680 0.411433 0.668103 98.363154
2 137 0.001829 0.002895 0.004613 0.009213 0.020221 0.039033 0.066226 0.115020 0.203268 0.352485 0.567991 98.617206
2 138 0.001105 0.001711 0.002501 0.004577 0.009200 0.016346 0.025342 0.040080 0.064892 0.106597 0.167358 99.560292
2 139 0.001138 0.001904 0.002973 0.005363 0.010294 0.018518 0.029880 0.048657 0.080316 0.136227 0.223911 99.440815
2 140 0.001077 0.002100 0.003596 0.006810 0.014471 0.029881 0.055277 0.101489 0.188004 0.349483 0.610286 98.637525
2 141 0.000866 0.001290 0.001984 0.004022 0.008654 0.015969 0.026378 0.046440 0.084143 0.149944 0.249334 99.410973
2 142 0.000312 0.000553 0.000884 0.001659 0.003436 0.006629 0.011295 0.019395 0.033810 0.061185 0.106872 99.753967
2 143 0.000441 0.000764 0.001279 0.002602 0.005777 0.011785 0.021542 0.040940 0.079805 0.156112 0.285456 99.393494
2 144 0.000945 0.001426 0.002224 0.004523 0.009909 0.018870 0.032562 0.060767 0.117242 0.218798 0.373813 99.158920
2 145 0.000511 0.000847 0.001316 0.002521 0.005308 0.010093 0.016939 0.029455 0.052571 0.094984 0.161543 99.623917
2 146 0.000477 0.000844 0.001381 0.002740 0.006282 0.013113 0.023176 0.040980 0.075267 0.140928 0.245081 99.449728
2 147 0.002280 0.003974 0.006453 0.011961 0.024536 0.046968 0.080760 0.141395 0.253612 0.445206 0.721419 98.261435
2 148 0.002095 0.003331 0.005438 0.011442 0.026953 0.053056 0.088026 0.149160 0.261691 0.444942 0.683816 98.270054
2 149 0.000722 0.001349 0.002341 0.004870 0.012430 0.029105 0.055196 0.098239 0.174970 0.311970 0.503061 98.805744
2 150 0.005489 0.010475 0.018426 0.036918 0.084070 0.163391 0.259817 0.399021 0.627296 0.969438 1.367797 96.057860
2 151 0.022732 0.042985 0.067154 0.108996 0.195276 0.323299 0.460583 0.636559 0.894424 1.243856 1.627919 94.376219
2 152 0.004851 0.008301 0.013767 0.028665 0.072547 0.157473 0.266199 0.410828 0.616005 0.892483 1.173493 96.355386
2 153 0.009441 0.017237 0.030779 0.066998 0.169275 0.342049 0.515243 0.693782 0.933872 1.267482 1.599598 94.354239
2 154 0.148779 0.319695 0.416733 0.475977 0.642764 0.922615 1.145892 1.292959 1.491680 1.778988 2.063918 89.300001
2 155 0.106370 0.162969 0.203567 0.295096 0.494895 0.748810 0.918135 1.037370 1.188122 1.413681 1.632085 91.798899
2 156 0.019564 0.036171 0.063394 0.128768 0.292880 0.526992 0.724496 0.900772 1.112240 1.355961 1.544989 93.293774
2 157 0.281859 0.258135 0.284016 0.467015 0.755748 0.917733 0.973587 1.106246 1.301220 1.467589 1.584750 90.602104
2 158 0.403035 0.497111 0.517384 0.639152 0.853933 1.034217 1.114650 1.208749 1.354473 1.506727 1.625636 89.244934
2 159 0.127798 0.246501 0.337417 0.427126 0.610678 0.868318 1.045174 1.128720 1.225710 1.389907 1.557762 91.034893
2 160 0.176113 0.270664 0.340948 0.447427 0.622224 0.829341 0.981523 1.097175 1.210497 1.347700 1.488109 91.188278
2 161 0.133694 0.212599 0.279779 0.379226 0.549285 0.756617 0.919265 1.059229 1.218696 1.403887 1.580335 91.507385
2 162 0.166573 0.230082 0.269761 0.367837 0.564227 0.801789 0.986473 1.157399 1.350919 1.563412 1.753394 90.788132
2 163 0.146876 0.251349 0.337274 0.451363 0.648021 0.894713 1.074646 1.210473 1.374697 1.591960 1.810051 90.208576
2 164 0.134115 0.256912 0.344352 0.434876 0.651908 1.027027 1.370118 1.593877 1.788275 2.054171 2.314725 88.029644
2 165 0.277139 0.444122 0.561782 0.720871 0.989059 1.325592 1.562856 1.716769 1.864597 2.055524 2.248143 86.233543
2 166 0.248770 0.449392 0.577295 0.699738 0.937539 1.293631 1.562155 1.712817 1.869733 2.110120 2.370470 86.168339
2 167 0.069151 0.127376 0.197079 0.325340 0.612432 1.050261 1.436508 1.726353 2.031105 2.429589 2.799676 87.195129
2 168 0.298331 0.350496 0.413962 0.633265 1.022956 1.413181 1.703880 2.032578 2.422356 2.817499 3.148280 83.743214
2 169 0.352604 0.504990 0.617387 0.861604 1.250910 1.615355 1.853030 2.136102 2.534582 2.945019 3.288959 82.039457
2 170 0.058508 0.080606 0.130086 0.298696 0.709547 1.202286 1.599247 2.050261 2.588166 3.132725 3.553752 84.596121
2 171 0.063426 0.109687 0.198093 0.433136 0.931052 1.472843 1.876260 2.332136 2.950814 3.571263 4.010033 82.051258
2 172 1.020605 1.229731 1.356441 1.955853 2.935110 3.636751 3.917351 4.318188 4.859976 5.174957 5.201566 64.393473
2 173 0.037884 0.076797 0.148480 0.336591 0.819205 1.502483 2.087048 2.711000 3.606061 4.670236 5.540884 78.463333
2 174 0.003882 0.006457 0.013135 0.040696 0.150783 0.396139 0.745100 1.243291 1.933518 2.802421 3.585917 89.078661
2 175 0.102791 0.221081 0.392048 0.685321 1.240333 1.983868 2.698798 3.431286 4.333692 5.320575 6.134790 73.455414
2 176 0.051486 0.141558 0.271594 0.443232 0.838614 1.641519 2.666897 3.675730 4.853609 6.413746 7.889300 71.112713
2 177 0.002557 0.004336 0.008358 0.022243 0.069255 0.181452 0.373088 0.698852 1.231215 2.073101 3.119603 92.215945
2 178 0.002810 0.004948 0.009753 0.025633 0.073430 0.159360 0.276876 0.485009 0.874086 1.490082 2.260667 94.337343
2 179 0.043581 0.064001 0.099102 0.200402 0.420668 0.709880 1.043595 1.568317 2.377168 3.357422 4.312081 85.803785
2 180 0.008749 0.020272 0.037228 0.066939 0.138489 0.277376 0.471877 0.754818 1.231653 2.005384 3.028673 91.958540
2 181 0.001418 0.002105 0.003671 0.009252 0.026311 0.060258 0.112300 0.205316 0.369619 0.638019 1.005231 97.566501
2 182 0.002774 0.005060 0.009109 0.019292 0.043792 0.081730 0.128361 0.201579 0.327820 0.525632 0.786796 97.868060
2 183 0.012654 0.021735 0.032307 0.054095 0.098413 0.161986 0.239074 0.358409 0.554930 0.836484 1.190868 96.439049
2 184 0.001666 0.002918 0.005096 0.011033 0.027113 0.057445 0.101690 0.177531 0.315454 0.543137 0.858325 97.898590
2 185 0.000654 0.001013 0.001715 0.004079 0.011242 0.024565 0.043049 0.074761 0.133603 0.232328 0.366663 99.106329
2 186 0.003040 0.005482 0.008597 0.014607 0.027516 0.047098 0.069921 0.102422 0.154988 0.233643 0.334547 98.998139
2 187 0.003801 0.006326 0.009521 0.016259 0.030779 0.052945 0.079972 0.121909 0.192542 0.299173 0.437451 98.749321
2 188 0.000497 0.000818 0.001405 0.003196 0.008509 0.019359 0.036045 0.064758 0.117201 0.207518 0.335817 99.204878
2 189 0.001117 0.001919 0.003025 0.005612 0.011963 0.022049 0.033169 0.048398 0.074480 0.117902 0.176829 99.503533
2 190 0.005026 0.008096 0.010706 0.015297 0.024071 0.036146 0.048895 0.066381 0.093693 0.134455 0.187414 99.369825
2 191 0.001570 0.002612 0.003955 0.007036 0.014510 0.026997 0.041666 0.062659 0.097705 0.154976 0.233148 99.353167
2 192 0.000821 0.001332 0.002086 0.003938 0.008408 0.015947 0.025670 0.040704 0.066983 0.112043 0.176442 99.545627
2 193 0.002015 0.003055 0.004252 0.006946 0.012653 0.020430 0.028336 0.039195 0.056689 0.083851 0.119025 99.623554
2 194 0.003276 0.005452 0.007628 0.011227 0.018101 0.028620 0.040654 0.055934 0.077781 0.110879 0.154641 99.485809
2 195 0.000997 0.001838 0.002909 0.005052 0.010282 0.019942 0.032675 0.050261 0.077917 0.124477 0.189800 99.483846
2 196 0.001713 0.002678 0.003807 0.006238 0.011379 0.018831 0.027198 0.038738 0.056686 0.085666 0.125312 99.621750
2 197 0.003348 0.004822 0.006143 0.009126 0.014960 0.022822 0.031245 0.042374 0.058049 0.080891 0.109715 99.616502
2 198 0.003095 0.005286 0.007597 0.011335 0.018110 0.028376 0.040752 0.056839 0.078702 0.111499 0.155824 99.482586
2 199 0.001600 0.002791 0.004011 0.006319 0.011780 0.021132 0.032417 0.046926 0.068758 0.105020 0.154809 99.544435
2 200 0.002499 0.003782 0.004984 0.007517 0.012626 0.019650 0.027166 0.037250 0.051971 0.074375 0.103379 99.654798
2 201 0.003541 0.005397 0.007187 0.010587 0.016705 0.025159 0.034742 0.047021 0.063055 0.086457 0.117309 99.582840
2 202 0.001277 0.002361 0.003636 0.005895 0.010961 0.019777 0.030860 0.044797 0.064407 0.096412 0.140935 99.578680
2 203 0.001979 0.003146 0.004327 0.006592 0.011247 0.018222 0.026217 0.036629 0.051361 0.074270 0.104880 99.661129
2 204 0.002777 0.004821 0.006562 0.008982 0.013589 0.020431 0.028225 0.037783 0.050530 0.069910 0.095336 99.661055
2 205 0.002803 0.004608 0.006436 0.009594 0.015573 0.024319 0.034448 0.047225 0.064153 0.089356 0.121865 99.579622
2 206 0.000924 0.001525 0.002284 0.004005 0.008199 0.015122 0.023647 0.035045 0.051552 0.077185 0.110036 99.670479
2 207 0.002368 0.003566 0.004850 0.007575 0.013001 0.019859 0.027036 0.036786 0.050448 0.069720 0.092591 99.672199
2 208 0.003799 0.005772 0.007546 0.010999 0.017306 0.025000 0.033206 0.044609 0.060640 0.082837 0.109199 99.599083
2 209 0.001242 0.002141 0.003295 0.005599 0.010533 0.017997 0.026816 0.038613 0.055529 0.081343 0.114363 99.642531
2 210 0.001347 0.002056 0.002805 0.004565 0.008623 0.014693 0.021702 0.031321 0.045317 0.066331 0.092139 99.709096
2 211 0.002326 0.003652 0.005021 0.007770 0.013270 0.020334 0.027686 0.037409 0.051017 0.070536 0.093788 99.667191
2 212 0.002500 0.004238 0.006020 0.009166 0.015395 0.024015 0.033417 0.045809 0.063586 0.089689 0.121171 99.584999
2 213 0.000767 0.001304 0.002064 0.003789 0.007990 0.014798 0.022848 0.033322 0.048322 0.072091 0.102695 99.690010
2 214 0.003180 0.004846 0.006461 0.009792 0.016558 0.025530 0.034877 0.047238 0.064928 0.090746 0.121919 99.573929
2 215 0.005620 0.008176 0.010289 0.015156 0.024986 0.037089 0.048191 0.062166 0.082105 0.110857 0.144079 99.451284
2 216 0.004607 0.009338 0.013440 0.017653 0.026893 0.043461 0.061915 0.080411 0.103893 0.141866 0.189428 99.307094
2 217 0.002961 0.005311 0.008070 0.012761 0.022944 0.039751 0.058595 0.079516 0.106921 0.148717 0.198666 99.315784
2 218 0.006023 0.009067 0.012302 0.019177 0.033271 0.053599 0.075441 0.102139 0.136446 0.181767 0.231466 99.139299
2 219 0.007706 0.012337 0.017511 0.027334 0.046782 0.072605 0.097431 0.124854 0.158383 0.200906 0.244123 98.990027
2 220 0.014869 0.023073 0.030407 0.043259 0.067105 0.095533 0.119677 0.145746 0.178736 0.219266 0.258254 98.804075
2 221 0.021806 0.029179 0.036080 0.052526 0.083707 0.117649 0.143227 0.169347 0.200263 0.235766 0.266568 98.643879
2 222 0.029187 0.043052 0.055326 0.074215 0.102123 0.129032 0.148449 0.167262 0.188737 0.213939 0.236949 98.611729
2 223 0.034178 0.047629 0.053663 0.065697 0.087530 0.107732 0.118568 0.129111 0.144776 0.165330 0.182761 98.863028
2 224 0.023632 0.038029 0.046234 0.054280 0.069900 0.088901 0.101754 0.110923 0.122249 0.138921 0.154043 99.051138
2 225 0.016163 0.020941 0.024584 0.034068 0.050893 0.065601 0.074558 0.084127 0.095466 0.107663 0.116380 99.309555
2 226 0.008686 0.012282 0.015631 0.022587 0.034874 0.046030 0.053915 0.063311 0.074783 0.086572 0.095110 99.486217
2 227 0.007020 0.009181 0.011504 0.017429 0.028154 0.037653 0.044502 0.053503 0.064772 0.076817 0.086139 99.563324
2 228 0.006429 0.008891 0.010850 0.015496 0.024223 0.032656 0.038942 0.046979 0.057445 0.069533 0.079652 99.608906
2 229 0.003984 0.006224 0.008386 0.012168 0.018982 0.026135 0.032413 0.040368 0.050475 0.062351 0.072823 99.665693
2 230 0.005053 0.006646 0.008422 0.012876 0.020429 0.028094 0.034735 0.043743 0.055039 0.069188 0.083240 99.632532
3 4 0.000000 0.000000 0.000000 0.000000 0.000000 0.000000 0.000000 0.000000 0.000000 0.000000 0.000000 0.000000
3 5 2.693646 23.157011 16.292126 26.093763 11.688454 6.443537 3.671446 1.957972 0.638194 0.535075 0.190759 6.638015
3 6 1.311031 10.531857 4.441930 6.560389 5.956196 16.896156 22.139149 16.737186 6.087148 2.164719 0.531870 6.642365
3 7 0.998683 8.694192 4.205742 6.807183 6.938231 13.750462 15.094043 14.755447 12.277013 7.840561 2.257781 6.380661
3 8 3.154250 13.075931 7.234078 15.884791 20.205580 18.329544 8.253200 4.005529 2.156922 1.755253 0.817145 5.127776
3 9 0.358410 0.639298 0.785126 2.289635 6.727558 15.626054 27.502129 16.048970 9.725649 4.867729 2.622559 12.806885
3 10 0.044291 0.107383 0.150528 0.395058 0.755032 2.099984 6.340616 6.400830 10.566900 17.802567 25.891948 29.444864
3 11 0.084505 0.180651 0.283789 0.612650 1.236993 2.755365 7.370889 8.067780 13.505293 17.216864 20.034631 28.650591
3 12 0.295423 0.563016 0.880526 1.597804 2.390687 3.848554 9.281342 10.087977 14.178516 13.139283 13.536534 30.200339
3 13 0.040748 0.068211 0.107153 0.237841 0.455470 0.885038 2.251995 2.556752 4.224668 5.903723 10.937896 72.330503
3 14 0.014202 0.021950 0.030883 0.063284 0.121867 0.253268 0.678292 0.754986 1.137500 1.519750 2.921621 92.482399
3 15 0.004124 0.007392 0.011097 0.019202 0.031718 0.053442 0.084965 0.138083 0.228346 0.404493 0.717767 98.299372
3 16 0.001968 0.003302 0.004826 0.009065 0.017639 0.035130 0.062294 0.108680 0.188598 0.348854 0.639946 98.579701
3 17 0.004846 0.009310 0.018195 0.045011 0.106934 0.229612 0.451308 0.904975 1.828318 3.684252 6.928802 85.788433
3 18 0.007216 0.014647 0.025974 0.052437 0.105504 0.204304 0.373451 0.708348 1.400166 2.823684 5.456794 88.827475
3 19 0.000694 0.001192 0.001876 0.003877 0.008072 0.016699 0.031727 0.060269 0.112622 0.225485 0.452520 99.084965
3 20 0.000598 0.001058 0.001880 0.004653 0.011905 0.028149 0.060305 0.129392 0.275395 0.596466 1.227745 97.662453
3 21 0.003814 0.008648 0.018407 0.045992 0.120589 0.300564 0.692153 1.559500 3.429739 6.946753 12.131453 74.742386
3 22 0.001210 0.002611 0.004924 0.011169 0.027586 0.065606 0.134960 0.266362 0.535443 1.100231 2.140623 95.709276
3 23 0.000473 0.000751 0.001167 0.002543 0.005515 0.011203 0.021238 0.041228 0.080389 0.163056 0.326473 99.345962
3 24 0.001439 0.002722 0.005108 0.012450 0.031311 0.070541 0.141213 0.283475 0.576648 1.168974 2.221510 95.484606
3 25 0.006207 0.015557 0.030055 0.059902 0.132718 0.307436 0.627877 1.173442 2.140741 3.886937 6.615536 85.003593
3 26 0.001986 0.003362 0.005651 0.012706 0.029889 0.062487 0.113062 0.203980 0.377680 0.700404 1.213394 97.275398
3 27 0.000240 0.000373 0.000630 0.001475 0.003634 0.007822 0.014656 0.028786 0.057585 0.114034 0.212096 99.558672
3 28 0.001751 0.002847 0.004909 0.011085 0.026809 0.055747 0.100405 0.189252 0.367549 0.691907 1.205142 97.342594
3 29 0.002082 0.004982 0.009003 0.016060 0.034084 0.075306 0.138640 0.234093 0.395319 0.685507 1.134044 97.270880
3 30 0.001000 0.001542 0.002361 0.004640 0.009906 0.019361 0.032202 0.053874 0.092708 0.162721 0.270950 99.348738
3 31 0.000844 0.001254 0.001880 0.003750 0.008274 0.016504 0.028304 0.049715 0.090013 0.163954 0.280689 99.354818
3 32 0.001552 0.002641 0.004474 0.009191 0.020039 0.039360 0.067440 0.116763 0.203068 0.346733 0.557095 98.631641
3 33 0.003853 0.005563 0.007874 0.014568 0.028959 0.048691 0.069589 0.102954 0.159026 0.246279 0.362338 98.950304
3 34 0.002278 0.003944 0.005627 0.008947 0.016154 0.028343 0.042297 0.060930 0.090220 0.139965 0.208955 99.392338
3 35 0.001904 0.003146 0.004655 0.008155 0.015825 0.029439 0.046059 0.069575 0.106240 0.168983 0.258925 99.287096
3 36 0.002757 0.004695 0.007208 0.012417 0.023208 0.041267 0.062932 0.091545 0.131692 0.194990 0.281507 99.145781
3 37 0.006355 0.009665 0.013429 0.021584 0.036215 0.054507 0.071408 0.092068 0.119912 0.161507 0.214526 99.198827
3 38 0.008660 0.014048 0.018762 0.026487 0.038312 0.052170 0.064529 0.080834 0.104970 0.141706 0.189155 99.260367
3 39 0.004109 0.006022 0.008326 0.013962 0.025261 0.041194 0.057366 0.077664 0.105272 0.146327 0.197298 99.317196
3 40 0.006574 0.010154 0.013889 0.021158 0.033483 0.049003 0.064056 0.082337 0.106255 0.140955 0.184508 99.287634
3 41 0.005781 0.009249 0.012098 0.017420 0.028293 0.044822 0.060748 0.077044 0.097851 0.131436 0.174253 99.341007
3 42 0.003094 0.005175 0.007588 0.012053 0.020733 0.034387 0.049302 0.065968 0.086549 0.118371 0.159415 99.437368
3 43 0.005432 0.007533 0.009902 0.015625 0.025850 0.038267 0.050042 0.065250 0.085603 0.114042 0.148629 99.433827
3 44 0.005718 0.007959 0.010423 0.016109 0.025840 0.036908 0.047115 0.060708 0.079332 0.104886 0.135742 99.469260
3 45 0.004556 0.006382 0.008389 0.013121 0.021819 0.032514 0.042600 0.055602 0.073377 0.098284 0.128297 99.515062
3 46 0.005486 0.007483 0.009460 0.014242 0.022571 0.032147 0.040820 0.052306 0.068210 0.090366 0.117170 99.539743
3 47 0.003323 0.005214 0.007142 0.010706 0.017227 0.026194 0.035078 0.045405 0.059201 0.079686 0.105314 99.605511
3 48 0.003488 0.005015 0.006595 0.010101 0.016494 0.024472 0.032033 0.041544 0.054368 0.072437 0.094414 99.639040
3 49 0.003533 0.004990 0.006509 0.009979 0.016461 0.024796 0.032933 0.043128 0.056673 0.076290 0.100522 99.624186
3 50 0.003591 0.005376 0.007143 0.010760 0.017435 0.025756 0.033405 0.042399 0.054233 0.070916 0.090486 99.638496
3 51 0.003586 0.004889 0.006218 0.009588 0.015683 0.022383 0.028326 0.036409 0.047771 0.063490 0.081960 99.679697
3 52 0.001162 0.001791 0.002512 0.004123 0.007564 0.012787 0.018684 0.026462 0.037760 0.055481 0.078771 99.752903
3 53 0.001445 0.002127 0.003059 0.005335 0.009974 0.016439 0.023671 0.033573 0.047432 0.067244 0.092044 99.697663
3 54 0.002455 0.003501 0.004723 0.007743 0.013546 0.020436 0.026666 0.034385 0.044829 0.059246 0.075853 99.706617
3 55 0.002064 0.003276 0.004481 0.006902 0.011613 0.017705 0.023512 0.030561 0.040542 0.055307 0.073182 99.730854
3 56 0.000733 0.001143 0.001657 0.002929 0.005994 0.010984 0.016886 0.024938 0.037166 0.056651 0.081541 99.759378
3 57 0.002862 0.004119 0.005636 0.009281 0.016267 0.024592 0.032214 0.041944 0.055442 0.074990 0.099461 99.633190
3 58 0.004051 0.005552 0.007006 0.010615 0.017322 0.024930 0.031513 0.039905 0.051430 0.067394 0.085782 99.654503
3 59 0.003896 0.004966 0.006366 0.010384 0.017527 0.024925 0.031548 0.041139 0.054164 0.070485 0.088146 99.646454
3 60 0.002932 0.005030 0.007140 0.010442 0.016917 0.027428 0.038336 0.048939 0.061351 0.082228 0.109925 99.589329
3 61 0.006670 0.008814 0.010421 0.015156 0.023998 0.034816 0.044678 0.056924 0.072915 0.095953 0.123816 99.505842
3 62 0.005983 0.010098 0.015219 0.022592 0.033382 0.048501 0.064667 0.084288 0.110613 0.150793 0.202908 99.250954
3 63 0.011445 0.015157 0.018150 0.027106 0.043244 0.059061 0.070988 0.088186 0.114404 0.149665 0.188514 99.214084
3 64 0.002507 0.004059 0.006199 0.011026 0.021111 0.034933 0.048723 0.066078 0.091090 0.126890 0.169209 99.418177
3 65 0.000917 0.001504 0.002394 0.004777 0.011308 0.023444 0.039029 0.060806 0.094593 0.148575 0.216891 99.395761
3 66 0.006934 0.010684 0.015548 0.026360 0.047600 0.075143 0.102179 0.136578 0.184686 0.249942 0.325055 98.819290
3 67 0.005967 0.009769 0.014306 0.023038 0.040358 0.064747 0.089095 0.116904 0.154114 0.205867 0.264514 99.011324
3 68 0.004724 0.007496 0.010826 0.017645 0.031626 0.053122 0.077484 0.108632 0.153259 0.217664 0.294480 99.023045
3 69 0.009247 0.013243 0.018191 0.030453 0.057623 0.096836 0.136671 0.185035 0.250331 0.334744 0.421725 98.445900
3 70 0.024605 0.039120 0.053620 0.078141 0.121083 0.171174 0.211084 0.252099 0.304802 0.369858 0.435969 97.938448
3 71 0.044282 0.053808 0.065419 0.100017 0.158425 0.211393 0.246709 0.288672 0.341189 0.397077 0.446190 97.646816
3 72 0.029946 0.051621 0.075361 0.109395 0.162799 0.227634 0.281868 0.327975 0.376466 0.436785 0.498823 97.421329
3 73 0.051772 0.081531 0.107303 0.147290 0.208313 0.273116 0.320103 0.363701 0.416855 0.481188 0.547218 97.001608
3 74 0.017514 0.026481 0.038550 0.063294 0.109451 0.172063 0.233099 0.297895 0.370837 0.458558 0.547566 97.664692
3 75 0.012483 0.019427 0.028411 0.046469 0.081365 0.133577 0.189046 0.251123 0.326344 0.425159 0.533821 97.952772
3 76 0.017072 0.030361 0.043248 0.060505 0.092809 0.146545 0.201949 0.254580 0.316882 0.410718 0.524400 97.900930
3 77 0.015454 0.024414 0.034263 0.052270 0.084622 0.129847 0.173472 0.222131 0.285444 0.377555 0.489910 98.110619
3 78 0.010971 0.013945 0.018826 0.033145 0.060466 0.092944 0.124776 0.171935 0.242506 0.337133 0.445468 98.447886
3 79 0.004384 0.006423 0.009316 0.017053 0.033813 0.057953 0.084186 0.122408 0.182877 0.271268 0.377522 98.832796
3 80 0.003645 0.005688 0.008831 0.016802 0.034919 0.062835 0.094431 0.137798 0.203605 0.301256 0.420375 98.709814
3 81 0.005509 0.009247 0.014115 0.023957 0.042782 0.069097 0.098502 0.138359 0.197496 0.283439 0.391075 98.726422
3 82 0.001164 0.002102 0.003235 0.005671 0.011958 0.024472 0.041313 0.064423 0.101093 0.165301 0.256671 99.322600
3 83 0.000947 0.001475 0.002373 0.004915 0.011384 0.022930 0.038435 0.062706 0.102631 0.168667 0.259301 99.324236
3 84 0.004413 0.007317 0.011275 0.019589 0.036416 0.060896 0.088813 0.126723 0.182169 0.263467 0.366321 98.832598
3 85 0.005017 0.007379 0.010460 0.018062 0.033899 0.056082 0.080362 0.114441 0.165307 0.237390 0.324580 98.947024
3 86 0.001641 0.002245 0.003269 0.006484 0.014290 0.026181 0.040428 0.063342 0.102208 0.162972 0.241434 99.335506
3 87 0.002876 0.004547 0.006867 0.012275 0.024235 0.043338 0.066196 0.097977 0.146145 0.220213 0.316283 99.059045
3 88 0.006768 0.011485 0.017078 0.027427 0.047566 0.076248 0.106185 0.143376 0.197856 0.278254 0.379608 98.708151
3 89 0.004375 0.006598 0.009600 0.016605 0.031393 0.054004 0.079858 0.114254 0.164521 0.239000 0.333116 98.946680
3 90 0.004948 0.007501 0.010895 0.018868 0.035812 0.060836 0.088570 0.126176 0.183159 0.266087 0.367038 98.830106
3 91 0.011591 0.017871 0.024530 0.038163 0.066440 0.108623 0.151359 0.199764 0.265761 0.360789 0.472908 98.282201
3 92 0.013892 0.021874 0.030966 0.048725 0.084261 0.136442 0.188516 0.246108 0.323216 0.430688 0.553181 97.922129
3 93 0.013782 0.023446 0.033917 0.052160 0.092013 0.157575 0.224664 0.289337 0.367951 0.477378 0.596082 97.671696
3 94 0.027584 0.041351 0.055348 0.082912 0.136143 0.208500 0.271402 0.329985 0.399028 0.489742 0.583401 97.374603
3 95 0.037787 0.059768 0.081956 0.119443 0.183841 0.258326 0.314459 0.366421 0.431805 0.510261 0.583412 97.052523
3 96 0.070857 0.089995 0.106544 0.150966 0.224493 0.290205 0.327254 0.367128 0.421486 0.482488 0.533770 96.934809
3 97 0.070608 0.099610 0.124779 0.170592 0.239377 0.301203 0.336375 0.370864 0.418310 0.473739 0.521803 96.872740
3 98 0.091978 0.116034 0.130277 0.170275 0.235497 0.295406 0.329113 0.364510 0.413697 0.470847 0.519989 96.862377
3 99 0.067106 0.096128 0.118959 0.158451 0.220081 0.283859 0.325716 0.363695 0.412809 0.473348 0.530033 96.949816
3 100 0.044009 0.061487 0.078945 0.114289 0.174051 0.241528 0.291973 0.339761 0.396925 0.465639 0.531351 97.260040
3 101 0.038823 0.054303 0.069523 0.100834 0.156104 0.221507 0.272652 0.322372 0.383993 0.460993 0.536601 97.382293
3 102 0.034716 0.051698 0.069290 0.101346 0.154193 0.214031 0.260583 0.306873 0.366061 0.439653 0.514081 97.487475
3 103 0.025641 0.034450 0.044679 0.068596 0.111611 0.163115 0.206985 0.256260 0.319908 0.399522 0.482110 97.887125
3 104 0.010675 0.017515 0.024969 0.038567 0.067136 0.112877 0.160072 0.208763 0.271277 0.361135 0.463816 98.263197
3 105 0.011548 0.019201 0.026877 0.039982 0.067421 0.112339 0.158395 0.204845 0.265004 0.355728 0.465165 98.273495
3 106 0.009330 0.014646 0.021468 0.034984 0.060260 0.093691 0.126120 0.163999 0.215090 0.284063 0.363831 98.612519
3 107 0.007775 0.010188 0.014049 0.025083 0.046804 0.071869 0.095613 0.129906 0.180422 0.243912 0.312880 98.861500
3 108 0.002445 0.003652 0.005411 0.010087 0.021461 0.039704 0.061342 0.091904 0.138699 0.204345 0.277158 99.143789
3 109 0.009362 0.013223 0.017946 0.030010 0.054800 0.086434 0.114717 0.148004 0.193328 0.253426 0.318518 98.760235
3 110 0.014371 0.027199 0.040467 0.056274 0.078515 0.103338 0.123470 0.145703 0.179760 0.230134 0.292238 98.708531
3 111 0.005919 0.008304 0.011219 0.018592 0.034132 0.056829 0.080720 0.109635 0.147263 0.198470 0.256810 99.072103
3 112 0.002921 0.004441 0.006548 0.011608 0.022653 0.039799 0.059659 0.085950 0.122600 0.174722 0.236133 99.232963
3 113 0.009238 0.014613 0.020444 0.031429 0.050743 0.074927 0.097008 0.123850 0.162614 0.219569 0.290558 98.905010
3 114 0.005906 0.010828 0.016018 0.023603 0.038413 0.062810 0.089071 0.116747 0.152311 0.207558 0.278554 98.998180
3 115 0.004073 0.005619 0.007484 0.012293 0.022191 0.037197 0.054245 0.077663 0.111288 0.162020 0.227025 99.278906
3 116 0.003505 0.005168 0.007269 0.012240 0.022461 0.038096 0.055985 0.080675 0.117137 0.172675 0.244816 99.239973
3 117 0.006336 0.009356 0.013044 0.021387 0.037570 0.060520 0.085200 0.118424 0.166822 0.237952 0.327914 98.915476
3 118 0.005933 0.009612 0.013969 0.022279 0.037737 0.060487 0.086153 0.120868 0.171793 0.248005 0.347734 98.875429
3 119 0.002896 0.004390 0.006423 0.011324 0.021707 0.038728 0.059468 0.088875 0.132613 0.202352 0.297354 99.133871
3 120 0.003665 0.006368 0.009487 0.015407 0.028375 0.050752 0.077481 0.113045 0.167842 0.257041 0.376926 98.893612
3 121 0.006683 0.010109 0.015264 0.027778 0.054030 0.091604 0.132120 0.186327 0.262536 0.367422 0.487622 98.358505
3 122 0.007588 0.011948 0.017697 0.031016 0.059406 0.101139 0.144902 0.199634 0.274305 0.376619 0.490875 98.284874
3 123 0.002080 0.003596 0.005835 0.011074 0.024651 0.051942 0.088314 0.135488 0.200261 0.301062 0.423524 98.752172
3 124 0.013363 0.020425 0.030087 0.051812 0.093906 0.147217 0.195520 0.252871 0.328123 0.427130 0.534030 97.905514
3 125 0.038164 0.060566 0.080960 0.114783 0.170567 0.232751 0.280476 0.332815 0.403231 0.497544 0.600577 97.187563
3 126 0.028891 0.042069 0.053431 0.077400 0.121003 0.176138 0.224886 0.280809 0.354034 0.454459 0.568561 97.618315
3 127 0.004836 0.009193 0.015488 0.026269 0.048440 0.087715 0.134205 0.186304 0.252579 0.360339 0.501164 98.373466
3 128 0.021387 0.028105 0.035958 0.056571 0.093738 0.136693 0.175518 0.227958 0.299916 0.397999 0.514456 98.011698
3 129 0.008170 0.013326 0.020698 0.037636 0.073298 0.126782 0.188578 0.276097 0.406028 0.597928 0.840681 97.410780
3 130 0.001629 0.002866 0.004801 0.009560 0.021589 0.044414 0.075335 0.121611 0.196265 0.322617 0.500003 98.699309
3 131 0.003071 0.004061 0.006047 0.012667 0.027682 0.046999 0.067919 0.103989 0.165311 0.256847 0.372410 98.932995
3 132 0.006017 0.009674 0.014529 0.026361 0.052262 0.091102 0.136184 0.203909 0.312090 0.478500 0.696383 97.972990
3 133 0.002237 0.004333 0.007689 0.015414 0.034967 0.072910 0.127728 0.215555 0.367131 0.630014 1.012922 97.509104
3 134 0.001652 0.002406 0.003770 0.008035 0.018311 0.034402 0.055142 0.092232 0.160006 0.272879 0.431465 98.919701
3 135 0.003744 0.005240 0.007252 0.013188 0.025342 0.040956 0.057881 0.086676 0.136505 0.215808 0.325431 99.081972
3 136 0.001833 0.003677 0.006225 0.011438 0.023955 0.048935 0.085892 0.144924 0.247559 0.432896 0.718010 98.274656
3 137 0.001534 0.002473 0.004002 0.008267 0.018495 0.036126 0.060607 0.103862 0.184332 0.328499 0.552201 98.699600
3 138 0.000849 0.001267 0.001842 0.003466 0.007027 0.012679 0.020107 0.032972 0.055684 0.095508 0.156333 99.612268
3 139 0.001002 0.001664 0.002599 0.004832 0.009555 0.017461 0.028362 0.047029 0.080453 0.141442 0.239488 99.426113
3 140 0.000746 0.001441 0.002536 0.005138 0.011616 0.025535 0.049268 0.093416 0.178253 0.345291 0.631047 98.655714
3 141 0.000638 0.000940 0.001453 0.003035 0.006566 0.012281 0.020610 0.037297 0.070579 0.133914 0.238864 99.473821
3 142 0.000238 0.000406 0.000628 0.001171 0.002437 0.004795 0.008362 0.014718 0.026541 0.050596 0.093773 99.796333
3 143 0.000326 0.000556 0.000935 0.001964 0.004486 0.009519 0.018026 0.035221 0.070552 0.144500 0.280014 99.433901
3 144 0.000678 0.001009 0.001596 0.003392 0.007548 0.014603 0.025655 0.048586 0.095206 0.184929 0.335929 99.280869
3 145 0.000425 0.000677 0.001022 0.001958 0.004098 0.007797 0.013256 0.023451 0.042720 0.079958 0.142464 99.682173
3 146 0.000363 0.000630 0.001038 0.002102 0.004837 0.010409 0.019257 0.035404 0.067051 0.131763 0.245523 99.481628
3 147 0.001908 0.003283 0.005425 0.010630 0.022333 0.042452 0.071862 0.124856 0.224428 0.404459 0.688533 98.399834
3 148 0.001338 0.002158 0.003601 0.007769 0.018372 0.036776 0.063073 0.112034 0.208687 0.384431 0.648352 98.513411
3 149 0.000483 0.000871 0.001512 0.003322 0.008853 0.021683 0.042580 0.077302 0.139593 0.260374 0.452468 98.990959
3 150 0.003731 0.007065 0.012744 0.026824 0.064396 0.137108 0.239874 0.398576 0.664305 1.087555 1.620974 95.736849
3 151 0.015090 0.027441 0.043813 0.078336 0.155215 0.273430 0.409676 0.604829 0.915284 1.363377 1.887160 94.226351
3 152 0.002785 0.004436 0.007530 0.017264 0.045547 0.100651 0.175819 0.293079 0.487749 0.798345 1.186369 96.880429
3 153 0.005137 0.008952 0.016686 0.039296 0.105447 0.232680 0.397159 0.623538 0.966634 1.458204 1.978411 94.167858
3 154 0.068227 0.161891 0.257873 0.371203 0.631207 1.081507 1.471730 1.684426 1.878646 2.183760 2.483945 87.725588
3 155 0.045964 0.069903 0.106089 0.195214 0.384071 0.641546 0.870465 1.093278 1.353377 1.692880 2.025280 91.521935
3 156 0.009674 0.016876 0.029238 0.061373 0.147271 0.302774 0.498217 0.747608 1.077355 1.475855 1.833274 93.800489
3 157 0.129878 0.146707 0.202659 0.388184 0.690350 0.908993 1.046658 1.271378 1.562620 1.816970 2.005037 89.830560
3 158 0.228236 0.303580 0.383745 0.583986 0.896514 1.152992 1.274529 1.400867 1.575045 1.757044 1.905019 88.538439
3 159 0.094859 0.167555 0.228573 0.313335 0.476413 0.707964 0.904252 1.064359 1.254910 1.506823 1.752841 91.528110
3 160 0.117805 0.180110 0.241737 0.340553 0.485248 0.656178 0.801799 0.947253 1.113939 1.326512 1.566092 92.222771
3 161 0.067302 0.102827 0.144669 0.224118 0.357997 0.534074 0.703610 0.883374 1.090668 1.341382 1.602893 92.947089
3 162 0.082032 0.114523 0.157052 0.251483 0.415026 0.623780 0.819085 1.033232 1.291358 1.608638 1.928532 91.675261
3 163 0.083932 0.130071 0.180941 0.281703 0.471845 0.722971 0.943279 1.157655 1.411950 1.719719 2.009087 90.886847
3 164 0.066219 0.123424 0.186898 0.280017 0.470006 0.798041 1.131213 1.404157 1.688935 2.096318 2.531516 89.223257
3 165 0.138448 0.209987 0.291560 0.455966 0.756970 1.137283 1.424842 1.646859 1.885103 2.188856 2.468210 87.395918
3 166 0.111041 0.218117 0.332531 0.492545 0.772544 1.176062 1.498757 1.699138 1.897469 2.196403 2.519357 87.086037
3 167 0.026068 0.049413 0.086286 0.163560 0.349779 0.696730 1.110525 1.524344 1.982093 2.594555 3.208029 88.208618
3 168 0.086463 0.132130 0.200531 0.371708 0.720528 1.169538 1.585515 2.039122 2.571072 3.200882 3.797006 84.125503
3 169 0.118921 0.206382 0.323775 0.578716 1.072506 1.647855 2.088768 2.525419 3.064932 3.648505 4.123714 80.600508
3 170 0.017719 0.028289 0.050927 0.124987 0.341370 0.707300 1.143012 1.765182 2.681361 3.792503 4.775476 84.571873
3 171 0.015473 0.030939 0.065503 0.167721 0.462480 0.982100 1.627499 2.487793 3.631834 4.825492 5.655438 80.047730
3 172 0.455964 0.705271 1.083266 2.101183 3.954300 5.559988 6.260390 6.773413 7.209830 7.194979 6.731872 51.969543
3 173 0.012462 0.027403 0.060506 0.154738 0.434792 0.953252 1.618601 2.591064 4.179903 6.272026 8.115524 75.579729
3 174 0.000956 0.001571 0.003476 0.012344 0.049729 0.147971 0.323030 0.655117 1.261761 2.299249 3.703528 91.541269
3 175 0.041077 0.093961 0.189411 0.417887 1.022315 2.073902 3.300506 4.697947 6.387047 8.080993 9.077603 64.617348
3 176 0.025583 0.073241 0.150923 0.285414 0.672951 1.610869 3.124116 5.091150 7.666718 10.624459 12.419736 58.254840
3 177 0.000862 0.001553 0.003268 0.009624 0.031238 0.085673 0.180883 0.357895 0.699164 1.418891 2.726301 94.484645
3 178 0.000994 0.001799 0.003814 0.011321 0.037048 0.094238 0.188698 0.372939 0.742294 1.398583 2.354725 94.793544
3 179 0.029791 0.049489 0.087528 0.200501 0.482029 0.902637 1.408172 2.195830 3.399175 4.761961 5.931753 80.551132
3 180 0.003943 0.009872 0.020230 0.041723 0.101844 0.238846 0.458598 0.807466 1.419709 2.433699 3.806471 90.657600
3 181 0.000745 0.001129 0.002043 0.005541 0.016742 0.040587 0.079065 0.152690 0.296724 0.564155 0.986430 97.854149
3 182 0.001328 0.002458 0.004635 0.010914 0.028795 0.062411 0.108838 0.185569 0.325730 0.555413 0.865469 97.848440
3 183 0.007388 0.014558 0.025091 0.047346 0.096786 0.176935 0.273952 0.410611 0.625005 0.934984 1.332391 96.054955
3 184 0.000985 0.001799 0.003398 0.008081 0.021540 0.048500 0.089177 0.159069 0.288419 0.511992 0.843806 98.023233
3 185 0.000380 0.000602 0.001050 0.002599 0.007435 0.017166 0.032031 0.059139 0.112145 0.209844 0.359738 99.197870
3 186 0.002043 0.003945 0.006431 0.011632 0.025106 0.049268 0.078371 0.116863 0.179056 0.275743 0.400702 98.850843
3 187 0.003213 0.005446 0.008855 0.017256 0.036116 0.063248 0.093398 0.138124 0.214271 0.333597 0.496739 98.589737
3 188 0.000346 0.000578 0.001036 0.002510 0.006993 0.016266 0.030760 0.056389 0.105138 0.195759 0.336940 99.247282
3 189 0.000817 0.001384 0.002246 0.004430 0.009799 0.018645 0.029682 0.046588 0.076287 0.126339 0.198106 99.485676
3 190 0.004274 0.007017 0.009896 0.015773 0.027284 0.042029 0.056058 0.074874 0.105028 0.151610 0.215185 99.290971
3 191 0.001469 0.002399 0.003869 0.007509 0.015825 0.029179 0.045618 0.070108 0.109855 0.173238 0.262569 99.278358
3 192 0.000712 0.001117 0.001773 0.003569 0.007873 0.015113 0.025010 0.041015 0.068119 0.113799 0.181590 99.540308
3 193 0.001698 0.002591 0.003818 0.006721 0.012717 0.020511 0.028513 0.040040 0.058722 0.087488 0.126604 99.610574
3 194 0.004128 0.006788 0.009385 0.014159 0.022752 0.033538 0.044293 0.059216 0.082381 0.116986 0.163614 99.442757
3 195 0.000899 0.001606 0.002612 0.004786 0.009905 0.019462 0.032689 0.051551 0.080503 0.128395 0.196898 99.470693
3 196 0.001407 0.002044 0.002893 0.005122 0.009866 0.016651 0.024601 0.036546 0.055125 0.083531 0.122146 99.640068
3 197 0.002538 0.003786 0.005304 0.008676 0.015039 0.022880 0.030655 0.041276 0.057245 0.080814 0.111256 99.620529
3 198 0.003102 0.005094 0.007434 0.011977 0.019939 0.030253 0.041443 0.056975 0.079810 0.113066 0.157497 99.473410
3 199 0.001038 0.001686 0.002529 0.004471 0.008926 0.016639 0.026495 0.040292 0.061546 0.096672 0.145420 99.594290
3 200 0.001751 0.002596 0.003656 0.006107 0.010814 0.017073 0.023861 0.033478 0.047929 0.069880 0.098975 99.683880
3 201 0.003378 0.005107 0.007009 0.011053 0.018029 0.026387 0.034793 0.046370 0.063480 0.088492 0.120973 99.574926
3 202 0.001139 0.001969 0.003012 0.005125 0.009765 0.017879 0.028196 0.041827 0.061805 0.095029 0.142622 99.591629
3 203 0.001509 0.002169 0.003029 0.005223 0.009664 0.015795 0.022486 0.031895 0.045795 0.067258 0.095930 99.699245
3 204 0.001991 0.003308 0.004738 0.007292 0.012294 0.019817 0.027897 0.036969 0.048516 0.066828 0.091497 99.678854
3 205 0.002902 0.004494 0.006236 0.009982 0.017124 0.026450 0.035994 0.048624 0.067172 0.094768 0.130139 99.556118
3 206 0.000795 0.001253 0.001926 0.003545 0.007203 0.013421 0.021779 0.033846 0.051645 0.080193 0.119706 99.664686
3 207 0.002145 0.003107 0.004321 0.007318 0.013261 0.020624 0.027965 0.038094 0.052671 0.073344 0.098302 99.658848
3 208 0.003665 0.005389 0.007225 0.011460 0.019584 0.029425 0.038638 0.050411 0.067260 0.091575 0.121065 99.554306
3 209 0.001401 0.002303 0.003454 0.005906 0.011142 0.019570 0.029891 0.043775 0.063787 0.095143 0.136912 99.586716
3 210 0.001263 0.001866 0.002632 0.004555 0.008683 0.014729 0.021668 0.031558 0.046365 0.069640 0.100617 99.696427
3 211 0.002303 0.003548 0.005059 0.008374 0.014906 0.023192 0.031527 0.042365 0.057391 0.078878 0.104821 99.627636
3 212 0.002987 0.004697 0.006594 0.010750 0.019326 0.030839 0.042227 0.056305 0.076108 0.104952 0.139438 99.505777
3 213 0.000749 0.001188 0.001864 0.003584 0.007810 0.014968 0.023945 0.036318 0.054412 0.083220 0.121131 99.650818
3 214 0.002663 0.003842 0.005333 0.009008 0.016449 0.025891 0.035405 0.048481 0.067586 0.095337 0.129320 99.560686
3 215 0.005336 0.007173 0.009646 0.016330 0.029229 0.043324 0.055232 0.070945 0.093489 0.124730 0.159721 99.384846
3 216 0.005913 0.011151 0.015317 0.020644 0.033055 0.054948 0.076891 0.095659 0.118440 0.157587 0.207546 99.202852
3 217 0.002710 0.004427 0.006644 0.011305 0.021703 0.039101 0.058889 0.081387 0.110237 0.155067 0.210662 99.297873
3 218 0.005566 0.007999 0.011284 0.018911 0.033583 0.053091 0.073171 0.099002 0.133793 0.181567 0.237152 99.144882
3 219 0.008977 0.013810 0.019314 0.030197 0.050475 0.075463 0.097723 0.123401 0.158148 0.205072 0.256595 98.960825
3 220 0.011043 0.016609 0.022874 0.035246 0.058293 0.088013 0.115336 0.144737 0.180365 0.226262 0.274989 98.826235
3 221 0.013384 0.018405 0.024471 0.038519 0.064667 0.096303 0.124525 0.156481 0.195426 0.242692 0.289561 98.735567
3 222 0.019201 0.027900 0.036436 0.053017 0.081684 0.113123 0.137923 0.163617 0.194081 0.230037 0.263708 98.679271
3 223 0.018037 0.025919 0.034240 0.050142 0.076189 0.101688 0.118595 0.133890 0.151762 0.175439 0.198060 98.916038
3 224 0.016712 0.025245 0.031246 0.041092 0.059248 0.079728 0.094387 0.106992 0.122038 0.142941 0.163567 99.116806
3 225 0.012555 0.016088 0.019719 0.028905 0.043911 0.056681 0.065574 0.076766 0.090576 0.106595 0.121056 99.361572
3 226 0.006958 0.009741 0.012829 0.019270 0.030072 0.040116 0.048001 0.057590 0.068898 0.081730 0.093355 99.531439
3 227 0.006605 0.008561 0.010618 0.015995 0.025726 0.034754 0.041463 0.050086 0.060701 0.072661 0.082974 99.589857
3 228 0.005913 0.007950 0.009801 0.014297 0.022467 0.030428 0.036378 0.043626 0.052527 0.063565 0.073914 99.639134
3 229 0.004106 0.006091 0.007932 0.011400 0.017675 0.024373 0.030142 0.037077 0.045386 0.055694 0.065532 99.694590
3 230 0.004915 0.006324 0.007954 0.012179 0.019199 0.026231 0.031995 0.039537 0.048827 0.061406 0.074953 99.666479
4 5 0.000000 0.000000 0.000000 0.000000 0.000000 0.000000 0.000000 0.000000 0.000000 0.000000 0.000000 0.000000
4 6 2.635120 22.856719 16.087674 24.726723 12.805448 8.146249 4.807448 2.224892 0.909019 0.720260 0.152277 3.928171
4 7 4.120278 19.786246 8.368512 14.774868 17.047313 17.274846 9.260458 3.769896 1.377057 0.784204 0.163335 3.272986
4 8 18.797990 32.499602 11.084115 11.968550 6.560300 6.562737 4.434470 2.558590 1.438516 1.000437 0.346563 2.748129
4 9 10.548351 36.707307 11.829412 11.879126 8.282855 7.788571 4.778394 2.862233 1.517333 1.033083 0.410558 2.362776
4 10 0.103097 0.274541 0.367415 0.987546 5.131089 21.377444 35.926364 15.209197 7.515812 3.972330 2.449092 6.686072
4 11 0.203500 0.480680 0.729211 1.947328 8.397213 21.219347 28.283382 13.671865 9.060273 5.536488 3.670597 6.800117
4 12 0.373395 1.291157 3.834200 9.871926 13.161472 12.780626 16.124115 10.473892 9.126817 6.434551 5.509153 11.018698
4 13 0.074269 0.227801 0.467287 0.989543 2.285140 5.788119 15.751430 14.838758 17.032182 13.363437 11.469027 17.713007
4 14 0.018485 0.038783 0.063958 0.131440 0.282297 0.696983 2.417402 3.513911 7.131730 9.816046 14.941255 60.947708
4 15 0.010035 0.022586 0.035173 0.062788 0.112304 0.231781 0.658180 0.818256 1.511347 2.398832 5.220268 88.918449
4 16 0.002765 0.005826 0.010395 0.020268 0.038205 0.075200 0.145470 0.293791 0.606820 1.286372 2.573870 94.941019
4 17 0.015340 0.040336 0.097147 0.271394 0.826174 2.108613 4.368045 8.037113 13.139712 17.107693 17.308608 36.679824
4 18 0.014266 0.035211 0.068476 0.146666 0.370856 0.926276 1.998526 4.118927 8.625670 16.318161 23.202351 44.174612
4 19 0.000872 0.001737 0.003034 0.006610 0.013529 0.028110 0.057496 0.127788 0.294163 0.728553 1.835614 96.902498
4 20 0.001744 0.003961 0.008868 0.023531 0.063315 0.164128 0.393080 0.889849 1.877651 3.677542 6.472043 86.424290
4 21 0.014008 0.046639 0.132751 0.381745 1.195195 3.176709 6.716169 11.701106 17.619760 20.805035 18.056201 20.154681
4 22 0.002387 0.006569 0.014080 0.032300 0.087336 0.251035 0.635923 1.483776 3.451802 7.785985 14.985001 71.263804
4 23 0.000452 0.000838 0.001513 0.003646 0.008272 0.018512 0.041114 0.095567 0.217715 0.509852 1.198103 97.904417
4 24 0.003479 0.008194 0.018329 0.047836 0.129620 0.323319 0.715670 1.524169 3.192410 6.210709 10.464532 77.361734
4 25 0.015479 0.053536 0.124983 0.260831 0.633126 1.646041 3.625508 6.561999 10.527022 14.608039 16.737341 45.206093
4 26 0.001862 0.003806 0.007714 0.019611 0.051714 0.123165 0.256600 0.530707 1.108334 2.255047 4.206532 91.434908
4 27 0.000910 0.001607 0.002937 0.007065 0.016312 0.035500 0.073415 0.156512 0.330349 0.684399 1.360221 97.330778
4 28 0.003398 0.006708 0.012795 0.028814 0.072470 0.164504 0.322294 0.643437 1.300706 2.449096 4.050558 90.945221
4 29 0.002869 0.009221 0.021260 0.039346 0.080362 0.181261 0.354032 0.617238 1.051593 1.812292 2.963731 92.866795
4 30 0.000869 0.001486 0.002473 0.004980 0.010639 0.021998 0.040366 0.073834 0.135201 0.251999 0.453891 99.002262
4 31 0.000836 0.001400 0.002304 0.004740 0.010469 0.021220 0.038185 0.072029 0.141522 0.277112 0.512607 98.917578
4 32 0.002113 0.004098 0.007399 0.014744 0.030457 0.059620 0.106508 0.196311 0.365680 0.663469 1.133012 97.416588
4 33 0.003170 0.005005 0.007472 0.013525 0.025840 0.045900 0.072741 0.117764 0.194077 0.322374 0.517037 98.675097
4 34 0.002181 0.004209 0.006352 0.009657 0.015810 0.026968 0.041632 0.061902 0.092925 0.149236 0.240374 99.348755
4 35 0.002062 0.004125 0.006766 0.011102 0.019073 0.033949 0.054124 0.082850 0.127647 0.210112 0.346272 99.101916
4 36 0.003239 0.006580 0.010600 0.016004 0.024920 0.041168 0.063628 0.096227 0.145157 0.227739 0.356846 99.007895
4 37 0.004160 0.007140 0.010436 0.016071 0.025964 0.041237 0.058250 0.078701 0.105899 0.150696 0.216005 99.285442
4 38 0.004665 0.008117 0.011702 0.017374 0.026466 0.039701 0.053945 0.071367 0.094780 0.132766 0.187105 99.352013
4 39 0.003684 0.005983 0.008540 0.013489 0.022597 0.036639 0.052404 0.072224 0.099126 0.142288 0.202685 99.340342
4 40 0.005778 0.010421 0.014985 0.020904 0.029576 0.042365 0.055974 0.071599 0.092182 0.125871 0.173901 99.356443
4 41 0.004281 0.008302 0.012257 0.016726 0.024240 0.037788 0.053061 0.067806 0.084653 0.114608 0.157936 99.418340
4 42 0.002841 0.005485 0.008296 0.012089 0.019329 0.031865 0.045971 0.060409 0.077730 0.106294 0.145072 99.484619
4 43 0.003828 0.006260 0.008851 0.013361 0.021435 0.032691 0.043866 0.056419 0.072542 0.097114 0.128239 99.515394
4 44 0.003532 0.005487 0.007500 0.011392 0.018688 0.028573 0.038148 0.049114 0.063572 0.085042 0.111516 99.577437
4 45 0.004068 0.006274 0.008195 0.011877 0.018945 0.028477 0.037349 0.047525 0.061621 0.082907 0.109579 99.583181
4 46 0.003811 0.005884 0.007791 0.011309 0.017836 0.026651 0.034820 0.043799 0.055783 0.074331 0.097988 99.619999
4 47 0.002270 0.003950 0.005672 0.008434 0.013796 0.021821 0.029796 0.038058 0.048846 0.065816 0.087403 99.674137
4 48 0.002409 0.003987 0.005704 0.008532 0.013460 0.020409 0.027490 0.035225 0.044874 0.059638 0.078614 99.699659
4 49 0.003864 0.005929 0.007415 0.010384 0.016641 0.025150 0.032407 0.039977 0.050506 0.067554 0.089246 99.650930
4 50 0.002671 0.004561 0.006451 0.009520 0.015377 0.023583 0.031090 0.038415 0.047802 0.062565 0.080490 99.677479
4 51 0.003011 0.004405 0.005512 0.008044 0.013237 0.020149 0.026345 0.033321 0.042881 0.057533 0.075283 99.710276
4 52 0.001488 0.002605 0.003764 0.005702 0.009528 0.015398 0.021754 0.029325 0.040136 0.057686 0.081521 99.731096
4 53 0.001895 0.003095 0.004354 0.006808 0.011798 0.019112 0.026689 0.035756 0.048514 0.068492 0.095006 99.678478
4 54 0.001988 0.003026 0.004132 0.006668 0.011831 0.018614 0.024850 0.031964 0.041574 0.055625 0.072442 99.727283
4 55 0.001507 0.002518 0.003568 0.005525 0.009496 0.015375 0.021493 0.028404 0.037520 0.051659 0.069567 99.753370
4 56 0.000985 0.001696 0.002521 0.004253 0.008297 0.014755 0.021514 0.029484 0.041456 0.061265 0.087315 99.726461
4 57 0.003869 0.005978 0.007419 0.010658 0.017667 0.026753 0.034372 0.043254 0.056114 0.076202 0.101854 99.615860
4 58 0.002979 0.004746 0.006445 0.009658 0.015975 0.024110 0.030803 0.037624 0.047184 0.062327 0.080428 99.677723
4 59 0.002995 0.004472 0.005978 0.009229 0.015697 0.024292 0.031816 0.039654 0.049928 0.065771 0.084612 99.665554
4 60 0.002689 0.005208 0.007112 0.009815 0.016743 0.029238 0.039555 0.046050 0.055538 0.075864 0.103390 99.608797
4 61 0.003657 0.007019 0.011614 0.016259 0.021909 0.031836 0.043230 0.054532 0.067251 0.089433 0.120174 99.533087
4 62 0.010440 0.015673 0.017572 0.022026 0.032177 0.048658 0.065359 0.083768 0.108552 0.148537 0.202031 99.245209
4 63 0.005827 0.009309 0.013499 0.021270 0.033836 0.048589 0.061477 0.076387 0.097334 0.129586 0.169582 99.333306
4 64 0.001824 0.003144 0.004634 0.007608 0.014166 0.025069 0.037147 0.050842 0.069558 0.099353 0.137758 99.548895
4 65 0.001152 0.002159 0.003448 0.006240 0.013470 0.026334 0.040758 0.058398 0.086947 0.136064 0.202096 99.422939
4 66 0.007272 0.012512 0.016984 0.024109 0.038532 0.061502 0.086243 0.115364 0.156200 0.219103 0.300510 98.961670
4 67 0.003518 0.006269 0.009270 0.014272 0.024624 0.041502 0.059720 0.079812 0.107430 0.151184 0.206586 99.295809
4 68 0.003804 0.006683 0.009648 0.014405 0.023736 0.039371 0.057388 0.078916 0.109769 0.159752 0.227907 99.268625
4 69 0.006092 0.009579 0.013662 0.022130 0.040183 0.068451 0.100064 0.140207 0.198452 0.283317 0.384789 98.733078
4 70 0.009375 0.017782 0.027546 0.041063 0.066398 0.107087 0.149556 0.192525 0.245967 0.321727 0.410044 98.410927
4 71 0.011103 0.017330 0.025661 0.043363 0.079148 0.128441 0.175343 0.226703 0.290560 0.369505 0.450269 98.182573
4 72 0.007981 0.015604 0.026010 0.043091 0.078094 0.137358 0.202479 0.265352 0.335743 0.429771 0.531611 97.926908
4 73 0.014998 0.027763 0.044059 0.069527 0.115513 0.182942 0.251472 0.318472 0.392213 0.484334 0.584184 97.514523
4 74 0.008560 0.014547 0.021896 0.034998 0.060691 0.102188 0.148808 0.202780 0.274093 0.376013 0.497719 98.257707
4 75 0.006719 0.011969 0.018280 0.029069 0.051007 0.088348 0.130953 0.179353 0.244757 0.343306 0.464563 98.431679
4 76 0.011102 0.022916 0.035528 0.049053 0.073557 0.117195 0.163988 0.208348 0.263692 0.354513 0.474368 98.225737
4 77 0.012944 0.021927 0.031603 0.047435 0.075854 0.116529 0.155476 0.197305 0.253093 0.339009 0.447742 98.301083
4 78 0.016321 0.020132 0.025154 0.040838 0.069398 0.101002 0.129605 0.172077 0.236697 0.324343 0.427522 98.436906
4 79 0.006653 0.010451 0.015236 0.026183 0.047954 0.077185 0.106267 0.145474 0.205534 0.293913 0.403523 98.661623
4 80 0.004707 0.007594 0.011033 0.018768 0.035858 0.063581 0.095189 0.136209 0.197418 0.292185 0.413856 98.723601
4 81 0.005300 0.008947 0.013354 0.021704 0.037146 0.059920 0.085951 0.120878 0.173023 0.253669 0.362192 98.857918
4 82 0.001945 0.003962 0.006421 0.010497 0.019831 0.037646 0.060213 0.088709 0.132796 0.209261 0.317378 99.111338
4 83 0.001800 0.003160 0.005038 0.009110 0.018446 0.035174 0.056839 0.086971 0.133883 0.211537 0.319681 99.118358
4 84 0.004888 0.008517 0.012441 0.019410 0.033494 0.055599 0.080648 0.113388 0.163052 0.241595 0.347568 98.919397
4 85 0.005637 0.008762 0.012301 0.019907 0.035024 0.056623 0.079538 0.110124 0.156080 0.225942 0.317157 98.972904
4 86 0.002307 0.003523 0.005287 0.009897 0.020621 0.037218 0.056193 0.083740 0.129316 0.201041 0.293061 99.157797
4 87 0.004180 0.007489 0.011459 0.018577 0.032906 0.056022 0.082924 0.116886 0.166411 0.242958 0.344911 98.915276
4 88 0.004841 0.008779 0.013750 0.022206 0.038708 0.065174 0.094920 0.129852 0.178232 0.252944 0.350680 98.839912
4 89 0.005345 0.008789 0.012559 0.019870 0.035027 0.059016 0.085158 0.116760 0.162193 0.231590 0.321006 98.942688
4 90 0.006538 0.011896 0.018104 0.027959 0.046635 0.075297 0.105501 0.139608 0.187970 0.262497 0.358957 98.759039
4 91 0.012064 0.022282 0.031020 0.042095 0.065235 0.104675 0.144744 0.183886 0.237609 0.324008 0.434934 98.397444
4 92 0.009361 0.017498 0.026791 0.039876 0.065064 0.108029 0.155010 0.202158 0.262282 0.354842 0.470870 98.288218
4 93 0.011852 0.024279 0.037452 0.051710 0.079064 0.129067 0.183923 0.235795 0.301817 0.405570 0.536783 98.002687
4 94 0.016996 0.030688 0.044456 0.062508 0.096558 0.153116 0.211002 0.264744 0.329703 0.425590 0.539615 97.825022
4 95 0.013073 0.025567 0.041329 0.063100 0.102757 0.165670 0.231024 0.292399 0.363216 0.458774 0.563838 97.679251
4 96 0.020534 0.033839 0.048337 0.073776 0.124830 0.197545 0.262283 0.320375 0.387638 0.472204 0.555245 97.503395
4 97 0.020264 0.036755 0.056015 0.085416 0.140010 0.215064 0.279259 0.332637 0.394209 0.472962 0.551129 97.416282
4 98 0.026952 0.046345 0.067431 0.099880 0.157182 0.230909 0.289021 0.335720 0.391863 0.466327 0.541867 97.346504
4 99 0.029794 0.055339 0.079731 0.106585 0.151726 0.216166 0.271921 0.317935 0.374694 0.453070 0.539040 97.404001
4 100 0.021489 0.037871 0.054404 0.076468 0.116446 0.178385 0.238316 0.291087 0.351266 0.432662 0.522259 97.679346
4 101 0.025320 0.044481 0.061784 0.083924 0.124857 0.186412 0.242231 0.289640 0.346587 0.426177 0.514390 97.654190
4 102 0.024985 0.046906 0.069030 0.093226 0.130527 0.182581 0.229435 0.270823 0.322969 0.395903 0.480062 97.753547
4 103 0.026479 0.041531 0.052401 0.069967 0.104592 0.155813 0.201967 0.243999 0.296842 0.370738 0.453072 97.982597
4 104 0.011611 0.023371 0.035058 0.048223 0.074407 0.120297 0.166905 0.206786 0.256552 0.336219 0.435737 98.284832
4 105 0.014763 0.030027 0.042609 0.053856 0.077450 0.122332 0.168950 0.208494 0.257755 0.339214 0.445380 98.239168
4 106 0.007945 0.014378 0.021815 0.033434 0.055817 0.089790 0.123409 0.156746 0.200319 0.265049 0.343913 98.687386
4 107 0.010043 0.013797 0.017543 0.027356 0.047067 0.072906 0.098084 0.130874 0.178898 0.242553 0.313674 98.847206
4 108 0.003642 0.006056 0.009025 0.015518 0.030493 0.053465 0.077300 0.106403 0.150885 0.216944 0.295205 99.035063
4 109 0.007720 0.012087 0.016493 0.025670 0.044771 0.072556 0.099421 0.129671 0.172412 0.236431 0.314938 98.867827
4 110 0.009490 0.017864 0.026511 0.037319 0.054988 0.080821 0.106617 0.133161 0.167773 0.219015 0.283428 98.863014
4 111 0.008196 0.012244 0.016014 0.023714 0.038475 0.059665 0.080490 0.104110 0.136963 0.187931 0.254151 99.078051
4 112 0.004670 0.007900 0.010999 0.016543 0.028304 0.047244 0.067641 0.091491 0.125516 0.178132 0.244956 99.176603
4 113 0.005510 0.009591 0.014406 0.022213 0.036678 0.059696 0.084649 0.111725 0.146161 0.199647 0.269399 99.040321
4 114 0.006598 0.013159 0.019318 0.025674 0.036984 0.056909 0.078375 0.100095 0.128840 0.177356 0.245295 99.111394
4 115 0.004946 0.007828 0.010984 0.016936 0.028113 0.044707 0.061521 0.080673 0.106816 0.149352 0.207010 99.281115
4 116 0.004279 0.006977 0.009764 0.014834 0.024926 0.041207 0.059172 0.080708 0.110871 0.158816 0.223374 99.265070
4 117 0.005805 0.009311 0.012958 0.019502 0.031793 0.050710 0.071425 0.096968 0.132977 0.188713 0.263290 99.116550
4 118 0.005191 0.009039 0.013347 0.020248 0.032609 0.052133 0.074218 0.100860 0.137412 0.195379 0.275180 99.084385
4 119 0.003552 0.006055 0.008816 0.013857 0.023972 0.040987 0.060567 0.084616 0.118754 0.175991 0.257244 99.205588
4 120 0.003460 0.006851 0.010873 0.016382 0.026902 0.046315 0.070768 0.101125 0.144111 0.216830 0.322632 99.033750
4 121 0.004659 0.007824 0.011561 0.018866 0.034602 0.061654 0.093441 0.133506 0.190768 0.280537 0.397227 98.765354
4 122 0.004323 0.007532 0.011574 0.019329 0.035858 0.064382 0.098708 0.142217 0.202803 0.296484 0.416304 98.700491
4 123 0.002134 0.004261 0.007093 0.012383 0.025065 0.049403 0.079272 0.116025 0.170083 0.261473 0.384002 98.888802
4 124 0.008626 0.015121 0.022706 0.035881 0.062277 0.105542 0.152711 0.206540 0.275929 0.379772 0.508935 98.225960
4 125 0.017099 0.030843 0.044928 0.067157 0.109687 0.170670 0.226779 0.283731 0.356988 0.463936 0.589168 97.639013
4 126 0.020600 0.036505 0.051780 0.070111 0.097486 0.140530 0.186346 0.237334 0.302065 0.405361 0.547695 97.904186
4 127 0.007097 0.014612 0.022611 0.033014 0.055109 0.097238 0.144246 0.191976 0.256615 0.372506 0.536109 98.268868
4 128 0.023372 0.033716 0.043844 0.063408 0.094397 0.134414 0.174892 0.227021 0.296323 0.400201 0.539729 97.968680
4 129 0.011672 0.021034 0.031785 0.051217 0.089778 0.149447 0.216174 0.307546 0.450884 0.681760 1.002678 96.986023
4 130 0.002571 0.004991 0.008276 0.014816 0.030671 0.062335 0.105718 0.165632 0.256483 0.410670 0.635058 98.302776
4 131 0.003413 0.004937 0.007611 0.015463 0.032344 0.055192 0.080254 0.119994 0.184333 0.284444 0.421650 98.790369
4 132 0.008545 0.015232 0.022360 0.036240 0.065728 0.110744 0.163469 0.242549 0.372698 0.584223 0.882476 97.495737
4 133 0.002339 0.004909 0.009081 0.018219 0.041800 0.090420 0.164461 0.287124 0.514337 0.933324 1.569189 96.364796
4 134 0.001377 0.002025 0.003185 0.006935 0.016610 0.033848 0.058754 0.104722 0.191324 0.346776 0.583554 98.650890
4 135 0.002640 0.004050 0.006141 0.011497 0.022185 0.038264 0.059622 0.095769 0.155672 0.257220 0.414720 98.932220
4 136 0.001863 0.004325 0.008006 0.014988 0.033630 0.076967 0.148324 0.266698 0.484157 0.889724 1.515198 96.556120
4 137 0.000979 0.001664 0.002856 0.006228 0.015360 0.035458 0.071253 0.143004 0.290437 0.587114 1.086810 97.758837
4 138 0.000756 0.001225 0.001886 0.003607 0.007154 0.013087 0.021685 0.037278 0.065727 0.120614 0.217518 99.509466
4 139 0.001127 0.002073 0.003456 0.006499 0.012940 0.024858 0.043544 0.077923 0.142591 0.268213 0.489697 98.927078
4 140 0.001130 0.002704 0.005464 0.011208 0.026527 0.065593 0.143626 0.300106 0.623823 1.275434 2.364153 95.180227
4 141 0.000677 0.001071 0.001745 0.003779 0.008733 0.018197 0.034307 0.068516 0.141116 0.288764 0.548017 98.885075
4 142 0.000261 0.000497 0.000882 0.001795 0.003812 0.007641 0.014100 0.026583 0.051260 0.104423 0.211012 99.577728
4 143 0.000593 0.001215 0.002294 0.004953 0.012005 0.028199 0.059690 0.131322 0.299595 0.670748 1.354804 97.434578
4 144 0.001099 0.001753 0.002906 0.006481 0.015777 0.034101 0.066751 0.141839 0.313908 0.658628 1.228818 97.527939
4 145 0.000462 0.000826 0.001419 0.002944 0.006376 0.012651 0.022770 0.042557 0.081696 0.162638 0.313470 99.352190
4 146 0.000666 0.001342 0.002414 0.005124 0.012959 0.030924 0.061567 0.119877 0.244108 0.497253 0.915289 98.108480
4 147 0.004657 0.010051 0.017999 0.033277 0.069423 0.141890 0.259869 0.478589 0.901054 1.628203 2.655728 93.799259
4 148 0.002335 0.004045 0.007062 0.016238 0.042801 0.094652 0.173377 0.321462 0.616801 1.122343 1.797681 95.801205
4 149 0.000843 0.001873 0.003667 0.008053 0.021233 0.052761 0.106518 0.199744 0.376786 0.708484 1.200651 97.319389
4 150 0.018675 0.047544 0.091366 0.165766 0.333303 0.619016 0.965628 1.405351 2.045673 2.869533 3.710419 87.727726
4 151 0.026498 0.058264 0.103143 0.183447 0.364297 0.674318 1.041354 1.483184 2.076729 2.829089 3.608973 87.550707
4 152 0.006996 0.011711 0.018018 0.036231 0.091039 0.203639 0.370157 0.630610 1.037996 1.570124 2.077516 93.945963
4 153 0.022687 0.048861 0.088884 0.181302 0.415831 0.770176 1.064978 1.311266 1.645428 2.113809 2.588545 89.748234
4 154 0.145735 0.517884 0.918797 0.966992 1.051039 1.399433 1.763531 1.973284 2.217846 2.620727 3.118826 83.305908
4 155 0.055193 0.098624 0.140944 0.224712 0.435868 0.811461 1.180547 1.448876 1.699381 2.065994 2.436651 89.401754
4 156 0.015394 0.034312 0.064155 0.123663 0.266758 0.502456 0.754543 1.012626 1.341513 1.752731 2.137395 91.994457
4 157 0.181355 0.229222 0.281336 0.447755 0.734614 0.990770 1.159505 1.387661 1.701856 2.030096 2.321663 88.534166
4 158 0.158595 0.265932 0.367188 0.532934 0.798391 1.087909 1.298774 1.507790 1.776831 2.070156 2.333764 87.801735
4 159 0.051657 0.115447 0.178662 0.240270 0.363491 0.584236 0.814553 1.017385 1.261551 1.606200 1.990564 91.775984
4 160 0.046677 0.088652 0.136159 0.202205 0.318891 0.500850 0.695976 0.895076 1.127572 1.435091 1.785864 92.766985
4 161 0.032995 0.064667 0.105385 0.162113 0.255469 0.399406 0.563516 0.750256 0.990549 1.320612 1.716905 93.638126
4 162 0.094932 0.146754 0.177777 0.244158 0.388454 0.601365 0.810105 1.042924 1.354495 1.751234 2.158111 91.229696
4 163 0.060709 0.130810 0.225672 0.349204 0.540516 0.816595 1.082851 1.299999 1.529232 1.841839 2.196637 89.925934
4 164 0.115361 0.245465 0.353713 0.441346 0.629152 1.005857 1.432368 1.792885 2.143443 2.579673 3.041729 86.219008
4 165 0.162734 0.318958 0.469123 0.641212 0.938405 1.383729 1.765382 2.015411 2.242663 2.567047 2.926647 84.568686
4 166 0.227584 0.517378 0.724740 0.825466 0.980519 1.294612 1.615124 1.871646 2.170037 2.604718 3.138676 84.029497
4 167 0.076792 0.205690 0.369129 0.567260 0.956036 1.612742 2.249474 2.690326 3.124089 3.729614 4.371108 80.047739
4 168 0.185327 0.338805 0.470612 0.713378 1.263634 2.115068 2.925042 3.648514 4.400533 5.159760 5.729131 73.050195
4 169 0.317635 0.708486 1.045154 1.453575 2.227572 3.208420 3.900771 4.456301 5.206983 5.977583 6.450039 65.047480
4 170 0.037449 0.075038 0.146115 0.384753 1.178147 2.603810 3.988508 5.256848 6.497098 7.387893 7.500000 64.944339
4 171 0.039759 0.110690 0.274664 0.718090 1.973973 3.955937 5.512346 6.431032 7.177602 7.659656 7.593983 58.552266
4 172 2.551915 4.690616 5.801723 6.980255 8.184155 8.324894 7.372257 6.500189 6.086896 5.672535 5.079348 32.755218
4 173 0.042959 0.161842 0.451679 1.183148 3.234922 6.436875 8.593959 9.380157 9.944041 10.174962 9.384543 41.010913
4 174 0.003106 0.005656 0.012110 0.039789 0.178012 0.698641 2.080465 4.831977 8.222655 10.573331 10.693862 62.660398
4 175 0.192566 0.699750 1.822691 3.681278 6.432900 8.852732 9.871690 9.778596 9.341357 8.500018 7.400116 33.426306
4 176 0.106441 0.641123 2.058959 3.975886 7.339727 11.870418 14.164684 12.785580 10.900331 9.031306 6.913919 20.211627
4 177 0.002512 0.005326 0.011724 0.032692 0.121313 0.444528 1.311640 3.189791 6.454118 10.777497 13.669411 63.979450
4 178 0.002872 0.006275 0.015619 0.051054 0.183102 0.506362 1.085462 2.151636 4.021820 6.617245 9.221728 76.136827
4 179 0.191699 0.337800 0.639878 1.498123 3.168763 4.737304 5.921778 7.242897 8.490774 8.835626 8.373858 50.561501
4 180 0.014675 0.054091 0.133676 0.272642 0.687019 1.628151 2.946128 4.527586 6.770399 9.432201 11.301959 62.231475
4 181 0.001439 0.002469 0.004823 0.013905 0.048584 0.142541 0.324925 0.690300 1.397910 2.632329 4.349872 90.390903
4 182 0.003413 0.008084 0.017490 0.040292 0.100567 0.210888 0.358916 0.586933 0.973668 1.568447 2.360611 93.770689
4 183 0.033294 0.078536 0.137454 0.234754 0.428247 0.715036 1.038996 1.438454 1.963626 2.576583 3.251606 88.103416
4 184 0.003175 0.006736 0.013107 0.029556 0.077696 0.179531 0.332586 0.584512 1.044324 1.803570 2.852685 93.072521
4 185 0.000635 0.001073 0.001864 0.004457 0.012668 0.032007 0.066258 0.131438 0.258806 0.492353 0.857707 98.140735
4 186 0.003977 0.010349 0.019889 0.033393 0.060355 0.104511 0.156037 0.223293 0.332025 0.508719 0.767723 97.779726
4 187 0.008622 0.017195 0.027023 0.044177 0.079197 0.130162 0.189925 0.283014 0.447426 0.714167 1.096928 96.962170
4 188 0.000714 0.001319 0.002416 0.005709 0.016178 0.039888 0.078436 0.147361 0.281879 0.524129 0.886981 98.014990
4 189 0.001133 0.002149 0.003537 0.006543 0.013704 0.027332 0.046542 0.074887 0.121197 0.201140 0.326016 99.175823
4 190 0.004151 0.008445 0.013946 0.021403 0.032354 0.047171 0.064837 0.091500 0.134905 0.206464 0.317876 99.056947
4 191 0.002099 0.003995 0.006475 0.011377 0.022664 0.043134 0.070041 0.109960 0.177481 0.295633 0.479414 98.777727
4 192 0.000890 0.001564 0.002494 0.004504 0.008998 0.017805 0.031837 0.055507 0.096894 0.173060 0.300422 99.306027
4 193 0.001352 0.002112 0.003139 0.005574 0.010548 0.018079 0.027205 0.040354 0.060577 0.093572 0.143298 99.594187
4 194 0.002739 0.005130 0.007934 0.011978 0.018502 0.028571 0.040971 0.057955 0.083325 0.125351 0.190605 99.426939
4 195 0.000959 0.001907 0.003183 0.005448 0.010318 0.019830 0.034033 0.056026 0.092909 0.160096 0.269971 99.345320
4 196 0.001128 0.001894 0.002819 0.004555 0.007890 0.013464 0.021036 0.032335 0.050127 0.081671 0.133000 99.650081
4 197 0.001583 0.002412 0.003378 0.005523 0.009746 0.015670 0.022224 0.031193 0.044861 0.067092 0.098844 99.697474
4 198 0.001838 0.003324 0.005089 0.007817 0.012442 0.020198 0.030795 0.045970 0.068317 0.104779 0.159946 99.539482
4 199 0.001217 0.002200 0.003228 0.004956 0.008605 0.015336 0.024489 0.037517 0.058270 0.096440 0.158464 99.589278
4 200 0.001151 0.001857 0.002688 0.004312 0.007393 0.012031 0.017421 0.024630 0.035324 0.053877 0.082284 99.757036
4 201 0.001860 0.002896 0.004003 0.006170 0.010273 0.016567 0.024114 0.034186 0.048569 0.072057 0.106109 99.673193
4 202 0.001201 0.002287 0.003536 0.005457 0.009242 0.016248 0.025842 0.039078 0.059269 0.095625 0.153848 99.588368
4 203 0.001668 0.002753 0.003873 0.005814 0.009359 0.014994 0.021748 0.030508 0.042765 0.063821 0.096119 99.706577
4 204 0.001662 0.002994 0.004360 0.006455 0.010438 0.016712 0.023613 0.031393 0.041722 0.059319 0.084677 99.716654
4 205 0.002050 0.003534 0.005244 0.008058 0.013060 0.021018 0.030930 0.043731 0.061118 0.089315 0.130092 99.591848
4 206 0.001140 0.001997 0.002992 0.004900 0.009063 0.016215 0.025279 0.037538 0.056454 0.088811 0.136304 99.619304
4 207 0.002059 0.003309 0.004678 0.007231 0.011918 0.018493 0.025590 0.034565 0.046896 0.066447 0.093412 99.685398
4 208 0.003419 0.005244 0.007103 0.010909 0.018044 0.027632 0.037377 0.049551 0.066338 0.092130 0.126195 99.556053
4 209 0.002438 0.004406 0.006566 0.010084 0.016740 0.027493 0.040669 0.058016 0.083271 0.122839 0.177081 99.450393
4 210 0.001625 0.002696 0.003863 0.006061 0.010649 0.018252 0.027336 0.038846 0.055056 0.082345 0.121557 99.631712
4 211 0.002018 0.003372 0.004943 0.007942 0.013791 0.022231 0.031235 0.042271 0.057239 0.080540 0.110822 99.623596
4 212 0.003652 0.006175 0.009022 0.014308 0.024219 0.038049 0.052574 0.069917 0.092298 0.124826 0.165456 99.399502
4 213 0.001247 0.002354 0.003893 0.006896 0.013620 0.024876 0.038483 0.056077 0.081941 0.122605 0.174627 99.473381
4 214 0.002821 0.004602 0.006539 0.010043 0.016794 0.027300 0.039537 0.054562 0.073891 0.103526 0.142659 99.517727
4 215 0.004069 0.006246 0.008748 0.014289 0.025546 0.040930 0.055434 0.071511 0.092482 0.124110 0.161882 99.394754
4 216 0.006361 0.015120 0.023117 0.028313 0.038433 0.060058 0.085006 0.107064 0.132098 0.174936 0.233396 99.096100
4 217 0.003614 0.007361 0.011833 0.017554 0.028230 0.047459 0.069812 0.092514 0.119777 0.165186 0.226469 99.210186
4 218 0.004391 0.007146 0.010068 0.015478 0.026571 0.044453 0.063994 0.086314 0.115456 0.159875 0.215255 99.251000
4 219 0.005573 0.009678 0.014471 0.022539 0.037633 0.059271 0.080533 0.103427 0.133354 0.177365 0.229863 99.126297
4 220 0.007013 0.012110 0.017765 0.026885 0.044104 0.069346 0.094511 0.121145 0.154815 0.202827 0.258623 98.990852
4 221 0.008765 0.014051 0.019275 0.028319 0.046005 0.071516 0.096671 0.125020 0.163442 0.217730 0.279286 98.929922
4 222 0.008611 0.014725 0.021526 0.032224 0.052290 0.081402 0.110335 0.139712 0.174961 0.222612 0.273588 98.868017
4 223 0.006268 0.010719 0.016165 0.025334 0.043231 0.069630 0.096121 0.121043 0.146815 0.180297 0.214163 99.070213
4 224 0.006198 0.011749 0.017496 0.025019 0.040229 0.063345 0.084846 0.102594 0.122041 0.150535 0.180728 99.195219
4 225 0.004604 0.007433 0.010885 0.017169 0.028965 0.043397 0.056250 0.069875 0.086314 0.107806 0.129484 99.437820
4 226 0.003278 0.005419 0.007648 0.011437 0.019024 0.029025 0.038421 0.048665 0.061431 0.078467 0.096143 99.601040
4 227 0.003154 0.004942 0.006863 0.010527 0.017907 0.026812 0.034553 0.043390 0.054891 0.070008 0.084877 99.642071
4 228 0.003497 0.005606 0.007508 0.010825 0.017585 0.025798 0.032397 0.039279 0.048232 0.060941 0.073936 99.674391
4 229 0.002398 0.004095 0.005819 0.008473 0.013665 0.020280 0.026385 0.033065 0.041312 0.052631 0.064075 99.727798
4 230 0.003509 0.004911 0.006337 0.009545 0.015462 0.022367 0.028171 0.035079 0.043938 0.056854 0.071114 99.702715
5 6 0.000000 0.000000 0.000000 0.000000 0.000000 0.000000 0.000000 0.000000 0.000000 0.000000 0.000000 0.000000
5 7 5.888464 30.918871 18.915705 23.100511 8.586554 4.941096 2.975956 1.523670 0.667730 0.392847 0.079696 2.008905
5 8 21.371043 40.424336 11.175769 9.964667 4.113910 4.281988 3.153879 2.023663 0.958782 0.556247 0.163853 1.811864
5 9 4.193134 29.012448 22.585879 21.582414 8.391092 4.885263 3.213839 2.361331 1.281862 0.775130 0.281251 1.436356
5 10 0.659158 4.138674 2.497023 5.068500 17.358258 44.913744 16.133900 3.976826 1.616726 1.188497 0.586847 1.861846
5 11 0.115207 0.284571 0.421029 1.153921 9.141315 34.831754 32.747440 9.008496 3.584253 2.043783 1.542887 5.125346
5 12 0.037048 0.084951 0.149676 0.417307 2.158596 14.306532 42.295603 19.439731 7.897793 4.172293 2.988468 6.052003
5 13 0.010633 0.020137 0.043494 0.130807 0.359050 1.113431 5.635464 11.918963 29.457209 25.545230 14.426127 11.339455
5 14 0.003799 0.007656 0.012653 0.028417 0.061777 0.142157 0.478289 0.793216 2.380863 5.312250 13.162417 77.616505
5 15 0.002164 0.003707 0.005423 0.011323 0.022250 0.049223 0.147662 0.193900 0.372598 0.643739 1.599937 96.948076
5 16 0.001191 0.001833 0.002559 0.005804 0.013957 0.036828 0.117396 0.144179 0.245870 0.406678 1.004709 98.018997
5 17 0.004389 0.009023 0.016084 0.038694 0.118165 0.366225 0.991700 2.560072 6.366727 13.328925 20.040602 56.159395
5 18 0.002894 0.006375 0.011701 0.026582 0.082015 0.240271 0.612728 1.761267 5.985133 16.277601 26.392276 48.601156
5 19 0.000190 0.000313 0.000586 0.001579 0.003949 0.009226 0.018673 0.036258 0.071025 0.179210 0.518536 99.160452
5 20 0.000555 0.001008 0.002059 0.006080 0.017529 0.046685 0.113256 0.266844 0.614492 1.490222 3.484442 93.956829
5 21 0.006883 0.015594 0.033023 0.100449 0.426906 1.714714 5.371422 13.089838 23.405385 25.875055 17.313990 12.646741
5 22 0.001014 0.002460 0.005342 0.014054 0.046254 0.157734 0.481979 1.400469 4.108691 10.691181 20.231841 62.858978
5 23 0.000178 0.000302 0.000597 0.001693 0.004619 0.011702 0.025510 0.052370 0.106143 0.267149 0.755220 98.774517
5 24 0.001601 0.003611 0.008061 0.022915 0.074630 0.220783 0.549017 1.316083 3.222311 7.425790 14.012253 73.142948
5 25 0.008351 0.027360 0.060276 0.142129 0.503162 2.113110 6.200777 11.451459 15.489956 17.493996 15.879665 30.629758
5 26 0.000826 0.001583 0.003210 0.008825 0.026990 0.075971 0.181457 0.435371 1.093241 2.722101 5.872635 89.577789
5 27 0.000432 0.000730 0.001347 0.003594 0.009422 0.022762 0.049191 0.106969 0.232978 0.542263 1.252269 97.778044
5 28 0.006276 0.012820 0.026735 0.066894 0.172627 0.407849 0.872680 1.848803 3.811119 7.097580 11.304504 74.372114
5 29 0.001228 0.003897 0.009311 0.019335 0.050526 0.156870 0.410044 0.870349 1.606208 2.771460 4.203226 89.897551
5 30 0.000480 0.000777 0.001314 0.002904 0.006740 0.014811 0.028374 0.054877 0.107462 0.226933 0.475938 99.079390
5 31 0.000635 0.001002 0.001618 0.003472 0.007993 0.017109 0.032904 0.067449 0.143820 0.311628 0.635586 98.776781
5 32 0.001419 0.002719 0.005216 0.011506 0.025949 0.055564 0.110546 0.227030 0.458361 0.881889 1.560123 96.659675
5 33 0.001743 0.002722 0.004293 0.008599 0.017760 0.033535 0.056786 0.100472 0.183577 0.340477 0.601961 98.648073
5 34 0.001333 0.002480 0.003794 0.006344 0.011790 0.022137 0.035902 0.054566 0.083029 0.137762 0.231724 99.409138
5 35 0.001328 0.002394 0.003827 0.006884 0.013404 0.026540 0.045886 0.075454 0.122504 0.211415 0.362737 99.127628
5 36 0.001372 0.002556 0.004209 0.007450 0.014188 0.027393 0.046981 0.077168 0.124389 0.208243 0.341874 99.144179
5 37 0.002147 0.003407 0.005169 0.008981 0.015832 0.026118 0.038653 0.056518 0.082396 0.125208 0.190550 99.445019
5 38 0.003032 0.004899 0.007318 0.012279 0.020850 0.032458 0.045060 0.061871 0.085047 0.121717 0.173963 99.431505
5 39 0.003211 0.004922 0.007055 0.011834 0.020750 0.033705 0.048511 0.068537 0.096010 0.137049 0.192292 99.376121
5 40 0.003486 0.005536 0.008063 0.013015 0.021623 0.034037 0.047814 0.064723 0.086193 0.118674 0.161757 99.435079
5 41 0.004474 0.007219 0.009505 0.013433 0.021081 0.033465 0.046336 0.059173 0.074194 0.099419 0.134034 99.497667
5 42 0.004105 0.007103 0.010041 0.014387 0.022194 0.034763 0.048234 0.061549 0.075921 0.099304 0.130691 99.491706
5 43 0.007566 0.010281 0.012568 0.017790 0.026199 0.035865 0.044826 0.056111 0.070125 0.090151 0.115532 99.512981
5 44 0.004574 0.006419 0.008543 0.013311 0.021192 0.029402 0.036577 0.045995 0.058414 0.075469 0.095663 99.604441
5 45 0.005393 0.007160 0.008934 0.013417 0.021161 0.029369 0.036497 0.045937 0.058447 0.075270 0.095087 99.603329
5 46 0.004889 0.006464 0.008045 0.012152 0.019566 0.028027 0.035412 0.044441 0.055772 0.071023 0.088669 99.625540
5 47 0.003126 0.004954 0.006980 0.010536 0.016550 0.024071 0.031180 0.039137 0.048891 0.062876 0.079939 99.671760
5 48 0.004278 0.006010 0.007566 0.010977 0.016823 0.023106 0.028448 0.035279 0.044422 0.057409 0.073225 99.692457
5 49 0.006458 0.007780 0.008989 0.013043 0.020148 0.027223 0.033044 0.041111 0.052013 0.067104 0.085176 99.637911
5 50 0.005062 0.007582 0.009497 0.013136 0.019487 0.027017 0.033375 0.040615 0.049882 0.063455 0.079773 99.651115
5 51 0.004433 0.005686 0.007124 0.011102 0.017914 0.024783 0.030452 0.037823 0.047158 0.059644 0.074180 99.679699
5 52 0.002098 0.003164 0.004311 0.006879 0.012093 0.019142 0.026258 0.035158 0.047275 0.064820 0.086420 99.692385
5 53 0.003467 0.004528 0.005677 0.008946 0.015045 0.022082 0.029028 0.038936 0.053167 0.073713 0.100163 99.645249
5 54 0.003919 0.005230 0.006686 0.010566 0.016923 0.023069 0.028408 0.035769 0.045751 0.059610 0.076457 99.687608
5 55 0.002402 0.003715 0.005069 0.008057 0.014036 0.021548 0.028181 0.035488 0.044683 0.057779 0.073427 99.705620
5 56 0.001287 0.001964 0.002987 0.005951 0.012984 0.021256 0.028105 0.036455 0.048171 0.065822 0.087999 99.687017
5 57 0.007886 0.009738 0.010717 0.014793 0.021854 0.028927 0.034805 0.043043 0.055061 0.073953 0.099342 99.599880
5 58 0.006993 0.009936 0.011582 0.015633 0.022774 0.029783 0.034243 0.039764 0.048533 0.062656 0.080234 99.637869
5 59 0.007103 0.008219 0.009116 0.013649 0.021805 0.029096 0.034184 0.041932 0.053245 0.068257 0.084833 99.628563
5 60 0.004126 0.008565 0.013483 0.017135 0.021611 0.030593 0.040990 0.050970 0.062230 0.082715 0.112441 99.555138
5 61 0.007398 0.011913 0.013038 0.016276 0.024802 0.036560 0.045707 0.054982 0.068621 0.091671 0.120999 99.508034
5 62 0.008805 0.014821 0.021280 0.030218 0.041450 0.057025 0.074882 0.097286 0.126194 0.167798 0.220729 99.139509
5 63 0.008177 0.011317 0.014216 0.022170 0.037557 0.055301 0.068931 0.084976 0.108076 0.141401 0.179610 99.268271
5 64 0.002029 0.003268 0.005044 0.009299 0.018540 0.031033 0.042691 0.057173 0.078414 0.109940 0.148413 99.494156
5 65 0.001144 0.001965 0.003267 0.006673 0.015588 0.030474 0.047352 0.069273 0.102877 0.154812 0.218973 99.347601
5 66 0.008457 0.013208 0.018141 0.028285 0.046757 0.070212 0.093754 0.124798 0.168995 0.229693 0.301594 98.896105
5 67 0.003789 0.006438 0.009673 0.015858 0.028126 0.045015 0.061223 0.080120 0.106854 0.146639 0.195133 99.301134
5 68 0.003807 0.005952 0.008457 0.013744 0.024180 0.039456 0.056428 0.078885 0.111637 0.160023 0.220506 99.276924
5 69 0.007744 0.010112 0.013571 0.023262 0.042375 0.065953 0.090061 0.125506 0.179282 0.253367 0.340567 98.848200
5 70 0.011997 0.020845 0.028906 0.040822 0.062185 0.091347 0.119413 0.152810 0.200391 0.267373 0.348819 98.655092
5 71 0.009814 0.013632 0.020018 0.036293 0.066675 0.102534 0.137204 0.182568 0.240978 0.310632 0.386481 98.493173
5 72 0.005957 0.010439 0.016702 0.028952 0.054476 0.095451 0.142395 0.197836 0.269554 0.365672 0.473692 98.338877
5 73 0.011759 0.019151 0.028395 0.046302 0.079803 0.127074 0.177365 0.238399 0.317436 0.418859 0.533060 98.002398
5 74 0.010412 0.015261 0.021220 0.033925 0.056805 0.088028 0.121106 0.164050 0.222630 0.303800 0.403363 98.559398
5 75 0.007999 0.012731 0.018333 0.028967 0.048989 0.078163 0.108881 0.145999 0.196864 0.272474 0.368215 98.712387
5 76 0.016272 0.028069 0.036972 0.048401 0.070388 0.106125 0.141151 0.175462 0.219564 0.291518 0.387396 98.478682
5 77 0.021358 0.030418 0.038001 0.053604 0.079063 0.108672 0.133930 0.165575 0.211089 0.279985 0.369728 98.508580
5 78 0.022503 0.023800 0.028828 0.048220 0.078320 0.103023 0.124723 0.164163 0.222369 0.295808 0.381362 98.506882
5 79 0.010780 0.014385 0.019214 0.033270 0.059874 0.088371 0.112572 0.149375 0.207649 0.288894 0.385839 98.629778
5 80 0.005780 0.008658 0.012536 0.022423 0.042917 0.070852 0.098909 0.136927 0.194924 0.281558 0.390150 98.734365
5 81 0.005999 0.009594 0.014393 0.024788 0.044093 0.068780 0.093226 0.126026 0.175524 0.250012 0.346817 98.840746
5 82 0.002415 0.004686 0.007532 0.012903 0.026397 0.052652 0.084557 0.120146 0.168633 0.248684 0.353641 98.917757
5 83 0.002154 0.003530 0.005693 0.011070 0.023473 0.043995 0.069049 0.103865 0.156910 0.240925 0.353261 98.986074
5 84 0.005549 0.008978 0.013057 0.021454 0.037491 0.059851 0.083350 0.114968 0.163154 0.238178 0.338539 98.915430
5 85 0.011307 0.015463 0.019826 0.031001 0.050871 0.073330 0.094074 0.125073 0.173445 0.243969 0.334222 98.827421
5 86 0.003984 0.005455 0.008093 0.016077 0.033643 0.056110 0.079095 0.114191 0.169870 0.247356 0.337378 98.928753
5 87 0.005501 0.009325 0.014604 0.025029 0.044544 0.072481 0.103621 0.142793 0.195214 0.269470 0.362481 98.754938
5 88 0.007534 0.012124 0.017582 0.028494 0.048938 0.076339 0.102858 0.135278 0.181545 0.249534 0.335089 98.804686
5 89 0.009995 0.014256 0.019325 0.030833 0.051576 0.077511 0.102707 0.135550 0.181725 0.246995 0.327834 98.801693
5 90 0.011087 0.016796 0.022979 0.035967 0.060213 0.091652 0.121419 0.157374 0.207643 0.279058 0.364973 98.630840
5 91 0.016145 0.025655 0.033748 0.047219 0.072645 0.110655 0.147729 0.186069 0.235129 0.309020 0.401602 98.414385
5 92 0.012225 0.019139 0.026930 0.041691 0.068995 0.107311 0.144635 0.185744 0.239974 0.318775 0.414432 98.420153
5 93 0.012789 0.022510 0.032167 0.046018 0.073029 0.117447 0.164215 0.210661 0.267649 0.351946 0.454794 98.246778
5 94 0.019667 0.029609 0.040102 0.059825 0.093726 0.137581 0.177971 0.222405 0.280149 0.360436 0.455548 98.122978
5 95 0.014734 0.024138 0.035136 0.054152 0.087696 0.133080 0.177917 0.228334 0.293045 0.376964 0.470385 98.104420
5 96 0.016769 0.023312 0.032523 0.054331 0.094537 0.144218 0.191629 0.249465 0.322095 0.406657 0.492298 97.972170
5 97 0.017726 0.027212 0.039413 0.063223 0.105067 0.157242 0.206312 0.262103 0.331271 0.413310 0.497816 97.879305
5 98 0.022770 0.033007 0.045014 0.069927 0.113905 0.167465 0.215587 0.269947 0.337400 0.416977 0.498452 97.809548
5 99 0.022688 0.034948 0.048253 0.071575 0.111687 0.164264 0.213524 0.265420 0.328234 0.406210 0.490634 97.842564
5 100 0.015760 0.023592 0.032877 0.050808 0.083292 0.127838 0.171677 0.220635 0.282456 0.363346 0.454152 98.173567
5 101 0.020072 0.029040 0.038379 0.057118 0.091105 0.136416 0.179144 0.226145 0.285556 0.363857 0.452888 98.120277
5 102 0.015540 0.023968 0.034382 0.053920 0.087982 0.132692 0.175974 0.223010 0.280143 0.352159 0.430920 98.189308
5 103 0.018627 0.024356 0.031426 0.048842 0.079148 0.115490 0.148721 0.188859 0.241086 0.308989 0.386209 98.408245
5 104 0.010645 0.017620 0.024148 0.034797 0.056220 0.090540 0.125528 0.161139 0.207516 0.279205 0.370154 98.622490
5 105 0.012983 0.022483 0.030081 0.040630 0.063310 0.103378 0.144080 0.179229 0.220430 0.288573 0.376468 98.518354
5 106 0.006017 0.009686 0.014630 0.024104 0.041839 0.067317 0.094002 0.124323 0.163801 0.221902 0.295000 98.937380
5 107 0.007479 0.009600 0.013006 0.022636 0.040136 0.059430 0.078090 0.106277 0.148801 0.204529 0.269468 99.040550
5 108 0.002855 0.004390 0.006747 0.012599 0.025432 0.043993 0.064319 0.092190 0.134374 0.194866 0.267460 99.150772
5 109 0.005774 0.008488 0.011866 0.019762 0.035614 0.057634 0.080091 0.108616 0.149415 0.208897 0.282730 99.031112
5 110 0.006104 0.010724 0.016287 0.025641 0.042334 0.065426 0.088251 0.113350 0.146371 0.193981 0.252381 99.039152
5 111 0.008095 0.011236 0.014568 0.022832 0.038449 0.057716 0.075210 0.098191 0.132930 0.184290 0.247789 99.108694
5 112 0.005057 0.007931 0.011437 0.018593 0.031841 0.050538 0.070426 0.095206 0.128985 0.177917 0.238423 99.163647
5 113 0.006024 0.009799 0.014117 0.022257 0.038004 0.061652 0.085402 0.110820 0.143511 0.194626 0.260672 99.053119
5 114 0.007799 0.014403 0.020290 0.027328 0.040131 0.061121 0.082195 0.102152 0.127137 0.169990 0.229729 99.117727
5 115 0.008408 0.011836 0.015363 0.023112 0.036600 0.053932 0.070365 0.090675 0.118517 0.160929 0.216238 99.194027
5 116 0.005122 0.007880 0.011031 0.017474 0.029740 0.047657 0.066553 0.089754 0.121427 0.169015 0.229892 99.204453
5 117 0.008107 0.011737 0.015768 0.024488 0.039862 0.059763 0.079347 0.104054 0.137632 0.186125 0.247857 99.085260
5 118 0.008399 0.013535 0.019030 0.028488 0.043867 0.063487 0.082555 0.106318 0.140029 0.191588 0.260079 99.042627
5 119 0.006117 0.009516 0.012905 0.019491 0.031512 0.049080 0.068194 0.093451 0.129939 0.186519 0.261671 99.131607
5 120 0.003996 0.007267 0.011088 0.017709 0.031413 0.054282 0.079911 0.109783 0.150184 0.214655 0.300725 99.018988
5 121 0.006696 0.010283 0.014874 0.024810 0.043223 0.067991 0.093892 0.128747 0.178110 0.250806 0.344375 98.836193
5 122 0.005644 0.008969 0.013231 0.022339 0.040222 0.065377 0.092090 0.128285 0.180780 0.258725 0.357974 98.826367
5 123 0.001924 0.003540 0.005974 0.011115 0.023109 0.045511 0.074345 0.111297 0.160711 0.238264 0.339012 98.985204
5 124 0.010348 0.016197 0.022607 0.035069 0.057623 0.088918 0.121917 0.165919 0.226488 0.313465 0.425175 98.516277
5 125 0.013016 0.023192 0.034995 0.052453 0.081881 0.124863 0.169001 0.220087 0.285266 0.381666 0.504950 98.108626
5 126 0.016424 0.025194 0.032480 0.046595 0.072463 0.110111 0.147781 0.192117 0.250160 0.338348 0.453464 98.314864
5 127 0.005474 0.010901 0.018461 0.029707 0.050036 0.085686 0.127236 0.171061 0.223059 0.313254 0.443207 98.521919
5 128 0.030921 0.039358 0.045157 0.063553 0.094780 0.132381 0.167675 0.214951 0.277436 0.369616 0.491554 98.072620
5 129 0.012440 0.020293 0.030125 0.050864 0.090257 0.146318 0.208132 0.294074 0.421682 0.623420 0.902595 97.199800
5 130 0.002702 0.004700 0.007694 0.014880 0.031218 0.059759 0.096082 0.146981 0.222281 0.348870 0.537892 98.526941
5 131 0.004368 0.005550 0.008364 0.017549 0.035272 0.054669 0.075065 0.111508 0.171530 0.262729 0.385858 98.867540
5 132 0.011581 0.019903 0.027674 0.044281 0.079410 0.128079 0.176341 0.243642 0.353863 0.538710 0.800986 97.575535
5 133 0.001429 0.002886 0.005406 0.011802 0.031425 0.078922 0.156611 0.281068 0.497617 0.898383 1.498796 96.535656
5 134 0.000925 0.001351 0.002253 0.005301 0.013370 0.027819 0.049374 0.091890 0.175628 0.329134 0.566891 98.736063
5 135 0.002211 0.003375 0.005403 0.011515 0.025062 0.043607 0.064813 0.101810 0.166940 0.276345 0.439125 98.859797
5 136 0.001449 0.003529 0.007273 0.015133 0.038162 0.101651 0.219975 0.398143 0.650433 1.065218 1.645540 95.853497
5 137 0.000660 0.001150 0.002084 0.004836 0.012515 0.029626 0.061313 0.129672 0.282729 0.618320 1.228315 97.628779
5 138 0.000433 0.000667 0.001034 0.002132 0.004724 0.009378 0.016201 0.028675 0.052176 0.101474 0.194719 99.588383
5 139 0.000731 0.001297 0.002240 0.004684 0.010618 0.022540 0.041713 0.076884 0.143422 0.278207 0.518473 98.899193
5 140 0.000700 0.001664 0.003367 0.007189 0.018623 0.054779 0.142154 0.325053 0.670556 1.332877 2.367469 95.075567
5 141 0.000451 0.000697 0.001155 0.002648 0.006482 0.013843 0.026256 0.053032 0.111650 0.239823 0.484392 99.059568
5 142 0.000162 0.000296 0.000509 0.001043 0.002381 0.005369 0.010639 0.019997 0.037111 0.075386 0.153999 99.693111
5 143 0.000427 0.000812 0.001520 0.003429 0.008575 0.020797 0.045459 0.100976 0.226343 0.505831 1.041937 98.043898
5 144 0.000744 0.001195 0.002026 0.004508 0.010639 0.022318 0.042762 0.088522 0.191412 0.412579 0.822194 98.401100
5 145 0.000371 0.000614 0.000986 0.001998 0.004394 0.008874 0.015756 0.028235 0.051643 0.100321 0.191486 99.595322
5 146 0.000463 0.000863 0.001580 0.003568 0.009175 0.022321 0.046024 0.089973 0.174023 0.337225 0.605358 98.709425
5 147 0.002951 0.005572 0.009603 0.019215 0.043041 0.088720 0.156667 0.275074 0.498014 0.897759 1.497695 96.505688
5 148 0.001318 0.002181 0.003905 0.009046 0.022041 0.045272 0.080408 0.146539 0.275365 0.518616 0.907370 97.987936
5 149 0.000427 0.000829 0.001555 0.003657 0.010362 0.027197 0.056845 0.107983 0.201778 0.386592 0.679749 98.523026
5 150 0.007699 0.017219 0.033271 0.068705 0.162618 0.348818 0.600316 0.909748 1.316319 1.845329 2.395866 92.294094
5 151 0.007983 0.015783 0.028248 0.055780 0.123714 0.249783 0.415100 0.644378 1.003803 1.561319 2.242757 93.651352
5 152 0.002096 0.003317 0.005608 0.013155 0.034770 0.075485 0.130539 0.218096 0.364302 0.610641 0.947882 97.594109
5 153 0.008474 0.014887 0.029142 0.071564 0.173777 0.319546 0.494012 0.732762 1.034950 1.374354 1.696960 94.049570
5 154 0.047656 0.134147 0.227602 0.305043 0.488252 0.889210 1.336509 1.584055 1.720187 1.945684 2.194475 89.127180
5 155 0.019856 0.031719 0.047470 0.082934 0.157913 0.279483 0.419398 0.590648 0.820286 1.176101 1.627957 94.746235
5 156 0.007262 0.013820 0.024321 0.047185 0.095496 0.171940 0.266802 0.394853 0.579404 0.845602 1.166303 96.387013
5 157 0.043124 0.052711 0.075108 0.146873 0.281915 0.422510 0.557411 0.757861 1.022383 1.316810 1.619619 93.703676
5 158 0.039930 0.062132 0.094225 0.164156 0.286427 0.441193 0.607636 0.820453 1.079907 1.370361 1.666740 93.366839
5 159 0.017110 0.034353 0.051357 0.074488 0.122738 0.211977 0.316146 0.427228 0.569762 0.789955 1.072398 96.312488
5 160 0.012271 0.021169 0.033292 0.054923 0.094439 0.161311 0.244957 0.347565 0.475792 0.664637 0.912927 96.976715
5 161 0.007659 0.013219 0.020953 0.035899 0.064566 0.113801 0.177032 0.258949 0.366913 0.530336 0.752137 97.658535
5 162 0.015475 0.023391 0.034930 0.061011 0.110678 0.184477 0.271975 0.388930 0.546267 0.778093 1.081114 96.503660
5 163 0.014302 0.025546 0.040326 0.067983 0.126731 0.230197 0.356810 0.505903 0.695136 0.970305 1.298137 95.668625
5 164 0.021825 0.045591 0.078192 0.122770 0.204932 0.356872 0.548103 0.749816 0.976270 1.319006 1.771057 93.805563
5 165 0.032839 0.057002 0.088195 0.145744 0.254371 0.433638 0.641354 0.864395 1.108736 1.449801 1.862382 93.061542
5 166 0.019838 0.043659 0.078918 0.134241 0.246188 0.464582 0.726230 0.946859 1.134415 1.431491 1.818063 92.955513
5 167 0.007372 0.016133 0.031383 0.060868 0.133504 0.297913 0.552126 0.864635 1.228865 1.764268 2.434689 92.608246
5 168 0.013185 0.022304 0.039144 0.081365 0.179553 0.367119 0.634232 1.009767 1.533623 2.349254 3.435748 90.334707
5 169 0.027021 0.053483 0.096529 0.191109 0.418911 0.849748 1.414408 2.100404 2.956437 4.056208 5.168663 82.667082
5 170 0.002908 0.005441 0.011072 0.028797 0.084045 0.204185 0.402944 0.771583 1.490314 2.813864 4.652629 89.532219
5 171 0.002380 0.004731 0.010359 0.029173 0.092121 0.251216 0.565419 1.189511 2.397650 4.463176 6.958898 84.035368
5 172 0.093855 0.173035 0.374265 1.091396 3.242556 7.248024 11.248426 13.214786 12.338678 10.411178 8.236604 32.327196
5 173 0.003679 0.009305 0.022238 0.059264 0.201444 0.653363 1.699163 3.705877 6.929774 11.004240 13.914635 61.797015
5 174 0.000304 0.000490 0.001006 0.003389 0.012669 0.036733 0.080184 0.179264 0.449974 1.296780 3.473372 94.465839
5 175 0.010732 0.028073 0.073117 0.209455 0.730963 2.382983 5.815087 10.256676 13.730745 15.476401 14.109340 37.176428
5 176 0.014236 0.049876 0.109073 0.232024 0.803441 3.788963 12.347005 21.895461 22.142665 15.696951 8.536589 14.383716
5 177 0.000552 0.001078 0.002308 0.006955 0.024431 0.073836 0.169105 0.379654 0.963068 2.856980 7.677408 87.844621
5 178 0.000651 0.001115 0.002425 0.008330 0.031208 0.090728 0.210519 0.508552 1.293307 3.117231 6.150639 88.585296
5 179 0.053013 0.104041 0.242741 0.808577 2.802366 5.867738 7.693677 8.390693 8.751682 8.764181 8.082190 48.439100
5 180 0.004324 0.013892 0.032737 0.077488 0.269619 0.993595 2.549667 4.539995 6.793518 9.550192 11.281725 63.893251
5 181 0.000633 0.001068 0.002128 0.006210 0.021091 0.060987 0.141088 0.327533 0.782927 1.821342 3.640554 93.194439
5 182 0.001566 0.003341 0.007452 0.020595 0.066393 0.181644 0.373296 0.668860 1.133827 1.830166 2.616912 93.095945
5 183 0.016525 0.041488 0.085581 0.189167 0.489621 1.073840 1.627483 1.940643 2.206854 2.619109 3.051282 86.658405
5 184 0.001712 0.003407 0.006720 0.016416 0.047155 0.120229 0.246457 0.481188 0.956724 1.807836 2.981863 93.330292
5 185 0.000403 0.000666 0.001237 0.003155 0.008663 0.020871 0.043021 0.090349 0.198110 0.440638 0.903473 98.289413
5 186 0.001583 0.003671 0.007390 0.015449 0.037673 0.090583 0.178211 0.300608 0.468350 0.707840 0.995645 97.192991
5 187 0.003668 0.007092 0.013081 0.027801 0.064352 0.128726 0.212476 0.333937 0.530006 0.838393 1.254920 96.585550
5 188 0.000398 0.000725 0.001391 0.003445 0.009638 0.024621 0.053411 0.111623 0.231728 0.477779 0.898222 98.187018
5 189 0.000724 0.001366 0.002309 0.004519 0.009836 0.020146 0.035833 0.061612 0.107956 0.199445 0.357575 99.198677
5 190 0.001396 0.002544 0.004312 0.008132 0.016087 0.030328 0.051595 0.084901 0.137169 0.221917 0.348712 99.092911
5 191 0.001012 0.001728 0.002904 0.005890 0.012715 0.025214 0.044320 0.077022 0.133993 0.238192 0.409276 99.047733
5 192 0.000731 0.001241 0.002023 0.003879 0.007652 0.014153 0.024263 0.042143 0.073620 0.134139 0.242217 99.453939
5 193 0.001455 0.002208 0.003093 0.005129 0.008653 0.013353 0.019253 0.029088 0.045475 0.074376 0.121704 99.676212
5 194 0.001692 0.002832 0.004118 0.006686 0.011400 0.018590 0.027390 0.039686 0.058096 0.089602 0.138572 99.601333
5 195 0.000529 0.000973 0.001652 0.003131 0.006323 0.012325 0.021390 0.035299 0.057040 0.097231 0.164736 99.599369
5 196 0.001192 0.001798 0.002466 0.004065 0.007067 0.011264 0.016453 0.024578 0.037679 0.060714 0.098076 99.734648
5 197 0.001318 0.002027 0.002858 0.004631 0.007729 0.011658 0.016041 0.022415 0.032227 0.048691 0.073368 99.777039
5 198 0.001309 0.002167 0.003148 0.005103 0.008767 0.014294 0.021066 0.030537 0.044639 0.068658 0.105876 99.694439
5 199 0.000886 0.001447 0.002171 0.003780 0.007080 0.012270 0.018743 0.027856 0.041554 0.065529 0.103224 99.715462
5 200 0.001575 0.002297 0.002984 0.004581 0.007410 0.011038 0.015095 0.021024 0.029854 0.044278 0.065751 99.794109
5 201 0.001935 0.002863 0.003933 0.006373 0.010750 0.015919 0.020958 0.027977 0.038628 0.055799 0.080157 99.734711
5 202 0.001106 0.001891 0.002846 0.004713 0.008569 0.015120 0.023439 0.033937 0.048139 0.072369 0.109445 99.678427
5 203 0.002115 0.002949 0.003862 0.006130 0.010181 0.015141 0.020180 0.027080 0.036854 0.052688 0.075665 99.747154
5 204 0.002909 0.004967 0.006399 0.008458 0.012465 0.018377 0.024279 0.030807 0.039821 0.055861 0.079532 99.716126
5 205 0.003462 0.005210 0.006755 0.010146 0.016657 0.025577 0.034937 0.046620 0.062674 0.088041 0.123389 99.576532
5 206 0.001045 0.001677 0.002655 0.004943 0.009801 0.017376 0.027006 0.040244 0.058720 0.087350 0.127035 99.622152
5 207 0.002531 0.003586 0.004762 0.007669 0.013201 0.019906 0.026339 0.034960 0.047460 0.066678 0.092586 99.680323
5 208 0.005929 0.007966 0.010138 0.015766 0.025500 0.035656 0.044504 0.056281 0.072874 0.097192 0.128572 99.499622
5 209 0.003095 0.005360 0.008162 0.013678 0.024866 0.041477 0.059195 0.078814 0.103201 0.140439 0.189496 99.332219
5 210 0.001771 0.002709 0.003789 0.006355 0.012126 0.021231 0.031891 0.046391 0.067860 0.101116 0.143796 99.560962
5 211 0.003271 0.005084 0.007297 0.012122 0.021533 0.033024 0.043323 0.055805 0.072997 0.098690 0.130243 99.516615
5 212 0.009865 0.015032 0.020480 0.032297 0.051616 0.067520 0.077773 0.091833 0.113263 0.142778 0.177157 99.200384
5 213 0.001608 0.002763 0.004685 0.009407 0.021347 0.042255 0.066327 0.090812 0.116511 0.152400 0.193228 99.298660
5 214 0.003070 0.004634 0.006604 0.011089 0.019981 0.032038 0.044946 0.062351 0.087215 0.123420 0.166928 99.437721
5 215 0.005810 0.008031 0.011304 0.019916 0.036518 0.054863 0.069724 0.087824 0.112277 0.146819 0.185458 99.261460
5 216 0.007855 0.016725 0.024710 0.034003 0.055480 0.092691 0.124895 0.140901 0.153661 0.181546 0.217172 98.950356
5 217 0.003847 0.006647 0.009810 0.015570 0.028861 0.053590 0.082696 0.111519 0.141829 0.184720 0.231151 99.129766
5 218 0.006119 0.008907 0.012409 0.019749 0.032596 0.049357 0.067047 0.089805 0.119458 0.161360 0.212815 99.220375
5 219 0.008695 0.014015 0.019841 0.030457 0.049133 0.071203 0.089432 0.109766 0.137175 0.174981 0.217788 99.077511
5 220 0.010213 0.015747 0.021875 0.033354 0.053521 0.077965 0.099773 0.124437 0.155460 0.195581 0.240008 98.972065
5 221 0.009236 0.012611 0.016852 0.026893 0.045521 0.068025 0.088963 0.114972 0.148606 0.191280 0.237348 99.039692
5 222 0.010472 0.015613 0.021214 0.031707 0.049594 0.071563 0.092926 0.118785 0.151253 0.192348 0.236977 99.007551
5 223 0.008537 0.012617 0.017407 0.027155 0.045137 0.066720 0.085748 0.106852 0.132676 0.165594 0.199173 99.132387
5 224 0.007917 0.012705 0.017091 0.024329 0.038662 0.058103 0.075585 0.092650 0.113119 0.141041 0.169934 99.248863
5 225 0.006223 0.008246 0.010901 0.017387 0.029011 0.041366 0.052320 0.066079 0.082471 0.101734 0.120423 99.463841
5 226 0.003726 0.005324 0.007340 0.011689 0.019669 0.028473 0.036720 0.047382 0.060589 0.076347 0.091758 99.610981
5 227 0.004215 0.005554 0.007236 0.011553 0.019437 0.027071 0.033510 0.042553 0.054219 0.067732 0.080261 99.646658
5 228 0.004707 0.006349 0.007941 0.011759 0.018634 0.025520 0.031198 0.038679 0.048057 0.059620 0.070914 99.676626
5 229 0.002899 0.004420 0.005988 0.008904 0.014232 0.019939 0.024926 0.031244 0.039275 0.049645 0.059837 99.738691
5 230 0.003975 0.004992 0.006292 0.009854 0.015911 0.021931 0.027079 0.034258 0.043078 0.054634 0.066935 99.711054
6 7 0.000000 0.000000 0.000000 0.000000 0.000000 0.000000 0.000000 0.000000 0.000000 0.000000 0.000000 0.000000
6 8 2.987934 23.010601 23.094342 33.245054 8.811145 3.502489 1.922511 1.265798 0.583973 0.346977 0.115430 1.113747
6 9 10.670949 47.805887 17.626993 11.001196 3.933248 3.174886 2.366742 1.593653 0.647459 0.316407 0.114110 0.748469
6 10 1.710063 26.393895 32.788087 19.639789 6.187889 4.877747 3.622298 2.194803 1.051604 0.635983 0.254842 0.642997
6 11 0.578724 4.163085 2.921753 4.384971 8.846121 37.506892 29.618941 8.217965 1.605061 0.768765 0.383102 1.004623
6 12 0.016571 0.042104 0.081835 0.163391 0.443270 3.621246 35.976622 36.630300 12.661019 4.419023 2.602086 3.342534
6 13 0.010390 0.028606 0.063813 0.181443 0.830152 5.934321 31.247947 25.447444 14.296470 8.454566 6.627033 6.877812
6 14 0.003446 0.007900 0.015071 0.038437 0.098570 0.287860 1.182032 2.079301 5.662438 10.713693 21.262715 58.648535
6 15 0.005957 0.015420 0.025895 0.045496 0.072235 0.144084 0.417745 0.560234 1.242417 2.528379 7.201715 87.740423
6 16 0.003136 0.006867 0.009839 0.017312 0.033452 0.081983 0.277354 0.420527 1.066532 2.362912 6.797023 88.923061
6 17 0.015933 0.053941 0.119415 0.356388 1.630994 6.499815 19.990493 17.414636 17.967509 14.355256 11.819828 9.775793
6 18 0.022336 0.079321 0.191125 0.545921 2.208266 8.648602 19.702825 24.156091 18.965205 12.548080 7.018269 5.913960
6 19 0.002521 0.007026 0.013882 0.027801 0.073543 0.242335 0.742775 2.110121 5.647626 13.210154 22.462677 55.459540
6 20 0.015121 0.047448 0.106408 0.249591 0.762876 2.249817 4.944590 8.651672 14.709962 22.227980 22.811665 23.222873
6 21 0.609687 2.916158 6.580297 12.369169 20.520987 23.477018 16.832231 8.648523 4.024919 1.860879 0.882468 1.277664
6 22 0.029154 0.197581 0.787267 2.178742 5.771090 13.642943 20.902214 20.177355 15.133086 9.959932 5.709753 5.510881
6 23 0.005293 0.012724 0.020885 0.039473 0.112833 0.436209 1.613089 4.959376 12.019846 20.810902 22.764125 37.205246
6 24 0.061694 0.259358 0.638368 1.472029 4.276668 11.193794 18.627135 19.442123 15.961355 11.782477 7.497713 8.787286
6 25 0.758533 5.276513 13.430149 15.810254 14.361143 13.561736 11.938837 8.459487 5.605145 3.630440 2.377018 4.790747
6 26 0.023718 0.080224 0.212889 0.623522 2.182761 6.507062 12.242431 15.346740 15.482452 14.464532 12.020502 20.813166
6 27 0.006980 0.014392 0.025202 0.057993 0.172770 0.524315 1.451378 3.855036 9.259249 16.350638 19.700367 48.581679
6 28 0.092486 0.248707 0.535826 1.335146 3.604122 7.986918 12.756170 15.466322 15.580250 13.732255 10.655849 18.005951
6 29 0.053320 0.332957 1.186066 2.403606 3.965275 6.738998 10.097057 11.859810 12.143226 11.815920 11.224179 28.179587
6 30 0.004416 0.009199 0.015161 0.027425 0.062068 0.162064 0.385605 0.849663 1.773090 3.465960 5.754523 87.490825
6 31 0.003719 0.006784 0.011087 0.022937 0.058442 0.146592 0.330066 0.761021 1.768569 3.695819 6.302776 86.892187
6 32 0.007680 0.017448 0.035597 0.078527 0.192170 0.460164 0.986319 1.990739 3.691984 5.963264 8.096137 78.479974
6 33 0.005641 0.009560 0.014021 0.026094 0.059711 0.136160 0.263750 0.486985 0.893164 1.609588 2.633869 93.861458
6 34 0.004433 0.011051 0.017943 0.023919 0.034049 0.057198 0.092304 0.144469 0.238673 0.442271 0.835198 98.098494
6 35 0.004929 0.012150 0.020252 0.027871 0.041424 0.075912 0.135981 0.230254 0.388855 0.709750 1.286875 97.065750
6 36 0.003148 0.007359 0.012713 0.018991 0.030236 0.056560 0.101299 0.170032 0.279944 0.489170 0.848145 97.982407
6 37 0.002735 0.004641 0.006686 0.010652 0.018756 0.033400 0.052972 0.079822 0.120262 0.193734 0.314699 99.161640
6 38 0.004416 0.006987 0.009258 0.014305 0.024530 0.039865 0.056576 0.079026 0.114273 0.175044 0.264717 99.211006
6 39 0.005541 0.009125 0.012288 0.018233 0.029565 0.046713 0.064757 0.087480 0.121665 0.181472 0.271048 99.152113
6 40 0.003814 0.006506 0.009024 0.013350 0.021796 0.036022 0.052246 0.070862 0.095695 0.137740 0.197922 99.355024
6 41 0.003754 0.007184 0.010153 0.013796 0.021066 0.034798 0.049393 0.061843 0.076341 0.105952 0.151276 99.464443
6 42 0.005217 0.010552 0.014980 0.018850 0.025323 0.037845 0.051694 0.064215 0.078189 0.105922 0.149766 99.437444
6 43 0.003813 0.006235 0.008766 0.013173 0.021003 0.032335 0.043426 0.054390 0.066697 0.087061 0.114022 99.549080
6 44 0.002439 0.003577 0.004748 0.007639 0.013793 0.022077 0.029489 0.038075 0.050175 0.068832 0.090931 99.668226
6 45 0.004531 0.006240 0.007459 0.010986 0.018393 0.027182 0.033732 0.041267 0.052590 0.070508 0.092177 99.634930
6 46 0.003001 0.004445 0.005777 0.008795 0.014998 0.023119 0.030066 0.037613 0.047974 0.064120 0.083480 99.676609
6 47 0.002028 0.003305 0.004475 0.006573 0.010982 0.017919 0.025092 0.032396 0.040970 0.054415 0.071338 99.730510
6 48 0.002216 0.003482 0.004781 0.007327 0.012180 0.018349 0.023678 0.029394 0.036888 0.048774 0.063589 99.749340
6 49 0.005345 0.007386 0.008090 0.010758 0.016989 0.024526 0.029721 0.035484 0.044819 0.060879 0.081259 99.674746
6 50 0.001969 0.003387 0.004703 0.006918 0.011595 0.018587 0.025037 0.031042 0.038618 0.051261 0.066671 99.740209
6 51 0.002246 0.002954 0.003708 0.006101 0.011154 0.017296 0.022588 0.029173 0.038069 0.050666 0.064807 99.751236
6 52 0.002524 0.004213 0.005691 0.008429 0.013782 0.020754 0.026773 0.033600 0.043712 0.060714 0.083795 99.696012
6 53 0.003199 0.005177 0.006664 0.009581 0.015396 0.023087 0.030145 0.038687 0.051606 0.072601 0.100764 99.643093
6 54 0.001841 0.002913 0.003831 0.006073 0.011317 0.018355 0.023895 0.029712 0.038257 0.051894 0.068361 99.743551
6 55 0.001484 0.002428 0.003419 0.005499 0.010052 0.017247 0.025065 0.033093 0.041324 0.053037 0.067250 99.740103
6 56 0.002323 0.004060 0.005916 0.009827 0.017615 0.026024 0.031546 0.037972 0.048762 0.067628 0.093698 99.654629
6 57 0.006878 0.011031 0.011724 0.013895 0.019262 0.026644 0.033171 0.040942 0.052496 0.072827 0.101892 99.609238
6 58 0.002843 0.004806 0.006450 0.009335 0.015271 0.022587 0.027576 0.032241 0.039849 0.053460 0.070665 99.714916
6 59 0.002915 0.004380 0.005843 0.008907 0.014588 0.021537 0.027750 0.035101 0.044971 0.059908 0.077697 99.696405
6 60 0.003791 0.006940 0.008358 0.010111 0.014960 0.024339 0.034053 0.042646 0.052591 0.071017 0.096743 99.634449
6 61 0.001806 0.003465 0.006087 0.010102 0.015773 0.024398 0.034308 0.044497 0.055507 0.074279 0.100636 99.629143
6 62 0.007187 0.016717 0.024351 0.027492 0.033812 0.048516 0.065136 0.081877 0.104042 0.143888 0.200868 99.246113
6 63 0.002226 0.003612 0.005181 0.008680 0.016738 0.029981 0.043070 0.055254 0.069944 0.095482 0.128992 99.540840
6 64 0.001186 0.001978 0.002991 0.005397 0.010943 0.019753 0.029387 0.041396 0.058805 0.085784 0.119861 99.622519
6 65 0.002291 0.004629 0.007344 0.011922 0.021413 0.035370 0.049285 0.066508 0.095279 0.145011 0.214074 99.346874
6 66 0.005389 0.010172 0.014029 0.019172 0.030221 0.048844 0.068636 0.090765 0.122500 0.175156 0.245878 99.169237
6 67 0.001541 0.002606 0.003958 0.006820 0.013103 0.023440 0.034980 0.048349 0.066600 0.095761 0.133488 99.569353
6 68 0.003168 0.005337 0.007606 0.011803 0.019760 0.031113 0.043383 0.060251 0.087294 0.129800 0.186334 99.414153
6 69 0.006176 0.008425 0.010748 0.017414 0.031168 0.049212 0.067851 0.094995 0.138279 0.202512 0.283725 99.089496
6 70 0.003210 0.006075 0.009569 0.015317 0.027224 0.047388 0.070420 0.096714 0.133029 0.188577 0.258706 99.143770
6 71 0.003309 0.004641 0.006595 0.011975 0.023804 0.041320 0.061634 0.091817 0.139195 0.207700 0.290473 99.117536
6 72 0.002358 0.004339 0.006904 0.011874 0.023166 0.043799 0.070149 0.105224 0.159320 0.246631 0.361222 98.965017
6 73 0.003273 0.005733 0.008696 0.014797 0.029258 0.055741 0.089227 0.133359 0.199742 0.302694 0.432442 98.725035
6 74 0.002353 0.003889 0.005949 0.010490 0.020842 0.038996 0.061010 0.089531 0.132079 0.201666 0.294863 99.138332
6 75 0.002339 0.003989 0.006021 0.010238 0.019950 0.037708 0.059627 0.087477 0.128662 0.197212 0.290442 99.156330
6 76 0.004053 0.008494 0.013256 0.019541 0.033365 0.060781 0.093106 0.124943 0.164574 0.232831 0.326772 98.918279
6 77 0.006851 0.011733 0.017183 0.027440 0.047226 0.075062 0.102722 0.136572 0.186896 0.265300 0.365540 98.757475
6 78 0.019740 0.021005 0.023717 0.039161 0.068009 0.095587 0.118691 0.159187 0.224517 0.311005 0.409771 98.509611
6 79 0.017139 0.024415 0.028510 0.041073 0.067777 0.100842 0.130316 0.173291 0.245062 0.350899 0.480381 98.340296
6 80 0.005523 0.008700 0.011719 0.019242 0.036862 0.064490 0.092638 0.128724 0.187415 0.284170 0.412806 98.747711
6 81 0.004756 0.007827 0.011018 0.018088 0.033815 0.059416 0.086905 0.119225 0.165876 0.242331 0.345150 98.905590
6 82 0.007549 0.019194 0.032025 0.042264 0.058915 0.091002 0.129089 0.170339 0.227719 0.327248 0.472747 98.421907
6 83 0.006854 0.013638 0.020868 0.031300 0.050859 0.083854 0.122832 0.169004 0.233148 0.337438 0.483393 98.446813
6 84 0.005379 0.009350 0.012876 0.019243 0.032952 0.055984 0.081798 0.113395 0.159763 0.236047 0.341687 98.931528
6 85 0.010905 0.014729 0.018290 0.028484 0.048569 0.073865 0.097805 0.130904 0.181503 0.255217 0.345770 98.793960
6 86 0.010837 0.014522 0.018851 0.032529 0.060924 0.093929 0.122872 0.164501 0.229878 0.319872 0.423028 98.508257
6 87 0.012760 0.025975 0.038397 0.051736 0.071296 0.098417 0.125460 0.157825 0.207969 0.288999 0.403455 98.517710
6 88 0.004481 0.008033 0.012289 0.020011 0.036442 0.063851 0.093223 0.123373 0.161237 0.222226 0.303021 98.951811
6 89 0.009774 0.014809 0.018649 0.027384 0.046829 0.076434 0.105265 0.137219 0.181943 0.250390 0.334000 98.797306
6 90 0.013561 0.024595 0.033520 0.045532 0.068535 0.103000 0.135270 0.167985 0.214228 0.289253 0.387336 98.517183
6 91 0.010969 0.021812 0.030290 0.039047 0.059180 0.097152 0.136061 0.168988 0.211003 0.285446 0.384944 98.555107
6 92 0.006470 0.011742 0.017610 0.026793 0.046215 0.081371 0.120513 0.157534 0.201641 0.273689 0.366454 98.689966
6 93 0.009822 0.020834 0.030296 0.039130 0.059553 0.100221 0.143733 0.179506 0.222528 0.297570 0.396701 98.500107
6 94 0.010825 0.018588 0.025620 0.036417 0.059023 0.097059 0.136269 0.173886 0.221157 0.295028 0.386603 98.539526
6 95 0.005505 0.009846 0.015107 0.024188 0.043580 0.076891 0.115113 0.157325 0.212400 0.292143 0.386377 98.661528
6 96 0.006538 0.009825 0.013729 0.022905 0.043677 0.076231 0.110671 0.152087 0.211021 0.295474 0.393712 98.664131
6 97 0.005333 0.008940 0.013602 0.022895 0.043145 0.075950 0.112903 0.157228 0.218869 0.305642 0.406312 98.629179
6 98 0.006398 0.009916 0.014421 0.024516 0.047175 0.082355 0.119666 0.163895 0.226431 0.313880 0.413152 98.578194
6 99 0.007150 0.012011 0.017321 0.027260 0.050083 0.088275 0.129122 0.172573 0.231770 0.317450 0.416020 98.530964
6 100 0.005427 0.008893 0.012922 0.020873 0.038633 0.067983 0.099713 0.135277 0.185792 0.262438 0.355743 98.806307
6 101 0.008607 0.014274 0.019357 0.028301 0.048652 0.082747 0.118117 0.154571 0.204202 0.279660 0.372132 98.669382
6 102 0.005556 0.009834 0.014329 0.021987 0.039416 0.069708 0.102920 0.137984 0.186000 0.259041 0.346817 98.806404
6 103 0.009322 0.014002 0.017264 0.024699 0.042911 0.072493 0.100719 0.129357 0.170410 0.235011 0.313454 98.870357
6 104 0.006208 0.013235 0.019104 0.024877 0.039482 0.069115 0.100502 0.125937 0.159129 0.220923 0.305339 98.916147
6 105 0.009089 0.021558 0.031442 0.035923 0.048481 0.080786 0.118405 0.145874 0.174291 0.232597 0.320694 98.780859
6 106 0.002952 0.005099 0.007517 0.012102 0.022888 0.042382 0.064186 0.086257 0.114939 0.163014 0.225809 99.252855
6 107 0.006779 0.008473 0.010584 0.017908 0.033248 0.051269 0.067131 0.089908 0.126377 0.176845 0.233854 99.177624
6 108 0.007126 0.011045 0.014463 0.021989 0.037414 0.056546 0.073177 0.095439 0.133081 0.189864 0.259348 99.100512
6 109 0.005318 0.007725 0.009837 0.015461 0.028282 0.047230 0.065124 0.085974 0.116768 0.165529 0.228107 99.224643
6 110 0.003149 0.005266 0.007492 0.011992 0.022093 0.038319 0.055978 0.076704 0.105680 0.149637 0.202972 99.320717
6 111 0.009689 0.012340 0.014012 0.020922 0.035698 0.053919 0.069036 0.088736 0.119981 0.167469 0.224843 99.183353
6 112 0.008367 0.015392 0.021371 0.029359 0.043165 0.061387 0.076728 0.093737 0.120948 0.166448 0.227732 99.135366
6 113 0.003611 0.006484 0.009516 0.014606 0.025583 0.045345 0.066803 0.087398 0.112355 0.155818 0.214699 99.257784
6 114 0.004001 0.007925 0.011340 0.015475 0.024894 0.043056 0.063289 0.081952 0.104180 0.142683 0.194064 99.307146
6 115 0.008559 0.012371 0.015161 0.021489 0.033890 0.051080 0.066936 0.085601 0.112307 0.155015 0.211335 99.226258
6 116 0.006591 0.011305 0.015343 0.021754 0.033993 0.051927 0.068609 0.087832 0.117558 0.166893 0.233557 99.184637
6 117 0.004736 0.007398 0.010024 0.015351 0.026197 0.043009 0.060014 0.079479 0.106813 0.151872 0.212493 99.282614
6 118 0.003284 0.005382 0.007711 0.012533 0.022831 0.039633 0.057916 0.079326 0.108967 0.156271 0.217646 99.288502
6 119 0.004124 0.006585 0.009047 0.014344 0.025420 0.042708 0.060970 0.083930 0.117834 0.173627 0.250132 99.211281
6 120 0.003200 0.006435 0.009925 0.014824 0.024772 0.043190 0.065042 0.091271 0.129106 0.195111 0.291232 99.125889
6 121 0.002243 0.003601 0.005186 0.008895 0.017784 0.033668 0.052902 0.079025 0.119305 0.186889 0.278155 99.212347
6 122 0.002159 0.003518 0.005169 0.009106 0.018648 0.035590 0.056494 0.085673 0.131093 0.207462 0.311202 99.133883
6 123 0.002975 0.006341 0.010411 0.016509 0.028350 0.047739 0.070566 0.101604 0.149958 0.232119 0.350792 98.982635
6 124 0.006137 0.009651 0.013168 0.019859 0.033731 0.057716 0.086773 0.125608 0.182081 0.274665 0.402627 98.787983
6 125 0.005072 0.008609 0.012311 0.019958 0.037426 0.067258 0.102222 0.148800 0.218812 0.328541 0.467747 98.583248
6 126 0.007824 0.013097 0.018511 0.028155 0.046454 0.077720 0.115616 0.162387 0.221764 0.315937 0.448693 98.543840
6 127 0.007809 0.018182 0.029398 0.040718 0.060334 0.096114 0.138815 0.190338 0.266271 0.400968 0.604900 98.146151
6 128 0.020872 0.033437 0.042701 0.060214 0.093561 0.142929 0.196855 0.266168 0.358649 0.503506 0.701155 97.579954
6 129 0.022609 0.046965 0.071633 0.105894 0.172424 0.280637 0.412643 0.601047 0.892882 1.334541 1.902072 94.156653
6 130 0.006048 0.014520 0.025603 0.039415 0.066484 0.127333 0.221896 0.353008 0.539160 0.858284 1.358690 96.389555
6 131 0.004521 0.007235 0.010783 0.021197 0.048410 0.092559 0.141801 0.214262 0.336854 0.544113 0.833313 97.744953
6 132 0.030859 0.061919 0.084020 0.112151 0.170422 0.273983 0.406031 0.603868 0.923837 1.427073 2.108443 93.797392
6 133 0.006443 0.021017 0.049785 0.094128 0.202035 0.454908 0.854964 1.410067 2.241131 3.516175 5.053984 86.095365
6 134 0.002058 0.003499 0.005945 0.013709 0.039593 0.100268 0.206249 0.410919 0.803232 1.457496 2.292421 94.664612
6 135 0.005479 0.009019 0.014142 0.029003 0.066178 0.130200 0.216095 0.354959 0.581713 0.949953 1.465101 96.178162
6 136 0.014327 0.061686 0.170198 0.302956 0.484254 0.813681 1.296961 1.896446 2.676019 3.743475 5.185583 83.354420
6 137 0.002845 0.006571 0.014106 0.034028 0.103589 0.322567 0.818741 1.707943 3.024442 4.817202 6.668724 82.479243
6 138 0.001474 0.002812 0.004410 0.008159 0.017777 0.039489 0.077867 0.156120 0.328055 0.692278 1.327298 97.344261
6 139 0.007753 0.019141 0.033802 0.056491 0.108110 0.230114 0.452868 0.831903 1.432685 2.370513 3.650573 90.806049
6 140 0.008915 0.048971 0.195281 0.450724 0.849267 1.599389 2.887603 4.417420 5.906876 7.534332 9.380088 66.721131
6 141 0.002575 0.005695 0.010592 0.022171 0.056962 0.155083 0.372308 0.811100 1.608674 2.942701 4.682011 89.330128
6 142 0.001574 0.004253 0.008417 0.014658 0.027081 0.056635 0.115187 0.231918 0.477344 1.022747 2.104353 95.935831
6 143 0.005950 0.016418 0.037540 0.082576 0.206034 0.523613 1.178298 2.390211 4.394343 7.135726 9.878606 74.150686
6 144 0.004107 0.008115 0.015352 0.036545 0.104093 0.272469 0.613651 1.333049 2.728596 4.915608 7.387787 82.580628
6 145 0.001388 0.002879 0.004859 0.009041 0.019285 0.041592 0.081139 0.160714 0.330545 0.699378 1.385145 97.264031
6 146 0.007226 0.018671 0.035106 0.062351 0.130891 0.281268 0.510814 0.838403 1.375923 2.287186 3.576234 90.875923
6 147 0.013546 0.033098 0.060782 0.107758 0.219076 0.453080 0.816850 1.381341 2.328301 3.867464 5.920104 84.798599
6 148 0.004404 0.007543 0.012455 0.028452 0.081416 0.193995 0.366816 0.669411 1.221777 2.085806 3.102559 92.225363
6 149 0.003896 0.010185 0.020784 0.042172 0.105564 0.242907 0.423530 0.632165 0.930162 1.388836 1.936963 94.262833
6 150 0.069379 0.200660 0.339272 0.456775 0.691530 1.079743 1.447068 1.734503 2.114050 2.674641 3.317972 85.874407
6 151 0.010939 0.021764 0.037296 0.074947 0.183103 0.400698 0.661084 0.946920 1.351143 1.996625 2.777757 91.537723
6 152 0.009365 0.013645 0.018756 0.037831 0.099786 0.212019 0.339118 0.509927 0.773739 1.137304 1.496848 95.351662
6 153 0.083402 0.139084 0.195049 0.302515 0.496185 0.684362 0.798010 0.915181 1.113773 1.413508 1.758681 92.100250
6 154 0.063751 0.216290 0.316804 0.293532 0.376254 0.675741 1.004328 1.133563 1.234555 1.542228 1.975224 91.167731
6 155 0.022327 0.035193 0.043759 0.068104 0.138652 0.271343 0.398296 0.503213 0.652448 0.935896 1.298801 95.631969
6 156 0.019958 0.043755 0.071250 0.105949 0.164732 0.251926 0.349542 0.452336 0.577635 0.758182 0.988639 96.216097
6 157 0.063472 0.073939 0.082341 0.127295 0.224104 0.334644 0.430107 0.559411 0.751463 1.006966 1.289195 95.057064
6 158 0.029754 0.046134 0.059275 0.088147 0.148276 0.234417 0.324155 0.442818 0.626970 0.891843 1.204582 95.903626
6 159 0.012925 0.028543 0.040850 0.052017 0.080347 0.140586 0.212175 0.283506 0.378097 0.543174 0.775594 97.452185
6 160 0.007622 0.014014 0.020858 0.032068 0.055502 0.097971 0.150689 0.213998 0.298424 0.434559 0.626882 98.047416
6 161 0.004145 0.007659 0.012344 0.020924 0.037821 0.066258 0.102992 0.154039 0.230075 0.353952 0.532724 98.477062
6 162 0.014947 0.021796 0.026223 0.040037 0.075168 0.129853 0.188976 0.270272 0.400377 0.604545 0.869500 97.358311
6 163 0.004750 0.009829 0.018221 0.033792 0.067888 0.129735 0.209299 0.309229 0.449141 0.672546 0.966862 97.128708
6 164 0.026515 0.064884 0.097667 0.119513 0.172170 0.279362 0.408587 0.550950 0.747621 1.063462 1.485679 94.983591
6 165 0.012549 0.023944 0.037314 0.061119 0.115019 0.215471 0.343411 0.502776 0.723609 1.066391 1.507211 95.391184
6 166 0.016560 0.037253 0.061477 0.095726 0.166200 0.292540 0.447506 0.629320 0.876077 1.246007 1.710290 94.421049
6 167 0.021328 0.060935 0.113266 0.163641 0.257333 0.437404 0.673142 0.943498 1.301565 1.846659 2.556227 91.625004
6 168 0.018660 0.035200 0.054941 0.094029 0.190006 0.367678 0.600830 0.943959 1.529720 2.503747 3.779753 89.881480
6 169 0.018412 0.038526 0.062167 0.111479 0.260501 0.570676 0.983814 1.585277 2.693224 4.570413 6.846630 82.258882
6 170 0.006541 0.011161 0.019364 0.046171 0.133807 0.322413 0.639184 1.285285 2.719149 5.399192 8.767149 80.650591
6 171 0.010922 0.033400 0.077341 0.161973 0.390316 0.836625 1.526150 2.724434 5.071939 8.531712 11.508937 69.126248
6 172 0.288014 0.658567 1.163157 2.606435 6.919396 12.847541 14.379912 12.494647 10.513516 8.830967 6.726487 22.571363
6 173 0.011559 0.040652 0.094671 0.221187 0.827602 3.174473 7.526563 11.606498 14.819049 17.090303 15.099481 29.487966
6 174 0.003221 0.005673 0.009770 0.025690 0.100360 0.375277 1.148587 3.171783 7.808406 14.614008 17.760517 54.976706
6 175 0.162055 0.761027 2.023919 4.223818 9.220347 15.490941 16.702445 13.221592 9.910281 7.482414 5.215446 15.585712
6 176 0.287948 3.217243 11.437055 14.179560 14.768130 17.088554 15.244197 8.645094 4.250789 2.316381 1.430392 7.134657
6 177 0.008689 0.024862 0.051113 0.120931 0.527226 2.643604 8.261108 14.961692 18.162447 17.620792 12.806944 24.810591
6 178 0.015313 0.036465 0.074809 0.253517 1.392967 4.544337 7.405709 9.244450 11.842061 13.845412 12.356604 38.988357
6 179 4.186411 6.785888 6.061841 6.128546 8.150936 9.649645 8.580075 7.020608 6.247003 5.814992 5.009229 26.364824
6 180 0.307705 1.934867 4.532950 5.474699 7.150090 9.835766 11.020703 9.879950 8.883498 8.106516 6.926819 25.946438
6 181 0.016573 0.035618 0.072131 0.236195 1.216914 4.156838 7.446085 9.089855 9.841850 10.538710 10.057623 47.291608
6 182 0.090152 0.279773 0.517679 0.876036 1.851537 3.274995 4.052084 4.326854 5.059455 6.245670 7.239053 66.186713
6 183 0.750762 1.940405 2.395917 2.280304 2.573272 3.266550 3.825389 4.248847 5.020393 6.074917 7.009601 60.613646
6 184 0.049903 0.142436 0.275060 0.571997 1.569643 3.516083 5.162315 6.054362 7.207523 8.800495 9.679993 56.970192
6 185 0.004914 0.009527 0.015918 0.037583 0.133960 0.449933 1.073814 2.034027 3.381394 4.988408 6.185178 81.685344
6 186 0.017515 0.065078 0.155069 0.256578 0.411586 0.677895 0.976220 1.241881 1.587883 2.157344 2.973144 89.479805
6 187 0.033845 0.074755 0.125473 0.226152 0.463987 0.906269 1.453981 2.054313 2.767785 3.679313 4.643362 83.570767
6 188 0.005154 0.011261 0.020376 0.044668 0.128523 0.339527 0.696670 1.286203 2.331060 3.921349 5.608587 85.606625
6 189 0.003305 0.008434 0.013807 0.019709 0.032866 0.067393 0.131900 0.243237 0.450749 0.871119 1.611167 96.546314
6 190 0.002728 0.005923 0.010399 0.018302 0.034433 0.068375 0.126967 0.227779 0.398833 0.693420 1.156487 97.256354
6 191 0.004635 0.008883 0.013199 0.021746 0.042018 0.085696 0.160074 0.293252 0.533424 0.951129 1.569120 96.316822
6 192 0.002024 0.003831 0.005991 0.010176 0.018640 0.035740 0.065790 0.123463 0.235044 0.452864 0.828685 98.217753
6 193 0.001333 0.002133 0.003022 0.005135 0.009352 0.016363 0.026457 0.043735 0.074061 0.132846 0.239063 99.446503
6 194 0.001947 0.003557 0.005229 0.008016 0.013006 0.021987 0.035160 0.055966 0.090036 0.153295 0.263358 99.348442
6 195 0.001158 0.002666 0.004687 0.007572 0.012554 0.022459 0.039802 0.070642 0.125214 0.229242 0.413699 99.070308
6 196 0.000800 0.001383 0.002023 0.003292 0.005855 0.010578 0.017981 0.030337 0.051149 0.091927 0.166228 99.618450
6 197 0.000720 0.001110 0.001529 0.002588 0.004989 0.008914 0.013721 0.020566 0.031752 0.052507 0.085747 99.775856
6 198 0.001400 0.002386 0.003342 0.005151 0.008744 0.014920 0.023316 0.036063 0.056902 0.094799 0.157085 99.595890
6 199 0.001501 0.002864 0.003978 0.005546 0.008869 0.015233 0.024209 0.037546 0.059947 0.104485 0.183863 99.551964
6 200 0.000702 0.001168 0.001649 0.002654 0.004822 0.008327 0.012446 0.017933 0.026526 0.043000 0.070750 99.810024
6 201 0.001194 0.001839 0.002403 0.003703 0.006619 0.011470 0.017263 0.024825 0.036158 0.056313 0.087008 99.751205
6 202 0.001813 0.003778 0.005776 0.007968 0.011619 0.018478 0.028067 0.041134 0.060766 0.097613 0.161176 99.561815
6 203 0.002051 0.003282 0.004076 0.005602 0.008995 0.014878 0.021645 0.029844 0.041836 0.064939 0.103302 99.699547
6 204 0.001513 0.002870 0.004097 0.005720 0.008978 0.014847 0.021658 0.028673 0.037690 0.055107 0.082933 99.735912
6 205 0.002476 0.003978 0.005399 0.008126 0.013384 0.021656 0.031914 0.046050 0.067191 0.102129 0.152572 99.545124
6 206 0.002319 0.004153 0.006037 0.009214 0.015416 0.025474 0.038217 0.055828 0.083054 0.128577 0.196579 99.435131
6 207 0.001405 0.002312 0.003275 0.005213 0.009345 0.015945 0.023675 0.033537 0.047608 0.070733 0.103255 99.683697
6 208 0.002855 0.004162 0.005680 0.009715 0.018221 0.029060 0.038992 0.051353 0.069738 0.099216 0.138551 99.532454
6 209 0.007207 0.014409 0.020134 0.026384 0.037683 0.053567 0.069671 0.090371 0.124027 0.179837 0.259505 99.117205
6 210 0.002589 0.004607 0.006600 0.010353 0.019498 0.036397 0.055817 0.075435 0.099760 0.140318 0.195656 99.352972
6 211 0.002278 0.003514 0.005011 0.008849 0.017744 0.030548 0.042995 0.057229 0.076224 0.103985 0.135836 99.515789
6 212 0.014310 0.021732 0.023971 0.031447 0.048569 0.067372 0.078905 0.090730 0.110178 0.144734 0.190445 99.177607
6 213 0.009539 0.021612 0.033535 0.044785 0.061171 0.078988 0.092158 0.108461 0.139140 0.191230 0.262057 98.957325
6 214 0.004751 0.008368 0.011240 0.015910 0.027063 0.046918 0.068229 0.087345 0.108612 0.144416 0.190218 99.286932
6 215 0.004649 0.006711 0.008575 0.014351 0.029329 0.051554 0.069274 0.084899 0.106998 0.143458 0.181896 99.298304
6 216 0.010001 0.027190 0.039005 0.041852 0.056280 0.094849 0.130873 0.139770 0.143376 0.173804 0.223989 98.919011
6 217 0.006935 0.017611 0.031051 0.041458 0.055039 0.081652 0.111892 0.134661 0.155762 0.197138 0.260079 98.906721
6 218 0.004707 0.008162 0.010964 0.015298 0.025177 0.043361 0.064327 0.086185 0.112590 0.155842 0.211113 99.262274
6 219 0.003364 0.005748 0.008441 0.013707 0.025984 0.046646 0.069001 0.093224 0.124096 0.167525 0.213596 99.228668
6 220 0.005080 0.008285 0.011814 0.019024 0.035166 0.059822 0.083438 0.107331 0.137563 0.181323 0.231382 99.119772
6 221 0.005431 0.008215 0.011101 0.017580 0.031928 0.052739 0.072566 0.095197 0.127450 0.175465 0.231885 99.170439
6 222 0.003960 0.006857 0.010017 0.015493 0.027299 0.046256 0.066518 0.088849 0.118485 0.163030 0.215969 99.237270
6 223 0.002818 0.004904 0.007243 0.011237 0.020082 0.035218 0.052342 0.070945 0.094550 0.130673 0.173575 99.396418
6 224 0.002481 0.004726 0.006988 0.010379 0.018938 0.035057 0.053056 0.069387 0.087703 0.117025 0.151068 99.443193
6 225 0.001649 0.002586 0.003783 0.006384 0.012254 0.021157 0.030676 0.041687 0.055793 0.076611 0.100295 99.647127
6 226 0.001143 0.001879 0.002740 0.004482 0.008512 0.014653 0.021115 0.028679 0.038879 0.054457 0.072512 99.750944
6 227 0.001169 0.001814 0.002573 0.004290 0.008302 0.014027 0.019727 0.026599 0.036010 0.049891 0.065162 99.770437
6 228 0.001244 0.001993 0.002846 0.004636 0.008782 0.014805 0.020757 0.027360 0.035571 0.047662 0.060735 99.773607
6 229 0.000931 0.001606 0.002362 0.003723 0.006872 0.011652 0.016778 0.022603 0.029666 0.039972 0.051034 99.812804
6 230 0.001681 0.002381 0.003216 0.005242 0.009372 0.014647 0.019326 0.025045 0.032770 0.044861 0.058865 99.782594
7 8 0.000000 0.000000 0.000000 0.000000 0.000000 0.000000 0.000000 0.000000 0.000000 0.000000 0.000000 0.000000
7 9 2.546215 21.304969 25.262287 37.637486 7.954900 2.618316 1.217458 0.659409 0.244663 0.147258 0.069194 0.337842
7 10 6.654014 49.420701 22.812717 10.132645 3.376883 3.004181 2.339270 1.284674 0.507127 0.245477 0.084963 0.137351
7 11 2.007787 30.061259 34.492317 16.898879 4.773944 4.020448 3.301135 2.089611 1.098484 0.732419 0.310520 0.213195
7 12 0.268728 1.559601 1.170124 2.256862 6.328185 33.554753 34.144576 13.096915 3.564813 2.048928 1.055910 0.950608
7 13 0.016540 0.031659 0.063497 0.179300 0.606064 3.791574 27.796705 32.383460 18.832183 8.271336 4.726331 3.301354
7 14 0.003430 0.007946 0.013446 0.027322 0.072327 0.320986 1.802228 2.988738 5.898705 10.944774 25.822407 52.097695
7 15 0.003904 0.009596 0.018535 0.038035 0.065908 0.144831 0.489196 0.738290 1.679012 3.193121 8.082501 85.537071
7 16 0.000845 0.001827 0.003121 0.006980 0.013576 0.031936 0.100989 0.142785 0.328673 0.784401 2.877040 95.707825
7 17 0.005005 0.013854 0.028634 0.084852 0.406973 2.141194 10.774919 14.379198 21.656928 21.626373 18.139067 10.743002
7 18 0.021515 0.107212 0.293018 0.749541 2.671318 11.369532 36.521258 24.594254 13.092035 5.628493 2.947090 2.004731
7 19 0.000961 0.003582 0.008716 0.018090 0.053584 0.227768 0.810136 2.176497 5.120371 11.910211 21.896716 57.773368
7 20 0.001158 0.002974 0.006042 0.015244 0.048230 0.150423 0.429316 1.266700 4.077579 12.241894 25.842547 55.917891
7 21 0.055376 0.264481 0.811694 2.539973 8.617664 22.547713 30.020016 20.115423 8.920298 3.530692 1.349968 1.226702
7 22 0.016962 0.147627 0.745353 1.995898 4.318873 10.126314 18.607900 21.308564 17.096583 11.769525 7.200140 6.666260
7 23 0.000906 0.002675 0.005482 0.011838 0.031886 0.112262 0.390964 1.212644 3.348766 8.320935 16.425216 70.136421
7 24 0.002841 0.010604 0.027183 0.066667 0.232461 0.885304 2.540611 5.544554 10.931068 19.246425 24.425717 36.086564
7 25 0.064975 0.622156 2.774271 5.400541 7.897753 13.396721 19.556846 18.209696 12.154164 7.503848 4.764184 7.654844
7 26 0.005930 0.021542 0.066900 0.188798 0.561132 1.711814 4.310149 8.138584 12.076789 15.501472 16.912228 40.504660
7 27 0.000987 0.002315 0.004648 0.010865 0.027036 0.068369 0.166763 0.431341 1.177426 3.001451 6.479761 88.629036
7 28 0.007241 0.020404 0.045522 0.107806 0.323977 0.994762 2.364434 4.516201 7.837108 12.675539 17.130336 53.976671
7 29 0.009573 0.047590 0.165982 0.376275 0.762142 1.752519 3.711562 6.092735 8.291831 10.560835 12.772406 55.456553
7 30 0.004288 0.009279 0.016463 0.029729 0.052517 0.104328 0.209666 0.413111 0.801201 1.608939 3.132722 93.617758
7 31 0.000886 0.001670 0.002690 0.004967 0.010384 0.022840 0.046719 0.098155 0.213621 0.486708 1.065472 98.045889
7 32 0.001698 0.003976 0.007735 0.014935 0.030705 0.067032 0.139697 0.292252 0.607762 1.243686 2.360988 95.229532
7 33 0.002256 0.004270 0.006351 0.010264 0.019481 0.039955 0.073708 0.130671 0.233433 0.441939 0.814059 98.223614
7 34 0.002336 0.006675 0.011741 0.014802 0.019390 0.031528 0.050422 0.073539 0.105351 0.170730 0.295902 99.217587
7 35 0.002394 0.007198 0.014692 0.019609 0.024196 0.038633 0.064133 0.098046 0.143556 0.237255 0.422569 98.927719
7 36 0.001847 0.004951 0.009511 0.013830 0.019599 0.032633 0.053467 0.080171 0.115410 0.183292 0.309468 99.175821
7 37 0.002370 0.004643 0.006788 0.009708 0.015523 0.026619 0.040924 0.056767 0.076434 0.111544 0.168079 99.480601
7 38 0.003942 0.007973 0.011054 0.014452 0.021293 0.033565 0.047654 0.062673 0.082413 0.117765 0.171942 99.425272
7 39 0.006075 0.013150 0.018849 0.022968 0.029610 0.042041 0.055642 0.068867 0.085824 0.118228 0.170098 99.368643
7 40 0.003802 0.008267 0.012762 0.017007 0.023695 0.035952 0.049574 0.060750 0.071874 0.093531 0.127499 99.495287
7 41 0.003871 0.009845 0.015724 0.018190 0.021889 0.032630 0.046442 0.056354 0.063332 0.079414 0.106504 99.545803
7 42 0.004980 0.012521 0.021405 0.025771 0.028783 0.037810 0.049566 0.058715 0.065362 0.080273 0.106148 99.508667
7 43 0.007576 0.014586 0.018921 0.022438 0.028878 0.039013 0.047968 0.054421 0.060923 0.074182 0.092818 99.538277
7 44 0.003790 0.006660 0.008734 0.012134 0.020235 0.031934 0.040183 0.044977 0.050990 0.063293 0.078131 99.638939
7 45 0.006720 0.010425 0.011668 0.014165 0.020657 0.029866 0.036984 0.043028 0.051201 0.065201 0.081888 99.628200
7 46 0.004796 0.007993 0.009991 0.013035 0.019514 0.028584 0.035807 0.041434 0.047841 0.059381 0.073832 99.657793
7 47 0.003004 0.005972 0.008842 0.011888 0.017114 0.024911 0.031889 0.037140 0.042431 0.052314 0.065724 99.698775
7 48 0.003684 0.006637 0.008855 0.011540 0.016400 0.022771 0.027865 0.032180 0.037448 0.046991 0.059618 99.726011
7 49 0.007959 0.012115 0.012724 0.014321 0.019275 0.026629 0.032775 0.038546 0.045765 0.058457 0.075278 99.656158
7 50 0.003331 0.006429 0.008897 0.011847 0.017572 0.025410 0.031190 0.035110 0.040213 0.050361 0.063530 99.706112
7 51 0.003832 0.005840 0.007122 0.010038 0.016200 0.024124 0.030309 0.035661 0.041649 0.051138 0.062184 99.711903
7 52 0.003954 0.007574 0.010271 0.013110 0.017567 0.023287 0.028466 0.034155 0.042047 0.055571 0.074830 99.689167
7 53 0.003248 0.005500 0.007340 0.010248 0.015698 0.023515 0.031517 0.040183 0.050255 0.065589 0.085899 99.661013
7 54 0.001699 0.002834 0.004006 0.006406 0.011549 0.019017 0.026344 0.033750 0.042267 0.054404 0.068100 99.729624
7 55 0.001961 0.003543 0.004953 0.007118 0.011266 0.017403 0.023636 0.030292 0.038615 0.052191 0.070225 99.738800
7 56 0.001957 0.003569 0.005309 0.008164 0.013457 0.021022 0.029054 0.038762 0.051466 0.069715 0.092474 99.665051
7 57 0.004902 0.007544 0.009447 0.013366 0.021454 0.030025 0.035181 0.041638 0.051661 0.068716 0.092137 99.623930
7 58 0.003625 0.005515 0.006874 0.009775 0.015692 0.022831 0.028443 0.034754 0.043744 0.057441 0.073351 99.697956
7 59 0.003565 0.005139 0.006558 0.010044 0.016905 0.024769 0.030867 0.037841 0.047368 0.061907 0.079089 99.675949
7 60 0.002463 0.005458 0.008713 0.012048 0.017748 0.027324 0.037647 0.047450 0.058717 0.078651 0.107429 99.596356
7 61 0.002218 0.004011 0.006241 0.010307 0.018610 0.031711 0.044853 0.056125 0.066610 0.084336 0.107283 99.567694
7 62 0.009829 0.021527 0.030771 0.035869 0.044012 0.061006 0.080277 0.097870 0.118995 0.155654 0.208696 99.135496
7 63 0.004179 0.007351 0.010336 0.015683 0.027085 0.043461 0.056925 0.068918 0.084891 0.113411 0.149743 99.418017
7 64 0.001283 0.002352 0.003637 0.006244 0.012452 0.023987 0.038536 0.055336 0.075061 0.103923 0.138303 99.538883
7 65 0.002592 0.005769 0.009077 0.013527 0.023498 0.041335 0.061242 0.081961 0.110234 0.158522 0.224036 99.268203
7 66 0.010934 0.021388 0.028861 0.034872 0.044700 0.062369 0.082982 0.107314 0.139842 0.192349 0.267408 99.006983
7 67 0.002073 0.004037 0.006448 0.010545 0.019417 0.033878 0.047856 0.060060 0.074917 0.101836 0.139010 99.499922
7 68 0.002121 0.003717 0.005587 0.009247 0.017101 0.030229 0.046057 0.065922 0.093727 0.137050 0.193989 99.395252
7 69 0.007231 0.009545 0.011619 0.018219 0.032716 0.053154 0.075225 0.106981 0.155943 0.227515 0.315611 98.986241
7 70 0.005703 0.011255 0.016939 0.024843 0.039901 0.062527 0.085411 0.111521 0.150212 0.210804 0.289763 98.991119
7 71 0.003828 0.005717 0.008317 0.014949 0.029798 0.051342 0.074127 0.104785 0.151467 0.219296 0.300364 99.036007
7 72 0.003122 0.006059 0.009730 0.015829 0.028580 0.050990 0.079050 0.115085 0.169112 0.254888 0.368732 98.898825
7 73 0.005458 0.010196 0.015714 0.024418 0.041235 0.068976 0.102646 0.146259 0.208921 0.303787 0.428915 98.643475
7 74 0.004639 0.007879 0.011614 0.018781 0.033370 0.055883 0.081066 0.113287 0.159638 0.229376 0.318715 98.965750
7 75 0.003446 0.006161 0.009455 0.015483 0.028149 0.049390 0.074299 0.104770 0.147532 0.214872 0.303558 99.042887
7 76 0.005998 0.013813 0.022816 0.030949 0.043702 0.068159 0.099026 0.133048 0.175937 0.246187 0.347354 98.813009
7 77 0.005940 0.011376 0.017988 0.028226 0.046901 0.075504 0.106492 0.142342 0.191261 0.267886 0.370409 98.735676
7 78 0.011435 0.014684 0.018500 0.030927 0.055889 0.085633 0.112450 0.151616 0.212134 0.297709 0.400675 98.608351
7 79 0.009127 0.014999 0.020479 0.032008 0.055648 0.088122 0.120060 0.163749 0.232952 0.337267 0.468954 98.456634
7 80 0.003636 0.006263 0.009374 0.015996 0.030850 0.055654 0.084331 0.122974 0.182306 0.277394 0.403904 98.807318
7 81 0.003024 0.005482 0.008454 0.014250 0.025893 0.045039 0.067337 0.095903 0.137676 0.208006 0.310735 99.078199
7 82 0.003992 0.009925 0.016776 0.023048 0.034234 0.060433 0.098305 0.141422 0.195044 0.289081 0.436052 98.691688
7 83 0.003604 0.007267 0.012071 0.019857 0.034944 0.062977 0.101275 0.150638 0.216803 0.323108 0.477123 98.590330
7 84 0.003678 0.006919 0.010818 0.017376 0.029872 0.049789 0.073166 0.104246 0.151490 0.229532 0.341201 98.981915
7 85 0.008603 0.012830 0.016400 0.024936 0.042592 0.067354 0.091300 0.122156 0.170045 0.244894 0.343141 98.855749
7 86 0.005072 0.007772 0.011040 0.019807 0.040939 0.072164 0.103330 0.144583 0.210918 0.310863 0.430246 98.643267
7 87 0.006480 0.013648 0.022410 0.034157 0.054773 0.088702 0.128219 0.171778 0.226117 0.308055 0.419577 98.526087
7 88 0.004794 0.009515 0.015008 0.023351 0.040112 0.069115 0.102261 0.137598 0.181921 0.251003 0.342205 98.823120
7 89 0.008556 0.015166 0.021487 0.031416 0.051253 0.083630 0.118145 0.154830 0.201962 0.274421 0.368483 98.670651
7 90 0.013458 0.028713 0.043992 0.058239 0.079828 0.114234 0.150931 0.188431 0.236666 0.311609 0.413183 98.360718
7 91 0.014925 0.033404 0.050947 0.062638 0.082684 0.124494 0.172282 0.211358 0.251985 0.320500 0.414718 98.260065
7 92 0.010708 0.022937 0.035849 0.048826 0.072408 0.115752 0.162633 0.200337 0.239247 0.304252 0.391566 98.395485
7 93 0.012127 0.029614 0.049382 0.062395 0.081585 0.121470 0.167247 0.204756 0.245775 0.316525 0.415697 98.293427
7 94 0.016949 0.031481 0.043790 0.057751 0.084061 0.126312 0.168373 0.206206 0.250428 0.317698 0.401389 98.295559
7 95 0.009467 0.018804 0.029880 0.044746 0.071778 0.112355 0.152643 0.191700 0.241130 0.312872 0.398691 98.415934
7 96 0.011321 0.017514 0.024086 0.037564 0.065107 0.102877 0.138544 0.179517 0.236760 0.315483 0.404191 98.467037
7 97 0.009170 0.015286 0.022975 0.037539 0.065982 0.103927 0.140046 0.181915 0.240776 0.319764 0.407692 98.454929
7 98 0.010024 0.015257 0.021986 0.036489 0.065102 0.102026 0.137042 0.179525 0.239190 0.317088 0.402636 98.473633
7 99 0.012118 0.019929 0.028358 0.042837 0.070267 0.106856 0.140887 0.179030 0.233666 0.309102 0.395684 98.461260
7 100 0.008299 0.013389 0.019374 0.030545 0.052393 0.082854 0.112396 0.146068 0.194056 0.262267 0.341912 98.736446
7 101 0.012727 0.020400 0.027084 0.038677 0.061894 0.094553 0.125148 0.158876 0.207268 0.276513 0.358263 98.618599
7 102 0.006274 0.011083 0.017178 0.027511 0.047330 0.076858 0.107513 0.141132 0.186419 0.251115 0.327955 98.799631
7 103 0.009489 0.013917 0.017665 0.026450 0.046147 0.075897 0.104683 0.135734 0.178066 0.237929 0.304195 98.849830
7 104 0.006916 0.014677 0.022663 0.031098 0.047631 0.077841 0.109318 0.135439 0.166536 0.219913 0.290572 98.877398
7 105 0.011294 0.027840 0.043158 0.049807 0.061142 0.090288 0.124575 0.151587 0.181393 0.237727 0.321643 98.699550
7 106 0.002699 0.005104 0.008237 0.013686 0.025898 0.047927 0.072733 0.096520 0.124057 0.168997 0.227081 99.207064
7 107 0.004464 0.006283 0.008521 0.014895 0.029228 0.048517 0.067381 0.092657 0.130710 0.181939 0.237403 99.178005
7 108 0.006005 0.009371 0.012560 0.019762 0.035197 0.055774 0.074755 0.099348 0.138273 0.194806 0.261939 99.092209
7 109 0.006314 0.010267 0.013647 0.019945 0.033230 0.053154 0.073195 0.097366 0.132710 0.185714 0.250851 99.123606
7 110 0.002818 0.005539 0.008819 0.014058 0.024726 0.041817 0.059719 0.078516 0.104170 0.145652 0.199420 99.314749
7 111 0.005534 0.008096 0.010278 0.015984 0.029170 0.049269 0.068742 0.089929 0.118662 0.162739 0.216100 99.225492
7 112 0.006360 0.012838 0.018616 0.024581 0.035397 0.052834 0.071344 0.092050 0.120765 0.166104 0.226032 99.173079
7 113 0.004897 0.009611 0.014281 0.019692 0.030215 0.048547 0.068524 0.088788 0.113828 0.156044 0.213746 99.231825
7 114 0.003972 0.008881 0.014013 0.018992 0.028157 0.045065 0.063382 0.078886 0.096715 0.130231 0.178737 99.332971
7 115 0.004894 0.007935 0.010677 0.015793 0.026406 0.043260 0.060523 0.078365 0.100957 0.137232 0.184637 99.329321
7 116 0.005212 0.009550 0.013525 0.018543 0.028550 0.044754 0.062035 0.082004 0.109063 0.151017 0.205835 99.269909
7 117 0.007249 0.012269 0.016305 0.021964 0.032241 0.047167 0.061905 0.078840 0.102125 0.138849 0.188163 99.292925
7 118 0.004382 0.008376 0.012646 0.018575 0.028624 0.043530 0.059018 0.076100 0.098684 0.134904 0.184422 99.330740
7 119 0.003477 0.006520 0.009414 0.013542 0.021750 0.036064 0.052512 0.071320 0.095755 0.135882 0.191835 99.361929
7 120 0.003426 0.007896 0.013136 0.017738 0.024628 0.037892 0.055047 0.075665 0.101728 0.145444 0.211338 99.306057
7 121 0.002936 0.005218 0.007593 0.011671 0.020159 0.034715 0.052018 0.073285 0.100932 0.144833 0.205495 99.341145
7 122 0.001900 0.003495 0.005275 0.008684 0.016309 0.029434 0.044910 0.065096 0.094683 0.143506 0.210200 99.376508
7 123 0.002071 0.004593 0.007653 0.011426 0.018106 0.029952 0.044991 0.064776 0.092766 0.140911 0.213151 99.369602
7 124 0.004555 0.008394 0.011689 0.016789 0.027274 0.043764 0.061757 0.085787 0.121279 0.179352 0.259191 99.180168
7 125 0.003486 0.006730 0.010631 0.017091 0.029845 0.050164 0.072433 0.101044 0.143357 0.213736 0.311215 99.040268
7 126 0.003500 0.005798 0.008427 0.014013 0.025407 0.043463 0.063588 0.089183 0.124104 0.182427 0.266414 99.173673
7 127 0.002076 0.004761 0.008417 0.013209 0.022240 0.040479 0.065545 0.097008 0.139003 0.212930 0.325893 99.068441
7 128 0.006983 0.010864 0.014918 0.024168 0.043188 0.069455 0.096020 0.133149 0.187236 0.272504 0.389166 98.752346
7 129 0.003224 0.006541 0.011117 0.019669 0.039183 0.075887 0.125277 0.196678 0.304785 0.488333 0.758705 97.970600
7 130 0.001205 0.002762 0.005074 0.008720 0.015880 0.031119 0.054760 0.091056 0.148632 0.257529 0.439961 98.943304
7 131 0.001423 0.002236 0.003511 0.007219 0.015980 0.029801 0.047244 0.077943 0.132999 0.227885 0.362960 99.090800
7 132 0.004095 0.009068 0.014762 0.024982 0.048449 0.090102 0.140894 0.210190 0.315265 0.494508 0.758058 97.889624
7 133 0.000686 0.001821 0.003877 0.007765 0.018163 0.046583 0.101441 0.197041 0.367934 0.711989 1.305221 97.237482
7 134 0.000557 0.000937 0.001582 0.003689 0.009989 0.022592 0.040671 0.074493 0.141651 0.274260 0.491143 98.938439
7 135 0.001960 0.003438 0.005310 0.009961 0.020490 0.038128 0.062341 0.105237 0.180344 0.312183 0.514168 98.746439
7 136 0.001868 0.007105 0.018594 0.033411 0.060913 0.132749 0.273483 0.485970 0.768317 1.213592 1.892538 95.111460
7 137 0.000471 0.000987 0.001892 0.004099 0.010391 0.028166 0.067748 0.154545 0.339028 0.754904 1.546016 97.091755
7 138 0.000512 0.000873 0.001373 0.002780 0.006070 0.012117 0.020850 0.036849 0.067716 0.132461 0.255184 99.463213
7 139 0.002173 0.004924 0.009021 0.016028 0.029307 0.056933 0.103558 0.187989 0.342236 0.643575 1.165097 97.439157
7 140 0.001699 0.006010 0.015219 0.029679 0.065291 0.183015 0.473067 0.995362 1.781648 3.070793 4.951774 88.426441
7 141 0.000578 0.001098 0.001996 0.004484 0.010982 0.025541 0.052551 0.110841 0.236497 0.507520 1.011778 98.036133
7 142 0.000420 0.000978 0.001912 0.003701 0.007280 0.015304 0.030376 0.059698 0.117163 0.245872 0.515767 99.001534
7 143 0.002146 0.005874 0.012931 0.026026 0.057044 0.136307 0.303849 0.645103 1.320004 2.623435 4.758960 90.108317
7 144 0.000950 0.001839 0.003432 0.008029 0.021374 0.052919 0.114671 0.257548 0.592945 1.313011 2.582178 95.051102
7 145 0.000347 0.000687 0.001282 0.002796 0.006322 0.013861 0.027365 0.053828 0.105380 0.216036 0.429610 99.142488
7 146 0.002792 0.007731 0.015455 0.027729 0.058343 0.132488 0.255808 0.433233 0.712460 1.193098 1.897932 95.262930
7 147 0.012159 0.034882 0.068753 0.112027 0.202334 0.395902 0.693113 1.115265 1.793423 2.950781 4.632684 87.988674
7 148 0.001448 0.002944 0.006000 0.015907 0.050122 0.126890 0.242543 0.418654 0.714039 1.193816 1.816713 95.410925
7 149 0.001159 0.002877 0.006122 0.013941 0.040344 0.113606 0.235443 0.377858 0.554823 0.841412 1.197012 96.615403
7 150 0.073409 0.229820 0.415501 0.541919 0.722848 1.020462 1.308024 1.512751 1.749750 2.142239 2.692713 87.590563
7 151 0.012997 0.036143 0.076332 0.147568 0.318487 0.618587 0.913916 1.129352 1.381943 1.825256 2.408433 91.130983
7 152 0.002742 0.004331 0.006627 0.015644 0.049890 0.134397 0.260711 0.427874 0.649518 0.909177 1.106986 96.432108
7 153 0.039255 0.090315 0.135285 0.200925 0.359543 0.574829 0.695534 0.738083 0.826497 1.035635 1.307331 93.996771
7 154 0.085069 0.376988 0.715963 0.654744 0.593961 0.774217 1.024501 1.143571 1.235190 1.498687 1.937590 89.959520
7 155 0.010764 0.020962 0.033025 0.061035 0.151251 0.356769 0.578521 0.698933 0.786459 0.994362 1.248620 95.059296
7 156 0.006785 0.015728 0.029049 0.051897 0.100350 0.187383 0.296510 0.411771 0.540829 0.705451 0.884636 96.769613
7 157 0.037884 0.058560 0.077410 0.124398 0.223391 0.341942 0.437426 0.552028 0.734307 0.991809 1.273905 95.146940
7 158 0.025927 0.048161 0.073609 0.117954 0.200948 0.310213 0.416451 0.546840 0.744686 1.018654 1.327453 95.169103
7 159 0.006479 0.015254 0.024737 0.036131 0.063144 0.120367 0.192066 0.265509 0.362503 0.526540 0.745994 97.641279
7 160 0.004295 0.008382 0.013716 0.022249 0.038487 0.068381 0.108029 0.158968 0.230085 0.347928 0.518856 98.480623
7 161 0.002535 0.004672 0.007661 0.013383 0.024831 0.044861 0.071723 0.109359 0.164744 0.255495 0.385562 98.915174
7 162 0.005562 0.008695 0.012267 0.021202 0.041405 0.073974 0.111374 0.163479 0.245617 0.379156 0.565093 98.372177
7 163 0.002768 0.005177 0.009083 0.017508 0.035499 0.066190 0.104585 0.156809 0.236676 0.373532 0.570726 98.421448
7 164 0.006326 0.011975 0.018522 0.029816 0.055256 0.107265 0.178625 0.261904 0.363952 0.530148 0.763925 97.672285
7 165 0.005600 0.009776 0.015519 0.028404 0.057086 0.108774 0.176224 0.271620 0.417055 0.659445 0.994188 97.256309
7 166 0.005351 0.010928 0.018791 0.032267 0.060757 0.119118 0.206244 0.326182 0.489493 0.754029 1.120591 96.856247
7 167 0.004099 0.008672 0.014655 0.024862 0.048838 0.104418 0.192690 0.312038 0.477509 0.764854 1.190589 96.856773
7 168 0.003076 0.004605 0.007186 0.015384 0.035824 0.075848 0.137173 0.244960 0.434565 0.788588 1.363760 96.889030
7 169 0.006744 0.011043 0.018098 0.037382 0.084829 0.183042 0.379290 0.815364 1.673932 3.055589 4.774895 88.959795
7 170 0.001511 0.002592 0.004628 0.011366 0.029833 0.067027 0.129965 0.267724 0.590439 1.360059 2.935468 94.599389
7 171 0.000718 0.001523 0.003315 0.008820 0.023125 0.054061 0.105731 0.192742 0.344806 0.722441 1.616156 96.926563
7 172 0.021706 0.027652 0.044907 0.123346 0.380657 1.116541 3.505743 10.150055 17.669871 17.946361 13.181389 35.831771
7 173 0.002371 0.006488 0.014819 0.033430 0.093837 0.284024 0.883165 2.839443 8.099039 16.136386 20.846362 50.760639
7 174 0.000251 0.000481 0.001014 0.003073 0.010029 0.029639 0.063413 0.115053 0.207019 0.534582 1.616302 97.419144
7 175 0.006345 0.015196 0.036928 0.097220 0.268404 0.744150 2.000463 4.878333 9.853543 15.856468 18.446076 47.796873
7 176 0.011656 0.050297 0.133193 0.321105 1.283363 6.996279 22.053839 30.031448 19.779895 9.176861 3.591723 6.570340
7 177 0.002663 0.006441 0.012669 0.025085 0.069806 0.235518 0.640358 1.437266 3.322753 8.995815 19.197107 66.054521
7 178 0.000753 0.001661 0.003562 0.010136 0.032881 0.094446 0.221360 0.529837 1.352847 3.335301 6.727111 87.690107
7 179 0.071793 0.179431 0.417340 1.198064 3.477356 6.430433 8.085614 8.962623 9.922658 10.353156 9.466923 41.434607
7 180 0.011806 0.070938 0.229119 0.468293 1.237259 3.894158 8.687689 11.501516 11.610442 11.640080 11.034451 39.614247
7 181 0.000953 0.002186 0.004880 0.013240 0.045499 0.152780 0.406833 0.953040 2.058774 4.077851 6.721246 85.562718
7 182 0.001825 0.005479 0.013539 0.034557 0.104539 0.277943 0.534785 0.872806 1.407455 2.253280 3.264866 91.228928
7 183 0.034190 0.153794 0.436159 0.748159 1.100660 1.624222 2.099616 2.349662 2.610716 3.148509 3.984903 81.709412
7 184 0.003293 0.008628 0.019799 0.048206 0.142362 0.415623 0.941558 1.732714 2.838669 4.420459 6.178337 83.250355
7 185 0.000558 0.001103 0.002010 0.004544 0.012280 0.033657 0.080091 0.187471 0.440848 0.957451 1.746017 96.533974
7 186 0.001727 0.006007 0.015683 0.031855 0.064856 0.138834 0.253420 0.387217 0.549605 0.803561 1.179623 96.567612
7 187 0.003856 0.009952 0.021622 0.044851 0.097401 0.210067 0.389622 0.639767 0.977798 1.465172 2.107071 94.032824
7 188 0.000842 0.001749 0.003223 0.006858 0.017392 0.045536 0.105892 0.238651 0.530867 1.125273 2.077069 95.846649
7 189 0.000832 0.002056 0.003784 0.006161 0.010279 0.019754 0.037365 0.068021 0.122873 0.242001 0.483270 99.003603
7 190 0.000930 0.002038 0.003814 0.006909 0.012436 0.023331 0.042740 0.077414 0.137889 0.252184 0.454963 98.985354
7 191 0.001282 0.002342 0.003714 0.006669 0.013078 0.026139 0.049090 0.092281 0.172787 0.328969 0.598165 98.705484
7 192 0.000830 0.001552 0.002472 0.004197 0.007399 0.013538 0.024298 0.044776 0.083313 0.162168 0.313111 99.342346
7 193 0.000659 0.001055 0.001551 0.002740 0.004983 0.008285 0.012539 0.019361 0.030718 0.052953 0.094215 99.770941
7 194 0.000872 0.001595 0.002394 0.003755 0.006135 0.010257 0.016213 0.025456 0.040361 0.068761 0.119691 99.704510
7 195 0.000546 0.001189 0.002056 0.003352 0.005556 0.009789 0.016942 0.029148 0.050009 0.092076 0.173193 99.616144
7 196 0.000553 0.000949 0.001379 0.002227 0.003814 0.006371 0.010064 0.016105 0.025966 0.044757 0.078846 99.808973
7 197 0.000509 0.000813 0.001154 0.001963 0.003683 0.006118 0.008674 0.012080 0.017535 0.027884 0.045003 99.874583
7 198 0.000840 0.001460 0.002076 0.003170 0.005262 0.008740 0.013289 0.019788 0.030070 0.049267 0.081321 99.784716
7 199 0.000761 0.001556 0.002310 0.003254 0.005064 0.008536 0.013544 0.020562 0.031300 0.052856 0.092892 99.767368
7 200 0.000658 0.001210 0.001693 0.002527 0.004338 0.007177 0.010343 0.014255 0.020082 0.030928 0.048242 99.858551
7 201 0.000973 0.001717 0.002446 0.003711 0.006268 0.010401 0.015191 0.020796 0.028479 0.042080 0.063045 99.804893
7 202 0.001158 0.002707 0.004606 0.006392 0.008706 0.013172 0.019887 0.028684 0.040704 0.062754 0.101062 99.710171
7 203 0.001251 0.002285 0.003206 0.004548 0.007057 0.011289 0.016458 0.022314 0.029493 0.042735 0.064422 99.794941
7 204 0.001845 0.004259 0.006552 0.008281 0.010871 0.015492 0.021052 0.026903 0.034431 0.048923 0.073073 99.748316
7 205 0.002564 0.004858 0.006473 0.008564 0.013123 0.021430 0.032023 0.044811 0.062126 0.090447 0.130355 99.583229
7 206 0.001596 0.003258 0.004966 0.007261 0.011706 0.019388 0.029161 0.041444 0.059615 0.091731 0.140444 99.589432
7 207 0.001508 0.002703 0.003802 0.005729 0.009825 0.015974 0.022479 0.030034 0.040826 0.058511 0.082617 99.725992
7 208 0.003708 0.006217 0.008370 0.012563 0.021095 0.033006 0.044298 0.056087 0.071376 0.095962 0.129633 99.517683
7 209 0.005481 0.012739 0.019672 0.025243 0.034409 0.050470 0.068654 0.086918 0.110486 0.152489 0.217036 99.216406
7 210 0.002040 0.004204 0.006361 0.009189 0.015706 0.029280 0.048110 0.068367 0.088976 0.117975 0.153787 99.455999
7 211 0.002701 0.005289 0.008028 0.012760 0.024167 0.042900 0.058739 0.067852 0.076167 0.093758 0.116994 99.490646
7 212 0.016477 0.038272 0.048889 0.050314 0.055928 0.067191 0.077241 0.088199 0.106595 0.140481 0.189955 99.120456
7 213 0.006232 0.016854 0.030129 0.039577 0.055000 0.080731 0.101463 0.111939 0.124708 0.158342 0.211942 99.063084
7 214 0.003506 0.006691 0.009339 0.013242 0.023314 0.044401 0.070757 0.093400 0.110291 0.131502 0.153940 99.339621
7 215 0.006216 0.010824 0.014131 0.022141 0.046003 0.079845 0.094165 0.093576 0.097117 0.116556 0.141125 99.278297
7 216 0.014510 0.051197 0.082700 0.071656 0.061242 0.074633 0.095710 0.109593 0.122212 0.156715 0.217664 98.942166
7 217 0.006174 0.017741 0.035449 0.046566 0.058388 0.088428 0.124989 0.141469 0.142143 0.162477 0.206555 98.969620
7 218 0.004880 0.008492 0.011751 0.017029 0.029320 0.053066 0.085287 0.121318 0.151646 0.178942 0.203459 99.134814
7 219 0.006431 0.012644 0.019905 0.031243 0.055100 0.085723 0.106339 0.119931 0.137921 0.167975 0.202925 99.053865
7 220 0.013083 0.023618 0.033360 0.044302 0.061552 0.082410 0.100226 0.119237 0.144745 0.182524 0.229029 98.965918
7 221 0.011103 0.017426 0.022203 0.030153 0.046446 0.069111 0.089739 0.112001 0.141979 0.184718 0.234452 99.040669
7 222 0.007354 0.012384 0.017591 0.026003 0.041994 0.064300 0.086089 0.109745 0.139490 0.179458 0.223269 99.092320
7 223 0.005418 0.009537 0.014061 0.021047 0.034723 0.054417 0.073202 0.091433 0.113070 0.144292 0.179329 99.259470
7 224 0.006000 0.012113 0.017820 0.023277 0.033905 0.050347 0.065632 0.079345 0.096739 0.124703 0.158064 99.332052
7 225 0.003803 0.005819 0.008140 0.012665 0.021399 0.032055 0.041630 0.052478 0.065893 0.084061 0.103249 99.568808
7 226 0.002455 0.003813 0.005297 0.008260 0.014265 0.021540 0.028222 0.036666 0.048060 0.062942 0.077887 99.690592
7 227 0.002475 0.003560 0.004799 0.007732 0.013675 0.020143 0.025615 0.032952 0.042951 0.055612 0.067667 99.722820
7 228 0.002724 0.004077 0.005471 0.008369 0.013978 0.020007 0.024916 0.031104 0.039286 0.050222 0.061224 99.738623
7 229 0.001942 0.003249 0.004603 0.006861 0.011192 0.016335 0.021105 0.026978 0.034357 0.044146 0.053818 99.775413
7 230 0.002843 0.003812 0.004967 0.007836 0.013017 0.018601 0.023310 0.029581 0.037441 0.048426 0.060519 99.749647
8 9 0.000000 0.000000 0.000000 0.000000 0.000000 0.000000 0.000000 0.000000 0.000000 0.000000 0.000000 0.000000
8 10 2.312282 17.297884 22.597150 40.126207 10.312015 3.750763 2.044630 1.056325 0.324068 0.119137 0.038685 0.020855
8 11 7.911368 51.919017 21.559011 8.883855 2.965859 2.774204 2.134676 1.117671 0.441120 0.202408 0.062741 0.028074
8 12 2.105830 24.104837 25.787796 21.584985 9.349134 7.204160 4.718811 2.572500 1.288088 0.813818 0.346444 0.123600
8 13 0.552723 2.289546 1.563161 4.946022 15.406116 37.374256 23.456894 8.893010 2.910660 1.510971 0.634167 0.462475
8 14 0.010935 0.021323 0.043014 0.120093 0.352261 1.262060 6.607690 11.399472 21.218117 23.233795 22.398018 13.333223
8 15 0.005747 0.012245 0.021308 0.050315 0.105764 0.256028 0.821290 1.160530 2.521731 5.163263 14.656199 75.225578
8 16 0.001481 0.002822 0.004938 0.013038 0.029327 0.067888 0.213576 0.311124 0.726431 1.642054 5.306650 91.680674
8 17 0.011927 0.020984 0.041436 0.196611 1.233764 4.935309 16.145375 17.996186 24.386945 18.558574 10.916196 5.556695
8 18 0.009879 0.021109 0.039841 0.129114 0.571528 3.267973 20.594854 29.356718 27.595626 11.777738 4.519013 2.116607
8 19 0.000309 0.000759 0.001554 0.004547 0.014703 0.050068 0.190302 0.289646 0.772449 2.278969 9.929055 86.467636
8 20 0.000574 0.001077 0.002216 0.007535 0.027699 0.080880 0.194177 0.526004 1.740656 6.107103 16.756031 74.556047
8 21 0.008773 0.016058 0.030141 0.134520 1.038936 6.981970 23.201178 34.968941 22.362357 7.738396 2.040955 1.477778
8 22 0.000788 0.001944 0.004202 0.012000 0.049612 0.232767 1.001505 3.953780 13.109413 26.333577 27.732364 27.568047
8 23 0.000060 0.000117 0.000258 0.000962 0.003131 0.007966 0.015405 0.027503 0.050370 0.143327 0.539404 99.211497
8 24 0.000439 0.000882 0.001703 0.004773 0.015656 0.049441 0.144373 0.473755 1.731244 5.988587 15.615255 75.973886
8 25 0.002220 0.006592 0.011100 0.021474 0.084474 0.564687 2.929997 9.089078 17.835544 23.577601 19.741731 26.135504
8 26 0.000140 0.000249 0.000530 0.001727 0.005238 0.013971 0.034123 0.091120 0.256509 0.782842 2.312880 96.500671
8 27 0.000066 0.000095 0.000160 0.000463 0.001264 0.003104 0.006800 0.014676 0.029873 0.069378 0.174306 99.699812
8 28 0.000343 0.000588 0.001128 0.003172 0.008766 0.021165 0.047102 0.118354 0.326412 0.910356 2.354836 96.207779
8 29 0.000267 0.000634 0.001240 0.002725 0.006882 0.021726 0.066966 0.185296 0.459963 1.097177 2.328050 95.829071
8 30 0.000321 0.000465 0.000751 0.001730 0.003826 0.008096 0.016212 0.031668 0.058204 0.113311 0.223296 99.542118
8 31 0.000361 0.000516 0.000782 0.001710 0.003566 0.006561 0.011337 0.020919 0.040292 0.084108 0.180034 99.649815
8 32 0.000121 0.000207 0.000384 0.000912 0.002131 0.004577 0.009103 0.018836 0.038729 0.082612 0.174917 99.667467
8 33 0.000220 0.000309 0.000492 0.001120 0.002601 0.004994 0.008406 0.014890 0.027519 0.053365 0.101442 99.784643
8 34 0.000293 0.000530 0.000893 0.001721 0.003617 0.007247 0.012249 0.018361 0.026337 0.041141 0.065396 99.822214
8 35 0.000320 0.000548 0.000901 0.001810 0.004034 0.008568 0.014923 0.022649 0.032457 0.051456 0.084057 99.778274
8 36 0.000343 0.000581 0.000969 0.001941 0.004082 0.007997 0.013656 0.021727 0.033081 0.052809 0.084269 99.778543
8 37 0.000550 0.000861 0.001357 0.002648 0.005326 0.009207 0.013625 0.019569 0.028310 0.043207 0.065476 99.809866
8 38 0.000848 0.001436 0.002299 0.004275 0.008203 0.013477 0.018661 0.024969 0.034384 0.050527 0.073742 99.767176
8 39 0.001035 0.001663 0.002537 0.004740 0.009702 0.017251 0.024890 0.032586 0.041888 0.056853 0.076691 99.730163
8 40 0.001090 0.001751 0.002699 0.004881 0.009174 0.015224 0.021755 0.029566 0.039450 0.054158 0.072927 99.747326
8 41 0.001061 0.002018 0.003075 0.004938 0.009130 0.016173 0.023155 0.028891 0.035433 0.047535 0.063724 99.764864
8 42 0.000996 0.001769 0.002744 0.004791 0.009534 0.017536 0.025876 0.032899 0.039394 0.049927 0.063001 99.751535
8 43 0.001997 0.003218 0.004767 0.008188 0.014640 0.021924 0.027503 0.032956 0.039643 0.050123 0.062730 99.732309
8 44 0.001552 0.002398 0.003459 0.005913 0.010684 0.016100 0.020762 0.026514 0.034489 0.045673 0.058005 99.774453
8 45 0.002242 0.003197 0.004200 0.006838 0.012140 0.017902 0.022086 0.026807 0.033427 0.043328 0.054474 99.773357
8 46 0.002117 0.003144 0.004221 0.006688 0.011293 0.016253 0.020222 0.025057 0.031850 0.041545 0.052249 99.785360
8 47 0.001149 0.001966 0.002963 0.004795 0.008373 0.013390 0.018488 0.023679 0.029450 0.037852 0.047724 99.810171
8 48 0.001264 0.001975 0.002883 0.004952 0.009071 0.013901 0.018052 0.022693 0.028540 0.036515 0.045216 99.814938
8 49 0.002132 0.003026 0.004053 0.006839 0.012410 0.017948 0.021461 0.025342 0.031066 0.039916 0.050127 99.785681
8 50 0.001377 0.002298 0.003568 0.006252 0.011211 0.016650 0.021073 0.025718 0.031448 0.039286 0.048025 99.793095
8 51 0.001572 0.002298 0.003096 0.005217 0.009629 0.014582 0.018572 0.023452 0.030419 0.039886 0.049709 99.801569
8 52 0.000900 0.001437 0.002043 0.003470 0.006804 0.011852 0.017100 0.022737 0.029402 0.038941 0.050024 99.815293
8 53 0.000740 0.001161 0.001747 0.003235 0.006606 0.011443 0.016704 0.023350 0.032099 0.043978 0.057506 99.801428
8 54 0.000681 0.001079 0.001663 0.003162 0.006476 0.010810 0.015152 0.020440 0.027390 0.036550 0.046790 99.829809
8 55 0.000641 0.001096 0.001664 0.002872 0.005495 0.009157 0.012957 0.017679 0.024509 0.035263 0.048389 99.840279
8 56 0.000458 0.000672 0.000957 0.001801 0.003984 0.007596 0.012135 0.018634 0.027997 0.041482 0.056391 99.827893
8 57 0.001330 0.002083 0.003213 0.006343 0.013178 0.020052 0.024657 0.030075 0.037455 0.048259 0.061437 99.751919
8 58 0.001766 0.002582 0.003594 0.006213 0.011502 0.017128 0.021480 0.026904 0.034347 0.044055 0.054524 99.775909
8 59 0.001632 0.002214 0.003083 0.005659 0.010851 0.016136 0.020525 0.026999 0.036557 0.048787 0.061221 99.766334
8 60 0.001254 0.002306 0.003437 0.005386 0.009751 0.016970 0.024827 0.032928 0.042545 0.057879 0.076960 99.725760
8 61 0.001751 0.002641 0.003972 0.007613 0.015480 0.024342 0.031456 0.040586 0.053320 0.070018 0.086978 99.661844
8 62 0.003636 0.006438 0.009401 0.015122 0.027270 0.044364 0.058359 0.069217 0.081338 0.102540 0.129388 99.452927
8 63 0.002963 0.004338 0.006042 0.010844 0.021110 0.032885 0.042504 0.054847 0.072305 0.095011 0.117548 99.539602
8 64 0.000788 0.001323 0.002089 0.003898 0.007901 0.013911 0.020962 0.031041 0.046336 0.069489 0.097539 99.704721
8 65 0.000618 0.001014 0.001552 0.003095 0.007407 0.015496 0.026107 0.040691 0.061723 0.093312 0.130147 99.618835
8 66 0.003501 0.006701 0.010854 0.018271 0.031874 0.049535 0.065070 0.080586 0.100967 0.133497 0.175185 99.323955
8 67 0.001296 0.002384 0.003954 0.007065 0.013644 0.023442 0.034111 0.046654 0.062864 0.086115 0.113380 99.605095
8 68 0.000926 0.001482 0.002231 0.004037 0.008149 0.014690 0.022789 0.034474 0.052575 0.081043 0.118300 99.659302
8 69 0.001922 0.002653 0.003644 0.006896 0.015241 0.027888 0.041837 0.062292 0.095927 0.145822 0.203662 99.392220
8 70 0.003691 0.007322 0.012041 0.019716 0.033993 0.053871 0.074070 0.097985 0.132035 0.181502 0.242079 99.141691
8 71 0.003142 0.004873 0.007763 0.014970 0.029855 0.048921 0.069281 0.099567 0.145455 0.205770 0.272793 99.097609
8 72 0.002542 0.004585 0.007335 0.012814 0.024564 0.043591 0.067227 0.100272 0.151171 0.226933 0.320140 99.038828
8 73 0.005447 0.009027 0.013403 0.022779 0.042109 0.070600 0.103635 0.149774 0.218055 0.311973 0.420237 98.632965
8 74 0.003620 0.005841 0.009059 0.016215 0.030423 0.050384 0.073058 0.104701 0.150357 0.215590 0.295559 99.045190
8 75 0.002722 0.004298 0.006522 0.011934 0.023689 0.041391 0.061499 0.088822 0.128819 0.188428 0.262593 99.179281
8 76 0.005021 0.009666 0.014453 0.021830 0.037491 0.063180 0.090327 0.118963 0.157764 0.219462 0.296848 98.964990
8 77 0.005017 0.008101 0.012267 0.021528 0.039537 0.062623 0.085154 0.114869 0.158018 0.220218 0.295874 98.976796
8 78 0.006280 0.007256 0.009909 0.019590 0.038207 0.056267 0.072328 0.100957 0.146864 0.208369 0.279881 99.054091
8 79 0.002969 0.004143 0.005905 0.011686 0.025344 0.044045 0.062571 0.089795 0.133231 0.196275 0.270868 99.153169
8 80 0.001507 0.002344 0.003718 0.007606 0.016605 0.030255 0.045776 0.068830 0.105695 0.162914 0.236121 99.318634
8 81 0.001295 0.002268 0.003870 0.007576 0.015518 0.027350 0.040487 0.058321 0.085682 0.130249 0.190519 99.436867
8 82 0.000752 0.001466 0.002301 0.004005 0.008999 0.020831 0.037735 0.058033 0.086235 0.135869 0.202777 99.440995
8 83 0.000712 0.001093 0.001744 0.003648 0.008435 0.017346 0.030127 0.049965 0.080764 0.131442 0.201599 99.473123
8 84 0.001203 0.002098 0.003511 0.006817 0.014272 0.026214 0.040236 0.058654 0.085687 0.128271 0.184870 99.448168
8 85 0.002345 0.003848 0.005793 0.010235 0.020171 0.034609 0.049103 0.067648 0.096471 0.142064 0.200153 99.367557
8 86 0.001198 0.001583 0.002291 0.004805 0.011468 0.021894 0.034064 0.053761 0.088582 0.143459 0.211127 99.425766
8 87 0.001471 0.002433 0.003924 0.007658 0.017051 0.034230 0.056661 0.086120 0.126522 0.184003 0.250889 99.229038
8 88 0.001859 0.003417 0.005800 0.010863 0.022336 0.040847 0.061394 0.085754 0.119897 0.172957 0.239982 99.234896
8 89 0.002625 0.004225 0.006587 0.012323 0.025358 0.045244 0.066728 0.093704 0.132093 0.190146 0.262765 99.158205
8 90 0.003725 0.005938 0.009362 0.017824 0.036752 0.066267 0.098611 0.135390 0.181279 0.245698 0.320954 98.878198
8 91 0.007541 0.013397 0.019392 0.030267 0.054801 0.094734 0.133343 0.167675 0.210758 0.280340 0.363682 98.624067
8 92 0.005419 0.009568 0.015557 0.027295 0.051763 0.090198 0.130961 0.173023 0.225001 0.302997 0.397124 98.571092
8 93 0.007028 0.012582 0.018483 0.029149 0.054014 0.098208 0.147517 0.195811 0.253401 0.338740 0.436920 98.408148
8 94 0.012904 0.019668 0.027907 0.045641 0.078274 0.120059 0.158412 0.200849 0.256849 0.337018 0.431707 98.310716
8 95 0.010293 0.018037 0.027934 0.045236 0.076112 0.116794 0.156812 0.202795 0.264165 0.347489 0.443618 98.290711
8 96 0.013655 0.018683 0.025846 0.044879 0.081911 0.125075 0.164292 0.216527 0.290646 0.382906 0.479384 98.156195
8 97 0.014436 0.021254 0.030603 0.052005 0.091384 0.135692 0.175684 0.228374 0.302995 0.392493 0.484185 98.070893
8 98 0.018916 0.024664 0.032711 0.055581 0.098406 0.143387 0.181247 0.233913 0.309805 0.399610 0.490236 98.011524
8 99 0.022140 0.031580 0.041781 0.064606 0.104749 0.148582 0.186311 0.235229 0.306084 0.395466 0.492215 97.971252
8 100 0.012799 0.017829 0.024648 0.041660 0.073935 0.111816 0.146128 0.190968 0.255777 0.339258 0.430292 98.354891
8 101 0.016994 0.022376 0.029297 0.047854 0.082070 0.120429 0.154739 0.200553 0.265428 0.347177 0.436090 98.276995
8 102 0.008596 0.013137 0.020166 0.036595 0.068253 0.106984 0.144204 0.191615 0.256641 0.337117 0.423697 98.392998
8 103 0.009349 0.012117 0.016609 0.029353 0.053790 0.082435 0.109749 0.148366 0.204586 0.278118 0.359909 98.695619
8 104 0.005349 0.008939 0.012681 0.020435 0.039044 0.069815 0.100589 0.131601 0.174600 0.241904 0.320847 98.874193
8 105 0.006105 0.011698 0.016870 0.024601 0.043097 0.077004 0.112328 0.142746 0.179790 0.241805 0.318408 98.825548
8 106 0.001837 0.003111 0.005161 0.009969 0.021097 0.038628 0.058222 0.082846 0.118817 0.173238 0.239731 99.247339
8 107 0.002580 0.003378 0.004995 0.010223 0.022006 0.036659 0.051656 0.074843 0.111339 0.160666 0.216266 99.305389
8 108 0.001968 0.002686 0.003825 0.007593 0.017066 0.030560 0.044693 0.065374 0.098725 0.146380 0.200341 99.380787
8 109 0.002451 0.003756 0.005545 0.010045 0.019875 0.033473 0.047052 0.065412 0.094854 0.139719 0.194151 99.383671
8 110 0.001820 0.003393 0.005619 0.009960 0.019231 0.033354 0.048602 0.066574 0.091586 0.128707 0.173654 99.417499
8 111 0.002221 0.002999 0.004204 0.008120 0.017576 0.030213 0.041842 0.057436 0.082420 0.120356 0.164804 99.467808
8 112 0.001339 0.002056 0.003062 0.005862 0.012935 0.024679 0.038631 0.056260 0.079421 0.111967 0.147888 99.515898
8 113 0.001903 0.003283 0.005245 0.009433 0.018361 0.031480 0.044550 0.058853 0.078096 0.109400 0.149619 99.489780
8 114 0.003011 0.006039 0.008705 0.011897 0.019104 0.031603 0.044343 0.055978 0.071073 0.097604 0.132738 99.517902
8 115 0.002305 0.003210 0.004350 0.007481 0.014415 0.024155 0.033860 0.045873 0.062992 0.089416 0.121903 99.590038
8 116 0.001591 0.002334 0.003321 0.005897 0.011725 0.020631 0.030703 0.043787 0.062291 0.089904 0.123682 99.604135
8 117 0.002187 0.003384 0.005091 0.009190 0.017604 0.028529 0.038753 0.050810 0.067290 0.091758 0.122049 99.563356
8 118 0.001694 0.002947 0.004669 0.008039 0.014512 0.023451 0.032998 0.044934 0.061301 0.085956 0.117512 99.601986
8 119 0.000955 0.001455 0.002164 0.004024 0.008244 0.014776 0.022290 0.032645 0.047915 0.072798 0.106004 99.686733
8 120 0.000841 0.001491 0.002318 0.004103 0.008256 0.015542 0.024559 0.036386 0.053353 0.081181 0.118884 99.653086
8 121 0.000978 0.001610 0.002616 0.005070 0.010359 0.018232 0.027315 0.040374 0.059619 0.090263 0.131399 99.612168
8 122 0.000675 0.001109 0.001777 0.003537 0.007743 0.014585 0.022754 0.034977 0.054747 0.088253 0.133842 99.636000
8 123 0.000429 0.000728 0.001135 0.002236 0.005309 0.011325 0.019267 0.031101 0.050711 0.085432 0.132118 99.660210
8 124 0.000907 0.001530 0.002641 0.005679 0.013090 0.024253 0.036436 0.053826 0.080189 0.122290 0.175967 99.483189
8 125 0.001474 0.002715 0.004716 0.009332 0.019825 0.035630 0.053101 0.076558 0.109278 0.158048 0.218255 99.311068
8 126 0.001552 0.002466 0.003958 0.007945 0.017279 0.030570 0.043819 0.062414 0.091115 0.136568 0.193548 99.408766
8 127 0.000534 0.000991 0.001619 0.003060 0.006963 0.015409 0.027758 0.045044 0.069802 0.111763 0.168971 99.548086
8 128 0.001727 0.002617 0.004408 0.010058 0.023480 0.038833 0.051838 0.072191 0.103207 0.150089 0.207772 99.333782
8 129 0.000593 0.000953 0.001616 0.003612 0.008705 0.018349 0.032252 0.055272 0.092078 0.155430 0.249233 99.381907
8 130 0.000265 0.000476 0.000795 0.001630 0.003757 0.008235 0.015074 0.025962 0.043146 0.076032 0.129394 99.695236
8 131 0.000296 0.000415 0.000682 0.001651 0.004044 0.007704 0.012643 0.022514 0.040952 0.072974 0.118320 99.717808
8 132 0.000396 0.000689 0.001197 0.002763 0.007260 0.016875 0.031327 0.053892 0.087503 0.142702 0.218831 99.436566
8 133 0.000099 0.000179 0.000313 0.000740 0.001962 0.004860 0.009986 0.020503 0.043020 0.096089 0.203006 99.619242
8 134 0.000133 0.000188 0.000306 0.000754 0.001780 0.003425 0.005876 0.011566 0.023757 0.049353 0.096302 99.806564
8 135 0.000186 0.000273 0.000439 0.001015 0.002465 0.005119 0.009006 0.016542 0.030348 0.057338 0.102109 99.775156
8 136 0.000137 0.000271 0.000462 0.000974 0.002569 0.007425 0.018445 0.042243 0.089727 0.192028 0.375976 99.269743
8 137 0.000080 0.000125 0.000218 0.000570 0.001494 0.003298 0.006304 0.013338 0.030148 0.074055 0.179684 99.690689
8 138 0.000101 0.000140 0.000221 0.000504 0.001100 0.002065 0.003562 0.006663 0.012251 0.023087 0.043183 99.907120
8 139 0.000168 0.000263 0.000434 0.000988 0.002289 0.004858 0.009234 0.017914 0.033499 0.065614 0.128544 99.736195
8 140 0.000151 0.000306 0.000561 0.001282 0.003231 0.008624 0.020819 0.051088 0.124456 0.318971 0.762889 98.707621
8 141 0.000095 0.000134 0.000231 0.000633 0.001664 0.003583 0.006948 0.015133 0.033825 0.078356 0.175441 99.683958
8 142 0.000053 0.000088 0.000150 0.000353 0.000856 0.001949 0.004036 0.008298 0.015915 0.032939 0.070374 99.864990
8 143 0.000188 0.000344 0.000635 0.001573 0.004159 0.010579 0.024946 0.063299 0.163427 0.425447 1.026627 98.278778
8 144 0.000193 0.000292 0.000535 0.001482 0.004083 0.009428 0.020286 0.050639 0.133195 0.345782 0.823687 98.610395
8 145 0.000100 0.000160 0.000277 0.000667 0.001663 0.003750 0.007514 0.015314 0.030158 0.062930 0.130300 99.747168
8 146 0.000289 0.000502 0.000907 0.002354 0.007002 0.018244 0.039646 0.085381 0.185339 0.401422 0.784988 98.473925
8 147 0.002470 0.005219 0.010168 0.023011 0.060423 0.152706 0.332225 0.689858 1.396883 2.653135 4.407964 90.265938
8 148 0.000567 0.000977 0.001901 0.005352 0.017220 0.045626 0.098970 0.215718 0.472449 0.984112 1.789934 96.367176
8 149 0.000236 0.000426 0.000796 0.002115 0.006793 0.018848 0.040400 0.082397 0.174333 0.384751 0.769969 98.518936
8 150 0.005931 0.013066 0.028181 0.073749 0.229260 0.592922 1.128095 1.764095 2.485924 3.348018 4.114138 86.216624
8 151 0.008325 0.017966 0.035749 0.084039 0.239284 0.583519 1.075215 1.715528 2.600477 3.816046 5.033159 84.790695
8 152 0.001211 0.001798 0.003211 0.008959 0.027430 0.063759 0.118308 0.222674 0.428316 0.803476 1.341707 96.979152
8 153 0.003393 0.005278 0.009854 0.028684 0.096649 0.240633 0.430944 0.702899 1.119997 1.703639 2.282361 93.375668
8 154 0.052300 0.181876 0.335734 0.453910 0.780648 1.591354 2.432621 2.673382 2.721012 3.145280 3.711182 81.920698
8 155 0.013723 0.021675 0.038097 0.091000 0.236801 0.491646 0.791008 1.168202 1.684787 2.451825 3.289816 89.721418
8 156 0.003335 0.005884 0.010165 0.022364 0.055601 0.123336 0.230071 0.407063 0.699815 1.154951 1.708153 95.579262
8 157 0.014128 0.017550 0.030020 0.079977 0.209845 0.393863 0.606920 0.950334 1.464357 2.082546 2.685999 91.464464
8 158 0.031240 0.047678 0.080888 0.175266 0.374967 0.635181 0.911601 1.291466 1.786850 2.319592 2.807479 89.537790
8 159 0.015257 0.029757 0.043563 0.068552 0.131536 0.248669 0.385555 0.551723 0.808993 1.213131 1.711426 94.791840
8 160 0.007187 0.011418 0.018152 0.034251 0.067303 0.123781 0.201241 0.318399 0.493962 0.766950 1.151464 96.805889
8 161 0.004695 0.007500 0.012307 0.024527 0.049969 0.090902 0.147340 0.240127 0.390512 0.624553 0.951170 97.456400
8 162 0.011470 0.015374 0.023596 0.049551 0.104742 0.182652 0.282681 0.454553 0.732438 1.142074 1.675545 95.325323
8 163 0.009376 0.016650 0.030082 0.063587 0.137814 0.247518 0.374812 0.562389 0.858588 1.285274 1.777909 94.635998
8 164 0.018145 0.031155 0.046884 0.084687 0.173955 0.319255 0.486627 0.720526 1.092543 1.671243 2.423136 92.931844
8 165 0.024592 0.041098 0.074144 0.164393 0.364266 0.646278 0.964076 1.416844 2.054387 2.874462 3.749652 87.625811
8 166 0.021587 0.043705 0.080116 0.163313 0.352386 0.650987 0.996137 1.439464 2.048428 2.883991 3.824060 87.495832
8 167 0.009822 0.017704 0.031165 0.070230 0.188687 0.441020 0.802581 1.319408 2.092238 3.264508 4.644151 87.118490
8 168 0.017483 0.022589 0.043684 0.134410 0.400498 0.812943 1.372459 2.425792 4.252058 6.688246 9.019865 74.809972
8 169 0.063495 0.123246 0.273750 0.819533 2.349048 4.461656 6.321096 8.272987 10.121454 11.018766 10.502884 45.672080
8 170 0.005308 0.009314 0.023910 0.090787 0.343307 0.868017 1.803275 3.907270 8.126907 13.371527 16.041333 55.409046
8 171 0.001650 0.002827 0.005857 0.018910 0.071649 0.207722 0.510213 1.347892 3.738707 8.829291 14.353329 70.911957
8 172 0.091635 0.162079 0.442813 2.290463 9.824104 17.781149 16.892591 13.481607 10.648187 8.166637 5.561904 14.656831
8 173 0.009927 0.026815 0.075734 0.323088 1.794941 6.426827 12.080461 16.353503 19.418724 18.032749 11.372593 14.084637
8 174 0.000589 0.000991 0.001917 0.005950 0.022429 0.059250 0.122902 0.311023 1.132760 4.643531 13.670971 80.027687
8 175 0.004517 0.009525 0.021770 0.084648 0.514728 2.191866 5.212019 9.069318 15.060799 21.655886 19.431240 26.743684
8 176 0.016962 0.055193 0.092145 0.231006 2.021853 16.544312 37.017482 24.721877 9.222448 3.831020 1.595624 4.650077
8 177 0.002186 0.004078 0.007348 0.019004 0.076853 0.243144 0.529908 1.189558 3.746763 12.792876 26.597883 54.790397
8 178 0.000493 0.000806 0.001792 0.005933 0.017959 0.043933 0.093807 0.231015 0.640995 1.942687 5.313139 91.707441
8 179 0.014437 0.019002 0.041356 0.215485 1.380250 4.162333 6.903249 9.382426 11.269939 11.986111 10.790543 43.834873
8 180 0.002265 0.005526 0.010709 0.027052 0.115178 0.562633 2.066000 5.543038 11.356707 16.728413 16.856863 46.725616
8 181 0.000155 0.000247 0.000533 0.001819 0.006145 0.016075 0.033812 0.078836 0.205658 0.610633 1.775242 97.270844
8 182 0.000228 0.000383 0.000741 0.002094 0.006423 0.018166 0.045709 0.116845 0.281847 0.625859 1.218825 97.682876
8 183 0.001414 0.002580 0.004831 0.013340 0.048617 0.174698 0.470965 0.952419 1.480054 2.013695 2.467170 92.370219
8 184 0.000237 0.000392 0.000746 0.002064 0.006077 0.015693 0.035992 0.088369 0.223419 0.557538 1.271880 97.797596
8 185 0.000088 0.000127 0.000215 0.000558 0.001558 0.003750 0.007603 0.015670 0.032846 0.076924 0.184261 99.676399
8 186 0.000126 0.000246 0.000467 0.001069 0.002802 0.007455 0.018116 0.042222 0.091446 0.185314 0.334215 99.316523
8 187 0.000231 0.000390 0.000713 0.001721 0.004382 0.010476 0.023237 0.052354 0.113924 0.234737 0.441236 99.116600
8 188 0.000093 0.000143 0.000255 0.000653 0.001719 0.003824 0.007586 0.015901 0.034457 0.080004 0.183533 99.671829
8 189 0.000141 0.000238 0.000383 0.000754 0.001558 0.003079 0.005629 0.010127 0.017687 0.033235 0.063562 99.863609
8 190 0.000167 0.000270 0.000451 0.000950 0.002042 0.003964 0.007116 0.012936 0.023264 0.043066 0.077876 99.827894
8 191 0.000163 0.000239 0.000383 0.000849 0.001883 0.003530 0.006030 0.010798 0.019617 0.037731 0.071945 99.846830
8 192 0.000158 0.000250 0.000406 0.000841 0.001736 0.003027 0.004761 0.007751 0.012809 0.022847 0.042248 99.903168
8 193 0.000193 0.000281 0.000423 0.000833 0.001608 0.002556 0.003716 0.005725 0.009001 0.014826 0.024633 99.936212
8 194 0.000250 0.000390 0.000587 0.001088 0.002056 0.003332 0.004859 0.007254 0.011099 0.018145 0.029843 99.921095
8 195 0.000105 0.000173 0.000273 0.000528 0.001110 0.002119 0.003572 0.005838 0.009330 0.016072 0.028030 99.932850
8 196 0.000181 0.000272 0.000401 0.000750 0.001457 0.002399 0.003558 0.005392 0.008208 0.013148 0.021286 99.942948
8 197 0.000289 0.000438 0.000627 0.001090 0.001938 0.002903 0.003978 0.005664 0.008260 0.012569 0.019100 99.943144
8 198 0.000287 0.000467 0.000704 0.001214 0.002161 0.003392 0.004814 0.006871 0.010010 0.015720 0.025032 99.929333
8 199 0.000157 0.000242 0.000353 0.000641 0.001293 0.002325 0.003667 0.005629 0.008532 0.013767 0.022244 99.941149
8 200 0.000186 0.000285 0.000436 0.000836 0.001684 0.002807 0.004096 0.005958 0.008693 0.013220 0.019924 99.941873
8 201 0.000322 0.000532 0.000840 0.001540 0.002961 0.004872 0.006990 0.009857 0.014117 0.021186 0.031328 99.905456
8 202 0.000198 0.000333 0.000526 0.000965 0.001966 0.003800 0.006483 0.010107 0.014752 0.022646 0.034751 99.903473
8 203 0.000283 0.000414 0.000625 0.001219 0.002516 0.004273 0.006223 0.008912 0.012813 0.019274 0.028733 99.914715
8 204 0.000400 0.000774 0.001287 0.002218 0.004169 0.007255 0.010700 0.014226 0.018451 0.025641 0.035787 99.879091
8 205 0.000508 0.000845 0.001303 0.002355 0.004722 0.008274 0.012276 0.017371 0.025015 0.038038 0.056625 99.832668
8 206 0.000256 0.000394 0.000612 0.001190 0.002529 0.004693 0.007648 0.012067 0.018751 0.030122 0.047305 99.874434
8 207 0.000320 0.000508 0.000798 0.001532 0.003212 0.005551 0.008137 0.011700 0.017145 0.025995 0.038201 99.886898
8 208 0.000750 0.001231 0.001925 0.003525 0.007024 0.012075 0.017823 0.025437 0.036280 0.052483 0.072766 99.768684
8 209 0.000677 0.001161 0.001877 0.003560 0.007702 0.015373 0.026071 0.040197 0.058249 0.083730 0.113877 99.647528
8 210 0.000351 0.000550 0.000842 0.001631 0.003600 0.006849 0.010899 0.016787 0.026550 0.044163 0.070552 99.817224
8 211 0.000480 0.000802 0.001338 0.002675 0.005790 0.010472 0.016018 0.023972 0.036477 0.056391 0.081059 99.764524
8 212 0.001382 0.002644 0.004705 0.009541 0.022227 0.043111 0.060926 0.071988 0.081966 0.100538 0.123936 99.477037
8 213 0.000526 0.000846 0.001424 0.003112 0.007954 0.018433 0.035725 0.059596 0.084192 0.112135 0.138324 99.537731
8 214 0.000646 0.000985 0.001536 0.003130 0.007157 0.013320 0.020048 0.029302 0.044135 0.068884 0.100822 99.710035
8 215 0.001469 0.002199 0.003533 0.007250 0.016182 0.028961 0.041830 0.058074 0.080759 0.112099 0.141740 99.505903
8 216 0.003750 0.009584 0.015548 0.020706 0.036837 0.074049 0.106413 0.110932 0.109615 0.129249 0.160806 99.222510
8 217 0.001759 0.003120 0.004911 0.008460 0.017263 0.036428 0.064029 0.091093 0.112186 0.142060 0.174109 99.344580
8 218 0.002468 0.003560 0.005239 0.009458 0.018110 0.030545 0.044422 0.062482 0.086387 0.121857 0.164843 99.450631
8 219 0.004129 0.007305 0.011714 0.020121 0.036456 0.057237 0.075421 0.094564 0.119670 0.154741 0.193143 99.225496
8 220 0.005981 0.009866 0.014943 0.025157 0.045921 0.072129 0.093035 0.112194 0.135922 0.171096 0.212096 99.101660
8 221 0.007110 0.009421 0.012472 0.020678 0.037107 0.057177 0.075787 0.099594 0.132349 0.175893 0.222877 99.149534
8 222 0.008710 0.012262 0.016330 0.025677 0.042866 0.062903 0.081492 0.105397 0.137764 0.179647 0.224356 99.102593
8 223 0.006503 0.009792 0.013644 0.021944 0.038445 0.057945 0.073693 0.090994 0.114698 0.148346 0.183891 99.240105
8 224 0.008756 0.014117 0.017420 0.022808 0.035293 0.052400 0.066629 0.080525 0.099915 0.129108 0.160437 99.312591
8 225 0.006541 0.008123 0.010105 0.016013 0.026782 0.036708 0.044427 0.055570 0.070816 0.089454 0.107452 99.528012
8 226 0.003323 0.004549 0.006125 0.010095 0.017681 0.025442 0.032018 0.040923 0.052457 0.066424 0.079999 99.660963
8 227 0.003530 0.004464 0.005686 0.009363 0.016509 0.023280 0.028594 0.036369 0.046812 0.059073 0.070259 99.696062
8 228 0.003992 0.005220 0.006448 0.009900 0.016415 0.022469 0.026942 0.033273 0.041829 0.052678 0.063332 99.717506
8 229 0.002715 0.004125 0.005459 0.008091 0.013045 0.018163 0.022431 0.028151 0.035812 0.045704 0.055287 99.761013
8 230 0.003667 0.004378 0.005513 0.009010 0.014978 0.020369 0.024708 0.031260 0.039451 0.050196 0.061777 99.734690
9 10 0.000000 0.000000 0.000000 0.000000 0.000000 0.000000 0.000000 0.000000 0.000000 0.000000 0.000000 0.000000
9 11 2.078371 18.141862 24.739959 38.525637 10.163298 3.817671 1.673095 0.627480 0.165956 0.047756 0.012170 0.006743
9 12 5.979434 40.971644 21.908652 13.118622 5.864361 5.217124 3.628659 1.992031 0.915681 0.320360 0.061411 0.022022
9 13 4.802317 29.532102 19.635745 17.530016 10.366393 8.231458 4.828560 2.654818 1.393294 0.734602 0.221929 0.068766
9 14 0.406114 2.246984 2.006858 4.866506 10.849857 27.409965 24.616707 14.492303 6.852405 3.946599 1.599854 0.705848
9 15 0.034467 0.084788 0.171998 0.404355 0.913423 2.407048 8.731930 12.307105 20.608117 21.507513 20.407601 12.421658
9 16 0.023852 0.050258 0.091599 0.299465 1.200359 3.872359 11.358165 12.346622 18.639381 19.393017 18.427145 14.297776
9 17 1.799044 4.458757 6.181366 11.397672 18.857217 22.150728 20.659176 7.865714 3.722577 1.520665 0.715909 0.671175
9 18 0.266328 0.847665 1.785629 5.972771 18.717073 30.988679 28.071327 8.261029 2.966474 1.083743 0.496509 0.542770
9 19 0.002457 0.005273 0.010573 0.033931 0.169737 0.999400 7.170764 14.561834 28.423934 25.123053 16.101241 7.397801
9 20 0.040326 0.156597 0.396786 1.267429 4.414664 11.499171 26.459841 20.973352 18.390077 9.608044 4.560993 2.232718
9 21 3.141256 12.153332 20.490316 25.035954 20.415691 11.115998 4.367521 1.544847 0.643016 0.310125 0.164996 0.616952
9 22 0.010544 0.046291 0.138365 0.547680 3.178999 13.551370 25.162745 23.848382 16.798259 9.942474 4.283273 2.491616
9 23 0.001058 0.002555 0.005756 0.016743 0.061624 0.253583 1.143842 4.894785 15.276112 27.086367 25.847305 25.410271
9 24 0.011260 0.063891 0.278991 1.138209 4.343767 12.168025 20.438645 21.831027 17.687186 11.576392 6.099041 4.363568
9 25 0.044659 0.348771 1.358346 3.611766 8.947282 18.148874 22.551874 18.019382 11.962193 7.252730 3.893880 3.860243
9 26 0.000760 0.002217 0.005408 0.015353 0.063515 0.255857 0.808810 2.335778 6.794756 16.619073 26.155352 46.943122
9 27 0.000519 0.001154 0.002225 0.005559 0.016450 0.049510 0.140231 0.439208 1.467557 4.402774 10.188449 83.286367
9 28 0.003707 0.009664 0.023741 0.071793 0.247249 0.783652 2.144689 5.303205 11.140004 17.798041 20.645884 41.828371
9 29 0.001354 0.005054 0.014390 0.035755 0.096748 0.291732 0.753847 1.655833 3.407890 6.672784 11.335764 75.728853
9 30 0.000911 0.001604 0.002580 0.005176 0.010282 0.021036 0.041282 0.083954 0.177934 0.413707 0.963581 98.277952
9 31 0.001063 0.001826 0.002762 0.005267 0.010596 0.022464 0.047203 0.105262 0.245591 0.590515 1.333625 97.633829
9 32 0.002364 0.005074 0.008729 0.015658 0.027728 0.053834 0.108164 0.223624 0.469176 1.006840 2.095490 95.983318
9 33 0.000513 0.000883 0.001358 0.002451 0.004871 0.009799 0.017828 0.031947 0.057910 0.112736 0.219708 99.539997
9 34 0.000719 0.001605 0.002655 0.004044 0.006547 0.011805 0.019689 0.030418 0.046263 0.078033 0.137311 99.660911
9 35 0.000891 0.001931 0.003204 0.004982 0.008126 0.015093 0.026434 0.043306 0.068893 0.119804 0.216103 99.491232
9 36 0.000807 0.001739 0.002913 0.004499 0.007284 0.012809 0.021079 0.032814 0.050632 0.085128 0.146643 99.633650
9 37 0.000519 0.000910 0.001414 0.002447 0.004690 0.008816 0.014534 0.022130 0.032633 0.051165 0.080394 99.780353
9 38 0.000673 0.001165 0.001751 0.003026 0.005875 0.010922 0.017685 0.027029 0.040631 0.063491 0.097142 99.730610
9 39 0.001117 0.001942 0.002850 0.004658 0.008480 0.014822 0.022753 0.032722 0.045859 0.065813 0.092559 99.706427
9 40 0.000723 0.001302 0.002025 0.003374 0.006058 0.010383 0.015735 0.022417 0.031231 0.045690 0.066374 99.794689
9 41 0.000585 0.001141 0.001739 0.002727 0.004995 0.009273 0.014774 0.021056 0.029067 0.042260 0.059799 99.812586
9 42 0.000746 0.001470 0.002342 0.003728 0.006617 0.011808 0.018576 0.026334 0.035560 0.049539 0.067158 99.776119
9 43 0.000716 0.001143 0.001694 0.002972 0.005796 0.010469 0.016427 0.023626 0.031567 0.042327 0.054834 99.808428
9 44 0.000590 0.000928 0.001346 0.002322 0.004509 0.007753 0.011354 0.015923 0.022176 0.031951 0.044358 99.856791
9 45 0.001150 0.001707 0.002271 0.003623 0.006556 0.010666 0.015029 0.020327 0.026931 0.036173 0.046982 99.828588
9 46 0.000718 0.001099 0.001539 0.002589 0.004996 0.008618 0.012598 0.017313 0.023150 0.031723 0.041917 99.853738
9 47 0.000475 0.000816 0.001196 0.001959 0.003723 0.006622 0.010078 0.014183 0.019470 0.027721 0.038011 99.875752
9 48 0.000577 0.000925 0.001342 0.002285 0.004392 0.007524 0.011097 0.015603 0.021328 0.029204 0.038134 99.867590
9 49 0.001240 0.001703 0.002168 0.003562 0.006839 0.011355 0.015846 0.021135 0.027552 0.036192 0.045676 99.826731
9 50 0.000494 0.000849 0.001286 0.002194 0.004262 0.007671 0.011789 0.016572 0.022245 0.030302 0.039557 99.862784
9 51 0.000661 0.000954 0.001279 0.002252 0.004672 0.008167 0.011709 0.015979 0.021504 0.029212 0.037652 99.865959
9 52 0.000818 0.001291 0.001825 0.003062 0.005670 0.009290 0.013301 0.018575 0.025531 0.035050 0.046315 99.839271
9 53 0.000643 0.001089 0.001615 0.002743 0.005129 0.008609 0.012617 0.017960 0.025419 0.036387 0.050237 99.837555
9 54 0.000396 0.000652 0.000957 0.001681 0.003447 0.006307 0.009683 0.013838 0.019311 0.027470 0.037257 99.879000
9 55 0.000400 0.000664 0.000948 0.001606 0.003258 0.006097 0.009702 0.014251 0.020025 0.028515 0.038497 99.876039
9 56 0.000606 0.001008 0.001516 0.002783 0.005600 0.009407 0.013188 0.018060 0.025203 0.036024 0.050117 99.836489
9 57 0.001503 0.002731 0.004177 0.006726 0.010619 0.014612 0.018620 0.024180 0.032097 0.043601 0.058676 99.782459
9 58 0.000666 0.001139 0.001737 0.003061 0.006086 0.010572 0.015352 0.020793 0.027599 0.036927 0.047601 99.828464
9 59 0.000600 0.000890 0.001269 0.002349 0.005042 0.009194 0.013828 0.019577 0.026907 0.036978 0.048069 99.835293
9 60 0.000594 0.001289 0.002028 0.003070 0.005516 0.010169 0.015824 0.021735 0.029047 0.041626 0.058856 99.810247
9 61 0.000623 0.001159 0.001922 0.003493 0.006891 0.012236 0.018102 0.024749 0.033301 0.047413 0.066362 99.783751
9 62 0.002843 0.006155 0.008853 0.011625 0.017448 0.027593 0.039062 0.050949 0.065481 0.087939 0.116157 99.565897
9 63 0.000755 0.001312 0.002043 0.003743 0.007967 0.015249 0.023577 0.033064 0.045141 0.063304 0.084912 99.718935
9 64 0.000380 0.000685 0.001077 0.001951 0.004083 0.007871 0.012633 0.018872 0.027756 0.042304 0.061770 99.820621
9 65 0.000686 0.001310 0.002063 0.003525 0.006791 0.011988 0.018070 0.026706 0.041073 0.065900 0.101310 99.720579
9 66 0.001398 0.002520 0.003709 0.006037 0.011708 0.022376 0.036199 0.052421 0.071624 0.099086 0.132195 99.560728
9 67 0.000469 0.000818 0.001253 0.002227 0.004642 0.008873 0.014086 0.020868 0.030860 0.047830 0.070801 99.797277
9 68 0.000633 0.001085 0.001658 0.002833 0.005216 0.008753 0.013017 0.019309 0.029454 0.046610 0.071601 99.799831
9 69 0.000847 0.001282 0.001880 0.003514 0.007327 0.013078 0.019973 0.030802 0.049422 0.080556 0.124395 99.666927
9 70 0.000637 0.001186 0.001937 0.003551 0.007766 0.016101 0.027665 0.043302 0.066952 0.104717 0.152966 99.573227
9 71 0.000578 0.000908 0.001439 0.002915 0.006752 0.013470 0.022680 0.037249 0.061500 0.100188 0.150124 99.602198
9 72 0.000507 0.000989 0.001678 0.003173 0.006993 0.014307 0.024682 0.040076 0.065473 0.109898 0.172968 99.559258
9 73 0.000905 0.001724 0.002871 0.005383 0.011692 0.023627 0.040468 0.065675 0.106359 0.173023 0.260842 99.307432
9 74 0.000657 0.001166 0.001922 0.003694 0.008002 0.015950 0.026949 0.043032 0.067902 0.109662 0.168038 99.553026
9 75 0.000631 0.001141 0.001882 0.003601 0.007858 0.015865 0.026858 0.042668 0.067258 0.109092 0.167965 99.555182
9 76 0.001339 0.002863 0.004741 0.007833 0.014984 0.028768 0.046581 0.068042 0.097537 0.145928 0.210736 99.370651
9 77 0.002312 0.004284 0.006988 0.012399 0.023335 0.039127 0.056523 0.080061 0.115839 0.171402 0.243709 99.244024
9 78 0.007483 0.009330 0.011533 0.019185 0.033545 0.048696 0.063388 0.088427 0.128719 0.184168 0.251226 99.154301
9 79 0.004781 0.007570 0.010389 0.017017 0.030167 0.046680 0.063524 0.089419 0.131607 0.194748 0.276408 99.127687
9 80 0.001730 0.002958 0.004260 0.007155 0.013927 0.025445 0.039112 0.057897 0.087724 0.137355 0.206084 99.416353
9 81 0.001089 0.001924 0.003016 0.005492 0.011407 0.021771 0.034658 0.051657 0.076417 0.116323 0.169318 99.506929
9 82 0.002072 0.005001 0.008567 0.012469 0.019859 0.034015 0.051786 0.071550 0.098066 0.144610 0.213179 99.338829
9 83 0.001658 0.003048 0.004908 0.008522 0.016044 0.028480 0.043508 0.062599 0.089815 0.135279 0.202322 99.403818
9 84 0.001166 0.002057 0.003180 0.005477 0.010513 0.018996 0.029527 0.043619 0.064948 0.100612 0.151606 99.568298
9 85 0.001994 0.003166 0.004603 0.007905 0.015183 0.026493 0.039718 0.057498 0.083386 0.122237 0.171936 99.465879
9 86 0.001881 0.002645 0.003855 0.007607 0.016606 0.029367 0.043098 0.063338 0.095829 0.143789 0.202464 99.389525
9 87 0.002238 0.004151 0.006823 0.012126 0.022639 0.037396 0.053305 0.073932 0.104820 0.151993 0.215255 99.315325
9 88 0.000926 0.001712 0.002805 0.005095 0.010708 0.021458 0.036036 0.055288 0.083420 0.129324 0.190279 99.462952
9 89 0.001638 0.002814 0.004326 0.007706 0.016089 0.031162 0.049912 0.073762 0.107986 0.160597 0.226854 99.317155
9 90 0.002775 0.005239 0.008445 0.014481 0.027895 0.050537 0.076883 0.108435 0.153752 0.222434 0.307299 99.021826
9 91 0.002481 0.005213 0.008538 0.013723 0.026590 0.053107 0.086837 0.122290 0.166883 0.237297 0.322930 98.954109
9 92 0.001656 0.003214 0.005388 0.009535 0.019741 0.040870 0.069995 0.105013 0.152269 0.228916 0.327886 99.035515
9 93 0.002643 0.006209 0.010939 0.017228 0.031371 0.060215 0.097179 0.136814 0.190451 0.278272 0.392380 98.776299
9 94 0.002651 0.004865 0.007900 0.014217 0.030063 0.059912 0.096763 0.139090 0.195389 0.280921 0.384273 98.783958
9 95 0.001727 0.003318 0.005672 0.010539 0.022805 0.046547 0.078065 0.118467 0.176964 0.266670 0.375540 98.893688
9 96 0.002697 0.004485 0.007013 0.013167 0.028744 0.055553 0.087857 0.131611 0.199602 0.299515 0.415402 98.754356
9 97 0.002379 0.004390 0.007443 0.014094 0.030517 0.059709 0.095798 0.142406 0.212398 0.315253 0.435582 98.680031
9 98 0.003292 0.005660 0.009260 0.017764 0.038617 0.072856 0.111884 0.162364 0.239009 0.347173 0.467904 98.524216
9 99 0.004668 0.009085 0.015173 0.026246 0.051323 0.092673 0.137983 0.188727 0.261020 0.365680 0.487042 98.360382
9 100 0.003483 0.006280 0.010062 0.017651 0.035184 0.065247 0.100618 0.144160 0.208026 0.302696 0.415467 98.691126
9 101 0.005539 0.009859 0.014635 0.023794 0.045146 0.079905 0.116832 0.159795 0.224281 0.320435 0.434586 98.565191
9 102 0.002771 0.005506 0.009288 0.016175 0.032045 0.060133 0.094155 0.136193 0.199278 0.294119 0.407036 98.743302
9 103 0.003956 0.006701 0.009608 0.015658 0.030316 0.055648 0.084274 0.118352 0.168171 0.243357 0.333747 98.930212
9 104 0.003149 0.007461 0.012141 0.017074 0.028557 0.050859 0.076997 0.105156 0.146675 0.216721 0.309302 99.025913
9 105 0.002752 0.006101 0.009650 0.014179 0.025458 0.049168 0.078683 0.108773 0.148194 0.213775 0.297558 99.045707
9 106 0.001058 0.001949 0.003148 0.005720 0.012388 0.025076 0.041145 0.060710 0.089697 0.136983 0.197655 99.424471
9 107 0.003692 0.005425 0.007335 0.012315 0.022754 0.035099 0.046511 0.063578 0.092384 0.133612 0.182688 99.394606
9 108 0.003757 0.005953 0.008081 0.012829 0.022652 0.034918 0.046993 0.064539 0.093780 0.137949 0.193273 99.375279
9 109 0.001183 0.001912 0.002867 0.005224 0.011142 0.021712 0.034840 0.051645 0.075583 0.112753 0.159332 99.521807
9 110 0.001267 0.002563 0.004153 0.006846 0.012821 0.022525 0.033368 0.046506 0.067054 0.100789 0.144613 99.557495
9 111 0.003892 0.005953 0.007546 0.011121 0.018861 0.029853 0.041169 0.055589 0.077044 0.109848 0.150543 99.488581
9 112 0.001608 0.003156 0.005090 0.008401 0.015185 0.025310 0.035955 0.047965 0.064722 0.091990 0.128160 99.572458
9 113 0.000706 0.001284 0.002050 0.003635 0.007581 0.015417 0.026265 0.039726 0.057197 0.084665 0.119186 99.642288
9 114 0.001036 0.002299 0.003819 0.005865 0.010374 0.018805 0.029072 0.039660 0.053075 0.075796 0.105694 99.654506
9 115 0.001642 0.002596 0.003649 0.005908 0.010738 0.017916 0.025778 0.035601 0.049611 0.072037 0.101635 99.672890
9 116 0.001053 0.001856 0.002806 0.004606 0.008461 0.014518 0.021567 0.030732 0.044499 0.067153 0.098652 99.704094
9 117 0.000687 0.001106 0.001671 0.003027 0.006287 0.011788 0.018827 0.028386 0.041995 0.062905 0.089592 99.733730
9 118 0.000674 0.001197 0.001844 0.003135 0.006000 0.010695 0.016547 0.024414 0.035968 0.054864 0.080593 99.764071
9 119 0.000655 0.001119 0.001658 0.002791 0.005350 0.009635 0.014960 0.022395 0.033874 0.053752 0.082620 99.771192
9 120 0.000432 0.000868 0.001432 0.002440 0.004688 0.008743 0.014055 0.021473 0.033259 0.054661 0.087191 99.770754
9 121 0.000369 0.000625 0.000945 0.001700 0.003589 0.007048 0.011648 0.018437 0.029344 0.049454 0.079935 99.796904
9 122 0.000366 0.000633 0.000964 0.001733 0.003616 0.007066 0.011831 0.019391 0.032153 0.055587 0.091057 99.775602
9 123 0.000432 0.000892 0.001507 0.002597 0.004886 0.008961 0.014535 0.023101 0.037262 0.063959 0.106796 99.735073
9 124 0.000353 0.000636 0.001042 0.002005 0.004533 0.009574 0.017018 0.028760 0.047663 0.081312 0.129770 99.677334
9 125 0.000403 0.000761 0.001270 0.002464 0.005795 0.012695 0.022897 0.039351 0.067765 0.118764 0.188975 99.538859
9 126 0.000760 0.001354 0.002120 0.003843 0.007972 0.015742 0.026754 0.044094 0.071472 0.116970 0.180195 99.528724
9 127 0.000664 0.001621 0.002994 0.005069 0.009175 0.017043 0.028077 0.044146 0.069835 0.118483 0.197624 99.505266
9 128 0.001970 0.003688 0.006111 0.010979 0.020510 0.035257 0.053496 0.081201 0.121886 0.183717 0.264846 99.216339
9 129 0.001788 0.003549 0.005944 0.010895 0.021841 0.042612 0.072384 0.120261 0.198488 0.332637 0.532466 98.657135
9 130 0.000986 0.002635 0.005092 0.008030 0.012294 0.021812 0.038428 0.066333 0.111203 0.196692 0.352295 99.184199
9 131 0.000679 0.001211 0.001926 0.003725 0.007814 0.015179 0.025488 0.042702 0.071324 0.122948 0.203539 99.503468
9 132 0.001423 0.003227 0.005675 0.010223 0.020278 0.039825 0.067175 0.110745 0.185415 0.322456 0.543581 98.689978
9 133 0.000530 0.001250 0.002385 0.004828 0.011510 0.030578 0.072321 0.163846 0.365416 0.810303 1.626871 96.910162
9 134 0.000382 0.000642 0.001019 0.002168 0.005055 0.011125 0.022130 0.047997 0.107589 0.239254 0.487360 99.075277
9 135 0.000260 0.000455 0.000774 0.001743 0.004092 0.008819 0.016667 0.033844 0.070573 0.151095 0.305786 99.405891
9 136 0.000626 0.001637 0.003508 0.007766 0.020218 0.056273 0.136150 0.308461 0.672629 1.421603 2.683911 94.687218
9 137 0.000311 0.000661 0.001375 0.003547 0.010939 0.034145 0.094816 0.262937 0.715590 1.819044 3.826547 93.230084
9 138 0.000205 0.000356 0.000596 0.001352 0.003115 0.006705 0.013370 0.029062 0.063852 0.144847 0.322898 99.413639
9 139 0.000610 0.001270 0.002450 0.005426 0.012164 0.026573 0.054669 0.120143 0.269319 0.602452 1.262816 97.642107
9 140 0.001525 0.004852 0.012903 0.034367 0.113436 0.378304 1.023724 2.312597 4.561748 7.956857 11.650478 71.949207
9 141 0.000530 0.001074 0.002268 0.006484 0.021054 0.060322 0.149729 0.384216 0.981765 2.270556 4.374317 91.747681
9 142 0.000295 0.000680 0.001355 0.003054 0.007375 0.017728 0.039282 0.091823 0.223153 0.557549 1.311103 97.746605
9 143 0.002361 0.006772 0.018830 0.055631 0.180897 0.524037 1.298986 2.929898 5.796095 9.506564 12.706954 66.972978
9 144 0.002613 0.005564 0.013624 0.044917 0.164628 0.468892 1.090617 2.421270 4.895439 8.186091 11.031053 71.675291
9 145 0.000623 0.001360 0.002655 0.006110 0.015874 0.039142 0.085381 0.189930 0.430345 0.972012 2.003743 96.252825
9 146 0.004531 0.011543 0.024215 0.053109 0.139676 0.340598 0.679549 1.263144 2.364120 4.197163 6.489150 84.433201
9 147 0.025297 0.073704 0.171339 0.365047 0.832620 1.717734 2.961329 4.636563 6.958894 9.544245 11.294676 61.418551
9 148 0.007170 0.015412 0.031824 0.082889 0.258002 0.631374 1.187944 2.094663 3.671758 5.892470 8.052674 78.073818
9 149 0.002963 0.007505 0.015582 0.033405 0.088401 0.226110 0.475072 0.900880 1.655076 2.894312 4.441940 89.258751
9 150 0.045858 0.127565 0.258206 0.488217 1.076917 2.103147 3.139433 4.051696 5.182926 6.511654 7.525728 69.488656
9 151 0.033510 0.079651 0.149316 0.283800 0.623444 1.275538 2.152493 3.283818 4.892848 6.917251 8.613724 71.694609
9 152 0.016340 0.028920 0.044424 0.081121 0.176317 0.353456 0.610431 1.024551 1.702101 2.733059 4.008245 89.221035
9 153 0.020601 0.044801 0.083864 0.174683 0.417496 0.816936 1.259616 1.820562 2.646440 3.711920 4.744577 84.258503
9 154 0.028961 0.097407 0.181606 0.259050 0.506393 1.198867 2.170775 2.980452 3.816255 4.973645 5.927887 77.858701
9 155 0.027246 0.052806 0.079712 0.134121 0.279219 0.567000 0.918430 1.338639 1.964889 2.993674 4.263359 87.380909
9 156 0.009972 0.031233 0.064231 0.098373 0.154184 0.265948 0.438338 0.683006 1.048455 1.636605 2.495902 93.073753
9 157 0.009326 0.017653 0.031291 0.067318 0.169073 0.359297 0.608684 0.966683 1.531274 2.334304 3.188941 90.716154
9 158 0.010279 0.020188 0.034183 0.065778 0.148120 0.307241 0.526447 0.849784 1.371848 2.128282 2.963651 91.574198
9 159 0.008703 0.025343 0.046225 0.066171 0.108652 0.200565 0.322551 0.468577 0.694299 1.096183 1.687455 95.275272
9 160 0.003309 0.007130 0.012730 0.022510 0.043897 0.087617 0.151105 0.241602 0.384139 0.637192 1.027809 97.380960
9 161 0.002299 0.004554 0.007993 0.015203 0.031684 0.064400 0.114196 0.193874 0.328852 0.563962 0.917988 97.754994
9 162 0.010698 0.021196 0.033025 0.055993 0.113813 0.219521 0.356047 0.560258 0.917914 1.503226 2.266538 93.941770
9 163 0.003628 0.009655 0.021139 0.043113 0.101626 0.233410 0.421816 0.652242 0.979017 1.522075 2.221062 93.791220
9 164 0.030186 0.095048 0.175243 0.225602 0.318613 0.542890 0.871110 1.278002 1.860928 2.805462 4.139023 87.657896
9 165 0.018681 0.054133 0.104302 0.168439 0.330331 0.722785 1.304831 1.962976 2.800925 4.112688 5.723078 82.696833
9 166 0.031041 0.104227 0.213327 0.321568 0.516775 0.925219 1.499140 2.170111 3.076464 4.469945 6.307458 80.364721
9 167 0.060251 0.215775 0.426627 0.583985 0.903292 1.555935 2.372088 3.226948 4.518314 6.646614 9.228120 70.262048
9 168 0.108444 0.258111 0.396576 0.635282 1.446710 3.340009 5.955172 8.443300 10.626793 12.471069 12.499893 43.818641
9 169 0.344277 1.162043 1.970225 2.792957 4.992969 9.000753 12.101313 12.377725 11.689441 10.769102 8.816535 23.982659
9 170 0.043741 0.150217 0.407921 1.328649 5.022109 12.518564 17.561620 17.326504 14.386899 10.565695 6.765636 13.922448
9 171 0.025065 0.087367 0.194368 0.532428 2.587910 10.062687 17.959384 17.651236 14.420135 11.601807 7.902969 16.974644
9 172 8.246624 20.760728 17.181168 10.575882 9.610305 9.171889 6.634030 4.067583 2.849162 2.160409 1.504532 7.237687
9 173 1.481879 6.584249 9.564937 10.373054 16.400627 21.983315 15.539273 6.733521 3.123174 1.835462 1.093468 5.287040
9 174 0.016939 0.033365 0.050467 0.187750 1.768170 11.073048 24.250538 25.919046 17.520125 8.841610 3.319649 7.019293
9 175 0.970754 4.877686 8.775089 11.949938 19.749633 22.345038 13.437017 5.828275 2.915065 1.772985 1.085973 6.292548
9 176 10.930872 32.597834 28.203449 12.103259 5.409594 2.844154 1.495087 0.834062 0.558742 0.423107 0.337716 4.262126
9 177 0.102056 0.311202 0.621988 1.660197 7.418305 23.837187 30.646442 17.969218 7.565336 3.529961 1.669091 4.669016
9 178 0.016420 0.034769 0.073786 0.291895 1.651565 6.488005 14.491284 21.821732 22.891732 15.197042 6.803564 10.238205
9 179 2.124165 5.171947 6.842684 8.334729 12.028824 14.905881 13.296973 9.794885 7.189508 5.248221 3.538408 11.523776
9 180 0.176352 1.000655 2.686977 5.177194 10.676671 17.428687 18.806603 14.715472 10.210598 6.627112 3.944054 8.549626
9 181 0.003339 0.007732 0.017912 0.061451 0.313166 1.340298 4.036094 9.310336 16.492515 21.096950 17.919682 29.400526
9 182 0.004481 0.014805 0.039366 0.113838 0.430614 1.309138 2.755842 4.921883 8.290306 12.185166 14.423459 55.511102
9 183 0.033949 0.123415 0.334801 0.766896 1.710445 3.199128 4.811616 6.495984 8.486099 10.227745 10.994834 52.815089
9 184 0.003212 0.008183 0.020444 0.060928 0.216953 0.646658 1.533609 3.357781 6.803073 11.107530 13.817206 62.424421
9 185 0.000455 0.000857 0.001515 0.003752 0.011411 0.033279 0.085788 0.231653 0.648809 1.668275 3.479602 93.834602
9 186 0.000609 0.001704 0.003729 0.007725 0.017395 0.041418 0.091474 0.198548 0.424766 0.847542 1.527587 96.837503
9 187 0.000787 0.001751 0.003537 0.007898 0.019211 0.045559 0.098389 0.214692 0.463271 0.933745 1.708456 96.502702
9 188 0.000312 0.000583 0.001016 0.002268 0.006004 0.016023 0.039506 0.099960 0.253990 0.611393 1.290987 97.677963
9 189 0.000394 0.000841 0.001412 0.002384 0.004275 0.008285 0.015719 0.029947 0.057389 0.119729 0.253140 99.506485
9 190 0.000458 0.000928 0.001584 0.002711 0.004633 0.008068 0.013940 0.024903 0.045166 0.087770 0.173195 99.636642
9 191 0.000327 0.000556 0.000848 0.001542 0.003044 0.005973 0.011181 0.021654 0.042238 0.086764 0.175491 99.650381
9 192 0.000226 0.000397 0.000616 0.001107 0.002126 0.004068 0.007580 0.014642 0.028554 0.059921 0.127188 99.753577
9 193 0.000239 0.000379 0.000548 0.000982 0.001867 0.003170 0.004838 0.007557 0.012123 0.021347 0.038741 99.908213
9 194 0.000357 0.000598 0.000858 0.001396 0.002426 0.004024 0.006128 0.009409 0.014774 0.025211 0.043864 99.890955
9 195 0.000203 0.000389 0.000614 0.001015 0.001809 0.003256 0.005534 0.009273 0.015557 0.028719 0.054805 99.878828
9 196 0.000160 0.000269 0.000401 0.000701 0.001325 0.002336 0.003818 0.006227 0.010041 0.017531 0.031401 99.925787
9 197 0.000222 0.000355 0.000492 0.000802 0.001451 0.002387 0.003523 0.005132 0.007536 0.012118 0.019958 99.946022
9 198 0.000216 0.000364 0.000524 0.000855 0.001557 0.002661 0.004076 0.006173 0.009558 0.016109 0.027453 99.930454
9 199 0.000206 0.000371 0.000544 0.000867 0.001549 0.002686 0.004281 0.006701 0.010665 0.018840 0.034283 99.919006
9 200 0.000130 0.000216 0.000324 0.000571 0.001121 0.002017 0.003227 0.004920 0.007331 0.011886 0.019696 99.948560
9 201 0.000264 0.000452 0.000646 0.001006 0.001753 0.002913 0.004415 0.006516 0.009638 0.015332 0.024664 99.932398
9 202 0.000280 0.000533 0.000835 0.001341 0.002327 0.003948 0.006176 0.009380 0.014300 0.023617 0.039786 99.897478
9 203 0.000327 0.000549 0.000794 0.001270 0.002210 0.003622 0.005452 0.008069 0.011945 0.019021 0.030876 99.915865
9 204 0.000249 0.000480 0.000745 0.001208 0.002275 0.004184 0.006718 0.009771 0.013764 0.020650 0.030843 99.909113
9 205 0.000323 0.000534 0.000793 0.001367 0.002652 0.004729 0.007554 0.011763 0.018480 0.030280 0.048392 99.873133
9 206 0.000405 0.000682 0.001017 0.001743 0.003276 0.005579 0.008641 0.013418 0.021328 0.035425 0.058483 99.850004
9 207 0.000278 0.000455 0.000684 0.001216 0.002405 0.004221 0.006540 0.009874 0.014813 0.023115 0.035580 99.900818
9 208 0.000458 0.000727 0.001051 0.001825 0.003611 0.006418 0.010056 0.015508 0.024114 0.038414 0.058740 99.839079
9 209 0.000853 0.001509 0.002330 0.004034 0.007731 0.013672 0.021516 0.033069 0.050973 0.079251 0.119123 99.665939
9 210 0.000392 0.000691 0.001083 0.001900 0.003720 0.006835 0.011086 0.017366 0.027340 0.045201 0.072859 99.811527
9 211 0.000418 0.000720 0.001119 0.001994 0.004018 0.007326 0.011416 0.016872 0.024669 0.038129 0.057898 99.835419
9 212 0.001293 0.002193 0.003245 0.005592 0.011019 0.020660 0.033839 0.051023 0.071940 0.097316 0.124275 99.577606
9 213 0.001252 0.002279 0.003790 0.007230 0.015289 0.028936 0.044079 0.059707 0.078778 0.108248 0.146946 99.503464
9 214 0.000923 0.001719 0.002674 0.004264 0.007553 0.013058 0.019986 0.028904 0.041128 0.061973 0.091844 99.725975
9 215 0.001337 0.002214 0.003109 0.005035 0.009757 0.017796 0.027001 0.038220 0.054643 0.082819 0.118246 99.639822
9 216 0.002592 0.006295 0.010007 0.013861 0.024508 0.051682 0.084490 0.104222 0.119169 0.146573 0.179644 99.256956
9 217 0.002254 0.005229 0.009149 0.013683 0.021157 0.035736 0.055417 0.076416 0.099167 0.133935 0.178426 99.369430
9 218 0.001790 0.003359 0.005088 0.007680 0.012962 0.022339 0.033706 0.046887 0.063613 0.092043 0.131709 99.578825
9 219 0.001440 0.002750 0.004342 0.007169 0.013897 0.026387 0.042067 0.060979 0.086553 0.125878 0.171728 99.456810
9 220 0.001919 0.003349 0.005187 0.009061 0.018598 0.036349 0.059025 0.086071 0.118695 0.160886 0.206199 99.294663
9 221 0.002578 0.004188 0.006163 0.010499 0.020680 0.037101 0.055489 0.078203 0.110129 0.157176 0.212331 99.305462
9 222 0.002221 0.004145 0.006737 0.011578 0.022279 0.039129 0.057424 0.078914 0.109200 0.155842 0.212039 99.300491
9 223 0.001201 0.002214 0.003707 0.006790 0.014329 0.027828 0.044375 0.064166 0.090417 0.129684 0.174857 99.440430
9 224 0.001487 0.003081 0.005014 0.008203 0.016561 0.032172 0.049430 0.065773 0.086406 0.119420 0.156826 99.455623
9 225 0.001000 0.001685 0.002687 0.004955 0.010407 0.018752 0.027682 0.038420 0.053103 0.075047 0.099801 99.666458
9 226 0.000790 0.001350 0.002083 0.003626 0.007216 0.012629 0.018707 0.026620 0.037683 0.053873 0.072283 99.763140
9 227 0.000889 0.001426 0.002109 0.003700 0.007499 0.012828 0.018309 0.025479 0.035660 0.050090 0.065551 99.776459
9 228 0.001047 0.001718 0.002528 0.004287 0.008429 0.014219 0.019933 0.026908 0.036220 0.049350 0.063154 99.772207
9 229 0.000803 0.001420 0.002140 0.003491 0.006634 0.011225 0.016058 0.021981 0.029785 0.040988 0.052700 99.812773
9 230 0.001594 0.002264 0.003067 0.005055 0.009163 0.014316 0.019029 0.025192 0.033507 0.045909 0.060163 99.780737
10 11 0.000000 0.000000 0.000000 0.000000 0.000000 0.000000 0.000000 0.000000 0.000000 0.000000 0.000000 0.000000
10 12 1.978205 16.942536 21.906854 33.395936 13.728181 6.811942 3.163386 1.405738 0.526042 0.119935 0.014912 0.006334
10 13 5.091156 31.315271 18.592700 15.885634 11.134976 9.694673 5.315679 2.094326 0.642292 0.186087 0.033814 0.013393
10 14 0.487190 3.132179 3.628538 9.068973 14.875334 28.264480 23.327810 11.818590 3.830414 1.215876 0.272900 0.077716
10 15 0.090199 0.633820 0.697824 2.073624 5.894201 22.378925 29.812509 22.317539 9.961185 4.435674 1.261377 0.443126
10 16 0.006084 0.012477 0.024443 0.098220 0.521383 3.044238 19.279745 29.343449 30.008088 12.528460 3.936660 1.196753
10 17 2.222233 5.507953 9.057792 19.335915 27.999309 21.474741 10.570331 2.353328 0.782055 0.292048 0.143130 0.261165
10 18 20.556905 35.392665 21.747001 10.606326 5.080082 2.820762 1.853573 0.664005 0.397204 0.240598 0.188744 0.452137
10 19 0.015041 0.047033 0.165016 1.339200 10.674231 28.300383 36.713853 14.337484 5.402252 1.692990 0.644972 0.667543
10 20 0.026701 0.064668 0.163971 1.169722 9.926940 30.269326 39.254891 13.044667 4.084742 1.143587 0.399627 0.451159
10 21 32.790841 32.882565 17.262030 9.197844 3.978031 1.765422 1.073323 0.398582 0.199985 0.096905 0.073681 0.280790
10 22 1.010204 6.868582 18.846709 27.951215 23.803209 12.806723 5.013049 1.743810 0.687025 0.325544 0.184903 0.759025
10 23 0.003151 0.007176 0.013368 0.048624 0.352887 3.274947 16.648131 34.291118 27.710811 11.911195 3.476173 2.262418
10 24 0.012393 0.055502 0.202265 1.072009 6.827138 23.635739 31.876534 20.830136 9.230344 3.687889 1.409063 1.160988
10 25 0.221485 2.057011 10.035753 23.139299 25.432933 18.616926 10.580117 5.012491 2.280409 1.047384 0.530398 1.045793
10 26 0.003012 0.009728 0.031886 0.144558 0.751458 3.572069 11.581642 22.617479 25.269470 18.437491 9.985055 7.596153
10 27 0.000839 0.002119 0.004201 0.009269 0.029355 0.100385 0.346758 1.387242 6.181858 18.962997 30.178112 42.796863
10 28 0.002684 0.007697 0.020978 0.068926 0.258561 0.995575 3.448815 9.794528 19.487007 24.763658 20.491162 20.660410
10 29 0.002093 0.007365 0.021665 0.061405 0.187179 0.650255 2.039033 5.203931 10.382976 16.130726 19.309484 46.003889
10 30 0.001425 0.002776 0.004784 0.009500 0.017409 0.033533 0.066723 0.146189 0.347431 0.902879 2.338097 96.129251
10 31 0.001223 0.002154 0.003448 0.006909 0.014043 0.030083 0.065536 0.150726 0.355125 0.867526 2.067009 96.436216
10 32 0.002135 0.004371 0.007522 0.013720 0.024352 0.048447 0.102977 0.229982 0.517992 1.177019 2.545059 95.326429
10 33 0.001896 0.003022 0.004348 0.007843 0.014597 0.027168 0.048324 0.085902 0.155464 0.300632 0.586859 98.763946
10 34 0.000807 0.001657 0.002659 0.004127 0.006808 0.012226 0.020518 0.032143 0.049398 0.083358 0.147179 99.639118
10 35 0.001481 0.003105 0.004904 0.007307 0.011458 0.019680 0.032039 0.049956 0.077571 0.132516 0.236407 99.423580
10 36 0.001152 0.002257 0.003538 0.005510 0.009051 0.015395 0.024192 0.036123 0.053341 0.085556 0.142157 99.621731
10 37 0.000782 0.001266 0.001895 0.003363 0.006483 0.011315 0.017059 0.024673 0.035980 0.055165 0.084138 99.757881
10 38 0.001144 0.001884 0.002730 0.004653 0.008892 0.015382 0.022663 0.032023 0.046198 0.069499 0.102155 99.692776
10 39 0.002251 0.003737 0.005206 0.008238 0.014103 0.021381 0.027437 0.034048 0.043988 0.061460 0.086579 99.691570
10 40 0.001120 0.001817 0.002713 0.004712 0.008662 0.013951 0.019181 0.025230 0.033408 0.046636 0.064918 99.777653
10 41 0.000887 0.001539 0.002168 0.003478 0.006797 0.012584 0.018345 0.023377 0.029621 0.040936 0.056095 99.804176
10 42 0.001628 0.003048 0.004296 0.006275 0.010460 0.016797 0.022675 0.027902 0.034665 0.046912 0.063584 99.761757
10 43 0.001103 0.001687 0.002459 0.004402 0.008645 0.014269 0.019210 0.024185 0.030126 0.039336 0.050654 99.803923
10 44 0.000688 0.000982 0.001355 0.002424 0.004971 0.008517 0.012155 0.016838 0.023393 0.032648 0.042842 99.853187
10 45 0.001267 0.001819 0.002519 0.004354 0.008073 0.011965 0.014974 0.018880 0.024676 0.033250 0.043417 99.834804
10 46 0.000998 0.001432 0.001943 0.003304 0.006287 0.009951 0.013229 0.017272 0.022890 0.031042 0.040481 99.851175
10 47 0.000647 0.001053 0.001535 0.002553 0.004758 0.007940 0.011356 0.015323 0.020411 0.028022 0.037200 99.869203
10 48 0.000727 0.001077 0.001519 0.002711 0.005418 0.008742 0.011620 0.015166 0.020250 0.027434 0.035251 99.870087
10 49 0.001504 0.002244 0.003129 0.005283 0.009338 0.013102 0.015702 0.019201 0.024802 0.033406 0.043663 99.828621
10 50 0.000545 0.000804 0.001138 0.002063 0.004351 0.007883 0.011853 0.016558 0.022053 0.029230 0.036698 99.866823
10 51 0.000686 0.000955 0.001339 0.002535 0.005312 0.008660 0.011558 0.015204 0.020338 0.027567 0.035528 99.870317
10 52 0.001310 0.002232 0.003226 0.005125 0.008359 0.011594 0.014210 0.017659 0.023088 0.031751 0.043328 99.838121
10 53 0.000835 0.001324 0.001921 0.003300 0.006037 0.009474 0.013262 0.018729 0.026619 0.037402 0.049989 99.831110
10 54 0.000349 0.000500 0.000705 0.001311 0.002808 0.005074 0.007813 0.011679 0.017118 0.025199 0.034966 99.892483
10 55 0.000360 0.000550 0.000798 0.001489 0.003206 0.005737 0.008549 0.012384 0.018004 0.026891 0.038546 99.883488
10 56 0.000692 0.001160 0.001771 0.003143 0.005844 0.009263 0.013164 0.019171 0.028395 0.041313 0.057142 99.818939
10 57 0.000950 0.001590 0.002448 0.004451 0.008691 0.014413 0.020584 0.028409 0.038254 0.050350 0.064302 99.765558
10 58 0.000479 0.000709 0.001015 0.001880 0.004051 0.007437 0.011451 0.016966 0.024966 0.036678 0.049728 99.844641
10 59 0.000457 0.000628 0.000920 0.001866 0.004197 0.007480 0.011204 0.016876 0.025623 0.038201 0.052272 99.840277
10 60 0.000472 0.000945 0.001480 0.002413 0.004794 0.009320 0.014920 0.021411 0.030535 0.046430 0.067589 99.799692
10 61 0.000413 0.000645 0.001012 0.002063 0.004768 0.009300 0.014882 0.022635 0.033765 0.050596 0.070080 99.789841
10 62 0.002234 0.004792 0.007930 0.012351 0.020550 0.032837 0.045244 0.057053 0.071727 0.096668 0.130052 99.518564
10 63 0.000613 0.000914 0.001417 0.002984 0.007052 0.013432 0.020618 0.030232 0.043475 0.062810 0.084809 99.731647
10 64 0.000287 0.000428 0.000673 0.001448 0.003386 0.006497 0.010627 0.017617 0.029369 0.048336 0.073102 99.808231
10 65 0.000788 0.001521 0.002543 0.004714 0.009536 0.016851 0.025192 0.036695 0.055129 0.084043 0.119890 99.643097
10 66 0.002066 0.003712 0.005631 0.009595 0.018170 0.030634 0.042433 0.054357 0.069569 0.093832 0.124848 99.545156
10 67 0.000406 0.000627 0.000954 0.001891 0.004304 0.008226 0.012848 0.019196 0.028847 0.044770 0.065443 99.812489
10 68 0.000528 0.000830 0.001283 0.002393 0.004732 0.008222 0.012814 0.020393 0.033082 0.053734 0.082679 99.779308
10 69 0.000839 0.001277 0.001954 0.003829 0.008121 0.014152 0.021251 0.032873 0.053111 0.084268 0.124088 99.654234
10 70 0.000509 0.000900 0.001503 0.002974 0.006828 0.013910 0.023130 0.035331 0.053457 0.082040 0.118553 99.660866
10 71 0.000432 0.000616 0.000940 0.001962 0.004593 0.008718 0.013954 0.022735 0.038339 0.064279 0.099286 99.744146
10 72 0.000353 0.000608 0.000998 0.001967 0.004376 0.008699 0.014782 0.024347 0.040310 0.068340 0.109131 99.726090
10 73 0.000578 0.000996 0.001586 0.003033 0.006651 0.013018 0.021402 0.034152 0.055513 0.092655 0.145587 99.624830
10 74 0.000400 0.000633 0.001011 0.002069 0.004778 0.009511 0.015803 0.025433 0.040690 0.066739 0.103398 99.729536
10 75 0.000355 0.000567 0.000898 0.001834 0.004239 0.008602 0.014644 0.024206 0.039982 0.067861 0.108658 99.728151
10 76 0.000620 0.001146 0.001823 0.003356 0.007472 0.015836 0.026959 0.041050 0.060844 0.095349 0.143665 99.601883
10 77 0.000904 0.001499 0.002446 0.004990 0.011364 0.022281 0.036086 0.056549 0.088678 0.139600 0.205147 99.430458
10 78 0.002562 0.003316 0.004850 0.009974 0.020875 0.033629 0.046796 0.069345 0.106805 0.160026 0.223939 99.317877
10 79 0.003439 0.005265 0.007567 0.013456 0.025201 0.040122 0.056600 0.083906 0.129145 0.195504 0.279106 99.160690
10 80 0.001278 0.002012 0.002965 0.005425 0.010931 0.019866 0.031235 0.049261 0.079817 0.130926 0.202956 99.463327
10 81 0.000650 0.001046 0.001675 0.003328 0.007246 0.014108 0.023579 0.038353 0.062176 0.102348 0.159811 99.585678
10 82 0.001710 0.003734 0.006415 0.010294 0.017636 0.030686 0.047734 0.069714 0.101627 0.155247 0.233794 99.321411
10 83 0.002128 0.003707 0.006059 0.010960 0.019807 0.032523 0.049053 0.074040 0.110823 0.165287 0.241260 99.284351
10 84 0.001153 0.001847 0.002759 0.004920 0.009625 0.017335 0.027312 0.042119 0.065473 0.103539 0.157613 99.566307
10 85 0.001818 0.002603 0.003755 0.006988 0.013952 0.023378 0.033840 0.050014 0.076597 0.116849 0.168117 99.502090
10 86 0.002270 0.003163 0.004637 0.009081 0.018882 0.031556 0.045711 0.069014 0.107512 0.160570 0.222111 99.325491
10 87 0.002992 0.005685 0.009734 0.017195 0.029316 0.043884 0.060030 0.082517 0.116456 0.166841 0.236576 99.228773
10 88 0.001204 0.001956 0.003013 0.005590 0.011825 0.022882 0.037191 0.056659 0.085090 0.128708 0.183632 99.462256
10 89 0.002134 0.003206 0.004805 0.009191 0.019496 0.034965 0.052068 0.075064 0.109866 0.161179 0.222610 99.305418
10 90 0.004842 0.008838 0.014508 0.024920 0.043551 0.067407 0.090606 0.118378 0.159198 0.220986 0.298685 98.948080
10 91 0.004780 0.008605 0.012543 0.019880 0.037714 0.067473 0.096392 0.122397 0.156430 0.213004 0.282175 98.978605
10 92 0.002646 0.004613 0.007444 0.013151 0.025388 0.045632 0.069032 0.096921 0.136637 0.200969 0.283903 99.113665
10 93 0.004312 0.008759 0.013584 0.020106 0.034474 0.061269 0.092212 0.122914 0.162553 0.228213 0.314959 98.936640
10 94 0.003406 0.005664 0.008998 0.016475 0.033330 0.059254 0.086684 0.118639 0.163408 0.230979 0.312495 98.960671
10 95 0.001974 0.003382 0.005517 0.010500 0.022682 0.043487 0.068387 0.100270 0.146711 0.215600 0.297074 99.084417
10 96 0.002594 0.003926 0.006088 0.011929 0.025982 0.047082 0.069749 0.100918 0.150001 0.222514 0.308914 99.050302
10 97 0.002044 0.003367 0.005520 0.010833 0.023966 0.045908 0.072269 0.108072 0.162323 0.241292 0.334045 98.990362
10 98 0.002494 0.003818 0.006016 0.011968 0.026843 0.050705 0.078035 0.115426 0.172509 0.254360 0.348541 98.929291
10 99 0.003284 0.005358 0.008531 0.016087 0.034395 0.064573 0.099179 0.141209 0.198546 0.277598 0.366115 98.785126
10 100 0.002539 0.004027 0.006335 0.012027 0.025687 0.047913 0.073165 0.105408 0.152373 0.221798 0.304510 99.044216
10 101 0.003322 0.005159 0.007947 0.014972 0.031809 0.058051 0.085861 0.119927 0.168384 0.238656 0.321574 98.944334
10 102 0.001576 0.002560 0.004131 0.008015 0.017513 0.034276 0.055653 0.085184 0.129947 0.199246 0.286464 99.175432
10 103 0.002226 0.003257 0.004897 0.009295 0.019594 0.035344 0.052625 0.076272 0.113692 0.172768 0.248071 99.261961
10 104 0.002216 0.004112 0.006531 0.011073 0.021946 0.041894 0.065068 0.089146 0.119959 0.170088 0.233849 99.234113
10 105 0.002658 0.005055 0.007879 0.012714 0.023706 0.043644 0.066273 0.088784 0.116751 0.164138 0.228037 99.240362
10 106 0.000797 0.001236 0.001932 0.003776 0.008423 0.016664 0.027305 0.042040 0.064223 0.100907 0.149802 99.582895
10 107 0.002120 0.002808 0.003943 0.007417 0.014925 0.024018 0.033126 0.047488 0.071653 0.107079 0.149821 99.535599
10 108 0.003410 0.005333 0.007669 0.012598 0.021680 0.032234 0.042791 0.058857 0.085140 0.124393 0.174632 99.431265
10 109 0.001330 0.002060 0.003101 0.005745 0.011731 0.020425 0.029687 0.042476 0.062611 0.094503 0.135786 99.590548
10 110 0.000811 0.001306 0.001965 0.003567 0.007456 0.014047 0.022191 0.033024 0.048910 0.074212 0.106811 99.685699
10 111 0.002504 0.003386 0.004525 0.007845 0.014755 0.023134 0.031220 0.042963 0.061808 0.090343 0.125379 99.592138
10 112 0.002402 0.004257 0.006537 0.010484 0.016963 0.024597 0.032488 0.043379 0.059677 0.084355 0.117187 99.597675
10 113 0.000867 0.001394 0.002150 0.003911 0.007850 0.014127 0.021453 0.030665 0.043375 0.064045 0.091380 99.718782
10 114 0.000851 0.001498 0.002143 0.003433 0.006734 0.012698 0.019720 0.027429 0.037366 0.053791 0.074808 99.759527
10 115 0.001481 0.002107 0.002923 0.004917 0.008792 0.013611 0.018544 0.025639 0.036721 0.054244 0.077322 99.753694
10 116 0.001316 0.002130 0.003103 0.005056 0.008847 0.013947 0.019307 0.026326 0.036496 0.052767 0.075105 99.755604
10 117 0.000760 0.001114 0.001609 0.002912 0.005784 0.009649 0.013640 0.019084 0.027225 0.040095 0.056918 99.821211
10 118 0.000565 0.000870 0.001248 0.002184 0.004282 0.007347 0.010847 0.015700 0.022916 0.034541 0.049953 99.849547
10 119 0.000708 0.001086 0.001562 0.002711 0.005101 0.008282 0.011645 0.016546 0.024259 0.037125 0.055125 99.835847
10 120 0.000602 0.001116 0.001712 0.002732 0.004882 0.008397 0.012609 0.018108 0.025728 0.038807 0.057885 99.827419
10 121 0.000437 0.000630 0.000889 0.001629 0.003278 0.005637 0.008306 0.012381 0.018635 0.029221 0.044062 99.874897
10 122 0.000327 0.000489 0.000713 0.001351 0.002793 0.004848 0.007183 0.010913 0.017115 0.027986 0.043600 99.882683
10 123 0.000490 0.000971 0.001590 0.002603 0.004513 0.007460 0.011054 0.016287 0.023913 0.037573 0.058326 99.835218
10 124 0.000336 0.000530 0.000823 0.001636 0.003723 0.007217 0.011532 0.018138 0.027891 0.044480 0.067196 99.816500
10 125 0.000238 0.000376 0.000578 0.001155 0.002739 0.005742 0.009751 0.016337 0.027842 0.049680 0.081050 99.804516
10 126 0.000317 0.000486 0.000734 0.001434 0.003086 0.005850 0.009472 0.015659 0.026122 0.045630 0.075972 99.815239
10 127 0.000270 0.000549 0.000928 0.001647 0.003330 0.006934 0.012624 0.021667 0.035702 0.062431 0.105048 99.748865
10 128 0.000570 0.000895 0.001402 0.002896 0.006798 0.013907 0.023347 0.039089 0.064338 0.104224 0.156561 99.585970
10 129 0.000559 0.001035 0.001762 0.003462 0.007325 0.015113 0.027523 0.050594 0.092921 0.173381 0.305617 99.320706
10 130 0.000411 0.000889 0.001538 0.002624 0.004658 0.009184 0.017191 0.031599 0.056034 0.105717 0.199132 99.571028
10 131 0.000293 0.000441 0.000686 0.001467 0.003272 0.006564 0.011719 0.022300 0.042354 0.080619 0.142775 99.687508
10 132 0.000698 0.001399 0.002619 0.005662 0.012667 0.026385 0.048262 0.088651 0.158473 0.283174 0.483876 98.888132
10 133 0.000380 0.000829 0.001565 0.003211 0.007253 0.018542 0.044163 0.105490 0.246127 0.568285 1.207009 97.797146
10 134 0.000278 0.000461 0.000763 0.001665 0.003784 0.008259 0.016568 0.036169 0.080087 0.179819 0.382836 99.289306
10 135 0.000305 0.000511 0.000861 0.001980 0.004616 0.010096 0.020054 0.043164 0.092329 0.196173 0.389020 99.240894
10 136 0.001368 0.003886 0.009001 0.019244 0.043167 0.108721 0.257627 0.573262 1.164758 2.215086 3.832110 91.771772
10 137 0.000414 0.000920 0.001960 0.004923 0.014502 0.045228 0.128354 0.356853 0.934788 2.280925 4.701189 91.529944
10 138 0.000294 0.000527 0.000895 0.001960 0.004497 0.010258 0.021980 0.050143 0.115174 0.271305 0.617138 98.905827
10 139 0.001783 0.004003 0.008145 0.017934 0.038040 0.080711 0.167882 0.370206 0.801948 1.652824 3.123058 93.733465
10 140 0.004368 0.017266 0.057319 0.156074 0.440050 1.228729 2.867638 5.339518 8.297782 11.453934 13.780192 56.357129
10 141 0.001187 0.002666 0.005990 0.016655 0.053040 0.154156 0.387269 0.959092 2.249741 4.629335 7.822294 83.718576
10 142 0.000827 0.002020 0.004206 0.009290 0.022267 0.057120 0.141084 0.352036 0.857448 2.001589 4.119831 92.432280
10 143 0.010095 0.035284 0.117054 0.358371 1.042733 2.494891 4.866157 7.992059 11.269133 13.631240 14.085123 44.097857
10 144 0.007178 0.016742 0.043349 0.139290 0.491116 1.333748 2.850518 5.469558 9.221951 12.864878 14.501237 53.060435
10 145 0.001277 0.002785 0.005584 0.013199 0.037374 0.101356 0.237972 0.540434 1.219910 2.604607 4.824953 90.410551
10 146 0.018710 0.049773 0.110397 0.238114 0.570122 1.241240 2.244227 3.615857 5.514051 7.850889 9.878735 68.667887
10 147 0.089918 0.248483 0.559301 1.194125 2.523670 4.498137 6.545175 8.310174 9.744547 10.651528 10.611622 45.023318
10 148 0.014006 0.026110 0.056024 0.166417 0.539285 1.265954 2.307492 3.876956 6.044352 8.291609 9.844815 67.566979
10 149 0.008151 0.018264 0.039254 0.100762 0.296162 0.690616 1.215608 1.865728 2.741065 3.941514 5.263442 83.819434
10 150 0.345894 0.716453 1.116608 1.603329 2.269043 2.985454 3.628454 4.305046 5.213898 6.246919 7.147527 64.421373
10 151 0.033483 0.067074 0.132386 0.330068 0.930105 1.968276 3.043807 4.141534 5.493836 7.080387 8.270613 68.508430
10 152 0.012997 0.019112 0.030731 0.072623 0.194677 0.409565 0.705281 1.187116 1.943538 2.955193 4.019730 88.449440
10 153 0.042643 0.083137 0.157198 0.337279 0.668237 0.995027 1.286018 1.699382 2.341031 3.188939 4.139202 85.061911
10 154 0.086014 0.214825 0.280537 0.353226 0.670679 1.446126 2.370700 2.972488 3.462454 4.221067 4.935108 78.986774
10 155 0.009742 0.014134 0.022354 0.051890 0.141554 0.311947 0.514408 0.804990 1.327392 2.252999 3.449624 91.098965
10 156 0.004600 0.009748 0.018210 0.035648 0.076943 0.164660 0.299062 0.479771 0.716122 1.083503 1.593025 95.518711
10 157 0.005155 0.007797 0.013435 0.031677 0.078818 0.157003 0.260514 0.432173 0.725998 1.192838 1.812763 95.281824
10 158 0.003404 0.005137 0.009029 0.022375 0.059125 0.124263 0.214679 0.368909 0.636345 1.061578 1.621219 95.873940
10 159 0.002067 0.004393 0.007428 0.013291 0.029774 0.067425 0.120864 0.187227 0.282992 0.455199 0.708042 98.121302
10 160 0.001147 0.001869 0.003100 0.006388 0.014121 0.028721 0.049617 0.081809 0.132118 0.221644 0.361250 99.098215
10 161 0.000798 0.001316 0.002211 0.004643 0.010314 0.020615 0.035799 0.061365 0.104237 0.181528 0.305366 99.271812
10 162 0.001628 0.002527 0.004151 0.009196 0.022954 0.048734 0.084056 0.140754 0.237410 0.407853 0.661649 98.379086
10 163 0.000660 0.001132 0.002150 0.005260 0.013889 0.031833 0.060344 0.110296 0.199831 0.367331 0.624644 98.582628
10 164 0.003483 0.006677 0.011091 0.021146 0.049213 0.114264 0.211407 0.335999 0.501544 0.781796 1.184699 96.778681
10 165 0.001659 0.002777 0.004897 0.011219 0.029273 0.070311 0.138031 0.253334 0.451913 0.830532 1.443517 96.762537
10 166 0.003383 0.006483 0.011576 0.023829 0.054120 0.118011 0.217892 0.374753 0.618978 1.061129 1.769842 95.740006
10 167 0.005535 0.011855 0.023428 0.048710 0.107340 0.234252 0.439509 0.730706 1.121730 1.796775 2.853503 92.626658
10 168 0.007272 0.011404 0.020346 0.051935 0.143183 0.311535 0.542576 0.952257 1.742195 3.324343 5.927867 86.965088
10 169 0.013193 0.026475 0.051858 0.132792 0.431246 1.167967 2.432694 4.551918 8.092272 12.976513 16.091751 54.031320
10 170 0.005386 0.010379 0.021643 0.061381 0.239855 0.778244 2.013540 4.798087 10.632771 19.054155 22.374241 40.010317
10 171 0.002795 0.007689 0.019073 0.047496 0.137632 0.355680 0.811384 1.849498 4.652459 11.291550 19.652845 61.171899
10 172 0.135049 0.299419 0.637239 1.963300 6.998350 15.844976 19.072773 16.533484 13.129738 9.725143 5.895464 9.765066
10 173 0.083549 0.314491 0.841286 2.529872 8.947803 22.591050 27.344499 17.183033 8.354820 4.414513 2.270733 5.124350
10 174 0.005385 0.010959 0.024219 0.067527 0.230741 0.918968 3.666536 12.343659 25.762529 27.746409 15.896388 13.326678
10 175 0.033739 0.116469 0.308418 0.906661 3.582051 12.619167 23.600472 22.981874 14.939497 8.740664 4.407697 7.763291
10 176 2.204644 14.805554 30.103851 22.391963 12.001843 6.463043 3.299755 1.630095 0.944103 0.648057 0.495228 5.011861
10 177 0.166813 0.579352 1.371242 3.070624 8.231553 19.336661 25.722193 18.801036 9.708146 5.046192 2.610621 5.355568
10 178 0.008184 0.014288 0.031025 0.121389 0.566031 1.945131 5.525315 13.931601 24.949437 24.212025 13.180425 15.515147
10 179 0.902243 1.608920 2.667839 5.591286 12.349462 18.196662 16.630167 12.224102 8.760713 6.164941 3.975114 10.928551
10 180 0.381256 2.333738 6.967768 11.608525 15.198193 16.332155 14.240759 10.358038 6.971678 4.431756 2.785531 8.390604
10 181 0.004692 0.012336 0.036133 0.141196 0.685637 2.689641 7.051659 12.973510 17.532314 18.508850 14.644615 25.719417
10 182 0.002644 0.007684 0.020958 0.067324 0.247648 0.728187 1.712521 3.621284 7.069806 11.759207 15.433115 59.329624
10 183 0.050957 0.171151 0.491664 1.183159 2.353515 3.768678 5.381350 7.308714 9.404544 11.152243 11.946058 46.787963
10 184 0.005842 0.016720 0.053373 0.197046 0.724674 2.079278 4.594555 8.238225 11.762378 13.774093 13.566038 44.987778
10 185 0.000735 0.001453 0.002753 0.006755 0.018983 0.054007 0.145692 0.413302 1.174532 2.939909 5.778791 89.463085
10 186 0.000683 0.001794 0.003853 0.008344 0.018450 0.044393 0.103776 0.233245 0.487731 0.948788 1.713556 96.435391
10 187 0.000911 0.001996 0.004338 0.010755 0.027766 0.071332 0.168108 0.385553 0.817975 1.546886 2.593913 94.370467
10 188 0.000385 0.000768 0.001474 0.003426 0.008880 0.023917 0.061688 0.163446 0.421013 1.001174 2.050117 96.263710
10 189 0.000367 0.000750 0.001292 0.002308 0.004133 0.007882 0.015399 0.031177 0.063341 0.136899 0.299098 99.437349
10 190 0.000338 0.000624 0.001052 0.001922 0.003457 0.006249 0.011406 0.021907 0.042361 0.085933 0.174575 99.650179
10 191 0.000324 0.000532 0.000836 0.001564 0.002986 0.005641 0.010703 0.021744 0.044306 0.092746 0.190107 99.628510
10 192 0.000268 0.000459 0.000728 0.001314 0.002354 0.004228 0.007838 0.015634 0.031218 0.065047 0.137395 99.733517
10 193 0.000185 0.000276 0.000403 0.000753 0.001470 0.002519 0.003902 0.006197 0.009997 0.017475 0.031387 99.925438
10 194 0.000271 0.000429 0.000623 0.001066 0.001888 0.003055 0.004625 0.007253 0.011638 0.020008 0.035016 99.914125
10 195 0.000266 0.000514 0.000832 0.001337 0.002106 0.003298 0.005226 0.008626 0.014239 0.025216 0.046716 99.891626
10 196 0.000151 0.000238 0.000355 0.000636 0.001184 0.001981 0.003110 0.004985 0.007869 0.013212 0.022809 99.943470
10 197 0.000148 0.000213 0.000295 0.000529 0.001042 0.001706 0.002448 0.003561 0.005243 0.008256 0.013063 99.963495
10 198 0.000186 0.000286 0.000405 0.000703 0.001326 0.002179 0.003218 0.004812 0.007314 0.011831 0.019144 99.948595
10 199 0.000244 0.000433 0.000651 0.001043 0.001738 0.002703 0.003984 0.005968 0.009031 0.014825 0.025269 99.934112
10 200 0.000130 0.000194 0.000279 0.000513 0.001041 0.001781 0.002681 0.004027 0.006037 0.009556 0.015092 99.958670
10 201 0.000176 0.000261 0.000362 0.000639 0.001261 0.002113 0.003090 0.004516 0.006716 0.010684 0.016918 99.953262
10 202 0.000350 0.000632 0.000961 0.001526 0.002517 0.003889 0.005614 0.008098 0.011767 0.018392 0.029593 99.916664
10 203 0.000367 0.000566 0.000795 0.001328 0.002384 0.003791 0.005469 0.007981 0.011800 0.018155 0.027756 99.919603
10 204 0.000321 0.000554 0.000788 0.001233 0.002270 0.004039 0.006235 0.008786 0.012043 0.017809 0.026548 99.919371
10 205 0.000320 0.000485 0.000700 0.001265 0.002608 0.004677 0.007226 0.010925 0.016868 0.027187 0.042413 99.885330
10 206 0.000585 0.000977 0.001466 0.002439 0.004234 0.006617 0.009736 0.014777 0.023029 0.036834 0.058269 99.841041
10 207 0.000356 0.000541 0.000774 0.001363 0.002668 0.004492 0.006687 0.009994 0.015268 0.023915 0.036325 99.897619
10 208 0.000478 0.000700 0.000997 0.001833 0.003856 0.007018 0.011077 0.017156 0.026578 0.041312 0.060551 99.828447
10 209 0.001298 0.002355 0.003788 0.006583 0.012045 0.019569 0.028212 0.040273 0.058851 0.087358 0.127054 99.612613
10 210 0.000748 0.001268 0.001845 0.003018 0.005664 0.010242 0.016532 0.025621 0.039443 0.060900 0.088288 99.746431
10 211 0.000548 0.000829 0.001236 0.002336 0.004972 0.009097 0.014319 0.022214 0.034755 0.052909 0.072767 99.784016
10 212 0.001994 0.003116 0.004788 0.009849 0.022215 0.035960 0.045213 0.056133 0.073370 0.099485 0.132408 99.515473
10 213 0.003395 0.007481 0.014242 0.024735 0.038427 0.047805 0.053867 0.064360 0.084862 0.118753 0.167554 99.374519
10 214 0.001544 0.002511 0.003722 0.006402 0.012204 0.021791 0.034257 0.050202 0.068284 0.088811 0.110893 99.599382
10 215 0.001442 0.001947 0.002850 0.006148 0.015451 0.029387 0.042501 0.058522 0.080974 0.107256 0.127801 99.525721
10 216 0.009394 0.020768 0.025075 0.029963 0.045491 0.066988 0.080954 0.090062 0.105360 0.139644 0.188805 99.197496
10 217 0.004378 0.011112 0.020483 0.029166 0.041114 0.056857 0.070987 0.084315 0.102866 0.136229 0.184687 99.257807
10 218 0.001449 0.002211 0.003344 0.006177 0.012744 0.024411 0.040014 0.059616 0.081336 0.108893 0.139400 99.520410
10 219 0.001373 0.002210 0.003628 0.007729 0.018827 0.035699 0.051860 0.070376 0.095505 0.129562 0.164890 99.418340
10 220 0.003452 0.005473 0.008637 0.016626 0.033183 0.050614 0.063839 0.079203 0.101902 0.136230 0.176940 99.323904
10 221 0.003212 0.004736 0.007046 0.012906 0.025557 0.041235 0.055099 0.072749 0.099328 0.138220 0.183717 99.356201
10 222 0.002288 0.003569 0.005443 0.009865 0.019717 0.034265 0.050143 0.070141 0.097190 0.135203 0.178707 99.393471
10 223 0.001175 0.001893 0.003103 0.006154 0.013838 0.026570 0.040970 0.057847 0.079440 0.111563 0.148206 99.509239
10 224 0.001621 0.003020 0.004661 0.007869 0.016900 0.032640 0.047497 0.060091 0.075870 0.102023 0.131416 99.516392
10 225 0.000933 0.001387 0.002161 0.004253 0.009337 0.016693 0.024386 0.034091 0.047117 0.066011 0.086812 99.706822
10 226 0.000732 0.001141 0.001752 0.003269 0.006916 0.012175 0.017689 0.024682 0.034088 0.047883 0.063318 99.786356
10 227 0.000813 0.001195 0.001753 0.003288 0.007053 0.012134 0.017049 0.023485 0.032556 0.045492 0.059164 99.796017
10 228 0.000838 0.001256 0.001840 0.003350 0.007009 0.012155 0.017340 0.023825 0.032197 0.044038 0.056499 99.799656
10 229 0.000665 0.001097 0.001648 0.002844 0.005719 0.009918 0.014386 0.020019 0.027294 0.037716 0.048569 99.830124
10 230 0.001304 0.001772 0.002459 0.004349 0.008299 0.013228 0.017813 0.023889 0.031775 0.043512 0.056944 99.794659
11 12 0.000000 0.000000 0.000000 0.000000 0.000000 0.000000 0.000000 0.000000 0.000000 0.000000 0.000000 0.000000
11 13 2.585975 17.976203 19.222727 30.750504 16.855158 8.284524 3.060513 0.950825 0.235924 0.059020 0.012649 0.005975
11 14 0.808546 4.907271 4.774490 10.438904 12.590170 24.666759 24.396894 12.687726 3.412440 1.020459 0.239234 0.057109
11 15 0.078995 0.619019 0.705714 1.347948 2.142827 7.068140 14.021304 21.076744 21.718751 20.357783 8.831175 2.031600
11 16 0.029370 0.178071 0.120544 0.181920 0.340873 1.020704 1.923013 4.508357 12.771155 32.815061 32.592512 13.518421
11 17 0.084505 0.164826 0.390953 1.775212 6.681773 19.171009 43.366294 21.466996 5.564749 0.919133 0.201736 0.212814
11 18 0.545081 2.730570 7.759185 17.120256 21.566579 20.467783 19.113072 6.731238 2.455956 0.776546 0.316630 0.417104
11 19 0.001752 0.006030 0.016109 0.048933 0.195459 1.105431 6.664805 11.098565 20.568943 23.570017 23.085587 13.638368
11 20 0.001210 0.003021 0.005578 0.015918 0.069474 0.281642 1.446071 3.337218 14.746308 30.554313 33.555802 15.983444
11 21 0.068889 0.194978 0.481486 2.220998 11.160544 28.657490 37.210818 13.183446 4.437248 1.349492 0.513884 0.520726
11 22 0.010382 0.051786 0.165749 0.547282 1.988438 7.425000 24.576496 22.124486 19.920349 11.957811 7.085491 4.146730
11 23 0.000323 0.001033 0.002134 0.004747 0.011854 0.033151 0.078013 0.197335 0.637607 2.553684 8.742004 87.738109
11 24 0.000294 0.000841 0.001770 0.004376 0.016310 0.069406 0.252987 0.879713 3.369194 12.353731 28.513313 54.538069
11 25 0.002077 0.009576 0.029527 0.080184 0.276851 1.295414 5.138087 13.388989 22.005349 23.838047 17.618688 16.317210
11 26 0.000241 0.000621 0.001484 0.004317 0.012382 0.038040 0.110343 0.337287 1.039817 3.115461 7.817436 87.522570
11 27 0.000039 0.000077 0.000156 0.000440 0.001083 0.002665 0.006071 0.014468 0.034858 0.101421 0.315877 99.522848
11 28 0.000164 0.000347 0.000678 0.001661 0.004028 0.010224 0.025028 0.068779 0.208611 0.694168 2.211967 96.774345
11 29 0.000340 0.000860 0.001699 0.003305 0.006154 0.014110 0.034482 0.087125 0.222251 0.603639 1.586210 97.439823
11 30 0.000733 0.001255 0.001839 0.003083 0.004872 0.008248 0.014385 0.025304 0.043388 0.080798 0.157824 99.658274
11 31 0.000508 0.000843 0.001225 0.002133 0.003640 0.006276 0.010677 0.018502 0.032686 0.063294 0.127579 99.732636
11 32 0.000555 0.001057 0.001637 0.002703 0.004270 0.007247 0.012404 0.021024 0.035676 0.067450 0.135860 99.710117
11 33 0.000851 0.001437 0.001895 0.002831 0.004524 0.007752 0.012659 0.019201 0.028758 0.048419 0.085477 99.786194
11 34 0.001455 0.003369 0.005322 0.007022 0.009127 0.014238 0.022639 0.031991 0.043185 0.064902 0.104444 99.692303
11 35 0.000513 0.001296 0.002450 0.003502 0.004699 0.007463 0.012004 0.017295 0.023126 0.033975 0.054448 99.839226
11 36 0.000672 0.001658 0.002998 0.004212 0.005799 0.009184 0.014180 0.019278 0.024420 0.033898 0.050651 99.833050
11 37 0.001125 0.002355 0.003503 0.004651 0.006911 0.011280 0.016685 0.021833 0.027701 0.037978 0.053330 99.812647
11 38 0.001325 0.002864 0.004418 0.006150 0.009584 0.015760 0.022723 0.028860 0.035852 0.048210 0.066188 99.758068
11 39 0.002568 0.005967 0.009242 0.011402 0.014254 0.019450 0.025205 0.029990 0.035471 0.045987 0.062591 99.737873
11 40 0.001740 0.003685 0.005629 0.007638 0.010993 0.016548 0.022651 0.027756 0.032615 0.040959 0.053079 99.776707
11 41 0.001347 0.003268 0.005381 0.007063 0.009945 0.015757 0.022576 0.027553 0.031564 0.039502 0.051679 99.784366
11 42 0.001932 0.004868 0.008603 0.011038 0.013432 0.018283 0.024337 0.029301 0.033515 0.041554 0.054297 99.758839
11 43 0.002706 0.005379 0.007637 0.009949 0.013994 0.019908 0.025334 0.029424 0.033530 0.041033 0.051336 99.759769
11 44 0.001544 0.002742 0.003756 0.005334 0.008971 0.014646 0.019856 0.023830 0.028006 0.035157 0.043835 99.812324
11 45 0.002705 0.004456 0.005259 0.006580 0.009994 0.014842 0.018800 0.022312 0.027172 0.035585 0.046270 99.806025
11 46 0.002359 0.003889 0.004825 0.006276 0.009591 0.014355 0.018535 0.022215 0.026648 0.034306 0.044215 99.812786
11 47 0.001394 0.002677 0.003888 0.005346 0.008153 0.012455 0.016794 0.020609 0.024768 0.031847 0.041332 99.830735
11 48 0.001593 0.002973 0.004189 0.005639 0.008398 0.012474 0.016382 0.019817 0.023685 0.030428 0.039323 99.835094
11 49 0.003259 0.005149 0.005545 0.006612 0.010057 0.015156 0.019082 0.022161 0.026345 0.034162 0.044045 99.808430
11 50 0.001464 0.002865 0.004309 0.006084 0.009377 0.014325 0.018949 0.022283 0.025406 0.031322 0.039031 99.824585
11 51 0.002257 0.003692 0.004443 0.005757 0.008908 0.013631 0.017723 0.020990 0.024666 0.031335 0.039932 99.826672
11 52 0.001749 0.003684 0.005424 0.006846 0.009074 0.012675 0.016663 0.020644 0.025434 0.033529 0.045072 99.819206
11 53 0.001404 0.002615 0.003616 0.004976 0.007703 0.011923 0.016434 0.020952 0.026136 0.034417 0.045627 99.824200
11 54 0.000859 0.001537 0.002213 0.003369 0.005855 0.009520 0.013245 0.017022 0.021734 0.029295 0.038868 99.856486
11 55 0.000899 0.001655 0.002468 0.003736 0.006147 0.009707 0.013760 0.018396 0.024023 0.032611 0.044189 99.842407
11 56 0.000962 0.001776 0.002561 0.003783 0.006252 0.010037 0.014385 0.019519 0.026313 0.037131 0.051808 99.825470
11 57 0.001688 0.003144 0.004470 0.006335 0.009667 0.014353 0.019673 0.026310 0.034974 0.046913 0.061316 99.771156
11 58 0.001330 0.002238 0.003065 0.004703 0.008478 0.013839 0.018796 0.023926 0.030929 0.041764 0.054340 99.796593
11 59 0.001369 0.002140 0.002887 0.004587 0.008383 0.013680 0.018998 0.025117 0.032949 0.044454 0.057890 99.787546
11 60 0.001225 0.002801 0.004405 0.005906 0.008790 0.014163 0.020834 0.027879 0.036464 0.051078 0.071693 99.754761
11 61 0.001330 0.002649 0.004095 0.006182 0.010582 0.018192 0.026969 0.035248 0.043305 0.056130 0.072514 99.722805
11 62 0.004518 0.011361 0.017569 0.020416 0.024653 0.033737 0.044378 0.054498 0.066954 0.088863 0.120572 99.512478
11 63 0.003018 0.006411 0.009370 0.012482 0.018971 0.029528 0.039242 0.046766 0.055608 0.072096 0.093439 99.613068
11 64 0.000690 0.001358 0.002096 0.003466 0.007115 0.014405 0.023699 0.033403 0.044137 0.060405 0.079106 99.730124
11 65 0.001092 0.002668 0.004274 0.006171 0.010849 0.019974 0.030105 0.038789 0.049524 0.069455 0.096930 99.670172
11 66 0.006122 0.014329 0.021138 0.024981 0.030585 0.040672 0.051761 0.062764 0.077070 0.101009 0.134679 99.434891
11 67 0.001630 0.003404 0.005394 0.007957 0.013105 0.021957 0.031743 0.040439 0.049626 0.065251 0.086212 99.673279
11 68 0.001012 0.001883 0.002782 0.004245 0.007510 0.013458 0.021371 0.031353 0.044932 0.066329 0.094278 99.710848
11 69 0.001630 0.002822 0.003938 0.006228 0.011945 0.021367 0.031889 0.044986 0.065112 0.096799 0.136083 99.577202
11 70 0.002707 0.005511 0.008784 0.013368 0.021957 0.034902 0.049119 0.065424 0.088002 0.121909 0.165480 99.422836
11 71 0.001782 0.002865 0.004209 0.007138 0.013696 0.023832 0.035783 0.051822 0.074778 0.107329 0.146319 99.530443
11 72 0.001337 0.002601 0.004134 0.006686 0.012168 0.021639 0.033409 0.048138 0.069555 0.104675 0.153050 99.542610
11 73 0.002514 0.004777 0.007069 0.010417 0.017275 0.028768 0.042793 0.061419 0.090109 0.137068 0.201877 99.395912
11 74 0.001806 0.003311 0.005000 0.007977 0.014292 0.024351 0.035904 0.050581 0.072299 0.107548 0.154860 99.522072
11 75 0.001295 0.002400 0.003678 0.006065 0.011486 0.020838 0.032142 0.046446 0.067003 0.100341 0.144893 99.563416
11 76 0.002451 0.005560 0.009139 0.013059 0.019997 0.032156 0.046469 0.062565 0.084485 0.121813 0.175576 99.426733
11 77 0.002296 0.004521 0.007228 0.011476 0.019724 0.033227 0.048837 0.067565 0.093141 0.134835 0.192984 99.384167
11 78 0.003199 0.004701 0.006214 0.010180 0.018934 0.031732 0.045362 0.064083 0.092624 0.136459 0.192738 99.393780
11 79 0.003339 0.005688 0.007711 0.011544 0.019808 0.032573 0.046413 0.065122 0.094958 0.143969 0.211115 99.357763
11 80 0.001816 0.003280 0.004645 0.007092 0.012545 0.022010 0.033398 0.048471 0.071874 0.112472 0.172079 99.510323
11 81 0.001226 0.002495 0.004030 0.006351 0.010874 0.018879 0.028863 0.041164 0.058672 0.089526 0.136585 99.601332
11 82 0.001007 0.002395 0.004043 0.005845 0.009379 0.017552 0.029889 0.045036 0.065505 0.104126 0.167359 99.547861
11 83 0.001588 0.003068 0.004599 0.006954 0.011699 0.020364 0.031985 0.047619 0.070808 0.110564 0.169818 99.520935
11 84 0.001810 0.003432 0.005128 0.007721 0.012924 0.021854 0.032429 0.045059 0.063425 0.095737 0.144189 99.566288
11 85 0.003126 0.005465 0.007340 0.010356 0.016629 0.026901 0.038297 0.052027 0.072399 0.106878 0.156237 99.504345
11 86 0.001706 0.002707 0.003836 0.006591 0.013439 0.024630 0.036796 0.052402 0.077601 0.119909 0.176368 99.484015
11 87 0.003014 0.006156 0.009335 0.013403 0.021542 0.036220 0.054964 0.077966 0.110231 0.160763 0.229151 99.277256
11 88 0.002603 0.005419 0.008608 0.012915 0.021746 0.037190 0.054800 0.073022 0.096585 0.136051 0.190959 99.360104
11 89 0.003480 0.007079 0.010408 0.014567 0.024324 0.043613 0.066539 0.089337 0.118036 0.165555 0.228200 99.228861
11 90 0.005637 0.013048 0.021125 0.028976 0.043379 0.068554 0.095303 0.119380 0.150776 0.205192 0.280602 98.968025
11 91 0.010676 0.026755 0.039981 0.043834 0.053742 0.079833 0.109590 0.133776 0.163811 0.220136 0.301845 98.816023
11 92 0.005055 0.011154 0.018077 0.025797 0.042112 0.074945 0.113695 0.145110 0.175305 0.227704 0.298784 98.862265
11 93 0.007115 0.017958 0.030398 0.038370 0.051240 0.081029 0.119833 0.155132 0.192816 0.256414 0.347764 98.701937
11 94 0.010273 0.020889 0.029673 0.038123 0.055871 0.088014 0.122146 0.153113 0.192267 0.257157 0.343547 98.688929
11 95 0.006784 0.014096 0.022751 0.033458 0.053366 0.085448 0.119028 0.152263 0.196104 0.263286 0.347490 98.705929
11 96 0.011016 0.017695 0.023433 0.034119 0.057561 0.092181 0.125733 0.162902 0.215128 0.288935 0.373082 98.598213
11 97 0.009076 0.016280 0.024588 0.038055 0.064782 0.102461 0.138220 0.176862 0.231924 0.309555 0.398328 98.489870
11 98 0.011465 0.018343 0.025595 0.039666 0.068824 0.108721 0.145389 0.186341 0.244667 0.324439 0.411867 98.414682
11 99 0.015637 0.026909 0.037249 0.052663 0.082730 0.124050 0.160677 0.198434 0.252885 0.331105 0.421251 98.296412
11 100 0.011086 0.019019 0.026761 0.039185 0.064575 0.100644 0.132565 0.164818 0.211609 0.280911 0.360860 98.587963
11 101 0.014439 0.023783 0.030839 0.042349 0.067106 0.102722 0.134292 0.166810 0.214252 0.285058 0.368658 98.549694
11 102 0.005709 0.011111 0.017122 0.025989 0.045077 0.076013 0.107458 0.140044 0.186002 0.255432 0.338472 98.791576
11 103 0.006628 0.011141 0.014778 0.021228 0.037213 0.065429 0.095047 0.124276 0.162912 0.223281 0.295949 98.942118
11 104 0.006260 0.015372 0.024058 0.029875 0.041801 0.066293 0.092657 0.115027 0.144530 0.199105 0.277387 98.987640
11 105 0.006124 0.015683 0.026115 0.031954 0.040677 0.061648 0.088063 0.112928 0.142883 0.197017 0.278893 98.998014
11 106 0.001995 0.004096 0.006506 0.009831 0.017311 0.032380 0.051493 0.070964 0.094062 0.132559 0.184490 99.394313
11 107 0.002411 0.003852 0.005395 0.008807 0.016864 0.029745 0.043984 0.061696 0.088054 0.128064 0.176802 99.434325
11 108 0.002936 0.004969 0.006716 0.010228 0.018607 0.031597 0.045277 0.063190 0.092512 0.138114 0.194080 99.391773
11 109 0.002685 0.005031 0.007344 0.010813 0.018150 0.030153 0.043221 0.058604 0.081673 0.119180 0.168999 99.454148
11 110 0.001766 0.003806 0.006096 0.008664 0.013591 0.022325 0.032815 0.044572 0.060730 0.088359 0.128159 99.589115
11 111 0.002100 0.003450 0.004463 0.006549 0.012058 0.022131 0.033777 0.047129 0.066173 0.097278 0.136577 99.568314
11 112 0.001593 0.003305 0.004967 0.007032 0.011586 0.019891 0.029897 0.041561 0.058164 0.085898 0.123410 99.612694
11 113 0.001793 0.003645 0.005596 0.008087 0.012940 0.020842 0.029424 0.038104 0.049187 0.068345 0.095391 99.666647
11 114 0.001551 0.003701 0.006092 0.007898 0.010995 0.017080 0.024617 0.031913 0.040236 0.055738 0.079426 99.720751
11 115 0.001357 0.002260 0.003068 0.004528 0.007901 0.013663 0.020252 0.027393 0.036350 0.051253 0.071276 99.760696
11 116 0.001502 0.002799 0.003941 0.005491 0.008803 0.014018 0.019450 0.025482 0.034160 0.049167 0.070203 99.764990
11 117 0.001328 0.002340 0.003271 0.004759 0.007854 0.012396 0.017070 0.022195 0.028960 0.040106 0.055140 99.804582
11 118 0.000908 0.001701 0.002473 0.003584 0.005859 0.009435 0.013488 0.018142 0.024322 0.034625 0.048611 99.836853
11 119 0.000811 0.001463 0.002025 0.002906 0.004896 0.008340 0.012317 0.016733 0.022490 0.032825 0.047889 99.847307
11 120 0.000837 0.001821 0.002890 0.003997 0.005889 0.009001 0.012693 0.017083 0.023019 0.033861 0.050716 99.838194
11 121 0.000829 0.001469 0.002075 0.003048 0.004999 0.008086 0.011661 0.016030 0.021784 0.031718 0.046104 99.852198
11 122 0.000492 0.000864 0.001237 0.001938 0.003473 0.005975 0.008965 0.012935 0.018809 0.029187 0.044200 99.871925
11 123 0.000435 0.000898 0.001404 0.002113 0.003510 0.005964 0.009050 0.013180 0.019178 0.030280 0.047462 99.866524
11 124 0.000635 0.001192 0.001783 0.002789 0.004878 0.008285 0.012308 0.017811 0.025661 0.039175 0.058498 99.826983
11 125 0.000483 0.000906 0.001404 0.002326 0.004302 0.007649 0.011876 0.018288 0.028569 0.047269 0.074384 99.802544
11 126 0.000436 0.000743 0.001098 0.001844 0.003406 0.005945 0.009241 0.014588 0.023082 0.038016 0.060103 99.841497
11 127 0.000196 0.000411 0.000680 0.001117 0.002031 0.003815 0.006396 0.010442 0.016961 0.030114 0.052363 99.875475
11 128 0.000403 0.000688 0.001037 0.001820 0.003545 0.006643 0.010920 0.018402 0.031370 0.054090 0.085535 99.785551
11 129 0.000206 0.000369 0.000581 0.001043 0.001991 0.003809 0.006595 0.011735 0.021108 0.040386 0.074405 99.837774
11 130 0.000132 0.000266 0.000447 0.000770 0.001339 0.002453 0.004185 0.007181 0.012066 0.022417 0.042430 99.906315
11 131 0.000146 0.000228 0.000328 0.000613 0.001259 0.002363 0.003869 0.006723 0.012095 0.023042 0.041320 99.908011
11 132 0.000187 0.000361 0.000595 0.001087 0.002176 0.004544 0.008605 0.016771 0.033014 0.065944 0.119792 99.746921
11 133 0.000074 0.000144 0.000245 0.000477 0.000961 0.001992 0.003829 0.007661 0.015716 0.035560 0.079863 99.853478
11 134 0.000098 0.000154 0.000228 0.000452 0.000938 0.001779 0.003018 0.005525 0.010478 0.021258 0.042314 99.913755
11 135 0.000142 0.000233 0.000351 0.000679 0.001363 0.002562 0.004302 0.007796 0.014755 0.029708 0.057989 99.880117
11 136 0.000160 0.000381 0.000713 0.001329 0.002619 0.005934 0.012976 0.028633 0.062645 0.146776 0.333359 99.404476
11 137 0.000076 0.000146 0.000263 0.000578 0.001353 0.003158 0.006841 0.015462 0.035638 0.089323 0.221963 99.625195
11 138 0.000105 0.000172 0.000264 0.000517 0.001044 0.002017 0.003654 0.006975 0.013492 0.028386 0.061058 99.882319
11 139 0.000270 0.000528 0.000901 0.001760 0.003559 0.007494 0.015106 0.030672 0.061176 0.130437 0.279063 99.469034
11 140 0.000457 0.001266 0.002726 0.005555 0.012027 0.030258 0.072371 0.169114 0.387327 0.922542 2.072362 96.323992
11 141 0.000257 0.000508 0.000936 0.002122 0.005161 0.012079 0.025503 0.055372 0.121583 0.275920 0.598714 98.901846
11 142 0.000164 0.000355 0.000667 0.001386 0.003004 0.006874 0.014445 0.029809 0.061271 0.138277 0.315063 99.428683
11 143 0.001313 0.003432 0.007657 0.017329 0.043107 0.115511 0.280522 0.641457 1.410052 3.028741 5.811403 88.639479
11 144 0.001692 0.003578 0.006889 0.016640 0.047881 0.126867 0.280671 0.610834 1.347458 2.864110 5.360828 89.332555
11 145 0.000334 0.000678 0.001297 0.002926 0.007261 0.018195 0.039508 0.080123 0.157583 0.327990 0.663961 98.700142
11 146 0.002023 0.005213 0.010998 0.023660 0.060778 0.157613 0.328811 0.593531 1.044220 1.901624 3.265005 92.606524
11 147 0.039827 0.121369 0.257383 0.431856 0.782270 1.559177 2.792182 4.344155 6.263185 8.520705 10.349061 64.538827
11 148 0.006824 0.016487 0.033584 0.076425 0.213138 0.535094 1.011101 1.640337 2.622608 4.216949 6.156699 83.470753
11 149 0.001445 0.003591 0.007142 0.016316 0.049468 0.142617 0.299178 0.498578 0.783281 1.306185 2.077750 94.814449
11 150 0.137688 0.355788 0.581942 0.793816 1.225893 1.982087 2.805656 3.594856 4.545247 5.711753 6.837369 71.427903
11 151 0.109320 0.309373 0.560697 0.810214 1.278144 2.133444 3.080483 3.924815 4.933168 6.226079 7.383312 69.250950
11 152 0.005029 0.009502 0.015372 0.032844 0.097188 0.271656 0.550315 0.906660 1.398799 2.116916 2.885524 91.710193
11 153 0.011680 0.026812 0.046054 0.093183 0.252264 0.596462 0.960889 1.246959 1.600675 2.184839 2.845845 90.134339
11 154 0.110289 0.516715 1.163618 1.330411 1.381638 1.785752 2.342431 2.726106 3.129537 3.801357 4.757303 76.954841
11 155 0.019497 0.040560 0.070306 0.139090 0.347768 0.830391 1.463525 2.030023 2.555823 3.280285 4.004450 85.218281
11 156 0.003554 0.008655 0.016302 0.031139 0.070657 0.161238 0.309367 0.540964 0.930818 1.516757 2.176017 94.234537
11 157 0.008681 0.016774 0.028925 0.058581 0.141248 0.310925 0.545245 0.867166 1.353862 2.052381 2.816103 91.800106
11 158 0.017688 0.037933 0.070679 0.138121 0.289163 0.535555 0.826013 1.203436 1.755527 2.463441 3.171632 89.490814
11 159 0.005118 0.014060 0.026459 0.041426 0.074994 0.149265 0.257212 0.399869 0.624975 1.017120 1.583247 95.806257
11 160 0.002470 0.005021 0.008685 0.015293 0.029119 0.056472 0.097260 0.159061 0.259910 0.440781 0.725384 98.200546
11 161 0.001577 0.003097 0.005383 0.009870 0.019655 0.038768 0.068408 0.117461 0.202351 0.352585 0.583810 98.597034
11 162 0.003428 0.006299 0.010315 0.019449 0.041605 0.082322 0.140310 0.239554 0.424634 0.750175 1.229737 97.052174
11 163 0.001702 0.003781 0.007508 0.015469 0.034642 0.072454 0.128195 0.214255 0.357963 0.606080 0.972913 97.585036
11 164 0.005791 0.012893 0.022532 0.038795 0.074173 0.141431 0.232872 0.358685 0.551918 0.878570 1.362773 96.319561
11 165 0.006196 0.012415 0.021757 0.041550 0.088959 0.182700 0.324225 0.553277 0.942459 1.585838 2.487144 93.753473
11 166 0.006542 0.015735 0.031153 0.057763 0.110297 0.215577 0.384703 0.655792 1.098614 1.863227 3.043216 92.517382
11 167 0.004412 0.009949 0.019431 0.039758 0.083944 0.177599 0.332793 0.583731 0.976345 1.677156 2.837302 93.257583
11 168 0.008846 0.013354 0.024678 0.069213 0.193998 0.401012 0.683117 1.209615 2.175562 3.875120 6.409842 84.935642
11 169 0.036980 0.063979 0.123537 0.341341 1.037673 2.427978 4.568583 7.922512 12.059902 15.111073 14.812010 41.494432
11 170 0.009831 0.018251 0.037779 0.108093 0.370741 0.987340 2.241324 5.144378 11.055106 18.412620 20.610474 41.004063
11 171 0.001046 0.002664 0.006401 0.017847 0.053328 0.138324 0.249221 0.397929 0.724091 1.818468 4.921374 91.669308
11 172 0.052622 0.068983 0.121059 0.424397 1.625752 4.074073 8.289364 16.082432 22.818147 19.990762 11.470403 14.982008
11 173 0.032038 0.080006 0.159732 0.460450 2.296026 11.108926 25.908563 27.797557 15.943161 7.249364 3.017353 5.946824
11 174 0.001610 0.004276 0.008287 0.018310 0.070259 0.230319 0.464529 0.808002 1.902995 6.785143 20.151880 69.554390
11 175 0.002372 0.007024 0.014127 0.027761 0.096435 0.347867 0.921555 2.271039 6.738346 19.151338 30.985309 39.436825
11 176 0.039537 0.133340 0.253498 0.727401 5.326830 25.863309 35.765436 17.686025 5.925322 2.389442 1.033206 4.856659
11 177 0.010505 0.024834 0.048825 0.114580 0.398009 1.468047 4.453682 10.757934 18.797335 23.121303 18.670330 22.134616
11 178 0.000361 0.000927 0.001923 0.004906 0.015254 0.045556 0.095021 0.175445 0.381782 1.216848 4.173930 93.888046
11 179 0.004799 0.009189 0.017703 0.056007 0.268891 0.967540 2.369081 4.955405 9.310550 14.608030 17.027046 50.405759
11 180 0.003356 0.013888 0.035550 0.076765 0.252641 1.154919 4.160089 9.165041 13.651553 16.920130 16.480620 38.085448
11 181 0.000150 0.000324 0.000721 0.002201 0.007167 0.022570 0.058421 0.151191 0.403417 1.193691 3.318543 94.841608
11 182 0.000081 0.000185 0.000408 0.001076 0.002789 0.007163 0.016908 0.041076 0.099871 0.259615 0.667491 98.903336
11 183 0.000412 0.001069 0.002554 0.006731 0.019341 0.057514 0.151427 0.365759 0.796517 1.582529 2.767471 94.248677
11 184 0.000215 0.000458 0.000943 0.002438 0.007000 0.020253 0.053841 0.149204 0.416670 1.113075 2.572935 95.662970
11 185 0.000077 0.000140 0.000247 0.000562 0.001349 0.003184 0.006883 0.015096 0.033078 0.079659 0.194043 99.665682
11 186 0.000074 0.000173 0.000339 0.000669 0.001358 0.002974 0.006388 0.013602 0.028704 0.065853 0.152743 99.727123
11 187 0.000131 0.000263 0.000469 0.000942 0.001980 0.004351 0.009442 0.021122 0.046991 0.108555 0.243214 99.562544
11 188 0.000079 0.000148 0.000248 0.000487 0.001079 0.002468 0.005277 0.011425 0.025139 0.060407 0.143075 99.750166
11 189 0.000114 0.000233 0.000388 0.000635 0.001060 0.001906 0.003394 0.005945 0.010213 0.019506 0.039370 99.917235
11 190 0.000111 0.000202 0.000326 0.000565 0.000993 0.001695 0.002767 0.004513 0.007331 0.013281 0.025333 99.942883
11 191 0.000122 0.000200 0.000288 0.000494 0.000909 0.001581 0.002557 0.004232 0.007149 0.013355 0.025539 99.943571
11 192 0.000173 0.000312 0.000466 0.000746 0.001253 0.002076 0.003265 0.005157 0.008262 0.014774 0.027728 99.935787
11 193 0.000152 0.000237 0.000331 0.000542 0.000943 0.001508 0.002196 0.003171 0.004569 0.007239 0.011978 99.967129
11 194 0.000183 0.000299 0.000416 0.000654 0.001096 0.001706 0.002448 0.003510 0.005060 0.007992 0.013119 99.963518
11 195 0.000142 0.000266 0.000400 0.000616 0.001026 0.001664 0.002500 0.003686 0.005441 0.008910 0.015213 99.960137
11 196 0.000166 0.000277 0.000395 0.000632 0.001119 0.001824 0.002678 0.003809 0.005310 0.008018 0.012495 99.963276
11 197 0.000196 0.000313 0.000429 0.000684 0.001236 0.002004 0.002830 0.003817 0.005101 0.007465 0.011220 99.964703
11 198 0.000221 0.000383 0.000553 0.000866 0.001463 0.002288 0.003228 0.004423 0.006066 0.009121 0.014151 99.957239
11 199 0.000225 0.000418 0.000590 0.000852 0.001393 0.002248 0.003315 0.004715 0.006778 0.010839 0.017892 99.950735
11 200 0.000216 0.000364 0.000525 0.000856 0.001538 0.002501 0.003630 0.005113 0.007166 0.010757 0.016400 99.950935
11 201 0.000286 0.000486 0.000693 0.001097 0.001941 0.003175 0.004599 0.006364 0.008728 0.012971 0.019598 99.940064
11 202 0.000306 0.000613 0.000943 0.001369 0.002146 0.003453 0.005237 0.007542 0.010726 0.016578 0.026317 99.924767
11 203 0.000359 0.000630 0.000889 0.001342 0.002300 0.003858 0.005825 0.008223 0.011342 0.016871 0.025605 99.922758
11 204 0.000512 0.001168 0.001975 0.002740 0.003850 0.005768 0.008349 0.011329 0.015095 0.021883 0.033037 99.894295
11 205 0.000522 0.000944 0.001421 0.002192 0.003725 0.006352 0.009936 0.014416 0.020195 0.030064 0.045144 99.865091
11 206 0.000452 0.000793 0.001120 0.001732 0.003132 0.005443 0.008385 0.012390 0.018700 0.029820 0.046783 99.871248
11 207 0.000525 0.000896 0.001284 0.002009 0.003528 0.005706 0.008164 0.011261 0.015726 0.023227 0.034277 99.893397
11 208 0.000904 0.001592 0.002327 0.003597 0.006205 0.010314 0.015258 0.021364 0.029888 0.044049 0.064421 99.800079
11 209 0.001156 0.002370 0.003733 0.005386 0.008377 0.013832 0.021674 0.032620 0.049264 0.077429 0.119879 99.664278
11 210 0.000613 0.001121 0.001610 0.002401 0.004231 0.007583 0.011988 0.017624 0.026180 0.042224 0.067481 99.816948
11 211 0.000912 0.001704 0.002549 0.003837 0.006576 0.011196 0.016679 0.023019 0.031943 0.047771 0.070483 99.783331
11 212 0.002136 0.004456 0.007135 0.010834 0.018403 0.031764 0.047138 0.062281 0.080152 0.108588 0.148065 99.479050
11 213 0.001360 0.003066 0.005304 0.008318 0.014723 0.028404 0.047368 0.065405 0.082135 0.109482 0.150592 99.483841
11 214 0.001253 0.002347 0.003366 0.004907 0.008621 0.015905 0.025796 0.038220 0.055222 0.079667 0.106473 99.658226
11 215 0.002372 0.004383 0.006036 0.008848 0.016905 0.034728 0.055927 0.069703 0.078545 0.097119 0.121117 99.504317
11 216 0.005613 0.020925 0.043973 0.048531 0.046465 0.057093 0.074001 0.088195 0.104727 0.140344 0.202539 99.167595
11 217 0.002816 0.007971 0.015817 0.021442 0.028258 0.045135 0.067764 0.083541 0.092874 0.115350 0.155533 99.363495
11 218 0.002198 0.004099 0.005869 0.008587 0.015616 0.030638 0.051357 0.072900 0.092824 0.116861 0.141441 99.457611
11 219 0.003910 0.008360 0.013213 0.019723 0.035371 0.060599 0.080589 0.091795 0.105735 0.132372 0.166102 99.282234
11 220 0.009455 0.021431 0.032209 0.038456 0.048368 0.064532 0.079654 0.093659 0.114191 0.149949 0.198986 99.149109
11 221 0.009219 0.016761 0.021404 0.025836 0.037968 0.058781 0.077949 0.093776 0.114534 0.149598 0.193082 99.201092
11 222 0.007329 0.013727 0.019034 0.025229 0.038784 0.060480 0.081224 0.099135 0.120710 0.153893 0.193223 99.187235
11 223 0.005612 0.010790 0.015621 0.021846 0.035640 0.056179 0.073216 0.085851 0.101062 0.126744 0.157527 99.309914
11 224 0.007954 0.016574 0.022581 0.026098 0.034686 0.049888 0.063979 0.074994 0.088916 0.113997 0.146070 99.354263
11 225 0.004609 0.007325 0.009725 0.013982 0.022978 0.034400 0.043467 0.051742 0.061877 0.077263 0.094044 99.578587
11 226 0.003185 0.005275 0.007102 0.010172 0.016705 0.024992 0.032000 0.039215 0.048277 0.060751 0.073492 99.678831
11 227 0.003355 0.005078 0.006521 0.009491 0.015639 0.022673 0.028304 0.034714 0.042978 0.053983 0.064782 99.712484
11 228 0.003124 0.004869 0.006320 0.009063 0.014567 0.020743 0.025570 0.031011 0.038020 0.047853 0.058008 99.740852
11 229 0.002174 0.003630 0.004990 0.007207 0.011496 0.016574 0.021097 0.026452 0.033172 0.042304 0.051391 99.779512
11 230 0.003128 0.004272 0.005426 0.008273 0.013576 0.019336 0.023913 0.029493 0.036328 0.046245 0.057224 99.752783
12 13 0.000000 0.000000 0.000000 0.000000 0.000000 0.000000 0.000000 0.000000 0.000000 0.000000 0.000000 0.000000
12 14 1.890431 12.473830 13.339920 29.011825 22.633435 13.708206 5.098463 1.423553 0.316795 0.079861 0.016523 0.007155
12 15 0.508516 2.949887 2.297366 3.849137 6.207846 15.287844 21.076102 22.341354 15.926283 7.721149 1.622324 0.212192
12 16 0.148522 0.661019 0.432946 0.943442 2.983934 8.708389 11.990148 19.140378 27.270155 21.577136 5.460195 0.683735
12 17 0.462755 2.395438 2.737086 16.225173 44.844736 27.836523 4.673033 0.631362 0.122374 0.040127 0.011850 0.019546
12 18 0.224255 0.376949 0.794771 4.742688 21.506919 33.927184 27.156288 7.885342 2.463526 0.590597 0.153250 0.178232
12 19 0.000760 0.001613 0.002376 0.008164 0.043310 0.130815 0.466592 1.258646 10.305554 32.403699 41.256662 14.121813
12 20 0.001318 0.002215 0.004874 0.024942 0.121840 0.460383 2.623794 7.462391 28.742154 34.018662 20.339487 6.197941
12 21 0.032892 0.092264 0.295303 1.634621 7.102111 17.891798 35.212967 21.496757 11.090977 3.378205 1.073826 0.698276
12 22 0.001491 0.003560 0.008312 0.032215 0.116473 0.384339 1.931525 4.666394 16.157166 24.058841 27.087870 25.551814
12 23 0.000113 0.000279 0.000516 0.001761 0.005319 0.016745 0.055177 0.076293 0.168576 0.460537 2.157269 97.057415
12 24 0.000220 0.000514 0.001186 0.003968 0.015186 0.056028 0.187236 0.689347 2.652073 8.676041 18.979382 68.738817
12 25 0.000211 0.000649 0.001565 0.004554 0.016676 0.065075 0.253261 1.073838 4.514629 13.703728 24.742900 55.622915
12 26 0.000012 0.000023 0.000047 0.000143 0.000388 0.001061 0.002709 0.007947 0.024540 0.091823 0.353734 99.517574
12 27 0.000016 0.000027 0.000047 0.000120 0.000260 0.000596 0.001411 0.003876 0.010292 0.030659 0.095416 99.857281
12 28 0.000048 0.000083 0.000149 0.000377 0.000844 0.001928 0.004600 0.012856 0.037001 0.114353 0.350388 99.477375
12 29 0.000073 0.000140 0.000233 0.000468 0.000870 0.001787 0.003806 0.008493 0.019196 0.050379 0.140884 99.773668
12 30 0.000217 0.000329 0.000461 0.000812 0.001309 0.002035 0.003245 0.005445 0.008967 0.016253 0.031331 99.929598
12 31 0.000265 0.000388 0.000513 0.000879 0.001496 0.002428 0.003825 0.006238 0.010339 0.019010 0.036791 99.917829
12 32 0.000259 0.000400 0.000569 0.001007 0.001669 0.002587 0.003990 0.006434 0.010428 0.018604 0.035081 99.918978
12 33 0.000377 0.000528 0.000685 0.001160 0.001925 0.002807 0.003914 0.005602 0.008165 0.013040 0.021563 99.940235
12 34 0.000517 0.000887 0.001220 0.001831 0.002845 0.004503 0.006836 0.009726 0.013501 0.020785 0.033395 99.903952
12 35 0.000639 0.001066 0.001488 0.002372 0.003961 0.006680 0.010679 0.015776 0.022313 0.034115 0.053274 99.847633
12 36 0.000202 0.000327 0.000484 0.000824 0.001535 0.002650 0.004097 0.006078 0.008841 0.013593 0.020846 99.940519
12 37 0.000370 0.000594 0.000891 0.001527 0.002791 0.004496 0.006334 0.008622 0.011821 0.017099 0.024647 99.920809
12 38 0.000371 0.000593 0.000911 0.001629 0.003127 0.005336 0.007977 0.011445 0.016303 0.024103 0.035019 99.893189
12 39 0.000518 0.000831 0.001247 0.002195 0.004265 0.007354 0.010798 0.014796 0.019804 0.027447 0.037401 99.873345
12 40 0.000461 0.000756 0.001158 0.002011 0.003795 0.006448 0.009512 0.013194 0.017818 0.024965 0.034351 99.885531
12 41 0.000561 0.001010 0.001497 0.002329 0.004115 0.007101 0.010527 0.014125 0.018510 0.025972 0.036221 99.878035
12 42 0.000648 0.001198 0.001828 0.002831 0.004914 0.008490 0.012740 0.017007 0.021634 0.029193 0.039423 99.860096
12 43 0.000858 0.001384 0.002048 0.003385 0.006003 0.009465 0.012965 0.016859 0.021517 0.028262 0.036350 99.860907
12 44 0.000801 0.001205 0.001674 0.002744 0.004926 0.007560 0.010051 0.013143 0.017351 0.023435 0.030549 99.886559
12 45 0.001051 0.001513 0.002043 0.003280 0.005754 0.008595 0.011129 0.014201 0.018259 0.024149 0.031096 99.878931
12 46 0.001235 0.001779 0.002318 0.003572 0.006057 0.008808 0.011178 0.014129 0.018161 0.023912 0.030597 99.878252
12 47 0.000793 0.001280 0.001858 0.002937 0.005001 0.007752 0.010629 0.013788 0.017353 0.022639 0.029124 99.886841
12 48 0.001132 0.001696 0.002269 0.003515 0.005910 0.008645 0.011089 0.014015 0.017774 0.023062 0.029128 99.881763
12 49 0.001426 0.002012 0.002600 0.003975 0.006569 0.009511 0.012162 0.015306 0.019219 0.024849 0.031501 99.870869
12 50 0.001250 0.002037 0.002859 0.004365 0.007005 0.009928 0.012359 0.014945 0.018182 0.023080 0.029023 99.874967
12 51 0.001422 0.002054 0.002730 0.004297 0.007120 0.010127 0.012810 0.016129 0.020246 0.025746 0.032009 99.865309
12 52 0.000754 0.001205 0.001688 0.002690 0.004800 0.007825 0.011136 0.014903 0.019329 0.025559 0.033030 99.877083
12 53 0.000707 0.001097 0.001531 0.002481 0.004379 0.006714 0.009024 0.011941 0.015982 0.022261 0.030516 99.893366
12 54 0.000592 0.000934 0.001328 0.002194 0.003971 0.006191 0.008462 0.011319 0.015149 0.020749 0.027603 99.901508
12 55 0.000493 0.000795 0.001165 0.001961 0.003638 0.005904 0.008399 0.011628 0.015962 0.022439 0.030613 99.897000
12 56 0.000393 0.000610 0.000851 0.001420 0.002710 0.004614 0.006890 0.010072 0.014802 0.022691 0.033967 99.900980
12 57 0.000892 0.001481 0.002128 0.003365 0.005779 0.008904 0.012165 0.016372 0.022373 0.031371 0.042623 99.852547
12 58 0.001075 0.001642 0.002259 0.003589 0.006177 0.009326 0.012400 0.016296 0.021614 0.029364 0.038833 99.857428
12 59 0.000872 0.001246 0.001718 0.002939 0.005471 0.008469 0.011379 0.015381 0.021105 0.029333 0.039109 99.862978
12 60 0.000754 0.001392 0.002084 0.003162 0.005320 0.008651 0.012367 0.016604 0.022035 0.031271 0.044064 99.852295
12 61 0.001142 0.001818 0.002603 0.004243 0.007478 0.011696 0.015866 0.021079 0.028232 0.039408 0.053597 99.812842
12 62 0.001556 0.002829 0.004337 0.006783 0.011429 0.018702 0.026817 0.035377 0.045101 0.060574 0.081042 99.705454
12 63 0.001618 0.002528 0.003658 0.006292 0.011581 0.018004 0.023945 0.031398 0.041345 0.054912 0.070332 99.734392
12 64 0.000428 0.000712 0.001150 0.002146 0.004234 0.007259 0.010880 0.015990 0.023404 0.035219 0.051327 99.847250
12 65 0.000348 0.000594 0.000909 0.001645 0.003484 0.006732 0.010868 0.016467 0.024989 0.039728 0.060249 99.833984
12 66 0.001557 0.002783 0.004326 0.007180 0.013182 0.022373 0.032107 0.042031 0.053760 0.072325 0.096463 99.651913
12 67 0.001151 0.002020 0.003066 0.004908 0.008472 0.013489 0.018992 0.025589 0.034374 0.047770 0.065136 99.775032
12 68 0.000704 0.001164 0.001747 0.002887 0.005142 0.008461 0.012409 0.017688 0.025358 0.037976 0.056090 99.830372
12 69 0.000705 0.001081 0.001600 0.002867 0.005814 0.010415 0.016029 0.024078 0.036770 0.057399 0.085671 99.757576
12 70 0.001638 0.002975 0.004813 0.008087 0.014666 0.024253 0.034990 0.048344 0.067326 0.094735 0.128587 99.569586
12 71 0.001707 0.002553 0.003939 0.007220 0.013781 0.022457 0.032338 0.046119 0.065133 0.090238 0.120590 99.593929
12 72 0.001242 0.002116 0.003326 0.005796 0.010910 0.018673 0.027990 0.040491 0.058822 0.086509 0.122363 99.621761
12 73 0.001779 0.002987 0.004641 0.008081 0.015187 0.025590 0.037501 0.053444 0.076802 0.111806 0.157024 99.505156
12 74 0.001608 0.002594 0.003891 0.006613 0.012080 0.020288 0.030094 0.043393 0.062265 0.090727 0.128196 99.598252
12 75 0.001259 0.002073 0.003171 0.005533 0.010355 0.017697 0.026591 0.038944 0.056891 0.084622 0.121610 99.631253
12 76 0.002271 0.004320 0.006602 0.010013 0.016574 0.027125 0.039194 0.053274 0.071933 0.101885 0.142980 99.523826
12 77 0.002531 0.004320 0.006611 0.010841 0.018519 0.029063 0.040582 0.055836 0.077352 0.110060 0.154149 99.490133
12 78 0.002617 0.003500 0.004850 0.008656 0.015939 0.024800 0.034544 0.050033 0.073614 0.107283 0.150175 99.523985
12 79 0.002117 0.003064 0.004317 0.007611 0.014218 0.022217 0.030397 0.043425 0.064806 0.097697 0.141601 99.568528
12 80 0.001252 0.001900 0.002775 0.004957 0.009479 0.015650 0.022401 0.032297 0.047971 0.073464 0.109315 99.678537
12 81 0.000708 0.001201 0.001926 0.003490 0.006849 0.012108 0.018573 0.027511 0.040615 0.061845 0.091418 99.733755
12 82 0.000548 0.001002 0.001520 0.002489 0.004807 0.009280 0.015262 0.023064 0.034919 0.057054 0.091269 99.758784
12 83 0.000619 0.000980 0.001464 0.002607 0.005157 0.009120 0.013901 0.020832 0.032026 0.052327 0.084055 99.776913
12 84 0.001028 0.001727 0.002577 0.004256 0.007679 0.012694 0.018340 0.025846 0.037490 0.057278 0.085621 99.745468
12 85 0.001422 0.002302 0.003383 0.005573 0.010068 0.016429 0.023144 0.031661 0.044319 0.064684 0.092439 99.704578
12 86 0.000913 0.001282 0.001802 0.003269 0.006708 0.011666 0.017303 0.025895 0.040585 0.064891 0.098026 99.727661
12 87 0.001052 0.001772 0.002740 0.004759 0.009242 0.016657 0.025851 0.038020 0.056354 0.087201 0.130388 99.625963
12 88 0.001584 0.002770 0.004361 0.007400 0.013713 0.023234 0.034044 0.047547 0.066846 0.097218 0.137303 99.563976
12 89 0.002125 0.003583 0.005481 0.009188 0.016950 0.028992 0.042343 0.058270 0.080886 0.117452 0.166732 99.467997
12 90 0.002074 0.003553 0.005610 0.009737 0.018729 0.034072 0.052994 0.076103 0.107882 0.157928 0.222617 99.308699
12 91 0.004674 0.008498 0.012550 0.018990 0.033134 0.057312 0.082944 0.107136 0.137631 0.189191 0.256472 99.091467
12 92 0.003019 0.005232 0.008552 0.014932 0.028178 0.050419 0.077177 0.108273 0.149084 0.212770 0.294827 99.047539
12 93 0.004106 0.008090 0.012884 0.019942 0.035269 0.063974 0.098106 0.132481 0.175819 0.247534 0.343178 98.858616
12 94 0.004999 0.008384 0.013173 0.022599 0.042377 0.073766 0.108236 0.146209 0.195902 0.270629 0.362127 98.751595
12 95 0.005313 0.009210 0.014836 0.025458 0.046652 0.078265 0.112759 0.153075 0.206901 0.281152 0.367170 98.699209
12 96 0.010690 0.015956 0.023057 0.038239 0.066866 0.102235 0.135318 0.176157 0.233149 0.307422 0.390270 98.500641
12 97 0.010483 0.017433 0.026807 0.044001 0.076064 0.118172 0.158383 0.203293 0.262273 0.337950 0.421466 98.323674
12 98 0.014286 0.021193 0.029914 0.047863 0.081697 0.125011 0.165041 0.210573 0.270758 0.349010 0.434718 98.249937
12 99 0.021299 0.033284 0.044971 0.065163 0.101700 0.147799 0.188005 0.231371 0.289477 0.365895 0.450811 98.060223
12 100 0.014843 0.022890 0.032212 0.049118 0.079361 0.118549 0.154818 0.195178 0.248596 0.319691 0.399554 98.365189
12 101 0.017962 0.025306 0.033109 0.049653 0.079478 0.115900 0.148758 0.188035 0.241475 0.312084 0.393032 98.395205
12 102 0.008829 0.014546 0.021829 0.034895 0.058729 0.091180 0.124080 0.162745 0.214970 0.285556 0.367415 98.615227
12 103 0.008217 0.011673 0.016203 0.026639 0.046361 0.072102 0.097738 0.130150 0.175883 0.239889 0.315979 98.859165
12 104 0.006103 0.011163 0.016124 0.023000 0.037420 0.062136 0.088788 0.116127 0.152222 0.210761 0.287318 98.988840
12 105 0.004262 0.007534 0.010971 0.016586 0.028828 0.050739 0.075563 0.101018 0.133666 0.188427 0.262160 99.120243
12 106 0.001890 0.003224 0.005127 0.008906 0.016579 0.028361 0.042090 0.059565 0.084730 0.123777 0.175232 99.450521
12 107 0.002354 0.003434 0.005028 0.008926 0.016676 0.026307 0.036158 0.050508 0.073542 0.107645 0.150556 99.518866
12 108 0.001585 0.002336 0.003358 0.005928 0.011647 0.019807 0.029024 0.042767 0.065613 0.101475 0.147957 99.568504
12 109 0.001423 0.002226 0.003251 0.005612 0.010795 0.018472 0.026990 0.038462 0.056315 0.084541 0.121493 99.630419
12 110 0.001120 0.001953 0.003147 0.005441 0.010080 0.017002 0.025107 0.035442 0.050137 0.072440 0.101198 99.676929
12 111 0.001535 0.002178 0.003018 0.005158 0.009667 0.015809 0.022457 0.031657 0.045675 0.067441 0.095955 99.699451
12 112 0.000674 0.001094 0.001631 0.002833 0.005626 0.010158 0.015749 0.023361 0.034855 0.053675 0.078984 99.771361
12 113 0.000845 0.001382 0.002145 0.003765 0.007180 0.012184 0.017731 0.024344 0.033136 0.046973 0.064960 99.785354
12 114 0.001389 0.002658 0.003851 0.005350 0.008431 0.013246 0.018393 0.023460 0.029670 0.040548 0.055802 99.797199
12 115 0.001093 0.001628 0.002223 0.003501 0.006059 0.009452 0.013028 0.017579 0.023970 0.034203 0.047807 99.839457
12 116 0.000823 0.001292 0.001759 0.002728 0.004786 0.007732 0.010986 0.015137 0.021058 0.030682 0.043754 99.859265
12 117 0.000676 0.001035 0.001475 0.002467 0.004513 0.007099 0.009822 0.013427 0.018410 0.025918 0.035528 99.879633
12 118 0.000606 0.000960 0.001376 0.002236 0.003950 0.006160 0.008562 0.011661 0.015743 0.022017 0.030238 99.896488
12 119 0.000670 0.001009 0.001328 0.002059 0.003566 0.005497 0.007472 0.010136 0.014081 0.020652 0.029708 99.903822
12 120 0.000474 0.000811 0.001148 0.001739 0.002948 0.004791 0.006996 0.009822 0.013594 0.020120 0.029823 99.907738
12 121 0.000564 0.000865 0.001188 0.001901 0.003318 0.005124 0.007066 0.009726 0.013409 0.019411 0.027785 99.909645
12 122 0.000489 0.000752 0.001024 0.001635 0.002841 0.004404 0.006169 0.008771 0.012703 0.019275 0.028681 99.913256
12 123 0.000300 0.000503 0.000709 0.001120 0.001993 0.003374 0.005114 0.007654 0.011585 0.018899 0.030489 99.918263
12 124 0.000438 0.000697 0.001008 0.001703 0.003091 0.005022 0.007292 0.010758 0.016083 0.025066 0.038193 99.890648
12 125 0.000427 0.000703 0.001041 0.001772 0.003261 0.005501 0.008377 0.013081 0.020682 0.033882 0.053177 99.858097
12 126 0.000431 0.000659 0.000920 0.001569 0.002848 0.004595 0.006728 0.010421 0.016560 0.027114 0.043170 99.884985
12 127 0.000167 0.000297 0.000438 0.000726 0.001365 0.002502 0.004040 0.006488 0.010655 0.019102 0.033433 99.920788
12 128 0.000363 0.000548 0.000783 0.001408 0.002659 0.004520 0.007016 0.011857 0.020715 0.036236 0.058564 99.855334
12 129 0.000181 0.000278 0.000400 0.000719 0.001378 0.002477 0.004025 0.006884 0.012058 0.022541 0.041037 99.908024
12 130 0.000128 0.000216 0.000315 0.000548 0.001038 0.001863 0.002994 0.004998 0.008511 0.015630 0.028427 99.935333
12 131 0.000119 0.000172 0.000246 0.000470 0.000923 0.001509 0.002221 0.003637 0.006228 0.011209 0.019678 99.953585
12 132 0.000108 0.000176 0.000265 0.000498 0.000989 0.001913 0.003407 0.006466 0.012597 0.025721 0.049329 99.898529
12 133 0.000056 0.000090 0.000137 0.000267 0.000555 0.001094 0.001953 0.003713 0.007274 0.015678 0.033978 99.935203
12 134 0.000066 0.000093 0.000134 0.000275 0.000560 0.000956 0.001494 0.002666 0.004976 0.009867 0.019638 99.959274
12 135 0.000064 0.000093 0.000135 0.000266 0.000512 0.000867 0.001371 0.002427 0.004453 0.008829 0.017609 99.963375
12 136 0.000061 0.000111 0.000177 0.000343 0.000703 0.001484 0.003024 0.006582 0.014726 0.036164 0.088626 99.848000
12 137 0.000035 0.000057 0.000097 0.000227 0.000535 0.001161 0.002430 0.005709 0.013708 0.035249 0.090662 99.850130
12 138 0.000043 0.000063 0.000098 0.000212 0.000439 0.000795 0.001401 0.002808 0.005675 0.012237 0.027258 99.948965
12 139 0.000067 0.000107 0.000176 0.000394 0.000860 0.001761 0.003588 0.007982 0.017659 0.041281 0.098046 99.828081
12 140 0.000115 0.000253 0.000511 0.001211 0.003094 0.007913 0.019482 0.050814 0.136569 0.389727 1.063632 98.326681
12 141 0.000082 0.000147 0.000297 0.000819 0.002187 0.004964 0.010773 0.026894 0.069510 0.179278 0.435142 99.269903
12 142 0.000056 0.000100 0.000187 0.000469 0.001238 0.003095 0.007054 0.016224 0.036115 0.085116 0.200135 99.650211
12 143 0.000535 0.001149 0.002350 0.006079 0.018093 0.050147 0.126188 0.345190 0.991639 2.674457 6.059564 89.724611
12 144 0.001168 0.002115 0.004486 0.013508 0.042267 0.104715 0.235577 0.602845 1.600404 3.682264 6.911207 86.799440
12 145 0.000213 0.000385 0.000772 0.002094 0.005827 0.014434 0.031338 0.068619 0.147693 0.329860 0.714244 98.684524
12 146 0.001118 0.001994 0.003823 0.010289 0.030760 0.078039 0.167686 0.376119 0.872576 1.930787 3.774613 92.752199
12 147 0.025985 0.057280 0.130857 0.354275 0.977411 2.135552 3.910365 6.596598 9.913747 12.528105 13.052121 50.317698
12 148 0.009578 0.018437 0.041697 0.126311 0.403306 0.924786 1.668108 2.965261 5.138831 7.818351 10.139458 70.745876
12 149 0.001230 0.002292 0.004541 0.012071 0.036625 0.097490 0.214863 0.463246 0.980107 1.993515 3.644284 92.549738
12 150 0.049205 0.098502 0.197516 0.462144 1.153371 2.305509 3.729250 5.532075 7.709408 9.639052 10.503301 58.620670
12 151 0.161947 0.354389 0.706820 1.510101 3.099035 4.918824 6.378013 7.672888 8.776210 9.228091 8.987538 48.206142
12 152 0.009669 0.016231 0.030507 0.077569 0.214912 0.481329 0.889183 1.597873 2.763390 4.333726 5.933808 83.651802
12 153 0.007248 0.012553 0.025125 0.067689 0.200137 0.467927 0.880361 1.593697 2.802233 4.494818 6.280171 83.168041
12 154 0.130211 0.374617 0.707197 1.092499 1.876616 3.266020 4.650194 5.477929 6.088274 6.790080 7.247783 62.298582
12 155 0.063177 0.106288 0.189549 0.429196 0.996795 1.792868 2.601008 3.565899 4.712788 5.881608 6.779225 72.881594
12 156 0.006341 0.014097 0.026991 0.054393 0.126218 0.282852 0.543099 0.973170 1.678263 2.724413 3.972645 89.597521
12 157 0.008010 0.013829 0.026331 0.065246 0.179499 0.401759 0.728354 1.277353 2.210513 3.515386 4.919984 86.653730
12 158 0.026267 0.049218 0.091424 0.198407 0.445179 0.832560 1.313292 2.004933 2.985232 4.088666 5.083656 82.881162
12 159 0.013882 0.033316 0.056771 0.089554 0.167347 0.329687 0.561376 0.883128 1.395006 2.205916 3.240416 91.023601
12 160 0.005454 0.009810 0.016484 0.030580 0.059168 0.109890 0.183958 0.307532 0.521364 0.890645 1.456138 96.408979
12 161 0.003547 0.006206 0.010430 0.020254 0.041782 0.081893 0.146350 0.265618 0.486394 0.872669 1.462829 96.602031
12 162 0.008266 0.013739 0.023591 0.050504 0.117558 0.242457 0.446001 0.840318 1.570127 2.684277 4.042979 89.960184
12 163 0.005132 0.010738 0.022362 0.051473 0.121998 0.246700 0.428411 0.743614 1.311597 2.211340 3.377021 91.469612
12 164 0.026080 0.044888 0.069307 0.126967 0.259215 0.483778 0.784521 1.273210 2.112183 3.409697 5.062222 86.347935
12 165 0.024656 0.047010 0.092614 0.213520 0.520742 1.078733 1.880529 3.091671 4.832137 6.997000 9.049663 72.171726
12 166 0.029942 0.069756 0.146827 0.324025 0.765164 1.579452 2.757307 4.455498 6.795457 9.390474 11.269906 62.416190
12 167 0.025653 0.050126 0.099117 0.233627 0.602523 1.298604 2.421663 4.367204 7.568964 11.790407 14.977485 56.564627
12 168 0.179650 0.220914 0.413836 1.093202 2.559578 4.423903 6.812175 10.708823 15.256485 16.825741 13.891892 27.613802
12 169 1.396511 2.496963 5.092333 10.864870 15.849705 15.752897 13.046428 10.216336 7.373646 4.976769 3.294253 9.639286
12 170 0.273284 0.610414 1.955099 7.184214 15.906404 19.934434 17.770351 13.676843 9.015206 5.154763 2.826298 5.692690
12 171 0.008499 0.013935 0.032691 0.133328 0.613050 2.028059 5.747202 14.678253 24.471675 22.685063 12.953636 16.634608
12 172 1.774438 2.083621 4.352947 12.651715 22.289585 21.150568 14.132522 8.689752 4.846023 2.481529 1.261569 4.285730
12 173 5.455713 13.589303 20.042690 22.331576 17.254916 9.292389 4.132449 1.993561 1.146985 0.724267 0.473480 3.562672
12 174 0.015132 0.025668 0.053520 0.234042 1.433156 5.935340 14.324551 23.059069 24.110104 15.763947 6.738601 8.306871
12 175 0.013395 0.026481 0.080702 0.467217 2.528378 7.876906 15.747629 23.395760 22.974146 13.996337 5.888276 7.004774
12 176 1.112579 4.634475 11.274940 21.379412 27.009679 17.480591 7.138046 2.892398 1.544481 0.968120 0.609795 3.955485
12 177 0.062070 0.117028 0.330007 1.748325 7.838056 16.745208 19.703746 18.597464 15.370389 9.771326 4.533855 5.182525
12 178 0.000885 0.001550 0.003813 0.014914 0.059685 0.197467 0.671579 2.706561 9.995698 21.552344 24.050992 40.744511
12 179 0.004425 0.010214 0.034439 0.184203 0.937028 2.841300 6.107296 11.300217 17.192760 19.542442 15.893981 25.951697
12 180 0.003408 0.010961 0.034086 0.122945 0.514047 1.846346 5.106937 11.020231 18.125546 20.848364 16.535903 25.831225
12 181 0.000109 0.000238 0.000571 0.001961 0.007769 0.026626 0.076118 0.242191 0.875434 3.119275 8.736379 86.913329
12 182 0.000053 0.000115 0.000248 0.000705 0.002083 0.006263 0.017556 0.052692 0.157071 0.460306 1.214806 98.088102
12 183 0.000149 0.000320 0.000723 0.002043 0.005774 0.016128 0.045389 0.140008 0.411538 1.053049 2.267090 96.057792
12 184 0.000087 0.000162 0.000337 0.000954 0.002697 0.006937 0.017325 0.050352 0.153706 0.464525 1.282739 98.020182
12 185 0.000041 0.000063 0.000102 0.000238 0.000578 0.001311 0.002813 0.006625 0.015863 0.040638 0.104263 99.827465
12 186 0.000032 0.000056 0.000093 0.000192 0.000386 0.000747 0.001483 0.003211 0.006951 0.016335 0.039745 99.930765
12 187 0.000039 0.000062 0.000106 0.000234 0.000483 0.000896 0.001723 0.003761 0.008349 0.019648 0.046891 99.917812
12 188 0.000032 0.000049 0.000080 0.000177 0.000388 0.000740 0.001371 0.002799 0.005845 0.013305 0.031268 99.943943
12 189 0.000061 0.000100 0.000147 0.000262 0.000494 0.000853 0.001368 0.002262 0.003842 0.007222 0.014021 99.969368
12 190 0.000069 0.000106 0.000158 0.000285 0.000521 0.000826 0.001230 0.001906 0.003005 0.005210 0.009400 99.977287
12 191 0.000077 0.000111 0.000153 0.000275 0.000513 0.000783 0.001100 0.001676 0.002670 0.004625 0.008233 99.979784
12 192 0.000097 0.000146 0.000211 0.000380 0.000705 0.001125 0.001682 0.002592 0.003952 0.006418 0.010915 99.971777
12 193 0.000122 0.000185 0.000262 0.000446 0.000771 0.001111 0.001484 0.002088 0.003008 0.004602 0.007213 99.978710
12 194 0.000132 0.000197 0.000272 0.000455 0.000802 0.001211 0.001671 0.002347 0.003304 0.004985 0.007711 99.976913
12 195 0.000086 0.000138 0.000196 0.000331 0.000625 0.001022 0.001474 0.002109 0.003043 0.004814 0.007784 99.978380
12 196 0.000129 0.000192 0.000266 0.000458 0.000856 0.001326 0.001854 0.002650 0.003792 0.005691 0.008602 99.974190
12 197 0.000191 0.000282 0.000392 0.000666 0.001177 0.001736 0.002352 0.003270 0.004524 0.006460 0.009286 99.969662
12 198 0.000164 0.000258 0.000368 0.000621 0.001118 0.001713 0.002368 0.003270 0.004537 0.006672 0.009905 99.969005
12 199 0.000127 0.000197 0.000273 0.000464 0.000897 0.001509 0.002223 0.003211 0.004640 0.007228 0.011363 99.967867
12 200 0.000189 0.000295 0.000434 0.000758 0.001388 0.002157 0.003068 0.004398 0.006281 0.009280 0.013734 99.958019
12 201 0.000217 0.000340 0.000492 0.000844 0.001571 0.002517 0.003607 0.005126 0.007266 0.010682 0.015590 99.951749
12 202 0.000187 0.000314 0.000456 0.000739 0.001329 0.002224 0.003353 0.004850 0.006923 0.010602 0.016483 99.952537
12 203 0.000272 0.000411 0.000578 0.000991 0.001880 0.003037 0.004298 0.006051 0.008722 0.013199 0.019750 99.940815
12 204 0.000303 0.000575 0.000875 0.001313 0.002232 0.003858 0.006029 0.008502 0.011487 0.016734 0.024786 99.923305
12 205 0.000379 0.000609 0.000885 0.001472 0.002663 0.004271 0.006166 0.008837 0.012878 0.019516 0.029262 99.913061
12 206 0.000263 0.000406 0.000583 0.000993 0.001877 0.003176 0.004816 0.007142 0.010624 0.016642 0.025964 99.927515
12 207 0.000401 0.000646 0.000927 0.001522 0.002752 0.004320 0.005946 0.008047 0.011153 0.016167 0.023106 99.925013
12 208 0.000509 0.000816 0.001183 0.001936 0.003454 0.005591 0.008079 0.011357 0.015973 0.023494 0.034278 99.893332
12 209 0.000445 0.000721 0.001063 0.001801 0.003395 0.005862 0.009071 0.013737 0.020965 0.033395 0.052489 99.857057
12 210 0.000401 0.000611 0.000852 0.001425 0.002677 0.004437 0.006394 0.009043 0.013093 0.020202 0.030968 99.909893
12 211 0.000658 0.001064 0.001542 0.002476 0.004294 0.006700 0.009355 0.012874 0.017929 0.026261 0.038161 99.878687
12 212 0.000904 0.001533 0.002328 0.003876 0.007069 0.012006 0.018238 0.026990 0.040404 0.062022 0.090868 99.733763
12 213 0.000427 0.000698 0.001076 0.001932 0.003935 0.007447 0.012539 0.020562 0.033836 0.056725 0.088548 99.772280
12 214 0.000707 0.001084 0.001591 0.002763 0.005198 0.008590 0.012351 0.017387 0.024712 0.037225 0.055857 99.832535
12 215 0.001345 0.002025 0.002956 0.005115 0.009426 0.014964 0.020571 0.028014 0.039562 0.059137 0.085906 99.730980
12 216 0.001404 0.002910 0.004699 0.007206 0.013286 0.027632 0.048731 0.067996 0.083240 0.108766 0.143918 99.490212
12 217 0.000919 0.001645 0.002599 0.004318 0.008101 0.015410 0.025919 0.039538 0.057310 0.085670 0.122988 99.635584
12 218 0.001443 0.002163 0.003155 0.005487 0.010447 0.017751 0.025959 0.036747 0.052136 0.076679 0.109481 99.658556
12 219 0.001857 0.003175 0.005090 0.009012 0.017622 0.030883 0.045482 0.062663 0.085884 0.119601 0.158240 99.460491
12 220 0.003133 0.005360 0.008385 0.014195 0.026559 0.045326 0.064321 0.083152 0.105477 0.138088 0.177054 99.328949
12 221 0.004899 0.007085 0.009816 0.016073 0.028844 0.045661 0.061247 0.078826 0.102465 0.136436 0.175425 99.333224
12 222 0.006969 0.010909 0.014953 0.022035 0.034996 0.052065 0.068510 0.086935 0.110918 0.144889 0.184345 99.262474
12 223 0.005451 0.008950 0.013114 0.020336 0.033651 0.050488 0.065290 0.080021 0.098410 0.125303 0.155945 99.343040
12 224 0.007485 0.013076 0.017660 0.022959 0.033260 0.048386 0.062305 0.074477 0.088458 0.110430 0.136363 99.385145
12 225 0.005336 0.007514 0.009919 0.015011 0.024070 0.033765 0.041934 0.051494 0.063231 0.078716 0.094912 99.574101
12 226 0.003596 0.005473 0.007463 0.011161 0.017688 0.024820 0.031205 0.038893 0.048205 0.059977 0.072052 99.679470
12 227 0.003498 0.004918 0.006376 0.009697 0.015908 0.022305 0.027578 0.034207 0.042373 0.052425 0.062176 99.718536
12 228 0.003224 0.004693 0.006079 0.008969 0.014379 0.020074 0.024754 0.030532 0.037678 0.046924 0.056154 99.746546
12 229 0.002145 0.003311 0.004515 0.006788 0.011111 0.015947 0.020241 0.025575 0.032124 0.040605 0.048882 99.788755
12 230 0.003351 0.004374 0.005527 0.008526 0.013733 0.018958 0.023264 0.029092 0.036179 0.045699 0.056007 99.755293
13 14 0.000000 0.000000 0.000000 0.000000 0.000000 0.000000 0.000000 0.000000 0.000000 0.000000 0.000000 0.000000
13 15 1.300017 8.184871 10.976388 33.252123 29.270870 12.938827 3.289950 0.668907 0.099374 0.014852 0.002023 0.001798
13 16 0.746050 3.423866 4.185757 22.582010 41.566798 22.961773 3.847981 0.547894 0.102682 0.026213 0.004887 0.004086
13 17 62.587414 30.472704 4.118184 2.088958 0.542157 0.100732 0.031998 0.025591 0.019276 0.007964 0.001645 0.003380
13 18 28.674720 45.537724 10.876420 9.725193 3.983616 0.937270 0.170818 0.047074 0.021557 0.012291 0.004919 0.008399
13 19 0.017769 0.016650 0.040277 0.827163 17.422079 42.987673 29.276243 6.754676 1.906159 0.457346 0.109400 0.184567
13 20 0.102156 0.225617 1.018393 10.281188 39.501354 32.085174 12.620808 2.669886 0.884381 0.295300 0.125587 0.190157
13 21 7.132663 14.350567 25.982067 32.207273 12.936481 3.608442 1.927508 0.842749 0.485287 0.191926 0.100784 0.234254
13 22 0.012054 0.051452 0.176525 1.159369 8.171167 23.563592 34.157902 15.856258 9.699962 4.475473 1.807859 0.868387
13 23 0.001313 0.002732 0.005809 0.022947 0.113182 0.734854 6.645999 16.567343 33.792238 25.311956 12.351525 4.450103
13 24 0.001063 0.003866 0.016297 0.122103 1.033012 6.756203 32.017841 30.093644 18.360831 7.090977 3.017641 1.486520
13 25 0.000792 0.002935 0.011158 0.063887 0.417649 2.546385 10.386917 24.162768 29.240331 19.907690 8.707660 4.551829
13 26 0.000072 0.000185 0.000399 0.001061 0.003605 0.013109 0.047601 0.213244 1.152248 5.479086 16.859549 76.229847
13 27 0.000095 0.000203 0.000395 0.000982 0.002481 0.006895 0.020529 0.075621 0.303671 1.221692 4.238509 94.128927
13 28 0.000425 0.000828 0.001508 0.003580 0.009249 0.025402 0.075513 0.259384 0.896673 2.702964 6.466698 89.557778
13 29 0.000294 0.000559 0.000885 0.001630 0.003125 0.006778 0.015143 0.036862 0.095562 0.272262 0.753836 98.813063
13 30 0.000350 0.000497 0.000675 0.001246 0.002235 0.003685 0.005788 0.009790 0.017249 0.034452 0.072188 99.851843
13 31 0.000611 0.000888 0.001168 0.001996 0.003479 0.005983 0.010293 0.019175 0.037097 0.076224 0.155684 99.687402
13 32 0.000605 0.000921 0.001260 0.002116 0.003458 0.005482 0.008840 0.015387 0.027295 0.051400 0.098532 99.784702
13 33 0.000587 0.000788 0.000985 0.001654 0.002807 0.004123 0.005714 0.008196 0.012011 0.018955 0.030744 99.913437
13 34 0.000832 0.001293 0.001623 0.002464 0.004102 0.006462 0.009341 0.013282 0.019380 0.030393 0.047778 99.863053
13 35 0.001125 0.001792 0.002269 0.003413 0.005689 0.009198 0.013713 0.020006 0.029958 0.047941 0.075951 99.788944
13 36 0.001117 0.001670 0.002107 0.003296 0.005708 0.008892 0.012677 0.017914 0.025888 0.039126 0.057863 99.823742
13 37 0.000369 0.000514 0.000711 0.001233 0.002313 0.003588 0.004938 0.006944 0.009951 0.014619 0.020990 99.933830
13 38 0.000582 0.000829 0.001137 0.001957 0.003683 0.005773 0.008034 0.011593 0.017396 0.026238 0.037847 99.884934
13 39 0.000790 0.001114 0.001473 0.002463 0.004634 0.007393 0.010355 0.014670 0.021305 0.030903 0.042460 99.862442
13 40 0.000607 0.000839 0.001140 0.002004 0.003883 0.006171 0.008511 0.011872 0.016823 0.024117 0.033120 99.890915
13 41 0.000713 0.001089 0.001432 0.002256 0.004184 0.006928 0.009751 0.013382 0.018894 0.027658 0.038717 99.874999
13 42 0.001092 0.001713 0.002185 0.003200 0.005623 0.009232 0.013027 0.017611 0.024154 0.034279 0.046642 99.841245
13 43 0.000994 0.001332 0.001709 0.002826 0.005169 0.007909 0.010566 0.014245 0.019411 0.026617 0.034933 99.874291
13 44 0.000781 0.001015 0.001301 0.002189 0.004059 0.006133 0.008096 0.010885 0.014758 0.020107 0.026271 99.904404
13 45 0.001116 0.001395 0.001708 0.002792 0.005033 0.007308 0.009371 0.012526 0.017042 0.022908 0.029328 99.889473
13 46 0.001045 0.001348 0.001676 0.002687 0.004763 0.007025 0.009151 0.012105 0.016053 0.021349 0.027309 99.895485
13 47 0.000782 0.001098 0.001388 0.002181 0.003961 0.006197 0.008305 0.010875 0.014239 0.019105 0.024715 99.907150
13 48 0.000821 0.001171 0.001568 0.002503 0.004268 0.006278 0.008272 0.010894 0.014243 0.018970 0.024646 99.906371
13 49 0.001294 0.001573 0.001820 0.002865 0.005115 0.007559 0.009713 0.012698 0.016758 0.022301 0.028525 99.889778
13 50 0.000723 0.001041 0.001430 0.002369 0.004174 0.006301 0.008461 0.011226 0.014630 0.019227 0.024473 99.905945
13 51 0.001029 0.001274 0.001579 0.002627 0.004752 0.007051 0.009220 0.012250 0.016158 0.021209 0.026893 99.895958
13 52 0.000889 0.001298 0.001690 0.002653 0.004656 0.007118 0.009617 0.012984 0.017674 0.024174 0.031854 99.885389
13 53 0.000659 0.000935 0.001212 0.001950 0.003577 0.005653 0.007787 0.010661 0.014730 0.020833 0.028421 99.903583
13 54 0.000476 0.000666 0.000873 0.001460 0.002793 0.004495 0.006262 0.008580 0.011658 0.016171 0.021605 99.924963
13 55 0.000511 0.000735 0.000968 0.001597 0.003021 0.004809 0.006631 0.009131 0.012676 0.017890 0.024318 99.917711
13 56 0.000488 0.000725 0.000970 0.001592 0.002995 0.004827 0.006774 0.009565 0.013924 0.021087 0.030906 99.906149
13 57 0.000883 0.001268 0.001626 0.002511 0.004365 0.006693 0.009180 0.012715 0.017798 0.025270 0.034715 99.882981
13 58 0.000781 0.001076 0.001397 0.002265 0.004073 0.006185 0.008235 0.011009 0.014776 0.020412 0.027558 99.902230
13 59 0.000725 0.000937 0.001230 0.002131 0.003959 0.005916 0.007850 0.010815 0.015062 0.021075 0.028307 99.901991
13 60 0.000812 0.001323 0.001690 0.002451 0.004343 0.007150 0.009930 0.013248 0.018133 0.026353 0.037151 99.877417
13 61 0.000802 0.001159 0.001632 0.002777 0.005025 0.007876 0.010922 0.015137 0.020893 0.029758 0.041280 99.862741
13 62 0.001875 0.002779 0.003344 0.004884 0.008649 0.014133 0.019794 0.027243 0.038214 0.054300 0.073266 99.751518
13 63 0.001135 0.001487 0.001989 0.003543 0.006717 0.010453 0.014345 0.020303 0.028866 0.040364 0.053482 99.817316
13 64 0.000412 0.000590 0.000840 0.001559 0.003167 0.005410 0.007993 0.011828 0.017527 0.026330 0.037920 99.886421
13 65 0.000577 0.000896 0.001219 0.002063 0.004165 0.007255 0.010526 0.015182 0.023056 0.036214 0.053674 99.845173
13 66 0.001737 0.002444 0.003049 0.004797 0.008849 0.014641 0.021129 0.030168 0.043168 0.061455 0.083021 99.725544
13 67 0.000795 0.001149 0.001544 0.002598 0.004983 0.008282 0.011714 0.016154 0.022590 0.032688 0.045748 99.851754
13 68 0.000824 0.001211 0.001635 0.002620 0.004663 0.007455 0.010561 0.014774 0.020733 0.030055 0.042729 99.862734
13 69 0.001098 0.001475 0.001914 0.003210 0.006111 0.009981 0.014157 0.020352 0.030229 0.045693 0.066283 99.799499
13 70 0.001426 0.002232 0.003158 0.004984 0.008809 0.014447 0.021045 0.029981 0.042912 0.062025 0.086413 99.722569
13 71 0.001627 0.002215 0.003040 0.005234 0.009876 0.015889 0.022209 0.030637 0.042152 0.057926 0.076695 99.732497
13 72 0.001431 0.002237 0.003171 0.005236 0.009814 0.016581 0.023785 0.032567 0.044972 0.063542 0.086021 99.710646
13 73 0.001874 0.002832 0.003893 0.006443 0.012203 0.020638 0.029648 0.041162 0.057592 0.080844 0.108073 99.634798
13 74 0.000966 0.001445 0.002070 0.003594 0.006936 0.011900 0.017639 0.025644 0.037594 0.056253 0.080517 99.755445
13 75 0.000825 0.001231 0.001745 0.003061 0.006049 0.010593 0.015762 0.022857 0.033486 0.050810 0.074128 99.779455
13 76 0.001494 0.002504 0.003459 0.005295 0.009497 0.016344 0.023980 0.033278 0.046705 0.068655 0.097647 99.691143
13 77 0.002138 0.003141 0.004309 0.007125 0.012806 0.020299 0.028188 0.039514 0.056726 0.082750 0.116618 99.626390
13 78 0.002836 0.003377 0.004379 0.007857 0.014339 0.021028 0.028107 0.040932 0.061267 0.088944 0.123434 99.603496
13 79 0.002854 0.003556 0.004480 0.007627 0.014029 0.021471 0.029568 0.043661 0.066540 0.098643 0.138554 99.569021
13 80 0.001757 0.002319 0.002956 0.004988 0.009301 0.014869 0.020906 0.030436 0.045878 0.069853 0.102583 99.694158
13 81 0.000997 0.001442 0.002021 0.003571 0.007078 0.012134 0.017790 0.026005 0.038823 0.059164 0.086469 99.744507
13 82 0.001150 0.001913 0.002526 0.003832 0.007304 0.013446 0.020723 0.030627 0.047054 0.075149 0.113064 99.683210
13 83 0.001162 0.001672 0.002286 0.003908 0.007454 0.012597 0.018792 0.028777 0.045749 0.073644 0.112455 99.691506
13 84 0.001456 0.002031 0.002610 0.004222 0.007716 0.012520 0.017780 0.025661 0.038429 0.058942 0.087513 99.741123
13 85 0.001794 0.002413 0.003166 0.005293 0.009741 0.015429 0.021570 0.030874 0.045395 0.066889 0.094572 99.702864
13 86 0.001574 0.001963 0.002604 0.004760 0.009396 0.015002 0.021190 0.032071 0.051098 0.079410 0.114440 99.666493
13 87 0.002031 0.002946 0.003986 0.006632 0.012369 0.020344 0.029369 0.043192 0.065722 0.099456 0.142593 99.571360
13 88 0.002105 0.003005 0.004023 0.006632 0.012251 0.020086 0.028513 0.040424 0.058898 0.087293 0.124560 99.612211
13 89 0.002896 0.003891 0.005150 0.008708 0.016243 0.026457 0.037478 0.053281 0.077255 0.112150 0.155554 99.500936
13 90 0.003566 0.005139 0.006996 0.011734 0.021998 0.036338 0.051821 0.074409 0.110984 0.164570 0.228717 99.283729
13 91 0.005463 0.007864 0.009976 0.015526 0.028878 0.049591 0.071047 0.097039 0.134970 0.190280 0.253001 99.136370
13 92 0.003936 0.005583 0.007796 0.013519 0.026013 0.044021 0.062799 0.087339 0.124865 0.182328 0.254155 99.187645
13 93 0.006124 0.010074 0.013377 0.019804 0.036015 0.064146 0.094209 0.126826 0.173604 0.245760 0.331013 98.879047
13 94 0.006892 0.009767 0.013316 0.022160 0.041369 0.069207 0.097865 0.133405 0.184442 0.256209 0.338356 98.827015
13 95 0.005442 0.008483 0.012733 0.021789 0.040279 0.066906 0.095631 0.131892 0.182849 0.251453 0.328132 98.854410
13 96 0.009808 0.013169 0.017827 0.030105 0.054964 0.084739 0.111709 0.148057 0.202282 0.271485 0.344315 98.711542
13 97 0.008842 0.013772 0.020254 0.033449 0.059653 0.095318 0.130750 0.173477 0.232342 0.307349 0.386476 98.538320
13 98 0.011014 0.015963 0.022152 0.035986 0.064047 0.100797 0.135017 0.176422 0.235076 0.311133 0.391395 98.501003
13 99 0.013260 0.020534 0.029032 0.045214 0.077044 0.119068 0.157086 0.199037 0.255511 0.328493 0.405056 98.350666
13 100 0.009289 0.013952 0.019860 0.032251 0.057061 0.090373 0.122460 0.161264 0.215844 0.287635 0.364592 98.625420
13 101 0.011013 0.015342 0.021152 0.034765 0.061245 0.093818 0.123494 0.161132 0.214878 0.284569 0.359129 98.619463
13 102 0.005500 0.008360 0.012250 0.020733 0.038180 0.062956 0.089277 0.123443 0.172860 0.240007 0.315526 98.910909
13 103 0.005693 0.007352 0.009875 0.017265 0.032581 0.051903 0.070900 0.097826 0.139183 0.197138 0.264730 99.105557
13 104 0.005692 0.009030 0.011632 0.017019 0.030267 0.052179 0.074849 0.101096 0.141040 0.203299 0.278022 99.075873
13 105 0.004241 0.006461 0.008359 0.012830 0.023922 0.042362 0.061886 0.086064 0.124660 0.186997 0.263749 99.178469
13 106 0.001642 0.002383 0.003407 0.006060 0.011958 0.020774 0.030537 0.044000 0.065236 0.099863 0.146629 99.567509
13 107 0.002291 0.002858 0.003805 0.006842 0.013056 0.020448 0.028199 0.040753 0.061317 0.091580 0.129956 99.598896
13 108 0.002366 0.003056 0.003907 0.006720 0.012932 0.021213 0.030639 0.046378 0.073139 0.113340 0.163831 99.522480
13 109 0.001308 0.001809 0.002495 0.004468 0.008870 0.015179 0.022298 0.033038 0.050453 0.078316 0.115690 99.666075
13 110 0.001044 0.001540 0.002165 0.003761 0.007260 0.012119 0.017468 0.025099 0.037149 0.056058 0.080679 99.755657
13 111 0.001772 0.002182 0.002725 0.004699 0.008948 0.014284 0.020060 0.029410 0.044620 0.067012 0.094499 99.709789
13 112 0.000928 0.001358 0.001858 0.003187 0.006210 0.010585 0.015630 0.023258 0.035555 0.055229 0.081157 99.765043
13 113 0.000807 0.001116 0.001545 0.002765 0.005432 0.008975 0.012623 0.017591 0.024844 0.036374 0.051220 99.836714
13 114 0.001389 0.002251 0.002691 0.003645 0.006266 0.010216 0.013848 0.017629 0.023175 0.032739 0.044801 99.841347
13 115 0.001119 0.001481 0.001883 0.003058 0.005420 0.008158 0.010794 0.014643 0.020549 0.029944 0.042390 99.860563
13 116 0.000808 0.001149 0.001483 0.002363 0.004243 0.006701 0.009254 0.012845 0.018179 0.026635 0.037828 99.878513
13 117 0.000544 0.000736 0.000965 0.001649 0.003125 0.004904 0.006680 0.009210 0.012827 0.018324 0.025250 99.915791
13 118 0.000493 0.000697 0.000918 0.001517 0.002805 0.004332 0.005846 0.007978 0.011019 0.015668 0.021478 99.927250
13 119 0.000519 0.000729 0.000947 0.001536 0.002783 0.004325 0.005889 0.008134 0.011416 0.016762 0.023962 99.922996
13 120 0.000392 0.000611 0.000797 0.001224 0.002233 0.003672 0.005178 0.007187 0.010170 0.015389 0.022643 99.930502
13 121 0.000369 0.000501 0.000644 0.001087 0.002051 0.003165 0.004239 0.005820 0.008096 0.011737 0.016479 99.945810
13 122 0.000329 0.000452 0.000589 0.000997 0.001848 0.002835 0.003841 0.005407 0.007754 0.011589 0.016793 99.947569
13 123 0.000309 0.000482 0.000634 0.001001 0.001819 0.002955 0.004183 0.006016 0.008917 0.014201 0.022034 99.937448
13 124 0.000364 0.000515 0.000667 0.001099 0.002024 0.003178 0.004344 0.006153 0.008993 0.013890 0.020894 99.937877
13 125 0.000349 0.000508 0.000662 0.001101 0.002071 0.003297 0.004521 0.006528 0.009983 0.016147 0.025012 99.929821
13 126 0.000301 0.000420 0.000567 0.000992 0.001817 0.002822 0.003953 0.005921 0.009114 0.014659 0.023149 99.936283
13 127 0.000208 0.000347 0.000466 0.000743 0.001413 0.002503 0.003782 0.005800 0.009333 0.016271 0.027336 99.931797
13 128 0.000374 0.000505 0.000692 0.001291 0.002495 0.004072 0.006016 0.009830 0.016399 0.026942 0.041744 99.889644
13 129 0.000265 0.000375 0.000512 0.000935 0.001805 0.003064 0.004721 0.008069 0.014259 0.025734 0.044605 99.895659
13 130 0.000263 0.000412 0.000542 0.000867 0.001591 0.002819 0.004505 0.007629 0.013363 0.024832 0.044838 99.898340
13 131 0.000201 0.000249 0.000325 0.000632 0.001265 0.002000 0.002833 0.004643 0.007965 0.014064 0.024305 99.941517
13 132 0.000203 0.000290 0.000404 0.000774 0.001599 0.002996 0.005088 0.009587 0.018797 0.036914 0.067801 99.855547
13 133 0.000154 0.000241 0.000333 0.000590 0.001206 0.002494 0.004846 0.010389 0.023371 0.054262 0.119156 99.782957
13 134 0.000121 0.000167 0.000234 0.000468 0.000983 0.001821 0.003144 0.006365 0.013647 0.030263 0.064507 99.878281
13 135 0.000077 0.000105 0.000153 0.000328 0.000694 0.001254 0.002077 0.003977 0.008007 0.017674 0.039452 99.926207
13 136 0.000137 0.000240 0.000377 0.000749 0.001696 0.004090 0.009616 0.024873 0.067028 0.186568 0.479120 99.225507
13 137 0.000106 0.000183 0.000322 0.000757 0.002007 0.005329 0.014257 0.042935 0.131103 0.385957 0.982754 98.434288
13 138 0.000071 0.000109 0.000173 0.000399 0.000934 0.001993 0.004139 0.010177 0.025738 0.067903 0.175112 99.713251
13 139 0.000172 0.000283 0.000485 0.001151 0.002719 0.006137 0.013930 0.036692 0.100325 0.281290 0.750148 98.806665
13 140 0.000690 0.001687 0.003855 0.010839 0.040232 0.141016 0.445144 1.376658 3.936558 9.111988 15.144357 69.786976
13 141 0.000459 0.000984 0.002432 0.008321 0.029945 0.085291 0.217786 0.612896 1.734856 4.244194 8.214308 84.848528
13 142 0.000253 0.000486 0.000940 0.002641 0.008700 0.025819 0.066544 0.177676 0.468882 1.189396 2.626342 95.432324
13 143 0.008476 0.021016 0.061007 0.235750 0.862720 2.150790 4.355930 8.155516 13.278949 17.424586 17.449414 35.995844
13 144 0.017216 0.034149 0.103210 0.453693 1.627143 3.370571 5.585720 9.255587 13.792019 16.249280 15.090872 34.420537
13 145 0.001534 0.002804 0.005838 0.018507 0.064995 0.176874 0.403199 0.942063 2.116439 4.225547 7.123805 84.918396
13 146 0.012859 0.022594 0.049358 0.168921 0.609677 1.402963 2.463632 4.316560 7.461299 11.220246 13.620968 58.650923
13 147 0.568715 1.021343 1.819918 3.714811 6.829394 9.920357 11.822929 12.735817 12.383603 10.435151 7.736038 21.011926
13 148 0.114816 0.188360 0.412235 1.229183 3.155170 5.214179 7.084041 9.706643 12.331783 12.936765 11.435986 36.190841
13 149 0.008206 0.015090 0.031062 0.093190 0.336632 0.899197 1.799664 3.312263 5.770552 8.786702 11.059779 67.887661
13 150 0.365011 0.601169 0.985833 2.016642 4.034757 5.975626 7.241150 8.598195 9.938857 10.430143 9.767282 40.045337
13 151 0.335512 0.614861 1.108428 2.410708 4.944422 7.383782 8.820911 9.936396 10.564978 9.974858 8.472837 35.432306
13 152 0.017905 0.028359 0.052200 0.141835 0.428564 0.947867 1.696659 3.057682 5.368069 8.108674 10.059357 70.092823
13 153 0.008391 0.015797 0.035639 0.111368 0.378533 0.897782 1.604007 2.703883 4.446625 6.662894 8.667450 74.467630
13 154 0.051110 0.127828 0.247113 0.486463 1.121118 2.336880 3.820153 5.359222 7.124117 8.771149 9.491783 61.063066
13 155 0.017653 0.028053 0.051881 0.134998 0.370460 0.774726 1.316908 2.203561 3.615048 5.448276 7.238786 78.799652
13 156 0.002829 0.005706 0.010418 0.022608 0.059708 0.149024 0.311239 0.619379 1.223918 2.254823 3.593240 91.747108
13 157 0.001690 0.002793 0.005170 0.013049 0.037078 0.089965 0.186060 0.388919 0.817485 1.596541 2.726964 94.134287
13 158 0.002777 0.004517 0.008129 0.019526 0.051438 0.116767 0.227115 0.442983 0.853621 1.535413 2.489402 94.248314
13 159 0.002303 0.004604 0.007717 0.014569 0.033203 0.075201 0.143484 0.255941 0.456772 0.821914 1.376831 96.807461
13 160 0.001501 0.002372 0.003757 0.007440 0.015588 0.030446 0.053368 0.093946 0.166330 0.300220 0.523211 98.801825
13 161 0.000991 0.001628 0.002671 0.005446 0.011801 0.023717 0.042884 0.078890 0.148608 0.285758 0.525162 98.872446
13 162 0.002403 0.003655 0.005959 0.013633 0.035225 0.079935 0.158272 0.324779 0.673023 1.297264 2.209656 95.196200
13 163 0.001143 0.002063 0.004033 0.010029 0.026398 0.059565 0.114799 0.223385 0.441037 0.846022 1.491607 96.779919
13 164 0.010921 0.019148 0.030453 0.060185 0.137199 0.283956 0.495113 0.850827 1.471878 2.443274 3.675607 90.521439
13 165 0.006353 0.010503 0.019091 0.046392 0.123837 0.283627 0.542465 1.016756 1.883150 3.340725 5.372727 87.354378
13 166 0.010666 0.019223 0.035910 0.083394 0.216187 0.511916 1.037494 2.003786 3.740343 6.498414 9.593872 76.248798
13 167 0.029164 0.046633 0.080062 0.194758 0.551191 1.257045 2.358062 4.240744 7.404966 11.830855 15.187147 56.819373
13 168 0.207943 0.173420 0.290245 0.878748 2.463205 4.416366 6.419336 9.814520 14.379130 16.947597 14.842104 29.167385
13 169 1.100895 1.296392 2.066036 4.818642 9.974666 14.660157 16.490290 15.778017 12.266798 7.837861 4.465103 9.245141
13 170 1.241167 1.898403 4.168601 11.217147 19.319165 20.006961 15.120734 10.105666 6.171565 3.567864 2.052171 5.130559
13 171 0.021103 0.028639 0.076752 0.479666 2.750094 8.314978 17.280311 25.715326 21.242075 11.022519 4.754533 8.314005
13 172 2.365444 1.825686 3.836279 14.314729 27.513473 21.304665 11.361144 6.424844 3.693710 2.060195 1.139104 4.160727
13 173 36.262424 24.583977 13.491324 8.931595 5.790338 3.294237 1.817124 1.140758 0.734569 0.467570 0.311874 3.174211
13 174 0.674745 0.886280 2.882732 14.884513 31.594835 21.904568 10.132920 5.512524 3.231735 1.807653 1.031462 5.456030
13 175 0.149510 0.162490 0.650445 6.634899 30.105908 28.263928 13.487347 7.013688 3.980376 2.202633 1.219894 6.128883
13 176 49.859178 21.794576 9.353565 5.829812 3.765204 2.278685 1.502172 1.161924 0.843038 0.506053 0.292641 2.813155
13 177 13.420200 13.245104 15.697268 22.481752 18.624851 8.369714 3.075393 1.342725 0.687898 0.416969 0.290777 2.347346
13 178 0.013821 0.019599 0.057592 0.526748 4.650550 14.711671 22.399708 24.209810 17.004151 7.916429 2.929722 5.560201
13 179 0.041666 0.064308 0.212389 1.619329 8.913995 17.640639 20.072673 19.347607 14.532815 8.064351 3.677615 5.812614
13 180 0.169248 0.771947 2.662508 7.341355 15.996776 22.246846 19.585803 13.096313 7.794993 4.284055 2.181185 3.868969
13 181 0.001227 0.002826 0.009553 0.059716 0.438639 2.097524 6.571703 15.297381 23.770172 22.976182 14.250858 14.524219
13 182 0.000364 0.000856 0.001865 0.005529 0.020612 0.071882 0.244632 0.920142 3.438311 9.724656 17.532828 68.038329
13 183 0.000750 0.001780 0.004698 0.016454 0.064385 0.227961 0.735744 2.278648 5.872689 11.164531 15.448980 64.183378
13 184 0.000733 0.001315 0.003133 0.012096 0.051435 0.180601 0.596249 2.042195 5.832859 11.393488 15.204016 64.681879
13 185 0.000131 0.000227 0.000401 0.001030 0.002965 0.007997 0.021121 0.064713 0.212495 0.658442 1.709263 97.321214
13 186 0.000065 0.000119 0.000189 0.000378 0.000835 0.001815 0.003858 0.009213 0.023664 0.065563 0.179177 99.715126
13 187 0.000088 0.000134 0.000220 0.000488 0.001092 0.002333 0.005171 0.013090 0.032924 0.081442 0.193126 99.669891
13 188 0.000087 0.000132 0.000200 0.000418 0.000957 0.002063 0.004442 0.011125 0.029400 0.078524 0.196153 99.676500
13 189 0.000115 0.000187 0.000258 0.000431 0.000811 0.001494 0.002632 0.004878 0.009473 0.020154 0.043581 99.915989
13 190 0.000126 0.000190 0.000254 0.000418 0.000757 0.001240 0.001881 0.002981 0.004894 0.008854 0.016414 99.961989
13 191 0.000118 0.000155 0.000201 0.000346 0.000644 0.001030 0.001554 0.002552 0.004292 0.007730 0.014204 99.967177
13 192 0.000132 0.000195 0.000262 0.000442 0.000809 0.001314 0.002067 0.003553 0.006324 0.012017 0.023502 99.949381
13 193 0.000128 0.000174 0.000229 0.000401 0.000744 0.001123 0.001541 0.002253 0.003381 0.005400 0.008790 99.975834
13 194 0.000164 0.000231 0.000300 0.000492 0.000883 0.001316 0.001782 0.002536 0.003704 0.005764 0.009083 99.973743
13 195 0.000156 0.000236 0.000302 0.000468 0.000835 0.001330 0.001947 0.002939 0.004526 0.007568 0.012843 99.966848
13 196 0.000173 0.000247 0.000325 0.000533 0.000960 0.001444 0.002006 0.002952 0.004446 0.007089 0.011343 99.968483
13 197 0.000166 0.000228 0.000301 0.000519 0.000989 0.001495 0.002001 0.002786 0.003982 0.006016 0.009045 99.972473
13 198 0.000186 0.000267 0.000357 0.000596 0.001089 0.001651 0.002262 0.003214 0.004660 0.007063 0.010598 99.968062
13 199 0.000270 0.000389 0.000479 0.000752 0.001415 0.002274 0.003213 0.004696 0.007255 0.011859 0.018834 99.948565
13 200 0.000263 0.000376 0.000501 0.000836 0.001530 0.002368 0.003304 0.004721 0.006850 0.010374 0.015636 99.953239
13 201 0.000224 0.000312 0.000417 0.000724 0.001393 0.002194 0.003046 0.004320 0.006280 0.009526 0.014173 99.957388
13 202 0.000294 0.000444 0.000581 0.000922 0.001692 0.002734 0.003872 0.005463 0.007942 0.012224 0.018535 99.945303
13 203 0.000390 0.000544 0.000715 0.001185 0.002185 0.003443 0.004838 0.006910 0.010097 0.015357 0.022982 99.931353
13 204 0.000340 0.000553 0.000727 0.001099 0.002044 0.003536 0.005235 0.007369 0.010623 0.016414 0.024931 99.927126
13 205 0.000324 0.000461 0.000641 0.001112 0.002116 0.003439 0.004995 0.007338 0.011028 0.017139 0.026051 99.925356
13 206 0.000405 0.000576 0.000763 0.001276 0.002401 0.003887 0.005628 0.008376 0.013004 0.020821 0.032523 99.910339
13 207 0.000442 0.000637 0.000860 0.001429 0.002637 0.004178 0.005893 0.008344 0.012023 0.017886 0.026163 99.919506
13 208 0.000481 0.000665 0.000878 0.001478 0.002786 0.004530 0.006549 0.009561 0.014222 0.021757 0.032522 99.904570
13 209 0.000610 0.000907 0.001230 0.002034 0.003822 0.006402 0.009623 0.014802 0.023843 0.039369 0.062586 99.834772
13 210 0.000602 0.000871 0.001146 0.001847 0.003419 0.005628 0.008197 0.012008 0.018236 0.028904 0.044804 99.874336
13 211 0.000765 0.001058 0.001387 0.002279 0.004162 0.006602 0.009283 0.013064 0.018589 0.027429 0.039926 99.875454
13 212 0.001044 0.001482 0.001985 0.003293 0.006130 0.010171 0.015195 0.023209 0.036749 0.058547 0.088419 99.753775
13 213 0.000886 0.001319 0.001819 0.003133 0.006298 0.011092 0.016846 0.025928 0.042238 0.069740 0.107475 99.713223
13 214 0.001184 0.001631 0.002158 0.003543 0.006396 0.010143 0.014494 0.021050 0.030922 0.046111 0.066668 99.795700
13 215 0.001969 0.002329 0.002854 0.004874 0.009070 0.013831 0.018527 0.025760 0.036990 0.054122 0.076526 99.753146
13 216 0.002147 0.003651 0.004728 0.006832 0.012769 0.023880 0.037289 0.054447 0.082148 0.125239 0.175697 99.471176
13 217 0.001848 0.002945 0.004032 0.006405 0.012110 0.021278 0.031055 0.043171 0.062325 0.094368 0.136834 99.583628
13 218 0.002180 0.002940 0.003905 0.006541 0.012003 0.019112 0.026628 0.037313 0.053202 0.076434 0.104997 99.654741
13 219 0.002008 0.002980 0.004141 0.006914 0.013062 0.022066 0.032151 0.046011 0.066955 0.098150 0.136513 99.569050
13 220 0.002453 0.003740 0.005476 0.009476 0.018092 0.030657 0.044928 0.064330 0.092094 0.129372 0.171565 99.427819
13 221 0.004606 0.006077 0.007956 0.013232 0.024183 0.037780 0.051034 0.069419 0.096410 0.132439 0.172183 99.384684
13 222 0.003839 0.005943 0.008394 0.013420 0.023920 0.038714 0.053619 0.071299 0.095777 0.130912 0.171181 99.382982
13 223 0.002467 0.003812 0.005524 0.009195 0.017246 0.029542 0.042933 0.058787 0.079844 0.110224 0.144716 99.495709
13 224 0.003286 0.005569 0.007738 0.011601 0.021148 0.036150 0.050232 0.063235 0.079831 0.104861 0.131177 99.485176
13 225 0.002215 0.003244 0.004618 0.007681 0.014093 0.022328 0.030231 0.039665 0.052034 0.069399 0.088102 99.666391
13 226 0.001757 0.002691 0.003803 0.006097 0.010919 0.017020 0.022866 0.029923 0.039129 0.051726 0.065051 99.749023
13 227 0.001859 0.002636 0.003592 0.005867 0.010591 0.015932 0.020737 0.027047 0.035511 0.046559 0.057725 99.771942
13 228 0.001783 0.002616 0.003552 0.005623 0.009992 0.015189 0.019887 0.025733 0.033256 0.043430 0.053789 99.785151
13 229 0.001345 0.002028 0.002800 0.004424 0.007868 0.012054 0.016082 0.021317 0.028071 0.037101 0.046131 99.820782
13 230 0.002249 0.002894 0.003802 0.006241 0.010760 0.015492 0.019559 0.025286 0.032718 0.043108 0.054546 99.783348
14 15 0.000000 0.000000 0.000000 0.000000 0.000000 0.000000 0.000000 0.000000 0.000000 0.000000 0.000000 0.000000
14 16 5.228518 22.421084 17.783097 28.748025 17.634766 6.252417 1.501685 0.348236 0.068164 0.011597 0.001587 0.000819
14 17 37.168085 49.529696 8.177989 3.685897 1.094088 0.259068 0.056049 0.017453 0.006906 0.003009 0.000753 0.001008
14 18 9.821317 41.846452 22.102790 18.127574 5.966802 1.605223 0.358229 0.099450 0.042738 0.020701 0.005465 0.003257
14 19 0.049961 0.250695 0.314300 2.951941 25.165423 52.377800 16.129354 2.329934 0.324876 0.076701 0.014605 0.014408
14 20 0.013860 0.027358 0.068442 0.823001 15.996611 50.588464 28.196860 3.532228 0.538193 0.115606 0.031846 0.067530
14 21 0.025856 0.076806 0.171371 0.947036 9.700365 41.483192 40.326721 6.092408 0.840705 0.199312 0.065216 0.071017
14 22 0.001245 0.002675 0.009316 0.055136 0.213786 0.781400 5.989117 19.870941 49.771685 19.837634 2.994830 0.472233
14 23 0.000200 0.001184 0.002342 0.002844 0.013288 0.054227 0.229187 0.564551 6.332652 31.908637 48.400920 12.489965
14 24 0.000129 0.000327 0.000619 0.002151 0.009759 0.046848 0.344718 1.118944 6.250625 19.539474 40.410013 32.276391
14 25 0.000080 0.000222 0.000555 0.001841 0.004500 0.017020 0.104739 0.264584 0.943345 3.035481 14.055328 81.572307
14 26 0.000013 0.000022 0.000046 0.000144 0.000359 0.000896 0.002334 0.006918 0.020138 0.066776 0.225492 99.676861
14 27 0.000017 0.000030 0.000056 0.000132 0.000260 0.000556 0.001303 0.003425 0.008615 0.024479 0.073339 99.887787
14 28 0.000065 0.000110 0.000177 0.000375 0.000708 0.001358 0.002703 0.006299 0.015203 0.041256 0.116887 99.814857
14 29 0.000094 0.000165 0.000248 0.000437 0.000723 0.001235 0.002147 0.003975 0.007416 0.015967 0.037294 99.930300
14 30 0.000183 0.000266 0.000352 0.000609 0.000986 0.001404 0.001978 0.002996 0.004599 0.007854 0.014144 99.964628
14 31 0.000292 0.000426 0.000551 0.000933 0.001587 0.002440 0.003618 0.005712 0.009319 0.016560 0.030561 99.928002
14 32 0.000353 0.000530 0.000709 0.001190 0.001934 0.002804 0.004022 0.006161 0.009501 0.015610 0.026708 99.930481
14 33 0.000573 0.000783 0.000969 0.001597 0.002642 0.003576 0.004533 0.005997 0.008111 0.011576 0.016682 99.942959
14 34 0.000718 0.001135 0.001424 0.002133 0.003512 0.005322 0.007282 0.009621 0.012915 0.018716 0.027259 99.909964
14 35 0.000902 0.001439 0.001830 0.002757 0.004618 0.007290 0.010337 0.013857 0.018702 0.027389 0.040526 99.870354
14 36 0.000775 0.001191 0.001577 0.002518 0.004378 0.006751 0.009280 0.012154 0.015903 0.022222 0.030954 99.892294
14 37 0.001459 0.002036 0.002540 0.004031 0.006896 0.009968 0.012839 0.016081 0.020248 0.026666 0.034702 99.862534
14 38 0.000526 0.000768 0.001040 0.001725 0.003180 0.004886 0.006510 0.008739 0.012081 0.017176 0.023749 99.919622
14 39 0.000689 0.000998 0.001368 0.002316 0.004330 0.006721 0.008999 0.012029 0.016383 0.022598 0.030052 99.893518
14 40 0.000599 0.000867 0.001216 0.002089 0.003899 0.006027 0.008078 0.010793 0.014574 0.020204 0.027127 99.904528
14 41 0.000808 0.001224 0.001604 0.002503 0.004636 0.007612 0.010344 0.013322 0.017450 0.024120 0.032316 99.884062
14 42 0.001102 0.001822 0.002405 0.003492 0.005977 0.009640 0.013171 0.016725 0.021260 0.028740 0.038303 99.857363
14 43 0.001017 0.001431 0.001899 0.003078 0.005466 0.008235 0.010708 0.013665 0.017465 0.023036 0.029601 99.884398
14 44 0.000873 0.001206 0.001577 0.002563 0.004530 0.006599 0.008424 0.010898 0.014269 0.018900 0.024096 99.906063
14 45 0.001067 0.001417 0.001802 0.002906 0.005098 0.007256 0.009075 0.011681 0.015336 0.020253 0.025750 99.898356
14 46 0.001083 0.001460 0.001846 0.002928 0.005083 0.007217 0.008970 0.011411 0.014795 0.019373 0.024409 99.901426
14 47 0.000827 0.001220 0.001631 0.002544 0.004322 0.006295 0.008057 0.010212 0.012965 0.017001 0.021742 99.913187
14 48 0.001012 0.001421 0.001786 0.002715 0.004569 0.006522 0.008193 0.010364 0.013240 0.017273 0.021882 99.911018
14 49 0.001250 0.001607 0.001985 0.003117 0.005258 0.007275 0.008965 0.011386 0.014619 0.018965 0.023853 99.901718
14 50 0.000839 0.001239 0.001653 0.002617 0.004528 0.006620 0.008410 0.010489 0.013069 0.016705 0.020766 99.913066
14 51 0.001062 0.001377 0.001759 0.002902 0.005061 0.007081 0.008767 0.011138 0.014235 0.018180 0.022451 99.905989
14 52 0.000807 0.001195 0.001575 0.002485 0.004374 0.006571 0.008538 0.010891 0.014015 0.018549 0.023940 99.907061
14 53 0.000662 0.000962 0.001280 0.002052 0.003639 0.005444 0.007157 0.009422 0.012539 0.017063 0.022474 99.917307
14 54 0.000563 0.000820 0.001093 0.001761 0.003153 0.004729 0.006198 0.008019 0.010357 0.013744 0.017709 99.931854
14 55 0.000562 0.000855 0.001165 0.001861 0.003325 0.005077 0.006748 0.008794 0.011398 0.015223 0.019825 99.925167
14 56 0.000416 0.000626 0.000854 0.001417 0.002703 0.004397 0.006152 0.008443 0.011639 0.016620 0.022970 99.923765
14 57 0.000733 0.001094 0.001483 0.002356 0.004074 0.005997 0.007869 0.010425 0.013890 0.018985 0.025277 99.907816
14 58 0.000866 0.001206 0.001558 0.002469 0.004264 0.006075 0.007659 0.009875 0.012880 0.017085 0.021933 99.914131
14 59 0.000845 0.001115 0.001475 0.002517 0.004538 0.006403 0.008008 0.010414 0.013655 0.017910 0.022567 99.910553
14 60 0.000820 0.001388 0.001898 0.002760 0.004607 0.007066 0.009397 0.012028 0.015536 0.021300 0.028647 99.894552
14 61 0.001128 0.001603 0.002125 0.003402 0.005884 0.008538 0.010903 0.014137 0.018600 0.025115 0.033005 99.875565
14 62 0.001541 0.002432 0.003334 0.005044 0.008242 0.012352 0.016594 0.021800 0.028386 0.038246 0.050914 99.811119
14 63 0.001730 0.002307 0.002938 0.004783 0.008383 0.011884 0.014689 0.018795 0.024808 0.032861 0.041702 99.835120
14 64 0.000538 0.000809 0.001195 0.002146 0.004121 0.006491 0.008951 0.012442 0.017434 0.024515 0.032945 99.888408
14 65 0.000406 0.000651 0.000963 0.001712 0.003494 0.006132 0.009046 0.012765 0.018075 0.026508 0.037366 99.882880
14 66 0.001720 0.002656 0.003636 0.005730 0.009789 0.014445 0.018689 0.024198 0.032244 0.044026 0.058595 99.784273
14 67 0.001062 0.001657 0.002350 0.003785 0.006661 0.010118 0.013412 0.017424 0.022783 0.030333 0.039093 99.851324
14 68 0.000897 0.001386 0.001902 0.002974 0.005252 0.008239 0.011266 0.014996 0.020137 0.027716 0.036806 99.868429
14 69 0.001131 0.001663 0.002377 0.004029 0.007510 0.011833 0.016082 0.021478 0.029069 0.039912 0.052930 99.811987
14 70 0.002931 0.004926 0.007047 0.010329 0.015983 0.021594 0.026274 0.032514 0.041763 0.053953 0.067777 99.714910
14 71 0.005179 0.006901 0.008871 0.013278 0.019512 0.024036 0.027992 0.034309 0.042427 0.051914 0.062505 99.703073
14 72 0.003198 0.005592 0.007918 0.011352 0.017885 0.025111 0.030272 0.035209 0.042387 0.053287 0.065999 99.701786
14 73 0.005979 0.009404 0.011205 0.014480 0.021074 0.027696 0.032664 0.038875 0.048086 0.060867 0.075829 99.653837
14 74 0.001747 0.002637 0.003766 0.006343 0.011844 0.018703 0.024621 0.031128 0.039737 0.051802 0.065533 99.742140
14 75 0.001242 0.001843 0.002630 0.004546 0.008708 0.014133 0.019675 0.026816 0.036440 0.049452 0.064260 99.770254
14 76 0.002347 0.003894 0.005379 0.007912 0.013029 0.019665 0.025631 0.032244 0.041323 0.055251 0.072682 99.720648
14 77 0.002930 0.004344 0.005739 0.008704 0.014386 0.020703 0.026145 0.033661 0.045068 0.061859 0.083012 99.693449
14 78 0.002771 0.003489 0.004484 0.007480 0.012982 0.018446 0.023628 0.032278 0.045482 0.063330 0.085142 99.700487
14 79 0.002291 0.003078 0.004036 0.006758 0.012225 0.018215 0.023777 0.032767 0.047366 0.068436 0.095466 99.685589
14 80 0.001669 0.002430 0.003294 0.005495 0.010028 0.015378 0.020357 0.027653 0.039422 0.057142 0.080010 99.737124
14 81 0.001038 0.001651 0.002417 0.004056 0.007514 0.012132 0.016865 0.023188 0.032655 0.047415 0.066951 99.784118
14 82 0.000627 0.001100 0.001600 0.002610 0.005175 0.009691 0.015093 0.022025 0.032692 0.051425 0.078429 99.779532
14 83 0.000681 0.001042 0.001534 0.002754 0.005555 0.009802 0.014971 0.022680 0.035147 0.056119 0.086305 99.763411
14 84 0.001142 0.001766 0.002510 0.004168 0.007609 0.012130 0.016890 0.023479 0.033691 0.049982 0.072346 99.774287
14 85 0.001512 0.002171 0.002975 0.004947 0.008977 0.013850 0.018801 0.026191 0.038084 0.056331 0.080642 99.745518
14 86 0.001189 0.001601 0.002194 0.003909 0.007662 0.012441 0.017760 0.026436 0.041250 0.064470 0.095750 99.725334
14 87 0.001485 0.002394 0.003538 0.006003 0.011327 0.019145 0.028166 0.040602 0.059715 0.089260 0.128266 99.610101
14 88 0.002068 0.003225 0.004625 0.007653 0.013940 0.022521 0.031286 0.042454 0.059062 0.084531 0.117123 99.611513
14 89 0.002670 0.003913 0.005479 0.009148 0.016659 0.026708 0.037283 0.051626 0.072945 0.104729 0.145522 99.523317
14 90 0.003234 0.004988 0.007356 0.012638 0.023505 0.038302 0.053725 0.074156 0.105155 0.151644 0.209658 99.315638
14 91 0.006868 0.010199 0.013438 0.020796 0.036653 0.058435 0.078438 0.101214 0.134547 0.184243 0.242920 99.112249
14 92 0.005323 0.008174 0.012160 0.020661 0.037899 0.061942 0.085192 0.111009 0.146628 0.200348 0.265042 99.045622
14 93 0.009360 0.016272 0.022156 0.031588 0.052955 0.086661 0.117864 0.146412 0.185422 0.246374 0.317091 98.767845
14 94 0.012070 0.017190 0.023721 0.038284 0.065518 0.099261 0.128742 0.160889 0.202583 0.259498 0.323441 98.668801
14 95 0.016474 0.024103 0.033173 0.051597 0.081831 0.111890 0.135978 0.167052 0.211001 0.263561 0.317226 98.586109
14 96 0.026075 0.030831 0.037901 0.058838 0.092045 0.120198 0.142314 0.176331 0.223711 0.275982 0.327595 98.488176
14 97 0.027159 0.036574 0.047277 0.071245 0.109053 0.142741 0.167262 0.201067 0.249041 0.302736 0.355014 98.290834
14 98 0.026925 0.034043 0.043405 0.066989 0.105376 0.140708 0.166936 0.202534 0.251264 0.306436 0.360001 98.295383
14 99 0.033399 0.043709 0.053735 0.077895 0.117781 0.154621 0.179401 0.210888 0.255168 0.306959 0.357743 98.208706
14 100 0.019273 0.026024 0.034881 0.054991 0.088940 0.123324 0.150057 0.183677 0.229382 0.283357 0.336724 98.469370
14 101 0.024033 0.028952 0.035950 0.055756 0.087850 0.117433 0.141013 0.176164 0.224909 0.280480 0.336792 98.490668
14 102 0.010789 0.015628 0.021839 0.035481 0.060341 0.088414 0.112539 0.143936 0.189393 0.246914 0.307923 98.766801
14 103 0.008593 0.011053 0.014955 0.025557 0.045269 0.066947 0.086371 0.113635 0.153000 0.204427 0.261627 99.008566
14 104 0.007620 0.012767 0.016980 0.024280 0.040725 0.066065 0.089916 0.115386 0.152857 0.211881 0.284134 98.977386
14 105 0.004871 0.008194 0.011605 0.017821 0.031243 0.052905 0.075273 0.100493 0.137370 0.198021 0.277520 99.084687
14 106 0.002109 0.003319 0.004929 0.008297 0.015129 0.025033 0.036089 0.050986 0.073270 0.107721 0.152994 99.520126
14 107 0.002108 0.002922 0.004167 0.007434 0.013851 0.021418 0.029279 0.041684 0.061914 0.091595 0.129528 99.594101
14 108 0.001883 0.002786 0.003948 0.006897 0.013266 0.021853 0.031269 0.046198 0.072039 0.113175 0.168331 99.518354
14 109 0.001720 0.002557 0.003582 0.006066 0.011080 0.017728 0.024899 0.035644 0.053135 0.080716 0.118092 99.644781
14 110 0.001178 0.001902 0.002813 0.004691 0.008431 0.013213 0.018039 0.024541 0.034693 0.050867 0.072357 99.767275
14 111 0.001574 0.002144 0.002777 0.004657 0.008668 0.013476 0.018107 0.025298 0.037751 0.057795 0.084535 99.743218
14 112 0.000871 0.001357 0.001988 0.003464 0.006563 0.010951 0.016154 0.023883 0.035679 0.054197 0.079252 99.765636
14 113 0.001105 0.001685 0.002418 0.004066 0.007199 0.010821 0.014262 0.018876 0.025566 0.036127 0.050028 99.827846
14 114 0.001437 0.002498 0.003224 0.004376 0.007065 0.010773 0.013927 0.017014 0.021491 0.029589 0.040269 99.848339
14 115 0.000881 0.001263 0.001710 0.002817 0.005061 0.007814 0.010536 0.014240 0.019651 0.028301 0.039676 99.868049
14 116 0.000795 0.001188 0.001597 0.002556 0.004481 0.006820 0.009177 0.012481 0.017279 0.024767 0.034649 99.884209
14 117 0.000619 0.000887 0.001187 0.001958 0.003520 0.005228 0.006770 0.008893 0.011890 0.016446 0.022101 99.920498
14 118 0.000459 0.000693 0.000950 0.001556 0.002796 0.004195 0.005507 0.007267 0.009704 0.013495 0.018231 99.935148
14 119 0.000440 0.000648 0.000859 0.001395 0.002518 0.003843 0.005109 0.006880 0.009489 0.013763 0.019387 99.935669
14 120 0.000348 0.000568 0.000778 0.001209 0.002162 0.003441 0.004729 0.006307 0.008399 0.012051 0.017120 99.942886
14 121 0.000340 0.000491 0.000651 0.001062 0.001915 0.002840 0.003675 0.004837 0.006420 0.008951 0.012144 99.956675
14 122 0.000247 0.000363 0.000482 0.000803 0.001491 0.002262 0.002960 0.003961 0.005444 0.007928 0.011173 99.962883
14 123 0.000192 0.000307 0.000432 0.000723 0.001373 0.002278 0.003241 0.004503 0.006183 0.009167 0.013444 99.958157
14 124 0.000295 0.000435 0.000586 0.000973 0.001780 0.002679 0.003490 0.004660 0.006339 0.009150 0.012975 99.956638
14 125 0.000302 0.000449 0.000589 0.000944 0.001682 0.002507 0.003272 0.004430 0.006155 0.009099 0.013186 99.957388
14 126 0.000228 0.000324 0.000428 0.000721 0.001312 0.001931 0.002505 0.003411 0.004752 0.006978 0.010090 99.967319
14 127 0.000140 0.000233 0.000322 0.000512 0.000927 0.001498 0.002092 0.002896 0.004052 0.006269 0.009735 99.971319
14 128 0.000225 0.000315 0.000410 0.000688 0.001252 0.001873 0.002465 0.003444 0.004930 0.007482 0.011235 99.965677
14 129 0.000129 0.000193 0.000268 0.000462 0.000864 0.001373 0.001911 0.002769 0.004122 0.006717 0.010978 99.970213
14 130 0.000100 0.000159 0.000225 0.000382 0.000700 0.001141 0.001658 0.002461 0.003688 0.006149 0.010535 99.972801
14 131 0.000136 0.000186 0.000243 0.000423 0.000766 0.001118 0.001468 0.002109 0.003177 0.005081 0.008105 99.977188
14 132 0.000114 0.000174 0.000240 0.000410 0.000751 0.001221 0.001765 0.002694 0.004349 0.007908 0.014745 99.965630
14 133 0.000062 0.000100 0.000149 0.000271 0.000519 0.000928 0.001529 0.002657 0.004798 0.009750 0.020450 99.958784
14 134 0.000061 0.000088 0.000126 0.000234 0.000443 0.000737 0.001150 0.002016 0.003734 0.007550 0.015429 99.968433
14 135 0.000045 0.000066 0.000096 0.000193 0.000381 0.000638 0.000993 0.001754 0.003252 0.006705 0.014144 99.971731
14 136 0.000043 0.000082 0.000144 0.000302 0.000678 0.001531 0.003309 0.007617 0.018226 0.048944 0.131516 99.787609
14 137 0.000036 0.000064 0.000116 0.000263 0.000630 0.001508 0.003648 0.010057 0.029425 0.092766 0.279495 99.581991
14 138 0.000025 0.000040 0.000069 0.000170 0.000401 0.000831 0.001700 0.004137 0.010548 0.029239 0.081741 99.871101
14 139 0.000052 0.000105 0.000225 0.000619 0.001581 0.003621 0.008162 0.022055 0.065085 0.206317 0.632068 99.060110
14 140 0.000175 0.000536 0.001496 0.004547 0.019639 0.087458 0.321645 1.097817 3.726424 11.126033 22.075660 61.538568
14 141 0.000173 0.000428 0.001122 0.003864 0.016740 0.065490 0.224052 0.801133 2.843312 8.427375 16.948484 70.667828
14 142 0.000116 0.000295 0.000777 0.002351 0.007268 0.021571 0.062992 0.210193 0.752573 2.625769 7.313551 89.002548
14 143 0.004969 0.018887 0.081884 0.432368 2.104194 6.344883 12.517906 18.835190 21.673370 17.838438 10.589415 9.558499
14 144 0.016711 0.053354 0.222292 1.153242 4.623360 10.291889 15.389954 18.704908 18.234679 13.460756 7.923020 9.925834
14 145 0.001108 0.002348 0.005868 0.020685 0.080369 0.274878 0.883598 2.791011 7.118258 12.670902 15.771584 60.379390
14 146 0.006834 0.016684 0.052103 0.237834 1.168850 3.514868 6.928696 11.226290 15.435392 16.840779 14.314997 30.256674
14 147 1.841406 4.739432 8.826522 13.328068 15.286619 13.865729 11.031956 8.346687 6.045676 4.137581 2.773487 9.776837
14 148 0.279822 0.608642 1.684332 4.889857 9.595555 11.846059 12.082861 12.063401 11.234899 9.119856 6.765922 19.828795
14 149 0.009520 0.017645 0.041321 0.146501 0.566031 1.612795 3.747008 7.608133 11.799831 13.511530 12.492837 48.446844
14 150 0.429835 0.788037 1.564945 3.753004 7.547584 10.254033 11.075771 11.356788 11.005088 9.457218 7.403130 25.364565
14 151 1.055644 2.336172 4.651584 8.472427 11.398530 11.333927 10.011110 8.708297 7.360261 5.904085 4.684676 24.083287
14 152 0.015989 0.029903 0.068369 0.220912 0.748532 1.833686 3.610750 6.546814 10.113830 12.175185 11.836389 52.799638
14 153 0.005100 0.009978 0.024654 0.087610 0.342064 0.956296 2.049350 3.951748 6.694532 9.383496 11.032845 65.462330
14 154 0.054600 0.174408 0.453388 1.093008 2.636806 5.017815 7.124406 8.388301 9.182891 9.496401 9.116606 47.261368
14 155 0.017337 0.031602 0.072944 0.225875 0.694557 1.575200 2.855842 4.698130 6.817600 8.515669 9.393588 65.101656
14 156 0.001920 0.004601 0.009319 0.019796 0.049516 0.121022 0.260924 0.554828 1.211342 2.458397 4.251875 91.056461
14 157 0.001790 0.003042 0.005574 0.013343 0.035335 0.082285 0.173271 0.384919 0.878586 1.816293 3.221946 93.383617
14 158 0.003297 0.005550 0.010344 0.023985 0.057854 0.125277 0.248896 0.511067 1.029347 1.857961 2.933603 93.192822
14 159 0.002588 0.005285 0.008812 0.015529 0.031989 0.066501 0.121729 0.217007 0.398138 0.738475 1.277572 97.116377
14 160 0.001646 0.002714 0.004339 0.007951 0.014590 0.025145 0.040659 0.067698 0.114958 0.201589 0.349852 99.168863
14 161 0.001185 0.001937 0.003034 0.005561 0.010429 0.018597 0.031164 0.054277 0.097280 0.179993 0.327561 99.268980
14 162 0.001502 0.002479 0.004157 0.008742 0.019985 0.042153 0.081575 0.164908 0.338559 0.664733 1.192334 97.478872
14 163 0.000944 0.001691 0.003088 0.006643 0.014954 0.030990 0.058059 0.111185 0.217220 0.423134 0.771997 98.360100
14 164 0.003589 0.007173 0.012314 0.023602 0.051938 0.111602 0.208222 0.376774 0.681468 1.219548 2.029823 95.273948
14 165 0.002595 0.004744 0.008919 0.020189 0.048448 0.106872 0.207975 0.407583 0.792971 1.486156 2.567265 94.346277
14 166 0.005586 0.011780 0.024070 0.055992 0.138254 0.302353 0.565456 1.027223 1.851452 3.209191 5.100183 87.708464
14 167 0.005148 0.011690 0.026039 0.065703 0.188715 0.494642 1.077553 2.153080 4.037845 7.034806 10.442473 74.462305
14 168 0.036116 0.058958 0.122469 0.356572 0.994703 1.896868 3.053689 5.218881 8.766868 12.707603 14.845734 51.941539
14 169 0.206337 0.403470 0.953692 2.739598 6.212810 9.557666 12.179315 14.438413 14.849892 12.475036 8.866535 17.117238
14 170 0.438566 0.969565 2.410781 6.281621 11.438444 14.491845 15.257127 14.733802 12.214957 8.294702 4.955484 8.513107
14 171 0.003830 0.008900 0.024071 0.092350 0.390902 1.277790 3.484866 8.265064 15.397166 20.506397 18.595804 31.952863
14 172 0.051798 0.087914 0.227528 1.063813 4.292877 9.519590 14.725132 19.923070 21.079344 14.599629 7.040044 7.389261
14 173 4.631964 11.857247 18.522760 22.355988 18.652558 10.661182 4.874124 2.352051 1.329073 0.842399 0.566014 3.354640
14 174 0.041059 0.130064 0.448263 1.918297 6.871914 14.226881 18.380469 18.876414 16.478918 10.813804 5.311868 6.502047
14 175 0.001908 0.002929 0.007262 0.034241 0.158797 0.574202 2.263107 9.596739 25.695997 29.958216 16.725600 14.981001
14 176 0.074290 0.277063 1.163460 6.551505 23.847318 30.836038 18.282605 8.568455 4.331612 2.236904 1.077394 2.753356
14 177 0.166821 0.484676 1.982401 9.224295 22.963019 25.593273 17.256144 10.132886 5.640761 2.818414 1.309820 2.427489
14 178 0.000485 0.001074 0.002747 0.010537 0.048115 0.175939 0.606720 2.438544 9.487174 22.448202 26.658863 38.121603
14 179 0.000461 0.001029 0.002721 0.010204 0.042926 0.137624 0.411203 1.465070 5.446012 14.968545 24.536418 52.977787
14 180 0.001873 0.007439 0.025146 0.084003 0.345085 1.316833 4.024794 9.990627 19.817024 26.121303 19.972355 18.293519
14 181 0.000113 0.000267 0.000781 0.003117 0.013550 0.050936 0.169891 0.585243 2.011993 6.192852 14.013719 76.957533
14 182 0.000013 0.000027 0.000058 0.000163 0.000419 0.001058 0.002728 0.008060 0.024089 0.078024 0.259130 99.626234
14 183 0.000034 0.000068 0.000144 0.000390 0.001045 0.002788 0.007395 0.022108 0.068378 0.219589 0.668036 99.010027
14 184 0.000085 0.000165 0.000340 0.000938 0.002654 0.007252 0.019804 0.060388 0.186176 0.553597 1.483436 97.685164
14 185 0.000027 0.000045 0.000079 0.000188 0.000447 0.001009 0.002263 0.005763 0.015170 0.041813 0.114652 99.818542
14 186 0.000017 0.000029 0.000047 0.000097 0.000189 0.000340 0.000611 0.001208 0.002416 0.005326 0.012547 99.977173
14 187 0.000030 0.000047 0.000078 0.000162 0.000317 0.000557 0.000973 0.001921 0.003909 0.008678 0.020217 99.963108
14 188 0.000029 0.000046 0.000073 0.000149 0.000308 0.000584 0.001075 0.002210 0.004709 0.010899 0.025919 99.953998
14 189 0.000046 0.000075 0.000105 0.000179 0.000326 0.000557 0.000899 0.001524 0.002669 0.005213 0.010657 99.977747
14 190 0.000058 0.000089 0.000127 0.000218 0.000385 0.000584 0.000831 0.001232 0.001855 0.003121 0.005541 99.985960
14 191 0.000057 0.000079 0.000108 0.000194 0.000370 0.000557 0.000765 0.001136 0.001747 0.002924 0.005025 99.987040
14 192 0.000077 0.000118 0.000169 0.000295 0.000540 0.000836 0.001205 0.001834 0.002863 0.004899 0.008814 99.978348
14 193 0.000131 0.000184 0.000237 0.000395 0.000704 0.001003 0.001282 0.001747 0.002482 0.003750 0.005719 99.982365
14 194 0.000135 0.000195 0.000259 0.000428 0.000768 0.001107 0.001417 0.001889 0.002590 0.003823 0.005737 99.981653
14 195 0.000107 0.000168 0.000236 0.000394 0.000731 0.001135 0.001585 0.002273 0.003342 0.005361 0.008783 99.975880
14 196 0.000182 0.000264 0.000357 0.000589 0.001047 0.001535 0.002051 0.002837 0.003965 0.005876 0.008879 99.972420
14 197 0.000204 0.000289 0.000391 0.000656 0.001172 0.001675 0.002184 0.002981 0.004117 0.005879 0.008329 99.972124
14 198 0.000195 0.000291 0.000404 0.000681 0.001238 0.001849 0.002470 0.003363 0.004619 0.006687 0.009715 99.968487
14 199 0.000256 0.000395 0.000533 0.000865 0.001624 0.002610 0.003613 0.004978 0.007106 0.010982 0.016918 99.950117
14 200 0.000367 0.000553 0.000767 0.001261 0.002169 0.003122 0.004130 0.005648 0.007828 0.011230 0.016170 99.946754
14 201 0.000222 0.000329 0.000470 0.000828 0.001586 0.002476 0.003401 0.004711 0.006589 0.009598 0.013811 99.955976
14 202 0.000240 0.000383 0.000551 0.000937 0.001792 0.002957 0.004256 0.005980 0.008428 0.012520 0.018425 99.943533
14 203 0.000489 0.000717 0.000965 0.001584 0.002858 0.004340 0.005850 0.008047 0.011437 0.016743 0.023982 99.922987
14 204 0.000404 0.000709 0.001041 0.001602 0.002761 0.004479 0.006428 0.008655 0.011533 0.016485 0.023758 99.922142
14 205 0.000361 0.000541 0.000770 0.001326 0.002502 0.003943 0.005450 0.007586 0.010896 0.016231 0.023698 99.926701
14 206 0.000352 0.000543 0.000783 0.001342 0.002544 0.004150 0.006020 0.008735 0.013006 0.020042 0.030254 99.912226
14 207 0.000637 0.000943 0.001249 0.001978 0.003513 0.005300 0.007021 0.009367 0.012923 0.018402 0.025727 99.912935
14 208 0.000588 0.000870 0.001204 0.001976 0.003509 0.005343 0.007259 0.009926 0.013879 0.020072 0.028602 99.906773
14 209 0.000454 0.000704 0.001031 0.001799 0.003499 0.005905 0.008774 0.012978 0.019717 0.030917 0.047272 99.866949
14 210 0.000594 0.000912 0.001268 0.002062 0.003790 0.006130 0.008743 0.012426 0.018222 0.027700 0.040967 99.877186
14 211 0.000914 0.001356 0.001908 0.003176 0.005665 0.008569 0.011449 0.015272 0.020701 0.028813 0.039348 99.862829
14 212 0.001098 0.001672 0.002389 0.004029 0.007376 0.011682 0.016303 0.022785 0.032852 0.048315 0.068659 99.782840
14 213 0.000678 0.001073 0.001619 0.002894 0.005835 0.010422 0.016113 0.024165 0.036645 0.056617 0.083739 99.760202
14 214 0.001475 0.002144 0.002913 0.004798 0.008717 0.013406 0.017906 0.023991 0.033087 0.046302 0.062346 99.782917
14 215 0.002393 0.003015 0.003972 0.006844 0.012254 0.017663 0.022474 0.029468 0.039592 0.053596 0.070225 99.738504
14 216 0.002050 0.003776 0.005474 0.008313 0.015196 0.026589 0.037845 0.048862 0.065067 0.093690 0.131612 99.561529
14 217 0.001832 0.003128 0.004625 0.007451 0.013762 0.023937 0.034754 0.046465 0.062409 0.087956 0.120373 99.593309
14 218 0.003616 0.004848 0.006298 0.010113 0.017441 0.025475 0.032464 0.041757 0.055343 0.074294 0.096316 99.632038
14 219 0.003084 0.004607 0.006612 0.011015 0.019554 0.030000 0.039872 0.051981 0.068664 0.092092 0.119775 99.552744
14 220 0.004379 0.006395 0.009149 0.015331 0.026674 0.039384 0.050978 0.066180 0.087802 0.116152 0.147900 99.429678
14 221 0.008977 0.010456 0.012907 0.020946 0.034783 0.046786 0.056540 0.072106 0.094867 0.121654 0.148912 99.371067
14 222 0.007482 0.010312 0.013375 0.020358 0.032954 0.046665 0.058493 0.073464 0.094192 0.120660 0.148662 99.373383
14 223 0.005185 0.007387 0.010205 0.016452 0.027918 0.040413 0.050633 0.062718 0.079356 0.101879 0.126024 99.471825
14 224 0.007708 0.011444 0.013869 0.018793 0.029464 0.042586 0.052534 0.062058 0.074915 0.093277 0.111937 99.481416
14 225 0.004717 0.005969 0.007659 0.012256 0.020450 0.028116 0.034243 0.042487 0.053095 0.065951 0.078302 99.646755
14 226 0.003483 0.004753 0.006195 0.009638 0.015793 0.021572 0.026342 0.032965 0.041570 0.051691 0.061135 99.724863
14 227 0.003435 0.004325 0.005451 0.008737 0.014673 0.019733 0.023674 0.029721 0.037736 0.046872 0.055084 99.750555
14 228 0.002999 0.003998 0.005077 0.007892 0.013106 0.017939 0.021770 0.027185 0.034150 0.042504 0.050292 99.773090
14 229 0.002062 0.002964 0.003972 0.006187 0.010322 0.014438 0.017968 0.022896 0.029289 0.037186 0.044527 99.808187
14 230 0.003092 0.003834 0.004903 0.007928 0.012993 0.017594 0.021527 0.027439 0.034723 0.043979 0.053657 99.768330
15 16 0.000000 0.000000 0.000000 0.000000 0.000000 0.000000 0.000000 0.000000 0.000000 0.000000 0.000000 0.000000
15 17 1.669330 13.354834 20.593269 43.303734 16.963476 3.438832 0.543341 0.109303 0.019337 0.003500 0.000601 0.000441
15 18 6.074147 38.079426 17.712616 12.853122 8.726027 8.734888 4.995646 2.083074 0.575400 0.138855 0.021585 0.005212
15 19 1.034146 21.671337 29.383587 16.811384 7.356019 6.434091 5.557226 4.552922 3.877953 2.507373 0.700961 0.113004
15 20 0.104649 0.547895 0.270578 0.705732 7.258699 48.984117 33.729847 6.770847 1.036368 0.388151 0.120960 0.082157
15 21 0.007243 0.011641 0.018892 0.047149 0.206941 4.210500 52.008562 36.893397 5.584709 0.749387 0.160615 0.100965
15 22 0.002741 0.011426 0.022480 0.056602 0.467049 7.924816 47.381616 26.114289 7.981104 4.363274 3.557682 2.116920
15 23 0.003097 0.005675 0.019350 0.079182 0.148314 0.266466 1.882557 9.291120 38.893868 30.090791 12.749848 6.569728
15 24 0.000380 0.004680 0.008886 0.004645 0.005483 0.012164 0.025421 0.036151 0.353976 4.273275 33.470176 61.804763
15 25 0.000192 0.000455 0.000712 0.002063 0.002455 0.006000 0.027951 0.068330 0.266454 1.193684 9.614337 88.817364
15 26 0.000042 0.000067 0.000123 0.000353 0.000542 0.001642 0.008651 0.017896 0.044026 0.138365 0.915350 98.872948
15 27 0.000078 0.000144 0.000254 0.000605 0.001189 0.002460 0.005691 0.015586 0.042826 0.121411 0.325846 99.483911
15 28 0.000119 0.000205 0.000334 0.000695 0.001256 0.002524 0.005431 0.012224 0.026098 0.062914 0.159820 99.728382
15 29 0.000192 0.000392 0.000631 0.000993 0.001355 0.002119 0.003747 0.007017 0.012902 0.026869 0.061134 99.882647
15 30 0.000351 0.000548 0.000719 0.001124 0.001655 0.002367 0.003545 0.005676 0.009221 0.016564 0.031439 99.926792
15 31 0.000362 0.000559 0.000741 0.001214 0.002031 0.003304 0.005280 0.008746 0.014847 0.027689 0.053494 99.881730
15 32 0.000503 0.000798 0.001092 0.001741 0.002698 0.003988 0.005888 0.008922 0.013555 0.022415 0.038967 99.899435
15 33 0.001060 0.001584 0.001877 0.002655 0.003939 0.005445 0.007184 0.009442 0.012414 0.017636 0.025865 99.910898
15 34 0.001241 0.002318 0.003065 0.004067 0.005615 0.008024 0.011157 0.014629 0.018890 0.026812 0.039779 99.864407
15 35 0.001286 0.002385 0.003285 0.004478 0.006232 0.009235 0.013445 0.018141 0.023633 0.033735 0.050823 99.833328
15 36 0.001388 0.002443 0.003237 0.004436 0.006320 0.009022 0.012320 0.015691 0.019444 0.026003 0.035814 99.863884
15 37 0.001667 0.002607 0.003307 0.004759 0.007247 0.010199 0.013309 0.016504 0.020168 0.026101 0.034002 99.860132
15 38 0.002102 0.003259 0.004061 0.005848 0.009328 0.014066 0.019128 0.024111 0.029804 0.039220 0.051925 99.797148
15 39 0.000867 0.001455 0.002014 0.002919 0.004490 0.006407 0.008379 0.010875 0.014304 0.019673 0.027157 99.901459
15 40 0.000716 0.001169 0.001633 0.002495 0.004171 0.006398 0.008696 0.011331 0.014612 0.019709 0.026264 99.902807
15 41 0.000830 0.001564 0.002263 0.003195 0.005083 0.008221 0.011678 0.014876 0.018248 0.024172 0.032306 99.877569
15 42 0.001157 0.002409 0.003755 0.005065 0.007022 0.010272 0.014192 0.018063 0.021999 0.028775 0.038953 99.848334
15 43 0.000973 0.001626 0.002256 0.003287 0.005272 0.008111 0.011094 0.014191 0.017616 0.023109 0.030309 99.882156
15 44 0.000884 0.001352 0.001761 0.002645 0.004548 0.006981 0.009222 0.011692 0.014788 0.019474 0.024919 99.901735
15 45 0.001242 0.001827 0.002273 0.003296 0.005437 0.007940 0.010057 0.012528 0.015857 0.020916 0.026965 99.891661
15 46 0.001020 0.001538 0.001982 0.002893 0.004699 0.006919 0.009026 0.011463 0.014447 0.018972 0.024529 99.902512
15 47 0.000745 0.001244 0.001697 0.002454 0.003982 0.006027 0.008058 0.010247 0.012797 0.016855 0.021932 99.913959
15 48 0.000815 0.001354 0.001865 0.002701 0.004248 0.006197 0.008164 0.010384 0.012922 0.016786 0.021557 99.913006
15 49 0.001225 0.001784 0.002158 0.003069 0.005021 0.007343 0.009364 0.011670 0.014574 0.018946 0.024084 99.900762
15 50 0.000724 0.001213 0.001681 0.002474 0.003991 0.005953 0.007949 0.010112 0.012535 0.016183 0.020580 99.916607
15 51 0.001200 0.001717 0.002073 0.002991 0.004894 0.007145 0.009219 0.011641 0.014484 0.018363 0.022730 99.903545
15 52 0.001115 0.001904 0.002596 0.003593 0.005235 0.007158 0.009059 0.011265 0.013954 0.018178 0.023845 99.902098
15 53 0.000903 0.001486 0.001953 0.002737 0.004246 0.006149 0.008025 0.010100 0.012513 0.016288 0.021133 99.914467
15 54 0.000664 0.001040 0.001376 0.002067 0.003479 0.005217 0.006890 0.008697 0.010688 0.013689 0.017258 99.928934
15 55 0.000906 0.001520 0.002019 0.002801 0.004217 0.005966 0.007714 0.009682 0.011922 0.015431 0.020028 99.917795
15 56 0.000767 0.001274 0.001730 0.002500 0.003938 0.005762 0.007642 0.009840 0.012531 0.016879 0.022750 99.914390
15 57 0.000978 0.001558 0.002047 0.002923 0.004556 0.006557 0.008595 0.011031 0.013925 0.018424 0.024257 99.905148
15 58 0.000890 0.001330 0.001698 0.002535 0.004274 0.006311 0.008129 0.010228 0.012835 0.016824 0.021494 99.913453
15 59 0.000991 0.001388 0.001762 0.002733 0.004653 0.006668 0.008467 0.010804 0.013754 0.017893 0.022564 99.908321
15 60 0.000794 0.001531 0.002186 0.002943 0.004458 0.006880 0.009590 0.012310 0.015215 0.020266 0.027197 99.896631
15 61 0.000857 0.001412 0.001999 0.003041 0.005076 0.007840 0.010717 0.013860 0.017329 0.022787 0.029569 99.885511
15 62 0.001711 0.003279 0.004632 0.006015 0.008397 0.011978 0.016001 0.020501 0.026001 0.035086 0.047746 99.818649
15 63 0.001342 0.002141 0.002817 0.004091 0.006749 0.010304 0.013738 0.017437 0.021875 0.028672 0.036875 99.853956
15 64 0.000609 0.001020 0.001471 0.002357 0.004220 0.006819 0.009603 0.012811 0.016731 0.022635 0.029932 99.891792
15 65 0.000693 0.001334 0.001963 0.002806 0.004476 0.006983 0.009770 0.012982 0.017309 0.024805 0.035569 99.881307
15 66 0.001913 0.003232 0.004229 0.005641 0.008303 0.012191 0.016504 0.021407 0.027435 0.037102 0.050752 99.811291
15 67 0.001050 0.001733 0.002416 0.003598 0.005915 0.009062 0.012278 0.015654 0.019481 0.025517 0.033318 99.869980
15 68 0.001110 0.001852 0.002551 0.003683 0.005763 0.008505 0.011412 0.014769 0.018887 0.025159 0.033219 99.873089
15 69 0.001569 0.002367 0.003058 0.004523 0.007626 0.011707 0.015756 0.020542 0.027064 0.036830 0.048583 99.820374
15 70 0.002240 0.003768 0.005326 0.007691 0.012096 0.017943 0.023724 0.029869 0.037325 0.047742 0.060057 99.752220
15 71 0.003543 0.005340 0.007168 0.010875 0.017837 0.024759 0.029569 0.034481 0.040721 0.048966 0.057350 99.719391
15 72 0.002632 0.004736 0.006722 0.009607 0.015338 0.023258 0.030159 0.035537 0.041385 0.050382 0.060237 99.720005
15 73 0.004553 0.008042 0.010856 0.014413 0.020206 0.026489 0.031259 0.035633 0.041263 0.050169 0.061317 99.695799
15 74 0.001261 0.002066 0.003079 0.005131 0.009297 0.015020 0.020812 0.026739 0.033000 0.041708 0.051840 99.790053
15 75 0.000927 0.001483 0.002149 0.003591 0.006726 0.011410 0.016766 0.023140 0.030725 0.040988 0.052450 99.809641
15 76 0.001539 0.002864 0.004227 0.006055 0.009534 0.014851 0.020502 0.026107 0.032371 0.042316 0.055431 99.784201
15 77 0.001557 0.002520 0.003567 0.005492 0.009166 0.014055 0.019039 0.024928 0.032342 0.043636 0.058439 99.785259
15 78 0.002229 0.003031 0.003771 0.005847 0.009986 0.014407 0.018187 0.023841 0.032655 0.045466 0.061170 99.779413
15 79 0.001837 0.002707 0.003542 0.005493 0.009389 0.014215 0.018815 0.024940 0.033872 0.047673 0.066412 99.771103
15 80 0.001207 0.001826 0.002486 0.003995 0.007107 0.011367 0.015807 0.021450 0.029330 0.041590 0.058134 99.805700
15 81 0.001099 0.001881 0.002683 0.003971 0.006584 0.010434 0.014464 0.019050 0.025190 0.035675 0.050718 99.828249
15 82 0.000854 0.001727 0.002663 0.003820 0.006027 0.009941 0.014899 0.020751 0.028356 0.041813 0.062774 99.806374
15 83 0.000864 0.001408 0.002069 0.003405 0.006133 0.010402 0.015679 0.022628 0.032225 0.048205 0.072108 99.784868
15 84 0.001391 0.002261 0.003036 0.004463 0.007320 0.011380 0.015721 0.021187 0.029183 0.042538 0.061833 99.799689
15 85 0.001593 0.002401 0.003145 0.004795 0.008262 0.012962 0.017827 0.024240 0.033842 0.049320 0.070653 99.770962
15 86 0.001371 0.001868 0.002477 0.004243 0.008202 0.013546 0.019195 0.027334 0.040212 0.060462 0.087295 99.733797
15 87 0.002059 0.003750 0.005517 0.008078 0.012815 0.020451 0.029812 0.041673 0.058377 0.085449 0.124902 99.607113
15 88 0.002177 0.003852 0.005586 0.008296 0.013520 0.021692 0.030961 0.041809 0.056400 0.079767 0.112118 99.623823
15 89 0.002662 0.004483 0.006292 0.009402 0.015790 0.026097 0.037863 0.051619 0.069929 0.098727 0.137598 99.539541
15 90 0.004248 0.007906 0.011637 0.016644 0.025687 0.040234 0.056522 0.075121 0.101083 0.143283 0.202046 99.315592
15 91 0.005920 0.012140 0.018106 0.023719 0.034356 0.055608 0.080839 0.104764 0.132667 0.180744 0.248619 99.102518
15 92 0.005571 0.010672 0.016171 0.023107 0.036533 0.060760 0.088422 0.114501 0.144060 0.192267 0.255281 99.052660
15 93 0.008179 0.019404 0.032044 0.041003 0.055200 0.087065 0.126143 0.158470 0.189589 0.242271 0.315832 98.724796
15 94 0.012009 0.021503 0.029902 0.040315 0.061520 0.098572 0.136903 0.169271 0.204588 0.259655 0.325620 98.640148
15 95 0.012202 0.022123 0.032754 0.047228 0.073719 0.112403 0.147534 0.176050 0.207776 0.253704 0.304380 98.610129
15 96 0.020958 0.030443 0.038431 0.054593 0.085523 0.121976 0.149105 0.176160 0.214106 0.264158 0.313668 98.530884
15 97 0.022716 0.035408 0.048024 0.068396 0.101930 0.138625 0.166512 0.195194 0.233839 0.282003 0.329978 98.377379
15 98 0.027015 0.038527 0.048743 0.068873 0.104010 0.142043 0.168586 0.195315 0.232423 0.280120 0.327479 98.366871
15 99 0.035138 0.052474 0.064332 0.082318 0.112525 0.146703 0.171522 0.195754 0.229438 0.274608 0.321877 98.313309
15 100 0.021040 0.031528 0.041196 0.058411 0.088424 0.122919 0.148780 0.174409 0.209374 0.256006 0.304130 98.543785
15 101 0.022541 0.031890 0.039190 0.054003 0.081136 0.113481 0.138902 0.165507 0.201482 0.249998 0.302226 98.599642
15 102 0.010131 0.016771 0.023637 0.034948 0.055473 0.082824 0.107280 0.132999 0.167741 0.216662 0.272409 98.879126
15 103 0.009204 0.013316 0.016823 0.024793 0.041878 0.066048 0.087686 0.110385 0.141477 0.187187 0.238740 99.062464
15 104 0.006649 0.013897 0.020817 0.027258 0.039082 0.062344 0.088406 0.111789 0.138878 0.186467 0.254188 99.050226
15 105 0.004502 0.008878 0.013265 0.018327 0.027731 0.046349 0.068877 0.091796 0.119066 0.166324 0.235896 99.198988
15 106 0.002383 0.003996 0.005743 0.008825 0.014760 0.024309 0.035384 0.048417 0.065267 0.091894 0.127811 99.571213
15 107 0.002507 0.003599 0.004774 0.007618 0.013172 0.020417 0.028046 0.038733 0.054949 0.079586 0.111567 99.635031
15 108 0.002642 0.003971 0.005182 0.008016 0.013646 0.021533 0.030234 0.043040 0.063728 0.097436 0.145438 99.565140
15 109 0.001734 0.002738 0.003738 0.005798 0.009874 0.015895 0.022562 0.031445 0.044949 0.067734 0.100455 99.693077
15 110 0.001189 0.002028 0.002926 0.004452 0.007256 0.011468 0.016420 0.022652 0.031008 0.044739 0.064192 99.791672
15 111 0.001464 0.002177 0.002851 0.004411 0.007532 0.012064 0.017230 0.024406 0.035086 0.052879 0.078167 99.761736
15 112 0.000941 0.001649 0.002416 0.003775 0.006307 0.010362 0.015498 0.022747 0.033634 0.052561 0.081171 99.768936
15 113 0.000819 0.001385 0.002044 0.003223 0.005426 0.008814 0.012793 0.017548 0.023385 0.033499 0.048338 99.842726
15 114 0.001111 0.002280 0.003407 0.004505 0.006322 0.009469 0.013187 0.016912 0.020748 0.027880 0.038692 99.855486
15 115 0.000729 0.001139 0.001558 0.002420 0.004182 0.006904 0.010073 0.013893 0.018541 0.026467 0.037757 99.876341
15 116 0.000800 0.001324 0.001795 0.002654 0.004275 0.006540 0.009079 0.012465 0.017143 0.025007 0.036285 99.882631
15 117 0.000638 0.001007 0.001350 0.002033 0.003328 0.004958 0.006622 0.008725 0.011399 0.015724 0.021571 99.922646
15 118 0.000535 0.000899 0.001229 0.001787 0.002823 0.004159 0.005575 0.007284 0.009298 0.012655 0.017253 99.936506
15 119 0.000448 0.000730 0.000967 0.001425 0.002401 0.003750 0.005157 0.006863 0.008998 0.012765 0.018130 99.938362
15 120 0.000378 0.000704 0.001030 0.001488 0.002257 0.003306 0.004510 0.006024 0.007848 0.011112 0.016068 99.945273
15 121 0.000371 0.000594 0.000772 0.001118 0.001803 0.002654 0.003527 0.004641 0.005921 0.008022 0.010852 99.959721
15 122 0.000255 0.000407 0.000543 0.000836 0.001440 0.002182 0.002935 0.003918 0.005106 0.007069 0.009706 99.965603
15 123 0.000278 0.000532 0.000803 0.001181 0.001788 0.002627 0.003618 0.004874 0.006308 0.008879 0.012904 99.956207
15 124 0.000334 0.000555 0.000747 0.001088 0.001718 0.002505 0.003348 0.004441 0.005733 0.007901 0.011048 99.960584
15 125 0.000282 0.000478 0.000648 0.000957 0.001557 0.002285 0.003008 0.003984 0.005276 0.007465 0.010538 99.963522
15 126 0.000242 0.000378 0.000497 0.000759 0.001283 0.001889 0.002501 0.003387 0.004592 0.006570 0.009363 99.968538
15 127 0.000176 0.000332 0.000501 0.000741 0.001151 0.001712 0.002377 0.003282 0.004462 0.006678 0.010305 99.968285
15 128 0.000262 0.000395 0.000518 0.000803 0.001330 0.001960 0.002623 0.003655 0.005152 0.007772 0.011817 99.963717
15 129 0.000217 0.000347 0.000469 0.000731 0.001203 0.001803 0.002489 0.003658 0.005563 0.009154 0.015286 99.959081
15 130 0.000140 0.000246 0.000375 0.000599 0.000951 0.001440 0.002083 0.003126 0.004735 0.007949 0.013896 99.964458
15 131 0.000134 0.000192 0.000256 0.000431 0.000765 0.001170 0.001624 0.002381 0.003573 0.005772 0.009494 99.974209
15 132 0.000141 0.000223 0.000313 0.000507 0.000850 0.001382 0.002151 0.003523 0.005925 0.011089 0.021590 99.952307
15 133 0.000088 0.000151 0.000226 0.000389 0.000677 0.001175 0.001989 0.003561 0.006614 0.013938 0.030803 99.940392
15 134 0.000051 0.000076 0.000111 0.000215 0.000418 0.000722 0.001158 0.002040 0.003735 0.007587 0.015827 99.968056
15 135 0.000039 0.000060 0.000088 0.000170 0.000318 0.000550 0.000947 0.001828 0.003564 0.007606 0.016799 99.968033
15 136 0.000051 0.000110 0.000195 0.000383 0.000774 0.001696 0.003693 0.008474 0.019877 0.053989 0.153530 99.757229
15 137 0.000022 0.000040 0.000074 0.000185 0.000448 0.001004 0.002164 0.005311 0.013742 0.041207 0.129454 99.806351
15 138 0.000028 0.000042 0.000067 0.000159 0.000374 0.000837 0.001880 0.004548 0.010260 0.024095 0.057471 99.900241
15 139 0.000075 0.000133 0.000236 0.000586 0.001548 0.004300 0.011559 0.031795 0.081285 0.214985 0.550918 99.102587
15 140 0.000146 0.000446 0.000955 0.002041 0.006531 0.022415 0.066794 0.215402 0.904600 4.321289 15.234691 79.224688
15 141 0.000069 0.000149 0.000348 0.001128 0.003422 0.009454 0.024272 0.072566 0.228804 0.809966 2.778960 96.070862
15 142 0.000062 0.000130 0.000326 0.001111 0.003217 0.008330 0.018187 0.038317 0.077824 0.203197 0.619970 99.029329
15 143 0.004346 0.010476 0.022991 0.061242 0.209418 0.735681 2.468870 7.666341 19.217430 28.702727 21.896284 19.004195
15 144 0.002664 0.004338 0.009272 0.030915 0.122596 0.430029 1.452148 4.843659 12.731032 21.847092 22.327246 36.199009
15 145 0.000127 0.000241 0.000570 0.001994 0.006532 0.017089 0.034499 0.066908 0.133324 0.348071 1.035753 98.354893
15 146 0.002296 0.004967 0.011031 0.030344 0.093906 0.242902 0.529318 1.200609 2.906816 6.753585 12.725417 75.498810
15 147 0.054727 0.133750 0.303855 0.853893 2.927677 8.197786 15.392643 19.781516 17.858035 12.454227 7.332033 14.709860
15 148 0.008371 0.014283 0.029239 0.085953 0.282373 0.752421 1.749845 3.996945 8.105648 12.813025 15.049232 57.112666
15 149 0.000956 0.002075 0.004287 0.011405 0.034460 0.089986 0.179332 0.324447 0.596613 1.230001 2.547136 94.979301
15 150 0.015313 0.031910 0.065240 0.163094 0.478137 1.194873 2.409351 4.371285 7.219229 10.241609 11.986608 61.823350
15 151 0.019805 0.043362 0.094223 0.237794 0.684126 1.778448 3.827167 6.846723 10.010608 11.939674 11.708522 52.809546
15 152 0.001701 0.002624 0.004740 0.012938 0.036952 0.085377 0.166753 0.329496 0.645609 1.262341 2.353765 95.097702
15 153 0.000741 0.001281 0.002345 0.005776 0.015301 0.036130 0.073697 0.151079 0.312252 0.652117 1.291299 97.457981
15 154 0.003574 0.009017 0.017949 0.034419 0.074409 0.180052 0.400195 0.816612 1.550660 2.755604 4.348106 89.809404
15 155 0.002833 0.004580 0.007644 0.016573 0.038393 0.082956 0.162439 0.321146 0.627473 1.184097 2.057100 95.494772
15 156 0.000726 0.001641 0.003084 0.005824 0.011679 0.023732 0.043791 0.075825 0.128012 0.225404 0.395587 99.084695
15 157 0.000556 0.000950 0.001579 0.003178 0.006955 0.014177 0.026480 0.049554 0.093155 0.179207 0.333479 99.290729
15 158 0.001058 0.001783 0.002767 0.005145 0.010431 0.020219 0.036170 0.065294 0.119977 0.225999 0.411841 99.099316
15 159 0.000973 0.002159 0.003616 0.005620 0.009563 0.017714 0.030486 0.049267 0.079335 0.138417 0.244855 99.417997
15 160 0.000702 0.001190 0.001800 0.003001 0.005193 0.008846 0.014152 0.022288 0.034803 0.057158 0.094622 99.756249
15 161 0.000481 0.000792 0.001182 0.002010 0.003525 0.006016 0.009704 0.015752 0.025775 0.044654 0.078177 99.811929
15 162 0.000598 0.000992 0.001501 0.002749 0.005518 0.010460 0.017952 0.031307 0.056582 0.107626 0.201498 99.563213
15 163 0.000376 0.000698 0.001216 0.002344 0.004666 0.008915 0.015596 0.026833 0.046056 0.082915 0.147803 99.662587
15 164 0.001638 0.003680 0.006481 0.010527 0.017381 0.031132 0.053723 0.089711 0.147729 0.256440 0.451488 98.930072
15 165 0.000870 0.001558 0.002571 0.004912 0.010035 0.020248 0.037247 0.067289 0.120186 0.219975 0.391251 99.123856
15 166 0.000650 0.001290 0.002353 0.004810 0.010239 0.021779 0.042436 0.082085 0.158345 0.314627 0.607666 98.753723
15 167 0.000935 0.001932 0.003686 0.008122 0.018380 0.041166 0.082729 0.164133 0.319152 0.640827 1.264657 97.454279
15 168 0.002971 0.005031 0.009214 0.022885 0.059628 0.134164 0.259084 0.504676 0.952054 1.766044 3.132814 93.151436
15 169 0.005640 0.010962 0.021861 0.056638 0.166867 0.445578 1.042056 2.348343 4.772174 8.371262 12.030678 70.727938
15 170 0.009534 0.016745 0.033066 0.099920 0.354218 0.968894 2.313894 5.568669 11.469769 17.044985 17.663279 44.457029
15 171 0.000275 0.000684 0.001674 0.004781 0.013266 0.034269 0.073886 0.156324 0.345225 0.902418 2.503215 95.963983
15 172 0.002223 0.003886 0.007171 0.019343 0.064616 0.179810 0.414799 1.053215 2.999682 8.361031 17.501912 69.392309
15 173 0.027398 0.064040 0.144327 0.533139 2.811578 11.271145 23.755423 26.073958 16.365185 8.053995 3.593366 7.306446
15 174 0.002697 0.004852 0.009244 0.027544 0.104650 0.375354 1.194254 3.586093 8.718620 15.811613 19.401051 50.764027
15 175 0.000294 0.000699 0.001564 0.004768 0.015443 0.039092 0.075840 0.146924 0.337386 1.104649 4.090976 94.182363
15 176 0.004163 0.011097 0.028727 0.079904 0.288407 1.353397 5.931567 17.139544 25.774892 22.443165 12.793061 14.152077
15 177 0.013414 0.016118 0.026565 0.086574 0.369924 1.707941 7.633619 22.607938 29.415206 19.700003 8.485167 9.937531
15 178 0.000080 0.000168 0.000347 0.001083 0.003291 0.008040 0.016047 0.035638 0.095173 0.326498 1.209029 98.304608
15 179 0.000102 0.000175 0.000287 0.000751 0.002048 0.005561 0.013520 0.035609 0.094639 0.302235 1.019777 98.525297
15 180 0.000726 0.002495 0.004547 0.006536 0.013441 0.038929 0.123638 0.396001 1.379831 5.437266 16.769399 75.827194
15 181 0.000050 0.000094 0.000180 0.000483 0.001144 0.002871 0.006970 0.019726 0.059542 0.223501 0.926650 98.758787
15 182 0.000022 0.000038 0.000069 0.000152 0.000287 0.000561 0.001186 0.002639 0.005083 0.010702 0.026413 99.952849
15 183 0.000059 0.000097 0.000168 0.000380 0.000751 0.001417 0.002852 0.006573 0.014650 0.034606 0.087280 99.851164
15 184 0.000141 0.000259 0.000438 0.000976 0.002049 0.003996 0.007692 0.017589 0.043044 0.113869 0.311875 99.498068
15 185 0.000039 0.000065 0.000111 0.000241 0.000514 0.001072 0.002139 0.004501 0.009365 0.021521 0.051938 99.908495
15 186 0.000036 0.000064 0.000100 0.000173 0.000272 0.000417 0.000677 0.001218 0.002175 0.004305 0.009420 99.981142
15 187 0.000072 0.000115 0.000175 0.000313 0.000535 0.000889 0.001522 0.002825 0.005190 0.010376 0.022006 99.955979
15 188 0.000065 0.000109 0.000166 0.000314 0.000628 0.001195 0.002149 0.004123 0.008066 0.017237 0.037585 99.928362
15 189 0.000058 0.000108 0.000164 0.000269 0.000452 0.000780 0.001317 0.002258 0.003912 0.007813 0.016703 99.966168
15 190 0.000099 0.000167 0.000246 0.000391 0.000599 0.000872 0.001296 0.002034 0.003160 0.005428 0.009949 99.975761
15 191 0.000104 0.000160 0.000219 0.000354 0.000595 0.000902 0.001322 0.002050 0.003234 0.005606 0.010054 99.975403
15 192 0.000101 0.000167 0.000238 0.000386 0.000669 0.001092 0.001693 0.002676 0.004250 0.007374 0.013184 99.968172
15 193 0.000101 0.000154 0.000213 0.000354 0.000625 0.000953 0.001325 0.001868 0.002637 0.004126 0.006739 99.980903
15 194 0.000178 0.000286 0.000395 0.000608 0.000972 0.001379 0.001869 0.002640 0.003740 0.005727 0.009097 99.973110
15 195 0.000139 0.000256 0.000385 0.000592 0.000970 0.001511 0.002246 0.003332 0.004928 0.008012 0.013444 99.964186
15 196 0.000120 0.000191 0.000269 0.000445 0.000802 0.001277 0.001867 0.002715 0.003891 0.006027 0.009536 99.972862
15 197 0.000144 0.000220 0.000301 0.000498 0.000915 0.001462 0.002091 0.002936 0.004031 0.005968 0.008926 99.972510
15 198 0.000245 0.000419 0.000594 0.000910 0.001512 0.002274 0.003141 0.004311 0.005912 0.008705 0.012985 99.958992
15 199 0.000307 0.000543 0.000751 0.001088 0.001778 0.002802 0.004047 0.005685 0.008077 0.012597 0.019853 99.942476
15 200 0.000281 0.000453 0.000631 0.000982 0.001663 0.002586 0.003736 0.005307 0.007386 0.010929 0.016377 99.949674
15 201 0.000263 0.000420 0.000581 0.000924 0.001648 0.002619 0.003718 0.005133 0.007012 0.010268 0.015142 99.952272
15 202 0.000357 0.000645 0.000949 0.001442 0.002381 0.003699 0.005321 0.007524 0.010658 0.015932 0.023783 99.927309
15 203 0.000546 0.000902 0.001242 0.001846 0.002948 0.004438 0.006205 0.008486 0.011565 0.016852 0.024929 99.920040
15 204 0.000526 0.001035 0.001527 0.002061 0.002964 0.004406 0.006248 0.008418 0.011158 0.016160 0.024258 99.921238
15 205 0.000419 0.000677 0.000946 0.001463 0.002523 0.004056 0.005842 0.008045 0.011004 0.016039 0.023440 99.925547
15 206 0.000448 0.000702 0.000964 0.001543 0.002786 0.004512 0.006526 0.009315 0.013588 0.020643 0.030833 99.908140
15 207 0.000554 0.000854 0.001153 0.001774 0.002998 0.004527 0.006175 0.008341 0.011429 0.016474 0.023749 99.921971
15 208 0.000617 0.000927 0.001229 0.001891 0.003212 0.004883 0.006716 0.009211 0.012852 0.018710 0.026961 99.912790
15 209 0.000546 0.000882 0.001249 0.001954 0.003354 0.005368 0.007882 0.011481 0.017055 0.026573 0.041266 99.882387
15 210 0.000606 0.000971 0.001326 0.002047 0.003639 0.005999 0.008752 0.012325 0.017553 0.026069 0.037981 99.882730
15 211 0.000930 0.001494 0.002093 0.003229 0.005393 0.008139 0.011003 0.014475 0.019120 0.026403 0.036281 99.871437
15 212 0.001301 0.002095 0.002825 0.004195 0.006977 0.010915 0.015212 0.020523 0.028129 0.040517 0.058011 99.809297
15 213 0.000974 0.001698 0.002499 0.003883 0.006749 0.011207 0.016453 0.022880 0.031938 0.047088 0.069243 99.785393
15 214 0.001901 0.003289 0.004573 0.006506 0.010186 0.015090 0.019979 0.025259 0.032191 0.043035 0.057186 99.780804
15 215 0.002858 0.004319 0.005312 0.007419 0.011902 0.017940 0.023475 0.029197 0.036838 0.048936 0.063933 99.747871
15 216 0.002152 0.004848 0.007838 0.010464 0.014790 0.023473 0.034519 0.044883 0.055834 0.075558 0.106119 99.619522
15 217 0.002764 0.005916 0.009537 0.012904 0.017703 0.026280 0.036780 0.046650 0.056788 0.074543 0.101729 99.608408
15 218 0.004367 0.007550 0.009924 0.012766 0.018256 0.026380 0.034468 0.042366 0.052101 0.067576 0.087487 99.636759
15 219 0.002692 0.004764 0.006922 0.010315 0.017447 0.028535 0.039794 0.050423 0.063225 0.082753 0.106120 99.587009
15 220 0.003861 0.006713 0.009863 0.014806 0.023894 0.036231 0.048231 0.060889 0.077561 0.101519 0.129829 99.486601
15 221 0.009522 0.013492 0.015886 0.021493 0.032990 0.046132 0.056197 0.067487 0.084651 0.108648 0.134555 99.408945
15 222 0.005844 0.009972 0.013747 0.019071 0.029304 0.043317 0.055960 0.067939 0.083278 0.105776 0.131147 99.434647
15 223 0.004029 0.006945 0.010078 0.014891 0.024449 0.038048 0.050630 0.061501 0.073642 0.092096 0.112780 99.510910
15 224 0.007020 0.013794 0.018893 0.022411 0.029378 0.041020 0.051898 0.060175 0.069368 0.085496 0.105546 99.494999
15 225 0.004608 0.006994 0.009066 0.012821 0.019891 0.028206 0.035071 0.041874 0.049985 0.061358 0.073164 99.656963
15 226 0.003302 0.005201 0.006810 0.009552 0.014737 0.020850 0.026256 0.032288 0.039649 0.049048 0.058189 99.734121
15 227 0.003031 0.004343 0.005440 0.007974 0.013012 0.018381 0.022673 0.027939 0.034849 0.043568 0.051704 99.767090
15 228 0.002511 0.003791 0.004904 0.007117 0.011409 0.016249 0.020370 0.025251 0.031335 0.039419 0.047534 99.790109
15 229 0.001720 0.002756 0.003747 0.005507 0.008912 0.012914 0.016592 0.021070 0.026669 0.034174 0.041753 99.824190
15 230 0.002541 0.003451 0.004349 0.006627 0.010827 0.015399 0.019277 0.024365 0.030929 0.040234 0.050434 99.791565
16 17 0.000000 0.000000 0.000000 0.000000 0.000000 0.000000 0.000000 0.000000 0.000000 0.000000 0.000000 0.000000
16 18 0.840472 8.465198 19.295625 47.925861 15.448914 5.016386 2.136505 0.741160 0.107140 0.018019 0.003425 0.001293
16 19 6.855478 52.363931 20.204938 6.693173 3.226968 4.111015 3.605729 1.803435 0.731145 0.316329 0.069488 0.018370
16 20 1.304421 29.046948 41.201590 16.352935 3.848301 2.424201 2.077056 1.509069 1.086171 0.780301 0.292205 0.076800
16 21 0.120722 0.623521 0.315800 0.934121 8.811121 56.450621 28.450536 3.645614 0.387123 0.144206 0.057436 0.059177
16 22 0.002435 0.006412 0.015789 0.040703 0.149714 3.247590 47.677591 38.840253 7.293269 1.696262 0.597036 0.432947
16 23 0.001286 0.005723 0.012920 0.034263 0.308885 7.017676 50.538724 27.548122 7.273372 3.407545 2.204924 1.646560
16 24 0.000812 0.001171 0.004721 0.025726 0.047772 0.092569 1.219689 10.726492 53.587330 27.262501 5.312260 1.718956
16 25 0.000115 0.001636 0.002965 0.001396 0.001533 0.003470 0.007753 0.012716 0.203926 3.476565 31.516889 64.771034
16 26 0.000056 0.000080 0.000097 0.000380 0.000546 0.001252 0.004755 0.012268 0.055071 0.318212 3.765247 95.842037
16 27 0.000046 0.000082 0.000160 0.000448 0.000680 0.002283 0.013941 0.032286 0.086594 0.286400 1.991922 97.585155
16 28 0.000088 0.000149 0.000233 0.000531 0.001085 0.002503 0.006234 0.017797 0.051039 0.154682 0.442297 99.323364
16 29 0.000098 0.000194 0.000305 0.000512 0.000730 0.001261 0.002463 0.004884 0.009037 0.019618 0.048355 99.912544
16 30 0.000217 0.000352 0.000476 0.000756 0.001094 0.001583 0.002420 0.004019 0.006839 0.013439 0.028787 99.940019
16 31 0.000367 0.000600 0.000807 0.001290 0.002093 0.003481 0.005834 0.010325 0.018640 0.037026 0.076284 99.843252
16 32 0.000423 0.000691 0.000949 0.001537 0.002482 0.003874 0.005903 0.009334 0.015024 0.026677 0.049742 99.883364
16 33 0.000900 0.001347 0.001645 0.002417 0.003681 0.005265 0.007172 0.009758 0.013241 0.019739 0.030611 99.904223
16 34 0.001386 0.002814 0.003962 0.005110 0.006602 0.009554 0.014034 0.019416 0.025962 0.038763 0.061773 99.810623
16 35 0.001543 0.003043 0.004250 0.005628 0.007589 0.011353 0.016968 0.023503 0.031198 0.046091 0.072862 99.775972
16 36 0.001264 0.002300 0.003166 0.004363 0.006162 0.009025 0.012754 0.016606 0.020629 0.028073 0.039879 99.855779
16 37 0.001939 0.003197 0.003981 0.005319 0.007576 0.010621 0.014009 0.017308 0.020869 0.027200 0.036353 99.851627
16 38 0.002188 0.003783 0.004836 0.006462 0.009343 0.013558 0.018383 0.023381 0.029742 0.041067 0.057596 99.789661
16 39 0.002422 0.004171 0.005383 0.007349 0.010836 0.016072 0.022190 0.028390 0.035716 0.048373 0.066471 99.752626
16 40 0.000511 0.000853 0.001191 0.001805 0.003104 0.005063 0.007207 0.009585 0.012458 0.017293 0.023837 99.917093
16 41 0.000859 0.001794 0.002690 0.003538 0.005093 0.007897 0.011176 0.014259 0.017507 0.023646 0.032882 99.878664
16 42 0.001030 0.002322 0.003800 0.005028 0.006771 0.010003 0.014169 0.018226 0.022092 0.029010 0.039677 99.847872
16 43 0.000737 0.001239 0.001758 0.002685 0.004597 0.007442 0.010538 0.013875 0.017676 0.023687 0.031403 99.884360
16 44 0.000847 0.001338 0.001757 0.002622 0.004535 0.007031 0.009323 0.011873 0.015269 0.020582 0.026869 99.897953
16 45 0.001371 0.002091 0.002606 0.003650 0.005831 0.008482 0.010798 0.013468 0.017124 0.022913 0.030081 99.881581
16 46 0.000910 0.001422 0.001839 0.002669 0.004431 0.006698 0.008756 0.011014 0.013900 0.018606 0.024500 99.905256
16 47 0.000592 0.001001 0.001411 0.002100 0.003483 0.005406 0.007418 0.009619 0.012095 0.016088 0.021161 99.919629
16 48 0.000736 0.001214 0.001643 0.002384 0.003869 0.005724 0.007473 0.009444 0.011857 0.015683 0.020351 99.919628
16 49 0.001144 0.001716 0.002105 0.002943 0.004729 0.006875 0.008722 0.010793 0.013422 0.017622 0.022720 99.907215
16 50 0.000522 0.000884 0.001240 0.001876 0.003218 0.005031 0.006796 0.008629 0.010768 0.014243 0.018467 99.928326
16 51 0.000751 0.001120 0.001437 0.002180 0.003786 0.005776 0.007551 0.009536 0.012019 0.015858 0.020356 99.919628
16 52 0.000873 0.001482 0.002016 0.002852 0.004431 0.006397 0.008294 0.010448 0.013180 0.017531 0.023178 99.909315
16 53 0.000646 0.001057 0.001453 0.002160 0.003536 0.005292 0.007051 0.009019 0.011349 0.015085 0.019927 99.923426
16 54 0.000481 0.000741 0.000982 0.001518 0.002680 0.004119 0.005497 0.007069 0.008992 0.011966 0.015526 99.940430
16 55 0.000519 0.000869 0.001219 0.001830 0.003026 0.004599 0.006226 0.008044 0.010132 0.013473 0.017753 99.932312
16 56 0.000571 0.000937 0.001298 0.001963 0.003236 0.004848 0.006565 0.008712 0.011451 0.015793 0.021646 99.922979
16 57 0.000760 0.001227 0.001654 0.002404 0.003803 0.005521 0.007285 0.009466 0.012195 0.016535 0.022312 99.916837
16 58 0.000680 0.001018 0.001314 0.001988 0.003407 0.005134 0.006762 0.008665 0.010981 0.014544 0.018796 99.926714
16 59 0.000771 0.001105 0.001414 0.002201 0.003846 0.005679 0.007282 0.009217 0.011614 0.015184 0.019295 99.922392
16 60 0.000633 0.001319 0.002002 0.002663 0.003873 0.005875 0.008209 0.010542 0.012944 0.017372 0.023797 99.910770
16 61 0.000652 0.001066 0.001479 0.002259 0.003892 0.006216 0.008671 0.011384 0.014408 0.019255 0.025307 99.905415
16 62 0.001123 0.002156 0.003139 0.004281 0.006328 0.009475 0.013100 0.017038 0.021495 0.028821 0.038902 99.854143
16 63 0.001051 0.001609 0.002086 0.003145 0.005401 0.008309 0.011085 0.014303 0.018336 0.024398 0.031463 99.878813
16 64 0.000471 0.000806 0.001163 0.001838 0.003272 0.005285 0.007422 0.009921 0.013168 0.018437 0.025188 99.913027
16 65 0.000481 0.000929 0.001378 0.002009 0.003357 0.005591 0.008216 0.011097 0.014621 0.020931 0.030079 99.901310
16 66 0.001235 0.002097 0.002857 0.004037 0.006364 0.009657 0.013207 0.017245 0.022296 0.030467 0.041649 99.848891
16 67 0.000803 0.001326 0.001824 0.002736 0.004602 0.007083 0.009624 0.012468 0.015935 0.021396 0.028317 99.893883
16 68 0.000834 0.001467 0.002076 0.002982 0.004769 0.007243 0.009821 0.012660 0.016251 0.022141 0.029815 99.889938
16 69 0.001153 0.001838 0.002478 0.003788 0.006797 0.011091 0.015350 0.019887 0.025699 0.034369 0.044511 99.833040
16 70 0.001623 0.002917 0.004255 0.006330 0.010674 0.016899 0.023088 0.029312 0.036566 0.046382 0.057191 99.764769
16 71 0.003752 0.005825 0.007705 0.011766 0.019750 0.027531 0.031991 0.035473 0.039936 0.046308 0.052770 99.717191
16 72 0.002793 0.006150 0.009470 0.012606 0.017875 0.024663 0.029897 0.033260 0.037283 0.044776 0.054042 99.727186
16 73 0.004467 0.009371 0.013800 0.017531 0.021631 0.025764 0.029099 0.032562 0.037699 0.046403 0.057838 99.703839
16 74 0.001084 0.001891 0.002867 0.004739 0.008875 0.014912 0.020683 0.025940 0.031451 0.039469 0.048697 99.799392
16 75 0.000882 0.001460 0.002132 0.003529 0.006582 0.011180 0.016493 0.022955 0.030945 0.041293 0.052424 99.810124
16 76 0.001278 0.002497 0.003821 0.005525 0.008735 0.013852 0.019751 0.026113 0.033536 0.045349 0.061675 99.777868
16 77 0.001489 0.002561 0.003766 0.005831 0.009631 0.014798 0.020463 0.027797 0.037892 0.053394 0.074352 99.748024
16 78 0.001952 0.002673 0.003482 0.005708 0.010130 0.015328 0.020550 0.028687 0.041323 0.059498 0.082210 99.728454
16 79 0.002315 0.003443 0.004446 0.006748 0.011345 0.017209 0.023264 0.032375 0.046852 0.069527 0.100878 99.681595
16 80 0.001226 0.001941 0.002623 0.004131 0.007343 0.012021 0.017056 0.023793 0.034160 0.051146 0.074854 99.769705
16 81 0.000855 0.001487 0.002133 0.003286 0.005772 0.009833 0.014579 0.020290 0.028106 0.041378 0.060446 99.811835
16 82 0.000853 0.001941 0.003212 0.004564 0.007046 0.011952 0.018819 0.027416 0.039174 0.060690 0.095731 99.728601
16 83 0.001136 0.002036 0.003014 0.004662 0.007886 0.013143 0.020001 0.029758 0.044653 0.070296 0.110180 99.693240
16 84 0.001077 0.001871 0.002632 0.003954 0.006640 0.010744 0.015535 0.021969 0.031884 0.049134 0.075391 99.779167
16 85 0.001131 0.001747 0.002392 0.003881 0.007137 0.012033 0.017635 0.025452 0.037697 0.058132 0.087153 99.745609
16 86 0.001165 0.001673 0.002277 0.003975 0.008011 0.014077 0.021204 0.032434 0.052021 0.084388 0.128289 99.650486
16 87 0.001792 0.003554 0.005568 0.008384 0.013595 0.022476 0.034263 0.050632 0.075643 0.117644 0.180955 99.485491
16 88 0.001204 0.002303 0.003641 0.005804 0.010186 0.017602 0.026668 0.038067 0.054720 0.083307 0.125418 99.631079
16 89 0.001550 0.002679 0.003929 0.006292 0.011603 0.021075 0.033116 0.048805 0.071870 0.110067 0.163532 99.525482
16 90 0.002703 0.005172 0.008002 0.012411 0.021800 0.038870 0.060231 0.086379 0.124237 0.186633 0.271992 99.181570
16 91 0.004158 0.009360 0.015200 0.021028 0.032390 0.055495 0.084413 0.114033 0.151406 0.215048 0.304340 98.993126
16 92 0.003312 0.006637 0.010808 0.016892 0.030158 0.056801 0.090600 0.123768 0.160426 0.219911 0.297383 98.983303
16 93 0.006227 0.016497 0.030109 0.040542 0.056601 0.092383 0.139618 0.182133 0.222875 0.288426 0.381553 98.543039
16 94 0.009498 0.018370 0.028035 0.040421 0.064973 0.110295 0.161603 0.204660 0.243696 0.302322 0.374954 98.441171
16 95 0.013204 0.029091 0.046892 0.062955 0.087380 0.124029 0.158497 0.188594 0.227388 0.284232 0.351866 98.425869
16 96 0.019367 0.032587 0.043020 0.057922 0.088750 0.133882 0.173546 0.207203 0.247527 0.304192 0.364884 98.327121
16 97 0.018263 0.033643 0.049075 0.068831 0.104168 0.151840 0.192074 0.226916 0.270434 0.329505 0.393143 98.162111
16 98 0.020763 0.034766 0.047897 0.067647 0.105067 0.155392 0.197513 0.234997 0.281036 0.342534 0.406747 98.105643
16 99 0.024934 0.044629 0.062141 0.082576 0.117343 0.162648 0.199528 0.231542 0.272029 0.328913 0.392843 98.080873
16 100 0.016301 0.028332 0.039398 0.054824 0.084717 0.127779 0.165764 0.200418 0.245010 0.308611 0.379152 98.349693
16 101 0.019027 0.031690 0.041128 0.054823 0.082518 0.122405 0.157503 0.192128 0.239544 0.308480 0.388944 98.361807
16 102 0.006856 0.012844 0.019715 0.030014 0.050651 0.083862 0.117764 0.152169 0.197391 0.265017 0.346437 98.717279
16 103 0.007077 0.010976 0.014329 0.021394 0.037899 0.065256 0.093588 0.124528 0.167357 0.232822 0.311042 98.913731
16 104 0.006273 0.014918 0.024201 0.031478 0.044371 0.073138 0.110083 0.147260 0.191976 0.270748 0.388955 98.696598
16 105 0.004519 0.010202 0.016873 0.023348 0.034933 0.061119 0.097996 0.139300 0.188733 0.273237 0.400314 98.749426
16 106 0.002060 0.003664 0.005489 0.008614 0.014921 0.025934 0.039686 0.056898 0.081322 0.123430 0.186079 99.451900
16 107 0.002094 0.003093 0.004344 0.007506 0.014253 0.024001 0.034829 0.050877 0.078236 0.124180 0.189027 99.467558
16 108 0.002783 0.004508 0.006380 0.010289 0.018754 0.032730 0.050984 0.080692 0.133067 0.221014 0.342630 99.096168
16 109 0.001484 0.002409 0.003426 0.005664 0.010624 0.018918 0.029397 0.045373 0.072643 0.120999 0.193564 99.495497
16 110 0.000858 0.001515 0.002307 0.003791 0.006777 0.011366 0.016693 0.023794 0.034971 0.055762 0.088966 99.753202
16 111 0.001504 0.002258 0.002958 0.004669 0.008403 0.014515 0.022482 0.035386 0.057800 0.097741 0.158017 99.594265
16 112 0.000977 0.001887 0.002984 0.004746 0.008224 0.014728 0.024290 0.039356 0.064344 0.110779 0.185275 99.542410
16 113 0.000740 0.001290 0.001874 0.002942 0.005173 0.008987 0.013761 0.020002 0.028729 0.044691 0.069840 99.801971
16 114 0.000882 0.001963 0.003119 0.004166 0.005817 0.008853 0.012740 0.017088 0.022257 0.032557 0.050221 99.840336
16 115 0.000711 0.001156 0.001628 0.002582 0.004526 0.007680 0.011780 0.017785 0.026743 0.042823 0.067870 99.814714
16 116 0.000687 0.001197 0.001722 0.002642 0.004420 0.007311 0.011122 0.016839 0.025718 0.041854 0.067460 99.819033
16 117 0.000456 0.000714 0.000989 0.001605 0.002845 0.004534 0.006378 0.008852 0.012226 0.018080 0.026876 99.916441
16 118 0.000352 0.000573 0.000816 0.001324 0.002317 0.003605 0.004973 0.006788 0.009246 0.013543 0.019880 99.936583
16 119 0.000358 0.000574 0.000787 0.001237 0.002143 0.003499 0.005164 0.007615 0.011189 0.017724 0.028049 99.921663
16 120 0.000266 0.000500 0.000750 0.001138 0.001858 0.002999 0.004471 0.006544 0.009375 0.014723 0.023721 99.933656
16 121 0.000229 0.000363 0.000502 0.000807 0.001409 0.002177 0.002971 0.004024 0.005335 0.007668 0.011124 99.963391
16 122 0.000189 0.000293 0.000402 0.000666 0.001192 0.001834 0.002476 0.003396 0.004680 0.006967 0.010385 99.967518
16 123 0.000201 0.000366 0.000543 0.000849 0.001413 0.002241 0.003264 0.004745 0.006798 0.010688 0.017261 99.951630
16 124 0.000205 0.000325 0.000453 0.000739 0.001304 0.002022 0.002793 0.003874 0.005280 0.007698 0.011438 99.963863
16 125 0.000203 0.000323 0.000445 0.000710 0.001223 0.001834 0.002445 0.003314 0.004514 0.006621 0.009772 99.968596
16 126 0.000163 0.000244 0.000326 0.000535 0.000949 0.001428 0.001914 0.002643 0.003677 0.005487 0.008280 99.974354
16 127 0.000132 0.000232 0.000344 0.000540 0.000903 0.001401 0.002004 0.002900 0.004175 0.006643 0.010930 99.969797
16 128 0.000193 0.000274 0.000356 0.000584 0.001032 0.001572 0.002132 0.003025 0.004398 0.006918 0.011044 99.968468
16 129 0.000156 0.000237 0.000331 0.000547 0.000925 0.001443 0.002087 0.003199 0.005050 0.008846 0.016051 99.961128
16 130 0.000122 0.000204 0.000305 0.000505 0.000851 0.001383 0.002141 0.003490 0.005777 0.010733 0.020959 99.953526
16 131 0.000087 0.000125 0.000174 0.000316 0.000603 0.001011 0.001515 0.002430 0.004045 0.007454 0.013962 99.968281
16 132 0.000102 0.000160 0.000232 0.000411 0.000742 0.001318 0.002259 0.004234 0.008303 0.018249 0.041350 99.922638
16 133 0.000093 0.000178 0.000287 0.000495 0.000878 0.001799 0.003776 0.008630 0.020538 0.055019 0.149530 99.758778
16 134 0.000051 0.000082 0.000129 0.000270 0.000582 0.001223 0.002383 0.005250 0.012133 0.031198 0.080599 99.866099
16 135 0.000025 0.000044 0.000075 0.000172 0.000383 0.000847 0.001792 0.004236 0.010507 0.030399 0.090997 99.860519
16 136 0.000110 0.000321 0.000664 0.001347 0.003325 0.011241 0.037929 0.128306 0.440458 1.655199 5.459996 92.261102
16 137 0.000079 0.000212 0.000523 0.001464 0.005206 0.020812 0.079375 0.305260 1.126670 4.033978 11.456405 82.970015
16 138 0.000068 0.000157 0.000313 0.000814 0.002230 0.005911 0.014517 0.044022 0.154840 0.595372 2.132359 97.049397
16 139 0.000493 0.001549 0.004007 0.011150 0.042598 0.177645 0.644157 2.063754 6.043945 14.980060 24.309000 51.721641
16 140 0.002828 0.017299 0.076753 0.311736 1.477560 7.471688 22.903205 31.657595 20.475222 9.273072 3.612401 2.720641
16 141 0.001215 0.005489 0.024779 0.121330 0.649439 2.537302 7.018392 15.351517 25.086579 25.404523 14.830079 8.969359
16 142 0.002475 0.006499 0.014764 0.042416 0.159309 0.648003 2.511791 8.454328 20.594552 29.021386 21.344689 17.199786
16 143 0.280049 1.864952 8.034978 21.070578 28.155281 21.174019 10.692849 4.588132 1.911662 0.796252 0.354611 1.076639
16 144 0.197122 0.668783 2.487361 9.134233 20.202304 24.608373 19.072857 11.700694 6.087149 2.749394 1.207350 1.884381
16 145 0.006005 0.010700 0.020569 0.060600 0.220486 0.721452 2.431475 8.337463 20.714751 27.167485 19.178492 21.130524
16 146 0.036337 0.111763 0.311779 1.133324 4.676931 12.628087 19.724211 20.890105 16.943306 10.843048 5.685503 7.015606
16 147 3.117560 9.832069 17.197039 19.657422 17.249080 12.346146 7.557642 4.337327 2.512600 1.478884 0.875935 3.838295
16 148 0.147661 0.316872 0.729563 2.261064 6.867858 13.382105 16.991456 16.916059 14.427619 10.443812 6.432024 11.083907
16 149 0.017581 0.040892 0.086321 0.202304 0.559041 1.369863 3.028157 6.571686 12.590026 17.289355 16.677131 41.567648
16 150 0.159842 0.421870 0.972036 2.330458 5.514933 9.765277 12.887534 14.120116 13.736734 11.596843 8.479213 20.015145
16 151 0.145595 0.418848 1.007858 2.356944 5.477128 9.687515 12.609339 13.556044 13.191046 11.300221 8.472808 21.776653
16 152 0.012933 0.024225 0.040817 0.087413 0.231291 0.555280 1.140908 2.348690 4.946318 9.218789 13.206675 68.186661
16 153 0.003970 0.008719 0.016451 0.036727 0.103168 0.259385 0.535502 1.098217 2.358100 4.791618 8.213273 82.574869
16 154 0.012275 0.044139 0.109280 0.208596 0.421030 0.903400 1.723918 2.942483 4.804855 7.408277 10.139694 71.282051
16 155 0.006223 0.012547 0.021686 0.042682 0.101140 0.236695 0.469104 0.880366 1.663272 3.107533 5.223737 88.235014
[truncated: 2,668,251 more chars]
