# Supplementary material for: Force-Generation by the Trans-Envelope Tol-Pal System
Source: Front Microbiol. 2022 Mar 3;13:852176. doi: 10.3389/fmicb.2022.852176 (PMC8928145; doi:10.3389/fmicb.2022.852176)
Supplement: Supplementary file 2 [file Data_Sheet_2.ZIP › Supplementary-RaptorX/TolQ(A)-TolR(B).all_in_one/688448A_688448B.epad_intra_B]

1 2 0.000000 0.000000 0.000000 0.000000 0.000000 0.000000 0.000000 0.000000 0.000000 0.000000 0.000000 0.000000
1 3 0.556371 3.942268 3.000319 5.409054 3.872479 3.829055 3.336683 2.510853 1.661416 2.201325 1.494355 68.185821
1 4 0.491318 3.210559 1.929457 2.924206 3.132742 7.019410 6.544806 5.255726 3.198171 2.703183 1.384748 62.205669
1 5 0.442351 2.402115 1.400742 2.328024 2.373311 5.185637 6.174561 4.496903 3.349201 3.830294 2.062853 65.954010
1 6 0.485115 2.778147 1.281430 1.979175 1.909113 5.186744 5.471900 3.791955 2.509244 2.993988 2.322421 69.290769
1 7 0.058451 0.167885 0.186860 0.378686 0.572901 1.604350 3.366968 2.492816 2.079858 1.945841 2.068637 85.076746
1 8 0.075536 0.172077 0.190008 0.351899 0.490227 1.155801 2.536429 1.980162 1.727528 1.613563 1.875374 87.831396
1 9 0.071418 0.142855 0.174800 0.315166 0.440388 0.878151 2.090984 1.869120 1.780461 1.522907 1.715994 88.997755
1 10 0.084648 0.124020 0.148738 0.253559 0.347250 0.591679 1.280814 1.138899 1.203707 1.110617 1.390744 92.325325
1 11 0.056044 0.088435 0.120390 0.198222 0.269218 0.418280 0.886293 0.791814 0.882996 0.848437 1.123428 94.316445
1 12 0.047357 0.081784 0.106671 0.155973 0.227218 0.376268 0.812608 0.712128 0.789544 0.756109 0.987119 94.947218
1 13 0.026620 0.044154 0.057466 0.077104 0.102882 0.137168 0.172565 0.209040 0.249981 0.309112 0.373467 98.240440
1 14 0.028264 0.042357 0.051513 0.069037 0.094294 0.124704 0.153285 0.181221 0.212452 0.257466 0.305892 98.479515
1 15 0.018945 0.030466 0.039626 0.054893 0.078386 0.108984 0.137413 0.160489 0.182951 0.218535 0.257899 98.711410
1 16 0.017351 0.030674 0.040597 0.053041 0.072056 0.099900 0.126381 0.146127 0.165073 0.198148 0.236189 98.814464
1 17 0.018228 0.028449 0.036439 0.049634 0.068401 0.092529 0.115506 0.133858 0.149964 0.176335 0.205899 98.924759
1 18 0.014447 0.025417 0.033844 0.044539 0.060710 0.084315 0.106870 0.123087 0.137597 0.163623 0.193233 99.012318
1 19 0.017092 0.027750 0.035358 0.046767 0.062742 0.082623 0.100561 0.114767 0.128382 0.151082 0.175816 99.057061
1 20 0.014629 0.022507 0.028175 0.038440 0.053872 0.072776 0.090379 0.105406 0.119603 0.141606 0.164931 99.147674
1 21 0.010702 0.018863 0.025872 0.035680 0.049668 0.068314 0.086931 0.102537 0.117202 0.140343 0.165869 99.178015
1 22 0.008238 0.013942 0.019136 0.027280 0.039692 0.056865 0.074840 0.090660 0.105051 0.128263 0.154742 99.281290
1 23 0.007183 0.011602 0.015565 0.022827 0.034886 0.050720 0.066979 0.082948 0.099704 0.124949 0.152675 99.329960
1 24 0.005964 0.009907 0.013567 0.020044 0.030821 0.045461 0.061299 0.077503 0.095104 0.121446 0.150717 99.368168
1 25 0.001149 0.002037 0.003081 0.004797 0.008053 0.012819 0.018007 0.024128 0.031510 0.042701 0.055847 99.795870
1 26 0.001006 0.001796 0.002734 0.004286 0.007311 0.011866 0.016910 0.023016 0.030691 0.042735 0.057196 99.800454
1 27 0.000960 0.001655 0.002457 0.003902 0.006877 0.011458 0.016650 0.023250 0.031917 0.045352 0.061201 99.794325
1 28 0.000745 0.001317 0.002023 0.003240 0.005598 0.009137 0.013184 0.018323 0.024851 0.035150 0.047748 99.838684
1 29 0.000658 0.001153 0.001747 0.002793 0.004895 0.008089 0.011776 0.016448 0.022225 0.031393 0.042680 99.856140
1 30 0.000735 0.001300 0.001962 0.003063 0.005158 0.008285 0.011858 0.016437 0.022138 0.031289 0.042686 99.855090
1 31 0.000689 0.001192 0.001775 0.002800 0.004801 0.007707 0.010942 0.015104 0.020286 0.028571 0.038761 99.867372
1 32 0.000660 0.001073 0.001567 0.002530 0.004404 0.006943 0.009685 0.013255 0.017597 0.024266 0.032247 99.885770
1 33 0.000776 0.001254 0.001807 0.002863 0.004820 0.007260 0.009743 0.012993 0.016916 0.022897 0.029990 99.888681
1 34 0.000908 0.001349 0.001843 0.002924 0.004983 0.007445 0.009847 0.013097 0.017094 0.023028 0.029834 99.887648
1 35 0.000890 0.001390 0.001928 0.002989 0.005015 0.007529 0.009933 0.012952 0.016568 0.022119 0.028574 99.890110
1 36 0.001210 0.001779 0.002356 0.003585 0.005879 0.008443 0.010691 0.013579 0.017090 0.022269 0.028008 99.885113
1 37 0.001259 0.001905 0.002523 0.003738 0.006015 0.008761 0.011248 0.014184 0.017556 0.022640 0.028317 99.881857
1 38 0.001116 0.001895 0.002667 0.003831 0.005984 0.008969 0.011879 0.014930 0.018154 0.023423 0.029694 99.877460
1 39 0.001233 0.002066 0.002901 0.004156 0.006468 0.009579 0.012526 0.015555 0.018724 0.023870 0.029820 99.873100
1 40 0.001599 0.002507 0.003329 0.004724 0.007296 0.010486 0.013309 0.016227 0.019246 0.023913 0.029012 99.868353
1 41 0.001647 0.002600 0.003471 0.004937 0.007617 0.010745 0.013407 0.016273 0.019460 0.024189 0.029136 99.866520
1 42 0.001912 0.002882 0.003763 0.005341 0.008199 0.011447 0.014161 0.017066 0.020217 0.024947 0.029989 99.860077
1 43 0.001851 0.003059 0.004091 0.005571 0.008377 0.012038 0.015194 0.018239 0.021598 0.026961 0.032825 99.850195
1 44 0.002127 0.003279 0.004409 0.006283 0.009601 0.013567 0.017022 0.020551 0.024325 0.030025 0.036207 99.832603
1 45 0.001902 0.003090 0.004147 0.005740 0.008755 0.012799 0.016410 0.019886 0.023722 0.029859 0.036783 99.836910
1 46 0.002158 0.003269 0.004384 0.006376 0.009971 0.014176 0.017754 0.021489 0.025671 0.031805 0.038384 99.824564
1 47 0.001727 0.002985 0.004184 0.005792 0.008700 0.012742 0.016507 0.020094 0.024015 0.030472 0.038089 99.834690
1 48 0.002342 0.003518 0.004534 0.006350 0.009646 0.013498 0.016802 0.020469 0.024796 0.031105 0.037964 99.828974
1 49 0.001746 0.002737 0.003703 0.005382 0.008407 0.011943 0.014963 0.018156 0.021778 0.027159 0.032987 99.851038
1 50 0.002208 0.003128 0.003893 0.005603 0.008784 0.012185 0.014911 0.018141 0.022126 0.027679 0.033405 99.847935
1 51 0.001589 0.002518 0.003405 0.004919 0.007674 0.011010 0.013874 0.016810 0.020079 0.025140 0.030831 99.862150
1 52 0.001705 0.002653 0.003514 0.005036 0.007784 0.011064 0.013871 0.016779 0.020018 0.024964 0.030473 99.862143
1 53 0.001760 0.002656 0.003472 0.005015 0.007757 0.010922 0.013608 0.016458 0.019648 0.024493 0.029940 99.864273
1 54 0.001542 0.002445 0.003292 0.004727 0.007256 0.010360 0.013154 0.016034 0.019199 0.024072 0.029638 99.868280
1 55 0.001754 0.002606 0.003380 0.004896 0.007619 0.010905 0.013783 0.016751 0.020009 0.025023 0.030734 99.862543
1 56 0.001753 0.002924 0.003911 0.005372 0.008070 0.011696 0.014850 0.017659 0.020781 0.026137 0.032470 99.854378
1 57 0.001884 0.002853 0.003762 0.005450 0.008429 0.012029 0.015188 0.018405 0.021972 0.027395 0.033516 99.849120
1 58 0.001799 0.002717 0.003603 0.005282 0.008259 0.011807 0.014920 0.018195 0.021898 0.027398 0.033563 99.850557
1 59 0.001883 0.002914 0.003884 0.005608 0.008686 0.012437 0.015743 0.019205 0.023221 0.029178 0.035815 99.841431
1 60 0.001826 0.002825 0.003769 0.005459 0.008551 0.012350 0.015681 0.019144 0.023184 0.029203 0.035971 99.842039
1 61 0.001899 0.002974 0.004006 0.005762 0.008936 0.012891 0.016465 0.020163 0.024401 0.030689 0.037769 99.834041
1 62 0.001890 0.002903 0.003870 0.005629 0.008916 0.012854 0.016302 0.020078 0.024707 0.031421 0.038828 99.832603
1 63 0.002188 0.003362 0.004477 0.006415 0.009948 0.014256 0.018110 0.022227 0.027173 0.034484 0.042765 99.814598
1 64 0.001371 0.002332 0.003282 0.004738 0.007712 0.012082 0.016397 0.020702 0.025840 0.034013 0.043700 99.827831
1 65 0.001929 0.003371 0.004873 0.006876 0.010332 0.014958 0.019405 0.023803 0.028861 0.036922 0.046768 99.801901
1 66 0.000880 0.001500 0.002196 0.003361 0.005835 0.009820 0.014179 0.018640 0.023749 0.032010 0.042141 99.845686
1 67 0.001944 0.003048 0.004188 0.006150 0.009765 0.014093 0.018027 0.022437 0.027971 0.036037 0.045225 99.811112
1 68 0.001079 0.001839 0.002651 0.003955 0.006648 0.010648 0.014738 0.018959 0.024008 0.032062 0.041748 99.841665
1 69 0.002318 0.003429 0.004532 0.006664 0.010529 0.014811 0.018515 0.022817 0.028061 0.035220 0.042834 99.810274
1 70 0.002653 0.003830 0.004955 0.007331 0.011702 0.016247 0.019925 0.024341 0.029956 0.037359 0.044896 99.796807
1 71 0.002388 0.004210 0.005887 0.008042 0.011952 0.017084 0.021730 0.026134 0.031186 0.038920 0.047637 99.784826
1 72 0.002568 0.003731 0.004882 0.007309 0.011963 0.017263 0.021752 0.026876 0.033417 0.042398 0.051812 99.776029
1 73 0.002484 0.003958 0.005487 0.008104 0.012864 0.018696 0.024018 0.029736 0.036837 0.047056 0.058489 99.752268
1 74 0.001927 0.003209 0.004506 0.006630 0.010974 0.017357 0.023659 0.030065 0.038062 0.050445 0.064921 99.748246
1 75 0.003316 0.005268 0.007209 0.010413 0.016234 0.023690 0.030689 0.038224 0.047719 0.061524 0.077422 99.678293
1 76 0.002329 0.003995 0.005735 0.008389 0.013761 0.022102 0.030445 0.038363 0.047605 0.062031 0.078954 99.686289
1 77 0.004971 0.008321 0.011241 0.015043 0.021907 0.031455 0.040098 0.048017 0.057336 0.071935 0.089079 99.600597
1 78 0.005486 0.009460 0.013108 0.017760 0.025954 0.037260 0.047303 0.056260 0.066506 0.081896 0.098966 99.540047
1 79 0.005796 0.009482 0.012971 0.018080 0.026988 0.038262 0.047933 0.057354 0.068439 0.083506 0.098964 99.532228
1 80 0.004597 0.007476 0.010386 0.014871 0.022816 0.032786 0.041447 0.050133 0.060598 0.075122 0.090437 99.589329
1 81 0.004537 0.007227 0.009850 0.014233 0.022338 0.032504 0.041121 0.049742 0.060407 0.075083 0.090068 99.592890
1 82 0.004350 0.007054 0.009651 0.013616 0.020787 0.030352 0.039116 0.047477 0.056804 0.070186 0.084780 99.615828
1 83 0.004159 0.007664 0.010997 0.014602 0.020961 0.030677 0.039941 0.047569 0.055385 0.068189 0.083226 99.616632
1 84 0.005675 0.009388 0.012459 0.016515 0.023599 0.032694 0.040423 0.047169 0.054264 0.064877 0.076270 99.616669
1 85 0.006317 0.010390 0.013713 0.017823 0.024410 0.032827 0.040223 0.046492 0.052550 0.062154 0.073063 99.620041
1 86 0.003732 0.007563 0.011256 0.014350 0.019203 0.027208 0.035315 0.041737 0.047757 0.058087 0.070617 99.663177
1 87 0.004220 0.006803 0.009378 0.013307 0.019886 0.027485 0.033919 0.039954 0.046166 0.055009 0.064356 99.679516
1 88 0.002935 0.004661 0.006188 0.008727 0.013777 0.020459 0.026467 0.032482 0.039393 0.048981 0.058682 99.737246
1 89 0.003068 0.004848 0.006540 0.009484 0.014874 0.020964 0.025864 0.030945 0.036927 0.045027 0.053044 99.748417
1 90 0.002377 0.003991 0.005647 0.008306 0.013030 0.018358 0.022946 0.028061 0.034416 0.043180 0.052410 99.767281
1 91 0.000642 0.001146 0.001806 0.003007 0.005760 0.010235 0.015137 0.020221 0.025987 0.034997 0.045411 99.835655
1 92 0.001597 0.002606 0.003575 0.005189 0.008277 0.012035 0.015371 0.019100 0.023782 0.030768 0.038620 99.839075
1 93 0.002060 0.003017 0.003855 0.005664 0.009059 0.012586 0.015455 0.018972 0.023488 0.029704 0.036237 99.839907
1 94 0.001135 0.001895 0.002725 0.004164 0.006885 0.010236 0.013439 0.017165 0.021850 0.028568 0.036123 99.855818
1 95 0.000469 0.000791 0.001187 0.001962 0.003698 0.006330 0.009180 0.012394 0.016248 0.022308 0.029485 99.895946
1 96 0.001364 0.002041 0.002728 0.004128 0.006736 0.009519 0.011883 0.014790 0.018475 0.023683 0.029294 99.875360
1 97 0.001671 0.002470 0.003193 0.004700 0.007462 0.010263 0.012584 0.015462 0.019085 0.024004 0.029139 99.869965
1 98 0.001040 0.001706 0.002409 0.003586 0.005788 0.008523 0.011135 0.014069 0.017570 0.022765 0.028654 99.882755
1 99 0.001083 0.001731 0.002365 0.003481 0.005610 0.008287 0.010807 0.013557 0.016713 0.021440 0.026750 99.888176
1 100 0.001426 0.002196 0.002919 0.004253 0.006671 0.009354 0.011635 0.014166 0.017118 0.021385 0.025858 99.883019
1 101 0.001593 0.002347 0.003006 0.004373 0.006923 0.009633 0.011872 0.014487 0.017647 0.022005 0.026464 99.879654
1 102 0.001218 0.001943 0.002673 0.003941 0.006262 0.008920 0.011293 0.013974 0.017133 0.021648 0.026497 99.884502
1 103 0.001427 0.002140 0.002792 0.004063 0.006431 0.009035 0.011312 0.014030 0.017307 0.021819 0.026560 99.883085
1 104 0.001342 0.002048 0.002714 0.003982 0.006381 0.009099 0.011460 0.014080 0.017123 0.021405 0.025870 99.884491
1 105 0.001038 0.001668 0.002305 0.003447 0.005746 0.008625 0.011285 0.014218 0.017750 0.022877 0.028476 99.882565
1 106 0.001656 0.002710 0.003666 0.005185 0.007989 0.011181 0.013957 0.017125 0.021211 0.027167 0.033823 99.854330
1 107 0.000489 0.000825 0.001244 0.002025 0.003724 0.006354 0.009368 0.012821 0.016915 0.023211 0.030814 99.892214
1 108 0.001073 0.001905 0.002833 0.004276 0.006986 0.010499 0.014104 0.018531 0.024534 0.033569 0.044620 99.837070
1 109 0.000434 0.000739 0.001115 0.001816 0.003325 0.005747 0.008663 0.012270 0.017021 0.024864 0.035244 99.888760
1 110 0.001121 0.001646 0.002315 0.003842 0.006871 0.010585 0.014568 0.020478 0.029336 0.041983 0.056888 99.810368
1 111 0.000753 0.001179 0.001756 0.003044 0.005893 0.009954 0.014518 0.020750 0.029767 0.043164 0.059126 99.810093
1 112 0.002029 0.003136 0.004414 0.006952 0.012003 0.018495 0.025003 0.033260 0.044540 0.060061 0.077313 99.712792
1 113 0.003731 0.005892 0.008067 0.011753 0.018516 0.026732 0.034224 0.042896 0.054266 0.069632 0.086361 99.637930
1 114 0.004598 0.007246 0.009720 0.013578 0.020601 0.029471 0.037306 0.045366 0.055134 0.069042 0.084431 99.623508
1 115 0.002651 0.004796 0.006895 0.009709 0.015500 0.024181 0.032123 0.039324 0.048280 0.062596 0.079075 99.674871
1 116 0.006276 0.009453 0.012071 0.016160 0.022982 0.030732 0.037292 0.044686 0.053928 0.066487 0.079820 99.620114
1 117 0.003728 0.006076 0.008122 0.011251 0.017289 0.025132 0.031892 0.038803 0.047685 0.060662 0.075119 99.674238
1 118 0.004223 0.006357 0.008287 0.011777 0.018111 0.024928 0.030178 0.036060 0.043542 0.053638 0.063976 99.698925
1 119 0.002252 0.003764 0.005281 0.007786 0.012569 0.018279 0.023239 0.028817 0.036040 0.046098 0.056878 99.758993
1 120 0.000541 0.000975 0.001586 0.002773 0.005631 0.010394 0.015721 0.021261 0.027472 0.036982 0.047922 99.828741
1 121 0.001895 0.003347 0.004670 0.006503 0.010022 0.014195 0.017703 0.021570 0.026723 0.034622 0.043796 99.814955
1 122 0.001748 0.002860 0.003962 0.005787 0.009184 0.012888 0.015976 0.019589 0.024279 0.031060 0.038539 99.834125
1 123 0.000485 0.000803 0.001202 0.002038 0.004056 0.007176 0.010581 0.014467 0.019161 0.026069 0.033778 99.880184
1 124 0.000614 0.001101 0.001726 0.002838 0.005224 0.008604 0.012039 0.015816 0.020427 0.027446 0.035621 99.868545
1 125 0.002553 0.003998 0.005089 0.006911 0.010378 0.014048 0.016927 0.020307 0.024754 0.031176 0.038207 99.825649
1 126 0.001459 0.002812 0.004206 0.005839 0.008829 0.012784 0.016455 0.020126 0.024493 0.031389 0.039525 99.832085
1 127 0.000403 0.000717 0.001156 0.001995 0.004006 0.007439 0.011501 0.015719 0.020058 0.026568 0.034058 99.876379
1 128 0.001572 0.002562 0.003579 0.005387 0.008921 0.012971 0.016310 0.019917 0.024398 0.030715 0.037353 99.836319
1 129 0.002571 0.003926 0.005076 0.007122 0.010829 0.014667 0.017623 0.020964 0.025141 0.030992 0.037062 99.824028
1 130 0.001717 0.002738 0.003712 0.005424 0.008783 0.012554 0.015608 0.019113 0.023772 0.030276 0.036893 99.839411
1 131 0.002011 0.002843 0.003651 0.005474 0.008825 0.012033 0.014634 0.018089 0.022475 0.028022 0.033596 99.848350
1 132 0.000923 0.001575 0.002233 0.003339 0.005704 0.009036 0.012217 0.015501 0.019458 0.025602 0.032502 99.871910
1 133 0.001477 0.002296 0.003127 0.004635 0.007428 0.010568 0.013333 0.016504 0.020251 0.025423 0.030902 99.864056
1 134 0.001568 0.002376 0.003151 0.004666 0.007558 0.010663 0.013264 0.016504 0.020724 0.026590 0.032840 99.860096
1 135 0.000526 0.000898 0.001332 0.002107 0.003757 0.006253 0.008952 0.011940 0.015477 0.021202 0.028188 99.899366
1 136 0.001202 0.001736 0.002310 0.003607 0.006032 0.008767 0.011341 0.014918 0.019862 0.027095 0.035618 99.867518
1 137 0.000799 0.001394 0.002079 0.003151 0.005189 0.008243 0.011549 0.015277 0.019823 0.027507 0.037743 99.867243
1 138 0.001614 0.002602 0.003589 0.005347 0.008712 0.013331 0.018123 0.024279 0.032788 0.046055 0.062655 99.780903
1 139 0.001647 0.002595 0.003680 0.005686 0.009592 0.015293 0.021355 0.028644 0.037993 0.052544 0.070516 99.750452
1 140 0.002835 0.004602 0.006578 0.009914 0.015935 0.024258 0.032684 0.042631 0.055184 0.073510 0.094728 99.637140
1 141 0.003558 0.005870 0.008272 0.011932 0.018717 0.028651 0.038686 0.049394 0.061939 0.080706 0.101821 99.590458
1 142 0.006292 0.010886 0.015178 0.020428 0.028615 0.040946 0.052614 0.063722 0.076037 0.096198 0.120794 99.468290
2 3 0.000000 0.000000 0.000000 0.000000 0.000000 0.000000 0.000000 0.000000 0.000000 0.000000 0.000000 0.000000
2 4 0.689642 9.358225 3.693437 5.865717 2.426646 4.175760 4.250672 3.558474 1.829646 1.648045 0.765154 61.738583
2 5 0.620614 5.917033 2.177383 3.773133 2.034757 6.504614 6.316071 4.639930 2.255741 1.715556 0.843937 63.201233
2 6 0.539127 5.177456 1.797951 2.743940 1.574133 5.908219 6.005857 4.233494 2.488134 2.517079 1.420143 65.594471
2 7 0.563968 4.651283 1.694007 2.714615 2.000685 6.813239 6.234378 3.632712 2.059839 2.011490 1.249568 66.374216
2 8 0.071537 0.193987 0.185164 0.384798 0.476726 1.293025 3.093775 2.300708 2.001901 1.932176 1.815958 86.250244
2 9 0.069844 0.153112 0.158989 0.315074 0.444353 0.932634 2.068989 1.699130 1.711486 1.714398 1.848278 88.883709
2 10 0.071778 0.119364 0.135416 0.235922 0.341988 0.595783 1.232559 1.055003 1.145089 1.152256 1.473847 92.440992
2 11 0.055960 0.083786 0.103547 0.175147 0.281089 0.462952 0.945523 0.825217 0.923178 0.881635 1.106499 94.155470
2 12 0.048655 0.074508 0.087934 0.131814 0.213710 0.356274 0.730125 0.622244 0.702797 0.686284 0.887127 95.458531
2 13 0.049932 0.072060 0.083025 0.123711 0.200269 0.323984 0.653449 0.551820 0.617621 0.588874 0.739743 95.995514
2 14 0.029553 0.037009 0.041944 0.060006 0.087530 0.113091 0.135758 0.163349 0.197320 0.238021 0.274231 98.622191
2 15 0.021791 0.030020 0.036608 0.053909 0.081481 0.108383 0.130693 0.154523 0.183093 0.218596 0.249117 98.731789
2 16 0.018619 0.028334 0.034752 0.047667 0.070477 0.098268 0.122991 0.145174 0.169406 0.201831 0.230255 98.832231
2 17 0.021585 0.028145 0.032922 0.047708 0.071146 0.093880 0.113038 0.133459 0.155982 0.183166 0.205733 98.913239
2 18 0.017621 0.026963 0.032675 0.043589 0.062055 0.084241 0.103999 0.121422 0.139766 0.164734 0.187281 99.015656
2 19 0.020571 0.027900 0.032099 0.044227 0.063561 0.082941 0.099014 0.114809 0.131471 0.152317 0.169624 99.061468
2 20 0.016407 0.021074 0.024515 0.035776 0.053641 0.070156 0.083986 0.099289 0.116026 0.136339 0.153432 99.189359
2 21 0.012940 0.019680 0.024136 0.033326 0.048684 0.066450 0.082510 0.097554 0.113473 0.135037 0.154791 99.211422
2 22 0.010410 0.014987 0.018176 0.026151 0.040253 0.056240 0.070634 0.085119 0.101000 0.122444 0.142158 99.312424
2 23 0.007160 0.010008 0.012861 0.020262 0.033225 0.047137 0.060705 0.076409 0.094070 0.116043 0.135772 99.386347
2 24 0.006261 0.008619 0.010754 0.016748 0.027888 0.040388 0.052837 0.067588 0.085223 0.107739 0.128388 99.447565
2 25 0.004891 0.007354 0.009534 0.014692 0.024294 0.035944 0.048193 0.062382 0.078865 0.101015 0.122928 99.489908
2 26 0.000925 0.001404 0.001955 0.003236 0.006076 0.009858 0.013847 0.019309 0.026649 0.036922 0.047708 99.832112
2 27 0.000861 0.001253 0.001720 0.002963 0.005886 0.009826 0.013907 0.019749 0.028171 0.040112 0.052473 99.823078
2 28 0.000691 0.001042 0.001451 0.002443 0.004664 0.007636 0.010838 0.015421 0.021769 0.030895 0.040831 99.862320
2 29 0.000610 0.000909 0.001270 0.002176 0.004184 0.006786 0.009514 0.013439 0.018798 0.026600 0.035246 99.880465
2 30 0.000697 0.001064 0.001447 0.002340 0.004376 0.007070 0.009861 0.013840 0.019358 0.027398 0.036134 99.876417
2 31 0.000668 0.000985 0.001318 0.002155 0.004047 0.006525 0.009047 0.012662 0.017609 0.024828 0.032711 99.887447
2 32 0.000589 0.000832 0.001119 0.001907 0.003628 0.005667 0.007653 0.010622 0.014692 0.020459 0.026619 99.906218
2 33 0.000708 0.001010 0.001350 0.002202 0.003989 0.006028 0.007978 0.010831 0.014555 0.019689 0.025080 99.906580
2 34 0.000949 0.001172 0.001467 0.002460 0.004541 0.006625 0.008412 0.011281 0.015218 0.020409 0.025502 99.901966
2 35 0.000883 0.001210 0.001573 0.002551 0.004573 0.006718 0.008596 0.011363 0.014984 0.019786 0.024569 99.903193
2 36 0.001329 0.001606 0.001937 0.003109 0.005433 0.007560 0.009247 0.011967 0.015544 0.019953 0.024045 99.898272
2 37 0.001369 0.001782 0.002209 0.003455 0.005919 0.008370 0.010320 0.013027 0.016379 0.020758 0.024978 99.891434
2 38 0.001370 0.001991 0.002479 0.003578 0.005946 0.008826 0.011252 0.014003 0.017225 0.021840 0.026515 99.884977
2 39 0.001462 0.002116 0.002659 0.003823 0.006324 0.009324 0.011821 0.014567 0.017672 0.022185 0.026755 99.881291
2 40 0.001935 0.002590 0.003140 0.004594 0.007486 0.010469 0.012741 0.015422 0.018466 0.022522 0.026336 99.874300
2 41 0.002070 0.002792 0.003418 0.004984 0.007990 0.010928 0.013168 0.015923 0.019072 0.023077 0.026727 99.869852
2 42 0.002621 0.003260 0.003815 0.005600 0.008998 0.012039 0.014218 0.017102 0.020530 0.024707 0.028281 99.858828
2 43 0.002542 0.003417 0.004018 0.005600 0.008963 0.012662 0.015381 0.018261 0.021585 0.026241 0.030646 99.850687
2 44 0.003146 0.003956 0.004765 0.007053 0.011177 0.014964 0.017749 0.021163 0.025075 0.029998 0.034443 99.826513
2 45 0.002724 0.003605 0.004207 0.005853 0.009363 0.013418 0.016598 0.020014 0.024049 0.029679 0.035148 99.835344
2 46 0.003252 0.003985 0.004778 0.007189 0.011487 0.015350 0.018305 0.022199 0.026732 0.032138 0.036977 99.817608
2 47 0.002170 0.003257 0.004108 0.005667 0.008886 0.012882 0.016191 0.019562 0.023589 0.029553 0.035791 99.838343
2 48 0.002775 0.003344 0.003906 0.005888 0.009695 0.013285 0.016016 0.019626 0.024041 0.029529 0.034669 99.837223
2 49 0.002186 0.002953 0.003705 0.005562 0.008913 0.012013 0.014392 0.017573 0.021562 0.026453 0.030970 99.853722
2 50 0.002501 0.002916 0.003381 0.005242 0.008802 0.011882 0.014056 0.017171 0.021117 0.025875 0.030176 99.856880
2 51 0.002119 0.002855 0.003454 0.005067 0.008195 0.011260 0.013514 0.016363 0.019974 0.024524 0.028694 99.863977
2 52 0.002118 0.002850 0.003492 0.005147 0.008205 0.011236 0.013566 0.016443 0.019908 0.024388 0.028727 99.863918
2 53 0.002268 0.002867 0.003361 0.005025 0.008201 0.011188 0.013367 0.016228 0.019837 0.024274 0.028298 99.865085
2 54 0.001846 0.002568 0.003251 0.004868 0.007794 0.010738 0.013119 0.016019 0.019437 0.023744 0.027852 99.868765
2 55 0.002139 0.002693 0.003227 0.004951 0.008242 0.011418 0.013725 0.016553 0.020013 0.024453 0.028604 99.863983
2 56 0.002281 0.003299 0.003899 0.005318 0.008357 0.012033 0.014940 0.017783 0.021203 0.026061 0.030735 99.854091
2 57 0.002260 0.002953 0.003627 0.005525 0.009051 0.012579 0.015297 0.018456 0.022133 0.026725 0.030989 99.850407
2 58 0.002105 0.002809 0.003504 0.005334 0.008691 0.012038 0.014733 0.018087 0.022143 0.027010 0.031467 99.852078
2 59 0.002167 0.003012 0.003758 0.005543 0.008884 0.012435 0.015379 0.018883 0.023162 0.028524 0.033639 99.844618
2 60 0.002081 0.002874 0.003587 0.005343 0.008748 0.012378 0.015328 0.018828 0.023215 0.028781 0.034074 99.844764
2 61 0.002184 0.003044 0.003811 0.005616 0.009139 0.012984 0.016175 0.019892 0.024505 0.030404 0.036132 99.836115
2 62 0.002155 0.002930 0.003681 0.005577 0.009290 0.013086 0.016136 0.020016 0.025146 0.031511 0.037450 99.833023
2 63 0.002581 0.003335 0.004079 0.006150 0.010198 0.014395 0.017845 0.022122 0.027494 0.034113 0.040354 99.817332
2 64 0.001612 0.002366 0.003034 0.004492 0.007736 0.011868 0.015467 0.019433 0.024822 0.032656 0.040822 99.835691
2 65 0.002671 0.003831 0.004672 0.006470 0.010235 0.014973 0.019201 0.023676 0.029071 0.036575 0.044303 99.804322
2 66 0.000977 0.001462 0.001968 0.003110 0.005782 0.009507 0.012996 0.016808 0.021908 0.029673 0.038228 99.857582
2 67 0.002331 0.003026 0.003830 0.005929 0.009897 0.013996 0.017605 0.022266 0.028113 0.035352 0.042425 99.815232
2 68 0.001219 0.001806 0.002333 0.003533 0.006400 0.010252 0.013628 0.017244 0.022165 0.029650 0.037793 99.853978
2 69 0.002551 0.003280 0.004097 0.006296 0.010406 0.014323 0.017550 0.021922 0.027435 0.033913 0.039896 99.818334
2 70 0.002968 0.003688 0.004525 0.007050 0.011821 0.016090 0.019324 0.023824 0.029595 0.036228 0.042114 99.802776
2 71 0.002897 0.004499 0.005570 0.007484 0.011676 0.016800 0.021040 0.025359 0.030740 0.037919 0.044834 99.791182
2 72 0.002767 0.003445 0.004301 0.006860 0.011801 0.016543 0.020341 0.025513 0.032400 0.040820 0.048778 99.786434
2 73 0.002780 0.003808 0.004917 0.007597 0.012771 0.018306 0.023120 0.029189 0.037051 0.046687 0.055950 99.757828
2 74 0.002043 0.002927 0.003851 0.005988 0.010602 0.016516 0.021929 0.028143 0.036499 0.048369 0.061038 99.762097
2 75 0.003837 0.004960 0.006230 0.009640 0.016310 0.023683 0.030228 0.038569 0.049391 0.062698 0.075670 99.678785
2 76 0.002824 0.004028 0.005289 0.008196 0.014495 0.022622 0.029727 0.037515 0.047884 0.062601 0.078011 99.686812
2 77 0.006563 0.008564 0.010254 0.014781 0.023907 0.034312 0.042411 0.051011 0.061792 0.076010 0.089667 99.580727
2 78 0.008129 0.010962 0.013156 0.018722 0.029824 0.042540 0.052320 0.061956 0.072656 0.085656 0.097086 99.506994
2 79 0.008688 0.011579 0.014214 0.020630 0.032201 0.043955 0.052977 0.063317 0.075201 0.088054 0.098757 99.490429
2 80 0.006351 0.008433 0.010532 0.015818 0.025706 0.035823 0.043737 0.053473 0.065824 0.079906 0.092104 99.562292
2 81 0.005475 0.007347 0.009432 0.014520 0.024082 0.034194 0.042355 0.052108 0.064304 0.078652 0.091476 99.576057
2 82 0.005030 0.006679 0.008366 0.012651 0.020968 0.030160 0.037662 0.046161 0.056756 0.070127 0.082831 99.622610
2 83 0.004544 0.006721 0.008509 0.011839 0.018848 0.028179 0.036303 0.043993 0.052920 0.065912 0.079289 99.642941
2 84 0.005671 0.007530 0.009369 0.013731 0.021574 0.029820 0.036439 0.043718 0.052039 0.062665 0.072823 99.644623
2 85 0.006185 0.007923 0.009524 0.013891 0.021874 0.030126 0.036593 0.043509 0.051087 0.060546 0.069216 99.649525
2 86 0.003067 0.005153 0.006996 0.009657 0.015371 0.023897 0.031809 0.038044 0.043844 0.053134 0.063355 99.705672
2 87 0.004996 0.006387 0.007938 0.012011 0.018965 0.025149 0.030217 0.036824 0.044320 0.052488 0.059607 99.701101
2 88 0.003266 0.004262 0.005293 0.008043 0.013456 0.018881 0.023157 0.028615 0.035576 0.044038 0.051709 99.763704
2 89 0.003825 0.004912 0.006008 0.009161 0.015096 0.020480 0.024479 0.029771 0.036207 0.043164 0.048742 99.758154
2 90 0.002478 0.003467 0.004563 0.007188 0.012175 0.017231 0.021502 0.026878 0.033365 0.040832 0.047446 99.782871
2 91 0.000594 0.000914 0.001312 0.002317 0.004973 0.008769 0.012410 0.016657 0.022448 0.030897 0.039511 99.859200
2 92 0.001692 0.002310 0.002894 0.004432 0.007681 0.011112 0.013965 0.017721 0.022682 0.028886 0.034628 99.851996
2 93 0.002306 0.002652 0.003114 0.005049 0.008796 0.011860 0.014179 0.017826 0.022576 0.027800 0.032245 99.851598
2 94 0.001208 0.001719 0.002277 0.003649 0.006447 0.009435 0.012123 0.015741 0.020553 0.026527 0.032277 99.868046
2 95 0.000418 0.000626 0.000875 0.001531 0.003208 0.005451 0.007589 0.010263 0.014004 0.019488 0.025313 99.911230
2 96 0.001443 0.001833 0.002303 0.003702 0.006418 0.008834 0.010815 0.013782 0.017622 0.022058 0.026034 99.885157
2 97 0.001784 0.002242 0.002726 0.004284 0.007260 0.009796 0.011781 0.014693 0.018367 0.022435 0.025944 99.878687
2 98 0.001064 0.001536 0.002015 0.003125 0.005428 0.007892 0.010019 0.012723 0.016216 0.020688 0.025013 99.894285
2 99 0.001055 0.001479 0.001905 0.002948 0.005109 0.007418 0.009398 0.011847 0.014818 0.018665 0.022448 99.902914
2 100 0.001620 0.002138 0.002615 0.003950 0.006473 0.008722 0.010493 0.012943 0.015936 0.019372 0.022339 99.893396
2 101 0.001752 0.002203 0.002614 0.003992 0.006674 0.008981 0.010730 0.013239 0.016379 0.019905 0.022871 99.890656
2 102 0.001154 0.001647 0.002151 0.003308 0.005603 0.007882 0.009744 0.012095 0.015013 0.018685 0.022152 99.900566
2 103 0.001410 0.001842 0.002266 0.003473 0.005871 0.008150 0.010036 0.012584 0.015653 0.019196 0.022353 99.897165
2 104 0.001334 0.001772 0.002199 0.003359 0.005668 0.007934 0.009828 0.012313 0.015322 0.018895 0.022125 99.899248
2 105 0.000998 0.001404 0.001816 0.002820 0.004974 0.007349 0.009379 0.011938 0.015351 0.019903 0.024362 99.899704
2 106 0.001634 0.002221 0.002707 0.004000 0.006730 0.009759 0.012349 0.015468 0.019336 0.024244 0.028998 99.872553
2 107 0.000447 0.000675 0.000939 0.001566 0.003053 0.005083 0.007146 0.009759 0.013457 0.019036 0.025336 99.913500
2 108 0.000992 0.001518 0.002013 0.003042 0.005292 0.008279 0.011303 0.015034 0.019969 0.027064 0.035133 99.870360
2 109 0.000400 0.000610 0.000821 0.001341 0.002642 0.004573 0.006630 0.009306 0.013347 0.019925 0.028054 99.912352
2 110 0.000849 0.001125 0.001541 0.002711 0.005192 0.008166 0.011349 0.016225 0.023387 0.033284 0.044575 99.851601
2 111 0.000587 0.000828 0.001166 0.002146 0.004578 0.007867 0.011249 0.016117 0.023706 0.034888 0.047602 99.849262
2 112 0.001673 0.002282 0.003120 0.005307 0.009973 0.015577 0.020952 0.028346 0.038822 0.052724 0.067351 99.753872
2 113 0.004176 0.005586 0.007055 0.010665 0.017547 0.024930 0.031404 0.040086 0.051821 0.066059 0.080033 99.660639
2 114 0.005122 0.006875 0.008596 0.012677 0.020466 0.029183 0.036516 0.045006 0.055334 0.068201 0.080729 99.631296
2 115 0.002276 0.003639 0.005012 0.007488 0.012955 0.020716 0.027765 0.034900 0.044162 0.058195 0.073570 99.709322
2 116 0.005851 0.007452 0.009063 0.013445 0.021726 0.030228 0.036697 0.044340 0.053826 0.065549 0.076352 99.635466
2 117 0.003198 0.004478 0.005856 0.008887 0.014871 0.021929 0.028102 0.035469 0.045010 0.057680 0.070765 99.703756
2 118 0.004324 0.005416 0.006617 0.010071 0.016591 0.022950 0.027932 0.034509 0.042803 0.052544 0.061305 99.714935
2 119 0.002065 0.002976 0.003943 0.006140 0.010679 0.015824 0.020258 0.025801 0.033131 0.042599 0.051839 99.784748
2 120 0.000461 0.000731 0.001084 0.001971 0.004329 0.007817 0.011301 0.015507 0.021452 0.030564 0.040525 99.864254
2 121 0.001820 0.002538 0.003122 0.004634 0.008056 0.012024 0.015348 0.019338 0.024446 0.031192 0.037859 99.839627
2 122 0.001650 0.002203 0.002760 0.004304 0.007483 0.010641 0.013228 0.016834 0.021657 0.027583 0.033201 99.858458
2 123 0.000411 0.000581 0.000821 0.001509 0.003214 0.005408 0.007545 0.010454 0.014624 0.020659 0.027204 99.907570
2 124 0.000560 0.000843 0.001185 0.002023 0.003998 0.006509 0.008951 0.012194 0.016717 0.023064 0.029783 99.894177
2 125 0.002214 0.002711 0.003315 0.005203 0.008832 0.012148 0.014788 0.018473 0.022919 0.028182 0.033079 99.848137
2 126 0.001529 0.002370 0.002967 0.004151 0.006997 0.010761 0.014097 0.017596 0.021946 0.028132 0.034410 99.855043
2 127 0.000345 0.000531 0.000789 0.001463 0.003233 0.005751 0.008257 0.011275 0.015317 0.021384 0.027973 99.903681
2 128 0.001623 0.002142 0.002786 0.004511 0.007887 0.011200 0.013936 0.017566 0.022032 0.027437 0.032567 99.856316
2 129 0.002795 0.003470 0.004044 0.005999 0.009851 0.013302 0.015857 0.019328 0.023538 0.028289 0.032335 99.841190
2 130 0.001712 0.002357 0.002997 0.004556 0.007706 0.010826 0.013300 0.016652 0.021200 0.026821 0.031997 99.859875
2 131 0.001962 0.002373 0.002894 0.004634 0.007955 0.010699 0.012816 0.016067 0.020150 0.024621 0.028529 99.867298
2 132 0.000818 0.001270 0.001708 0.002630 0.004787 0.007585 0.010055 0.012762 0.016216 0.021320 0.026659 99.894190
2 133 0.001655 0.002230 0.002763 0.004146 0.006924 0.009682 0.011950 0.014914 0.018517 0.022788 0.026654 99.877777
2 134 0.001504 0.001968 0.002461 0.003804 0.006474 0.009163 0.011442 0.014549 0.018439 0.023267 0.027949 99.878982
2 135 0.000499 0.000767 0.001017 0.001600 0.003040 0.005064 0.006988 0.009298 0.012552 0.017639 0.023290 99.918245
2 136 0.000946 0.001208 0.001572 0.002646 0.004818 0.007227 0.009576 0.013049 0.017692 0.023943 0.030698 99.886626
2 137 0.000739 0.001143 0.001517 0.002314 0.004175 0.006874 0.009549 0.012776 0.017363 0.024760 0.033556 99.885237
2 138 0.001393 0.002003 0.002642 0.004178 0.007444 0.011704 0.016028 0.021973 0.030363 0.042497 0.056223 99.803556
2 139 0.001748 0.002338 0.003008 0.004883 0.009036 0.014437 0.019720 0.026942 0.037208 0.051600 0.066766 99.762318
2 140 0.003104 0.004446 0.006141 0.009781 0.016700 0.025195 0.033407 0.043917 0.056981 0.073765 0.090894 99.635666
2 141 0.004332 0.006154 0.008063 0.012295 0.020896 0.031190 0.040174 0.050828 0.064292 0.082056 0.098899 99.580826
2 142 0.007614 0.011705 0.014871 0.020411 0.031041 0.045480 0.057672 0.068627 0.080034 0.096888 0.114618 99.451038
3 4 0.000000 0.000000 0.000000 0.000000 0.000000 0.000000 0.000000 0.000000 0.000000 0.000000 0.000000 0.000000
3 5 0.540051 9.948363 3.602959 5.452632 2.013712 5.061311 5.862230 3.496961 1.372425 0.926096 0.527509 61.195749
3 6 0.505231 8.193438 3.106809 4.315572 1.615994 4.823454 6.257687 3.987589 2.030425 1.498803 0.689443 62.975554
3 7 0.520654 6.979540 2.645478 3.571254 1.763069 5.229303 5.956862 4.001761 2.297554 1.978030 1.048475 64.008017
3 8 0.572795 4.692492 2.049030 3.288590 2.242569 5.497427 5.482337 3.946771 2.410956 2.184278 1.276096 66.356661
3 9 0.067123 0.172511 0.199889 0.422989 0.533123 1.118156 2.652253 2.279669 2.209038 1.973504 1.812750 86.558994
3 10 0.068574 0.131761 0.166958 0.299314 0.388032 0.649284 1.411107 1.283895 1.457144 1.476089 1.738599 90.929243
3 11 0.062824 0.099774 0.124879 0.209560 0.316829 0.507503 1.026241 0.902770 1.056314 1.069760 1.374802 93.248743
3 12 0.049003 0.081061 0.098221 0.142402 0.220863 0.370139 0.766503 0.655856 0.753858 0.765563 1.037000 95.059530
3 13 0.040230 0.062598 0.076091 0.112765 0.179797 0.301360 0.631179 0.540403 0.606270 0.589742 0.770974 96.088589
3 14 0.047652 0.065483 0.074287 0.111788 0.181623 0.294369 0.595688 0.507869 0.574562 0.548517 0.690233 96.307926
3 15 0.021679 0.032335 0.040229 0.056370 0.081283 0.108907 0.133066 0.157585 0.187820 0.229469 0.270525 98.680735
3 16 0.016395 0.026788 0.034406 0.047110 0.069368 0.099743 0.127411 0.149316 0.172170 0.208392 0.245962 98.802936
3 17 0.018704 0.026493 0.032837 0.047389 0.069860 0.094219 0.115778 0.136617 0.158659 0.188072 0.216344 98.895029
3 18 0.015606 0.025448 0.032361 0.043561 0.062205 0.086382 0.107810 0.124837 0.142392 0.169841 0.197661 98.991899
3 19 0.017084 0.025299 0.031244 0.043655 0.062995 0.083608 0.100530 0.115626 0.131589 0.154171 0.175372 99.058829
3 20 0.014162 0.020030 0.024493 0.035012 0.051739 0.069937 0.086364 0.102497 0.118839 0.140490 0.161039 99.175404
3 21 0.011189 0.018890 0.024648 0.033684 0.048492 0.067366 0.084689 0.099501 0.114826 0.137994 0.161726 99.196991
3 22 0.009097 0.014710 0.019089 0.026729 0.039542 0.056183 0.072532 0.087273 0.101505 0.122946 0.145395 99.304996
3 23 0.006875 0.010356 0.013473 0.020261 0.032296 0.046443 0.060413 0.075444 0.092161 0.114728 0.137106 99.390442
3 24 0.005398 0.008296 0.010903 0.016456 0.026545 0.038892 0.051505 0.065156 0.080519 0.101817 0.123699 99.470814
3 25 0.004204 0.007020 0.009595 0.014407 0.023026 0.034133 0.045872 0.058442 0.072487 0.092957 0.115025 99.522829
3 26 0.003426 0.005760 0.007971 0.012220 0.020121 0.030667 0.042453 0.056032 0.072121 0.095575 0.121285 99.532368
3 27 0.000741 0.001168 0.001693 0.002871 0.005520 0.009264 0.013444 0.019288 0.027310 0.038856 0.051550 99.828293
3 28 0.000607 0.000999 0.001463 0.002437 0.004592 0.007622 0.010931 0.015432 0.021553 0.030769 0.041383 99.862212
3 29 0.000562 0.000926 0.001360 0.002268 0.004262 0.007044 0.010084 0.014238 0.019756 0.028146 0.037914 99.873440
3 30 0.000604 0.001019 0.001494 0.002436 0.004487 0.007354 0.010470 0.014739 0.020503 0.029311 0.039502 99.868080
3 31 0.000584 0.000953 0.001366 0.002228 0.004113 0.006702 0.009450 0.013270 0.018492 0.026462 0.035662 99.880716
3 32 0.000557 0.000851 0.001196 0.001992 0.003672 0.005781 0.007967 0.011081 0.015175 0.021207 0.028081 99.902441
3 33 0.000654 0.001030 0.001446 0.002320 0.004108 0.006261 0.008379 0.011337 0.015167 0.020744 0.026938 99.901613
3 34 0.000810 0.001138 0.001521 0.002491 0.004484 0.006703 0.008766 0.011802 0.015801 0.021361 0.027226 99.897900
3 35 0.000755 0.001144 0.001576 0.002532 0.004528 0.006864 0.009006 0.011885 0.015538 0.020673 0.026060 99.899439
3 36 0.001079 0.001500 0.001968 0.003138 0.005427 0.007756 0.009709 0.012478 0.015972 0.020617 0.025254 99.895104
3 37 0.001144 0.001645 0.002181 0.003398 0.005777 0.008352 0.010573 0.013463 0.016926 0.021629 0.026381 99.888531
3 38 0.001227 0.001968 0.002653 0.003837 0.006202 0.009184 0.011877 0.014853 0.018205 0.023180 0.028563 99.878250
3 39 0.001365 0.002159 0.002915 0.004200 0.006777 0.009974 0.012808 0.015853 0.019206 0.024149 0.029349 99.871243
3 40 0.001869 0.002766 0.003540 0.005061 0.008026 0.011367 0.014104 0.017088 0.020321 0.024778 0.029159 99.861921
3 41 0.002015 0.003011 0.003910 0.005608 0.008791 0.012133 0.014773 0.017767 0.021154 0.025592 0.029731 99.855513
3 42 0.002392 0.003410 0.004307 0.006176 0.009691 0.013249 0.015933 0.019000 0.022515 0.027114 0.031356 99.844854
3 43 0.002366 0.003773 0.004935 0.006656 0.010010 0.014097 0.017417 0.020633 0.024227 0.029526 0.034861 99.831499
3 44 0.003117 0.004570 0.005835 0.008177 0.012420 0.016775 0.020075 0.023700 0.027931 0.033510 0.038692 99.805197
3 45 0.002172 0.003528 0.004764 0.006553 0.010060 0.014715 0.018719 0.022386 0.026342 0.032457 0.038895 99.819406
3 46 0.003140 0.004556 0.005833 0.008266 0.012678 0.017259 0.020855 0.024917 0.029682 0.035817 0.041564 99.795431
3 47 0.001843 0.003160 0.004433 0.006148 0.009386 0.013760 0.017777 0.021681 0.026050 0.032717 0.040060 99.822985
3 48 0.002323 0.003361 0.004298 0.006190 0.009834 0.013856 0.017145 0.020858 0.025307 0.031400 0.037616 99.827809
3 49 0.002078 0.003171 0.004169 0.005979 0.009293 0.012822 0.015661 0.018915 0.022839 0.028091 0.033276 99.843706
3 50 0.002241 0.003081 0.003835 0.005641 0.009031 0.012366 0.014973 0.018321 0.022498 0.027751 0.032762 99.847500
3 51 0.001778 0.002741 0.003623 0.005227 0.008253 0.011591 0.014265 0.017135 0.020451 0.025080 0.029858 99.859999
3 52 0.001966 0.002988 0.003893 0.005571 0.008624 0.011912 0.014540 0.017427 0.020795 0.025480 0.030396 99.856405
3 53 0.002102 0.003075 0.003919 0.005627 0.008684 0.011908 0.014554 0.017561 0.020945 0.025445 0.030118 99.856062
3 54 0.001825 0.002792 0.003694 0.005363 0.008322 0.011532 0.014228 0.017172 0.020396 0.024671 0.029116 99.860891
3 55 0.002133 0.003102 0.003967 0.005749 0.008904 0.012243 0.014932 0.017861 0.021088 0.025462 0.030017 99.854540
3 56 0.002215 0.003640 0.004698 0.006265 0.009312 0.013132 0.016185 0.018816 0.021690 0.026292 0.031358 99.846400
3 57 0.002499 0.003662 0.004693 0.006776 0.010424 0.014230 0.017140 0.020097 0.023269 0.027560 0.031939 99.837707
3 58 0.002384 0.003526 0.004521 0.006464 0.009966 0.013778 0.016862 0.020118 0.023738 0.028550 0.033485 99.836607
3 59 0.002408 0.003666 0.004759 0.006765 0.010400 0.014418 0.017682 0.021153 0.025209 0.030626 0.036206 99.826710
3 60 0.002371 0.003626 0.004722 0.006658 0.010232 0.014345 0.017835 0.021506 0.025706 0.031323 0.037237 99.824438
3 61 0.002325 0.003574 0.004722 0.006738 0.010493 0.014837 0.018580 0.022532 0.027116 0.033231 0.039684 99.816166
3 62 0.002252 0.003342 0.004398 0.006451 0.010343 0.014644 0.018353 0.022658 0.027947 0.034648 0.041461 99.813503
3 63 0.002486 0.003609 0.004700 0.006855 0.010912 0.015376 0.019224 0.023713 0.029286 0.036557 0.044158 99.803122
3 64 0.001379 0.002233 0.003113 0.004644 0.007887 0.012383 0.016812 0.021534 0.027353 0.035808 0.045283 99.821571
3 65 0.002110 0.003478 0.004883 0.007057 0.011032 0.015850 0.020214 0.024849 0.030561 0.038837 0.048260 99.792872
3 66 0.000752 0.001247 0.001850 0.002986 0.005511 0.009392 0.013625 0.018248 0.023857 0.032437 0.042597 99.847494
3 67 0.002214 0.003318 0.004506 0.006773 0.010876 0.015189 0.018962 0.023738 0.030063 0.038301 0.046947 99.799112
3 68 0.000976 0.001625 0.002349 0.003655 0.006559 0.010770 0.014958 0.019352 0.024804 0.033124 0.042641 99.839186
3 69 0.002524 0.003602 0.004722 0.007067 0.011409 0.015869 0.019610 0.024312 0.030239 0.037567 0.044697 99.798380
3 70 0.002955 0.004107 0.005257 0.007911 0.012932 0.017788 0.021514 0.026204 0.032164 0.039294 0.045909 99.783962
3 71 0.002682 0.004716 0.006436 0.008630 0.012982 0.018602 0.023456 0.027937 0.033246 0.040986 0.049174 99.771149
3 72 0.002681 0.003689 0.004800 0.007449 0.012595 0.018089 0.022757 0.028591 0.036125 0.045511 0.054642 99.763075
3 73 0.002618 0.003992 0.005485 0.008353 0.013839 0.020151 0.025800 0.032387 0.040844 0.051901 0.063297 99.731331
3 74 0.001891 0.002956 0.004109 0.006309 0.011004 0.017600 0.024211 0.031684 0.041403 0.055227 0.070458 99.733148
3 75 0.003493 0.005258 0.007281 0.011115 0.018155 0.026260 0.033751 0.042874 0.054797 0.070288 0.086765 99.639965
3 76 0.002616 0.004231 0.006059 0.009322 0.016106 0.025562 0.034631 0.044062 0.055517 0.071516 0.088614 99.641764
3 77 0.006508 0.009834 0.012775 0.017989 0.027994 0.039733 0.048876 0.057811 0.068801 0.083653 0.098174 99.527851
3 78 0.008792 0.013817 0.018096 0.024915 0.037014 0.050318 0.059509 0.067484 0.076786 0.089478 0.101391 99.452402
3 79 0.009803 0.015055 0.019570 0.027175 0.039909 0.052463 0.060966 0.069860 0.080868 0.093829 0.105021 99.425476
3 80 0.005888 0.008935 0.012247 0.018378 0.029519 0.041646 0.051254 0.061583 0.073911 0.088376 0.101322 99.506945
3 81 0.005689 0.008624 0.011652 0.017386 0.028048 0.039661 0.048847 0.059197 0.072631 0.088547 0.102863 99.516853
3 82 0.004416 0.006670 0.009085 0.013610 0.022106 0.032230 0.041278 0.051214 0.063208 0.078309 0.093073 99.584805
3 83 0.004150 0.007117 0.009792 0.013410 0.020667 0.030754 0.039641 0.047603 0.057103 0.071523 0.087178 99.611063
3 84 0.005291 0.008083 0.010719 0.015235 0.023151 0.031787 0.038920 0.046686 0.055980 0.067841 0.079398 99.616911
3 85 0.005548 0.008160 0.010727 0.015332 0.023058 0.031298 0.038175 0.045525 0.053634 0.063992 0.074175 99.630379
3 86 0.002932 0.005465 0.007740 0.010424 0.016261 0.025090 0.033248 0.039897 0.047050 0.058138 0.069949 99.683804
3 87 0.004763 0.006859 0.009041 0.013335 0.020570 0.027174 0.032218 0.038314 0.045561 0.054107 0.061838 99.686220
3 88 0.003054 0.004465 0.005814 0.008573 0.014159 0.020550 0.025758 0.031324 0.037847 0.046208 0.054146 99.748102
3 89 0.003997 0.005905 0.007625 0.011080 0.017317 0.023012 0.026986 0.031828 0.037930 0.044897 0.050649 99.738775
3 90 0.002693 0.004226 0.005815 0.008832 0.014343 0.019698 0.023791 0.028808 0.035433 0.043641 0.051350 99.761366
3 91 0.000512 0.000874 0.001357 0.002380 0.005065 0.009357 0.013989 0.019066 0.025164 0.033949 0.043144 99.845145
3 92 0.001565 0.002408 0.003243 0.004929 0.008464 0.012312 0.015338 0.018863 0.023499 0.029717 0.035780 99.843881
3 93 0.002270 0.003073 0.003896 0.006008 0.009855 0.013155 0.015676 0.019309 0.023940 0.029250 0.034074 99.839497
3 94 0.001157 0.001877 0.002678 0.004195 0.007164 0.010437 0.013393 0.017160 0.022230 0.028777 0.035409 99.855525
3 95 0.000336 0.000557 0.000832 0.001442 0.003002 0.005357 0.007912 0.010977 0.014931 0.020766 0.027192 99.906696
3 96 0.001317 0.001880 0.002502 0.003936 0.006765 0.009513 0.011726 0.014678 0.018479 0.023183 0.027661 99.878359
3 97 0.001709 0.002423 0.003093 0.004684 0.007697 0.010426 0.012540 0.015416 0.019103 0.023448 0.027448 99.872015
3 98 0.000866 0.001361 0.001903 0.002977 0.005242 0.007898 0.010303 0.013149 0.016732 0.021514 0.026343 99.891710
3 99 0.000952 0.001463 0.001967 0.002975 0.005068 0.007507 0.009745 0.012386 0.015536 0.019730 0.024001 99.898672
3 100 0.001356 0.001989 0.002607 0.003924 0.006441 0.008889 0.010807 0.013152 0.015971 0.019536 0.022880 99.892449
3 101 0.001611 0.002273 0.002837 0.004195 0.006822 0.009291 0.011205 0.013674 0.016724 0.020387 0.023731 99.887247
3 102 0.001094 0.001700 0.002299 0.003440 0.005712 0.008157 0.010242 0.012729 0.015788 0.019744 0.023578 99.895516
3 103 0.001365 0.001948 0.002495 0.003731 0.006172 0.008583 0.010554 0.013093 0.016242 0.020079 0.023664 99.892077
3 104 0.001236 0.001782 0.002319 0.003510 0.005887 0.008306 0.010289 0.012730 0.015729 0.019484 0.023024 99.895704
3 105 0.000917 0.001408 0.001919 0.002952 0.005157 0.007765 0.010106 0.012872 0.016399 0.021162 0.025982 99.893356
3 106 0.001570 0.002408 0.003173 0.004622 0.007506 0.010639 0.013266 0.016444 0.020675 0.026352 0.032239 99.861111
3 107 0.000411 0.000672 0.000997 0.001662 0.003180 0.005459 0.008059 0.011229 0.015262 0.021272 0.028375 99.903423
3 108 0.001011 0.001805 0.002639 0.003942 0.006530 0.009865 0.013152 0.017170 0.022873 0.031520 0.042028 99.847466
3 109 0.000338 0.000573 0.000864 0.001455 0.002838 0.005121 0.007925 0.011475 0.016291 0.024068 0.034112 99.894939
3 110 0.000901 0.001320 0.001896 0.003297 0.006258 0.009960 0.013981 0.020044 0.029256 0.042179 0.057177 99.813732
3 111 0.000572 0.000899 0.001378 0.002531 0.005314 0.009422 0.014151 0.020745 0.030403 0.044541 0.061083 99.808960
3 112 0.001824 0.002797 0.004029 0.006693 0.012405 0.019693 0.026840 0.036064 0.048891 0.065648 0.082987 99.692129
3 113 0.004566 0.006887 0.009313 0.013887 0.022244 0.031305 0.039020 0.048499 0.060911 0.076187 0.091583 99.595596
3 114 0.006393 0.009618 0.012559 0.017634 0.026460 0.035927 0.043646 0.052736 0.064535 0.079336 0.094180 99.556978
3 115 0.002452 0.004365 0.006403 0.009409 0.015884 0.025519 0.034583 0.043197 0.053865 0.069926 0.087527 99.646870
3 116 0.006317 0.008911 0.011473 0.016601 0.025581 0.034597 0.041757 0.050645 0.062037 0.075701 0.088564 99.577820
3 117 0.003185 0.004985 0.006853 0.010184 0.016919 0.025477 0.033168 0.041762 0.052966 0.068106 0.083866 99.652527
3 118 0.004574 0.006542 0.008451 0.012344 0.019464 0.026489 0.031781 0.038484 0.047470 0.058676 0.069334 99.676390
3 119 0.002181 0.003472 0.004897 0.007540 0.012633 0.018277 0.023191 0.029317 0.037521 0.048113 0.058760 99.754099
3 120 0.000382 0.000666 0.001072 0.001965 0.004311 0.008154 0.012458 0.017509 0.024119 0.034117 0.045287 99.849958
3 121 0.001399 0.002267 0.003107 0.004684 0.008129 0.012171 0.015542 0.019549 0.025051 0.032752 0.040774 99.834576
3 122 0.001264 0.001879 0.002596 0.004166 0.007334 0.010577 0.013366 0.017214 0.022360 0.028771 0.035003 99.855469
3 123 0.000333 0.000513 0.000760 0.001380 0.002911 0.005047 0.007349 0.010516 0.015007 0.021465 0.028649 99.906071
3 124 0.000419 0.000717 0.001100 0.001883 0.003703 0.006237 0.008917 0.012354 0.017073 0.023920 0.031526 99.892153
3 125 0.001904 0.002717 0.003508 0.005266 0.008681 0.011966 0.014585 0.018122 0.022700 0.028436 0.034118 99.847996
3 126 0.001287 0.002320 0.003303 0.004673 0.007535 0.011183 0.014459 0.017918 0.022293 0.028708 0.035719 99.850605
3 127 0.000280 0.000484 0.000770 0.001388 0.003005 0.005667 0.008749 0.012264 0.016458 0.022643 0.029480 99.898813
3 128 0.001406 0.002152 0.002975 0.004662 0.008072 0.011745 0.014830 0.018554 0.023217 0.029055 0.034625 99.848705
3 129 0.002379 0.003493 0.004469 0.006426 0.010155 0.013759 0.016459 0.019766 0.023918 0.029125 0.033996 99.836054
3 130 0.001390 0.002151 0.002935 0.004459 0.007588 0.010943 0.013684 0.017057 0.021589 0.027381 0.032839 99.857987
3 131 0.001684 0.002284 0.002966 0.004629 0.007761 0.010503 0.012779 0.016129 0.020384 0.025101 0.029322 99.866457
3 132 0.000712 0.001179 0.001648 0.002521 0.004595 0.007467 0.010180 0.013140 0.016894 0.022407 0.028215 99.891043
3 133 0.001382 0.002048 0.002765 0.004235 0.007082 0.009921 0.012220 0.015107 0.018674 0.023067 0.027160 99.876337
3 134 0.001389 0.002003 0.002636 0.004024 0.006757 0.009499 0.011744 0.014785 0.018814 0.023965 0.029002 99.875384
3 135 0.000396 0.000658 0.000948 0.001529 0.002893 0.004957 0.007153 0.009734 0.013106 0.018470 0.024743 99.915411
3 136 0.000783 0.001133 0.001574 0.002616 0.004709 0.007193 0.009696 0.013365 0.018611 0.026087 0.034538 99.879700
3 137 0.000598 0.001032 0.001516 0.002365 0.004240 0.007180 0.010481 0.014520 0.019908 0.028547 0.039325 99.870291
3 138 0.001307 0.002139 0.003068 0.004831 0.008530 0.013566 0.018823 0.025902 0.036117 0.051040 0.068072 99.766606
3 139 0.001724 0.002577 0.003582 0.005745 0.010423 0.016904 0.023694 0.032504 0.044439 0.061095 0.078970 99.718347
3 140 0.004065 0.006342 0.008811 0.013352 0.021973 0.032252 0.041559 0.052748 0.066809 0.084771 0.102791 99.564528
3 141 0.005420 0.008361 0.011133 0.016118 0.025957 0.037987 0.048328 0.059350 0.072018 0.088689 0.104852 99.521788
3 142 0.009896 0.016789 0.021813 0.027743 0.038007 0.051780 0.062725 0.071981 0.082520 0.100139 0.120369 99.396238
4 5 0.000000 0.000000 0.000000 0.000000 0.000000 0.000000 0.000000 0.000000 0.000000 0.000000 0.000000 0.000000
4 6 0.606731 10.924844 3.310458 3.525538 1.586692 4.113271 5.602529 3.289336 1.762721 1.512223 0.606251 63.159407
4 7 0.657722 9.346885 2.986562 3.475497 1.753165 4.574555 5.080576 3.393372 2.127800 1.694416 0.673127 64.236324
4 8 0.640613 6.694407 2.575328 3.338249 2.158665 4.829299 4.618938 3.411859 2.380285 2.236250 1.229873 65.886231
4 9 0.597171 3.786603 1.751094 2.718198 2.415848 4.120303 3.968030 3.442909 2.571179 2.518179 1.582503 70.527986
4 10 0.073089 0.137067 0.163881 0.288149 0.385052 0.655027 1.453653 1.342977 1.554429 1.599104 1.935627 90.411945
4 11 0.063860 0.097686 0.117684 0.194661 0.301520 0.501495 1.033985 0.903810 1.048507 1.078088 1.414907 93.243797
4 12 0.045138 0.070153 0.084631 0.128136 0.207176 0.359994 0.778998 0.684843 0.783879 0.785848 1.042701 95.028502
4 13 0.042693 0.063866 0.074934 0.110449 0.177762 0.297894 0.625899 0.544280 0.629419 0.625803 0.825459 95.981543
4 14 0.044986 0.060506 0.069293 0.106613 0.176282 0.289084 0.589630 0.504050 0.570030 0.549077 0.702441 96.338009
4 15 0.041830 0.058626 0.067366 0.101717 0.170587 0.285968 0.584203 0.492316 0.549001 0.525019 0.663914 96.459457
4 16 0.018079 0.027847 0.033997 0.046446 0.069526 0.099489 0.125556 0.148687 0.176857 0.219040 0.261111 98.773367
4 17 0.019925 0.027014 0.032887 0.048453 0.073329 0.099312 0.121186 0.143055 0.167577 0.200482 0.231945 98.834831
4 18 0.018112 0.027660 0.033368 0.045135 0.066013 0.091532 0.112523 0.130115 0.150628 0.181339 0.211144 98.932432
4 19 0.020174 0.028188 0.033417 0.047021 0.069076 0.091696 0.109200 0.125481 0.144103 0.169871 0.193348 98.968426
4 20 0.016641 0.022075 0.026209 0.038474 0.058774 0.079218 0.095633 0.112063 0.130159 0.154437 0.176770 99.089552
4 21 0.012793 0.020116 0.025187 0.034969 0.051911 0.072687 0.090984 0.107110 0.124790 0.150635 0.176269 99.132548
4 22 0.010254 0.015283 0.018843 0.026979 0.041632 0.059450 0.075276 0.089939 0.105715 0.129175 0.152809 99.274645
4 23 0.007345 0.010511 0.013606 0.021257 0.034816 0.049921 0.063960 0.079407 0.097199 0.121599 0.145749 99.354631
4 24 0.005899 0.008366 0.010503 0.016179 0.026922 0.039594 0.051856 0.065758 0.082547 0.105902 0.129414 99.457060
4 25 0.004246 0.006506 0.008513 0.013107 0.021730 0.032448 0.043417 0.055974 0.070889 0.092405 0.115227 99.535538
4 26 0.003402 0.005304 0.007047 0.010987 0.018693 0.028688 0.039251 0.051772 0.067412 0.090687 0.116172 99.560587
4 27 0.003171 0.004712 0.006286 0.010385 0.018645 0.029206 0.040481 0.054654 0.072995 0.099537 0.127723 99.532207
4 28 0.000620 0.000952 0.001334 0.002235 0.004283 0.007098 0.010070 0.014265 0.020206 0.029249 0.039641 99.870047
4 29 0.000559 0.000855 0.001203 0.002052 0.004007 0.006702 0.009534 0.013541 0.019137 0.027731 0.037692 99.876985
4 30 0.000661 0.001045 0.001462 0.002388 0.004514 0.007438 0.010476 0.014782 0.020931 0.030373 0.041158 99.864771
4 31 0.000657 0.000986 0.001333 0.002182 0.004151 0.006843 0.009559 0.013357 0.018697 0.026990 0.036518 99.878727
4 32 0.000560 0.000808 0.001100 0.001862 0.003533 0.005602 0.007635 0.010617 0.014761 0.021021 0.028167 99.904333
4 33 0.000649 0.000965 0.001320 0.002160 0.003955 0.006132 0.008243 0.011244 0.015231 0.021110 0.027616 99.901375
4 34 0.000938 0.001206 0.001530 0.002541 0.004699 0.006997 0.008998 0.012079 0.016352 0.022312 0.028520 99.893825
4 35 0.000909 0.001269 0.001670 0.002697 0.004840 0.007195 0.009254 0.012171 0.016019 0.021417 0.027099 99.895460
4 36 0.001106 0.001442 0.001832 0.002970 0.005318 0.007679 0.009562 0.012265 0.015784 0.020546 0.025294 99.896206
4 37 0.001280 0.001694 0.002146 0.003390 0.005895 0.008484 0.010601 0.013475 0.017060 0.021918 0.026800 99.887256
4 38 0.001393 0.002083 0.002655 0.003825 0.006326 0.009446 0.012088 0.014995 0.018445 0.023685 0.029329 99.875734
4 39 0.001605 0.002377 0.003038 0.004350 0.007105 0.010450 0.013238 0.016258 0.019734 0.024906 0.030338 99.866604
4 40 0.001951 0.002723 0.003404 0.004973 0.008151 0.011724 0.014545 0.017582 0.020955 0.025744 0.030516 99.857735
4 41 0.002295 0.003190 0.003967 0.005750 0.009231 0.012781 0.015467 0.018651 0.022486 0.027489 0.032146 99.846550
4 42 0.002531 0.003307 0.004094 0.006134 0.010072 0.014010 0.016960 0.020343 0.024185 0.029164 0.033793 99.835401
4 43 0.002620 0.003733 0.004541 0.006309 0.010205 0.014842 0.018258 0.021526 0.025467 0.031334 0.037091 99.824074
4 44 0.003525 0.004696 0.005854 0.008502 0.013273 0.018110 0.021855 0.025874 0.030144 0.035727 0.041011 99.791429
4 45 0.002703 0.003927 0.004779 0.006544 0.010596 0.015714 0.019565 0.023099 0.027510 0.034395 0.041441 99.809731
4 46 0.003686 0.004788 0.005933 0.008803 0.013932 0.018824 0.022553 0.026879 0.031665 0.037602 0.043076 99.782259
4 47 0.002230 0.003445 0.004424 0.006151 0.009861 0.014718 0.018743 0.022515 0.027007 0.033983 0.041444 99.815483
4 48 0.002710 0.003507 0.004237 0.006279 0.010380 0.014621 0.017881 0.021803 0.026713 0.033221 0.039634 99.819015
4 49 0.002209 0.003046 0.003888 0.005854 0.009525 0.013198 0.016067 0.019514 0.023641 0.028989 0.034169 99.839897
4 50 0.002554 0.003151 0.003740 0.005697 0.009538 0.013096 0.015617 0.018984 0.023341 0.028838 0.034001 99.841449
4 51 0.002250 0.003140 0.003859 0.005550 0.008851 0.012357 0.015064 0.018163 0.021941 0.027033 0.032115 99.849680
4 52 0.002165 0.003009 0.003769 0.005573 0.009054 0.012705 0.015403 0.018330 0.021836 0.026753 0.031810 99.849588
4 53 0.002462 0.003280 0.003974 0.005867 0.009479 0.013213 0.016030 0.019115 0.022617 0.027307 0.032027 99.844625
4 54 0.002314 0.003274 0.004139 0.006101 0.009645 0.013325 0.016154 0.019173 0.022533 0.027026 0.031553 99.844763
4 55 0.002827 0.003702 0.004430 0.006511 0.010382 0.014287 0.017021 0.019828 0.023005 0.027501 0.032087 99.838419
4 56 0.003219 0.004679 0.005458 0.007217 0.010846 0.015157 0.018270 0.020936 0.023932 0.028549 0.033206 99.828531
4 57 0.003938 0.005132 0.005959 0.008471 0.012813 0.016818 0.019459 0.022320 0.025567 0.029896 0.034069 99.815559
4 58 0.003329 0.004497 0.005455 0.007878 0.012142 0.016402 0.019508 0.022788 0.026425 0.031157 0.035776 99.814646
4 59 0.003163 0.004444 0.005543 0.008039 0.012586 0.017459 0.021200 0.024968 0.029085 0.034382 0.039554 99.799576
4 60 0.002858 0.004030 0.005103 0.007506 0.012043 0.017003 0.020841 0.024829 0.029541 0.035737 0.041960 99.798551
4 61 0.002756 0.003966 0.005107 0.007454 0.011926 0.017108 0.021487 0.026073 0.031371 0.038301 0.045427 99.789022
4 62 0.002611 0.003616 0.004621 0.006985 0.011654 0.016649 0.020586 0.025175 0.031139 0.038713 0.046120 99.792133
4 63 0.002815 0.003755 0.004734 0.007147 0.011821 0.016825 0.020957 0.025944 0.032391 0.040726 0.049226 99.783659
4 64 0.001664 0.002487 0.003244 0.004828 0.008407 0.013204 0.017597 0.022471 0.029110 0.038789 0.049271 99.808928
4 65 0.002351 0.003542 0.004660 0.006755 0.010890 0.016151 0.021076 0.026473 0.033139 0.042543 0.052929 99.779489
4 66 0.000893 0.001357 0.001837 0.002932 0.005635 0.009712 0.013726 0.018132 0.024184 0.033809 0.044942 99.842844
4 67 0.002126 0.002946 0.003936 0.006244 0.010709 0.015644 0.019982 0.025301 0.032192 0.041398 0.051097 99.788426
4 68 0.001169 0.001790 0.002412 0.003763 0.007017 0.011693 0.015976 0.020451 0.026473 0.035991 0.046855 99.826412
4 69 0.003051 0.004038 0.005125 0.007845 0.012977 0.018106 0.022229 0.027452 0.034039 0.042122 0.049928 99.773092
4 70 0.003778 0.004813 0.005929 0.009125 0.015256 0.020942 0.024915 0.029957 0.036554 0.044692 0.052278 99.751764
4 71 0.003785 0.006127 0.007685 0.010019 0.015224 0.022104 0.027780 0.032722 0.038488 0.046915 0.055629 99.733524
4 72 0.003511 0.004491 0.005662 0.008936 0.015326 0.021682 0.026559 0.032746 0.041041 0.051625 0.061863 99.726560
4 73 0.003807 0.005229 0.006739 0.010308 0.017177 0.024624 0.030831 0.038222 0.047858 0.060076 0.072229 99.682900
4 74 0.002319 0.003387 0.004588 0.007266 0.013128 0.020988 0.028237 0.036227 0.046900 0.062229 0.078831 99.695903
4 75 0.004770 0.006374 0.008210 0.012769 0.021571 0.031422 0.039739 0.049489 0.061996 0.078027 0.094430 99.591202
4 76 0.003849 0.005578 0.007332 0.011314 0.020210 0.031768 0.041059 0.049755 0.060515 0.076116 0.092085 99.600414
4 77 0.010155 0.013722 0.016299 0.022607 0.034791 0.047865 0.056132 0.063296 0.072202 0.085400 0.098105 99.479425
4 78 0.017652 0.023609 0.024966 0.030936 0.043755 0.057179 0.064681 0.071285 0.080228 0.092682 0.103429 99.389597
4 79 0.015260 0.020440 0.023973 0.032601 0.046673 0.059447 0.067366 0.075531 0.084598 0.095353 0.104624 99.374133
4 80 0.008838 0.011913 0.015005 0.022738 0.037183 0.051100 0.060134 0.069873 0.081904 0.095759 0.107219 99.438331
4 81 0.007312 0.009820 0.012770 0.020107 0.033855 0.047669 0.057778 0.069186 0.083154 0.099016 0.112673 99.446661
4 82 0.006093 0.008094 0.010227 0.015641 0.026070 0.037542 0.046917 0.057660 0.071283 0.088200 0.104318 99.527960
4 83 0.005166 0.007788 0.009820 0.013690 0.022217 0.033551 0.042874 0.051570 0.062700 0.079322 0.096683 99.574619
4 84 0.006074 0.008141 0.010263 0.015357 0.024646 0.034166 0.041437 0.049667 0.059885 0.073100 0.085875 99.591388
4 85 0.007592 0.009566 0.011344 0.016475 0.025675 0.034615 0.041241 0.048820 0.057899 0.069245 0.079911 99.597614
4 86 0.003229 0.005478 0.007409 0.010313 0.016875 0.026305 0.034209 0.040457 0.047762 0.059735 0.072564 99.675661
4 87 0.006523 0.008185 0.009786 0.014376 0.022365 0.029257 0.034205 0.040502 0.048065 0.056816 0.064620 99.665298
4 88 0.004092 0.005341 0.006504 0.009718 0.016271 0.022866 0.027550 0.033044 0.040176 0.049182 0.057321 99.727938
4 89 0.005024 0.006408 0.007697 0.011546 0.018671 0.024735 0.028656 0.033678 0.039919 0.046901 0.052532 99.724236
4 90 0.003269 0.004466 0.005723 0.008903 0.014921 0.020614 0.024865 0.030234 0.037145 0.045434 0.052942 99.751486
4 91 0.000658 0.001030 0.001512 0.002711 0.005942 0.010598 0.014872 0.019577 0.025971 0.035555 0.045520 99.836052
4 92 0.002168 0.002915 0.003607 0.005509 0.009472 0.013380 0.016258 0.020082 0.025421 0.032350 0.038925 99.829914
4 93 0.002916 0.003358 0.003881 0.006135 0.010538 0.014124 0.016599 0.020389 0.025439 0.031233 0.036259 99.829130
4 94 0.001365 0.001956 0.002622 0.004224 0.007486 0.011020 0.014120 0.018144 0.023489 0.030276 0.036998 99.848299
4 95 0.000449 0.000677 0.000952 0.001677 0.003541 0.006104 0.008557 0.011560 0.015759 0.022056 0.028951 99.899715
4 96 0.001685 0.002171 0.002741 0.004416 0.007683 0.010552 0.012692 0.015790 0.019904 0.024943 0.029670 99.867752
4 97 0.002151 0.002751 0.003287 0.005022 0.008388 0.011326 0.013515 0.016647 0.020695 0.025299 0.029341 99.861578
4 98 0.001063 0.001541 0.002063 0.003261 0.005774 0.008567 0.011003 0.013999 0.017840 0.022897 0.027972 99.884022
4 99 0.001178 0.001681 0.002178 0.003349 0.005758 0.008353 0.010551 0.013246 0.016595 0.021047 0.025544 99.890520
4 100 0.001743 0.002319 0.002855 0.004338 0.007196 0.009784 0.011716 0.014262 0.017400 0.021120 0.024414 99.882850
4 101 0.001896 0.002424 0.002925 0.004478 0.007496 0.010134 0.012051 0.014629 0.017817 0.021517 0.024752 99.879879
4 102 0.001380 0.001969 0.002546 0.003867 0.006500 0.009142 0.011226 0.013750 0.016883 0.020856 0.024631 99.887249
4 103 0.001718 0.002259 0.002763 0.004160 0.006900 0.009454 0.011453 0.014128 0.017442 0.021339 0.024879 99.883505
4 104 0.001595 0.002133 0.002621 0.003940 0.006594 0.009208 0.011268 0.013851 0.017024 0.020868 0.024382 99.886516
4 105 0.001088 0.001562 0.002048 0.003175 0.005594 0.008274 0.010511 0.013237 0.016882 0.021802 0.026684 99.889145
4 106 0.001665 0.002288 0.002805 0.004159 0.007062 0.010296 0.013024 0.016369 0.020772 0.026557 0.032362 99.862640
4 107 0.000448 0.000688 0.000968 0.001619 0.003163 0.005324 0.007529 0.010273 0.014163 0.020247 0.027455 99.908127
4 108 0.000929 0.001490 0.002046 0.003122 0.005447 0.008602 0.011817 0.015859 0.021552 0.030078 0.040235 99.858824
4 109 0.000408 0.000634 0.000860 0.001405 0.002784 0.004946 0.007307 0.010346 0.015000 0.022830 0.032922 99.900560
4 110 0.000827 0.001128 0.001588 0.002849 0.005584 0.009085 0.012945 0.018834 0.027747 0.040505 0.055528 99.823377
4 111 0.000626 0.000905 0.001324 0.002491 0.005411 0.009536 0.013933 0.020205 0.029860 0.044119 0.060556 99.811033
4 112 0.002018 0.002795 0.003879 0.006632 0.012532 0.019720 0.026617 0.035816 0.048561 0.065271 0.082817 99.693340
4 113 0.005849 0.007978 0.009990 0.014733 0.023750 0.033071 0.040467 0.050124 0.063599 0.080107 0.096187 99.574148
4 114 0.007160 0.009760 0.012279 0.017825 0.027964 0.038888 0.047572 0.057142 0.068551 0.082988 0.097403 99.532469
4 115 0.002711 0.004382 0.005990 0.008976 0.015983 0.025965 0.034459 0.042536 0.053505 0.070506 0.088772 99.646217
4 116 0.008160 0.010027 0.012047 0.017753 0.027854 0.037339 0.044607 0.054027 0.065821 0.079600 0.092240 99.550522
4 117 0.003661 0.005212 0.006876 0.010531 0.018076 0.026987 0.034262 0.042629 0.054174 0.070006 0.086229 99.641357
4 118 0.005700 0.007055 0.008557 0.012934 0.020992 0.028362 0.033586 0.040578 0.049835 0.061098 0.071524 99.659777
4 119 0.002613 0.003713 0.004906 0.007677 0.013245 0.019249 0.024158 0.030493 0.039304 0.050774 0.062009 99.741858
4 120 0.000458 0.000748 0.001149 0.002139 0.004821 0.008920 0.013055 0.017984 0.024984 0.035771 0.047724 99.842247
4 121 0.001793 0.002533 0.003154 0.004735 0.008304 0.012348 0.015626 0.019818 0.025810 0.034107 0.042650 99.829122
4 122 0.001449 0.001977 0.002575 0.004165 0.007507 0.010868 0.013568 0.017403 0.022804 0.029716 0.036452 99.851513
4 123 0.000362 0.000519 0.000738 0.001378 0.003028 0.005307 0.007655 0.010892 0.015589 0.022474 0.030132 99.901924
4 124 0.000481 0.000757 0.001095 0.001911 0.003906 0.006588 0.009186 0.012534 0.017392 0.024553 0.032465 99.889128
4 125 0.002088 0.002652 0.003293 0.005170 0.008849 0.012221 0.014774 0.018414 0.023290 0.029435 0.035450 99.844364
4 126 0.001340 0.002127 0.002764 0.003996 0.006934 0.010746 0.013967 0.017370 0.021922 0.028619 0.035644 99.854568
4 127 0.000320 0.000510 0.000771 0.001412 0.003133 0.005786 0.008594 0.011881 0.016193 0.022770 0.030144 99.898484
4 128 0.001798 0.002472 0.003231 0.005104 0.008791 0.012393 0.015217 0.018963 0.023936 0.030243 0.036381 99.841475
4 129 0.002779 0.003612 0.004318 0.006400 0.010589 0.014497 0.017254 0.020662 0.024796 0.029763 0.034237 99.831097
4 130 0.001579 0.002265 0.002979 0.004582 0.007925 0.011350 0.013995 0.017377 0.022047 0.027971 0.033440 99.854490
4 131 0.002040 0.002490 0.003053 0.004843 0.008243 0.011087 0.013366 0.016786 0.020999 0.025616 0.029790 99.861689
4 132 0.000862 0.001356 0.001834 0.002802 0.005089 0.008067 0.010651 0.013415 0.016979 0.022308 0.027941 99.888697
4 133 0.001958 0.002653 0.003254 0.004790 0.007846 0.010721 0.012895 0.015747 0.019367 0.023726 0.027675 99.869367
4 134 0.001636 0.002164 0.002714 0.004171 0.007044 0.009870 0.012197 0.015428 0.019611 0.024820 0.029832 99.870514
4 135 0.000485 0.000748 0.001004 0.001602 0.003090 0.005226 0.007269 0.009631 0.012958 0.018310 0.024448 99.915230
4 136 0.000852 0.001111 0.001475 0.002532 0.004665 0.007096 0.009508 0.013204 0.018529 0.026157 0.034925 99.879944
4 137 0.000647 0.001019 0.001403 0.002223 0.004145 0.007081 0.010141 0.013919 0.019385 0.028511 0.039918 99.871605
4 138 0.001490 0.002095 0.002770 0.004525 0.008396 0.013588 0.018929 0.026314 0.036878 0.052275 0.069850 99.762890
4 139 0.001891 0.002531 0.003358 0.005641 0.010844 0.017756 0.024527 0.033507 0.046221 0.064019 0.082463 99.707241
4 140 0.004913 0.006755 0.009054 0.014452 0.024677 0.036233 0.046256 0.058117 0.071969 0.088756 0.104850 99.533968
4 141 0.006766 0.009612 0.012407 0.018606 0.030664 0.043524 0.052397 0.061424 0.072479 0.087740 0.102256 99.502124
4 142 0.014007 0.021407 0.024738 0.029963 0.040654 0.055005 0.065324 0.073766 0.084145 0.101466 0.120326 99.369200
5 6 0.000000 0.000000 0.000000 0.000000 0.000000 0.000000 0.000000 0.000000 0.000000 0.000000 0.000000 0.000000
5 7 0.749989 10.007411 3.953035 5.194843 2.207898 4.280398 3.953237 2.809294 1.783858 1.360762 0.622878 63.076397
5 8 0.628223 6.300424 3.217678 4.957561 2.458490 4.270611 3.768878 3.053505 2.191292 1.830846 0.921939 66.400553
5 9 0.551010 3.590186 1.933649 2.880576 2.086537 3.397085 3.252802 2.866553 2.312324 2.392293 1.653210 73.083770
5 10 0.538677 2.719418 1.472145 1.929817 1.647895 2.414567 2.141057 1.893615 1.678650 1.933984 1.715712 79.914462
5 11 0.055344 0.094220 0.118548 0.180014 0.269922 0.463249 1.002820 0.892218 1.059952 1.117564 1.512349 93.233801
5 12 0.041039 0.066485 0.081136 0.122292 0.199836 0.348292 0.744165 0.649203 0.754924 0.773203 1.050726 95.168698
5 13 0.032831 0.052600 0.066991 0.102049 0.164510 0.278714 0.598754 0.526489 0.613243 0.618009 0.835018 96.110793
5 14 0.042622 0.060483 0.068540 0.100880 0.163612 0.270675 0.558789 0.484501 0.566544 0.562309 0.734476 96.386564
5 15 0.033013 0.050168 0.061690 0.093379 0.153673 0.260112 0.546943 0.469878 0.532706 0.516827 0.664467 96.617146
5 16 0.027460 0.044401 0.054391 0.079415 0.132113 0.233565 0.502636 0.428592 0.479258 0.466079 0.602769 96.949320
5 17 0.017218 0.024706 0.031137 0.045200 0.067168 0.091962 0.115366 0.139348 0.166280 0.201566 0.236114 98.863932
5 18 0.013909 0.022526 0.029307 0.040972 0.061138 0.087917 0.112889 0.134045 0.156679 0.190016 0.223707 98.926897
5 19 0.017711 0.026541 0.033320 0.047011 0.068820 0.093285 0.114810 0.134967 0.157184 0.186709 0.214322 98.905325
5 20 0.016010 0.023015 0.028293 0.040185 0.059361 0.080972 0.100756 0.120228 0.141078 0.168421 0.194604 99.027077
5 21 0.011280 0.018782 0.024889 0.035087 0.052604 0.075529 0.097433 0.116872 0.137422 0.166508 0.195619 99.067974
5 22 0.009159 0.014948 0.019810 0.028309 0.042813 0.061879 0.080871 0.098490 0.116502 0.142648 0.169786 99.214790
5 23 0.007513 0.011455 0.014845 0.022155 0.035379 0.051386 0.067158 0.084188 0.104124 0.131304 0.158457 99.312033
5 24 0.005051 0.007846 0.010419 0.015921 0.026371 0.039938 0.054266 0.070216 0.089080 0.115349 0.142287 99.423256
5 25 0.003472 0.005709 0.007823 0.012084 0.020197 0.031114 0.043068 0.056668 0.072749 0.096218 0.121835 99.529063
5 26 0.002891 0.004775 0.006510 0.010046 0.017022 0.026712 0.037580 0.050436 0.066563 0.090938 0.118485 99.568041
5 27 0.002461 0.003969 0.005476 0.008759 0.015312 0.024479 0.035104 0.048345 0.065370 0.091049 0.120312 99.579365
5 28 0.001976 0.003289 0.004528 0.007129 0.012316 0.019641 0.028005 0.038192 0.051074 0.071489 0.095826 99.666533
5 29 0.000433 0.000706 0.001034 0.001760 0.003408 0.005781 0.008434 0.012192 0.017416 0.025600 0.035452 99.887785
5 30 0.000516 0.000870 0.001275 0.002109 0.004033 0.006889 0.010118 0.014623 0.020872 0.030630 0.042173 99.865891
5 31 0.000523 0.000857 0.001236 0.002041 0.003879 0.006508 0.009344 0.013299 0.018832 0.027546 0.037871 99.878065
5 32 0.000455 0.000697 0.000986 0.001661 0.003149 0.005117 0.007187 0.010146 0.014176 0.020405 0.027801 99.908217
5 33 0.000539 0.000849 0.001206 0.001977 0.003621 0.005696 0.007804 0.010786 0.014822 0.020930 0.027964 99.903809
5 34 0.000709 0.001029 0.001402 0.002312 0.004272 0.006583 0.008798 0.012019 0.016456 0.022842 0.029766 99.893810
5 35 0.000813 0.001232 0.001690 0.002676 0.004713 0.007070 0.009261 0.012242 0.016129 0.021669 0.027722 99.894785
5 36 0.000908 0.001301 0.001717 0.002709 0.004776 0.007047 0.009026 0.011740 0.015319 0.020305 0.025495 99.899658
5 37 0.001047 0.001514 0.002012 0.003141 0.005442 0.008001 0.010251 0.013186 0.016915 0.022086 0.027421 99.888987
5 38 0.001180 0.001876 0.002513 0.003648 0.006037 0.009109 0.011902 0.015028 0.018762 0.024351 0.030449 99.875143
5 39 0.001394 0.002231 0.003014 0.004304 0.006928 0.010241 0.013166 0.016325 0.020039 0.025578 0.031504 99.865277
5 40 0.001775 0.002650 0.003458 0.005002 0.008065 0.011633 0.014618 0.017885 0.021655 0.026959 0.032359 99.853941
5 41 0.002047 0.003085 0.004086 0.005946 0.009458 0.013191 0.016166 0.019574 0.023694 0.029065 0.034104 99.839586
5 42 0.002341 0.003371 0.004361 0.006367 0.010261 0.014485 0.017774 0.021366 0.025593 0.031154 0.036367 99.826559
5 43 0.002175 0.003519 0.004776 0.006648 0.010362 0.015075 0.019058 0.022856 0.027120 0.033291 0.039495 99.815622
5 44 0.003733 0.005471 0.006982 0.009754 0.014702 0.019690 0.023388 0.027323 0.031876 0.037650 0.042858 99.776572
5 45 0.002151 0.003656 0.005113 0.007026 0.010782 0.016026 0.020682 0.024695 0.028889 0.035511 0.042653 99.802817
5 46 0.004132 0.006009 0.007517 0.010382 0.015385 0.020129 0.023561 0.027603 0.032750 0.039202 0.045026 99.768307
5 47 0.001834 0.003131 0.004418 0.006231 0.009782 0.014656 0.019092 0.023117 0.027499 0.034314 0.041815 99.814108
5 48 0.002271 0.003370 0.004383 0.006283 0.010032 0.014415 0.018183 0.022270 0.027117 0.033788 0.040628 99.817257
5 49 0.002228 0.003393 0.004458 0.006376 0.009885 0.013674 0.016815 0.020398 0.024738 0.030443 0.036055 99.831536
5 50 0.002116 0.003008 0.003815 0.005581 0.009020 0.012646 0.015526 0.018935 0.023232 0.028937 0.034603 99.842585
5 51 0.001984 0.003042 0.003977 0.005672 0.008881 0.012431 0.015302 0.018410 0.022143 0.027267 0.032515 99.848377
5 52 0.002015 0.003134 0.004154 0.005893 0.009077 0.012769 0.015893 0.019096 0.022741 0.027895 0.033371 99.843960
5 53 0.002232 0.003309 0.004255 0.006141 0.009605 0.013361 0.016375 0.019575 0.023252 0.028154 0.033118 99.840620
5 54 0.002220 0.003495 0.004660 0.006613 0.009980 0.013786 0.016973 0.020071 0.023282 0.027708 0.032352 99.838860
5 55 0.002609 0.003931 0.005011 0.006984 0.010510 0.014562 0.017787 0.020691 0.023619 0.027869 0.032320 99.834104
5 56 0.002802 0.004680 0.006103 0.007999 0.011303 0.015416 0.018679 0.021299 0.023939 0.028299 0.033083 99.826400
5 57 0.003902 0.005876 0.007298 0.009796 0.013621 0.017470 0.020293 0.023027 0.025903 0.029999 0.034189 99.808622
5 58 0.003389 0.005032 0.006348 0.008880 0.013165 0.017659 0.020936 0.023956 0.027113 0.031481 0.035824 99.806221
5 59 0.003447 0.005400 0.007068 0.009888 0.014591 0.019571 0.023368 0.027079 0.031281 0.036670 0.041872 99.779768
5 60 0.003248 0.005069 0.006621 0.009141 0.013673 0.019056 0.023526 0.027797 0.032587 0.038991 0.045568 99.774719
5 61 0.003041 0.004794 0.006324 0.008847 0.013572 0.019249 0.024046 0.028834 0.034577 0.042198 0.050020 99.764499
5 62 0.002607 0.003941 0.005278 0.007794 0.012566 0.018011 0.022722 0.028029 0.034724 0.043171 0.051618 99.769541
5 63 0.002496 0.003665 0.004881 0.007271 0.011863 0.017226 0.022060 0.027670 0.034874 0.044304 0.054182 99.769508
5 64 0.001262 0.002089 0.002956 0.004476 0.007819 0.012641 0.017497 0.022884 0.030198 0.041030 0.053294 99.803852
5 65 0.001832 0.003028 0.004294 0.006334 0.010314 0.015496 0.020560 0.026246 0.033624 0.044140 0.056007 99.778126
5 66 0.000653 0.001086 0.001602 0.002609 0.004958 0.008719 0.012915 0.017674 0.023962 0.034007 0.046289 99.845526
5 67 0.001932 0.002939 0.004065 0.006246 0.010523 0.015479 0.019917 0.025332 0.032838 0.043166 0.054294 99.783270
5 68 0.000932 0.001579 0.002334 0.003702 0.006854 0.011653 0.016503 0.021463 0.027628 0.037292 0.048557 99.821503
5 69 0.003057 0.004425 0.005836 0.008678 0.014070 0.019705 0.024252 0.029617 0.036320 0.044690 0.052889 99.756464
5 70 0.004112 0.005769 0.007295 0.010644 0.016934 0.023027 0.027497 0.032834 0.039686 0.047957 0.055624 99.728623
5 71 0.003763 0.006688 0.009227 0.012196 0.017785 0.024858 0.030858 0.036172 0.042297 0.050941 0.059854 99.705359
5 72 0.003505 0.004945 0.006481 0.009859 0.016484 0.023698 0.029639 0.036525 0.045305 0.056234 0.066597 99.700727
5 73 0.003847 0.005851 0.007950 0.011905 0.019280 0.027374 0.034148 0.041914 0.052107 0.064870 0.077345 99.653406
5 74 0.001966 0.003160 0.004546 0.007138 0.012803 0.021104 0.029430 0.038181 0.049133 0.064749 0.081798 99.685993
5 75 0.004640 0.007003 0.009427 0.014004 0.022724 0.032751 0.041329 0.051216 0.064263 0.080838 0.097421 99.574385
5 76 0.003208 0.005325 0.007637 0.011460 0.019411 0.030819 0.041255 0.050507 0.060595 0.075433 0.091407 99.602937
5 77 0.008474 0.013468 0.017337 0.023003 0.033475 0.046155 0.055457 0.063053 0.071647 0.084053 0.096160 99.487718
5 78 0.012892 0.020793 0.026049 0.032886 0.043681 0.055004 0.062191 0.068301 0.075907 0.086948 0.097113 99.418237
5 79 0.013396 0.020893 0.026368 0.034826 0.047327 0.058582 0.065409 0.072599 0.081651 0.092494 0.101498 99.384952
5 80 0.006610 0.010203 0.014253 0.021870 0.035398 0.049431 0.059572 0.069707 0.081375 0.094519 0.105432 99.451630
5 81 0.006098 0.009170 0.012408 0.018808 0.031121 0.045208 0.056558 0.068593 0.083382 0.100433 0.115271 99.452949
5 82 0.004306 0.006551 0.008972 0.013695 0.023097 0.034727 0.044996 0.056113 0.070180 0.088115 0.105471 99.543778
5 83 0.003613 0.006246 0.008817 0.012440 0.019878 0.030745 0.040951 0.050477 0.061926 0.079006 0.097699 99.588204
5 84 0.004868 0.007478 0.010075 0.014624 0.022891 0.032363 0.040254 0.048738 0.059433 0.073608 0.087718 99.597954
5 85 0.005613 0.008315 0.010861 0.015416 0.023418 0.032107 0.039152 0.046674 0.055720 0.067564 0.079306 99.615856
5 86 0.002152 0.004079 0.006071 0.008595 0.014097 0.022955 0.031689 0.038842 0.046343 0.058408 0.071913 99.694854
5 87 0.004855 0.007104 0.009344 0.013587 0.021036 0.028186 0.033545 0.039614 0.046970 0.055814 0.063756 99.676191
5 88 0.002984 0.004551 0.006023 0.008742 0.014355 0.021299 0.027171 0.033104 0.040102 0.049414 0.058481 99.733769
5 89 0.004393 0.006570 0.008429 0.011981 0.018478 0.024657 0.029049 0.034203 0.040720 0.048198 0.054356 99.718966
5 90 0.002623 0.004106 0.005729 0.008832 0.014556 0.020360 0.024921 0.030311 0.037332 0.046002 0.054076 99.751150
5 91 0.000459 0.000802 0.001275 0.002278 0.004922 0.009232 0.013943 0.019117 0.025519 0.035032 0.045229 99.842190
5 92 0.001678 0.002615 0.003563 0.005396 0.009146 0.013208 0.016449 0.020338 0.025608 0.032627 0.039442 99.829931
5 93 0.002302 0.003105 0.003897 0.005986 0.009959 0.013539 0.016297 0.020188 0.025360 0.031462 0.037026 99.830881
5 94 0.001149 0.001838 0.002595 0.004106 0.007165 0.010644 0.013806 0.017810 0.023342 0.030620 0.038048 99.848877
5 95 0.000340 0.000566 0.000863 0.001515 0.003155 0.005621 0.008287 0.011459 0.015567 0.021790 0.028874 99.901958
5 96 0.001620 0.002293 0.002979 0.004566 0.007593 0.010397 0.012613 0.015717 0.019903 0.025129 0.030132 99.867056
5 97 0.001766 0.002498 0.003180 0.004851 0.008088 0.011085 0.013366 0.016394 0.020375 0.025223 0.029717 99.863457
5 98 0.000896 0.001400 0.001959 0.003073 0.005395 0.008127 0.010637 0.013631 0.017475 0.022673 0.028029 99.886707
5 99 0.000994 0.001518 0.002043 0.003108 0.005323 0.007908 0.010256 0.013009 0.016356 0.020865 0.025508 99.893110
5 100 0.001436 0.002098 0.002743 0.004139 0.006784 0.009336 0.011346 0.013810 0.016840 0.020660 0.024229 99.886579
5 101 0.001730 0.002468 0.003088 0.004515 0.007295 0.009918 0.011928 0.014488 0.017728 0.021643 0.025183 99.880018
5 102 0.001240 0.001916 0.002577 0.003831 0.006300 0.008880 0.010985 0.013468 0.016620 0.020713 0.024621 99.888849
5 103 0.001441 0.002064 0.002652 0.003960 0.006559 0.009158 0.011257 0.013847 0.017029 0.020912 0.024501 99.886618
5 104 0.001342 0.001939 0.002526 0.003808 0.006338 0.008910 0.011030 0.013604 0.016749 0.020629 0.024213 99.888912
5 105 0.000914 0.001394 0.001886 0.002893 0.005064 0.007620 0.009916 0.012678 0.016312 0.021240 0.026245 99.893837
5 106 0.001250 0.001898 0.002527 0.003799 0.006406 0.009288 0.011818 0.015017 0.019451 0.025442 0.031637 99.871468
5 107 0.000348 0.000561 0.000810 0.001340 0.002593 0.004449 0.006527 0.009147 0.012745 0.018395 0.025312 99.917774
5 108 0.000687 0.001183 0.001721 0.002654 0.004631 0.007354 0.010231 0.013914 0.019283 0.027571 0.037773 99.872999
5 109 0.000292 0.000489 0.000711 0.001168 0.002253 0.004009 0.006106 0.008797 0.012647 0.019263 0.028309 99.915954
5 110 0.000621 0.000916 0.001325 0.002332 0.004531 0.007432 0.010680 0.015610 0.023326 0.034904 0.049144 99.849178
5 111 0.000419 0.000670 0.001033 0.001911 0.004087 0.007444 0.011350 0.016806 0.025139 0.038204 0.054436 99.838503
5 112 0.001488 0.002302 0.003356 0.005627 0.010649 0.017449 0.024448 0.033446 0.046017 0.063225 0.081928 99.710064
5 113 0.003754 0.005713 0.007971 0.012443 0.021056 0.030875 0.039312 0.049327 0.062416 0.078783 0.095024 99.593324
5 114 0.006920 0.010454 0.013454 0.018628 0.028028 0.038371 0.046689 0.056161 0.068394 0.083626 0.098531 99.530745
5 115 0.001877 0.003442 0.005316 0.008177 0.014371 0.024012 0.033548 0.042480 0.053272 0.069960 0.088516 99.655031
5 116 0.006821 0.009782 0.012654 0.018311 0.028209 0.037798 0.044867 0.053415 0.064757 0.078690 0.091837 99.552857
5 117 0.002433 0.004015 0.005838 0.008980 0.015457 0.024272 0.032631 0.041559 0.052683 0.068103 0.084509 99.659518
5 118 0.004477 0.006503 0.008446 0.012349 0.019790 0.027501 0.033420 0.040682 0.050458 0.062599 0.073943 99.659830
5 119 0.002134 0.003428 0.004830 0.007449 0.012636 0.018514 0.023566 0.029893 0.038849 0.050804 0.062858 99.745037
5 120 0.000314 0.000556 0.000910 0.001694 0.003770 0.007268 0.011337 0.016219 0.022699 0.032917 0.044932 99.857382
5 121 0.001171 0.001890 0.002589 0.003955 0.007042 0.010838 0.014131 0.018184 0.024031 0.032460 0.041521 99.842191
5 122 0.001007 0.001501 0.002077 0.003362 0.006046 0.009032 0.011823 0.015704 0.021069 0.028124 0.035373 99.864882
5 123 0.000250 0.000396 0.000588 0.001066 0.002297 0.004090 0.006050 0.008762 0.012843 0.019208 0.026785 99.917667
5 124 0.000322 0.000550 0.000840 0.001462 0.002959 0.005123 0.007474 0.010537 0.014904 0.021683 0.029721 99.904423
5 125 0.001504 0.002194 0.002872 0.004355 0.007380 0.010524 0.013167 0.016750 0.021642 0.028013 0.034522 99.857077
5 126 0.000952 0.001664 0.002351 0.003437 0.005881 0.009158 0.012234 0.015646 0.020242 0.027076 0.034564 99.866797
5 127 0.000229 0.000396 0.000629 0.001147 0.002520 0.004781 0.007386 0.010376 0.014116 0.020035 0.027004 99.911383
5 128 0.001392 0.002161 0.003001 0.004675 0.008083 0.011853 0.014961 0.018554 0.023131 0.029236 0.035437 99.847517
5 129 0.002530 0.003770 0.004729 0.006549 0.010169 0.013787 0.016491 0.019726 0.023946 0.029398 0.034600 99.834309
5 130 0.001279 0.002024 0.002805 0.004260 0.007289 0.010683 0.013492 0.016763 0.021132 0.026916 0.032491 99.860862
5 131 0.001623 0.002245 0.002937 0.004557 0.007664 0.010433 0.012670 0.015865 0.020024 0.024796 0.029187 99.867998
5 132 0.000618 0.001030 0.001464 0.002273 0.004177 0.006846 0.009395 0.012114 0.015522 0.020756 0.026527 99.899281
5 133 0.001335 0.002011 0.002691 0.004050 0.006755 0.009563 0.011875 0.014723 0.018274 0.022711 0.026858 99.879152
5 134 0.001172 0.001754 0.002336 0.003552 0.006014 0.008623 0.010820 0.013709 0.017617 0.022816 0.028063 99.883526
5 135 0.000335 0.000557 0.000794 0.001269 0.002397 0.004126 0.006031 0.008285 0.011251 0.016171 0.022250 99.926533
5 136 0.000538 0.000807 0.001142 0.001922 0.003589 0.005731 0.007965 0.011152 0.015873 0.023145 0.031887 99.896248
5 137 0.000415 0.000711 0.001048 0.001693 0.003173 0.005579 0.008409 0.012015 0.017085 0.025681 0.037022 99.887171
5 138 0.000898 0.001497 0.002229 0.003668 0.006828 0.011412 0.016389 0.023094 0.032950 0.048121 0.066326 99.786589
5 139 0.001202 0.001902 0.002767 0.004581 0.008777 0.015154 0.022165 0.030922 0.042634 0.059707 0.078704 99.731482
5 140 0.003886 0.006129 0.008718 0.013539 0.022869 0.034040 0.043958 0.055358 0.069247 0.086555 0.103488 99.552210
5 141 0.005959 0.009097 0.012091 0.017369 0.027445 0.039486 0.049564 0.059878 0.071315 0.086029 0.100137 99.521629
5 142 0.010653 0.018180 0.023665 0.029487 0.039266 0.052699 0.063161 0.071599 0.081216 0.097402 0.115423 99.397245
6 7 0.000000 0.000000 0.000000 0.000000 0.000000 0.000000 0.000000 0.000000 0.000000 0.000000 0.000000 0.000000
6 8 0.814322 7.049045 3.794616 5.136940 2.376262 3.130006 2.667105 2.251556 1.592093 1.455528 0.911615 68.820909
6 9 0.635101 3.980093 2.292604 3.144195 2.094867 2.808766 2.481060 2.178582 1.690342 1.630835 1.227276 75.836279
6 10 0.528194 2.618784 1.459724 1.829448 1.554964 2.175430 1.886167 1.709121 1.624498 1.841237 1.603438 81.168993
6 11 0.457463 1.862530 1.019479 1.329091 1.444666 2.121619 1.816056 1.594474 1.367891 1.509438 1.415143 84.062153
6 12 0.044772 0.065421 0.079834 0.130816 0.221765 0.386318 0.819668 0.727815 0.863423 0.884431 1.217128 94.558607
6 13 0.041560 0.059902 0.070467 0.109916 0.184648 0.312914 0.653409 0.575668 0.692454 0.711045 0.964608 95.623410
6 14 0.040792 0.053549 0.063150 0.101748 0.169399 0.273023 0.565372 0.505478 0.607236 0.605525 0.795499 96.219227
6 15 0.036691 0.049879 0.058557 0.092482 0.158432 0.263537 0.543095 0.472737 0.552153 0.542010 0.696517 96.533913
6 16 0.026632 0.039912 0.048644 0.074663 0.128985 0.224730 0.475926 0.409323 0.467852 0.459690 0.596035 97.047611
6 17 0.038390 0.050227 0.057750 0.090085 0.151872 0.247420 0.503148 0.430096 0.484803 0.457915 0.570605 96.917687
6 18 0.014925 0.022260 0.028496 0.041689 0.064567 0.092062 0.117115 0.140912 0.168620 0.206343 0.243123 98.859888
6 19 0.020994 0.028268 0.035033 0.052504 0.080136 0.107075 0.130259 0.155176 0.183242 0.215320 0.242694 98.749300
6 20 0.018591 0.024346 0.029871 0.045309 0.069477 0.092534 0.112547 0.134759 0.160251 0.191481 0.220348 98.900486
6 21 0.013983 0.020702 0.026335 0.039066 0.061901 0.088401 0.111985 0.134769 0.160729 0.194337 0.225520 98.922272
6 22 0.010379 0.014919 0.019081 0.029335 0.047997 0.069546 0.089046 0.109311 0.133224 0.165401 0.196422 99.115341
6 23 0.007711 0.010698 0.014107 0.023204 0.039416 0.057089 0.074208 0.094984 0.120686 0.153268 0.184603 99.220028
6 24 0.005151 0.007198 0.009573 0.016118 0.028599 0.043135 0.057978 0.076280 0.099550 0.130007 0.160133 99.366280
6 25 0.003231 0.004881 0.006713 0.011304 0.020339 0.031525 0.043371 0.058268 0.077646 0.104983 0.133998 99.503742
6 26 0.002731 0.004131 0.005623 0.009408 0.017090 0.027103 0.038155 0.052423 0.071473 0.099104 0.129217 99.543547
6 27 0.002237 0.003204 0.004392 0.007756 0.014627 0.023402 0.033367 0.047071 0.065674 0.092583 0.122363 99.583325
6 28 0.001683 0.002529 0.003468 0.005914 0.010845 0.017192 0.024380 0.034041 0.046867 0.066541 0.089870 99.696669
6 29 0.001557 0.002278 0.003121 0.005456 0.010089 0.015868 0.022405 0.031459 0.043510 0.062018 0.084035 99.718203
6 30 0.000470 0.000700 0.001012 0.001835 0.003740 0.006260 0.008990 0.013254 0.019648 0.029248 0.040243 99.874601
6 31 0.000494 0.000708 0.001006 0.001822 0.003720 0.006237 0.008946 0.013104 0.019095 0.028099 0.038508 99.878258
6 32 0.000436 0.000612 0.000860 0.001548 0.003059 0.004903 0.006795 0.009743 0.013969 0.020390 0.028085 99.909602
6 33 0.000539 0.000770 0.001071 0.001860 0.003562 0.005584 0.007613 0.010690 0.015036 0.021452 0.028823 99.903004
6 34 0.000725 0.000970 0.001320 0.002319 0.004462 0.006829 0.009101 0.012649 0.017680 0.024684 0.032234 99.887028
6 35 0.000904 0.001241 0.001673 0.002814 0.005152 0.007641 0.009919 0.013253 0.017605 0.023441 0.029631 99.886726
6 36 0.000951 0.001239 0.001642 0.002772 0.005042 0.007267 0.009201 0.012136 0.016044 0.021193 0.026523 99.895989
6 37 0.001211 0.001560 0.002026 0.003343 0.005945 0.008540 0.010840 0.014196 0.018485 0.023927 0.029411 99.880512
6 38 0.001325 0.001860 0.002425 0.003780 0.006615 0.009812 0.012509 0.015891 0.020237 0.026305 0.032657 99.866581
6 39 0.001750 0.002436 0.003118 0.004691 0.007894 0.011344 0.014108 0.017472 0.021668 0.027434 0.033335 99.854749
6 40 0.002154 0.002814 0.003540 0.005425 0.009077 0.012723 0.015604 0.019227 0.023598 0.029164 0.034583 99.842091
6 41 0.002673 0.003515 0.004429 0.006711 0.010903 0.014691 0.017599 0.021460 0.026139 0.031599 0.036508 99.823773
6 42 0.003063 0.003824 0.004723 0.007235 0.011866 0.016045 0.019121 0.022999 0.027568 0.033121 0.038250 99.812187
6 43 0.002750 0.003848 0.004789 0.006868 0.011214 0.015933 0.019415 0.023142 0.027858 0.034227 0.040214 99.809738
6 44 0.004320 0.005389 0.006747 0.010280 0.016154 0.021087 0.024722 0.028946 0.033088 0.037784 0.041990 99.769495
6 45 0.002429 0.003544 0.004492 0.006390 0.010607 0.015729 0.019733 0.023751 0.028929 0.036247 0.043321 99.804833
6 46 0.003969 0.004845 0.006076 0.009553 0.015439 0.020203 0.023733 0.028363 0.033475 0.039060 0.043949 99.771334
6 47 0.002007 0.002969 0.003872 0.005688 0.009554 0.014207 0.017976 0.021899 0.026966 0.034293 0.041798 99.818769
6 48 0.002313 0.002936 0.003636 0.005658 0.009744 0.013868 0.017135 0.021256 0.026582 0.033433 0.040089 99.823349
6 49 0.002144 0.002910 0.003774 0.005840 0.009658 0.013303 0.016216 0.019917 0.024465 0.030064 0.035348 99.836359
6 50 0.002189 0.002760 0.003397 0.005316 0.009055 0.012491 0.015050 0.018550 0.023206 0.028958 0.034365 99.844660
6 51 0.002118 0.002861 0.003600 0.005471 0.009011 0.012456 0.015082 0.018253 0.022112 0.027025 0.031776 99.850235
6 52 0.002143 0.002931 0.003696 0.005602 0.009227 0.012790 0.015422 0.018555 0.022539 0.027713 0.032756 99.846622
6 53 0.002518 0.003288 0.004054 0.006184 0.010063 0.013725 0.016478 0.019744 0.023538 0.028227 0.032798 99.839384
6 54 0.002797 0.003867 0.004807 0.007065 0.010918 0.014489 0.017154 0.020316 0.024049 0.028546 0.032793 99.833199
6 55 0.003045 0.003897 0.004775 0.007296 0.011668 0.015577 0.018240 0.021228 0.024570 0.028786 0.032901 99.828018
6 56 0.003642 0.005050 0.006036 0.008436 0.012660 0.016809 0.019619 0.022418 0.025625 0.029994 0.034222 99.815493
6 57 0.005548 0.006529 0.007281 0.010569 0.015612 0.019004 0.021035 0.024144 0.027930 0.031963 0.035338 99.795046
6 58 0.004965 0.005987 0.007006 0.010599 0.016232 0.020272 0.022594 0.025743 0.029494 0.033747 0.037493 99.785864
6 59 0.005292 0.006900 0.008309 0.012116 0.018096 0.023164 0.026535 0.030267 0.034226 0.038689 0.042678 99.753733
6 60 0.004754 0.006062 0.007246 0.010773 0.016981 0.022639 0.026332 0.030370 0.035102 0.040656 0.045775 99.753313
6 61 0.004142 0.005602 0.007151 0.010758 0.017027 0.023226 0.028008 0.033399 0.039680 0.046927 0.053851 99.730227
6 62 0.003620 0.004776 0.006040 0.009296 0.015273 0.021047 0.025662 0.031753 0.039778 0.048759 0.056967 99.737026
6 63 0.002687 0.003452 0.004530 0.007437 0.013016 0.018686 0.023565 0.030132 0.038982 0.049603 0.060169 99.747742
6 64 0.001246 0.001797 0.002481 0.004115 0.007767 0.012580 0.017416 0.023630 0.032529 0.044702 0.057707 99.794025
6 65 0.001843 0.002614 0.003607 0.005930 0.010639 0.016075 0.021086 0.027376 0.035781 0.046698 0.058146 99.770207
6 66 0.000682 0.001009 0.001442 0.002496 0.005049 0.008855 0.012921 0.017980 0.025239 0.036320 0.049190 99.838818
6 67 0.002120 0.002725 0.003661 0.006235 0.011287 0.016386 0.020771 0.026810 0.035139 0.045733 0.056670 99.772465
6 68 0.001111 0.001679 0.002346 0.003838 0.007449 0.012441 0.016925 0.021902 0.029009 0.039827 0.051738 99.811735
6 69 0.003760 0.004589 0.005866 0.009465 0.015964 0.021477 0.025547 0.031265 0.038417 0.046501 0.053926 99.743223
6 70 0.005031 0.005969 0.007342 0.011620 0.019265 0.025312 0.029456 0.035524 0.043150 0.051327 0.058345 99.707659
6 71 0.004835 0.007219 0.009045 0.012535 0.019684 0.027598 0.033332 0.038741 0.045396 0.054075 0.062176 99.685366
6 72 0.004034 0.004953 0.006314 0.010327 0.017973 0.025078 0.030562 0.038161 0.048336 0.060075 0.070571 99.683615
6 73 0.004213 0.005729 0.007680 0.012317 0.020931 0.029628 0.036668 0.045216 0.056048 0.068816 0.080903 99.631855
6 74 0.002145 0.003119 0.004284 0.006986 0.013152 0.021419 0.029107 0.038020 0.050513 0.067734 0.085443 99.678078
6 75 0.005221 0.006744 0.008843 0.014492 0.025171 0.035745 0.043944 0.054082 0.067042 0.082129 0.096278 99.560308
6 76 0.003781 0.005377 0.007218 0.011478 0.020566 0.031780 0.040998 0.050361 0.061899 0.077157 0.091964 99.597423
6 77 0.009582 0.012975 0.016139 0.023317 0.035534 0.047016 0.054548 0.062233 0.071143 0.082620 0.093581 99.491306
6 78 0.017931 0.022287 0.023926 0.031461 0.044321 0.054270 0.059601 0.066727 0.075922 0.085680 0.092956 99.424919
6 79 0.016334 0.020662 0.024220 0.034280 0.048421 0.057964 0.063352 0.071319 0.080826 0.090435 0.097967 99.394220
6 80 0.008408 0.011163 0.014475 0.023120 0.038268 0.051355 0.059289 0.068451 0.079630 0.091764 0.101754 99.452324
6 81 0.006753 0.008868 0.011808 0.019584 0.034111 0.048021 0.057969 0.069679 0.084096 0.099759 0.113136 99.446215
6 82 0.005336 0.007020 0.009142 0.014672 0.025326 0.036872 0.046680 0.058475 0.073294 0.090841 0.107276 99.525066
6 83 0.004072 0.005997 0.007879 0.011866 0.020626 0.032005 0.041610 0.051388 0.064173 0.082056 0.100142 99.578184
6 84 0.005264 0.007025 0.009126 0.014273 0.023819 0.033376 0.040874 0.050029 0.061764 0.075966 0.089210 99.589274
6 85 0.006897 0.008594 0.010589 0.016092 0.025614 0.034194 0.040464 0.048294 0.058125 0.070116 0.081376 99.599644
6 86 0.002344 0.003873 0.005326 0.007881 0.013976 0.022754 0.030490 0.037476 0.046232 0.059347 0.072854 99.697449
6 87 0.005790 0.007181 0.009029 0.014002 0.022419 0.029362 0.034483 0.041241 0.049202 0.057939 0.065491 99.663862
6 88 0.003522 0.004572 0.005721 0.008863 0.015296 0.021895 0.026819 0.032854 0.040912 0.050935 0.060168 99.728443
6 89 0.004751 0.005910 0.007367 0.011734 0.019742 0.026173 0.030327 0.036029 0.043058 0.050243 0.055590 99.709072
6 90 0.003055 0.004112 0.005475 0.009009 0.015542 0.021257 0.025615 0.031752 0.039822 0.048728 0.056439 99.739191
6 91 0.000469 0.000728 0.001115 0.002124 0.004850 0.008920 0.013084 0.018223 0.025558 0.036540 0.048396 99.839992
6 92 0.001742 0.002301 0.003054 0.005102 0.009222 0.013123 0.016247 0.020717 0.026703 0.033774 0.040239 99.827776
6 93 0.002262 0.002658 0.003305 0.005613 0.010008 0.013488 0.016129 0.020410 0.026126 0.032383 0.037772 99.829845
6 94 0.001076 0.001555 0.002178 0.003691 0.006769 0.010062 0.013120 0.017434 0.023504 0.031189 0.038987 99.850433
6 95 0.000336 0.000504 0.000732 0.001341 0.002901 0.005047 0.007252 0.010266 0.014798 0.021724 0.029646 99.905451
6 96 0.001504 0.001860 0.002398 0.004041 0.007170 0.009810 0.011953 0.015372 0.019975 0.025324 0.030293 99.870296
6 97 0.001666 0.002112 0.002663 0.004360 0.007643 0.010463 0.012701 0.016094 0.020572 0.025590 0.030054 99.866079
6 98 0.000914 0.001309 0.001775 0.002898 0.005258 0.007816 0.010111 0.013183 0.017437 0.023044 0.028795 99.887459
6 99 0.001017 0.001386 0.001810 0.002914 0.005213 0.007644 0.009771 0.012588 0.016232 0.021019 0.025950 99.894455
6 100 0.001464 0.001928 0.002439 0.003861 0.006605 0.009069 0.010991 0.013633 0.016931 0.020804 0.024323 99.887955
6 101 0.001676 0.002146 0.002672 0.004231 0.007171 0.009659 0.011576 0.014336 0.017830 0.021785 0.025320 99.881599
6 102 0.001400 0.001944 0.002481 0.003796 0.006404 0.008945 0.010986 0.013617 0.017011 0.021216 0.025226 99.886976
6 103 0.001651 0.002141 0.002673 0.004148 0.006956 0.009446 0.011397 0.014115 0.017525 0.021463 0.025067 99.883421
6 104 0.001625 0.002100 0.002606 0.004063 0.006875 0.009385 0.011347 0.014050 0.017413 0.021191 0.024500 99.884848
6 105 0.000990 0.001356 0.001788 0.002887 0.005209 0.007685 0.009836 0.012682 0.016504 0.021460 0.026405 99.893196
6 106 0.001297 0.001687 0.002167 0.003547 0.006365 0.009168 0.011611 0.015065 0.019699 0.025363 0.030958 99.873074
6 107 0.000373 0.000540 0.000752 0.001309 0.002606 0.004310 0.006092 0.008580 0.012302 0.018010 0.024869 99.920254
6 108 0.000665 0.000979 0.001346 0.002238 0.004204 0.006672 0.009206 0.012816 0.018227 0.026082 0.035274 99.882290
6 109 0.000298 0.000452 0.000629 0.001072 0.002142 0.003717 0.005473 0.007926 0.011810 0.018439 0.027335 99.920706
6 110 0.000573 0.000767 0.001108 0.002097 0.004243 0.006917 0.010000 0.015041 0.022939 0.034337 0.048151 99.853821
6 111 0.000421 0.000607 0.000911 0.001801 0.004038 0.007256 0.010944 0.016585 0.025616 0.039295 0.055732 99.836788
6 112 0.001539 0.002167 0.003114 0.005551 0.010895 0.017671 0.024588 0.034137 0.047634 0.065443 0.084384 99.702876
6 113 0.004667 0.006286 0.008335 0.013515 0.023424 0.033305 0.041240 0.052087 0.067032 0.084348 0.100397 99.565367
6 114 0.007892 0.010517 0.013381 0.020201 0.032076 0.043218 0.051334 0.060841 0.072223 0.085568 0.098292 99.504456
6 115 0.002164 0.003508 0.005001 0.007940 0.014845 0.024680 0.033412 0.042059 0.053639 0.070920 0.089185 99.652645
6 116 0.008806 0.010735 0.013212 0.020201 0.031614 0.040747 0.047519 0.057162 0.069039 0.081896 0.093444 99.525623
6 117 0.002580 0.003765 0.005241 0.008578 0.015700 0.024331 0.031824 0.040758 0.053034 0.069425 0.086021 99.658747
6 118 0.004807 0.005927 0.007646 0.012573 0.021293 0.028481 0.033822 0.041857 0.052290 0.063689 0.073781 99.653833
6 119 0.002271 0.003162 0.004369 0.007436 0.013612 0.019918 0.025145 0.032265 0.042050 0.053919 0.065009 99.730843
6 120 0.000320 0.000505 0.000789 0.001545 0.003580 0.006754 0.010369 0.015371 0.022873 0.034337 0.047457 99.856100
6 121 0.001036 0.001466 0.002025 0.003465 0.006640 0.010268 0.013553 0.018049 0.024318 0.032719 0.041546 99.844915
6 122 0.001084 0.001433 0.001949 0.003404 0.006364 0.009211 0.011794 0.015873 0.021600 0.028515 0.035311 99.863464
6 123 0.000234 0.000338 0.000500 0.000967 0.002129 0.003704 0.005455 0.008128 0.012287 0.018679 0.026360 99.921221
6 124 0.000323 0.000489 0.000717 0.001319 0.002751 0.004609 0.006575 0.009508 0.014035 0.020807 0.028651 99.910219
6 125 0.001404 0.001735 0.002271 0.003914 0.007119 0.009965 0.012407 0.016318 0.021539 0.027604 0.033476 99.862250
6 126 0.000927 0.001377 0.001852 0.002949 0.005438 0.008422 0.011103 0.014517 0.019311 0.025903 0.032756 99.875442
6 127 0.000226 0.000348 0.000525 0.000999 0.002270 0.004190 0.006301 0.009048 0.012947 0.019073 0.026229 99.917841
6 128 0.001330 0.001812 0.002486 0.004247 0.007726 0.011044 0.013747 0.017551 0.022621 0.028769 0.034651 99.854012
6 129 0.002553 0.003253 0.003972 0.006082 0.010173 0.013720 0.016279 0.019760 0.024052 0.028982 0.033428 99.837748
6 130 0.001302 0.001853 0.002491 0.003940 0.006894 0.009857 0.012304 0.015673 0.020420 0.026358 0.031946 99.866962
6 131 0.001590 0.001915 0.002421 0.004066 0.007224 0.009857 0.012084 0.015555 0.019864 0.024382 0.028374 99.872669
6 132 0.000603 0.000918 0.001259 0.002024 0.003802 0.006101 0.008263 0.010871 0.014368 0.019571 0.025302 99.906918
6 133 0.001391 0.001846 0.002369 0.003749 0.006446 0.008934 0.011009 0.013994 0.017763 0.022010 0.025777 99.884709
6 134 0.001132 0.001506 0.001968 0.003195 0.005614 0.008020 0.010152 0.013213 0.017145 0.021948 0.026691 99.889417
6 135 0.000340 0.000510 0.000695 0.001163 0.002292 0.003846 0.005411 0.007433 0.010385 0.015136 0.020844 99.931948
6 136 0.000516 0.000675 0.000942 0.001730 0.003343 0.005175 0.007139 0.010295 0.014856 0.021371 0.029054 99.904900
6 137 0.000419 0.000637 0.000902 0.001547 0.003073 0.005354 0.007886 0.011356 0.016596 0.025166 0.035852 99.891214
6 138 0.001052 0.001466 0.001992 0.003418 0.006605 0.010793 0.015168 0.021603 0.031269 0.045367 0.061594 99.799675
6 139 0.001328 0.001816 0.002486 0.004329 0.008613 0.014364 0.020188 0.028397 0.040751 0.058400 0.077052 99.742281
6 140 0.003906 0.005294 0.007285 0.012203 0.021536 0.031718 0.040916 0.052951 0.067789 0.085276 0.101917 99.569204
6 141 0.006034 0.007989 0.010410 0.016478 0.027909 0.039278 0.048174 0.059314 0.072708 0.087670 0.100579 99.523455
6 142 0.010185 0.014409 0.017896 0.025111 0.037969 0.052605 0.063320 0.073182 0.083915 0.099173 0.114604 99.407633
7 8 0.000000 0.000000 0.000000 0.000000 0.000000 0.000000 0.000000 0.000000 0.000000 0.000000 0.000000 0.000000
7 9 0.641997 3.715322 2.176932 2.643780 1.925552 2.245573 1.855711 1.509482 1.143887 1.195917 1.069776 79.876072
7 10 0.434766 1.975169 1.160967 1.485585 1.493574 2.154496 1.864202 1.636652 1.390670 1.355956 1.103288 83.944677
7 11 0.369569 1.586846 0.894374 1.147146 1.315393 2.038793 1.765507 1.582797 1.497812 1.696947 1.536104 84.568713
7 12 0.372388 1.541706 0.822578 1.034915 1.191427 1.878506 1.653893 1.451105 1.267472 1.421670 1.376406 85.987932
7 13 0.041116 0.066838 0.084795 0.133618 0.220906 0.387872 0.834487 0.739463 0.879469 0.893906 1.215933 94.501597
7 14 0.047584 0.070071 0.080070 0.120057 0.199437 0.338674 0.700469 0.605181 0.714927 0.720393 0.954940 95.448194
7 15 0.041927 0.062980 0.075460 0.112875 0.183326 0.304514 0.636064 0.552621 0.642429 0.629758 0.813849 95.944200
7 16 0.030367 0.048871 0.059572 0.086999 0.145842 0.258082 0.555507 0.477462 0.545605 0.538384 0.700937 96.552376
7 17 0.041614 0.060343 0.071102 0.105296 0.170370 0.279890 0.573885 0.484496 0.539885 0.512221 0.644853 96.516045
7 18 0.033885 0.054568 0.066669 0.096890 0.161308 0.284056 0.605519 0.508507 0.559232 0.532073 0.672461 96.424831
7 19 0.027895 0.041871 0.052726 0.073842 0.106198 0.141127 0.170850 0.196918 0.225072 0.260768 0.293900 98.408832
7 20 0.027397 0.038959 0.046631 0.064122 0.091991 0.123688 0.152436 0.179639 0.209663 0.247539 0.282779 98.535154
7 21 0.019915 0.032449 0.042358 0.059589 0.088572 0.123965 0.155305 0.182216 0.213212 0.255337 0.295739 98.531338
7 22 0.013322 0.021368 0.028319 0.041597 0.065433 0.096826 0.127215 0.155047 0.185719 0.227967 0.269538 98.767651
7 23 0.011196 0.016975 0.022160 0.033770 0.054466 0.079509 0.104105 0.131190 0.164820 0.208660 0.251550 98.921599
7 24 0.007160 0.011306 0.015211 0.023678 0.039903 0.061216 0.083291 0.107661 0.138014 0.178898 0.220001 99.113659
7 25 0.004059 0.006876 0.009693 0.015385 0.026521 0.042155 0.059691 0.080191 0.106195 0.143537 0.184317 99.321381
7 26 0.003733 0.006215 0.008549 0.013342 0.022784 0.036200 0.051488 0.070226 0.095245 0.132524 0.174817 99.384880
7 27 0.002694 0.004380 0.006070 0.009844 0.017722 0.029355 0.043112 0.060487 0.083857 0.119295 0.160027 99.463152
7 28 0.001931 0.003263 0.004568 0.007249 0.012721 0.020896 0.030645 0.042703 0.058180 0.082630 0.112302 99.622914
7 29 0.001758 0.002893 0.003998 0.006433 0.011381 0.018429 0.026639 0.037088 0.050633 0.072195 0.098394 99.670159
7 30 0.002148 0.003667 0.005154 0.008186 0.014272 0.023068 0.033356 0.046358 0.063424 0.090165 0.121764 99.588438
7 31 0.000560 0.000942 0.001368 0.002226 0.004181 0.007096 0.010361 0.014981 0.021617 0.032188 0.045108 99.859373
7 32 0.000466 0.000736 0.001055 0.001770 0.003393 0.005692 0.008193 0.011705 0.016587 0.024240 0.033447 99.892716
7 33 0.000602 0.000941 0.001336 0.002208 0.004091 0.006524 0.009038 0.012602 0.017563 0.025105 0.034007 99.885979
7 34 0.000797 0.001194 0.001659 0.002741 0.005092 0.008018 0.010936 0.015054 0.020725 0.028924 0.038044 99.866816
7 35 0.001120 0.001708 0.002290 0.003525 0.006029 0.008851 0.011407 0.014951 0.019819 0.026728 0.034358 99.869215
7 36 0.000973 0.001412 0.001896 0.003021 0.005361 0.008046 0.010496 0.013723 0.017847 0.023624 0.029878 99.883726
7 37 0.001211 0.001763 0.002360 0.003694 0.006370 0.009354 0.012062 0.015621 0.020209 0.026447 0.033042 99.867866
7 38 0.001267 0.002046 0.002804 0.004147 0.006997 0.010747 0.014236 0.018088 0.022742 0.029630 0.037236 99.850063
7 39 0.001688 0.002710 0.003628 0.005146 0.008282 0.012234 0.015697 0.019439 0.024046 0.030731 0.037840 99.838560
7 40 0.001911 0.002894 0.003877 0.005732 0.009388 0.013659 0.017234 0.021054 0.025506 0.031684 0.038024 99.829035
7 41 0.002626 0.003956 0.005164 0.007356 0.011449 0.015663 0.018995 0.022951 0.027958 0.034198 0.039975 99.809709
7 42 0.002925 0.004211 0.005400 0.007833 0.012523 0.017353 0.020951 0.024879 0.029630 0.035734 0.041424 99.797138
7 43 0.002319 0.003945 0.005495 0.007598 0.011713 0.016921 0.021142 0.024857 0.029120 0.035539 0.042104 99.799244
7 44 0.005090 0.007505 0.009256 0.012295 0.017329 0.021928 0.025157 0.028786 0.033201 0.038790 0.043872 99.756792
7 45 0.001752 0.003028 0.004368 0.006301 0.010311 0.016059 0.021278 0.025633 0.030134 0.037062 0.044278 99.799792
7 46 0.003858 0.005501 0.006913 0.009716 0.014859 0.019998 0.023901 0.028283 0.033541 0.039882 0.045500 99.768049
7 47 0.001636 0.002753 0.003864 0.005555 0.009048 0.013888 0.018359 0.022578 0.027428 0.034704 0.042565 99.817625
7 48 0.001898 0.002827 0.003725 0.005439 0.008926 0.013155 0.016933 0.021113 0.026223 0.033295 0.040661 99.825806
7 49 0.002030 0.003045 0.004006 0.005855 0.009357 0.013164 0.016346 0.019979 0.024413 0.030099 0.035545 99.836163
7 50 0.001808 0.002597 0.003337 0.004931 0.008125 0.011704 0.014720 0.018201 0.022521 0.028251 0.033975 99.849831
7 51 0.002052 0.003037 0.003861 0.005523 0.008667 0.012020 0.014741 0.017845 0.021632 0.026564 0.031413 99.852646
7 52 0.001843 0.002801 0.003691 0.005355 0.008448 0.011941 0.014886 0.018014 0.021644 0.026579 0.031666 99.853132
7 53 0.002153 0.003148 0.003981 0.005747 0.009034 0.012451 0.015131 0.018177 0.021931 0.026778 0.031596 99.849873
7 54 0.002127 0.003328 0.004428 0.006338 0.009636 0.013188 0.016127 0.019249 0.022842 0.027534 0.032313 99.842894
7 55 0.002281 0.003403 0.004399 0.006342 0.009864 0.013802 0.017000 0.020138 0.023527 0.028052 0.032702 99.838493
7 56 0.002623 0.004279 0.005639 0.007704 0.011333 0.015623 0.019064 0.022082 0.025270 0.029804 0.034493 99.822088
7 57 0.003906 0.005741 0.007190 0.009975 0.014277 0.018474 0.021574 0.024676 0.027954 0.032152 0.036255 99.797827
7 58 0.004306 0.006399 0.008047 0.011024 0.015557 0.019971 0.023247 0.026520 0.029994 0.034347 0.038534 99.782053
7 59 0.004683 0.007421 0.009432 0.012633 0.017682 0.022677 0.026223 0.029777 0.034159 0.039618 0.044545 99.751152
7 60 0.003896 0.006132 0.008247 0.011660 0.017090 0.023032 0.027645 0.031683 0.035836 0.041378 0.047081 99.746321
7 61 0.003635 0.005723 0.007664 0.010935 0.016884 0.023868 0.029596 0.034998 0.041092 0.048578 0.055816 99.721210
7 62 0.002841 0.004403 0.006093 0.009251 0.015057 0.021504 0.027074 0.033485 0.041730 0.051463 0.060772 99.726330
7 63 0.002279 0.003398 0.004656 0.007201 0.012265 0.018396 0.024147 0.031011 0.040153 0.051812 0.063834 99.740849
7 64 0.001035 0.001718 0.002484 0.003964 0.007383 0.012439 0.017709 0.023836 0.032437 0.044890 0.058766 99.793335
7 65 0.001821 0.003070 0.004409 0.006561 0.010772 0.016277 0.021668 0.027822 0.036029 0.047607 0.060754 99.763212
7 66 0.000644 0.001084 0.001608 0.002641 0.005175 0.009400 0.014129 0.019322 0.026145 0.037006 0.050093 99.832752
7 67 0.002423 0.003660 0.004976 0.007522 0.012462 0.018026 0.022886 0.028818 0.036968 0.047838 0.059403 99.755018
7 68 0.001127 0.001966 0.002952 0.004639 0.008588 0.014656 0.020472 0.025941 0.032685 0.043253 0.055315 99.788403
7 69 0.004669 0.006496 0.008251 0.011789 0.018196 0.024240 0.028738 0.034355 0.041549 0.050191 0.058377 99.713148
7 70 0.005571 0.007665 0.009632 0.013891 0.021699 0.028696 0.033329 0.038977 0.046345 0.054943 0.062557 99.676695
7 71 0.005022 0.008918 0.012223 0.015953 0.022755 0.030897 0.037294 0.042894 0.049644 0.058777 0.067647 99.647978
7 72 0.004368 0.006164 0.008120 0.012449 0.020798 0.029424 0.036012 0.043484 0.053062 0.064549 0.074881 99.646687
7 73 0.005088 0.007819 0.010558 0.015449 0.024140 0.033130 0.040210 0.048238 0.058661 0.071198 0.083153 99.602356
7 74 0.002097 0.003501 0.005171 0.008079 0.014178 0.023017 0.031839 0.040862 0.051824 0.067180 0.083697 99.668551
7 75 0.005599 0.008480 0.011223 0.016167 0.025092 0.034465 0.042022 0.051145 0.063731 0.079391 0.094919 99.567764
7 76 0.003010 0.005064 0.007232 0.010629 0.017606 0.027833 0.037893 0.047683 0.059009 0.074815 0.091742 99.617487
7 77 0.006322 0.010184 0.013643 0.018970 0.029002 0.041479 0.051678 0.060831 0.071241 0.085147 0.098884 99.512617
7 78 0.008918 0.014607 0.019852 0.027481 0.039363 0.051627 0.060185 0.067650 0.076160 0.087593 0.098417 99.448146
7 79 0.010458 0.016556 0.021760 0.029914 0.042281 0.053735 0.061417 0.069616 0.080018 0.092227 0.102754 99.419260
7 80 0.006629 0.010410 0.014209 0.020813 0.032660 0.045402 0.055014 0.064878 0.077061 0.091567 0.104579 99.476778
7 81 0.006248 0.009583 0.012856 0.018952 0.030549 0.043829 0.054449 0.065638 0.080016 0.097670 0.114263 99.465948
7 82 0.005089 0.007768 0.010413 0.015385 0.024973 0.036581 0.046590 0.057298 0.071168 0.089325 0.107443 99.527964
7 83 0.003694 0.006309 0.008852 0.012609 0.020480 0.032029 0.042942 0.053100 0.065163 0.082759 0.101711 99.570353
7 84 0.005456 0.008347 0.011179 0.016320 0.025872 0.036495 0.044724 0.053294 0.064449 0.079126 0.093287 99.561451
7 85 0.007456 0.010723 0.013183 0.018078 0.026928 0.036079 0.043056 0.050862 0.061006 0.073929 0.086485 99.572214
7 86 0.002074 0.004047 0.006387 0.009394 0.015468 0.024827 0.033932 0.041557 0.049916 0.063110 0.077772 99.671520
7 87 0.006680 0.009693 0.012110 0.016706 0.024709 0.032050 0.037155 0.043138 0.051039 0.060656 0.069419 99.636644
7 88 0.003381 0.005276 0.007154 0.010501 0.017353 0.025663 0.032263 0.038525 0.046019 0.056020 0.065501 99.692346
7 89 0.005663 0.008492 0.010886 0.015273 0.023033 0.030067 0.034763 0.040215 0.047131 0.054729 0.060656 99.669089
7 90 0.003131 0.005010 0.006986 0.010661 0.017404 0.024046 0.029067 0.035037 0.043172 0.053051 0.062087 99.710348
7 91 0.000401 0.000724 0.001186 0.002207 0.005051 0.010064 0.015743 0.021804 0.029229 0.040437 0.052561 99.820597
7 92 0.001791 0.002793 0.003811 0.005825 0.009951 0.014565 0.018436 0.023167 0.029578 0.037840 0.045742 99.806503
7 93 0.002049 0.002835 0.003654 0.005757 0.009924 0.014049 0.017413 0.021909 0.027956 0.035260 0.041971 99.817226
7 94 0.001061 0.001731 0.002458 0.003861 0.006761 0.010308 0.013846 0.018434 0.024830 0.033363 0.042456 99.840887
7 95 0.000292 0.000496 0.000755 0.001317 0.002763 0.005038 0.007639 0.010925 0.015569 0.022976 0.031868 99.900364
7 96 0.001370 0.001940 0.002545 0.003974 0.006806 0.009685 0.012176 0.015612 0.020304 0.026272 0.032179 99.867132
7 97 0.001435 0.002029 0.002635 0.004113 0.007056 0.009981 0.012445 0.015775 0.020235 0.025737 0.031043 99.867514
7 98 0.000774 0.001236 0.001745 0.002732 0.004831 0.007462 0.010030 0.013136 0.017290 0.023214 0.029739 99.887812
7 99 0.000882 0.001352 0.001810 0.002753 0.004781 0.007274 0.009630 0.012489 0.016241 0.021575 0.027371 99.893843
7 100 0.001105 0.001634 0.002181 0.003357 0.005705 0.008219 0.010373 0.012976 0.016250 0.020570 0.024852 99.892773
7 101 0.001348 0.001925 0.002470 0.003742 0.006316 0.008963 0.011174 0.013933 0.017448 0.021791 0.025873 99.885014
7 102 0.001157 0.001789 0.002422 0.003629 0.006046 0.008714 0.011001 0.013660 0.017045 0.021551 0.026057 99.886934
7 103 0.001514 0.002191 0.002795 0.004100 0.006698 0.009371 0.011576 0.014320 0.017845 0.022261 0.026509 99.880817
7 104 0.001499 0.002209 0.002904 0.004316 0.007023 0.009791 0.012069 0.014768 0.018069 0.022182 0.026082 99.879086
7 105 0.001000 0.001540 0.002066 0.003125 0.005404 0.008097 0.010496 0.013355 0.017179 0.022441 0.027932 99.887363
7 106 0.001240 0.001901 0.002547 0.003837 0.006449 0.009422 0.012158 0.015619 0.020323 0.026684 0.033506 99.866318
7 107 0.000317 0.000515 0.000750 0.001270 0.002538 0.004444 0.006579 0.009270 0.013016 0.018943 0.026253 99.916102
7 108 0.000592 0.001015 0.001477 0.002331 0.004185 0.006763 0.009538 0.013187 0.018644 0.027160 0.037753 99.877353
7 109 0.000258 0.000432 0.000624 0.001041 0.002061 0.003720 0.005725 0.008407 0.012429 0.019390 0.028934 99.916981
7 110 0.000579 0.000860 0.001242 0.002209 0.004369 0.007296 0.010654 0.015799 0.023952 0.036262 0.051509 99.845270
7 111 0.000416 0.000657 0.001013 0.001925 0.004227 0.007780 0.011962 0.017931 0.027106 0.041265 0.058625 99.827092
7 112 0.001690 0.002576 0.003746 0.006372 0.012027 0.019566 0.027467 0.037630 0.051197 0.068878 0.087741 99.681111
7 113 0.004400 0.006633 0.009247 0.014548 0.024425 0.035111 0.044131 0.055100 0.069358 0.086482 0.103189 99.547379
7 114 0.008943 0.013761 0.017696 0.024113 0.034787 0.045059 0.052459 0.061285 0.073540 0.088915 0.104123 99.475322
7 115 0.001764 0.003309 0.005290 0.008482 0.015380 0.026055 0.036736 0.046623 0.057899 0.074693 0.092865 99.630901
7 116 0.007898 0.011487 0.014719 0.021026 0.031986 0.042295 0.049573 0.058267 0.070024 0.084337 0.097732 99.510654
7 117 0.002141 0.003631 0.005422 0.008528 0.015018 0.024158 0.033194 0.043028 0.055439 0.072626 0.091095 99.645719
7 118 0.004626 0.006720 0.008786 0.013018 0.021110 0.029476 0.035966 0.044007 0.054816 0.068165 0.080854 99.632454
7 119 0.002580 0.004218 0.005897 0.008925 0.014878 0.021599 0.027404 0.034574 0.044558 0.057327 0.069900 99.708137
7 120 0.000277 0.000505 0.000846 0.001613 0.003693 0.007304 0.011596 0.016772 0.023711 0.034756 0.047981 99.850944
7 121 0.001035 0.001676 0.002321 0.003606 0.006499 0.010178 0.013622 0.018055 0.024530 0.033844 0.044145 99.840488
7 122 0.001008 0.001522 0.002109 0.003404 0.006090 0.009064 0.011852 0.015780 0.021363 0.028867 0.036871 99.862072
7 123 0.000208 0.000337 0.000502 0.000920 0.002024 0.003710 0.005612 0.008231 0.012204 0.018579 0.026441 99.921238
7 124 0.000276 0.000473 0.000721 0.001269 0.002587 0.004498 0.006636 0.009568 0.013957 0.020878 0.029331 99.909805
7 125 0.001324 0.001912 0.002478 0.003803 0.006572 0.009528 0.012115 0.015751 0.020947 0.027823 0.035032 99.862716
7 126 0.000801 0.001386 0.001976 0.002987 0.005241 0.008213 0.011055 0.014390 0.019019 0.025938 0.033810 99.875187
7 127 0.000189 0.000328 0.000520 0.000966 0.002178 0.004225 0.006640 0.009509 0.013213 0.019100 0.026100 99.917030
7 128 0.001237 0.001921 0.002674 0.004266 0.007520 0.011098 0.014067 0.017681 0.022528 0.028986 0.035630 99.852394
7 129 0.002514 0.003717 0.004662 0.006526 0.010195 0.013795 0.016487 0.019832 0.024308 0.030011 0.035512 99.832442
7 130 0.001207 0.001925 0.002671 0.004069 0.007026 0.010377 0.013185 0.016491 0.020967 0.026931 0.032776 99.862375
7 131 0.001535 0.002126 0.002778 0.004345 0.007371 0.010142 0.012416 0.015649 0.019877 0.024762 0.029300 99.869698
7 132 0.000561 0.000935 0.001313 0.002053 0.003835 0.006409 0.008944 0.011685 0.015120 0.020362 0.026205 99.902580
7 133 0.001219 0.001792 0.002416 0.003760 0.006386 0.009052 0.011293 0.014198 0.017832 0.022220 0.026312 99.883524
7 134 0.001122 0.001654 0.002165 0.003318 0.005670 0.008174 0.010325 0.013233 0.017236 0.022466 0.027775 99.886864
7 135 0.000296 0.000496 0.000719 0.001174 0.002243 0.003888 0.005745 0.007983 0.010960 0.015873 0.022041 99.928583
7 136 0.000519 0.000776 0.001081 0.001813 0.003386 0.005409 0.007529 0.010602 0.015232 0.022373 0.031079 99.900200
7 137 0.000383 0.000663 0.000983 0.001611 0.003090 0.005532 0.008431 0.012117 0.017342 0.026150 0.037676 99.886023
7 138 0.000978 0.001611 0.002308 0.003712 0.006907 0.011534 0.016446 0.022926 0.032363 0.046697 0.063577 99.790941
7 139 0.001447 0.002260 0.003157 0.004989 0.009143 0.015318 0.022066 0.030572 0.042001 0.058622 0.077197 99.733229
7 140 0.004326 0.006657 0.009027 0.013613 0.022225 0.032051 0.040917 0.052138 0.066841 0.085042 0.102957 99.564207
7 141 0.005780 0.008913 0.012101 0.017786 0.028387 0.040464 0.050665 0.061549 0.073855 0.088715 0.102840 99.508949
7 142 0.008107 0.013593 0.018529 0.025244 0.037118 0.052818 0.065774 0.076572 0.087887 0.104333 0.121609 99.388422
8 9 0.000000 0.000000 0.000000 0.000000 0.000000 0.000000 0.000000 0.000000 0.000000 0.000000 0.000000 0.000000
8 10 0.504393 2.292569 1.405382 1.744606 1.625219 1.998971 1.554493 1.256962 1.050228 1.102458 0.970041 84.494681
8 11 0.412248 1.700966 0.968605 1.254711 1.462165 2.245157 1.942018 1.676909 1.414860 1.335806 1.092707 84.493851
8 12 0.365990 1.500387 0.814513 1.031577 1.226384 1.951592 1.733436 1.599363 1.571533 1.786627 1.619386 84.799214
8 13 0.407794 1.607987 0.839820 1.068277 1.262374 1.964557 1.704307 1.485268 1.316059 1.481980 1.421113 85.440464
8 14 0.055689 0.076912 0.091532 0.151471 0.261421 0.448806 0.929149 0.815709 0.970507 0.971927 1.288166 93.938711
8 15 0.060158 0.084592 0.099458 0.154649 0.256321 0.419607 0.846399 0.723496 0.839049 0.825778 1.072582 94.617914
8 16 0.038308 0.056037 0.067676 0.104858 0.180827 0.314611 0.671070 0.587426 0.689841 0.686221 0.895561 95.707565
8 17 0.052536 0.070604 0.082808 0.128519 0.212670 0.345448 0.703922 0.602045 0.681962 0.647899 0.813407 95.658178
8 18 0.039913 0.059417 0.073296 0.114442 0.199143 0.348362 0.734150 0.619849 0.688711 0.654809 0.822301 95.645605
8 19 0.080908 0.109110 0.126921 0.193244 0.311138 0.483287 0.928260 0.746353 0.784937 0.696873 0.821350 94.717617
8 20 0.037517 0.048509 0.058312 0.086411 0.130115 0.173938 0.211179 0.248855 0.290838 0.339626 0.381760 97.992943
8 21 0.035339 0.053319 0.068003 0.098051 0.147398 0.202743 0.247605 0.284904 0.327221 0.379896 0.425191 97.730326
8 22 0.018878 0.027971 0.037264 0.060126 0.103596 0.156558 0.202838 0.246415 0.297636 0.360779 0.414334 98.073607
8 23 0.011971 0.016665 0.022547 0.038641 0.068829 0.105605 0.143895 0.190863 0.251147 0.323740 0.388957 98.437141
8 24 0.007452 0.010649 0.014592 0.025621 0.047316 0.074816 0.103849 0.140624 0.190697 0.255323 0.318852 98.810213
8 25 0.003894 0.006065 0.008741 0.015730 0.030667 0.051782 0.075684 0.106689 0.150202 0.211256 0.275357 99.063929
8 26 0.003606 0.005544 0.007743 0.013410 0.025436 0.042961 0.063668 0.091725 0.132401 0.191875 0.258205 99.163423
8 27 0.002795 0.004079 0.005606 0.009927 0.019139 0.032174 0.047734 0.070047 0.103552 0.154209 0.212797 99.337944
8 28 0.002011 0.003041 0.004182 0.007204 0.013487 0.022261 0.032636 0.047206 0.068127 0.100462 0.139365 99.560019
8 29 0.001870 0.002751 0.003773 0.006578 0.012219 0.019785 0.028690 0.041292 0.058702 0.085729 0.118707 99.619903
8 30 0.002388 0.003600 0.004967 0.008537 0.015741 0.025069 0.035501 0.050085 0.070572 0.101126 0.136347 99.546068
8 31 0.002354 0.003451 0.004692 0.008063 0.015073 0.024447 0.034934 0.049093 0.068009 0.096398 0.129060 99.564423
8 32 0.000506 0.000714 0.000999 0.001788 0.003574 0.005913 0.008406 0.012254 0.017875 0.026522 0.036922 99.884527
8 33 0.000726 0.001040 0.001457 0.002546 0.004904 0.007790 0.010717 0.015183 0.021655 0.031095 0.041917 99.860972
8 34 0.000962 0.001299 0.001807 0.003241 0.006345 0.009935 0.013528 0.019140 0.027154 0.037982 0.049539 99.829067
8 35 0.001261 0.001715 0.002295 0.003850 0.007082 0.010628 0.013886 0.018682 0.025268 0.034227 0.043876 99.837229
8 36 0.001172 0.001525 0.002025 0.003456 0.006372 0.009413 0.012183 0.016407 0.022272 0.030173 0.038664 99.856340
8 37 0.001547 0.002002 0.002666 0.004514 0.008127 0.011821 0.015223 0.020248 0.026854 0.035149 0.043595 99.828255
8 38 0.001726 0.002463 0.003240 0.005073 0.009054 0.013938 0.018254 0.023388 0.029910 0.038969 0.048397 99.805586
8 39 0.002270 0.003144 0.004008 0.006091 0.010474 0.015397 0.019361 0.024107 0.030258 0.038568 0.046961 99.799366
8 40 0.002656 0.003453 0.004435 0.007009 0.012017 0.017123 0.021174 0.026116 0.032046 0.039383 0.046401 99.788183
8 41 0.003486 0.004478 0.005678 0.008796 0.014283 0.018962 0.022467 0.027298 0.033199 0.039876 0.045890 99.775583
8 42 0.004161 0.004962 0.006059 0.009375 0.015309 0.020345 0.024085 0.029155 0.035066 0.041639 0.047439 99.762406
8 43 0.003371 0.004795 0.005862 0.008209 0.013304 0.018865 0.022817 0.027004 0.032625 0.040157 0.047026 99.775965
8 44 0.005900 0.007466 0.009127 0.013273 0.019585 0.024339 0.027610 0.031830 0.036369 0.041565 0.046291 99.736647
8 45 0.002220 0.003179 0.004075 0.006186 0.011110 0.017312 0.022064 0.026325 0.031760 0.039639 0.046982 99.789148
8 46 0.003856 0.004787 0.006110 0.009710 0.015972 0.021340 0.025249 0.030036 0.035323 0.041277 0.046449 99.759889
8 47 0.002077 0.003097 0.004052 0.005971 0.010148 0.015240 0.019382 0.023729 0.029527 0.037739 0.045871 99.803169
8 48 0.002173 0.002811 0.003532 0.005507 0.009583 0.014001 0.017740 0.022351 0.028215 0.035775 0.043080 99.815235
8 49 0.002216 0.003042 0.003958 0.006102 0.010127 0.014126 0.017381 0.021300 0.025924 0.031517 0.036646 99.827665
8 50 0.002007 0.002589 0.003228 0.005069 0.008770 0.012376 0.015127 0.018708 0.023500 0.029574 0.035314 99.843737
8 51 0.002214 0.003005 0.003747 0.005586 0.008993 0.012331 0.015003 0.018350 0.022453 0.027533 0.032377 99.848410
8 52 0.001989 0.002695 0.003391 0.005175 0.008582 0.011933 0.014514 0.017715 0.021795 0.026980 0.031979 99.853251
8 53 0.002115 0.002773 0.003465 0.005361 0.008888 0.012168 0.014676 0.017928 0.022015 0.027010 0.031789 99.851814
8 54 0.002107 0.002903 0.003696 0.005636 0.009212 0.012705 0.015477 0.018883 0.023065 0.028094 0.032824 99.845402
8 55 0.002503 0.003184 0.003904 0.006022 0.009893 0.013502 0.016316 0.019994 0.024646 0.030146 0.035335 99.834555
8 56 0.002757 0.003795 0.004761 0.007097 0.011432 0.015891 0.019280 0.022926 0.027230 0.032604 0.037725 99.814501
8 57 0.003757 0.004760 0.005938 0.009343 0.015028 0.019693 0.022763 0.026473 0.030665 0.035219 0.039216 99.787144
8 58 0.005420 0.006382 0.007350 0.011140 0.017361 0.021763 0.024370 0.028126 0.032773 0.037487 0.041290 99.766539
8 59 0.005749 0.007378 0.008920 0.013126 0.019520 0.024484 0.027962 0.032514 0.037747 0.042971 0.047289 99.732342
8 60 0.006163 0.007751 0.008926 0.012741 0.019179 0.024578 0.028158 0.032763 0.038744 0.045400 0.051233 99.724362
8 61 0.004880 0.006429 0.008135 0.012458 0.020111 0.027288 0.032464 0.038339 0.045332 0.053104 0.060144 99.691315
8 62 0.004197 0.005499 0.007140 0.011423 0.019097 0.026221 0.031913 0.039342 0.048571 0.058033 0.066261 99.682301
8 63 0.003037 0.003903 0.005123 0.008528 0.015264 0.022294 0.028414 0.036664 0.047897 0.060924 0.073375 99.694580
8 64 0.001164 0.001716 0.002445 0.004212 0.008287 0.013850 0.019576 0.027007 0.037864 0.052702 0.068481 99.762696
8 65 0.002091 0.003046 0.004213 0.006882 0.012387 0.018916 0.024851 0.032208 0.042366 0.055703 0.069803 99.727536
8 66 0.000732 0.001071 0.001526 0.002709 0.005700 0.010298 0.015258 0.021482 0.030685 0.044630 0.060444 99.805464
8 67 0.002743 0.003500 0.004748 0.008162 0.014847 0.021557 0.027211 0.034751 0.044612 0.056345 0.067979 99.713541
8 68 0.001471 0.002194 0.003082 0.005149 0.010210 0.017119 0.023019 0.029139 0.037555 0.050058 0.063423 99.757583
8 69 0.006796 0.007837 0.009520 0.014502 0.022664 0.028766 0.033182 0.040114 0.048861 0.058213 0.066636 99.662908
8 70 0.008247 0.009103 0.010801 0.016907 0.027155 0.034079 0.038281 0.045362 0.054648 0.064268 0.072230 99.618923
8 71 0.006777 0.010084 0.012746 0.017618 0.027026 0.036795 0.043415 0.049544 0.057002 0.066434 0.074932 99.597628
8 72 0.005556 0.006478 0.008239 0.013929 0.024493 0.033567 0.040203 0.049710 0.062048 0.075094 0.085729 99.594956
8 73 0.006091 0.007863 0.010380 0.016797 0.027849 0.037526 0.044895 0.054628 0.066836 0.080126 0.091933 99.555075
8 74 0.003052 0.004203 0.005550 0.009031 0.016616 0.025894 0.033917 0.043351 0.056547 0.074069 0.091587 99.636183
8 75 0.007226 0.008461 0.010405 0.016874 0.028233 0.037666 0.044810 0.055321 0.069091 0.083926 0.097287 99.540701
8 76 0.004072 0.005402 0.006965 0.011202 0.019986 0.029828 0.037818 0.047517 0.061233 0.078933 0.096072 99.600969
8 77 0.008112 0.010477 0.012941 0.019443 0.031243 0.042796 0.051568 0.062079 0.075605 0.091947 0.107435 99.486353
8 78 0.010967 0.013832 0.016409 0.024230 0.038267 0.051010 0.059782 0.070124 0.082858 0.097022 0.109034 99.426468
8 79 0.009710 0.012435 0.015906 0.024891 0.039314 0.051368 0.059979 0.070990 0.084057 0.098002 0.110306 99.423040
8 80 0.007579 0.009843 0.012483 0.019404 0.031804 0.043298 0.051796 0.062843 0.077333 0.093462 0.107915 99.482237
8 81 0.006687 0.008648 0.011274 0.018229 0.031051 0.043302 0.052575 0.064493 0.080350 0.098572 0.115291 99.469524
8 82 0.006349 0.008157 0.010310 0.016120 0.027080 0.038432 0.047761 0.059585 0.075357 0.094333 0.112521 99.503998
8 83 0.004823 0.007144 0.009319 0.013722 0.023238 0.035599 0.045804 0.055860 0.069163 0.088372 0.108431 99.538528
8 84 0.007288 0.009367 0.011709 0.017986 0.029264 0.039831 0.047765 0.057758 0.070622 0.085596 0.099299 99.523517
8 85 0.008138 0.010191 0.012725 0.019370 0.030568 0.040703 0.048368 0.058059 0.070151 0.084379 0.097675 99.519676
8 86 0.002658 0.004336 0.005930 0.008853 0.015800 0.025942 0.035123 0.043718 0.054664 0.070678 0.087066 99.645233
8 87 0.006208 0.007915 0.010388 0.016566 0.027062 0.035908 0.042160 0.049882 0.059050 0.069319 0.078254 99.597292
8 88 0.004129 0.005325 0.006757 0.010751 0.018820 0.027225 0.033591 0.041204 0.051186 0.063278 0.074132 99.663603
8 89 0.006212 0.007711 0.009600 0.015221 0.025387 0.033407 0.038325 0.044915 0.053089 0.061225 0.066996 99.637913
8 90 0.003858 0.005252 0.007065 0.011730 0.020157 0.027177 0.032203 0.039418 0.049309 0.060039 0.068967 99.674824
8 91 0.000470 0.000719 0.001120 0.002294 0.005717 0.011080 0.016542 0.023149 0.032671 0.046660 0.061027 99.798553
8 92 0.002367 0.003107 0.004076 0.006808 0.012202 0.017226 0.021186 0.026911 0.034748 0.043879 0.052155 99.775335
8 93 0.002702 0.003105 0.003861 0.006682 0.012096 0.016516 0.019968 0.025479 0.032766 0.040556 0.047210 99.789059
8 94 0.001191 0.001716 0.002432 0.004227 0.007892 0.011819 0.015572 0.021011 0.028800 0.038410 0.048019 99.818912
8 95 0.000344 0.000510 0.000752 0.001437 0.003239 0.005801 0.008561 0.012423 0.018308 0.027203 0.037261 99.884161
8 96 0.001663 0.002072 0.002671 0.004503 0.007991 0.011065 0.013697 0.017843 0.023471 0.030083 0.036432 99.848511
8 97 0.001918 0.002360 0.002954 0.004898 0.008613 0.011769 0.014353 0.018392 0.023801 0.029813 0.035234 99.845894
8 98 0.001058 0.001512 0.002028 0.003286 0.005942 0.008895 0.011616 0.015279 0.020444 0.027262 0.034281 99.868398
8 99 0.001073 0.001465 0.001923 0.003132 0.005625 0.008295 0.010729 0.014050 0.018533 0.024512 0.030836 99.879829
8 100 0.001494 0.001948 0.002468 0.003957 0.006840 0.009477 0.011639 0.014741 0.018826 0.023726 0.028385 99.876501
8 101 0.001673 0.002097 0.002636 0.004274 0.007389 0.010140 0.012462 0.015898 0.020311 0.025223 0.029627 99.868274
8 102 0.001455 0.001977 0.002563 0.004065 0.007080 0.010021 0.012421 0.015608 0.019839 0.024981 0.029835 99.870156
8 103 0.001714 0.002229 0.002843 0.004491 0.007631 0.010539 0.012892 0.016079 0.020119 0.024935 0.029510 99.867022
8 104 0.002070 0.002698 0.003342 0.005109 0.008422 0.011321 0.013553 0.016684 0.020734 0.025370 0.029515 99.861183
8 105 0.001169 0.001605 0.002124 0.003454 0.006255 0.009272 0.011872 0.015254 0.019777 0.025585 0.031320 99.872317
8 106 0.001394 0.001874 0.002435 0.003966 0.007096 0.010308 0.013126 0.017050 0.022384 0.028966 0.035481 99.855921
8 107 0.000336 0.000490 0.000700 0.001254 0.002589 0.004466 0.006573 0.009514 0.013836 0.020532 0.028595 99.911120
8 108 0.000653 0.000972 0.001331 0.002216 0.004214 0.006821 0.009506 0.013245 0.018898 0.027356 0.037469 99.877321
8 109 0.000230 0.000352 0.000502 0.000895 0.001870 0.003370 0.005125 0.007606 0.011541 0.018421 0.027804 99.922281
8 110 0.000550 0.000735 0.001048 0.001985 0.004045 0.006664 0.009696 0.014650 0.022459 0.033868 0.047822 99.856474
8 111 0.000391 0.000563 0.000852 0.001719 0.003898 0.007053 0.010702 0.016336 0.025433 0.039381 0.056383 99.837288
8 112 0.001674 0.002360 0.003385 0.006012 0.011589 0.018481 0.025506 0.035267 0.049000 0.067191 0.086997 99.692539
8 113 0.004746 0.006305 0.008264 0.013382 0.023156 0.033069 0.041434 0.053387 0.070381 0.090354 0.109226 99.546295
8 114 0.008455 0.011070 0.013827 0.020641 0.032553 0.044234 0.053376 0.064482 0.077910 0.093531 0.108590 99.471331
8 115 0.002262 0.003658 0.005163 0.008187 0.015193 0.025089 0.033837 0.042825 0.055533 0.074782 0.095577 99.637898
8 116 0.008280 0.010281 0.012866 0.019962 0.031938 0.042187 0.049800 0.059984 0.072580 0.086949 0.100453 99.504721
8 117 0.002653 0.003804 0.005208 0.008604 0.015932 0.025004 0.033051 0.043023 0.057379 0.076835 0.096829 99.631680
8 118 0.004898 0.005983 0.007798 0.013184 0.023051 0.031536 0.037821 0.047057 0.059206 0.072556 0.084222 99.612686
8 119 0.002713 0.003844 0.005312 0.009044 0.016633 0.024240 0.030098 0.037715 0.048114 0.060397 0.071432 99.690456
8 120 0.000291 0.000463 0.000740 0.001495 0.003599 0.007062 0.011195 0.016953 0.025663 0.039066 0.054226 99.839249
8 121 0.001000 0.001413 0.001970 0.003472 0.006900 0.010932 0.014604 0.019706 0.027128 0.037035 0.047345 99.828497
8 122 0.001263 0.001693 0.002306 0.003998 0.007360 0.010552 0.013473 0.018096 0.024543 0.032293 0.040038 99.844385
8 123 0.000214 0.000309 0.000466 0.000941 0.002162 0.003847 0.005769 0.008732 0.013322 0.020298 0.028674 99.915266
8 124 0.000289 0.000438 0.000654 0.001247 0.002700 0.004670 0.006844 0.010091 0.015085 0.022579 0.031373 99.904028
8 125 0.001492 0.001760 0.002280 0.004009 0.007340 0.010318 0.012972 0.017333 0.023288 0.030314 0.037289 99.851605
8 126 0.001014 0.001522 0.002043 0.003238 0.005938 0.009111 0.011950 0.015678 0.021134 0.028605 0.036418 99.863350
8 127 0.000218 0.000328 0.000495 0.000981 0.002322 0.004369 0.006675 0.009802 0.014293 0.021146 0.028935 99.910437
8 128 0.001231 0.001661 0.002329 0.004137 0.007751 0.011303 0.014336 0.018701 0.024566 0.031486 0.038038 99.844457
8 129 0.002712 0.003425 0.004199 0.006520 0.011032 0.014899 0.017638 0.021462 0.026343 0.031908 0.036947 99.822914
8 130 0.001397 0.002007 0.002719 0.004347 0.007633 0.010960 0.013711 0.017440 0.022699 0.029337 0.035713 99.852036
8 131 0.001777 0.002141 0.002697 0.004503 0.007912 0.010762 0.013185 0.017022 0.021885 0.027008 0.031553 99.859554
8 132 0.000608 0.000935 0.001290 0.002092 0.003965 0.006466 0.008876 0.011740 0.015521 0.021067 0.027088 99.900356
8 133 0.001597 0.002101 0.002693 0.004289 0.007307 0.010017 0.012216 0.015383 0.019318 0.023617 0.027411 99.874052
8 134 0.001209 0.001597 0.002104 0.003482 0.006122 0.008689 0.010984 0.014348 0.018673 0.023816 0.028869 99.880106
8 135 0.000326 0.000490 0.000669 0.001135 0.002288 0.003942 0.005688 0.007951 0.011249 0.016467 0.022632 99.927162
8 136 0.000540 0.000697 0.000971 0.001803 0.003514 0.005481 0.007607 0.010953 0.015682 0.022263 0.029885 99.900604
8 137 0.000442 0.000673 0.000954 0.001649 0.003289 0.005719 0.008386 0.011986 0.017348 0.025988 0.036694 99.886873
8 138 0.001257 0.001738 0.002308 0.003863 0.007267 0.011707 0.016257 0.022715 0.032160 0.045780 0.061425 99.793526
8 139 0.001626 0.002145 0.002853 0.004919 0.009508 0.015292 0.020941 0.028875 0.040482 0.056752 0.074273 99.742333
8 140 0.003988 0.005475 0.007564 0.012444 0.021194 0.030288 0.038721 0.050558 0.065746 0.083693 0.101129 99.579197
8 141 0.006148 0.007756 0.009741 0.015623 0.026991 0.038242 0.047632 0.060537 0.076671 0.094016 0.108875 99.507767
8 142 0.007340 0.010513 0.013941 0.021093 0.034406 0.050546 0.064105 0.077543 0.091773 0.110108 0.128254 99.390379
9 10 0.000000 0.000000 0.000000 0.000000 0.000000 0.000000 0.000000 0.000000 0.000000 0.000000 0.000000 0.000000
9 11 0.523466 2.422405 1.525969 1.867639 1.707740 2.046567 1.584863 1.255511 1.020791 1.048665 0.942129 84.054255
9 12 0.433290 1.824428 1.021124 1.281938 1.528150 2.408850 2.093138 1.774414 1.446700 1.306753 1.038464 83.842752
9 13 0.359784 1.558126 0.862722 1.076797 1.293811 2.107544 1.898037 1.741880 1.716621 1.954234 1.732298 83.698143
9 14 0.438061 1.754671 0.914543 1.147223 1.376762 2.200397 1.933386 1.677009 1.469913 1.659573 1.597004 83.831457
9 15 0.071793 0.113954 0.139360 0.209972 0.336798 0.568470 1.172352 1.008643 1.181058 1.177364 1.555091 92.465143
9 16 0.049785 0.081552 0.102152 0.153548 0.259695 0.468063 1.012720 0.872253 1.008545 1.012077 1.342592 93.637020
9 17 0.069793 0.102582 0.122811 0.183276 0.294538 0.487817 1.014303 0.867168 0.979555 0.930585 1.167831 93.779741
9 18 0.053135 0.089619 0.114998 0.170032 0.282272 0.501740 1.071884 0.891829 0.969741 0.915493 1.150711 93.788545
9 19 0.126075 0.194877 0.223251 0.294897 0.413860 0.618399 1.176597 0.929590 0.970889 0.874963 1.060164 93.116438
9 20 0.087240 0.127966 0.153386 0.228733 0.374443 0.627400 1.271739 1.027059 1.076025 0.965964 1.153505 92.906538
9 21 0.050599 0.090630 0.120939 0.161264 0.226309 0.314594 0.389037 0.435179 0.482285 0.549451 0.611820 96.567892
9 22 0.027094 0.047761 0.069496 0.105440 0.167822 0.257155 0.343374 0.409215 0.476118 0.569507 0.659744 96.867272
9 23 0.016458 0.025777 0.035948 0.059652 0.106499 0.172023 0.240483 0.314086 0.407260 0.524054 0.630342 97.467415
9 24 0.009246 0.015282 0.022017 0.037081 0.068138 0.114988 0.167047 0.225425 0.302624 0.408134 0.516163 98.113855
9 25 0.004894 0.008524 0.012879 0.022697 0.044037 0.078223 0.119350 0.169791 0.240473 0.341915 0.451878 98.505341
9 26 0.004607 0.008054 0.011894 0.020148 0.037996 0.067517 0.104270 0.151621 0.220899 0.324923 0.444111 98.603960
9 27 0.003453 0.005763 0.008283 0.014010 0.026595 0.047537 0.074070 0.109628 0.163357 0.248728 0.353085 98.945490
9 28 0.002394 0.004055 0.005786 0.009615 0.017809 0.031078 0.047650 0.069749 0.102138 0.154493 0.220137 99.335096
9 29 0.002251 0.003715 0.005283 0.008895 0.016322 0.027604 0.041398 0.059919 0.086240 0.128726 0.182424 99.437224
9 30 0.003196 0.005451 0.007695 0.012363 0.021978 0.036593 0.053532 0.074776 0.104312 0.151030 0.207636 99.321436
9 31 0.002982 0.005008 0.006997 0.011153 0.019806 0.033068 0.048276 0.067029 0.092362 0.132335 0.180603 99.400381
9 32 0.002273 0.003652 0.005034 0.008166 0.014611 0.023988 0.034596 0.047626 0.064742 0.092463 0.126469 99.576380
9 33 0.000951 0.001491 0.002114 0.003484 0.006536 0.010793 0.015232 0.021264 0.029738 0.042560 0.057729 99.808109
9 34 0.001409 0.002098 0.002958 0.004975 0.009337 0.014935 0.020552 0.028558 0.040154 0.056682 0.075075 99.743269
9 35 0.001864 0.002828 0.003818 0.005952 0.010346 0.015623 0.020460 0.027083 0.036612 0.050150 0.065220 99.760040
9 36 0.001498 0.002153 0.002944 0.004849 0.008901 0.013823 0.018374 0.024417 0.032629 0.044203 0.056874 99.789333
9 37 0.002036 0.002953 0.004032 0.006517 0.011594 0.017638 0.023084 0.029856 0.038593 0.050459 0.062899 99.750336
9 38 0.002470 0.004148 0.005661 0.008044 0.013074 0.020105 0.026523 0.033131 0.041469 0.054214 0.068591 99.722569
9 39 0.002604 0.004279 0.005847 0.008292 0.013383 0.020398 0.026685 0.032826 0.040157 0.051425 0.063999 99.730105
9 40 0.003283 0.004939 0.006491 0.009357 0.014917 0.021600 0.027170 0.032914 0.039745 0.049332 0.059336 99.730913
9 41 0.003242 0.004995 0.006764 0.009825 0.015490 0.021801 0.026830 0.032245 0.039016 0.048235 0.057489 99.734070
9 42 0.003656 0.005188 0.006653 0.009841 0.016126 0.022713 0.027556 0.032812 0.039471 0.048102 0.056162 99.731718
9 43 0.002474 0.004194 0.005884 0.008331 0.013308 0.020083 0.025933 0.031029 0.036810 0.045465 0.054331 99.752156
9 44 0.005139 0.007766 0.010011 0.013754 0.019880 0.025837 0.030019 0.034157 0.039048 0.045713 0.052169 99.716507
9 45 0.002153 0.003599 0.005077 0.007354 0.012026 0.018565 0.024408 0.029403 0.034791 0.043029 0.051633 99.767967
9 46 0.004584 0.006659 0.008495 0.011888 0.017527 0.022793 0.026609 0.031030 0.036626 0.043803 0.050563 99.739424
9 47 0.002212 0.003797 0.005306 0.007422 0.011653 0.017409 0.022495 0.027068 0.032390 0.040506 0.049134 99.780609
9 48 0.002314 0.003402 0.004494 0.006700 0.011135 0.016347 0.020724 0.025218 0.030476 0.037750 0.045063 99.796379
9 49 0.002735 0.004233 0.005609 0.007968 0.011959 0.015931 0.019104 0.022774 0.027312 0.033144 0.038747 99.810482
9 50 0.001901 0.002760 0.003620 0.005409 0.008937 0.013013 0.016558 0.020449 0.024976 0.031001 0.037054 99.834320
9 51 0.002059 0.003064 0.003929 0.005702 0.009114 0.012724 0.015573 0.018831 0.022920 0.028224 0.033292 99.844564
9 52 0.001834 0.002755 0.003635 0.005317 0.008442 0.011925 0.014915 0.018256 0.022206 0.027496 0.032905 99.850313
9 53 0.001953 0.002769 0.003508 0.005210 0.008502 0.011954 0.014715 0.017959 0.022020 0.027264 0.032427 99.851719
9 54 0.001779 0.002639 0.003496 0.005260 0.008561 0.012082 0.014974 0.018239 0.022219 0.027373 0.032527 99.850849
9 55 0.001998 0.002816 0.003639 0.005487 0.008973 0.012703 0.015807 0.019436 0.023962 0.029750 0.035588 99.839844
9 56 0.002202 0.003412 0.004533 0.006544 0.010356 0.014875 0.018776 0.022836 0.027623 0.033757 0.039874 99.815210
9 57 0.002699 0.003951 0.005322 0.008131 0.013070 0.018271 0.022404 0.026602 0.031138 0.036498 0.041569 99.790348
9 58 0.004563 0.006551 0.008209 0.011497 0.016585 0.021261 0.024925 0.029174 0.033958 0.039178 0.043921 99.760179
9 59 0.004908 0.007634 0.009763 0.013323 0.019099 0.024837 0.028963 0.033188 0.038452 0.044867 0.050699 99.724273
9 60 0.004070 0.006438 0.008671 0.012172 0.018084 0.024931 0.030506 0.035471 0.040697 0.047519 0.054510 99.716928
9 61 0.003946 0.006153 0.008322 0.012083 0.019065 0.027373 0.034037 0.039948 0.046595 0.055258 0.063979 99.683243
9 62 0.003412 0.005118 0.006914 0.010461 0.017338 0.025428 0.032491 0.040067 0.049193 0.059952 0.070228 99.679397
9 63 0.002516 0.003794 0.005268 0.008219 0.014098 0.021421 0.028362 0.036585 0.047689 0.062180 0.077583 99.692289
9 64 0.000941 0.001554 0.002274 0.003734 0.007217 0.012724 0.018777 0.025963 0.036271 0.051847 0.070023 99.768675
9 65 0.001591 0.002743 0.004078 0.006339 0.011078 0.017957 0.025084 0.033042 0.043562 0.058508 0.075454 99.720562
9 66 0.000674 0.001111 0.001653 0.002785 0.005639 0.010638 0.016427 0.022900 0.031670 0.045990 0.063557 99.796957
9 67 0.002906 0.004508 0.006289 0.009543 0.015801 0.023123 0.029490 0.036844 0.046736 0.059975 0.074341 99.690445
9 68 0.001264 0.002228 0.003370 0.005386 0.010382 0.018521 0.026519 0.033753 0.042547 0.056399 0.072012 99.727623
9 69 0.006235 0.008978 0.011501 0.016122 0.024473 0.032704 0.038744 0.045724 0.054678 0.065710 0.076253 99.618881
9 70 0.009017 0.012044 0.014559 0.020355 0.030727 0.039882 0.045739 0.052691 0.061946 0.073020 0.083029 99.556994
9 71 0.006811 0.012582 0.017484 0.022124 0.030206 0.040516 0.048747 0.055319 0.063080 0.074424 0.086222 99.542488
9 72 0.005204 0.007418 0.010009 0.015620 0.026165 0.037594 0.046845 0.056855 0.068770 0.082902 0.095648 99.546970
9 73 0.005454 0.008537 0.011731 0.017566 0.028496 0.040527 0.049966 0.059960 0.072799 0.088424 0.102986 99.513551
9 74 0.002320 0.003828 0.005576 0.008749 0.015531 0.025686 0.035920 0.046342 0.059234 0.078036 0.098711 99.620066
9 75 0.005950 0.008908 0.011824 0.017453 0.027438 0.037541 0.045577 0.055721 0.070192 0.088182 0.106069 99.525142
9 76 0.002411 0.003948 0.005763 0.009059 0.015923 0.026003 0.036322 0.047208 0.060728 0.080011 0.101239 99.611387
9 77 0.004552 0.007555 0.010665 0.015723 0.025591 0.038506 0.049912 0.061232 0.075967 0.096522 0.118402 99.495377
9 78 0.005990 0.009914 0.014017 0.020377 0.031563 0.044966 0.056516 0.068294 0.083176 0.102987 0.123467 99.438730
9 79 0.006596 0.010012 0.013610 0.020358 0.032573 0.046030 0.056959 0.069116 0.084803 0.103774 0.121742 99.434429
9 80 0.005385 0.008273 0.011249 0.016710 0.027087 0.039254 0.049490 0.060833 0.075717 0.094720 0.113729 99.497555
9 81 0.005174 0.007966 0.010897 0.016284 0.026709 0.039432 0.050280 0.062069 0.077727 0.098483 0.119843 99.485134
9 82 0.004722 0.007250 0.009817 0.014572 0.024056 0.036385 0.047447 0.058979 0.073756 0.094330 0.116484 99.512203
9 83 0.004303 0.007518 0.010491 0.014554 0.023169 0.036177 0.048082 0.058827 0.072584 0.094300 0.119135 99.510860
9 84 0.006585 0.010286 0.013890 0.019751 0.030001 0.041995 0.052072 0.062275 0.074732 0.091879 0.110154 99.486378
9 85 0.007000 0.010233 0.013208 0.019096 0.030101 0.042545 0.052469 0.062783 0.075730 0.092634 0.109592 99.484606
9 86 0.002345 0.004537 0.007076 0.010488 0.017632 0.029014 0.040554 0.050799 0.062610 0.080946 0.101583 99.592417
9 87 0.007243 0.010386 0.013354 0.019291 0.029681 0.039638 0.046667 0.054459 0.064494 0.076816 0.088290 99.549681
9 88 0.004692 0.007122 0.009376 0.013501 0.021734 0.031603 0.039595 0.047798 0.058049 0.071220 0.083696 99.611616
9 89 0.007220 0.010782 0.013763 0.019284 0.029170 0.038185 0.043802 0.049873 0.057819 0.067109 0.074689 99.588307
9 90 0.003996 0.006471 0.009104 0.013987 0.022751 0.031290 0.037466 0.044468 0.054124 0.066101 0.077179 99.633065
9 91 0.000426 0.000773 0.001310 0.002594 0.006371 0.013240 0.021014 0.029180 0.039196 0.054116 0.069664 99.762115
9 92 0.002738 0.004294 0.005814 0.008710 0.014415 0.020731 0.025857 0.031900 0.040150 0.051050 0.061833 99.732506
9 93 0.002629 0.003596 0.004701 0.007600 0.013311 0.018885 0.023217 0.028762 0.036217 0.045435 0.054080 99.761570
9 94 0.001210 0.001977 0.002913 0.004753 0.008485 0.013100 0.017843 0.024001 0.032423 0.043476 0.055272 99.794546
9 95 0.000303 0.000515 0.000805 0.001473 0.003253 0.006188 0.009704 0.014254 0.020771 0.031197 0.043832 99.867706
9 96 0.001441 0.002084 0.002825 0.004533 0.008023 0.011885 0.015358 0.019928 0.026149 0.034384 0.042936 99.830456
9 97 0.001864 0.002569 0.003295 0.005137 0.008793 0.012453 0.015522 0.019669 0.025340 0.032437 0.039473 99.833448
9 98 0.000855 0.001378 0.001990 0.003176 0.005703 0.008970 0.012235 0.016172 0.021476 0.029132 0.037779 99.861135
9 99 0.000967 0.001489 0.002027 0.003129 0.005443 0.008357 0.011231 0.014794 0.019600 0.026590 0.034597 99.871779
9 100 0.001201 0.001776 0.002402 0.003757 0.006469 0.009471 0.012132 0.015404 0.019662 0.025411 0.031384 99.870926
9 101 0.001488 0.002116 0.002743 0.004201 0.007154 0.010308 0.013030 0.016456 0.020996 0.026827 0.032615 99.862063
9 102 0.001218 0.001881 0.002584 0.003947 0.006748 0.010054 0.013055 0.016564 0.021136 0.027325 0.033702 99.861784
9 103 0.001483 0.002156 0.002822 0.004269 0.007260 0.010673 0.013641 0.017117 0.021571 0.027454 0.033379 99.858179
9 104 0.001597 0.002388 0.003216 0.004843 0.008052 0.011614 0.014638 0.018063 0.022339 0.027950 0.033471 99.851832
9 105 0.001105 0.001726 0.002365 0.003601 0.006242 0.009638 0.012847 0.016515 0.021317 0.028195 0.035668 99.860781
9 106 0.001255 0.001998 0.002774 0.004235 0.007273 0.011133 0.014757 0.018887 0.024292 0.031980 0.040372 99.841042
9 107 0.000305 0.000511 0.000762 0.001296 0.002602 0.004732 0.007273 0.010499 0.015120 0.022842 0.032631 99.901426
9 108 0.000615 0.001087 0.001606 0.002518 0.004464 0.007341 0.010537 0.014573 0.020441 0.029875 0.041916 99.865025
9 109 0.000203 0.000345 0.000511 0.000874 0.001769 0.003307 0.005280 0.008010 0.012236 0.019892 0.030718 99.916859
9 110 0.000509 0.000764 0.001110 0.001989 0.003986 0.006800 0.010007 0.014813 0.022452 0.034389 0.049549 99.853630
9 111 0.000356 0.000568 0.000870 0.001656 0.003673 0.006930 0.010850 0.016533 0.025620 0.040297 0.058898 99.833755
9 112 0.001489 0.002299 0.003340 0.005683 0.010805 0.017904 0.025498 0.035665 0.050307 0.070710 0.093585 99.682716
9 113 0.003172 0.004940 0.007081 0.011436 0.020106 0.030709 0.040493 0.052644 0.069734 0.092307 0.115582 99.551794
9 114 0.007016 0.010909 0.014378 0.020294 0.031007 0.042865 0.052299 0.062850 0.077053 0.095743 0.115261 99.470322
9 115 0.001778 0.003364 0.005291 0.008296 0.014819 0.025203 0.035694 0.045527 0.057467 0.076173 0.097610 99.628777
9 116 0.008192 0.011911 0.015017 0.021125 0.031688 0.041960 0.049431 0.058197 0.070219 0.085989 0.102144 99.504130
9 117 0.002474 0.004117 0.006089 0.009752 0.017385 0.027947 0.037918 0.048465 0.062126 0.081448 0.102278 99.600002
9 118 0.005868 0.008451 0.010942 0.016259 0.026037 0.035428 0.042078 0.050341 0.061861 0.076040 0.089250 99.577444
9 119 0.003476 0.005929 0.008420 0.012466 0.019814 0.027362 0.033150 0.040093 0.050100 0.063038 0.075900 99.660252
9 120 0.000290 0.000532 0.000912 0.001802 0.004305 0.008887 0.014574 0.021327 0.029989 0.043125 0.057915 99.816344
9 121 0.001203 0.002022 0.002918 0.004625 0.008428 0.013502 0.018333 0.024119 0.032123 0.043305 0.055399 99.794023
9 122 0.001466 0.002300 0.003237 0.005177 0.009112 0.013338 0.017012 0.021937 0.028926 0.038035 0.047282 99.812176
9 123 0.000218 0.000355 0.000548 0.001049 0.002409 0.004593 0.007181 0.010732 0.015982 0.024201 0.034152 99.898581
9 124 0.000279 0.000482 0.000757 0.001383 0.002897 0.005205 0.007926 0.011734 0.017439 0.026347 0.037252 99.888302
9 125 0.001462 0.002091 0.002774 0.004407 0.007878 0.011698 0.014910 0.019204 0.025425 0.033870 0.042833 99.833447
9 126 0.000951 0.001719 0.002500 0.003716 0.006398 0.010088 0.013693 0.017787 0.023432 0.031887 0.041658 99.846168
9 127 0.000202 0.000353 0.000565 0.001053 0.002377 0.004649 0.007404 0.010802 0.015405 0.022841 0.031894 99.902456
9 128 0.001143 0.001756 0.002497 0.004158 0.007695 0.011835 0.015492 0.019998 0.026021 0.033746 0.041407 99.834251
9 129 0.002734 0.003991 0.005063 0.007254 0.011604 0.016045 0.019387 0.023250 0.028312 0.034887 0.041442 99.806030
9 130 0.001551 0.002439 0.003308 0.004903 0.008216 0.012016 0.015222 0.019044 0.024465 0.031987 0.039745 99.837108
9 131 0.001882 0.002539 0.003214 0.004973 0.008376 0.011576 0.014193 0.017900 0.022925 0.028943 0.034681 99.848795
9 132 0.000612 0.001049 0.001495 0.002310 0.004186 0.006954 0.009749 0.012799 0.016760 0.022979 0.030098 99.891008
9 133 0.001362 0.002049 0.002783 0.004320 0.007333 0.010605 0.013382 0.016651 0.020541 0.025255 0.029671 99.866047
9 134 0.001189 0.001791 0.002399 0.003687 0.006256 0.009221 0.011932 0.015370 0.019892 0.025890 0.032183 99.870190
9 135 0.000273 0.000467 0.000695 0.001151 0.002225 0.003978 0.006053 0.008549 0.011861 0.017446 0.024669 99.922632
9 136 0.000548 0.000810 0.001138 0.001960 0.003723 0.006009 0.008429 0.011895 0.016998 0.024672 0.033938 99.889883
9 137 0.000379 0.000672 0.001019 0.001670 0.003165 0.005701 0.008778 0.012585 0.017911 0.027010 0.039103 99.882008
9 138 0.001137 0.001880 0.002648 0.004131 0.007411 0.012173 0.017162 0.023567 0.033003 0.047523 0.064981 99.784384
9 139 0.001435 0.002292 0.003312 0.005258 0.009288 0.015190 0.021655 0.029758 0.040658 0.056984 0.076329 99.737844
9 140 0.004089 0.006241 0.008458 0.012761 0.020713 0.029974 0.038631 0.050000 0.065352 0.084986 0.105202 99.573593
9 141 0.004563 0.007007 0.009701 0.014689 0.024095 0.035518 0.046445 0.059505 0.075363 0.094892 0.113951 99.514271
9 142 0.006229 0.010527 0.014545 0.020347 0.031236 0.046599 0.060760 0.074639 0.090876 0.113828 0.138747 99.391670
10 11 0.000000 0.000000 0.000000 0.000000 0.000000 0.000000 0.000000 0.000000 0.000000 0.000000 0.000000 0.000000
10 12 0.617697 2.873650 1.808947 2.203560 1.850768 2.011618 1.480785 1.135768 0.909844 0.924426 0.819027 83.363909
10 13 0.501002 2.054126 1.139895 1.459446 1.785575 2.795163 2.394830 1.962543 1.493694 1.217540 0.898165 82.298022
10 14 0.435802 1.725307 0.908820 1.146223 1.411093 2.298697 2.080426 1.943134 1.968041 2.267373 1.967636 81.847450
10 15 0.539386 2.120435 1.100952 1.380184 1.638554 2.605148 2.295529 1.988695 1.742775 1.971042 1.894090 80.723212
10 16 0.073107 0.114508 0.139090 0.215054 0.365979 0.663977 1.427197 1.245778 1.472958 1.490932 1.987871 90.803552
10 17 0.101232 0.148111 0.176456 0.263965 0.424393 0.714298 1.480563 1.256471 1.424506 1.382296 1.779128 90.848581
10 18 0.080381 0.129247 0.162517 0.241651 0.393533 0.687593 1.468114 1.244863 1.398768 1.345679 1.709538 91.138117
10 19 0.158154 0.237234 0.268270 0.358250 0.516719 0.808052 1.590096 1.277827 1.348574 1.224286 1.490132 90.722406
10 20 0.116312 0.161713 0.188630 0.279101 0.442566 0.730309 1.490754 1.227016 1.309836 1.193435 1.454242 91.406088
10 21 0.117647 0.197773 0.243870 0.343299 0.544413 0.933420 1.930836 1.547373 1.583202 1.380732 1.610209 89.567227
10 22 0.058962 0.100030 0.128104 0.171423 0.247434 0.359656 0.466820 0.551985 0.648010 0.777009 0.902203 95.588362
10 23 0.025231 0.038599 0.053883 0.090335 0.160474 0.258120 0.359990 0.469132 0.608220 0.791024 0.971721 96.173275
10 24 0.014218 0.023700 0.033516 0.055053 0.098850 0.165644 0.239676 0.323783 0.441159 0.604296 0.777342 97.222763
10 25 0.006265 0.010825 0.016505 0.029850 0.059493 0.108334 0.166552 0.236736 0.338417 0.489521 0.659665 97.877834
10 26 0.006397 0.011109 0.016635 0.028963 0.055837 0.101629 0.160014 0.235167 0.344906 0.508263 0.696472 97.834608
10 27 0.005212 0.008597 0.012240 0.020913 0.040392 0.073833 0.117069 0.175795 0.265624 0.406567 0.577948 98.295809
10 28 0.003223 0.005349 0.007720 0.013241 0.024755 0.043344 0.067131 0.100204 0.150433 0.230681 0.333670 99.020248
10 29 0.002940 0.004723 0.006717 0.011640 0.021794 0.037822 0.058145 0.086561 0.128456 0.195409 0.281473 99.164320
10 30 0.004634 0.007638 0.010624 0.017199 0.030723 0.051825 0.077104 0.109771 0.155799 0.226430 0.311375 98.996878
10 31 0.003982 0.006727 0.009476 0.015222 0.027113 0.045823 0.067656 0.094294 0.129829 0.185142 0.251324 99.163409
10 32 0.002829 0.004459 0.006196 0.010202 0.018165 0.029776 0.043344 0.060486 0.082924 0.118443 0.162483 99.460691
10 33 0.005407 0.008545 0.011559 0.017934 0.029508 0.044719 0.061380 0.081884 0.108379 0.147403 0.192785 99.290495
10 34 0.002092 0.003050 0.004237 0.007104 0.013331 0.021315 0.029157 0.040204 0.055958 0.077327 0.100115 99.646110
10 35 0.002388 0.003633 0.005007 0.007874 0.013728 0.021238 0.028449 0.037844 0.050647 0.068512 0.088269 99.672415
10 36 0.002231 0.003076 0.004177 0.006995 0.012836 0.019804 0.026290 0.035124 0.046994 0.062629 0.078887 99.700959
10 37 0.003324 0.004700 0.006389 0.010233 0.017617 0.026053 0.033616 0.043281 0.055625 0.071433 0.087393 99.640337
10 38 0.003625 0.006092 0.008227 0.011415 0.018194 0.028113 0.037087 0.045743 0.056361 0.072570 0.090377 99.622198
10 39 0.003878 0.006306 0.008425 0.011644 0.018414 0.027915 0.036189 0.043705 0.052388 0.065706 0.080154 99.645277
10 40 0.005058 0.007283 0.009304 0.013073 0.019858 0.027596 0.033935 0.040635 0.048413 0.059096 0.070181 99.665569
10 41 0.004871 0.006996 0.009027 0.012937 0.019725 0.026604 0.032020 0.038411 0.046410 0.056646 0.066573 99.679781
10 42 0.005107 0.006665 0.008271 0.012101 0.018931 0.025606 0.030786 0.037033 0.044525 0.053652 0.062217 99.695104
10 43 0.002964 0.004785 0.006367 0.008891 0.014243 0.021313 0.027143 0.032404 0.038746 0.048088 0.057534 99.737524
10 44 0.004262 0.006346 0.008451 0.011977 0.017725 0.023952 0.029003 0.033982 0.039374 0.046870 0.054575 99.723482
10 45 0.002350 0.003655 0.004816 0.006931 0.011536 0.017860 0.023358 0.028546 0.034921 0.044639 0.054820 99.766569
10 46 0.003415 0.004896 0.006446 0.009421 0.014698 0.020539 0.025420 0.030502 0.036120 0.043723 0.051420 99.753397
10 47 0.002340 0.003880 0.005144 0.006944 0.010819 0.016374 0.021361 0.025880 0.031241 0.039847 0.049495 99.786675
10 48 0.002336 0.003269 0.004142 0.006099 0.010106 0.014849 0.018924 0.023467 0.029075 0.036923 0.045044 99.805765
10 49 0.002255 0.003377 0.004508 0.006589 0.010338 0.014501 0.018077 0.021903 0.026203 0.032075 0.038071 99.822102
10 50 0.002097 0.002838 0.003491 0.005210 0.008761 0.012570 0.015595 0.019189 0.023802 0.029874 0.035781 99.840795
10 51 0.001880 0.002746 0.003571 0.005248 0.008394 0.011803 0.014682 0.017951 0.021781 0.026839 0.031895 99.853209
10 52 0.001840 0.002696 0.003468 0.005092 0.008214 0.011558 0.014257 0.017326 0.021109 0.026166 0.031188 99.857084
10 53 0.001945 0.002708 0.003409 0.005063 0.008195 0.011423 0.014025 0.017079 0.020751 0.025458 0.030080 99.859865
10 54 0.001831 0.002720 0.003545 0.005192 0.008274 0.011549 0.014251 0.017339 0.021108 0.026017 0.030900 99.857271
10 55 0.001864 0.002574 0.003270 0.004959 0.008267 0.011789 0.014654 0.017997 0.022164 0.027488 0.032704 99.852270
10 56 0.001827 0.002834 0.003757 0.005424 0.008792 0.013035 0.016761 0.020497 0.024942 0.031044 0.037286 99.833801
10 57 0.002233 0.003193 0.004181 0.006358 0.010597 0.015475 0.019597 0.023992 0.029196 0.035706 0.041913 99.807560
10 58 0.003428 0.004750 0.005939 0.008745 0.014015 0.019471 0.023496 0.027636 0.032527 0.038547 0.044210 99.777237
10 59 0.003290 0.005006 0.006741 0.009831 0.015299 0.021723 0.027252 0.032571 0.038163 0.045157 0.052127 99.742838
10 60 0.003352 0.005148 0.006749 0.009626 0.015334 0.022488 0.028479 0.033929 0.040136 0.048382 0.056583 99.729791
10 61 0.004054 0.006240 0.008301 0.011810 0.018442 0.026511 0.033251 0.039497 0.046668 0.056188 0.065945 99.683096
10 62 0.003567 0.005488 0.007503 0.011211 0.018185 0.026249 0.032824 0.039455 0.047719 0.058344 0.069144 99.680313
10 63 0.003085 0.004414 0.005852 0.009075 0.015558 0.023323 0.030206 0.038206 0.048907 0.062604 0.076537 99.682234
10 64 0.001063 0.001746 0.002562 0.004202 0.008026 0.013972 0.020357 0.027695 0.037841 0.052982 0.070272 99.759281
10 65 0.001989 0.003392 0.004843 0.007203 0.012103 0.019150 0.026193 0.033772 0.043705 0.058045 0.074278 99.715324
10 66 0.000767 0.001243 0.001824 0.003076 0.006268 0.011732 0.017756 0.024209 0.032757 0.046619 0.063139 99.790611
10 67 0.003241 0.004782 0.006391 0.009596 0.015800 0.023122 0.029609 0.037123 0.047013 0.060250 0.074525 99.688549
10 68 0.001283 0.002226 0.003376 0.005423 0.010280 0.018083 0.025815 0.033127 0.042214 0.056780 0.073616 99.727774
10 69 0.006269 0.008929 0.011315 0.015836 0.023970 0.032524 0.039407 0.047478 0.057695 0.070430 0.083213 99.602932
10 70 0.008450 0.010896 0.013230 0.019381 0.030703 0.041020 0.047814 0.056092 0.067213 0.080353 0.091966 99.532883
10 71 0.005628 0.010190 0.014484 0.019387 0.028473 0.040911 0.051710 0.060148 0.068812 0.081393 0.094620 99.524244
10 72 0.005137 0.006917 0.009070 0.014517 0.025350 0.037268 0.046649 0.057134 0.070502 0.087159 0.102825 99.537473
10 73 0.004808 0.007384 0.010267 0.015749 0.025845 0.037622 0.047761 0.058711 0.072343 0.089790 0.107430 99.522291
10 74 0.002265 0.003551 0.004996 0.008011 0.014850 0.025045 0.035103 0.045826 0.059887 0.080553 0.103238 99.616672
10 75 0.005348 0.007767 0.010307 0.015606 0.025420 0.036717 0.046507 0.057573 0.071745 0.090328 0.109776 99.522907
10 76 0.002617 0.003976 0.005449 0.008574 0.015493 0.025490 0.035190 0.045718 0.060082 0.081428 0.105104 99.610883
10 77 0.004075 0.006379 0.008813 0.013268 0.022208 0.034660 0.046864 0.059955 0.076662 0.100076 0.125873 99.501169
10 78 0.005137 0.008087 0.011127 0.016514 0.027044 0.041045 0.054057 0.067592 0.084638 0.107999 0.133053 99.443704
10 79 0.005973 0.008726 0.011833 0.018018 0.029304 0.042312 0.053895 0.067555 0.085268 0.107595 0.130476 99.439043
10 80 0.005790 0.008539 0.011256 0.016570 0.026369 0.037613 0.047301 0.058849 0.074630 0.095322 0.117056 99.500706
10 81 0.005300 0.007870 0.010614 0.015966 0.026100 0.038397 0.049244 0.061479 0.077768 0.099769 0.123228 99.484264
10 82 0.005265 0.007601 0.009972 0.014966 0.024919 0.037475 0.048679 0.060758 0.076281 0.097482 0.120134 99.496464
10 83 0.004493 0.007740 0.010877 0.015064 0.023566 0.037070 0.050405 0.062315 0.076048 0.097964 0.123857 99.490604
10 84 0.007902 0.012102 0.015626 0.021683 0.032251 0.043856 0.053009 0.062941 0.076500 0.095391 0.115355 99.463385
10 85 0.007385 0.010796 0.014352 0.020940 0.032266 0.045225 0.056237 0.067662 0.081105 0.098877 0.117620 99.447537
10 86 0.002276 0.004249 0.006430 0.009609 0.016758 0.028944 0.041878 0.053422 0.066433 0.086492 0.108725 99.574783
10 87 0.006655 0.009634 0.013030 0.019601 0.030629 0.041773 0.050485 0.059899 0.071027 0.084652 0.097703 99.514912
10 88 0.005679 0.007867 0.009859 0.014559 0.023873 0.034272 0.042249 0.050942 0.062246 0.076801 0.090755 99.580899
10 89 0.008416 0.011688 0.014371 0.020160 0.030091 0.038954 0.044875 0.052038 0.061469 0.072213 0.081278 99.564447
10 90 0.003697 0.005768 0.008148 0.013157 0.022673 0.032595 0.040343 0.049081 0.060354 0.073797 0.085915 99.604477
10 91 0.000484 0.000832 0.001373 0.002755 0.006739 0.013654 0.021477 0.030406 0.041906 0.058429 0.075487 99.746458
10 92 0.003031 0.004686 0.006291 0.009546 0.016175 0.023749 0.029835 0.036521 0.045316 0.056821 0.067845 99.700182
10 93 0.003469 0.004520 0.005602 0.008783 0.014848 0.020541 0.024978 0.030935 0.038814 0.048306 0.057293 99.741909
10 94 0.001467 0.002365 0.003423 0.005535 0.009780 0.014839 0.019764 0.026092 0.034871 0.046363 0.058500 99.776998
10 95 0.000350 0.000586 0.000913 0.001676 0.003704 0.007042 0.010981 0.015966 0.022990 0.034179 0.047794 99.853817
10 96 0.001671 0.002351 0.003135 0.005056 0.008993 0.013275 0.017006 0.021892 0.028581 0.037360 0.046433 99.814249
10 97 0.002189 0.002987 0.003804 0.005917 0.010062 0.014205 0.017619 0.022136 0.028195 0.035763 0.043344 99.813778
10 98 0.001034 0.001626 0.002295 0.003625 0.006505 0.010296 0.014062 0.018570 0.024670 0.033370 0.043084 99.840860
10 99 0.000969 0.001464 0.002018 0.003207 0.005745 0.009085 0.012506 0.016770 0.022477 0.030728 0.040203 99.854824
10 100 0.001403 0.002029 0.002699 0.004199 0.007234 0.010690 0.013789 0.017591 0.022552 0.029212 0.036127 99.852478
10 101 0.001779 0.002451 0.003114 0.004759 0.008127 0.011760 0.014885 0.018833 0.024083 0.030779 0.037438 99.841993
10 102 0.001480 0.002232 0.003028 0.004628 0.007870 0.011661 0.015103 0.019183 0.024540 0.031726 0.039182 99.839369
10 103 0.001976 0.002755 0.003537 0.005336 0.008901 0.012766 0.016110 0.020250 0.025627 0.032456 0.039221 99.831065
10 104 0.002181 0.003122 0.004043 0.005968 0.009662 0.013676 0.017080 0.021044 0.026020 0.032405 0.038674 99.826128
10 105 0.001486 0.002254 0.003023 0.004574 0.007856 0.011938 0.015577 0.019656 0.025049 0.032776 0.041089 99.834722
10 106 0.001867 0.002880 0.003798 0.005504 0.008993 0.013388 0.017406 0.021891 0.027734 0.036105 0.045249 99.815184
10 107 0.000377 0.000614 0.000914 0.001589 0.003259 0.005941 0.008979 0.012682 0.017911 0.026594 0.037378 99.883760
10 108 0.000786 0.001375 0.001981 0.003024 0.005278 0.008693 0.012488 0.017163 0.023811 0.034346 0.047425 99.843628
10 109 0.000237 0.000401 0.000589 0.001007 0.002048 0.003851 0.006163 0.009318 0.014146 0.022827 0.034935 99.904478
10 110 0.000642 0.000934 0.001336 0.002395 0.004732 0.007920 0.011526 0.016983 0.025510 0.038412 0.054420 99.835190
10 111 0.000412 0.000635 0.000960 0.001854 0.004110 0.007584 0.011641 0.017681 0.027499 0.043069 0.062351 99.822199
10 112 0.001738 0.002576 0.003651 0.006208 0.011565 0.018687 0.026288 0.036720 0.051508 0.071612 0.094157 99.675291
10 113 0.003468 0.005188 0.007166 0.011452 0.019932 0.030346 0.040075 0.052301 0.069172 0.091358 0.114777 99.554764
10 114 0.006096 0.009159 0.011970 0.017087 0.026521 0.037886 0.047876 0.059184 0.073835 0.093568 0.115083 99.501732
10 115 0.001656 0.002999 0.004496 0.007032 0.012827 0.022127 0.031501 0.040863 0.053246 0.072987 0.095983 99.654284
10 116 0.005910 0.008548 0.011200 0.016418 0.025609 0.035800 0.044416 0.054278 0.066810 0.083555 0.101447 99.546009
10 117 0.002567 0.004041 0.005711 0.009106 0.016200 0.026042 0.035671 0.046736 0.061529 0.082346 0.105214 99.604839
10 118 0.005173 0.007006 0.008942 0.013554 0.022255 0.031450 0.038803 0.047933 0.060117 0.075444 0.090371 99.598951
10 119 0.003131 0.005104 0.007042 0.010559 0.017229 0.024659 0.030836 0.038218 0.048486 0.062030 0.075813 99.676893
10 120 0.000303 0.000542 0.000911 0.001806 0.004289 0.008720 0.013938 0.020122 0.028552 0.042159 0.058201 99.820459
10 121 0.001489 0.002400 0.003266 0.005024 0.009080 0.014570 0.019758 0.025932 0.034471 0.046055 0.057915 99.780043
10 122 0.001699 0.002563 0.003495 0.005507 0.009585 0.014234 0.018508 0.023919 0.030757 0.039294 0.047904 99.802534
10 123 0.000254 0.000396 0.000596 0.001154 0.002664 0.005033 0.007730 0.011451 0.017081 0.025889 0.036254 99.891500
10 124 0.000364 0.000636 0.001009 0.001825 0.003740 0.006589 0.009847 0.014250 0.020597 0.030025 0.041015 99.870103
10 125 0.002045 0.002754 0.003496 0.005504 0.009692 0.014120 0.017787 0.022696 0.029296 0.037426 0.045566 99.809616
10 126 0.001182 0.002142 0.003074 0.004509 0.007716 0.012143 0.016328 0.020843 0.026921 0.035714 0.045343 99.824083
10 127 0.000246 0.000411 0.000645 0.001228 0.002845 0.005669 0.009079 0.013157 0.018435 0.026516 0.035758 99.886009
10 128 0.001384 0.002118 0.003029 0.005112 0.009436 0.014201 0.018013 0.022551 0.028632 0.036262 0.043669 99.815596
10 129 0.003473 0.004881 0.005962 0.008312 0.012907 0.017567 0.021203 0.025653 0.031416 0.038483 0.045335 99.784809
10 130 0.001769 0.002720 0.003662 0.005500 0.009266 0.013499 0.017048 0.021299 0.027280 0.035378 0.043608 99.818970
10 131 0.001947 0.002594 0.003313 0.005257 0.008980 0.012495 0.015391 0.019340 0.024347 0.030104 0.035587 99.840645
10 132 0.000692 0.001143 0.001590 0.002448 0.004459 0.007450 0.010433 0.013597 0.017646 0.024051 0.031365 99.885124
10 133 0.001659 0.002412 0.003188 0.004888 0.008129 0.011602 0.014596 0.018109 0.022119 0.026776 0.031098 99.855427
10 134 0.001333 0.001921 0.002542 0.003954 0.006804 0.010180 0.013272 0.017024 0.021702 0.027820 0.034119 99.859329
10 135 0.000351 0.000577 0.000820 0.001340 0.002585 0.004523 0.006675 0.009290 0.012951 0.019006 0.026487 99.915396
10 136 0.000734 0.001000 0.001359 0.002322 0.004247 0.006624 0.009109 0.012631 0.017444 0.024500 0.033057 99.886972
10 137 0.000486 0.000837 0.001219 0.001928 0.003522 0.006143 0.009142 0.012723 0.017705 0.026352 0.037972 99.881971
10 138 0.001288 0.002033 0.002802 0.004276 0.007364 0.011971 0.016950 0.023202 0.032002 0.045831 0.063121 99.789160
10 139 0.001723 0.002534 0.003348 0.005186 0.009253 0.015170 0.021230 0.028777 0.039549 0.056156 0.076008 99.741064
10 140 0.003175 0.004845 0.006918 0.010929 0.018191 0.027390 0.036691 0.048347 0.063189 0.082856 0.103966 99.593504
10 141 0.004133 0.005951 0.007849 0.012102 0.020825 0.031689 0.041862 0.054311 0.070530 0.091632 0.112844 99.546271
10 142 0.004970 0.008259 0.011519 0.016473 0.026035 0.040619 0.055264 0.070121 0.087470 0.112937 0.141625 99.424706
11 12 0.000000 0.000000 0.000000 0.000000 0.000000 0.000000 0.000000 0.000000 0.000000 0.000000 0.000000 0.000000
11 13 0.744024 3.493741 2.240722 2.736675 2.127638 2.013380 1.381436 1.006209 0.759857 0.735592 0.625340 82.135380
11 14 0.615678 2.333515 1.238795 1.610058 2.049167 3.281645 2.859211 2.245804 1.547676 1.181860 0.827538 80.209049
11 15 0.531009 2.110000 1.148553 1.474401 1.800285 2.884908 2.633796 2.506850 2.553641 2.885972 2.398954 77.071631
11 16 0.520525 2.019810 1.071122 1.410728 1.775414 3.003093 2.760339 2.475810 2.200960 2.526878 2.449550 77.785768
11 17 0.129838 0.190243 0.229464 0.360843 0.592353 1.015212 2.097593 1.796697 2.073653 2.033392 2.634307 86.846399
11 18 0.128443 0.203018 0.245162 0.362077 0.595599 1.058801 2.226558 1.848110 2.044777 1.980335 2.530039 86.777079
11 19 0.199277 0.309444 0.366652 0.497406 0.706982 1.099969 2.170494 1.760465 1.892139 1.746430 2.147682 87.103058
11 20 0.144525 0.192234 0.215632 0.320957 0.521451 0.867549 1.767240 1.479359 1.657984 1.584971 1.997966 89.250134
11 21 0.098499 0.168411 0.224072 0.343164 0.581813 1.080691 2.369307 1.897839 1.852562 1.583508 1.849018 87.951113
11 22 0.078317 0.130137 0.171620 0.277608 0.516151 1.006735 2.269785 1.917926 2.077230 1.939791 2.405730 87.208969
11 23 0.026606 0.038420 0.054748 0.099517 0.190986 0.321192 0.461477 0.625696 0.847267 1.140667 1.430807 94.762619
11 24 0.013011 0.021086 0.031515 0.056908 0.111436 0.200550 0.306657 0.433141 0.609421 0.864208 1.150851 96.201224
11 25 0.006026 0.009966 0.015499 0.029823 0.063767 0.123612 0.201426 0.304642 0.462593 0.703544 0.980246 97.098854
11 26 0.007635 0.012986 0.019768 0.035564 0.071652 0.137492 0.226934 0.342591 0.506268 0.749507 1.029727 96.859873
11 27 0.007072 0.011440 0.016822 0.030252 0.060754 0.112353 0.177727 0.264825 0.395418 0.594887 0.832554 97.495893
11 28 0.003571 0.005913 0.008814 0.015846 0.031071 0.056662 0.089580 0.134731 0.203843 0.318106 0.469397 98.662464
11 29 0.002949 0.004710 0.007040 0.013082 0.026123 0.047608 0.075617 0.115670 0.177565 0.279975 0.414643 98.835019
11 30 0.005871 0.009765 0.014205 0.024253 0.045975 0.080819 0.122255 0.173989 0.247072 0.358258 0.486497 98.431044
11 31 0.005446 0.009196 0.013064 0.021311 0.039420 0.069676 0.105351 0.146104 0.197717 0.275432 0.363769 98.753511
11 32 0.002960 0.004516 0.006372 0.011025 0.020521 0.035033 0.052199 0.074260 0.104633 0.154287 0.216745 99.317449
11 33 0.006091 0.009479 0.012922 0.020607 0.034836 0.053353 0.072621 0.096595 0.130008 0.180763 0.240296 99.142426
11 34 0.009337 0.013788 0.019040 0.031630 0.055778 0.087674 0.121270 0.159183 0.203118 0.262285 0.324354 98.712545
11 35 0.002250 0.003460 0.004884 0.007932 0.014611 0.023939 0.033035 0.044417 0.060372 0.083501 0.108925 99.612675
11 36 0.002458 0.003388 0.004652 0.007931 0.014851 0.023758 0.031927 0.042175 0.056076 0.076169 0.097994 99.638621
11 37 0.003786 0.005294 0.007219 0.011860 0.021206 0.032402 0.041744 0.052805 0.067809 0.089022 0.110838 99.556015
11 38 0.003175 0.005406 0.007628 0.011121 0.018990 0.032186 0.045227 0.056335 0.067940 0.087579 0.110405 99.554010
11 39 0.003805 0.006094 0.008131 0.011496 0.018968 0.031053 0.042867 0.052889 0.062911 0.078891 0.096399 99.586496
11 40 0.004469 0.006533 0.008568 0.012462 0.020010 0.029851 0.038047 0.045229 0.052916 0.065280 0.079150 99.637485
11 41 0.003555 0.005306 0.007281 0.010998 0.017920 0.026180 0.033341 0.040957 0.050015 0.062429 0.075062 99.666956
11 42 0.004479 0.005852 0.007238 0.010851 0.017907 0.025362 0.030990 0.037472 0.045891 0.057118 0.068032 99.688806
11 43 0.002015 0.003272 0.004583 0.006761 0.011433 0.018323 0.024886 0.030973 0.037858 0.048381 0.059882 99.751631
11 44 0.002305 0.003358 0.004640 0.007320 0.012585 0.019156 0.025132 0.031277 0.038153 0.047515 0.056911 99.751650
11 45 0.001716 0.002604 0.003546 0.005363 0.009192 0.014650 0.019929 0.025261 0.031493 0.041233 0.052411 99.792606
11 46 0.002431 0.003426 0.004547 0.006976 0.011726 0.017274 0.021977 0.027137 0.033440 0.042227 0.051251 99.777586
11 47 0.001942 0.003148 0.004299 0.006158 0.010035 0.015515 0.020522 0.025060 0.030034 0.037891 0.046700 99.798700
11 48 0.002228 0.003047 0.003915 0.005858 0.009675 0.014117 0.018010 0.022374 0.027507 0.034787 0.042532 99.815951
11 49 0.002163 0.003085 0.003991 0.005956 0.009669 0.013465 0.016495 0.020134 0.024706 0.030531 0.035988 99.833815
11 50 0.001849 0.002464 0.003158 0.004911 0.008332 0.011891 0.014825 0.018325 0.022533 0.028054 0.033541 99.850116
11 51 0.001845 0.002601 0.003273 0.004832 0.007937 0.011241 0.013893 0.017001 0.020810 0.025734 0.030413 99.860418
11 52 0.001453 0.002074 0.002740 0.004199 0.007025 0.010129 0.012811 0.015887 0.019428 0.024105 0.028779 99.871368
11 53 0.001711 0.002262 0.002798 0.004276 0.007252 0.010275 0.012636 0.015476 0.018965 0.023413 0.027639 99.873295
11 54 0.001455 0.002091 0.002722 0.004116 0.006891 0.009928 0.012473 0.015361 0.018840 0.023400 0.027832 99.874887
11 55 0.001703 0.002274 0.002881 0.004449 0.007496 0.010570 0.013040 0.016049 0.019808 0.024600 0.029262 99.867867
11 56 0.001829 0.002667 0.003367 0.004857 0.007930 0.011574 0.014703 0.018028 0.022043 0.027413 0.032762 99.852823
11 57 0.002123 0.002890 0.003696 0.005675 0.009522 0.013604 0.017024 0.021142 0.026414 0.032883 0.039007 99.826019
11 58 0.003118 0.004173 0.005251 0.007977 0.012978 0.017847 0.021735 0.026414 0.032006 0.038195 0.043686 99.786619
11 59 0.003270 0.004540 0.005870 0.009038 0.015132 0.021543 0.026598 0.032068 0.038503 0.045756 0.052061 99.745619
11 60 0.003324 0.004734 0.006308 0.009717 0.016056 0.022971 0.028638 0.034380 0.040621 0.047946 0.054848 99.730459
11 61 0.005899 0.008651 0.010870 0.014901 0.021761 0.028369 0.033104 0.038124 0.044525 0.052881 0.061366 99.679550
11 62 0.005473 0.008003 0.010186 0.014369 0.021597 0.028384 0.033305 0.039030 0.046747 0.056267 0.065577 99.671061
11 63 0.003714 0.005125 0.006834 0.010835 0.018713 0.027364 0.034334 0.041921 0.051317 0.062790 0.074041 99.663011
11 64 0.001138 0.001761 0.002535 0.004280 0.008509 0.015020 0.021705 0.029030 0.038716 0.052851 0.068293 99.756161
11 65 0.001924 0.003102 0.004414 0.006890 0.012217 0.019787 0.027165 0.034573 0.043423 0.055979 0.069789 99.720738
11 66 0.000794 0.001218 0.001749 0.002968 0.006015 0.011127 0.016753 0.022835 0.030829 0.044155 0.060489 99.801069
11 67 0.002766 0.003953 0.005454 0.008719 0.014939 0.022172 0.028622 0.036244 0.046126 0.059407 0.073702 99.697895
11 68 0.001308 0.002023 0.002943 0.004912 0.009517 0.016826 0.024418 0.032278 0.041831 0.056698 0.074028 99.733217
11 69 0.005425 0.007396 0.009619 0.014516 0.023269 0.032233 0.039551 0.048466 0.059685 0.073379 0.087052 99.599411
11 70 0.008232 0.009985 0.012335 0.019079 0.030530 0.040375 0.047855 0.058130 0.071054 0.085509 0.098765 99.518154
11 71 0.005434 0.009871 0.013612 0.018137 0.027587 0.040954 0.052299 0.061016 0.070678 0.085025 0.099960 99.515430
11 72 0.004076 0.005500 0.007628 0.012923 0.023282 0.035047 0.045233 0.057013 0.071328 0.088999 0.105895 99.543079
11 73 0.003662 0.005581 0.007945 0.012932 0.022938 0.035093 0.045676 0.057013 0.071153 0.089367 0.107210 99.541432
11 74 0.001805 0.002876 0.004227 0.007015 0.013384 0.023523 0.033952 0.044388 0.057096 0.076880 0.099665 99.635191
11 75 0.004955 0.007583 0.010354 0.015653 0.024974 0.035137 0.043476 0.052577 0.064885 0.082608 0.102022 99.555777
11 76 0.001863 0.002892 0.004231 0.007067 0.013308 0.022821 0.032665 0.042974 0.055958 0.076023 0.098984 99.641212
11 77 0.002848 0.004500 0.006525 0.010410 0.018353 0.029888 0.041591 0.054079 0.069925 0.093026 0.119085 99.549767
11 78 0.003666 0.005805 0.008136 0.012460 0.021486 0.034967 0.048697 0.062730 0.079682 0.103767 0.130369 99.488240
11 79 0.004448 0.006387 0.008782 0.013940 0.023832 0.036033 0.047567 0.061427 0.079728 0.103612 0.128784 99.485461
11 80 0.004333 0.006286 0.008436 0.013030 0.022095 0.033189 0.043128 0.054712 0.070431 0.091795 0.114838 99.537727
11 81 0.003442 0.005099 0.007212 0.011643 0.020502 0.032018 0.042897 0.055328 0.071769 0.094553 0.119223 99.536312
11 82 0.004619 0.006788 0.009097 0.013618 0.022387 0.034033 0.045012 0.056952 0.072271 0.094470 0.119762 99.520994
11 83 0.003637 0.006037 0.008326 0.012048 0.020513 0.034057 0.047196 0.059302 0.074516 0.098764 0.126411 99.509190
11 84 0.004908 0.007470 0.010610 0.016392 0.026923 0.040153 0.052030 0.063773 0.077236 0.096180 0.116627 99.487696
11 85 0.007904 0.010937 0.014002 0.020630 0.032299 0.045008 0.055028 0.065835 0.079727 0.098912 0.119742 99.449974
11 86 0.001492 0.002774 0.004465 0.007361 0.014058 0.025587 0.037929 0.049202 0.062138 0.082851 0.106812 99.605330
11 87 0.006312 0.008585 0.011173 0.017156 0.027522 0.038135 0.046883 0.057321 0.070233 0.085808 0.100989 99.529885
11 88 0.004923 0.006714 0.008804 0.013920 0.023759 0.034570 0.042866 0.052087 0.064304 0.080619 0.096698 99.570736
11 89 0.005543 0.008140 0.010881 0.016680 0.027216 0.037755 0.045194 0.053050 0.062900 0.075028 0.085914 99.571699
11 90 0.002327 0.003658 0.005461 0.009469 0.017618 0.027412 0.035896 0.045336 0.057384 0.073119 0.088686 99.633635
11 91 0.000367 0.000617 0.001006 0.001999 0.004921 0.010432 0.017374 0.026142 0.038459 0.057706 0.079284 99.761690
11 92 0.001950 0.003030 0.004338 0.007243 0.013715 0.022356 0.030163 0.037995 0.046948 0.059305 0.071708 99.701245
11 93 0.002342 0.003179 0.004203 0.006966 0.012653 0.018617 0.023308 0.029059 0.037007 0.047935 0.058949 99.755783
11 94 0.001282 0.002001 0.002889 0.004738 0.008628 0.013697 0.018938 0.025417 0.033822 0.045278 0.057999 99.785314
11 95 0.000345 0.000550 0.000836 0.001548 0.003474 0.006657 0.010440 0.015405 0.022667 0.034570 0.049375 99.854134
11 96 0.001651 0.002255 0.003037 0.005019 0.009053 0.013511 0.017542 0.022739 0.029489 0.038451 0.048003 99.809248
11 97 0.002463 0.003172 0.003932 0.006168 0.010571 0.014726 0.017950 0.022391 0.028535 0.036327 0.044082 99.809685
11 98 0.001370 0.002098 0.002902 0.004516 0.007897 0.012105 0.016049 0.020729 0.027087 0.036062 0.045966 99.823217
11 99 0.001124 0.001642 0.002252 0.003638 0.006598 0.010416 0.014179 0.018704 0.024591 0.033098 0.042827 99.840929
11 100 0.001708 0.002439 0.003185 0.004876 0.008261 0.012040 0.015338 0.019358 0.024678 0.031935 0.039600 99.836581
11 101 0.002007 0.002687 0.003454 0.005399 0.009206 0.013164 0.016582 0.020991 0.026795 0.034158 0.041522 99.824038
11 102 0.001775 0.002567 0.003413 0.005263 0.009097 0.013485 0.017305 0.021872 0.027993 0.036076 0.044256 99.816898
11 103 0.002211 0.002987 0.003835 0.005892 0.009926 0.014279 0.018005 0.022543 0.028337 0.035811 0.043338 99.812834
11 104 0.002562 0.003643 0.004675 0.006902 0.011212 0.015854 0.019590 0.023828 0.029279 0.036478 0.043640 99.802338
11 105 0.001685 0.002545 0.003484 0.005318 0.009003 0.013660 0.017976 0.022642 0.028381 0.036737 0.045886 99.812686
11 106 0.002318 0.003498 0.004506 0.006574 0.010894 0.016132 0.020450 0.024929 0.030761 0.039184 0.048063 99.792692
11 107 0.000363 0.000576 0.000883 0.001576 0.003246 0.006034 0.009393 0.013464 0.018797 0.027781 0.039157 99.878729
11 108 0.000789 0.001321 0.001913 0.003055 0.005567 0.009357 0.013436 0.018145 0.024342 0.033991 0.045670 99.842413
11 109 0.000219 0.000360 0.000530 0.000922 0.001909 0.003654 0.005911 0.008927 0.013413 0.021855 0.033921 99.908377
11 110 0.000597 0.000840 0.001212 0.002246 0.004514 0.007535 0.010824 0.015723 0.023219 0.034660 0.048858 99.849774
11 111 0.000369 0.000554 0.000835 0.001620 0.003585 0.006639 0.010278 0.015643 0.024063 0.037586 0.054562 99.844269
11 112 0.001365 0.002049 0.002970 0.005118 0.009635 0.015783 0.022251 0.030854 0.043167 0.061109 0.082315 99.723383
11 113 0.002976 0.004453 0.006149 0.009749 0.016780 0.025652 0.034299 0.045362 0.060766 0.081705 0.104697 99.607413
11 114 0.003425 0.005045 0.006941 0.010991 0.018888 0.028737 0.037964 0.048950 0.063230 0.082576 0.103669 99.589583
11 115 0.001050 0.001783 0.002648 0.004324 0.008205 0.014618 0.021745 0.029813 0.040676 0.058273 0.080007 99.736861
11 116 0.003770 0.005300 0.007088 0.011204 0.018811 0.027269 0.034681 0.043873 0.056111 0.072554 0.090245 99.629095
11 117 0.001724 0.002623 0.003835 0.006581 0.012392 0.020526 0.028889 0.039203 0.053230 0.073409 0.096104 99.661486
11 118 0.002928 0.004098 0.005660 0.009504 0.017087 0.025310 0.031865 0.039986 0.051323 0.066663 0.082157 99.663416
11 119 0.001675 0.002645 0.003846 0.006445 0.011911 0.018939 0.025522 0.033112 0.042725 0.055716 0.069121 99.728346
11 120 0.000248 0.000413 0.000659 0.001288 0.003072 0.006384 0.010607 0.016229 0.024613 0.038772 0.055842 99.841873
11 121 0.001051 0.001763 0.002596 0.004293 0.008393 0.014672 0.020629 0.025967 0.031938 0.041452 0.052456 99.794794
11 122 0.001496 0.002364 0.003373 0.005441 0.009538 0.014298 0.018323 0.022771 0.028329 0.036315 0.045067 99.812687
11 123 0.000223 0.000336 0.000517 0.001032 0.002389 0.004563 0.007129 0.010725 0.016171 0.025317 0.036782 99.894814
11 124 0.000327 0.000543 0.000855 0.001630 0.003632 0.006979 0.011012 0.016103 0.022671 0.032113 0.042643 99.861498
11 125 0.001773 0.002431 0.003268 0.005635 0.010942 0.016289 0.019518 0.023334 0.028926 0.036828 0.044987 99.806070
11 126 0.001001 0.001786 0.002617 0.004041 0.007435 0.012615 0.017748 0.022765 0.028673 0.037360 0.046891 99.817064
11 127 0.000205 0.000332 0.000528 0.001041 0.002462 0.005018 0.008280 0.012540 0.018509 0.028196 0.039614 99.883274
11 128 0.001272 0.001993 0.002970 0.005105 0.009552 0.014862 0.019442 0.024569 0.030863 0.038875 0.046921 99.803579
11 129 0.002288 0.003394 0.004541 0.007030 0.012327 0.018192 0.022446 0.026742 0.032248 0.039684 0.046945 99.784164
11 130 0.001284 0.001930 0.002671 0.004273 0.007712 0.012011 0.016081 0.020977 0.027503 0.036353 0.045252 99.823954
11 131 0.001591 0.002143 0.002853 0.004727 0.008427 0.012199 0.015403 0.019637 0.025022 0.031423 0.037444 99.839130
11 132 0.000607 0.001014 0.001448 0.002307 0.004388 0.007699 0.011166 0.014729 0.018961 0.025534 0.032812 99.879335
11 133 0.002075 0.003149 0.004204 0.006249 0.009880 0.013522 0.016295 0.019391 0.023103 0.027946 0.032797 99.841391
11 134 0.001638 0.002341 0.003094 0.004878 0.008447 0.012406 0.015640 0.019396 0.024124 0.030360 0.036605 99.841070
11 135 0.000366 0.000599 0.000883 0.001476 0.002872 0.005193 0.007909 0.011029 0.014960 0.021473 0.029528 99.903715
11 136 0.000883 0.001162 0.001610 0.002855 0.005280 0.008110 0.010937 0.014920 0.020184 0.027502 0.035924 99.870630
11 137 0.000547 0.000915 0.001340 0.002139 0.003907 0.006956 0.010488 0.014391 0.019366 0.028127 0.039862 99.871964
11 138 0.001596 0.002437 0.003205 0.004824 0.008387 0.013600 0.018813 0.025026 0.033690 0.047248 0.063762 99.777412
11 139 0.001829 0.002678 0.003666 0.005742 0.009937 0.016052 0.022369 0.030014 0.040397 0.056610 0.076122 99.734589
11 140 0.003645 0.005438 0.007460 0.011520 0.018931 0.028123 0.036800 0.047517 0.061641 0.081227 0.102835 99.594864
11 141 0.003786 0.005414 0.007363 0.011671 0.020115 0.030590 0.040557 0.052825 0.068663 0.089898 0.112093 99.557028
11 142 0.004475 0.007256 0.009935 0.014454 0.023624 0.037704 0.051674 0.066005 0.083398 0.109549 0.139339 99.452591
12 13 0.000000 0.000000 0.000000 0.000000 0.000000 0.000000 0.000000 0.000000 0.000000 0.000000 0.000000 0.000000
12 14 0.945018 4.453926 2.843370 3.524498 2.683052 2.331143 1.491908 1.005100 0.706435 0.652810 0.529248 78.833492
12 15 0.821616 3.129237 1.632151 2.077403 2.677936 4.478385 4.009067 2.941383 1.759228 1.222218 0.797074 74.454306
12 16 0.669748 2.720157 1.458367 1.801555 2.209903 3.696934 3.488345 3.399991 3.515487 3.891748 3.042486 70.105279
12 17 0.895639 3.332870 1.620848 1.998442 2.444847 4.040325 3.568357 3.034086 2.645023 3.029409 2.920387 70.469771
12 18 0.227120 0.397192 0.487712 0.686822 1.016154 1.678945 3.330444 2.685424 2.910700 2.759407 3.494228 80.325849
12 19 0.323746 0.586926 0.686668 0.844935 1.114931 1.715357 3.264123 2.513746 2.596915 2.402429 3.009305 80.940918
12 20 0.212822 0.334425 0.398537 0.566700 0.877189 1.475542 3.005609 2.403472 2.484203 2.223607 2.667659 83.350231
12 21 0.258474 0.589173 0.768716 0.872666 1.002805 1.387404 2.515208 1.892955 1.944333 1.797168 2.268703 84.702394
12 22 0.157086 0.341094 0.467982 0.622136 0.902693 1.524107 3.085069 2.368500 2.382375 2.165096 2.697478 83.286385
12 23 0.069118 0.113445 0.149961 0.262435 0.579195 1.306546 3.165012 2.778929 3.187435 3.091936 3.839427 81.456564
12 24 0.024446 0.048448 0.073241 0.118202 0.232228 0.462114 0.730204 0.952589 1.203748 1.557082 1.894153 92.703547
12 25 0.014900 0.032600 0.056190 0.099100 0.201578 0.405833 0.653063 0.862316 1.086126 1.407467 1.736859 93.443970
12 26 0.025680 0.059330 0.100753 0.154345 0.258780 0.452507 0.680705 0.902553 1.191056 1.613648 2.082768 92.477875
12 27 0.020960 0.043333 0.065063 0.098136 0.173942 0.319663 0.492244 0.669468 0.922253 1.329646 1.819208 94.046082
12 28 0.008510 0.017371 0.026650 0.041716 0.075565 0.144848 0.238579 0.347664 0.501494 0.752129 1.064477 96.780996
12 29 0.007302 0.014151 0.021264 0.034620 0.067004 0.133793 0.224614 0.330595 0.476238 0.704877 0.977566 97.007977
12 30 0.022291 0.048106 0.071784 0.099823 0.152208 0.243764 0.345573 0.442225 0.565438 0.761358 0.998895 96.248537
12 31 0.017880 0.040530 0.061102 0.081984 0.119686 0.188275 0.261995 0.324704 0.401573 0.533693 0.699075 97.269499
12 32 0.005747 0.010017 0.014337 0.023235 0.043666 0.081571 0.128141 0.177088 0.234795 0.324821 0.429719 98.526865
12 33 0.011827 0.021337 0.029810 0.043710 0.071322 0.114940 0.160670 0.205241 0.260497 0.345673 0.442777 98.292194
12 34 0.032462 0.055260 0.068749 0.089541 0.127522 0.178247 0.221071 0.260114 0.315435 0.399978 0.492369 97.759251
12 35 0.017438 0.032941 0.045354 0.061596 0.093456 0.145580 0.194094 0.227308 0.262910 0.328753 0.407237 98.183334
12 36 0.006195 0.010058 0.012453 0.016511 0.027061 0.043744 0.057848 0.069977 0.085505 0.110648 0.138165 99.421835
12 37 0.008380 0.015028 0.019326 0.023620 0.034682 0.054262 0.072175 0.085393 0.099308 0.123615 0.151397 99.312813
12 38 0.005813 0.014442 0.023891 0.028656 0.036007 0.054196 0.075160 0.089566 0.100415 0.123183 0.155161 99.293512
12 39 0.006314 0.015268 0.024790 0.028686 0.034119 0.049001 0.065752 0.076244 0.083101 0.099955 0.125112 99.391659
12 40 0.006934 0.013123 0.017669 0.020995 0.028066 0.041163 0.053855 0.062336 0.069530 0.083345 0.100276 99.502708
12 41 0.004900 0.008900 0.012090 0.015601 0.023359 0.035622 0.046573 0.054743 0.063342 0.077609 0.093041 99.564216
12 42 0.006022 0.009499 0.011655 0.014971 0.022199 0.031927 0.039597 0.046167 0.054515 0.067721 0.081996 99.613732
12 43 0.002941 0.005841 0.008663 0.011127 0.015872 0.023876 0.031528 0.037692 0.044692 0.057159 0.072582 99.688025
12 44 0.002549 0.004413 0.006330 0.008802 0.013461 0.020761 0.028182 0.034528 0.040668 0.050919 0.063354 99.726034
12 45 0.002378 0.004260 0.005742 0.007522 0.011691 0.018602 0.025253 0.031030 0.037968 0.049964 0.064423 99.741165
12 46 0.002466 0.004010 0.005454 0.007544 0.011842 0.018450 0.024728 0.029933 0.035019 0.043887 0.054610 99.762058
12 47 0.002776 0.005432 0.007773 0.009528 0.012849 0.018606 0.024402 0.029337 0.034634 0.044243 0.056719 99.753700
12 48 0.002783 0.004224 0.005232 0.006943 0.010762 0.016201 0.021074 0.025510 0.030403 0.038454 0.047817 99.790598
12 49 0.001862 0.002949 0.003992 0.005749 0.009310 0.013823 0.017709 0.021415 0.025604 0.031864 0.038419 99.827307
12 50 0.002168 0.003102 0.003785 0.005340 0.008759 0.012797 0.015985 0.019295 0.023486 0.029619 0.035973 99.839693
12 51 0.001631 0.002589 0.003432 0.004826 0.007605 0.011059 0.014090 0.017138 0.020606 0.025779 0.031403 99.859840
12 52 0.001472 0.002303 0.002991 0.004219 0.006831 0.010120 0.012976 0.015860 0.019215 0.024143 0.029330 99.870544
12 53 0.001627 0.002405 0.003028 0.004300 0.006937 0.010005 0.012562 0.015279 0.018453 0.022910 0.027429 99.875067
12 54 0.001309 0.002083 0.002762 0.003932 0.006334 0.009329 0.011975 0.014635 0.017688 0.022156 0.026819 99.880976
12 55 0.001653 0.002482 0.003122 0.004359 0.006937 0.010004 0.012617 0.015360 0.018648 0.023328 0.028157 99.873335
12 56 0.001568 0.002712 0.003669 0.004871 0.007284 0.010675 0.013912 0.016923 0.020269 0.025558 0.031672 99.860889
12 57 0.001544 0.002399 0.003205 0.004678 0.007699 0.011515 0.014990 0.018618 0.023006 0.029166 0.035664 99.847513
12 58 0.001876 0.002863 0.003829 0.005723 0.009602 0.014307 0.018439 0.022790 0.028138 0.035165 0.042165 99.815104
12 59 0.002069 0.003255 0.004410 0.006498 0.010741 0.016201 0.021268 0.026584 0.033145 0.042005 0.051233 99.782589
12 60 0.001975 0.003235 0.004505 0.006630 0.011120 0.017282 0.022970 0.028474 0.035291 0.045001 0.055329 99.768189
12 61 0.003122 0.005105 0.006859 0.009678 0.015732 0.024061 0.031140 0.036821 0.043171 0.052720 0.063123 99.708469
12 62 0.002901 0.004820 0.006609 0.009450 0.015568 0.024067 0.031375 0.037503 0.044797 0.055697 0.067458 99.699755
12 63 0.004346 0.006882 0.008584 0.011292 0.017441 0.026239 0.033965 0.040928 0.049689 0.062897 0.077605 99.660132
12 64 0.001411 0.002796 0.004191 0.005891 0.009888 0.017169 0.024904 0.031433 0.039130 0.052615 0.069501 99.741072
12 65 0.002166 0.004847 0.007931 0.010173 0.013652 0.020559 0.028696 0.035546 0.042338 0.054620 0.071847 99.707626
12 66 0.001142 0.002272 0.003390 0.004783 0.008222 0.014906 0.022365 0.028787 0.036341 0.050164 0.067880 99.759745
12 67 0.002699 0.004961 0.007052 0.009368 0.014180 0.022363 0.030531 0.037533 0.045829 0.060471 0.079042 99.685970
12 68 0.001543 0.002982 0.004480 0.006490 0.011109 0.019378 0.028167 0.036144 0.045828 0.062562 0.083574 99.697744
12 69 0.003634 0.006243 0.008863 0.012483 0.019682 0.030312 0.040368 0.049415 0.059636 0.075306 0.093260 99.600796
12 70 0.007009 0.010179 0.012357 0.017125 0.027415 0.039577 0.048733 0.057772 0.069811 0.086393 0.103240 99.520388
12 71 0.004460 0.009885 0.015800 0.020077 0.026571 0.037916 0.049986 0.059277 0.067908 0.082774 0.102149 99.523201
12 72 0.005130 0.007738 0.009896 0.014143 0.023373 0.035944 0.046934 0.057298 0.069566 0.087234 0.106261 99.536484
12 73 0.003318 0.005939 0.008650 0.012629 0.020702 0.032588 0.043976 0.054358 0.066430 0.084421 0.104560 99.562428
12 74 0.002379 0.004337 0.006336 0.009368 0.016265 0.027857 0.039447 0.049374 0.060787 0.079980 0.103297 99.600576
12 75 0.005312 0.010055 0.013840 0.017537 0.024521 0.035559 0.045637 0.053832 0.064404 0.083456 0.108170 99.537676
12 76 0.002727 0.005438 0.008202 0.011172 0.017070 0.027914 0.040067 0.050532 0.061814 0.081174 0.105919 99.587973
12 77 0.003081 0.006394 0.009874 0.013290 0.019904 0.032504 0.046789 0.058752 0.071107 0.092730 0.121372 99.524206
12 78 0.003908 0.008545 0.013562 0.017585 0.024303 0.036970 0.051555 0.064746 0.079498 0.103700 0.135423 99.460207
12 79 0.004160 0.007513 0.010667 0.014723 0.023212 0.036902 0.050852 0.063752 0.079108 0.102592 0.130524 99.475998
12 80 0.003554 0.006460 0.009108 0.012580 0.020190 0.032593 0.045065 0.056750 0.071424 0.094019 0.120282 99.527977
12 81 0.003419 0.006006 0.008466 0.012037 0.019812 0.032120 0.044201 0.055646 0.070227 0.092948 0.119413 99.535702
12 82 0.004333 0.007974 0.011045 0.014392 0.021515 0.033958 0.046901 0.058397 0.071935 0.094579 0.123150 99.511821
12 83 0.004035 0.008798 0.013639 0.017127 0.023618 0.037162 0.052702 0.065301 0.078130 0.101281 0.132531 99.465673
12 84 0.005805 0.010739 0.014722 0.018828 0.027280 0.041119 0.054173 0.064047 0.074557 0.093076 0.115878 99.479774
12 85 0.007990 0.014204 0.018591 0.022744 0.031014 0.044261 0.057096 0.068210 0.081067 0.101731 0.127257 99.425833
12 86 0.001847 0.004250 0.007317 0.010651 0.017190 0.029579 0.043876 0.055783 0.067912 0.088554 0.114805 99.558237
12 87 0.005398 0.009534 0.013022 0.017739 0.027064 0.039344 0.049252 0.057593 0.068186 0.084601 0.102782 99.525484
12 88 0.007202 0.011501 0.013416 0.016735 0.025247 0.037618 0.047495 0.055934 0.067250 0.085052 0.104216 99.528334
12 89 0.006099 0.011384 0.015062 0.018843 0.027049 0.038653 0.047490 0.053594 0.061024 0.073959 0.088305 99.558537
12 90 0.003000 0.005740 0.008221 0.011626 0.019122 0.030191 0.040135 0.048425 0.058365 0.073529 0.089723 99.611923
12 91 0.000579 0.001242 0.002139 0.003782 0.008627 0.018668 0.030015 0.039074 0.048434 0.064916 0.083949 99.698576
12 92 0.003667 0.008127 0.011575 0.013485 0.017724 0.025371 0.032616 0.038543 0.045900 0.059440 0.076984 99.666563
12 93 0.003443 0.005606 0.006925 0.009260 0.015009 0.023170 0.029721 0.034614 0.040341 0.050134 0.060770 99.721008
12 94 0.002128 0.004135 0.005921 0.007906 0.012105 0.018371 0.024649 0.031055 0.039402 0.052304 0.067711 99.734312
12 95 0.000547 0.001073 0.001723 0.002840 0.005782 0.011238 0.017688 0.024305 0.032416 0.045936 0.062401 99.794050
12 96 0.002370 0.003778 0.004968 0.007094 0.011623 0.017384 0.022327 0.027482 0.034305 0.044577 0.055937 99.768156
12 97 0.003108 0.004577 0.005559 0.007715 0.012309 0.017626 0.021883 0.026444 0.032537 0.041249 0.050614 99.776383
12 98 0.001717 0.003046 0.004344 0.006137 0.009808 0.015060 0.020187 0.025332 0.031900 0.042311 0.055013 99.785147
12 99 0.001488 0.002535 0.003466 0.004895 0.008027 0.012797 0.017717 0.022826 0.029221 0.039418 0.051976 99.805634
12 100 0.001721 0.002895 0.003995 0.005641 0.008968 0.013533 0.017862 0.022251 0.027701 0.036114 0.045836 99.813486
12 101 0.002404 0.003647 0.004534 0.006292 0.010214 0.015238 0.019627 0.024228 0.030257 0.038919 0.048339 99.796301
12 102 0.001730 0.002935 0.004092 0.005887 0.009754 0.015110 0.020026 0.024863 0.031088 0.040579 0.051221 99.792715
12 103 0.002439 0.003865 0.004849 0.006528 0.010424 0.015830 0.020567 0.025121 0.030967 0.039908 0.049939 99.789564
12 104 0.002270 0.003925 0.005351 0.007109 0.010766 0.016230 0.021383 0.025933 0.031128 0.039546 0.049333 99.787029
12 105 0.002122 0.003853 0.005200 0.006835 0.010612 0.016480 0.021874 0.026439 0.032156 0.042075 0.054201 99.778154
12 106 0.002390 0.004910 0.007186 0.008877 0.012168 0.018030 0.024049 0.029020 0.034484 0.044430 0.057415 99.757040
12 107 0.000525 0.000973 0.001466 0.002333 0.004562 0.008821 0.013850 0.018852 0.024976 0.035694 0.049170 99.838779
12 108 0.001082 0.002466 0.004001 0.005366 0.007866 0.012507 0.017933 0.023264 0.029863 0.041854 0.058895 99.794906
12 109 0.000336 0.000659 0.001058 0.001706 0.003244 0.006385 0.010680 0.015546 0.021646 0.032826 0.048642 99.857271
12 110 0.001156 0.001842 0.002473 0.003824 0.006875 0.011480 0.016377 0.022627 0.031962 0.046754 0.065260 99.789369
12 111 0.000667 0.001087 0.001614 0.002868 0.005899 0.010541 0.015470 0.021923 0.032097 0.048741 0.069565 99.789526
12 112 0.002017 0.003241 0.004365 0.006616 0.011619 0.019181 0.026857 0.035851 0.048681 0.068693 0.093398 99.679483
12 113 0.003198 0.005554 0.007634 0.010737 0.017137 0.026865 0.036543 0.046969 0.061280 0.083523 0.110558 99.590008
12 114 0.003370 0.005675 0.007798 0.011054 0.017550 0.027294 0.037192 0.047790 0.061284 0.081626 0.106090 99.593281
12 115 0.001324 0.002714 0.004271 0.006276 0.010460 0.017867 0.026182 0.034692 0.045786 0.064667 0.089037 99.696729
12 116 0.003744 0.006113 0.008131 0.011298 0.017422 0.025757 0.033546 0.041889 0.052868 0.069867 0.090541 99.638825
12 117 0.002898 0.004906 0.006596 0.009521 0.015991 0.025667 0.034801 0.044517 0.058021 0.078745 0.102966 99.615370
12 118 0.004063 0.006496 0.008248 0.011303 0.018154 0.027313 0.034599 0.041525 0.051039 0.066045 0.082888 99.648325
12 119 0.002454 0.004614 0.006352 0.008613 0.013508 0.020747 0.027530 0.034230 0.043034 0.056399 0.071500 99.711017
12 120 0.000422 0.000929 0.001649 0.002843 0.005996 0.012584 0.020661 0.027458 0.034017 0.045804 0.060885 99.786753
12 121 0.002610 0.006633 0.010039 0.011051 0.013465 0.018822 0.024245 0.028858 0.034699 0.045752 0.061139 99.742685
12 122 0.002749 0.005701 0.007833 0.009404 0.013152 0.019272 0.024452 0.027946 0.032031 0.039946 0.049958 99.767557
12 123 0.000438 0.000827 0.001238 0.002069 0.004961 0.011716 0.019606 0.024639 0.028443 0.036159 0.045253 99.824654
12 124 0.001136 0.002965 0.005114 0.006952 0.010454 0.015363 0.019269 0.022944 0.028797 0.039126 0.052162 99.795720
12 125 0.006413 0.010396 0.010007 0.010430 0.014618 0.020848 0.024965 0.028242 0.033442 0.042545 0.053288 99.744800
12 126 0.002181 0.005317 0.008559 0.010672 0.014608 0.020905 0.026424 0.030442 0.035174 0.044097 0.055962 99.745657
12 127 0.000424 0.000893 0.001551 0.002757 0.006362 0.013975 0.022491 0.027888 0.031548 0.038373 0.046403 99.807331
12 128 0.003750 0.006967 0.009162 0.011401 0.016189 0.021739 0.025299 0.028774 0.034441 0.043080 0.052384 99.746811
12 129 0.004615 0.007745 0.009605 0.011944 0.017428 0.024389 0.029378 0.033393 0.038629 0.046651 0.055219 99.721002
12 130 0.002459 0.004019 0.005240 0.007344 0.012288 0.018965 0.024596 0.029876 0.036827 0.046779 0.056660 99.754948
12 131 0.002683 0.003876 0.004744 0.006802 0.011159 0.016152 0.020182 0.024565 0.029929 0.036711 0.043453 99.799746
12 132 0.000967 0.001905 0.002861 0.004091 0.006770 0.011311 0.016115 0.020265 0.024625 0.031933 0.040842 99.838312
12 133 0.002488 0.004506 0.006110 0.007795 0.010998 0.015552 0.019460 0.022681 0.026325 0.032363 0.039505 99.812216
12 134 0.002501 0.004242 0.005427 0.007093 0.010700 0.015950 0.020421 0.024114 0.028501 0.035969 0.044928 99.800154
12 135 0.000676 0.001375 0.002101 0.003005 0.005147 0.009153 0.013491 0.017225 0.021674 0.029828 0.040032 99.856291
12 136 0.001894 0.002756 0.003375 0.004733 0.007737 0.012231 0.016583 0.021157 0.026917 0.036472 0.048496 99.817650
12 137 0.001024 0.002109 0.003170 0.004308 0.006712 0.011207 0.016108 0.020704 0.026696 0.038142 0.054138 99.815683
12 138 0.002200 0.004483 0.006742 0.008521 0.011632 0.017888 0.025173 0.032640 0.042239 0.059392 0.082852 99.706236
12 139 0.002643 0.004574 0.006017 0.008051 0.012942 0.021804 0.031152 0.040257 0.051987 0.072091 0.097466 99.651016
12 140 0.003867 0.007120 0.010366 0.014348 0.021725 0.033699 0.046219 0.058518 0.073149 0.096358 0.124485 99.510147
12 141 0.005083 0.008808 0.011872 0.016051 0.024926 0.038654 0.052179 0.065366 0.081187 0.104987 0.132232 99.458655
12 142 0.004407 0.009217 0.014671 0.019928 0.028777 0.045058 0.063310 0.079669 0.096667 0.124707 0.160992 99.352596
13 14 0.000000 0.000000 0.000000 0.000000 0.000000 0.000000 0.000000 0.000000 0.000000 0.000000 0.000000 0.000000
13 15 1.374218 6.535381 4.229121 5.439441 3.862125 2.961066 1.737182 1.065000 0.678621 0.584580 0.447259 71.086005
13 16 1.349550 4.633018 2.259606 2.905888 3.731561 6.330426 5.910127 4.221153 2.138276 1.257039 0.742501 64.520851
13 17 0.961216 3.399917 1.770559 2.392076 2.988691 4.640874 4.329541 4.429546 4.701998 4.976651 3.598074 61.810855
13 18 1.101569 3.977795 1.913001 2.407550 2.954115 4.873973 4.348260 3.770182 3.354931 3.929034 3.846034 63.523554
13 19 0.320049 0.501008 0.600965 0.884543 1.302919 2.035325 3.893806 3.170511 3.514790 3.372192 4.322611 76.081280
13 20 0.323449 0.433334 0.482182 0.732901 1.170869 1.874702 3.621806 2.959264 3.310329 3.203699 4.112841 77.774625
13 21 0.247403 0.432933 0.575975 0.821668 1.141959 1.731138 3.380345 2.739349 2.966612 2.762764 3.448014 79.751839
13 22 0.230148 0.378568 0.470700 0.675750 1.023856 1.658248 3.368883 2.817563 3.206446 3.120815 4.034973 79.014051
13 23 0.137068 0.186728 0.241802 0.451845 0.907137 1.663634 3.576582 3.184603 3.864816 3.853379 4.966486 76.965921
13 24 0.068129 0.112355 0.155343 0.275908 0.555195 1.130607 2.699012 2.528648 3.209443 3.397798 4.684355 81.183208
13 25 0.022544 0.039155 0.062965 0.119796 0.244477 0.454483 0.707339 0.981068 1.315411 1.763286 2.234316 92.055164
13 26 0.056816 0.110636 0.176536 0.290275 0.476001 0.735757 1.012271 1.298067 1.661628 2.148157 2.690653 89.343203
13 27 0.058645 0.108656 0.160194 0.252659 0.419571 0.660012 0.899471 1.143382 1.488706 1.994862 2.568164 90.245672
13 28 0.014283 0.027726 0.044612 0.074865 0.134009 0.239282 0.378037 0.546984 0.775949 1.106503 1.492039 95.165712
13 29 0.009421 0.016832 0.027269 0.051587 0.107618 0.210922 0.348806 0.512155 0.713481 0.995377 1.311899 95.694636
13 30 0.040969 0.083274 0.127920 0.191835 0.290373 0.429092 0.567921 0.701897 0.878493 1.146431 1.468624 94.073170
13 31 0.031948 0.073187 0.115188 0.157570 0.216126 0.315090 0.424039 0.523962 0.649626 0.850504 1.101762 95.540995
13 32 0.006519 0.011060 0.017238 0.031130 0.060639 0.112166 0.178400 0.255105 0.346610 0.479386 0.630071 97.871677
13 33 0.011418 0.019335 0.028502 0.047320 0.082790 0.133850 0.189956 0.254948 0.341465 0.463409 0.597438 97.829569
13 34 0.027809 0.043491 0.059800 0.092365 0.143657 0.204719 0.262849 0.326152 0.405911 0.514819 0.634207 97.284224
13 35 0.015954 0.026882 0.037943 0.057844 0.092619 0.140408 0.186856 0.232824 0.292907 0.383220 0.485074 98.047464
13 36 0.017886 0.026257 0.034286 0.051214 0.079076 0.114411 0.147939 0.182334 0.225965 0.293067 0.370308 98.457255
13 37 0.006109 0.008732 0.011531 0.017674 0.029426 0.044450 0.057274 0.071392 0.090179 0.118365 0.150211 99.394657
13 38 0.004501 0.008211 0.012407 0.017871 0.027749 0.044931 0.063322 0.079731 0.096613 0.125226 0.161282 99.358154
13 39 0.006015 0.010934 0.015780 0.020688 0.028888 0.042892 0.057372 0.069820 0.082266 0.104197 0.132944 99.428199
13 40 0.005083 0.007569 0.010163 0.014954 0.023585 0.034740 0.044517 0.053726 0.064010 0.080330 0.099530 99.561796
13 41 0.003787 0.005816 0.008146 0.012189 0.019405 0.028553 0.037022 0.046088 0.057037 0.072916 0.090628 99.618412
13 42 0.004405 0.005901 0.007402 0.011110 0.018082 0.025548 0.031466 0.038671 0.048591 0.062553 0.077385 99.668886
13 43 0.002753 0.004571 0.006335 0.008744 0.013198 0.019742 0.026280 0.032801 0.040370 0.052639 0.067703 99.724861
13 44 0.002494 0.003679 0.004859 0.007223 0.011834 0.017437 0.022281 0.027714 0.034991 0.045926 0.058291 99.763269
13 45 0.002277 0.003678 0.005071 0.007130 0.011009 0.016821 0.022634 0.028324 0.034750 0.045663 0.059449 99.763195
13 46 0.002671 0.003734 0.004748 0.007054 0.011722 0.017300 0.021931 0.027069 0.033742 0.043566 0.054114 99.772346
13 47 0.002583 0.004564 0.006486 0.008632 0.012353 0.018019 0.023768 0.029077 0.034481 0.043585 0.055026 99.761427
13 48 0.002857 0.004035 0.005136 0.007378 0.011719 0.016776 0.021095 0.025885 0.031624 0.039922 0.048988 99.784586
13 49 0.001863 0.002766 0.003697 0.005508 0.009016 0.012988 0.016418 0.020295 0.024991 0.031395 0.037837 99.833227
13 50 0.002307 0.003037 0.003759 0.005641 0.009289 0.012888 0.015724 0.019277 0.023711 0.029444 0.035100 99.839821
13 51 0.001684 0.002488 0.003237 0.004768 0.007764 0.010983 0.013573 0.016494 0.020059 0.024924 0.029817 99.864208
13 52 0.001501 0.002185 0.002860 0.004293 0.007028 0.009911 0.012316 0.015127 0.018479 0.022940 0.027334 99.876030
13 53 0.001765 0.002416 0.003006 0.004455 0.007202 0.009853 0.011953 0.014564 0.017691 0.021678 0.025489 99.879931
13 54 0.001406 0.002036 0.002631 0.003922 0.006439 0.009094 0.011303 0.013842 0.016814 0.020709 0.024448 99.887354
13 55 0.001645 0.002264 0.002820 0.004181 0.006822 0.009480 0.011652 0.014277 0.017454 0.021533 0.025404 99.882469
13 56 0.001585 0.002453 0.003159 0.004413 0.006919 0.009856 0.012406 0.015109 0.018346 0.022931 0.027703 99.875120
13 57 0.001452 0.002074 0.002750 0.004245 0.007136 0.010321 0.013191 0.016583 0.020712 0.026124 0.031653 99.863758
13 58 0.001655 0.002328 0.003076 0.004819 0.008268 0.012011 0.015304 0.019282 0.024311 0.030579 0.036756 99.841610
13 59 0.001618 0.002374 0.003248 0.005132 0.008913 0.013413 0.017643 0.022577 0.028783 0.036834 0.045096 99.814367
13 60 0.001817 0.002721 0.003755 0.005848 0.009989 0.014982 0.019607 0.024826 0.031429 0.040164 0.049403 99.795462
13 61 0.003086 0.004766 0.006492 0.009473 0.015107 0.021689 0.027261 0.032902 0.039812 0.049174 0.059190 99.731053
13 62 0.002890 0.004271 0.005760 0.008771 0.014691 0.021513 0.027268 0.033464 0.041248 0.051230 0.061246 99.727650
13 63 0.004159 0.005857 0.007613 0.011327 0.018141 0.025496 0.031376 0.037857 0.046219 0.057441 0.069315 99.685198
13 64 0.001657 0.002727 0.003921 0.005903 0.009975 0.016213 0.022572 0.028843 0.036438 0.048726 0.063595 99.759430
13 65 0.002383 0.004092 0.005641 0.007871 0.012293 0.018526 0.024238 0.029716 0.036720 0.048070 0.061807 99.748644
13 66 0.001139 0.001868 0.002717 0.004160 0.007163 0.012287 0.018177 0.024022 0.030659 0.042424 0.057849 99.797529
13 67 0.002699 0.003865 0.004968 0.007581 0.012919 0.019182 0.024089 0.029946 0.038856 0.052146 0.066924 99.736826
13 68 0.001154 0.001963 0.003008 0.004810 0.008380 0.014273 0.021015 0.028027 0.036122 0.049952 0.068102 99.763189
13 69 0.002544 0.003766 0.005185 0.008225 0.014319 0.022042 0.029188 0.037357 0.047805 0.062301 0.078110 99.689157
13 70 0.004361 0.005918 0.007838 0.012413 0.020756 0.029500 0.036877 0.045914 0.057322 0.071904 0.087147 99.620050
13 71 0.003437 0.006619 0.009400 0.012400 0.018863 0.028948 0.038541 0.046709 0.056155 0.070971 0.088027 99.619932
13 72 0.003634 0.005026 0.006781 0.010826 0.018405 0.026981 0.034503 0.043550 0.055209 0.071065 0.088272 99.635750
13 73 0.002241 0.003505 0.005070 0.008230 0.014467 0.022672 0.030808 0.040317 0.052604 0.069382 0.087285 99.663425
13 74 0.001944 0.003214 0.004714 0.007387 0.012791 0.021112 0.029406 0.037773 0.048443 0.066220 0.088631 99.678368
13 75 0.003352 0.005267 0.007393 0.011376 0.018997 0.028620 0.036494 0.044335 0.055066 0.072166 0.092153 99.624779
13 76 0.002314 0.003808 0.005499 0.008342 0.014120 0.023606 0.033093 0.041376 0.051431 0.069750 0.093421 99.653244
13 77 0.002965 0.004691 0.006749 0.010568 0.017886 0.028230 0.038069 0.047868 0.060562 0.081424 0.107244 99.593744
13 78 0.003507 0.005930 0.008456 0.012148 0.019085 0.029914 0.041390 0.053076 0.067481 0.089957 0.117461 99.551594
13 79 0.003752 0.005626 0.007852 0.012226 0.020414 0.030921 0.041075 0.053070 0.069219 0.091760 0.117364 99.546722
13 80 0.003155 0.004772 0.006608 0.010275 0.017529 0.027100 0.036266 0.046893 0.061324 0.081742 0.104700 99.599638
13 81 0.002801 0.004318 0.006176 0.009718 0.016462 0.025423 0.034178 0.044389 0.058301 0.078622 0.102037 99.617578
13 82 0.002787 0.004296 0.006075 0.009453 0.016043 0.025440 0.035038 0.045771 0.059711 0.080358 0.104171 99.610855
13 83 0.002951 0.005285 0.007679 0.010744 0.016791 0.027191 0.038364 0.048816 0.061290 0.082409 0.109175 99.589306
13 84 0.003698 0.005758 0.008133 0.012377 0.019986 0.029688 0.038627 0.048046 0.059940 0.077768 0.098418 99.597561
13 85 0.003944 0.005954 0.008374 0.013066 0.021694 0.032633 0.042851 0.053793 0.066990 0.085836 0.107615 99.557247
13 86 0.001153 0.002156 0.003380 0.005257 0.009310 0.016758 0.025922 0.035726 0.047836 0.068017 0.094203 99.690279
13 87 0.002569 0.003891 0.005710 0.009491 0.016242 0.024130 0.031782 0.041196 0.053354 0.069852 0.088264 99.653517
13 88 0.003590 0.005087 0.006794 0.010794 0.018454 0.027440 0.035214 0.044417 0.056933 0.074327 0.093190 99.623757
13 89 0.003026 0.004551 0.006276 0.009961 0.017243 0.026121 0.033806 0.041925 0.051878 0.065556 0.079680 99.659977
13 90 0.001580 0.002484 0.003621 0.006040 0.011065 0.017705 0.024286 0.032060 0.042324 0.057480 0.074912 99.726444
13 91 0.000462 0.000785 0.001263 0.002366 0.005208 0.010005 0.015845 0.023636 0.035394 0.054240 0.076495 99.774302
13 92 0.002162 0.003579 0.005041 0.007560 0.012735 0.020002 0.026857 0.033461 0.040961 0.052960 0.067137 99.727543
13 93 0.002538 0.003412 0.004356 0.006867 0.011745 0.016731 0.020768 0.025818 0.032597 0.042124 0.052229 99.780815
13 94 0.001552 0.002481 0.003505 0.005368 0.009065 0.013839 0.018650 0.024370 0.031800 0.042833 0.056038 99.790502
13 95 0.000506 0.000850 0.001312 0.002289 0.004661 0.008445 0.012855 0.018348 0.025893 0.037985 0.053007 99.833849
13 96 0.001966 0.002820 0.003818 0.006079 0.010486 0.015172 0.019065 0.023837 0.030160 0.039082 0.048892 99.798622
13 97 0.002306 0.003208 0.004179 0.006458 0.010944 0.015584 0.019314 0.023815 0.029756 0.037847 0.046283 99.800308
13 98 0.001750 0.002782 0.003868 0.005780 0.009510 0.014184 0.018745 0.024041 0.030869 0.040645 0.051831 99.795993
13 99 0.001337 0.002090 0.002943 0.004531 0.007642 0.011705 0.015743 0.020431 0.026498 0.035775 0.046992 99.824312
13 100 0.001427 0.002142 0.002947 0.004616 0.008018 0.012169 0.015999 0.020398 0.026041 0.034077 0.042832 99.829338
13 101 0.001926 0.002742 0.003634 0.005615 0.009562 0.013941 0.017719 0.022303 0.028467 0.036831 0.045624 99.811636
13 102 0.001600 0.002474 0.003465 0.005379 0.009218 0.013807 0.018014 0.022963 0.029529 0.038649 0.048502 99.806406
13 103 0.001940 0.002819 0.003817 0.005904 0.009899 0.014301 0.018095 0.022706 0.028873 0.037440 0.046707 99.807495
13 104 0.001840 0.002701 0.003639 0.005628 0.009726 0.014660 0.018947 0.023734 0.029881 0.038451 0.047408 99.803383
13 105 0.001886 0.003032 0.004348 0.006568 0.010623 0.015824 0.020762 0.025948 0.032149 0.041685 0.052978 99.784199
13 106 0.002963 0.004815 0.006248 0.008515 0.012883 0.018302 0.022852 0.027639 0.034170 0.044204 0.055804 99.761606
13 107 0.000532 0.000896 0.001437 0.002520 0.004826 0.008622 0.013159 0.018388 0.024876 0.035719 0.049728 99.839297
13 108 0.001304 0.002345 0.003391 0.005013 0.008206 0.012734 0.017310 0.022686 0.030436 0.042881 0.058604 99.795092
13 109 0.000365 0.000642 0.000994 0.001678 0.003240 0.006114 0.009934 0.014759 0.021407 0.033346 0.049981 99.857540
13 110 0.001184 0.001690 0.002395 0.004189 0.007798 0.012337 0.017101 0.024104 0.034732 0.050230 0.068917 99.775325
13 111 0.000765 0.001142 0.001688 0.003102 0.006249 0.010763 0.015899 0.023382 0.034885 0.052421 0.073702 99.776005
13 112 0.002058 0.003140 0.004460 0.007285 0.012779 0.020069 0.027575 0.037416 0.051435 0.071871 0.096791 99.665121
13 113 0.003535 0.005443 0.007472 0.011433 0.018723 0.027985 0.037086 0.048510 0.063967 0.085003 0.108962 99.581881
13 114 0.003150 0.004799 0.006612 0.010168 0.016814 0.025400 0.033934 0.044463 0.058558 0.078489 0.101892 99.615723
13 115 0.001260 0.002248 0.003358 0.005169 0.008975 0.015176 0.022172 0.030172 0.040965 0.058775 0.081848 99.729881
13 116 0.002969 0.004340 0.005821 0.008976 0.014726 0.021421 0.027711 0.035735 0.046649 0.062421 0.081224 99.688000
13 117 0.002553 0.003900 0.005510 0.008784 0.014802 0.022386 0.029997 0.039969 0.053841 0.073719 0.097581 99.646953
13 118 0.003152 0.004550 0.005972 0.009053 0.014891 0.021551 0.027262 0.034419 0.044444 0.058843 0.075037 99.700825
13 119 0.001504 0.002439 0.003489 0.005534 0.009519 0.014504 0.019288 0.025320 0.033713 0.046239 0.061006 99.777445
13 120 0.000330 0.000575 0.000953 0.001826 0.004012 0.007901 0.012835 0.019094 0.027380 0.040759 0.057699 99.826635
13 121 0.001778 0.003344 0.004944 0.006984 0.010773 0.016347 0.021838 0.027154 0.033317 0.043624 0.057175 99.772724
13 122 0.001543 0.002469 0.003502 0.005453 0.009258 0.014104 0.018596 0.023402 0.028914 0.037034 0.046468 99.809259
13 123 0.000338 0.000519 0.000787 0.001489 0.003265 0.006178 0.009708 0.014569 0.021478 0.032086 0.044426 99.865155
13 124 0.000637 0.001168 0.002012 0.003673 0.006962 0.011538 0.016375 0.021926 0.028547 0.038282 0.050212 99.818668
13 125 0.003269 0.004653 0.005838 0.008546 0.013652 0.018509 0.021682 0.025763 0.031851 0.040701 0.050517 99.775017
13 126 0.001307 0.002498 0.003749 0.005494 0.009286 0.015300 0.021263 0.026657 0.032727 0.042406 0.053982 99.785330
13 127 0.000275 0.000486 0.000829 0.001600 0.003525 0.007021 0.011752 0.017930 0.025836 0.037176 0.049675 99.843897
13 128 0.001751 0.002881 0.004473 0.007569 0.013369 0.019596 0.024448 0.029553 0.035634 0.043673 0.052244 99.764809
13 129 0.002301 0.003517 0.004828 0.007548 0.013250 0.019705 0.024504 0.029373 0.035747 0.044467 0.053252 99.761509
13 130 0.001655 0.002540 0.003476 0.005318 0.009019 0.013457 0.017582 0.022784 0.030366 0.041284 0.052936 99.799584
13 131 0.001621 0.002221 0.002950 0.004832 0.008452 0.012176 0.015446 0.020062 0.026427 0.034540 0.042796 99.828480
13 132 0.000725 0.001248 0.001804 0.002776 0.004896 0.008229 0.011831 0.015853 0.021176 0.029805 0.040078 99.861580
13 133 0.001617 0.002514 0.003583 0.005659 0.009562 0.014177 0.018026 0.021940 0.026476 0.032831 0.039404 99.824213
13 134 0.002034 0.002967 0.003900 0.006048 0.010397 0.015253 0.018657 0.022170 0.027101 0.034522 0.042427 99.814522
13 135 0.000658 0.001163 0.001785 0.002715 0.004580 0.007995 0.012099 0.015929 0.019722 0.026751 0.036365 99.870239
13 136 0.002330 0.002921 0.003679 0.005804 0.009294 0.012633 0.015418 0.019646 0.025891 0.035199 0.046395 99.820787
13 137 0.001150 0.002057 0.003264 0.004816 0.007076 0.010844 0.015401 0.020318 0.025957 0.036014 0.050236 99.822866
13 138 0.003380 0.005125 0.006073 0.008169 0.012593 0.018695 0.024400 0.031318 0.041693 0.058461 0.079954 99.710138
13 139 0.002566 0.004017 0.005725 0.008537 0.013216 0.020066 0.027553 0.036625 0.048780 0.068280 0.093014 99.671625
13 140 0.003456 0.005455 0.007668 0.011776 0.019586 0.030228 0.040513 0.052383 0.068194 0.091469 0.118332 99.550941
13 141 0.004075 0.006114 0.008567 0.013397 0.022027 0.032696 0.043260 0.056373 0.073197 0.096486 0.123073 99.520735
13 142 0.003957 0.006958 0.010174 0.014874 0.023764 0.038194 0.053676 0.069700 0.088727 0.118314 0.154980 99.416685
14 15 0.000000 0.000000 0.000000 0.000000 0.000000 0.000000 0.000000 0.000000 0.000000 0.000000 0.000000 0.000000
14 16 1.945982 9.765566 6.790651 9.104305 5.897205 3.825476 1.962038 1.056987 0.598540 0.485510 0.365482 58.202257
14 17 1.659428 5.230444 2.552930 3.606546 4.829278 8.708172 8.692137 6.093038 2.651995 1.333983 0.698890 53.943155
14 18 0.970793 3.477492 1.818844 2.426692 3.281303 5.634921 5.683745 6.316770 7.389850 7.944007 5.171293 49.884290
14 19 1.204543 4.100770 1.956645 2.597867 3.336979 5.523705 4.886301 4.326383 4.039793 4.924326 4.949719 58.152969
14 20 0.364220 0.458082 0.515494 0.854792 1.360206 2.157326 4.312066 3.769699 4.457380 4.346898 5.559187 71.844650
14 21 0.295084 0.440416 0.503589 0.768697 1.270608 2.149544 4.333989 3.631638 4.199325 4.151545 5.333197 72.922369
14 22 0.227792 0.337296 0.404165 0.637861 1.091311 1.903121 4.066540 3.649340 4.571341 4.695669 6.107035 72.308532
14 23 0.193684 0.251439 0.307177 0.554206 1.074511 1.940664 4.288763 4.059145 5.303540 5.456142 7.038644 69.532087
14 24 0.072057 0.110480 0.145528 0.261907 0.525032 1.050483 2.510758 2.472670 3.416896 3.875270 5.673932 79.884987
14 25 0.031104 0.047750 0.067312 0.137501 0.312936 0.699977 1.807037 1.836882 2.569848 3.006876 4.605551 84.877224
14 26 0.049673 0.081261 0.118126 0.205225 0.381892 0.661314 0.994630 1.421083 2.035628 2.836531 3.662183 87.552450
14 27 0.063833 0.100326 0.136516 0.229548 0.434009 0.769740 1.183966 1.690281 2.322567 3.008213 3.586431 86.474571
14 28 0.012378 0.021157 0.032778 0.060847 0.121560 0.228867 0.367835 0.553954 0.835419 1.268827 1.810980 94.685398
14 29 0.008601 0.013501 0.020878 0.041899 0.088646 0.169248 0.273619 0.420050 0.645144 0.996283 1.441842 95.880291
14 30 0.035875 0.060385 0.084047 0.134729 0.243277 0.421370 0.630285 0.873612 1.200255 1.614678 2.011147 92.690338
14 31 0.031642 0.059043 0.079238 0.111402 0.183595 0.319188 0.475438 0.633601 0.840297 1.142841 1.470873 94.652841
14 32 0.008827 0.012994 0.018386 0.033304 0.062028 0.105988 0.157823 0.226426 0.324699 0.477346 0.674185 97.897993
14 33 0.013732 0.020656 0.028491 0.047754 0.082645 0.131186 0.183929 0.251705 0.350494 0.496081 0.668881 97.724447
14 34 0.039122 0.047432 0.055649 0.087910 0.142562 0.202425 0.261348 0.340544 0.446137 0.574672 0.708487 97.093715
14 35 0.019012 0.028220 0.037466 0.057738 0.090551 0.132100 0.172714 0.218613 0.280741 0.372112 0.479438 98.111298
14 36 0.029034 0.033292 0.036178 0.053278 0.080951 0.108455 0.132447 0.163417 0.204868 0.260072 0.319930 98.578076
14 37 0.035074 0.043376 0.049775 0.070601 0.100106 0.130987 0.160210 0.192809 0.230569 0.282682 0.340521 98.363291
14 38 0.007638 0.011948 0.014427 0.018705 0.028908 0.044677 0.057555 0.068898 0.085065 0.113125 0.146716 99.402340
14 39 0.008982 0.013589 0.015513 0.019162 0.028538 0.042555 0.054032 0.064297 0.078469 0.101767 0.127998 99.445099
14 40 0.006390 0.008480 0.010857 0.016134 0.024959 0.034697 0.042815 0.051910 0.062918 0.079100 0.097615 99.564123
14 41 0.005157 0.006805 0.008437 0.012677 0.020374 0.028506 0.035363 0.044016 0.055294 0.070306 0.086415 99.626646
14 42 0.004747 0.005600 0.006837 0.010671 0.017359 0.023807 0.029269 0.036889 0.046906 0.060044 0.074038 99.683834
14 43 0.003011 0.004441 0.005376 0.007498 0.012519 0.019296 0.024832 0.030516 0.038605 0.051377 0.065680 99.736849
14 44 0.002226 0.003173 0.004390 0.006754 0.010801 0.015922 0.021004 0.026638 0.032869 0.042684 0.054932 99.778609
14 45 0.003428 0.004667 0.005235 0.007161 0.012031 0.018392 0.023284 0.028589 0.036428 0.048538 0.061636 99.750610
14 46 0.002586 0.003514 0.004743 0.007290 0.011623 0.016953 0.021891 0.027173 0.032684 0.041578 0.052607 99.777363
14 47 0.003580 0.005535 0.006661 0.008609 0.013338 0.019985 0.025489 0.030696 0.037363 0.047884 0.059302 99.741564
14 48 0.003781 0.004624 0.005434 0.007912 0.012727 0.017966 0.022233 0.027243 0.033044 0.041232 0.050103 99.773701
14 49 0.002316 0.003169 0.004065 0.006149 0.010132 0.014143 0.017288 0.021130 0.025924 0.032255 0.038518 99.824915
14 50 0.003097 0.003556 0.004096 0.006282 0.010587 0.014316 0.016937 0.020629 0.025309 0.030985 0.036230 99.827974
14 51 0.002051 0.002781 0.003462 0.005126 0.008358 0.011558 0.014054 0.017108 0.020797 0.025515 0.030058 99.859133
14 52 0.001701 0.002315 0.002914 0.004407 0.007294 0.010067 0.012214 0.014909 0.018217 0.022462 0.026534 99.876963
14 53 0.002071 0.002579 0.003010 0.004466 0.007254 0.009669 0.011504 0.014091 0.017258 0.021012 0.024405 99.882683
14 54 0.001447 0.002002 0.002525 0.003791 0.006243 0.008633 0.010579 0.013009 0.015933 0.019633 0.023121 99.893083
14 55 0.001565 0.002026 0.002472 0.003765 0.006308 0.008732 0.010679 0.013162 0.016118 0.019796 0.023237 99.892137
14 56 0.001418 0.002064 0.002554 0.003644 0.005985 0.008663 0.010883 0.013319 0.016351 0.020613 0.024914 99.889587
14 57 0.001410 0.001863 0.002336 0.003617 0.006171 0.008838 0.011173 0.014133 0.017856 0.022688 0.027551 99.882361
14 58 0.001466 0.001948 0.002475 0.003881 0.006724 0.009764 0.012461 0.015848 0.020161 0.025692 0.031337 99.868240
14 59 0.001590 0.002164 0.002776 0.004338 0.007558 0.011201 0.014480 0.018511 0.023801 0.030816 0.038135 99.844631
14 60 0.001682 0.002318 0.003003 0.004692 0.008216 0.012428 0.016320 0.020937 0.026895 0.034798 0.043060 99.825651
14 61 0.002958 0.004037 0.005074 0.007581 0.012766 0.018620 0.023432 0.028818 0.035798 0.044959 0.054296 99.761662
14 62 0.003005 0.004000 0.005092 0.007942 0.013705 0.019763 0.024331 0.029598 0.036682 0.046027 0.055462 99.754392
14 63 0.004975 0.005990 0.007066 0.010622 0.017538 0.024599 0.030115 0.036826 0.045178 0.055314 0.065250 99.696528
14 64 0.001924 0.002811 0.003541 0.005361 0.009801 0.015851 0.020802 0.025999 0.033813 0.045998 0.059085 99.775011
14 65 0.002261 0.003519 0.004656 0.006498 0.010291 0.016228 0.022226 0.028018 0.034858 0.046138 0.059455 99.765852
14 66 0.001547 0.002180 0.002578 0.003913 0.007597 0.013060 0.017624 0.022459 0.030023 0.042276 0.055705 99.801037
14 67 0.002126 0.002894 0.003977 0.006373 0.010523 0.015768 0.021190 0.027622 0.035176 0.046535 0.060172 99.767643
14 68 0.001718 0.002357 0.002936 0.004723 0.009069 0.014788 0.019583 0.025343 0.033955 0.046800 0.060831 99.777897
14 69 0.002581 0.003471 0.004741 0.007810 0.013281 0.019181 0.024571 0.031710 0.040909 0.053152 0.066669 99.731926
14 70 0.005991 0.006233 0.007156 0.011688 0.019773 0.026344 0.031403 0.039989 0.051996 0.065668 0.078691 99.655073
14 71 0.003806 0.006460 0.008402 0.011162 0.017525 0.026389 0.033862 0.040598 0.049491 0.063297 0.078384 99.660624
14 72 0.004928 0.005663 0.006776 0.010998 0.018843 0.025933 0.031394 0.039630 0.051030 0.065152 0.079507 99.660147
14 73 0.002255 0.003243 0.004491 0.007356 0.012781 0.019059 0.025033 0.032903 0.043828 0.058850 0.075326 99.714872
14 74 0.002040 0.002917 0.003937 0.006609 0.012715 0.020867 0.027760 0.035501 0.046720 0.063375 0.081626 99.695930
14 75 0.002808 0.004010 0.005300 0.008095 0.013581 0.021537 0.030220 0.039285 0.049313 0.064978 0.084186 99.676684
14 76 0.003017 0.004433 0.005366 0.007885 0.014526 0.024376 0.031579 0.038313 0.049900 0.068758 0.088356 99.663491
14 77 0.003077 0.004472 0.006056 0.009201 0.015652 0.026020 0.036527 0.045468 0.055329 0.073396 0.096589 99.628210
14 78 0.004646 0.006762 0.008237 0.011704 0.019640 0.030294 0.039282 0.049528 0.065608 0.088630 0.112153 99.563517
14 79 0.004946 0.006602 0.008497 0.013039 0.021397 0.031091 0.040107 0.051870 0.067959 0.088974 0.111745 99.553768
14 80 0.004357 0.005837 0.007402 0.011388 0.019100 0.027883 0.035590 0.045620 0.059865 0.078543 0.098417 99.605999
14 81 0.003986 0.005267 0.006663 0.010363 0.017526 0.025549 0.032533 0.041848 0.055368 0.073501 0.093048 99.634346
14 82 0.003919 0.005216 0.006661 0.010165 0.016588 0.024481 0.032208 0.041804 0.054351 0.071848 0.092102 99.640661
14 83 0.003786 0.005743 0.006957 0.009510 0.015798 0.025299 0.033875 0.042603 0.055112 0.074840 0.097367 99.629108
14 84 0.004199 0.005756 0.007363 0.011060 0.017756 0.025534 0.032585 0.041249 0.052806 0.068915 0.086768 99.646013
14 85 0.005295 0.006826 0.008438 0.012733 0.020447 0.029069 0.037001 0.047405 0.061068 0.078758 0.098162 99.594797
14 86 0.001288 0.002210 0.003150 0.004893 0.009208 0.016414 0.023935 0.031931 0.043222 0.061759 0.084079 99.717911
14 87 0.002678 0.003690 0.004995 0.008203 0.014002 0.020396 0.026574 0.034877 0.045885 0.060376 0.076469 99.701857
14 88 0.004433 0.005074 0.005998 0.009796 0.017053 0.024083 0.030012 0.039186 0.052211 0.068064 0.083897 99.660189
14 89 0.003558 0.004537 0.005543 0.008821 0.015265 0.021840 0.027260 0.034732 0.044952 0.057335 0.069023 99.707130
14 90 0.001752 0.002482 0.003325 0.005588 0.010269 0.015626 0.020570 0.027445 0.037352 0.050592 0.064581 99.760416
14 91 0.000567 0.000860 0.001277 0.002464 0.005693 0.010593 0.015485 0.021578 0.030807 0.045485 0.062593 99.802597
14 92 0.003240 0.004503 0.005237 0.007407 0.012541 0.018881 0.024096 0.030271 0.039042 0.051108 0.062921 99.740753
14 93 0.002889 0.003382 0.004070 0.006672 0.011543 0.015806 0.019136 0.024138 0.030793 0.038930 0.046964 99.795679
14 94 0.001775 0.002474 0.003217 0.005097 0.008914 0.013301 0.017537 0.023221 0.030803 0.040833 0.051679 99.801153
14 95 0.000753 0.001119 0.001565 0.002775 0.005875 0.010135 0.014030 0.018787 0.025918 0.037129 0.049952 99.831963
14 96 0.003268 0.003814 0.004454 0.006821 0.011312 0.015508 0.018889 0.023838 0.030480 0.039030 0.047949 99.794640
14 97 0.003051 0.003633 0.004335 0.006889 0.011886 0.016319 0.019653 0.024456 0.030916 0.038599 0.045714 99.794550
14 98 0.002468 0.003550 0.004596 0.006874 0.011331 0.016383 0.020939 0.026485 0.033664 0.043327 0.053670 99.776714
14 99 0.001992 0.002649 0.003276 0.005034 0.008745 0.013118 0.017044 0.021959 0.028541 0.037779 0.048072 99.811794
14 100 0.001978 0.002639 0.003376 0.005326 0.009225 0.013398 0.016938 0.021464 0.027460 0.035472 0.043869 99.818858
14 101 0.002935 0.003471 0.004127 0.006505 0.011106 0.015355 0.018867 0.023986 0.030826 0.038906 0.046810 99.797108
14 102 0.002525 0.003489 0.004465 0.006775 0.011200 0.015626 0.019246 0.024016 0.030734 0.039780 0.049460 99.792679
14 103 0.003514 0.004134 0.004668 0.006949 0.011499 0.015898 0.019391 0.024377 0.031167 0.039539 0.047949 99.790918
14 104 0.002504 0.003334 0.004228 0.006478 0.010830 0.015433 0.019254 0.024074 0.030422 0.038952 0.047976 99.796513
14 105 0.002914 0.003890 0.004625 0.006820 0.011518 0.016734 0.020852 0.026142 0.034002 0.045062 0.056893 99.770548
14 106 0.002376 0.003469 0.004472 0.006539 0.010704 0.016283 0.021528 0.027186 0.034057 0.044357 0.056205 99.772823
14 107 0.000687 0.000988 0.001342 0.002320 0.004719 0.008370 0.012236 0.017285 0.024831 0.036786 0.050898 99.839534
14 108 0.001185 0.001915 0.002597 0.003868 0.006638 0.011080 0.015854 0.021280 0.028751 0.041160 0.056779 99.808887
14 109 0.000446 0.000713 0.000953 0.001555 0.003245 0.006268 0.009669 0.013933 0.020891 0.033572 0.049837 99.858915
14 110 0.001146 0.001483 0.002079 0.003855 0.007463 0.011918 0.016602 0.023480 0.033370 0.047200 0.063231 99.788176
14 111 0.000927 0.001254 0.001743 0.003238 0.006519 0.010735 0.015151 0.021959 0.032669 0.048393 0.066945 99.790466
14 112 0.002646 0.003412 0.004405 0.007323 0.013086 0.020001 0.026655 0.036066 0.049625 0.068220 0.089453 99.679106
14 113 0.004002 0.005464 0.006964 0.010858 0.018398 0.027449 0.035905 0.046933 0.061679 0.080564 0.100732 99.601049
14 114 0.003003 0.004075 0.005266 0.008392 0.014480 0.021758 0.028618 0.037988 0.051370 0.069898 0.090924 99.664226
14 115 0.001166 0.001871 0.002554 0.004064 0.007732 0.013368 0.018977 0.025672 0.035933 0.052935 0.074083 99.761642
14 116 0.002704 0.003613 0.004625 0.007302 0.012306 0.017972 0.023478 0.031191 0.041791 0.056518 0.073725 99.724775
14 117 0.002785 0.003679 0.004792 0.007929 0.013978 0.020824 0.027559 0.037615 0.051990 0.070889 0.092299 99.665661
14 118 0.002874 0.003618 0.004509 0.007291 0.012591 0.017982 0.022673 0.029723 0.039871 0.053637 0.069007 99.736222
14 119 0.001412 0.001997 0.002632 0.004336 0.007854 0.011963 0.015822 0.021350 0.029504 0.041315 0.055164 99.806648
14 120 0.000425 0.000652 0.000953 0.001799 0.004032 0.007589 0.011533 0.017118 0.026222 0.040925 0.058319 99.830435
14 121 0.001907 0.002868 0.003455 0.004987 0.008997 0.014831 0.020057 0.025889 0.034336 0.046894 0.060395 99.775381
14 122 0.001603 0.002184 0.002860 0.004634 0.007954 0.011533 0.014908 0.019811 0.026467 0.035396 0.045211 99.827438
14 123 0.000426 0.000583 0.000809 0.001577 0.003604 0.006560 0.009424 0.013228 0.019085 0.028663 0.040465 99.875578
14 124 0.001078 0.001689 0.002443 0.004206 0.007753 0.011861 0.015756 0.021749 0.031064 0.043285 0.055897 99.803215
14 125 0.004365 0.004552 0.004885 0.007500 0.012548 0.017291 0.021039 0.026820 0.034491 0.043859 0.053485 99.769167
14 126 0.001600 0.002577 0.003393 0.005124 0.009323 0.014937 0.019648 0.024903 0.032621 0.043714 0.055334 99.786829
14 127 0.000437 0.000661 0.001021 0.002121 0.005268 0.010241 0.015035 0.020352 0.027613 0.038234 0.049198 99.829819
14 128 0.003708 0.004871 0.006050 0.009041 0.014277 0.019074 0.022785 0.028240 0.035550 0.044090 0.052605 99.759706
14 129 0.003715 0.004666 0.005562 0.008469 0.014228 0.019929 0.024327 0.030139 0.037650 0.046563 0.055200 99.749550
14 130 0.002418 0.003139 0.003849 0.006093 0.010822 0.015614 0.019422 0.024770 0.032498 0.042257 0.051811 99.787312
14 131 0.002576 0.002999 0.003707 0.006164 0.010562 0.014405 0.017641 0.022630 0.028906 0.035992 0.042945 99.811474
14 132 0.001301 0.001924 0.002415 0.003664 0.006671 0.010788 0.014317 0.018070 0.023218 0.031104 0.039893 99.846638
14 133 0.003494 0.004325 0.004879 0.006988 0.011184 0.015554 0.018667 0.022409 0.027437 0.034318 0.041388 99.809359
14 134 0.004310 0.005060 0.005684 0.008013 0.012121 0.016705 0.020716 0.025352 0.030483 0.037444 0.045097 99.789009
14 135 0.001548 0.002452 0.003041 0.004393 0.007738 0.012134 0.015034 0.017674 0.022377 0.030875 0.040661 99.842071
14 136 0.003827 0.003900 0.004767 0.007560 0.011024 0.014327 0.018014 0.023482 0.029556 0.037986 0.048669 99.796888
14 137 0.002701 0.003576 0.003968 0.005555 0.009143 0.013863 0.017941 0.022721 0.029856 0.041234 0.055057 99.794390
14 138 0.003304 0.004478 0.005961 0.009121 0.013838 0.019728 0.026097 0.034510 0.045637 0.062629 0.084012 99.690689
14 139 0.004442 0.005358 0.006070 0.009047 0.015204 0.022793 0.029602 0.038831 0.052532 0.072548 0.095793 99.647778
14 140 0.003508 0.005091 0.007143 0.011459 0.018986 0.028420 0.037866 0.049978 0.066070 0.088860 0.115154 99.567465
14 141 0.005413 0.006958 0.008540 0.013271 0.022290 0.032357 0.041625 0.055027 0.074041 0.098449 0.124306 99.517719
14 142 0.004626 0.007479 0.010081 0.014707 0.024241 0.038790 0.052864 0.067961 0.088298 0.119760 0.156743 99.414455
15 16 0.000000 0.000000 0.000000 0.000000 0.000000 0.000000 0.000000 0.000000 0.000000 0.000000 0.000000 0.000000
15 17 2.085778 11.104432 9.246833 14.052588 7.630860 4.118950 1.983891 1.029562 0.546798 0.423377 0.309662 47.467266
15 18 1.497465 4.862037 2.493783 3.759377 5.577778 12.016305 13.890303 9.872388 3.507786 1.363026 0.614666 40.545084
15 19 1.181262 4.597566 2.551166 3.410206 4.329562 7.077000 7.008490 7.709962 9.010968 9.882487 6.438976 36.802357
15 20 1.202143 4.020522 1.944427 2.911837 4.409285 7.468519 6.204140 5.066492 4.531593 5.554022 5.713164 50.973856
15 21 0.166674 0.264564 0.350456 0.660566 1.313464 2.578356 5.693480 4.976350 5.911139 5.994082 7.729346 64.361523
15 22 0.173301 0.300427 0.409635 0.750968 1.553809 3.088241 6.643665 5.673122 6.997009 7.443221 9.621623 57.344980
15 23 0.237439 0.330680 0.443999 0.926173 2.059781 3.794793 7.647817 6.698461 8.528355 8.467182 9.890749 50.974571
15 24 0.052511 0.096281 0.141740 0.258564 0.558269 1.239940 3.214954 3.400677 5.373737 6.732608 9.951073 68.979641
15 25 0.018608 0.031110 0.047107 0.099532 0.232230 0.556372 1.516413 1.608500 2.440287 3.254074 5.716564 84.479200
15 26 0.044521 0.078984 0.119866 0.239586 0.574094 1.425240 3.923669 3.943256 5.268845 5.809331 8.145305 70.427297
15 27 0.054567 0.103460 0.154726 0.269370 0.577519 1.218843 1.975846 2.581191 3.143150 3.915169 4.632148 81.374012
15 28 0.007045 0.013551 0.022360 0.042665 0.094209 0.210523 0.381443 0.615021 1.003728 1.713503 2.697137 93.198814
15 29 0.004928 0.008618 0.013972 0.029076 0.067514 0.148136 0.259611 0.415720 0.685303 1.197145 1.933204 95.236773
15 30 0.020332 0.040687 0.064643 0.113601 0.238022 0.507888 0.852364 1.162146 1.485158 1.976160 2.520122 91.018877
15 31 0.013342 0.030413 0.049867 0.079926 0.151504 0.314995 0.532505 0.738962 0.978775 1.363406 1.821443 93.924860
15 32 0.003906 0.006320 0.009544 0.017761 0.035383 0.069988 0.118580 0.186245 0.289158 0.476568 0.751866 98.034681
15 33 0.007549 0.012597 0.018285 0.031217 0.057204 0.101422 0.154971 0.225494 0.336419 0.516508 0.747745 97.790588
15 34 0.015795 0.026292 0.039126 0.066951 0.118086 0.192969 0.269666 0.351085 0.457868 0.617699 0.811802 97.032662
15 35 0.011852 0.018864 0.025184 0.039225 0.065217 0.104561 0.145430 0.190001 0.253008 0.351847 0.474189 98.320621
15 36 0.015775 0.022855 0.028783 0.041418 0.059581 0.081790 0.102764 0.125395 0.156153 0.206150 0.269516 98.889816
15 37 0.025200 0.035227 0.040530 0.054548 0.076231 0.101086 0.121485 0.141339 0.169417 0.215140 0.268947 98.750849
15 38 0.015321 0.027079 0.035422 0.045892 0.064362 0.096159 0.127057 0.148104 0.172540 0.221641 0.285479 98.760941
15 39 0.003439 0.006024 0.008519 0.011639 0.017606 0.027941 0.038224 0.045951 0.053527 0.068874 0.089950 99.628304
15 40 0.004792 0.006637 0.007969 0.011103 0.017222 0.024936 0.031327 0.037691 0.045852 0.059088 0.074942 99.678440
15 41 0.002755 0.004217 0.006027 0.009176 0.014341 0.020535 0.026514 0.033305 0.041611 0.054012 0.068795 99.718712
15 42 0.002612 0.003546 0.004462 0.006968 0.012169 0.017894 0.022199 0.027319 0.034871 0.046055 0.058168 99.763740
15 43 0.001449 0.002446 0.003540 0.005246 0.008537 0.013591 0.018882 0.024050 0.029802 0.039768 0.052728 99.799959
15 44 0.001750 0.002478 0.003093 0.004694 0.008220 0.012569 0.016088 0.020101 0.025995 0.035280 0.045675 99.824061
15 45 0.001708 0.002883 0.004135 0.005857 0.008941 0.013911 0.019298 0.024501 0.029812 0.039514 0.052756 99.796688
15 46 0.002288 0.003102 0.003781 0.005773 0.010157 0.015416 0.019215 0.023253 0.029039 0.038429 0.048828 99.800722
15 47 0.002166 0.003746 0.005435 0.007601 0.011529 0.017690 0.024135 0.029781 0.034667 0.043282 0.054253 99.765716
15 48 0.003420 0.004506 0.005359 0.007739 0.012469 0.017588 0.021337 0.025566 0.030941 0.039149 0.048324 99.783598
15 49 0.001761 0.002608 0.003578 0.005519 0.009187 0.013168 0.016575 0.020482 0.025109 0.031344 0.037531 99.833137
15 50 0.002539 0.003235 0.003977 0.006002 0.009771 0.013279 0.016010 0.019602 0.023995 0.029700 0.035499 99.836389
15 51 0.001674 0.002433 0.003114 0.004595 0.007627 0.010827 0.013311 0.016165 0.019743 0.024554 0.029247 99.866711
15 52 0.001223 0.001775 0.002370 0.003633 0.006078 0.008689 0.010993 0.013767 0.016998 0.021184 0.025303 99.887987
15 53 0.001337 0.001821 0.002298 0.003538 0.006032 0.008434 0.010310 0.012660 0.015497 0.019080 0.022408 99.896588
15 54 0.001138 0.001641 0.002130 0.003221 0.005358 0.007511 0.009331 0.011600 0.014328 0.017816 0.021126 99.904798
15 55 0.001335 0.001838 0.002297 0.003406 0.005569 0.007692 0.009471 0.011749 0.014512 0.018045 0.021437 99.902651
15 56 0.001127 0.001725 0.002205 0.003120 0.005085 0.007439 0.009489 0.011651 0.014204 0.017917 0.021791 99.904251
15 57 0.001085 0.001521 0.001970 0.003024 0.005141 0.007400 0.009382 0.011798 0.014790 0.018850 0.023045 99.901995
15 58 0.001084 0.001528 0.002010 0.003128 0.005416 0.007975 0.010314 0.013125 0.016600 0.021234 0.026051 99.891533
15 59 0.001274 0.001837 0.002435 0.003765 0.006473 0.009586 0.012453 0.015870 0.020194 0.025934 0.031899 99.868283
15 60 0.001311 0.001950 0.002661 0.004158 0.007261 0.011123 0.014712 0.018580 0.023238 0.029591 0.036272 99.849142
15 61 0.002157 0.003325 0.004508 0.006695 0.011045 0.016205 0.020553 0.024919 0.030233 0.037657 0.045514 99.797192
15 62 0.002571 0.003828 0.005053 0.007402 0.012077 0.017747 0.022485 0.027155 0.032776 0.040818 0.049406 99.778686
15 63 0.003820 0.005262 0.006429 0.009493 0.015839 0.022574 0.027154 0.032024 0.038943 0.048377 0.057478 99.732607
15 64 0.001104 0.001906 0.002875 0.004338 0.007259 0.012365 0.018011 0.023150 0.028687 0.038883 0.052083 99.809343
15 65 0.001634 0.002699 0.003397 0.004768 0.008175 0.013315 0.017858 0.022072 0.028011 0.037867 0.048959 99.811247
15 66 0.000674 0.001143 0.001712 0.002702 0.004765 0.008397 0.012803 0.017420 0.022725 0.032708 0.046281 99.848673
15 67 0.001241 0.001730 0.002231 0.003705 0.007136 0.011498 0.015013 0.019113 0.025408 0.035299 0.046358 99.831264
15 68 0.000639 0.001067 0.001596 0.002641 0.004882 0.008566 0.012923 0.017933 0.023978 0.034109 0.047315 99.844355
15 69 0.001434 0.002077 0.002777 0.004524 0.008340 0.013326 0.017701 0.022691 0.029563 0.039932 0.051686 99.805950
15 70 0.002694 0.003690 0.004867 0.007762 0.013129 0.018885 0.023838 0.030065 0.038175 0.049197 0.061426 99.746273
15 71 0.002022 0.003870 0.005479 0.007442 0.011768 0.018289 0.024363 0.029760 0.036409 0.047293 0.060341 99.752964
15 72 0.002281 0.003057 0.004087 0.006623 0.011285 0.016612 0.021642 0.027959 0.035865 0.046988 0.059815 99.763786
15 73 0.001173 0.001823 0.002569 0.004213 0.007636 0.012084 0.016371 0.021687 0.029332 0.040777 0.053956 99.808376
15 74 0.000905 0.001492 0.002279 0.003817 0.007079 0.012397 0.018502 0.025279 0.033867 0.047935 0.065356 99.781092
15 75 0.001390 0.002097 0.002799 0.004525 0.008599 0.014274 0.019347 0.025420 0.035364 0.051093 0.068167 99.766928
15 76 0.001298 0.002250 0.003428 0.005455 0.009678 0.017533 0.027356 0.035534 0.041947 0.054637 0.071999 99.728887
15 77 0.002281 0.003399 0.004399 0.006958 0.013909 0.023822 0.029777 0.035130 0.045060 0.063290 0.084598 99.687380
15 78 0.002732 0.004591 0.006516 0.009564 0.015684 0.025969 0.037334 0.047107 0.056885 0.074620 0.098113 99.620882
15 79 0.003446 0.005101 0.007078 0.011310 0.019405 0.028921 0.037012 0.046623 0.060292 0.079298 0.100425 99.601090
15 80 0.003260 0.004893 0.006621 0.010086 0.016679 0.024688 0.031840 0.040466 0.052666 0.069675 0.088681 99.650452
15 81 0.002089 0.003217 0.004670 0.007576 0.013195 0.020608 0.027924 0.036561 0.048043 0.064482 0.083126 99.688511
15 82 0.002444 0.003743 0.005101 0.007843 0.013190 0.020134 0.026623 0.034464 0.045922 0.062884 0.082498 99.695153
15 83 0.001579 0.002776 0.004136 0.006271 0.010582 0.017697 0.025560 0.033769 0.044053 0.060981 0.082333 99.710264
15 84 0.002132 0.003317 0.004696 0.007317 0.012233 0.018593 0.024662 0.031621 0.040916 0.054977 0.071509 99.728025
15 85 0.003002 0.004411 0.005944 0.009235 0.015306 0.022330 0.028742 0.036882 0.048258 0.064163 0.082198 99.679531
15 86 0.000735 0.001351 0.002103 0.003324 0.005961 0.010598 0.016262 0.022634 0.030999 0.045784 0.066073 99.794170
15 87 0.001544 0.002296 0.003159 0.005136 0.009023 0.013799 0.018529 0.024604 0.032925 0.045074 0.059418 99.784496
15 88 0.001908 0.002759 0.003800 0.006230 0.010959 0.016701 0.022375 0.029837 0.040017 0.054399 0.071088 99.739924
15 89 0.001599 0.002404 0.003367 0.005677 0.010244 0.015130 0.019025 0.023866 0.030832 0.041006 0.052236 99.794615
15 90 0.000850 0.001350 0.002013 0.003502 0.006553 0.010340 0.014094 0.018950 0.025693 0.035688 0.047379 99.833585
15 91 0.000278 0.000454 0.000701 0.001327 0.003002 0.005894 0.009566 0.014574 0.021972 0.034233 0.049569 99.858429
15 92 0.001206 0.001968 0.002748 0.004344 0.007809 0.012379 0.016514 0.021077 0.027257 0.036895 0.047972 99.819830
15 93 0.001509 0.002130 0.002809 0.004569 0.008089 0.011598 0.014199 0.017527 0.022374 0.029328 0.036428 99.849438
15 94 0.000965 0.001516 0.002160 0.003528 0.006321 0.009725 0.012937 0.016793 0.021837 0.029481 0.038702 99.856035
15 95 0.000361 0.000593 0.000898 0.001594 0.003327 0.006159 0.009538 0.013701 0.019069 0.027759 0.038637 99.878368
15 96 0.001592 0.002305 0.003090 0.004930 0.008611 0.012401 0.015256 0.018694 0.023428 0.030339 0.037731 99.841621
15 97 0.001803 0.002619 0.003445 0.005326 0.009092 0.013006 0.016032 0.019587 0.024384 0.031174 0.038200 99.835331
15 98 0.001760 0.002871 0.003892 0.005629 0.009071 0.013243 0.017022 0.021234 0.026718 0.035128 0.045098 99.818335
15 99 0.001112 0.001728 0.002418 0.003813 0.006692 0.010535 0.014373 0.018681 0.023842 0.031711 0.041027 99.844069
15 100 0.001487 0.002245 0.003030 0.004660 0.007970 0.011945 0.015487 0.019485 0.024559 0.031904 0.039881 99.837347
15 101 0.001862 0.002678 0.003517 0.005428 0.009284 0.013450 0.016798 0.020740 0.026107 0.033713 0.041892 99.824526
15 102 0.001643 0.002517 0.003443 0.005275 0.008907 0.013134 0.016901 0.021331 0.027168 0.035492 0.044776 99.819414
15 103 0.001897 0.002732 0.003555 0.005365 0.008914 0.012997 0.016521 0.020649 0.025983 0.033812 0.042714 99.824859
15 104 0.001516 0.002270 0.003030 0.004648 0.007972 0.012035 0.015677 0.019959 0.025686 0.033993 0.043218 99.829998
15 105 0.001374 0.002207 0.003131 0.004793 0.008106 0.012826 0.017632 0.022648 0.028522 0.038246 0.050782 99.809732
15 106 0.001355 0.002194 0.002932 0.004463 0.008046 0.013164 0.017763 0.022576 0.029247 0.039828 0.051940 99.806490
15 107 0.000358 0.000596 0.000915 0.001562 0.003002 0.005668 0.009229 0.013699 0.019702 0.031057 0.047510 99.866705
15 108 0.000807 0.001325 0.001838 0.002974 0.005722 0.009982 0.014221 0.019112 0.026532 0.038952 0.054124 99.824409
15 109 0.000311 0.000553 0.000852 0.001418 0.002722 0.005369 0.009136 0.013754 0.019747 0.031364 0.048655 99.866119
15 110 0.001324 0.001861 0.002576 0.004582 0.008821 0.013975 0.018810 0.025600 0.035975 0.050764 0.067985 99.767731
15 111 0.000898 0.001325 0.001948 0.003609 0.007256 0.012239 0.017676 0.025565 0.037537 0.054855 0.074978 99.762116
15 112 0.002715 0.004008 0.005394 0.008536 0.014605 0.022238 0.029667 0.039347 0.052843 0.071954 0.094668 99.654024
15 113 0.003629 0.006001 0.008699 0.013549 0.021386 0.029386 0.036127 0.045041 0.057844 0.075212 0.095387 99.607740
15 114 0.001639 0.002551 0.003772 0.006461 0.011877 0.018906 0.026074 0.035152 0.047115 0.063307 0.081451 99.701698
15 115 0.000624 0.001067 0.001609 0.002697 0.005255 0.009669 0.015165 0.022105 0.031693 0.047356 0.067397 99.795361
15 116 0.001572 0.002339 0.003178 0.005070 0.008797 0.013289 0.017633 0.023428 0.031830 0.044804 0.061300 99.786762
15 117 0.001572 0.002418 0.003517 0.005894 0.010487 0.016375 0.022721 0.031497 0.043910 0.062137 0.084843 99.714624
15 118 0.001316 0.001910 0.002652 0.004474 0.008235 0.012619 0.016600 0.021978 0.029842 0.041665 0.055611 99.803096
15 119 0.000621 0.000975 0.001430 0.002496 0.004762 0.007681 0.010622 0.014652 0.020659 0.030345 0.042847 99.862911
15 120 0.000235 0.000390 0.000586 0.001088 0.002442 0.004897 0.008096 0.012662 0.019883 0.032340 0.048523 99.868858
15 121 0.000832 0.001503 0.002212 0.003472 0.006326 0.010953 0.015888 0.020853 0.026661 0.036414 0.049045 99.825842
15 122 0.000750 0.001198 0.001760 0.003009 0.005534 0.008564 0.011331 0.014784 0.019591 0.027180 0.036408 99.869886
15 123 0.000202 0.000302 0.000448 0.000877 0.002015 0.003900 0.006176 0.009467 0.014592 0.023426 0.034736 99.903858
15 124 0.000463 0.000877 0.001439 0.002578 0.005111 0.009100 0.013759 0.019564 0.027044 0.037638 0.049974 99.832447
15 125 0.001352 0.002030 0.002903 0.005139 0.009898 0.014840 0.018135 0.022182 0.028390 0.037551 0.047573 99.810001
15 126 0.000722 0.001308 0.001959 0.003146 0.005903 0.010167 0.014652 0.019531 0.025569 0.034694 0.045541 99.836811
15 127 0.000202 0.000341 0.000558 0.001125 0.002769 0.006034 0.010521 0.016290 0.023810 0.034856 0.046639 99.856853
15 128 0.001774 0.003199 0.005074 0.008221 0.013536 0.018686 0.022335 0.026646 0.032996 0.041949 0.051791 99.773796
15 129 0.001901 0.002971 0.004149 0.006593 0.011694 0.017623 0.022339 0.027293 0.033767 0.042729 0.051906 99.777032
15 130 0.001233 0.001890 0.002677 0.004384 0.007966 0.012357 0.016464 0.021601 0.028835 0.038950 0.049344 99.814301
15 131 0.001576 0.002194 0.002936 0.004902 0.009018 0.013549 0.017223 0.021782 0.027850 0.035658 0.043380 99.819931
15 132 0.000720 0.001257 0.001851 0.002909 0.005270 0.009195 0.013563 0.018112 0.023429 0.031776 0.041525 99.850395
15 133 0.002339 0.003687 0.005172 0.007545 0.011435 0.016240 0.020200 0.023799 0.027769 0.034301 0.041925 99.805586
15 134 0.003673 0.005068 0.005959 0.008542 0.013291 0.017668 0.020198 0.023235 0.028047 0.035410 0.043395 99.795511
15 135 0.000816 0.001583 0.002906 0.004356 0.005937 0.009550 0.014597 0.019067 0.022314 0.029011 0.038951 99.850912
15 136 0.003605 0.003793 0.003938 0.006040 0.010357 0.014457 0.017057 0.020954 0.027526 0.037456 0.048363 99.806452
15 137 0.001137 0.002114 0.003525 0.005435 0.007695 0.011498 0.016596 0.022009 0.027290 0.036263 0.049064 99.817377
15 138 0.002433 0.003681 0.004510 0.006533 0.011213 0.018066 0.023955 0.029802 0.038440 0.053924 0.074212 99.733232
15 139 0.002100 0.003282 0.004645 0.007163 0.011658 0.018136 0.024850 0.032560 0.042859 0.060033 0.082621 99.710091
15 140 0.002428 0.003783 0.005188 0.007980 0.013550 0.021685 0.030009 0.039745 0.052850 0.073359 0.098858 99.650566
15 141 0.002527 0.003868 0.005439 0.008707 0.015097 0.023718 0.032372 0.042719 0.056486 0.076929 0.101366 99.630766
15 142 0.002844 0.005082 0.007269 0.010482 0.017011 0.028385 0.040670 0.053132 0.068961 0.096026 0.131634 99.538502
16 17 0.000000 0.000000 0.000000 0.000000 0.000000 0.000000 0.000000 0.000000 0.000000 0.000000 0.000000 0.000000
16 18 2.687154 15.375728 14.546743 21.670150 9.929746 4.391059 1.926506 0.928016 0.479271 0.371518 0.272016 27.422092
16 19 3.125843 9.657621 4.610351 6.807168 9.339626 16.729680 15.604073 8.770597 2.604334 0.996846 0.460293 21.293570
16 20 2.304348 7.918102 4.291485 5.742268 6.557571 9.741788 9.335327 9.759279 10.062671 9.370771 5.252266 19.664123
16 21 1.674107 6.414489 3.316071 4.680945 6.229785 10.687455 9.325785 7.679340 6.518351 7.336406 6.793194 29.344075
16 22 0.809894 1.322304 1.619382 2.639896 4.463996 7.691177 14.887992 11.130362 10.198324 7.813833 7.712766 29.710075
16 23 1.885752 2.546426 2.379707 3.265761 5.213459 8.441106 15.083098 10.787547 10.202404 8.070600 7.808571 24.315568
16 24 0.297990 0.707425 1.170331 1.992632 3.340510 5.522835 10.887095 8.957497 10.163676 9.235808 10.497600 37.226600
16 25 0.077651 0.185469 0.301916 0.507006 1.037207 2.494131 6.791621 6.602910 8.587179 9.136353 11.982147 52.296411
16 26 0.275840 0.806374 1.387784 1.965657 2.755179 4.422840 8.841524 7.025916 7.477969 7.058514 9.175612 48.806792
16 27 0.553459 1.694203 2.353517 2.500899 2.890461 4.349172 8.510157 6.500464 6.449646 5.786538 7.449900 50.961581
16 28 0.030743 0.093584 0.188397 0.315923 0.627402 1.414998 2.506369 3.319298 3.931598 4.721493 5.404335 77.445862
16 29 0.021002 0.060946 0.112126 0.177071 0.356205 0.890011 1.790477 2.618149 3.306431 4.120057 4.817609 81.729917
16 30 0.100364 0.425925 0.905797 1.090208 1.206779 1.669261 2.230427 2.555667 2.852371 3.397779 4.140996 79.424427
16 31 0.041832 0.167492 0.391894 0.553994 0.708868 1.099390 1.627564 2.000434 2.250100 2.671814 3.292955 85.193664
16 32 0.008538 0.018554 0.029136 0.046068 0.090290 0.208358 0.410890 0.669911 1.023454 1.533373 2.063869 93.897560
16 33 0.014586 0.033165 0.053664 0.081065 0.136896 0.253274 0.408380 0.588373 0.846554 1.239439 1.701087 94.643520
16 34 0.046766 0.094121 0.129552 0.171129 0.245404 0.373888 0.526744 0.709574 0.963047 1.310062 1.706434 93.723278
16 35 0.016058 0.030971 0.045334 0.065445 0.100512 0.167646 0.247298 0.328946 0.440506 0.634794 0.900170 97.022318
16 36 0.018272 0.028564 0.032909 0.042547 0.061643 0.093882 0.126329 0.158726 0.206242 0.290881 0.405353 98.534655
16 37 0.018752 0.031156 0.038553 0.048406 0.064209 0.093911 0.126831 0.154520 0.185456 0.244171 0.325869 98.668167
16 38 0.013368 0.028754 0.043146 0.052218 0.061272 0.089562 0.129200 0.159982 0.185492 0.242651 0.335724 98.658630
16 39 0.012481 0.029010 0.044657 0.050691 0.055990 0.077963 0.109009 0.130856 0.147699 0.189405 0.259776 98.892464
16 40 0.002518 0.004570 0.006649 0.008901 0.012795 0.019629 0.027126 0.033520 0.039778 0.051708 0.068637 99.724169
16 41 0.002217 0.003676 0.004687 0.006353 0.010483 0.017158 0.023392 0.028991 0.036520 0.049768 0.066217 99.750536
16 42 0.001894 0.003103 0.004251 0.005982 0.009384 0.014813 0.020554 0.026261 0.032856 0.044443 0.060074 99.776384
16 43 0.001983 0.003886 0.005488 0.007109 0.010330 0.015643 0.021036 0.026357 0.033423 0.046396 0.064465 99.763880
16 44 0.001049 0.001882 0.002955 0.004418 0.006910 0.011333 0.016831 0.022099 0.026408 0.034562 0.046754 99.824798
16 45 0.002783 0.005400 0.007103 0.008612 0.012069 0.018020 0.023850 0.029477 0.036989 0.050667 0.068873 99.736159
16 46 0.001620 0.002858 0.004408 0.006391 0.009752 0.015731 0.022838 0.029035 0.033407 0.042268 0.055116 99.776575
16 47 0.003071 0.006688 0.010202 0.012610 0.016131 0.022512 0.029513 0.035795 0.042126 0.053503 0.068959 99.698887
16 48 0.003642 0.005847 0.007432 0.009538 0.013798 0.020131 0.025979 0.031275 0.036777 0.046493 0.058902 99.740187
16 49 0.001428 0.002428 0.003485 0.005122 0.008456 0.013172 0.017586 0.021605 0.025805 0.032829 0.040879 99.827206
16 50 0.002751 0.003918 0.004553 0.006110 0.009836 0.014408 0.017976 0.021780 0.026801 0.034162 0.041750 99.815954
16 51 0.001273 0.002086 0.002894 0.004195 0.006728 0.010008 0.013075 0.016195 0.019627 0.024924 0.030895 99.868099
16 52 0.001102 0.001715 0.002239 0.003243 0.005439 0.008195 0.010613 0.013169 0.016213 0.020748 0.025563 99.891760
16 53 0.001124 0.001645 0.002090 0.003063 0.005130 0.007491 0.009502 0.011776 0.014467 0.018263 0.022152 99.903298
16 54 0.000915 0.001404 0.001837 0.002682 0.004464 0.006579 0.008438 0.010458 0.012811 0.016269 0.019883 99.914257
16 55 0.001117 0.001636 0.002031 0.002903 0.004787 0.006934 0.008742 0.010771 0.013228 0.016757 0.020372 99.910721
16 56 0.000874 0.001471 0.001956 0.002674 0.004242 0.006371 0.008369 0.010296 0.012458 0.015995 0.020039 99.915258
16 57 0.000878 0.001316 0.001706 0.002509 0.004232 0.006306 0.008173 0.010234 0.012731 0.016459 0.020494 99.914963
16 58 0.000874 0.001309 0.001693 0.002510 0.004336 0.006604 0.008654 0.010917 0.013791 0.018054 0.022713 99.908542
16 59 0.001002 0.001566 0.002084 0.003055 0.005156 0.007933 0.010584 0.013425 0.016936 0.022225 0.028174 99.887863
16 60 0.001122 0.001782 0.002395 0.003551 0.006114 0.009600 0.012884 0.016301 0.020608 0.026999 0.033970 99.864672
16 61 0.001863 0.003096 0.004203 0.005936 0.009659 0.014920 0.019736 0.023961 0.028644 0.035919 0.044161 99.807903
16 62 0.002510 0.004143 0.005413 0.007398 0.011847 0.017889 0.022648 0.026454 0.031175 0.039123 0.048086 99.783308
16 63 0.005031 0.008298 0.010234 0.012485 0.017407 0.024658 0.030682 0.035159 0.039939 0.048407 0.058480 99.709223
16 64 0.002330 0.004489 0.006162 0.007927 0.011753 0.018112 0.024064 0.028732 0.034130 0.044153 0.057044 99.761101
16 65 0.001495 0.003317 0.005609 0.007439 0.009630 0.014431 0.021043 0.026910 0.031307 0.040221 0.054267 99.784336
16 66 0.001541 0.003084 0.004337 0.005645 0.008440 0.013398 0.018839 0.024205 0.030820 0.042226 0.057109 99.790352
16 67 0.001214 0.002112 0.003028 0.004351 0.006810 0.010988 0.016107 0.021483 0.027076 0.036864 0.050249 99.819716
16 68 0.001029 0.002077 0.003121 0.004421 0.007000 0.011183 0.015631 0.020330 0.026581 0.037699 0.053139 99.817793
16 69 0.001081 0.001802 0.002543 0.003774 0.006268 0.010164 0.014415 0.019017 0.024635 0.034295 0.047124 99.834883
16 70 0.001888 0.002767 0.003440 0.005167 0.009163 0.014430 0.019025 0.024232 0.031643 0.043074 0.056189 99.788981
16 71 0.001240 0.002774 0.004456 0.005938 0.008647 0.013735 0.019704 0.024962 0.030303 0.040406 0.054924 99.792911
16 72 0.002149 0.003101 0.003766 0.005541 0.009713 0.015077 0.019434 0.024310 0.031512 0.042887 0.056072 99.786436
16 73 0.000829 0.001515 0.002339 0.003647 0.006276 0.010595 0.015653 0.021029 0.027169 0.037294 0.050474 99.823181
16 74 0.001939 0.003711 0.005430 0.007604 0.011603 0.017348 0.022917 0.028974 0.037412 0.050634 0.067488 99.744943
16 75 0.001229 0.002414 0.003825 0.005538 0.008759 0.015227 0.024060 0.032394 0.039542 0.052094 0.069636 99.745285
16 76 0.002451 0.006286 0.011264 0.014675 0.017987 0.023651 0.029989 0.035913 0.043426 0.056849 0.076281 99.681229
16 77 0.001485 0.003116 0.005093 0.007118 0.011024 0.020428 0.033323 0.042122 0.047405 0.061174 0.082691 99.685024
16 78 0.002437 0.005516 0.008267 0.010457 0.015819 0.026572 0.036421 0.043694 0.054186 0.074557 0.101214 99.620863
16 79 0.002151 0.003942 0.005711 0.008133 0.013484 0.023037 0.033357 0.042628 0.054069 0.073882 0.099087 99.640522
16 80 0.002043 0.003622 0.004976 0.006976 0.011591 0.019094 0.026562 0.034110 0.044723 0.062289 0.083634 99.700378
16 81 0.001600 0.002703 0.003776 0.005675 0.009810 0.016004 0.022129 0.028954 0.038862 0.054887 0.074429 99.741169
16 82 0.001426 0.002465 0.003540 0.005171 0.008398 0.013864 0.020298 0.027340 0.036214 0.051459 0.072367 99.757460
16 83 0.001568 0.003119 0.004549 0.006048 0.009133 0.014923 0.021795 0.029126 0.038834 0.055924 0.079901 99.735081
16 84 0.001381 0.002322 0.003226 0.004724 0.007875 0.012793 0.017985 0.023462 0.030608 0.042915 0.058793 99.793917
16 85 0.002014 0.003337 0.004462 0.006181 0.009686 0.015421 0.021943 0.029266 0.038737 0.054425 0.075304 99.739222
16 86 0.000916 0.001853 0.002802 0.003903 0.006117 0.010213 0.015259 0.020755 0.028039 0.041687 0.062041 99.806414
16 87 0.001100 0.001914 0.002820 0.004279 0.007030 0.011054 0.015485 0.020480 0.026718 0.037247 0.051521 99.820351
16 88 0.002813 0.004274 0.005027 0.006796 0.011102 0.017331 0.023158 0.029760 0.039282 0.054413 0.073019 99.733024
16 89 0.001746 0.002833 0.003661 0.005195 0.008590 0.013232 0.017330 0.021445 0.026786 0.035790 0.046859 99.816530
16 90 0.001008 0.001674 0.002231 0.003356 0.005933 0.009794 0.013785 0.018209 0.023932 0.033102 0.044262 99.842715
16 91 0.000580 0.001192 0.001889 0.002895 0.005251 0.009333 0.013781 0.018356 0.024864 0.037381 0.055386 99.829090
16 92 0.001815 0.003727 0.005033 0.005944 0.008310 0.012716 0.017315 0.021519 0.026554 0.036238 0.049867 99.810958
16 93 0.001778 0.002658 0.003018 0.004055 0.006835 0.010703 0.013747 0.016340 0.019720 0.025877 0.033022 99.862244
16 94 0.001446 0.002558 0.003334 0.004354 0.006716 0.010279 0.013770 0.017362 0.022159 0.030754 0.042355 99.844915
16 95 0.000805 0.001650 0.002504 0.003569 0.005920 0.009758 0.013669 0.017470 0.022482 0.032160 0.046070 99.843942
16 96 0.002056 0.003116 0.003746 0.005013 0.007917 0.011844 0.015291 0.018802 0.023096 0.030210 0.038951 99.839960
16 97 0.001877 0.002728 0.003312 0.004727 0.007973 0.011991 0.015252 0.018508 0.022591 0.028988 0.036078 99.845978
16 98 0.002052 0.003727 0.005223 0.006908 0.009837 0.013871 0.017986 0.022406 0.027881 0.037185 0.049937 99.802990
16 99 0.001457 0.002523 0.003475 0.004832 0.007566 0.011647 0.015869 0.020270 0.025499 0.034331 0.046083 99.826448
16 100 0.001502 0.002430 0.003230 0.004584 0.007446 0.011442 0.015262 0.019232 0.024130 0.032044 0.041602 99.837099
16 101 0.001992 0.002986 0.003678 0.005147 0.008505 0.012897 0.016794 0.020947 0.026432 0.034707 0.044053 99.821867
16 102 0.001554 0.002649 0.003708 0.005305 0.008483 0.012888 0.017206 0.021760 0.027481 0.036789 0.048563 99.813618
16 103 0.002063 0.003357 0.004197 0.005526 0.008510 0.012813 0.016846 0.021085 0.026655 0.035787 0.047255 99.815907
16 104 0.001229 0.002091 0.002928 0.004235 0.007000 0.011333 0.015818 0.020169 0.025178 0.033889 0.045193 99.830937
16 105 0.001912 0.003439 0.004717 0.006396 0.009744 0.014833 0.020048 0.025609 0.033022 0.045546 0.062262 99.772474
16 106 0.001423 0.002881 0.004297 0.005656 0.008173 0.013168 0.019221 0.024887 0.030903 0.042673 0.060245 99.786469
16 107 0.000748 0.001382 0.001993 0.003038 0.005595 0.010250 0.015515 0.021189 0.029069 0.043270 0.062200 99.805750
16 108 0.001040 0.002262 0.003698 0.005034 0.007119 0.011610 0.017707 0.024040 0.031314 0.045665 0.068294 99.782215
16 109 0.000692 0.001482 0.002244 0.003133 0.005229 0.009575 0.014877 0.020374 0.027932 0.042673 0.063840 99.807945
16 110 0.001824 0.002899 0.003943 0.005874 0.009673 0.015487 0.021888 0.029546 0.040058 0.057518 0.080954 99.730337
16 111 0.001230 0.001939 0.002614 0.004203 0.007954 0.013591 0.019271 0.026509 0.038181 0.057804 0.083077 99.743627
16 112 0.002409 0.003834 0.004898 0.007065 0.011856 0.019114 0.026683 0.036071 0.049912 0.072111 0.101124 99.664927
16 113 0.001762 0.003070 0.004449 0.006859 0.011834 0.019498 0.027692 0.037202 0.050083 0.070002 0.094951 99.672598
16 114 0.001186 0.001961 0.002781 0.004371 0.007773 0.013116 0.019193 0.026615 0.036508 0.052274 0.072894 99.761330
16 115 0.000741 0.001448 0.002219 0.003372 0.005882 0.010164 0.015205 0.021243 0.030008 0.045497 0.067345 99.796877
16 116 0.001582 0.002611 0.003548 0.005088 0.008012 0.012006 0.016222 0.021338 0.028080 0.039502 0.055670 99.806342
16 117 0.002842 0.004694 0.006039 0.008254 0.012598 0.018528 0.024619 0.032647 0.044648 0.063474 0.088213 99.693447
16 118 0.002099 0.003240 0.003997 0.005537 0.009053 0.013978 0.018607 0.023655 0.030270 0.041248 0.055376 99.792936
16 119 0.000957 0.001612 0.002133 0.003139 0.005479 0.009007 0.012691 0.016978 0.022658 0.031974 0.043987 99.849388
16 120 0.000456 0.001048 0.001825 0.002823 0.004838 0.008530 0.013131 0.018091 0.024408 0.036464 0.054971 99.833410
16 121 0.001647 0.003917 0.006056 0.007144 0.008630 0.012043 0.016668 0.021876 0.028230 0.039554 0.057101 99.797134
16 122 0.001055 0.001833 0.002430 0.003397 0.005609 0.009152 0.012812 0.016337 0.020151 0.026845 0.035585 99.864796
16 123 0.000416 0.000730 0.000995 0.001584 0.003325 0.006601 0.010189 0.013802 0.018485 0.026881 0.037437 99.879555
16 124 0.000909 0.002230 0.003833 0.005254 0.007298 0.010818 0.015135 0.020338 0.027337 0.039091 0.056396 99.811362
16 125 0.001989 0.003123 0.003689 0.004914 0.008085 0.013340 0.018587 0.023548 0.029155 0.038578 0.050637 99.804352
16 126 0.001359 0.003004 0.004541 0.005715 0.007834 0.011665 0.016010 0.020464 0.026093 0.036164 0.050452 99.816698
16 127 0.000455 0.001003 0.001789 0.002965 0.005427 0.009809 0.014870 0.019638 0.025079 0.035222 0.049996 99.833750
16 128 0.002178 0.003815 0.004935 0.006546 0.010053 0.015331 0.020390 0.025558 0.032243 0.042803 0.056014 99.780134
16 129 0.002833 0.004256 0.005071 0.006784 0.010929 0.016852 0.022068 0.027019 0.033462 0.044118 0.056902 99.769707
16 130 0.002467 0.003849 0.004728 0.006539 0.010836 0.016627 0.021515 0.026571 0.033833 0.045281 0.058370 99.769385
16 131 0.002332 0.003467 0.004396 0.006497 0.010950 0.016029 0.019739 0.023746 0.029498 0.038686 0.049448 99.795208
16 132 0.001395 0.002778 0.003998 0.005306 0.008072 0.013099 0.018589 0.023453 0.028801 0.038507 0.051699 99.804303
16 133 0.002542 0.004471 0.005600 0.007006 0.010657 0.016772 0.021820 0.025177 0.029227 0.037822 0.049275 99.789631
16 134 0.003248 0.005628 0.007629 0.009653 0.012552 0.017900 0.023617 0.028207 0.032079 0.040336 0.052361 99.766789
16 135 0.002837 0.005669 0.006601 0.007088 0.009494 0.014709 0.019634 0.023220 0.028112 0.038712 0.053891 99.790031
16 136 0.003042 0.004864 0.006497 0.008723 0.011971 0.017378 0.023140 0.028267 0.033546 0.044264 0.059876 99.758434
16 137 0.002310 0.005018 0.007296 0.008955 0.011738 0.017111 0.022940 0.028137 0.034509 0.047040 0.065717 99.749228
16 138 0.002796 0.005433 0.008226 0.010788 0.013880 0.020429 0.029529 0.039577 0.050809 0.070837 0.101282 99.646410
16 139 0.003370 0.005788 0.007051 0.008835 0.013321 0.021545 0.030463 0.040150 0.053807 0.077650 0.110130 99.627890
16 140 0.002139 0.003897 0.005813 0.008510 0.013576 0.022566 0.033248 0.044874 0.059363 0.084268 0.118617 99.603131
16 141 0.002757 0.005117 0.007155 0.009784 0.015397 0.025100 0.036145 0.048191 0.063796 0.089414 0.123433 99.573712
16 142 0.002783 0.006000 0.009908 0.013765 0.019795 0.031861 0.047017 0.062443 0.080539 0.112823 0.160012 99.453056
17 18 0.000000 0.000000 0.000000 0.000000 0.000000 0.000000 0.000000 0.000000 0.000000 0.000000 0.000000 0.000000
17 19 3.101479 17.211809 16.236503 24.644085 12.266689 5.686338 2.510918 1.150554 0.528644 0.358725 0.232691 16.071562
17 20 4.164501 12.331742 5.549501 7.759226 10.102562 17.688212 17.062769 10.100881 2.892040 0.965549 0.381252 11.001766
17 21 1.419180 6.102828 4.229115 6.118779 6.946803 10.513455 10.512131 11.367679 12.362301 11.876066 6.488485 12.063180
17 22 1.611954 5.654786 3.145694 5.891019 11.143888 20.869179 15.499754 9.527609 6.040339 5.280692 3.736054 11.599032
17 23 1.799954 2.116959 2.425909 4.731647 9.074683 14.394501 22.074537 13.061698 8.872149 5.244316 4.063930 12.139715
17 24 0.249203 0.412810 0.536674 1.056988 2.731422 6.821856 15.720983 12.425013 13.658046 13.001047 12.973204 20.412753
17 25 0.059435 0.084244 0.127461 0.312503 0.697259 1.383264 3.658446 4.691417 9.840963 13.509778 18.964972 46.670259
17 26 0.101515 0.210028 0.352170 0.663300 1.405279 3.173226 8.291262 8.077300 10.873029 12.170923 16.257951 38.424014
17 27 0.212053 0.427839 0.640408 1.102537 1.945948 3.898536 8.936509 7.310039 7.380821 7.043804 9.779988 51.321518
17 28 0.013192 0.022304 0.036381 0.084442 0.207603 0.568863 1.754139 1.958974 2.908778 3.901496 7.114043 81.429788
17 29 0.005135 0.008777 0.014559 0.032053 0.076581 0.179969 0.339561 0.577287 0.993502 1.843577 3.152883 92.776117
17 30 0.015064 0.031818 0.055005 0.101473 0.224549 0.553015 1.074125 1.598463 2.104043 2.889015 3.815525 87.537905
17 31 0.006868 0.015167 0.027968 0.051428 0.102416 0.238678 0.488383 0.807979 1.171026 1.728821 2.463026 92.898239
17 32 0.001860 0.002967 0.004665 0.009407 0.019682 0.041321 0.075230 0.129273 0.221283 0.409363 0.734923 98.350021
17 33 0.003515 0.005775 0.008493 0.015043 0.028381 0.054487 0.091026 0.144512 0.235937 0.408243 0.675750 98.328840
17 34 0.006248 0.010417 0.016266 0.029115 0.053483 0.098372 0.160131 0.241343 0.357856 0.548696 0.807384 97.670688
17 35 0.006348 0.009843 0.013048 0.020448 0.033464 0.055760 0.083950 0.120669 0.175230 0.269698 0.407142 98.804403
17 36 0.007197 0.010319 0.013423 0.020681 0.031588 0.045855 0.061197 0.078993 0.102041 0.141084 0.194278 99.293343
17 37 0.014501 0.019637 0.022406 0.030467 0.041946 0.055918 0.069739 0.084224 0.101721 0.131105 0.169849 99.258486
17 38 0.008146 0.013173 0.016511 0.021693 0.030297 0.045236 0.062392 0.076732 0.091043 0.118642 0.156994 99.359138
17 39 0.005632 0.009102 0.012047 0.016524 0.023611 0.036165 0.051910 0.064555 0.074082 0.093218 0.121051 99.492106
17 40 0.007980 0.011102 0.013059 0.018072 0.026256 0.036158 0.045461 0.053563 0.062271 0.077768 0.097496 99.550815
17 41 0.001459 0.002126 0.002912 0.004428 0.007044 0.010365 0.013751 0.017440 0.021448 0.027765 0.035818 99.855446
17 42 0.001702 0.002255 0.002721 0.004108 0.007034 0.010389 0.013074 0.016382 0.021219 0.028798 0.037623 99.854694
17 43 0.001082 0.001753 0.002476 0.003634 0.005790 0.009219 0.013141 0.017286 0.021620 0.029143 0.039642 99.855215
17 44 0.001404 0.001889 0.002315 0.003573 0.006170 0.009318 0.011921 0.015075 0.019532 0.026741 0.035390 99.866675
17 45 0.001348 0.002203 0.003141 0.004582 0.007213 0.011542 0.016541 0.021646 0.026513 0.035162 0.047349 99.822762
17 46 0.002275 0.002905 0.003476 0.005373 0.009229 0.013830 0.017343 0.021389 0.026907 0.035977 0.046721 99.814575
17 47 0.002564 0.004444 0.006309 0.008562 0.012633 0.019417 0.026806 0.033097 0.037745 0.046100 0.057140 99.745186
17 48 0.004340 0.005333 0.006086 0.008647 0.013554 0.019224 0.023714 0.028524 0.033771 0.042275 0.052563 99.761966
17 49 0.001865 0.002622 0.003454 0.005340 0.008977 0.013038 0.016478 0.020457 0.025185 0.031845 0.038833 99.831903
17 50 0.002495 0.003076 0.003856 0.006094 0.010083 0.013792 0.016806 0.020694 0.025046 0.030777 0.036801 99.830482
17 51 0.001865 0.002590 0.003192 0.004629 0.007534 0.010649 0.013214 0.016230 0.019792 0.024557 0.029366 99.866387
17 52 0.001155 0.001634 0.002162 0.003311 0.005540 0.007975 0.010201 0.012870 0.015838 0.019817 0.023891 99.895607
17 53 0.001195 0.001583 0.001962 0.002988 0.005053 0.007121 0.008878 0.011138 0.013789 0.017186 0.020486 99.908624
17 54 0.000966 0.001363 0.001746 0.002635 0.004419 0.006284 0.007905 0.009885 0.012189 0.015248 0.018245 99.919113
17 55 0.001054 0.001421 0.001765 0.002663 0.004443 0.006246 0.007816 0.009773 0.012009 0.014951 0.017855 99.920010
17 56 0.000849 0.001321 0.001695 0.002381 0.003870 0.005711 0.007368 0.009107 0.011091 0.014118 0.017395 99.925095
17 57 0.000926 0.001249 0.001564 0.002382 0.004038 0.005786 0.007350 0.009291 0.011559 0.014588 0.017667 99.923600
17 58 0.000950 0.001309 0.001669 0.002559 0.004379 0.006327 0.008060 0.010216 0.012889 0.016463 0.020109 99.915073
17 59 0.001248 0.001757 0.002216 0.003304 0.005532 0.008016 0.010219 0.012839 0.016058 0.020397 0.024897 99.893518
17 60 0.001497 0.002146 0.002780 0.004158 0.006903 0.010117 0.012998 0.016167 0.019829 0.024767 0.029912 99.868723
17 61 0.002631 0.003939 0.005053 0.007067 0.010923 0.015287 0.018733 0.022090 0.026022 0.031791 0.038050 99.818416
17 62 0.003121 0.004655 0.005887 0.008042 0.012113 0.016838 0.020454 0.023896 0.028087 0.034652 0.041923 99.800337
17 63 0.004408 0.006190 0.007429 0.010414 0.016283 0.022743 0.026718 0.029447 0.032626 0.038523 0.044962 99.760258
17 64 0.000945 0.001577 0.002377 0.003740 0.006360 0.010859 0.016165 0.021108 0.025569 0.033440 0.043441 99.834419
17 65 0.001070 0.001744 0.002271 0.003277 0.005611 0.009516 0.013666 0.017383 0.021205 0.027759 0.035687 99.860813
17 66 0.000428 0.000699 0.001057 0.001737 0.003099 0.005451 0.008524 0.012078 0.015911 0.022780 0.032446 99.895786
17 67 0.000901 0.001209 0.001524 0.002469 0.004381 0.006573 0.008482 0.011040 0.014799 0.020816 0.028272 99.899535
17 68 0.000405 0.000661 0.000976 0.001612 0.002954 0.005152 0.007880 0.011208 0.015133 0.021680 0.030400 99.901942
17 69 0.000952 0.001284 0.001648 0.002690 0.004789 0.007248 0.009471 0.012463 0.016611 0.022885 0.030388 99.889570
17 70 0.001471 0.001909 0.002467 0.004053 0.007064 0.010442 0.013705 0.018021 0.023265 0.030546 0.039115 99.847947
17 71 0.001187 0.002320 0.003322 0.004464 0.006934 0.010927 0.015055 0.018816 0.022968 0.030243 0.039832 99.843933
17 72 0.001599 0.002023 0.002639 0.004321 0.007250 0.010463 0.013728 0.018116 0.023198 0.030221 0.038720 99.847717
17 73 0.000666 0.001011 0.001388 0.002276 0.004182 0.006685 0.009139 0.012235 0.016658 0.023709 0.032431 99.889620
17 74 0.000655 0.001019 0.001541 0.002620 0.004696 0.007850 0.011749 0.016694 0.022767 0.032319 0.044677 99.853414
17 75 0.000799 0.001143 0.001467 0.002352 0.004341 0.007160 0.010032 0.013770 0.019582 0.029659 0.043123 99.866574
17 76 0.000799 0.001333 0.001962 0.003115 0.005666 0.010600 0.017369 0.024792 0.032160 0.042731 0.054879 99.804596
17 77 0.001150 0.001643 0.002213 0.003629 0.006694 0.011312 0.016354 0.022527 0.030827 0.043313 0.057840 99.802494
17 78 0.001364 0.002228 0.003247 0.005141 0.009053 0.015730 0.023641 0.031314 0.038921 0.051593 0.068323 99.749445
17 79 0.001839 0.002634 0.003647 0.006097 0.011257 0.017961 0.023959 0.031114 0.041316 0.056360 0.073603 99.730205
17 80 0.001827 0.002633 0.003579 0.005702 0.009777 0.014926 0.020070 0.026529 0.034936 0.046943 0.061139 99.771938
17 81 0.001302 0.001905 0.002706 0.004451 0.007634 0.011655 0.015902 0.021497 0.028926 0.040011 0.053681 99.810333
17 82 0.001221 0.001745 0.002294 0.003602 0.006215 0.009715 0.013343 0.017986 0.024455 0.034612 0.047405 99.837408
17 83 0.000881 0.001451 0.002030 0.003039 0.005149 0.008556 0.012461 0.016982 0.022835 0.033002 0.046849 99.846767
17 84 0.001106 0.001621 0.002214 0.003479 0.005788 0.008659 0.011618 0.015353 0.020176 0.027632 0.036908 99.865446
17 85 0.001517 0.002126 0.002730 0.004180 0.006953 0.010356 0.013706 0.018075 0.024060 0.033278 0.044947 99.838072
17 86 0.000476 0.000828 0.001251 0.001953 0.003397 0.005782 0.008661 0.011917 0.015828 0.022910 0.033100 99.893898
17 87 0.001087 0.001563 0.002066 0.003249 0.005466 0.008058 0.010661 0.014085 0.018464 0.024886 0.032739 99.877678
17 88 0.001409 0.001994 0.002696 0.004338 0.007399 0.011026 0.014549 0.018978 0.024534 0.032958 0.043634 99.836489
17 89 0.001300 0.001893 0.002535 0.004069 0.006937 0.009810 0.012103 0.015033 0.018973 0.024768 0.031284 99.871294
17 90 0.000548 0.000835 0.001230 0.002154 0.004037 0.006345 0.008643 0.011490 0.015020 0.020418 0.026880 99.902397
17 91 0.000209 0.000329 0.000499 0.000916 0.001976 0.003797 0.006157 0.009195 0.013063 0.019466 0.027833 99.916561
17 92 0.000874 0.001441 0.002029 0.003137 0.005368 0.008336 0.011163 0.014156 0.017724 0.023477 0.030561 99.881739
17 93 0.000824 0.001150 0.001557 0.002594 0.004599 0.006693 0.008493 0.010735 0.013529 0.017639 0.022151 99.910038
17 94 0.000550 0.000833 0.001173 0.001917 0.003420 0.005381 0.007466 0.010029 0.013176 0.018195 0.024577 99.913282
17 95 0.000278 0.000445 0.000665 0.001164 0.002365 0.004295 0.006639 0.009549 0.013120 0.018970 0.026554 99.915956
17 96 0.001107 0.001522 0.002023 0.003296 0.005763 0.008364 0.010591 0.013416 0.016918 0.022000 0.027709 99.887287
17 97 0.001148 0.001620 0.002112 0.003305 0.005710 0.008274 0.010405 0.013026 0.016405 0.021348 0.026789 99.889856
17 98 0.000973 0.001500 0.002079 0.003224 0.005568 0.008696 0.011889 0.015442 0.019413 0.025582 0.033089 99.872540
17 99 0.000856 0.001288 0.001791 0.002862 0.005050 0.007938 0.010901 0.014401 0.018491 0.024805 0.032503 99.879110
17 100 0.001272 0.001814 0.002399 0.003735 0.006388 0.009462 0.012238 0.015585 0.019697 0.025698 0.032436 99.869276
17 101 0.001671 0.002298 0.002933 0.004492 0.007540 0.010797 0.013545 0.016980 0.021447 0.027762 0.034666 99.855867
17 102 0.001334 0.001981 0.002680 0.004118 0.006953 0.010411 0.013659 0.017565 0.022505 0.029782 0.038210 99.850802
17 103 0.001577 0.002209 0.002871 0.004416 0.007396 0.010940 0.014101 0.017806 0.022273 0.029039 0.037007 99.850365
17 104 0.001311 0.001892 0.002508 0.003914 0.006733 0.010141 0.013215 0.016960 0.021894 0.029226 0.037586 99.854618
17 105 0.001216 0.001847 0.002565 0.003988 0.006758 0.010735 0.014887 0.019366 0.024396 0.032907 0.044310 99.837025
17 106 0.001203 0.001848 0.002432 0.003716 0.006515 0.010393 0.013897 0.017789 0.023225 0.032167 0.042888 99.843929
17 107 0.000343 0.000542 0.000839 0.001454 0.002743 0.005187 0.008627 0.012861 0.017784 0.027270 0.041634 99.880716
17 108 0.000786 0.001196 0.001577 0.002605 0.005161 0.008950 0.012423 0.016529 0.022726 0.032844 0.044718 99.850482
17 109 0.000264 0.000480 0.000782 0.001302 0.002338 0.004535 0.007797 0.011570 0.015607 0.024109 0.037908 99.893308
17 110 0.001350 0.001771 0.002242 0.003752 0.006902 0.010761 0.014237 0.019241 0.027190 0.039611 0.054940 99.818008
17 111 0.000733 0.001099 0.001582 0.002797 0.005335 0.008870 0.012732 0.018302 0.026741 0.040484 0.058622 99.822704
17 112 0.001875 0.002785 0.003695 0.005763 0.009743 0.015007 0.020386 0.027801 0.038496 0.054691 0.075562 99.744194
17 113 0.001622 0.002485 0.003554 0.005894 0.010288 0.015858 0.021722 0.029865 0.040953 0.056165 0.074038 99.737553
17 114 0.001149 0.001690 0.002339 0.003863 0.006870 0.010691 0.014667 0.020238 0.028051 0.039543 0.053651 99.817245
17 115 0.000426 0.000723 0.001074 0.001768 0.003345 0.005988 0.009191 0.013150 0.018404 0.027715 0.041001 99.877213
17 116 0.001245 0.001790 0.002303 0.003517 0.005819 0.008489 0.011064 0.014535 0.019181 0.026360 0.035659 99.870037
17 117 0.001505 0.002236 0.003018 0.004663 0.007672 0.011369 0.015258 0.020615 0.028022 0.039685 0.055526 99.810434
17 118 0.001294 0.001813 0.002339 0.003678 0.006291 0.009022 0.011281 0.014415 0.018890 0.025758 0.034099 99.871119
17 119 0.000412 0.000628 0.000918 0.001593 0.002981 0.004713 0.006481 0.008823 0.011961 0.017135 0.023994 99.920359
17 120 0.000162 0.000258 0.000378 0.000687 0.001508 0.002978 0.004947 0.007762 0.011925 0.019318 0.029459 99.920616
17 121 0.000511 0.000927 0.001382 0.002164 0.003929 0.006990 0.010674 0.014388 0.017961 0.023970 0.032192 99.884912
17 122 0.000473 0.000714 0.001013 0.001714 0.003080 0.004646 0.006161 0.008216 0.010999 0.015569 0.021630 99.925781
17 123 0.000124 0.000178 0.000257 0.000503 0.001123 0.002068 0.003213 0.004956 0.007616 0.012346 0.019131 99.948484
17 124 0.000239 0.000425 0.000691 0.001274 0.002620 0.004964 0.008089 0.012161 0.017300 0.025430 0.036148 99.890658
17 125 0.000741 0.001070 0.001491 0.002582 0.004863 0.007674 0.010292 0.013690 0.018505 0.026271 0.036277 99.876539
17 126 0.000393 0.000692 0.001038 0.001683 0.003183 0.005647 0.008531 0.011833 0.015936 0.022923 0.032525 99.895616
17 127 0.000175 0.000284 0.000444 0.000857 0.001958 0.003995 0.006858 0.010886 0.016545 0.025961 0.038325 99.893711
17 128 0.001066 0.001755 0.002641 0.004361 0.007587 0.011798 0.016175 0.021447 0.028074 0.037780 0.049876 99.817440
17 129 0.001820 0.002739 0.003608 0.005438 0.009078 0.013300 0.016833 0.020916 0.026535 0.035249 0.045769 99.818720
17 130 0.001363 0.002080 0.002949 0.004713 0.008163 0.012368 0.016299 0.021007 0.027177 0.036348 0.046839 99.820692
17 131 0.002299 0.002997 0.003793 0.006087 0.010458 0.014877 0.018531 0.023304 0.029237 0.036706 0.044389 99.807323
17 132 0.000812 0.001444 0.002162 0.003336 0.005802 0.009867 0.014341 0.018720 0.023403 0.031377 0.041610 99.847122
17 133 0.002427 0.003747 0.005341 0.007800 0.011314 0.015895 0.020362 0.024734 0.028835 0.035754 0.044660 99.799130
17 134 0.004418 0.005748 0.006219 0.008553 0.013039 0.017549 0.020538 0.024078 0.029109 0.036829 0.045618 99.788307
17 135 0.000758 0.001484 0.002942 0.004846 0.006537 0.009867 0.014657 0.019225 0.022716 0.029728 0.040262 99.846977
17 136 0.003264 0.003250 0.003295 0.005339 0.009742 0.014107 0.016928 0.020844 0.026917 0.036065 0.046019 99.814232
17 137 0.000900 0.001672 0.002807 0.004275 0.006246 0.009949 0.015238 0.020981 0.026178 0.034680 0.046723 99.830353
17 138 0.001880 0.002744 0.003522 0.005430 0.009412 0.015278 0.020907 0.026792 0.034368 0.047704 0.065773 99.766190
17 139 0.001743 0.002590 0.003526 0.005420 0.008909 0.014265 0.020074 0.026746 0.035162 0.049610 0.069773 99.762182
17 140 0.002082 0.003068 0.004172 0.006505 0.010794 0.016905 0.023407 0.031489 0.042174 0.059328 0.082253 99.717823
17 141 0.002191 0.003214 0.004395 0.006946 0.011758 0.018102 0.024717 0.033200 0.044662 0.062136 0.084329 99.704348
17 142 0.002564 0.004437 0.006233 0.008944 0.014308 0.023973 0.035131 0.046674 0.060107 0.083202 0.114969 99.599460
18 19 0.000000 0.000000 0.000000 0.000000 0.000000 0.000000 0.000000 0.000000 0.000000 0.000000 0.000000 0.000000
18 20 3.234554 18.872077 18.764520 28.613029 13.802149 6.063173 2.539055 1.015041 0.379266 0.207643 0.104805 6.404691
18 21 5.630149 18.378888 7.720508 9.964723 12.174885 18.433506 14.249213 6.572787 1.650740 0.530525 0.181644 4.512431
18 22 5.334785 21.407721 12.866472 15.318331 12.808738 11.398224 6.889835 4.569500 3.387857 2.389090 1.045593 2.583857
18 23 9.089361 22.208741 7.354122 9.837334 14.534576 18.803207 8.759027 3.307811 1.451771 0.999412 0.602972 3.051665
18 24 1.948596 3.200965 2.995046 3.652651 6.259880 14.211021 28.100234 16.098701 9.428116 4.773130 2.975589 6.356072
18 25 0.183128 0.389520 0.520370 1.117772 4.148554 12.711636 25.212534 14.685377 11.619232 9.447745 8.050382 11.913748
18 26 0.548018 1.556090 3.032395 5.215630 6.420117 7.185817 12.400792 11.318697 15.078169 11.662058 9.080627 16.501592
18 27 0.846302 3.669942 5.622501 4.321991 3.856972 4.858853 8.522207 6.649494 8.993418 11.008822 15.547272 26.102224
18 28 0.043058 0.138051 0.288664 0.572275 1.215196 3.203032 8.824680 7.870802 8.695677 8.887847 12.793268 47.467452
18 29 0.020019 0.055306 0.098654 0.189075 0.465928 1.610948 5.869197 6.290148 7.464400 7.450825 10.559600 59.925902
18 30 0.039586 0.166271 0.405508 0.646529 1.010677 1.812968 2.910791 3.949208 5.021732 6.437380 7.870754 69.728594
18 31 0.013843 0.054772 0.135780 0.216481 0.346468 0.719232 1.374957 2.109174 2.852469 3.847014 5.066159 83.263647
18 32 0.002752 0.005817 0.009540 0.016091 0.031064 0.073325 0.159851 0.313100 0.593110 1.122766 1.938460 95.734127
18 33 0.003999 0.008630 0.014593 0.023847 0.041220 0.079988 0.141713 0.234814 0.395119 0.699131 1.185829 97.171114
18 34 0.009160 0.017516 0.026379 0.040728 0.067051 0.118102 0.191861 0.300272 0.477446 0.768173 1.163356 96.819954
18 35 0.004720 0.008573 0.012912 0.019940 0.031359 0.054053 0.087607 0.134560 0.207732 0.340560 0.547022 98.550956
18 36 0.005897 0.008771 0.010878 0.016064 0.025317 0.038935 0.054035 0.073034 0.101570 0.152014 0.224230 99.289253
18 37 0.008425 0.012990 0.015974 0.021684 0.030627 0.043636 0.057498 0.071167 0.087714 0.118727 0.163589 99.367969
18 38 0.006674 0.012948 0.018053 0.022377 0.027768 0.039449 0.055415 0.070830 0.087733 0.120571 0.172080 99.366104
18 39 0.004472 0.008600 0.011967 0.015148 0.020190 0.030009 0.042475 0.052972 0.063734 0.085771 0.119842 99.544823
18 40 0.003729 0.006151 0.008148 0.011112 0.016000 0.023193 0.031378 0.038642 0.045917 0.058948 0.076480 99.680302
18 41 0.003700 0.005705 0.007044 0.009828 0.015217 0.022364 0.029445 0.035967 0.043720 0.057028 0.073509 99.696472
18 42 0.000881 0.001370 0.001876 0.002786 0.004585 0.007102 0.009729 0.012718 0.016383 0.022574 0.030921 99.889078
18 43 0.001073 0.002013 0.002853 0.003908 0.005988 0.009129 0.012388 0.016005 0.020963 0.029843 0.042323 99.853514
18 44 0.000687 0.001179 0.001795 0.002780 0.004565 0.007439 0.010975 0.014943 0.019022 0.026014 0.035988 99.874613
18 45 0.001559 0.003026 0.004285 0.005774 0.008957 0.014041 0.019193 0.024555 0.031540 0.043757 0.059864 99.783447
18 46 0.001076 0.001809 0.002742 0.004331 0.007587 0.013059 0.019416 0.025333 0.029967 0.038148 0.049063 99.807472
18 47 0.003093 0.007007 0.011237 0.014135 0.017566 0.023551 0.030142 0.036024 0.041685 0.052339 0.067500 99.695720
18 48 0.003770 0.006083 0.007755 0.010023 0.014523 0.021138 0.027215 0.032639 0.038118 0.047992 0.060765 99.729980
18 49 0.001189 0.002012 0.003002 0.004641 0.007902 0.012437 0.016914 0.021325 0.025874 0.032855 0.040597 99.831255
18 50 0.002466 0.003485 0.004150 0.005809 0.009623 0.014187 0.017633 0.021186 0.025732 0.032675 0.040051 99.823003
18 51 0.001229 0.002058 0.002887 0.004145 0.006553 0.009632 0.012484 0.015351 0.018458 0.023366 0.028958 99.874878
18 52 0.000991 0.001546 0.002036 0.002949 0.004916 0.007404 0.009645 0.012039 0.014770 0.018874 0.023294 99.901537
18 53 0.000962 0.001415 0.001795 0.002615 0.004385 0.006432 0.008188 0.010183 0.012509 0.015883 0.019394 99.916239
18 54 0.000784 0.001211 0.001584 0.002312 0.003852 0.005659 0.007262 0.009030 0.011026 0.013956 0.017005 99.926321
18 55 0.000915 0.001350 0.001694 0.002436 0.003989 0.005722 0.007205 0.008900 0.010859 0.013688 0.016611 99.926628
18 56 0.000705 0.001228 0.001653 0.002230 0.003445 0.005076 0.006641 0.008176 0.009807 0.012528 0.015715 99.932796
18 57 0.000750 0.001116 0.001434 0.002100 0.003490 0.005099 0.006543 0.008165 0.010014 0.012752 0.015677 99.932858
18 58 0.000777 0.001141 0.001444 0.002136 0.003646 0.005406 0.006963 0.008754 0.010966 0.014140 0.017485 99.927139
18 59 0.000889 0.001379 0.001824 0.002693 0.004478 0.006672 0.008715 0.010973 0.013660 0.017586 0.021874 99.909261
18 60 0.001026 0.001637 0.002174 0.003173 0.005298 0.008100 0.010733 0.013504 0.016859 0.021746 0.027070 99.888678
18 61 0.001441 0.002408 0.003331 0.004902 0.008243 0.012789 0.016824 0.020230 0.023641 0.028574 0.033759 99.843857
18 62 0.002104 0.003496 0.004713 0.006718 0.010897 0.016601 0.020952 0.023592 0.025976 0.030667 0.036039 99.818247
18 63 0.006952 0.011681 0.012414 0.012863 0.015840 0.020282 0.023474 0.026052 0.029548 0.036100 0.043964 99.760832
18 64 0.001678 0.003586 0.005568 0.007445 0.010618 0.016104 0.021483 0.024920 0.027704 0.033890 0.042436 99.804564
18 65 0.001090 0.002659 0.004772 0.006268 0.007670 0.010811 0.015401 0.019703 0.023014 0.028982 0.038169 99.841463
18 66 0.000677 0.001325 0.001964 0.002806 0.004576 0.007894 0.012040 0.016449 0.021518 0.030096 0.041325 99.859331
18 67 0.000574 0.000948 0.001353 0.002075 0.003469 0.005631 0.008232 0.011277 0.014844 0.021010 0.029533 99.901056
18 68 0.000551 0.001056 0.001546 0.002237 0.003672 0.006030 0.008724 0.012000 0.016564 0.024480 0.035425 99.887716
18 69 0.000556 0.000886 0.001226 0.001887 0.003243 0.005253 0.007457 0.010104 0.013479 0.019332 0.027234 99.909344
18 70 0.000888 0.001270 0.001628 0.002592 0.004750 0.007574 0.010233 0.013538 0.018076 0.025196 0.033885 99.880369
18 71 0.000583 0.001289 0.002087 0.002901 0.004484 0.007464 0.011198 0.014769 0.018215 0.024569 0.033736 99.878704
18 72 0.001041 0.001475 0.001884 0.002958 0.005311 0.008379 0.011151 0.014452 0.018902 0.026013 0.034797 99.873638
18 73 0.000422 0.000717 0.001059 0.001704 0.003042 0.005137 0.007630 0.010648 0.014377 0.020553 0.028819 99.905895
18 74 0.000923 0.001623 0.002358 0.003593 0.005943 0.009300 0.012771 0.017120 0.023376 0.033395 0.046799 99.842800
18 75 0.000600 0.001040 0.001554 0.002425 0.004073 0.006772 0.010320 0.014916 0.020850 0.030801 0.044687 99.861958
18 76 0.000995 0.002080 0.003432 0.005161 0.008148 0.012962 0.018481 0.024632 0.032540 0.044747 0.060282 99.786537
18 77 0.000838 0.001472 0.002195 0.003408 0.005907 0.010305 0.015838 0.022232 0.030075 0.042665 0.058807 99.806261
18 78 0.001340 0.002775 0.004322 0.006130 0.009686 0.015890 0.022726 0.029350 0.037622 0.051842 0.071033 99.747286
18 79 0.001397 0.002331 0.003325 0.005130 0.008949 0.014889 0.021418 0.028924 0.038751 0.053857 0.072489 99.748539
18 80 0.001268 0.002106 0.002926 0.004383 0.007487 0.012134 0.016952 0.022500 0.030081 0.042092 0.056983 99.801090
18 81 0.001127 0.001770 0.002426 0.003776 0.006560 0.010371 0.014264 0.019208 0.026213 0.036873 0.049788 99.827624
18 82 0.000908 0.001489 0.002043 0.003015 0.004978 0.007984 0.011338 0.015286 0.020563 0.029638 0.042110 99.860646
18 83 0.000880 0.001650 0.002359 0.003269 0.005145 0.008362 0.012063 0.016139 0.021535 0.031283 0.045195 99.852122
18 84 0.000858 0.001401 0.001910 0.002821 0.004650 0.007199 0.009801 0.012778 0.016648 0.023245 0.031918 99.886774
18 85 0.001225 0.001972 0.002625 0.003706 0.005727 0.008700 0.012116 0.016421 0.022258 0.031859 0.044675 99.848719
18 86 0.000593 0.001145 0.001703 0.002430 0.003863 0.006248 0.009040 0.012162 0.016185 0.023587 0.034529 99.888513
18 87 0.000752 0.001290 0.001913 0.002939 0.004748 0.007148 0.009756 0.012778 0.016289 0.021971 0.029517 99.890901
18 88 0.002260 0.003472 0.004057 0.005283 0.008090 0.011814 0.015165 0.019145 0.024913 0.034165 0.045762 99.825874
18 89 0.001190 0.001948 0.002549 0.003641 0.005922 0.008778 0.011187 0.013658 0.016796 0.022096 0.028620 99.883617
18 90 0.000546 0.000885 0.001224 0.001937 0.003511 0.005796 0.008207 0.010914 0.014104 0.019136 0.025279 99.908459
18 91 0.000428 0.000859 0.001319 0.001940 0.003327 0.005618 0.008133 0.010883 0.014607 0.021697 0.032170 99.899023
18 92 0.001094 0.002270 0.003293 0.004113 0.005665 0.008352 0.011291 0.014114 0.017332 0.023488 0.032537 99.876451
18 93 0.000776 0.001173 0.001502 0.002254 0.003910 0.006144 0.008207 0.010300 0.012689 0.016640 0.021322 99.915081
18 94 0.000579 0.000973 0.001325 0.001930 0.003250 0.005272 0.007527 0.010120 0.013383 0.018976 0.026500 99.910166
18 95 0.000501 0.000983 0.001475 0.002120 0.003473 0.005721 0.008287 0.011288 0.015432 0.023139 0.034410 99.893171
18 96 0.001119 0.001739 0.002236 0.003192 0.005213 0.007979 0.010563 0.013369 0.016817 0.022654 0.030115 99.885002
18 97 0.001019 0.001504 0.001910 0.002834 0.004888 0.007515 0.009846 0.012439 0.015666 0.020779 0.026737 99.894863
18 98 0.001074 0.001828 0.002527 0.003618 0.005772 0.008853 0.012076 0.015735 0.020291 0.027885 0.037919 99.862420
18 99 0.001097 0.001881 0.002606 0.003691 0.005787 0.008819 0.011959 0.015502 0.019844 0.027198 0.037079 99.864540
18 100 0.001116 0.001811 0.002469 0.003607 0.005926 0.009114 0.012223 0.015570 0.019512 0.025858 0.033614 99.869179
18 101 0.001481 0.002247 0.002840 0.004053 0.006712 0.010190 0.013340 0.016797 0.021175 0.027963 0.035979 99.857227
18 102 0.001184 0.001940 0.002722 0.004057 0.006661 0.010220 0.013821 0.017906 0.022973 0.031030 0.041153 99.846336
18 103 0.001633 0.002619 0.003342 0.004627 0.007345 0.011103 0.014589 0.018414 0.023344 0.031287 0.041131 99.840569
18 104 0.001102 0.001833 0.002558 0.003759 0.006215 0.009902 0.013738 0.017815 0.022602 0.030478 0.040543 99.849455
18 105 0.001639 0.002957 0.004029 0.005421 0.008226 0.012574 0.017021 0.021649 0.027579 0.037959 0.052012 99.808933
18 106 0.001115 0.002163 0.003259 0.004547 0.006888 0.011049 0.015945 0.020780 0.025870 0.035305 0.049004 99.824076
18 107 0.000662 0.001192 0.001714 0.002611 0.004737 0.008633 0.013136 0.018218 0.025323 0.038227 0.055562 99.829982
18 108 0.000962 0.001992 0.003269 0.004575 0.006318 0.009729 0.014387 0.019573 0.025323 0.036314 0.053873 99.823689
18 109 0.000537 0.001153 0.001748 0.002443 0.003977 0.007141 0.010997 0.015069 0.020383 0.031194 0.047812 99.857550
18 110 0.000902 0.001432 0.002089 0.003392 0.005784 0.009418 0.013670 0.019254 0.027070 0.040381 0.059081 99.817528
18 111 0.000613 0.000936 0.001281 0.002187 0.004385 0.007892 0.011772 0.017208 0.026027 0.041335 0.061981 99.824379
18 112 0.001037 0.001702 0.002365 0.003697 0.006557 0.011163 0.016488 0.023537 0.033714 0.050303 0.072980 99.776457
18 113 0.000869 0.001474 0.002139 0.003439 0.006206 0.010467 0.015330 0.021792 0.031096 0.045869 0.065303 99.796015
18 114 0.000663 0.001076 0.001534 0.002455 0.004361 0.007185 0.010463 0.014861 0.020851 0.030416 0.043253 99.862881
18 115 0.000394 0.000731 0.001103 0.001727 0.003039 0.005171 0.007752 0.011159 0.016219 0.025327 0.038703 99.888672
18 116 0.000733 0.001193 0.001668 0.002544 0.004193 0.006397 0.008818 0.011921 0.015847 0.022155 0.030724 99.893808
18 117 0.001415 0.002291 0.003065 0.004482 0.007172 0.010718 0.014376 0.019226 0.026063 0.036996 0.052029 99.822164
18 118 0.001111 0.001727 0.002238 0.003237 0.005303 0.007996 0.010651 0.013784 0.017633 0.023724 0.031563 99.881031
18 119 0.000508 0.000852 0.001137 0.001670 0.002868 0.004611 0.006484 0.008774 0.011812 0.016813 0.023345 99.921125
18 120 0.000255 0.000528 0.000875 0.001396 0.002460 0.004372 0.006873 0.009811 0.013425 0.020194 0.030716 99.909094
18 121 0.000873 0.002204 0.003808 0.004705 0.005317 0.006976 0.009569 0.012763 0.016617 0.023432 0.034386 99.879351
18 122 0.000502 0.000867 0.001208 0.001809 0.003102 0.005042 0.007125 0.009293 0.011587 0.015401 0.020425 99.923639
18 123 0.000189 0.000313 0.000441 0.000745 0.001560 0.003027 0.004803 0.006958 0.009792 0.014704 0.021336 99.936132
18 124 0.000407 0.000919 0.001578 0.002394 0.003667 0.005695 0.008302 0.011765 0.016609 0.025016 0.037954 99.885699
18 125 0.000923 0.001405 0.001744 0.002563 0.004471 0.007390 0.010508 0.014185 0.018815 0.026191 0.035887 99.875919
18 126 0.000526 0.001005 0.001518 0.002277 0.003836 0.006289 0.009099 0.012415 0.016823 0.024403 0.035095 99.886711
18 127 0.000280 0.000540 0.000888 0.001511 0.002860 0.005216 0.008228 0.011959 0.017060 0.026185 0.039607 99.885664
18 128 0.000921 0.001559 0.002174 0.003308 0.005729 0.009468 0.013595 0.018468 0.024857 0.034849 0.047743 99.837329
18 129 0.001595 0.002489 0.003286 0.004797 0.007966 0.012308 0.016366 0.020646 0.025973 0.034594 0.045438 99.824543
18 130 0.001781 0.002702 0.003381 0.004959 0.008613 0.013361 0.017293 0.021626 0.027865 0.037738 0.049188 99.811493
18 131 0.002151 0.003146 0.004064 0.006111 0.010165 0.014849 0.018703 0.022973 0.028290 0.036322 0.045791 99.807436
18 132 0.001325 0.002718 0.004000 0.005273 0.007782 0.012235 0.017070 0.021568 0.026690 0.035935 0.048500 99.816906
18 133 0.002452 0.004097 0.005212 0.006854 0.010412 0.015824 0.020699 0.025013 0.030066 0.039087 0.050675 99.789609
18 134 0.002718 0.004568 0.006661 0.009560 0.013045 0.017772 0.023015 0.028340 0.033279 0.041532 0.052962 99.766546
18 135 0.002042 0.003707 0.004545 0.005597 0.008342 0.013566 0.019144 0.023903 0.029069 0.038669 0.051662 99.799757
18 136 0.002766 0.004158 0.005527 0.007882 0.011379 0.016167 0.021215 0.026614 0.032555 0.042692 0.056545 99.772499
18 137 0.001772 0.003887 0.005936 0.007580 0.009747 0.013970 0.019193 0.024454 0.030441 0.041596 0.058480 99.782947
18 138 0.002515 0.004944 0.007374 0.009572 0.012272 0.017670 0.024943 0.033102 0.042567 0.059444 0.085272 99.700327
18 139 0.002087 0.003694 0.004884 0.006611 0.010468 0.017344 0.024848 0.032877 0.043899 0.063856 0.092226 99.697207
18 140 0.001740 0.003091 0.004536 0.006728 0.010967 0.018237 0.026863 0.036849 0.049645 0.071152 0.100883 99.669309
18 141 0.002155 0.003763 0.005133 0.007236 0.011796 0.019461 0.028307 0.038504 0.051735 0.073711 0.103788 99.654409
18 142 0.002600 0.005407 0.008485 0.011685 0.016942 0.027013 0.039411 0.052693 0.069028 0.098461 0.142572 99.525700
19 20 0.000000 0.000000 0.000000 0.000000 0.000000 0.000000 0.000000 0.000000 0.000000 0.000000 0.000000 0.000000
19 21 3.477691 21.126441 21.824382 30.410544 12.240006 4.905814 1.859142 0.655790 0.213750 0.099212 0.041898 3.145332
19 22 15.689777 34.463235 10.159726 9.360346 8.656347 9.721249 5.973146 2.492644 0.696873 0.238842 0.074703 2.473113
19 23 8.954064 30.966128 20.369623 19.495016 8.272329 4.688615 2.435627 1.456082 0.917101 0.645237 0.335768 1.464409
19 24 2.672435 9.303934 4.053731 7.363211 18.509651 34.181785 14.527831 3.844365 1.353157 0.956595 0.587668 2.645639
19 25 0.155441 0.187982 0.237991 0.709359 3.719550 17.593671 39.565887 18.126771 7.806297 3.956358 2.550770 5.389924
19 26 0.207651 0.387647 0.546666 1.299900 5.165833 19.457034 36.907150 15.852688 7.442167 4.312473 3.074935 5.345855
19 27 0.275962 0.567241 1.208016 2.940917 3.802304 4.750758 12.040987 16.624739 26.353852 14.963908 7.141674 9.329642
19 28 0.016108 0.065532 0.123904 0.182779 0.425020 1.057240 2.835071 3.240645 8.066716 17.700149 33.275775 33.011062
19 29 0.005945 0.012440 0.022046 0.051437 0.118986 0.351102 1.416910 2.247158 5.034094 9.026816 20.375097 61.337970
19 30 0.009689 0.022038 0.042444 0.092183 0.206025 0.633594 2.446900 3.050223 4.301858 5.706149 12.035749 71.453146
19 31 0.002554 0.005789 0.011483 0.023732 0.049024 0.115186 0.256830 0.536994 1.078914 2.172794 3.967920 91.778780
19 32 0.000880 0.001562 0.002548 0.004899 0.009373 0.019568 0.038490 0.074664 0.147374 0.317591 0.665512 98.717540
19 33 0.001479 0.002626 0.004118 0.007277 0.012533 0.022173 0.037268 0.062948 0.109915 0.208122 0.393388 99.138153
19 34 0.002723 0.004495 0.006659 0.011373 0.019414 0.033041 0.052617 0.083919 0.138746 0.242192 0.411457 98.993364
19 35 0.002998 0.004705 0.006141 0.009399 0.015214 0.024593 0.036397 0.052555 0.078051 0.126166 0.203505 99.440275
19 36 0.003750 0.005427 0.006847 0.010284 0.015938 0.023145 0.030762 0.039880 0.052101 0.073913 0.105388 99.632561
19 37 0.006649 0.009554 0.011106 0.015056 0.021184 0.028319 0.035297 0.042811 0.052147 0.068322 0.090030 99.619526
19 38 0.004631 0.008372 0.010994 0.013868 0.018264 0.025849 0.034805 0.042540 0.050307 0.066296 0.090737 99.633339
19 39 0.003111 0.005304 0.006958 0.009213 0.013015 0.019143 0.026423 0.032619 0.038185 0.049447 0.066223 99.730358
19 40 0.003156 0.004772 0.005808 0.007978 0.011866 0.016521 0.021012 0.025035 0.029393 0.037181 0.046964 99.790314
19 41 0.003290 0.004909 0.005915 0.008074 0.011871 0.016245 0.020531 0.024665 0.029173 0.036661 0.045801 99.792866
19 42 0.003391 0.004886 0.005831 0.008321 0.012902 0.017945 0.022490 0.027054 0.032546 0.041616 0.052382 99.770635
19 43 0.000988 0.001703 0.002313 0.003131 0.004708 0.007047 0.009505 0.012129 0.015235 0.020769 0.028545 99.893929
19 44 0.000955 0.001445 0.001892 0.002838 0.004782 0.007402 0.009869 0.012533 0.015741 0.021134 0.028053 99.893356
19 45 0.001520 0.002706 0.003799 0.005175 0.007846 0.012176 0.016941 0.021846 0.027205 0.036480 0.049004 99.815300
19 46 0.001557 0.002356 0.003199 0.004990 0.008707 0.013802 0.018351 0.022558 0.026939 0.034613 0.044194 99.818731
19 47 0.003614 0.007412 0.010815 0.013189 0.016789 0.023168 0.030260 0.036582 0.042286 0.052729 0.067354 99.695797
19 48 0.004117 0.005998 0.007384 0.009993 0.014937 0.021280 0.026857 0.032261 0.037728 0.046692 0.057696 99.735054
19 49 0.001578 0.002472 0.003411 0.005213 0.008894 0.013427 0.017225 0.020999 0.025323 0.031915 0.038935 99.830606
19 50 0.002880 0.003706 0.004306 0.006167 0.010012 0.014011 0.017032 0.020666 0.025163 0.031353 0.037563 99.827139
19 51 0.001711 0.002672 0.003435 0.004778 0.007445 0.010455 0.012883 0.015470 0.018583 0.023220 0.028081 99.871269
19 52 0.001125 0.001685 0.002204 0.003230 0.005300 0.007688 0.009800 0.012134 0.014670 0.018289 0.022028 99.901846
19 53 0.001107 0.001530 0.001886 0.002801 0.004703 0.006635 0.008196 0.010126 0.012405 0.015456 0.018381 99.916777
19 54 0.000872 0.001285 0.001653 0.002454 0.004063 0.005745 0.007159 0.008837 0.010776 0.013441 0.016016 99.927702
19 55 0.000954 0.001332 0.001627 0.002382 0.003925 0.005498 0.006805 0.008403 0.010260 0.012784 0.015250 99.930780
19 56 0.000694 0.001163 0.001529 0.002087 0.003306 0.004872 0.006280 0.007651 0.009137 0.011592 0.014338 99.937346
19 57 0.000769 0.001091 0.001370 0.002035 0.003397 0.004830 0.006064 0.007548 0.009258 0.011653 0.014087 99.937897
19 58 0.000760 0.001090 0.001381 0.002077 0.003535 0.005077 0.006381 0.007983 0.009974 0.012734 0.015545 99.933464
19 59 0.000907 0.001339 0.001717 0.002543 0.004230 0.006100 0.007734 0.009681 0.012089 0.015464 0.019026 99.919167
19 60 0.000962 0.001457 0.001948 0.002953 0.004966 0.007336 0.009532 0.012074 0.015133 0.019264 0.023544 99.900835
19 61 0.001588 0.002481 0.003294 0.004751 0.007626 0.011097 0.014106 0.017109 0.020461 0.025166 0.030245 99.862076
19 62 0.002096 0.003399 0.004486 0.006199 0.009452 0.013342 0.016405 0.019248 0.022649 0.027966 0.033863 99.840897
19 63 0.003878 0.005974 0.007282 0.009465 0.013641 0.018802 0.022461 0.024962 0.027569 0.032774 0.039019 99.794169
19 64 0.001238 0.002250 0.003236 0.004572 0.007101 0.011244 0.015584 0.019412 0.023281 0.030265 0.039275 99.842545
19 65 0.000993 0.001968 0.003040 0.004142 0.005713 0.008516 0.011913 0.014983 0.017706 0.022860 0.030461 99.877707
19 66 0.000482 0.000847 0.001261 0.001944 0.003311 0.005624 0.008443 0.011568 0.015072 0.021341 0.030225 99.899880
19 67 0.000694 0.001059 0.001368 0.002053 0.003445 0.005216 0.006861 0.008827 0.011544 0.016170 0.022248 99.920519
19 68 0.000457 0.000793 0.001156 0.001761 0.002962 0.004897 0.007206 0.009971 0.013344 0.019273 0.027625 99.910551
19 69 0.000691 0.001002 0.001307 0.002054 0.003561 0.005344 0.006999 0.009167 0.012096 0.016701 0.022448 99.918629
19 70 0.001070 0.001447 0.001828 0.002897 0.005023 0.007479 0.009798 0.012851 0.016737 0.022463 0.029413 99.888994
19 71 0.000761 0.001645 0.002543 0.003364 0.004903 0.007550 0.010621 0.013604 0.016703 0.022329 0.030319 99.885657
19 72 0.001241 0.001708 0.002197 0.003460 0.005893 0.008566 0.010915 0.013950 0.017851 0.023643 0.030579 99.879999
19 73 0.000517 0.000834 0.001180 0.001903 0.003426 0.005457 0.007471 0.009860 0.013006 0.018117 0.024483 99.913744
19 74 0.000773 0.001260 0.001802 0.002797 0.004567 0.007055 0.009918 0.013694 0.018714 0.026841 0.038124 99.874453
19 75 0.000608 0.000959 0.001324 0.002088 0.003631 0.005843 0.008247 0.011242 0.015340 0.022479 0.032671 99.895573
19 76 0.000836 0.001489 0.002155 0.003204 0.005351 0.009035 0.013472 0.018551 0.024938 0.035673 0.050118 99.835177
19 77 0.000933 0.001556 0.002218 0.003423 0.005833 0.009479 0.013298 0.017449 0.022794 0.032314 0.045588 99.845116
19 78 0.001388 0.002537 0.003677 0.005231 0.008205 0.013101 0.018696 0.024868 0.032665 0.045325 0.061868 99.782442
19 79 0.001606 0.002500 0.003404 0.005231 0.008945 0.013961 0.018876 0.024824 0.033126 0.045863 0.061363 99.780300
19 80 0.001360 0.002106 0.002823 0.004300 0.007305 0.011284 0.015179 0.019972 0.026582 0.036556 0.048489 99.824047
19 81 0.001141 0.001749 0.002403 0.003784 0.006429 0.009644 0.012767 0.016779 0.022216 0.030246 0.039924 99.852920
19 82 0.000920 0.001426 0.001908 0.002881 0.004812 0.007397 0.010032 0.013197 0.017348 0.024019 0.032650 99.883409
19 83 0.000848 0.001499 0.002076 0.002864 0.004445 0.006948 0.009711 0.012735 0.016496 0.023142 0.032486 99.886749
19 84 0.000953 0.001459 0.001883 0.002711 0.004301 0.006267 0.008116 0.010280 0.013017 0.017508 0.023242 99.910260
19 85 0.001044 0.001611 0.002083 0.003004 0.004792 0.007083 0.009353 0.012150 0.015914 0.022101 0.030323 99.890537
19 86 0.000473 0.000871 0.001291 0.001870 0.002988 0.004812 0.006969 0.009352 0.012119 0.017128 0.024302 99.917822
19 87 0.000698 0.001100 0.001519 0.002358 0.003939 0.005819 0.007676 0.009981 0.012811 0.017163 0.022573 99.914365
19 88 0.001212 0.001744 0.002247 0.003413 0.005680 0.008358 0.010912 0.014173 0.018256 0.024267 0.031595 99.878139
19 89 0.000871 0.001351 0.001785 0.002719 0.004588 0.006678 0.008438 0.010530 0.013228 0.017392 0.022200 99.910221
19 90 0.000462 0.000725 0.001007 0.001628 0.002909 0.004493 0.006051 0.008009 0.010512 0.014450 0.019272 99.930483
19 91 0.000281 0.000471 0.000686 0.001130 0.002178 0.003854 0.005777 0.008055 0.010958 0.015916 0.022471 99.928222
19 92 0.000884 0.001563 0.002131 0.002924 0.004530 0.006921 0.009364 0.011808 0.014523 0.019151 0.025163 99.901039
19 93 0.000781 0.001130 0.001417 0.002157 0.003688 0.005372 0.006751 0.008404 0.010545 0.013898 0.017745 99.928108
19 94 0.000487 0.000766 0.001040 0.001619 0.002832 0.004385 0.005903 0.007789 0.010358 0.014677 0.020266 99.929874
19 95 0.000413 0.000713 0.001009 0.001553 0.002795 0.004765 0.006954 0.009512 0.012770 0.018364 0.025769 99.915386
19 96 0.001157 0.001652 0.002103 0.003165 0.005261 0.007701 0.009872 0.012526 0.015848 0.020884 0.026808 99.893021
19 97 0.001059 0.001515 0.001910 0.002904 0.005022 0.007395 0.009332 0.011680 0.014722 0.019212 0.024130 99.901117
19 98 0.000944 0.001513 0.002085 0.003149 0.005306 0.008211 0.011082 0.014361 0.018339 0.024785 0.032872 99.877348
19 99 0.001285 0.002045 0.002738 0.003963 0.006386 0.009599 0.012677 0.016182 0.020351 0.026809 0.034524 99.863441
19 100 0.001439 0.002198 0.002927 0.004331 0.007043 0.010268 0.013090 0.016380 0.020450 0.026540 0.033358 99.861976
19 101 0.001749 0.002519 0.003155 0.004608 0.007557 0.010985 0.013893 0.017373 0.021830 0.028241 0.035269 99.852818
19 102 0.001217 0.001904 0.002673 0.004203 0.007254 0.011086 0.014659 0.018926 0.024380 0.032412 0.041515 99.839769
19 103 0.001796 0.002685 0.003595 0.005418 0.008748 0.012768 0.016440 0.020891 0.026354 0.034392 0.043706 99.823208
19 104 0.001409 0.002210 0.003021 0.004563 0.007650 0.011695 0.015395 0.019600 0.025041 0.033503 0.043435 99.832474
19 105 0.001507 0.002596 0.003710 0.005403 0.008605 0.013324 0.018131 0.023133 0.028806 0.038110 0.050132 99.806541
19 106 0.001463 0.002620 0.003655 0.005110 0.007994 0.012448 0.016865 0.021407 0.027056 0.036585 0.048801 99.815989
19 107 0.000477 0.000829 0.001290 0.002150 0.004002 0.007407 0.011700 0.016696 0.022890 0.034319 0.050710 99.847531
19 108 0.001118 0.002022 0.002920 0.004286 0.006801 0.010559 0.014419 0.018960 0.025244 0.035568 0.049214 99.828890
19 109 0.000349 0.000665 0.001083 0.001730 0.003027 0.005653 0.009368 0.013695 0.018477 0.027706 0.041859 99.876385
19 110 0.001014 0.001443 0.001910 0.003154 0.005663 0.008757 0.011751 0.016166 0.023074 0.033891 0.047604 99.845573
19 111 0.000530 0.000789 0.001115 0.001966 0.003813 0.006324 0.008980 0.012958 0.019269 0.029966 0.044395 99.869901
19 112 0.000965 0.001508 0.002008 0.003091 0.005351 0.008642 0.012175 0.017061 0.024349 0.036235 0.052383 99.836233
19 113 0.000773 0.001234 0.001740 0.002795 0.004905 0.007862 0.011123 0.015640 0.022066 0.032161 0.045454 99.854250
19 114 0.000588 0.000917 0.001270 0.002047 0.003615 0.005667 0.007790 0.010681 0.014740 0.021290 0.029990 99.901408
19 115 0.000303 0.000535 0.000800 0.001273 0.002265 0.003809 0.005602 0.007843 0.010858 0.016345 0.024535 99.925835
19 116 0.000654 0.000991 0.001326 0.002051 0.003449 0.005100 0.006728 0.008852 0.011529 0.015791 0.021391 99.922138
19 117 0.001063 0.001661 0.002218 0.003298 0.005363 0.008024 0.010782 0.014395 0.019206 0.026898 0.037297 99.869791
19 118 0.000843 0.001250 0.001614 0.002456 0.004182 0.006125 0.007816 0.010027 0.013076 0.017819 0.023580 99.911209
19 119 0.000304 0.000480 0.000683 0.001132 0.002064 0.003234 0.004410 0.005937 0.007972 0.011386 0.015970 99.946430
19 120 0.000169 0.000295 0.000439 0.000728 0.001399 0.002524 0.003921 0.005766 0.008427 0.013519 0.021324 99.941492
19 121 0.000512 0.000970 0.001423 0.002035 0.003272 0.005433 0.008187 0.011173 0.014222 0.019339 0.026656 99.906777
19 122 0.000371 0.000580 0.000806 0.001301 0.002293 0.003554 0.004845 0.006458 0.008447 0.011767 0.016295 99.943283
19 123 0.000129 0.000196 0.000272 0.000488 0.001046 0.001909 0.002878 0.004262 0.006460 0.010547 0.016495 99.955318
19 124 0.000254 0.000475 0.000755 0.001262 0.002302 0.004029 0.006349 0.009541 0.013873 0.021056 0.031199 99.908907
19 125 0.000714 0.001091 0.001466 0.002338 0.004190 0.006587 0.008891 0.011703 0.015418 0.021440 0.029483 99.896679
19 126 0.000416 0.000768 0.001156 0.001790 0.003129 0.005176 0.007478 0.010247 0.014056 0.020665 0.029844 99.905279
19 127 0.000262 0.000465 0.000744 0.001331 0.002682 0.004907 0.007690 0.011291 0.016227 0.024591 0.036200 99.893612
19 128 0.001140 0.001860 0.002595 0.003997 0.006807 0.010552 0.014230 0.018517 0.024158 0.032928 0.044009 99.839209
19 129 0.002116 0.003253 0.004147 0.005857 0.009336 0.013410 0.016720 0.020550 0.025962 0.034307 0.044183 99.820158
19 130 0.001909 0.002939 0.003975 0.006065 0.010166 0.014732 0.018389 0.022765 0.029020 0.038357 0.048824 99.802860
19 131 0.003168 0.004248 0.005255 0.008049 0.013243 0.017766 0.020750 0.025062 0.031355 0.039628 0.048101 99.783371
19 132 0.001210 0.002355 0.003545 0.005004 0.007911 0.012924 0.018503 0.023683 0.028853 0.037615 0.048870 99.809526
19 133 0.002665 0.004216 0.005654 0.007906 0.011796 0.016967 0.021871 0.026891 0.032302 0.040773 0.051183 99.777774
19 134 0.003995 0.005875 0.006972 0.009434 0.014351 0.020165 0.024483 0.028900 0.034826 0.044268 0.055379 99.751351
19 135 0.001100 0.002226 0.003792 0.005572 0.008043 0.012649 0.018392 0.023823 0.028964 0.038420 0.051799 99.805218
19 136 0.003903 0.004575 0.004775 0.006919 0.011415 0.016245 0.019643 0.024122 0.031180 0.042476 0.056117 99.778629
19 137 0.001183 0.002428 0.003975 0.005552 0.007829 0.012253 0.017859 0.023414 0.029224 0.040224 0.056695 99.799368
19 138 0.002464 0.004064 0.005361 0.007500 0.011671 0.018342 0.025254 0.032347 0.041323 0.057701 0.081170 99.712803
19 139 0.001796 0.002954 0.004086 0.005968 0.009561 0.015656 0.022805 0.031178 0.042146 0.061316 0.088606 99.713930
19 140 0.002043 0.003331 0.004715 0.007219 0.011891 0.018797 0.026339 0.035733 0.048646 0.069700 0.098210 99.673380
19 141 0.002308 0.003773 0.005224 0.007815 0.012901 0.020288 0.028258 0.037959 0.050867 0.071300 0.098186 99.661121
19 142 0.003002 0.006027 0.008955 0.011927 0.017209 0.027443 0.039594 0.051916 0.066574 0.093533 0.133764 99.540058
20 21 0.000000 0.000000 0.000000 0.000000 0.000000 0.000000 0.000000 0.000000 0.000000 0.000000 0.000000 0.000000
20 22 3.730963 22.734272 25.088628 33.350292 9.494863 2.835781 0.920612 0.306646 0.094798 0.041243 0.016960 1.384941
20 23 18.736155 47.869040 11.937920 6.816226 4.295342 4.211132 2.820226 1.345114 0.400996 0.143062 0.043508 1.381279
20 24 2.535576 25.809584 28.763173 19.978461 7.378042 5.396237 3.602540 2.325720 1.449386 0.983918 0.461196 1.316169
20 25 0.643840 2.323274 1.048355 2.503614 13.323774 47.451317 21.901591 4.787708 1.327641 0.918084 0.595435 3.175367
20 26 0.120439 0.186380 0.253958 0.587383 2.531414 16.758784 50.357933 19.273897 4.609035 1.569390 0.848772 2.902617
20 27 0.051256 0.119849 0.171982 0.338589 1.702870 14.304520 48.165594 19.707386 6.222560 3.091870 2.172481 3.951044
20 28 0.008967 0.011044 0.027298 0.109422 0.222073 0.450325 2.620125 10.068174 40.405880 27.124764 10.804028 8.147903
20 29 0.004782 0.019942 0.028251 0.030519 0.065704 0.155704 0.418782 0.560318 2.226549 10.324272 37.770856 48.394320
20 30 0.005989 0.010310 0.015470 0.033800 0.067615 0.167738 0.566990 0.822393 1.880591 4.141643 14.751223 77.536237
20 31 0.001895 0.003442 0.005612 0.011915 0.021922 0.057382 0.198561 0.256549 0.449412 0.871778 3.140100 94.981434
20 32 0.000615 0.000921 0.001398 0.002944 0.005936 0.011642 0.021310 0.041032 0.082679 0.180873 0.387429 99.263222
20 33 0.000886 0.001404 0.002116 0.003890 0.006809 0.012105 0.020231 0.033895 0.057969 0.108934 0.204271 99.547489
20 34 0.001892 0.002779 0.003831 0.006698 0.011385 0.018463 0.027778 0.043131 0.069784 0.121484 0.209644 99.483130
20 35 0.001992 0.003020 0.003977 0.006310 0.010285 0.016219 0.023309 0.032864 0.047309 0.074786 0.119145 99.660784
20 36 0.003044 0.004105 0.004950 0.007671 0.012315 0.017624 0.022680 0.029322 0.039191 0.056827 0.081726 99.720547
20 37 0.005095 0.006816 0.007969 0.011528 0.017090 0.023030 0.028592 0.035000 0.043046 0.056720 0.074642 99.690470
20 38 0.004352 0.006684 0.007942 0.010608 0.015666 0.022895 0.030099 0.036520 0.043771 0.057651 0.076758 99.687055
20 39 0.003827 0.005771 0.006679 0.008782 0.013043 0.018985 0.024777 0.029690 0.035109 0.045764 0.060395 99.747181
20 40 0.003146 0.004299 0.005007 0.007148 0.010993 0.014983 0.018576 0.022170 0.026183 0.032872 0.040869 99.813755
20 41 0.002871 0.003914 0.004648 0.006768 0.010479 0.014167 0.017669 0.021476 0.025581 0.031674 0.038524 99.822227
20 42 0.002976 0.003974 0.004705 0.006960 0.010950 0.014812 0.018325 0.022331 0.027080 0.034286 0.042448 99.811153
20 43 0.003408 0.005100 0.006010 0.008361 0.013240 0.019413 0.025013 0.030177 0.036238 0.046794 0.059627 99.746620
20 44 0.000733 0.001039 0.001383 0.002212 0.003893 0.005999 0.008033 0.010457 0.013358 0.018027 0.023841 99.911024
20 45 0.001582 0.002350 0.002893 0.004164 0.007124 0.011290 0.015197 0.019578 0.025157 0.034072 0.044790 99.831802
20 46 0.001456 0.001981 0.002653 0.004376 0.007755 0.011960 0.015884 0.020481 0.025907 0.034477 0.045001 99.828072
20 47 0.003436 0.005716 0.007262 0.009591 0.014987 0.023079 0.030659 0.037519 0.044428 0.055230 0.067454 99.700642
20 48 0.004188 0.005164 0.006014 0.008885 0.014399 0.020308 0.024899 0.030456 0.037164 0.047152 0.058609 99.742756
20 49 0.001505 0.002153 0.002979 0.004799 0.008207 0.012030 0.015573 0.019972 0.025139 0.032155 0.039529 99.835962
20 50 0.002578 0.002985 0.003517 0.005572 0.009596 0.013259 0.015994 0.019902 0.024824 0.031154 0.037390 99.833229
20 51 0.001472 0.002098 0.002676 0.004003 0.006686 0.009543 0.011897 0.014756 0.018202 0.022840 0.027442 99.878384
20 52 0.001203 0.001624 0.002037 0.003118 0.005271 0.007450 0.009290 0.011667 0.014464 0.018174 0.021888 99.903814
20 53 0.001169 0.001463 0.001765 0.002756 0.004712 0.006468 0.007894 0.009902 0.012244 0.015168 0.017922 99.918537
20 54 0.000954 0.001300 0.001618 0.002471 0.004136 0.005674 0.006947 0.008660 0.010671 0.013241 0.015641 99.928688
20 55 0.001011 0.001268 0.001516 0.002355 0.004001 0.005467 0.006670 0.008347 0.010264 0.012649 0.014863 99.931593
20 56 0.000801 0.001226 0.001493 0.002052 0.003349 0.004921 0.006252 0.007639 0.009204 0.011622 0.014168 99.937275
20 57 0.000807 0.001046 0.001285 0.002005 0.003431 0.004753 0.005872 0.007393 0.009158 0.011443 0.013681 99.939125
20 58 0.000822 0.001074 0.001316 0.002050 0.003527 0.004914 0.006089 0.007717 0.009705 0.012216 0.014670 99.935896
20 59 0.000916 0.001227 0.001518 0.002343 0.003994 0.005626 0.007042 0.008951 0.011338 0.014457 0.017613 99.924979
20 60 0.000904 0.001249 0.001604 0.002534 0.004402 0.006432 0.008308 0.010686 0.013598 0.017448 0.021474 99.911362
20 61 0.001457 0.002040 0.002579 0.003928 0.006632 0.009493 0.011870 0.014797 0.018584 0.023649 0.028948 99.876022
20 62 0.001584 0.002234 0.002933 0.004593 0.007806 0.011419 0.014536 0.018013 0.022004 0.027402 0.033146 99.854326
20 63 0.003098 0.003953 0.004653 0.006951 0.011508 0.016224 0.019801 0.023741 0.028111 0.033557 0.038860 99.809549
20 64 0.001235 0.001913 0.002495 0.003643 0.006125 0.009890 0.013704 0.017574 0.021947 0.028953 0.037329 99.855188
20 65 0.000906 0.001483 0.001913 0.002690 0.004420 0.007206 0.010193 0.013162 0.016485 0.022000 0.028875 99.890667
20 66 0.000547 0.000819 0.001069 0.001676 0.003092 0.005275 0.007588 0.010309 0.013888 0.020045 0.028035 99.907658
20 67 0.000559 0.000788 0.001034 0.001682 0.002983 0.004531 0.006034 0.008001 0.010594 0.014720 0.019955 99.929119
20 68 0.000566 0.000856 0.001086 0.001652 0.003000 0.004943 0.006872 0.009230 0.012423 0.017812 0.024799 99.916762
20 69 0.000666 0.000915 0.001198 0.001951 0.003397 0.004997 0.006509 0.008577 0.011211 0.015233 0.020254 99.925091
20 70 0.001162 0.001405 0.001729 0.002898 0.005119 0.007240 0.009095 0.011934 0.015669 0.020795 0.026788 99.896166
20 71 0.000934 0.001784 0.002443 0.003210 0.004944 0.007669 0.010429 0.013027 0.015971 0.021250 0.028278 99.890061
20 72 0.001462 0.001716 0.002056 0.003372 0.005822 0.008176 0.010235 0.013348 0.017416 0.023014 0.029448 99.883934
20 73 0.000596 0.000877 0.001197 0.001986 0.003587 0.005431 0.007139 0.009402 0.012532 0.017341 0.023153 99.916762
20 74 0.000953 0.001338 0.001730 0.002758 0.004813 0.007373 0.009930 0.013401 0.018148 0.025475 0.034852 99.879231
20 75 0.000741 0.001040 0.001364 0.002222 0.003938 0.006085 0.008234 0.011084 0.015000 0.021339 0.029797 99.899158
20 76 0.001202 0.001831 0.002328 0.003455 0.006000 0.009834 0.013726 0.018140 0.023885 0.033213 0.045029 99.841358
20 77 0.001230 0.001792 0.002343 0.003596 0.006082 0.009562 0.013183 0.017515 0.023099 0.032293 0.044439 99.844864
20 78 0.001789 0.002827 0.003677 0.005304 0.008851 0.014142 0.019342 0.024775 0.031591 0.042591 0.056377 99.788734
20 79 0.002049 0.002758 0.003523 0.005609 0.009722 0.014545 0.019030 0.025004 0.033162 0.044738 0.058335 99.781529
20 80 0.001517 0.002104 0.002722 0.004303 0.007396 0.011003 0.014415 0.019092 0.025610 0.034947 0.045919 99.830973
20 81 0.001207 0.001649 0.002185 0.003596 0.006295 0.009250 0.012046 0.015929 0.021036 0.028101 0.036269 99.862434
20 82 0.000901 0.001252 0.001631 0.002596 0.004483 0.006745 0.009013 0.012028 0.016002 0.021910 0.029078 99.894364
20 83 0.000852 0.001333 0.001689 0.002414 0.004090 0.006546 0.008948 0.011515 0.014760 0.020369 0.027717 99.899765
20 84 0.000837 0.001159 0.001478 0.002294 0.003841 0.005535 0.007078 0.009067 0.011557 0.015374 0.020023 99.921757
20 85 0.000952 0.001309 0.001656 0.002544 0.004197 0.006079 0.007978 0.010570 0.013884 0.018827 0.025025 99.906978
20 86 0.000470 0.000748 0.000989 0.001486 0.002654 0.004344 0.006032 0.007945 0.010448 0.014792 0.020521 99.929573
20 87 0.000678 0.000961 0.001301 0.002137 0.003675 0.005247 0.006766 0.008913 0.011615 0.015479 0.020042 99.923187
20 88 0.001279 0.001571 0.001929 0.003179 0.005598 0.007938 0.010013 0.013139 0.017140 0.022387 0.028244 99.887586
20 89 0.000779 0.001075 0.001386 0.002274 0.004037 0.005779 0.007246 0.009305 0.012028 0.015864 0.020059 99.920168
20 90 0.000414 0.000593 0.000817 0.001401 0.002601 0.003930 0.005207 0.006975 0.009254 0.012669 0.016745 99.939392
20 91 0.000348 0.000506 0.000666 0.001120 0.002261 0.003903 0.005533 0.007530 0.010266 0.014739 0.020177 99.932951
20 92 0.001015 0.001569 0.001943 0.002755 0.004613 0.007064 0.009189 0.011284 0.013772 0.017963 0.023029 99.905806
20 93 0.000755 0.000975 0.001231 0.002030 0.003549 0.005049 0.006332 0.008093 0.010273 0.013453 0.017039 99.931215
20 94 0.000471 0.000664 0.000888 0.001475 0.002672 0.004051 0.005399 0.007264 0.009726 0.013553 0.018328 99.935512
20 95 0.000439 0.000670 0.000890 0.001444 0.002828 0.004885 0.006947 0.009385 0.012634 0.018005 0.024546 99.917326
20 96 0.001114 0.001468 0.001864 0.003008 0.005248 0.007601 0.009593 0.012249 0.015609 0.020450 0.025911 99.895886
20 97 0.000984 0.001316 0.001680 0.002710 0.004816 0.007048 0.008920 0.011425 0.014671 0.019350 0.024413 99.902670
20 98 0.000984 0.001418 0.001857 0.002939 0.005301 0.008303 0.011086 0.014520 0.018948 0.025711 0.033456 99.875475
20 99 0.001487 0.002088 0.002612 0.003962 0.006910 0.010568 0.013708 0.017192 0.021142 0.027159 0.033913 99.859255
20 100 0.001524 0.002151 0.002778 0.004284 0.007248 0.010594 0.013429 0.016877 0.021117 0.027279 0.034067 99.858652
20 101 0.001789 0.002321 0.002831 0.004421 0.007624 0.011044 0.013909 0.017774 0.022742 0.029463 0.036580 99.849499
20 102 0.001342 0.001874 0.002518 0.004114 0.007304 0.011044 0.014538 0.019112 0.024975 0.033158 0.042283 99.837734
20 103 0.002108 0.002754 0.003454 0.005522 0.009646 0.014118 0.017763 0.022458 0.028324 0.036449 0.045227 99.812176
20 104 0.001620 0.002286 0.002971 0.004634 0.008073 0.012349 0.016200 0.020962 0.027185 0.036429 0.047088 99.820200
20 105 0.001829 0.002680 0.003498 0.005389 0.009415 0.014934 0.020077 0.025475 0.031416 0.040751 0.052091 99.792446
20 106 0.001709 0.002584 0.003282 0.004778 0.008037 0.012933 0.017563 0.022461 0.028500 0.038526 0.050990 99.808638
20 107 0.000757 0.001100 0.001482 0.002447 0.004671 0.008356 0.012413 0.017365 0.023927 0.035578 0.051719 99.840181
20 108 0.001190 0.001874 0.002582 0.003931 0.006602 0.010846 0.015513 0.020718 0.026622 0.036105 0.048485 99.825531
20 109 0.000518 0.000859 0.001140 0.001734 0.003236 0.006052 0.009267 0.012817 0.017337 0.026046 0.038586 99.882410
20 110 0.000907 0.001178 0.001603 0.002832 0.005018 0.007578 0.010355 0.014683 0.020754 0.030185 0.043075 99.861832
20 111 0.000620 0.000826 0.001075 0.001869 0.003566 0.005676 0.007802 0.011171 0.016459 0.025082 0.036825 99.889028
20 112 0.000764 0.001107 0.001471 0.002427 0.004447 0.007069 0.009748 0.013709 0.019766 0.029601 0.042894 99.866997
20 113 0.000731 0.001054 0.001408 0.002306 0.004111 0.006363 0.008757 0.012351 0.017572 0.025546 0.035965 99.883837
20 114 0.000644 0.000892 0.001159 0.001893 0.003381 0.005082 0.006763 0.009234 0.012686 0.017924 0.024632 99.915714
20 115 0.000375 0.000593 0.000794 0.001244 0.002299 0.003796 0.005308 0.007217 0.009989 0.014882 0.021779 99.931725
20 116 0.000789 0.001051 0.001316 0.002093 0.003563 0.004987 0.006324 0.008372 0.011064 0.014891 0.019522 99.926029
20 117 0.001172 0.001626 0.002075 0.003238 0.005421 0.007750 0.009938 0.013212 0.017771 0.024651 0.033532 99.879614
20 118 0.000901 0.001213 0.001520 0.002410 0.004176 0.005933 0.007439 0.009621 0.012539 0.016754 0.021712 99.915781
20 119 0.000350 0.000505 0.000686 0.001160 0.002165 0.003331 0.004464 0.006035 0.008129 0.011355 0.015451 99.946370
20 120 0.000224 0.000336 0.000449 0.000765 0.001561 0.002761 0.004053 0.005778 0.008300 0.012729 0.018840 99.944205
20 121 0.000701 0.001115 0.001413 0.002052 0.003569 0.005764 0.007862 0.010093 0.012902 0.017679 0.023908 99.912941
20 122 0.000465 0.000662 0.000906 0.001537 0.002763 0.004061 0.005267 0.006985 0.009232 0.012622 0.016876 99.938625
20 123 0.000174 0.000227 0.000301 0.000583 0.001311 0.002305 0.003348 0.004934 0.007325 0.011235 0.016376 99.951887
20 124 0.000376 0.000607 0.000858 0.001463 0.002852 0.004798 0.006840 0.009649 0.013819 0.020630 0.029708 99.908398
20 125 0.001297 0.001598 0.001883 0.002984 0.005299 0.007830 0.010050 0.013255 0.017775 0.024461 0.032794 99.880774
20 126 0.000645 0.001010 0.001373 0.002199 0.004164 0.006973 0.009787 0.013175 0.017848 0.025274 0.034433 99.883120
20 127 0.000408 0.000604 0.000870 0.001658 0.003720 0.006733 0.009775 0.013650 0.019199 0.027732 0.037936 99.877720
20 128 0.001825 0.002496 0.003122 0.004861 0.008335 0.012239 0.015611 0.020041 0.026249 0.035259 0.046123 99.823837
20 129 0.003024 0.003945 0.004660 0.006893 0.011330 0.015744 0.019072 0.023566 0.029950 0.038797 0.048576 99.794447
20 130 0.003209 0.004044 0.004847 0.007546 0.012798 0.017556 0.020982 0.026239 0.034222 0.044747 0.055478 99.768332
20 131 0.004793 0.005470 0.006405 0.009927 0.015612 0.019589 0.022493 0.027919 0.035240 0.043802 0.052542 99.756208
20 132 0.001881 0.003116 0.004031 0.005685 0.009598 0.015308 0.020422 0.025243 0.031057 0.040513 0.051571 99.791574
20 133 0.003159 0.004430 0.005582 0.008244 0.013089 0.018753 0.023411 0.028534 0.034752 0.044550 0.056687 99.758808
20 134 0.003745 0.004939 0.006004 0.008983 0.014427 0.020343 0.025178 0.030969 0.038160 0.048413 0.060179 99.738663
20 135 0.001343 0.002238 0.003070 0.004694 0.008393 0.014132 0.019519 0.024668 0.031401 0.042870 0.056800 99.790867
20 136 0.002779 0.003028 0.003722 0.006409 0.010854 0.015148 0.019197 0.025482 0.033796 0.045134 0.058599 99.775852
20 137 0.001382 0.002291 0.003039 0.004427 0.007477 0.012534 0.018076 0.024260 0.032227 0.045258 0.061960 99.787065
20 138 0.002415 0.003589 0.004718 0.007144 0.011798 0.018742 0.025966 0.033662 0.042561 0.057376 0.077588 99.714441
20 139 0.001988 0.002711 0.003395 0.005313 0.009361 0.015262 0.021401 0.029340 0.040796 0.059844 0.085765 99.724823
20 140 0.002032 0.002924 0.004030 0.006563 0.011226 0.017650 0.024791 0.034494 0.047761 0.068347 0.095966 99.684218
20 141 0.002658 0.003658 0.004763 0.007556 0.012993 0.019956 0.027225 0.037221 0.051171 0.071987 0.098308 99.662502
20 142 0.003260 0.005712 0.007793 0.010739 0.016955 0.028550 0.041943 0.055704 0.072023 0.100652 0.140515 99.516150
21 22 0.000000 0.000000 0.000000 0.000000 0.000000 0.000000 0.000000 0.000000 0.000000 0.000000 0.000000 0.000000
21 23 1.734141 13.077564 24.565709 46.539440 9.659091 2.559749 0.822920 0.263953 0.063308 0.023134 0.009847 0.681144
21 24 12.152636 56.004694 15.797109 5.890917 2.963544 3.027448 1.985410 0.903392 0.319172 0.137693 0.043206 0.774778
21 25 1.674039 26.648485 37.551254 19.302917 4.800764 3.062445 2.306588 1.578679 1.010706 0.760307 0.413182 0.890637
21 26 0.917787 4.013933 1.909301 3.168641 11.494847 48.141680 24.211885 3.597933 0.610883 0.328643 0.181395 1.423072
21 27 0.157139 0.281697 0.352031 0.482914 0.925115 6.654580 52.781721 30.201612 4.728821 1.155243 0.551951 1.727173
21 28 0.016065 0.037731 0.064867 0.151170 0.804961 9.199045 49.926957 23.326768 6.754797 3.613949 2.737288 3.366401
21 29 0.008128 0.012150 0.034048 0.133398 0.269553 0.490333 2.528775 10.474796 44.576448 27.709031 8.752195 5.011143
21 30 0.016630 0.124122 0.298117 0.315230 0.367753 0.688203 1.419358 1.212270 2.542131 8.163456 32.257209 52.595516
21 31 0.004300 0.010162 0.020152 0.044099 0.072247 0.159819 0.474604 0.570524 1.040464 2.124403 8.997620 86.481606
21 32 0.001336 0.002173 0.003646 0.008229 0.014269 0.035524 0.131839 0.191584 0.367388 0.718291 2.561352 95.964369
21 33 0.001192 0.002075 0.003419 0.006796 0.012320 0.023378 0.043829 0.086867 0.176650 0.359507 0.682310 98.601652
21 34 0.002397 0.004110 0.006153 0.010239 0.015525 0.026036 0.043562 0.074550 0.129377 0.234528 0.414714 99.038803
21 35 0.002061 0.003433 0.004815 0.007567 0.011278 0.017274 0.025688 0.039113 0.062105 0.109364 0.196427 99.520876
21 36 0.002415 0.003595 0.004509 0.006715 0.010443 0.015775 0.021837 0.029892 0.042179 0.066279 0.105582 99.690779
21 37 0.003295 0.005004 0.006140 0.008740 0.013324 0.019545 0.025874 0.032878 0.042426 0.060241 0.086252 99.696279
21 38 0.003609 0.006861 0.009534 0.012436 0.016390 0.023291 0.032207 0.041416 0.052382 0.073836 0.108814 99.619225
21 39 0.002922 0.005667 0.007894 0.010143 0.013573 0.019574 0.027015 0.033683 0.040636 0.055153 0.078624 99.705116
21 40 0.002116 0.003403 0.004398 0.006167 0.009355 0.013547 0.017975 0.022079 0.026318 0.033920 0.043941 99.816784
21 41 0.002157 0.003348 0.004122 0.005776 0.008980 0.012762 0.016367 0.019872 0.023891 0.030603 0.038655 99.833467
21 42 0.002158 0.003167 0.003809 0.005411 0.008604 0.012323 0.015840 0.019425 0.023638 0.030634 0.038961 99.836031
21 43 0.002755 0.004899 0.006524 0.008762 0.012395 0.017110 0.022160 0.027081 0.032699 0.042682 0.056065 99.766867
21 44 0.001705 0.002752 0.003703 0.005603 0.009215 0.014292 0.019874 0.025248 0.030553 0.039815 0.051770 99.795471
21 45 0.001030 0.001955 0.002878 0.004139 0.006558 0.009945 0.013308 0.017043 0.021912 0.030397 0.041835 99.849001
21 46 0.000670 0.001077 0.001587 0.002636 0.005006 0.008831 0.013159 0.017895 0.022997 0.031235 0.041427 99.853479
21 47 0.002257 0.004887 0.007723 0.010622 0.015563 0.023039 0.030701 0.037805 0.044914 0.056457 0.071210 99.694820
21 48 0.002220 0.003489 0.004778 0.007168 0.011750 0.017564 0.022891 0.028842 0.035921 0.046777 0.059687 99.758912
21 49 0.000769 0.001244 0.001802 0.002929 0.005430 0.009034 0.012802 0.017124 0.022199 0.029705 0.038095 99.858869
21 50 0.001664 0.002320 0.002929 0.004453 0.007664 0.011258 0.014263 0.018093 0.023136 0.030245 0.037823 99.846150
21 51 0.000926 0.001534 0.002139 0.003174 0.005306 0.008002 0.010534 0.013329 0.016590 0.021451 0.026819 99.890198
21 52 0.000786 0.001237 0.001684 0.002523 0.004245 0.006330 0.008304 0.010613 0.013241 0.016995 0.021000 99.913044
21 53 0.000863 0.001287 0.001638 0.002390 0.003964 0.005688 0.007168 0.008966 0.011103 0.014170 0.017403 99.925364
21 54 0.000635 0.000992 0.001324 0.001977 0.003311 0.004829 0.006212 0.007831 0.009642 0.012206 0.014818 99.936220
21 55 0.000711 0.001044 0.001332 0.001979 0.003301 0.004715 0.005962 0.007481 0.009202 0.011600 0.014057 99.938615
21 56 0.000562 0.001002 0.001381 0.001892 0.002930 0.004295 0.005610 0.006927 0.008297 0.010604 0.013338 99.943161
21 57 0.000565 0.000846 0.001099 0.001639 0.002759 0.004019 0.005175 0.006549 0.008099 0.010340 0.012712 99.946196
21 58 0.000561 0.000825 0.001053 0.001597 0.002770 0.004044 0.005161 0.006571 0.008344 0.010823 0.013394 99.944855
21 59 0.000609 0.000921 0.001208 0.001832 0.003133 0.004616 0.005979 0.007663 0.009788 0.012870 0.016215 99.935165
21 60 0.000550 0.000861 0.001170 0.001821 0.003211 0.004924 0.006562 0.008559 0.011213 0.015197 0.019771 99.926159
21 61 0.000760 0.001213 0.001665 0.002571 0.004519 0.007117 0.009701 0.012699 0.016533 0.022164 0.028525 99.892535
21 62 0.000933 0.001497 0.002092 0.003297 0.005848 0.009163 0.012313 0.015983 0.020853 0.027738 0.035085 99.865200
21 63 0.001813 0.002804 0.003786 0.005868 0.010066 0.015018 0.018822 0.022600 0.027480 0.034898 0.043177 99.813667
21 64 0.001202 0.002313 0.003412 0.004873 0.007561 0.011491 0.015385 0.019315 0.024221 0.032285 0.042619 99.835323
21 65 0.000671 0.001385 0.002276 0.003306 0.004819 0.007406 0.010731 0.014305 0.018066 0.024398 0.033463 99.879173
21 66 0.000643 0.001221 0.001832 0.002739 0.004465 0.007192 0.010308 0.014018 0.018846 0.026913 0.037971 99.873852
21 67 0.000403 0.000668 0.000974 0.001556 0.002704 0.004412 0.006431 0.008969 0.012172 0.017445 0.024563 99.919701
21 68 0.000561 0.001103 0.001669 0.002426 0.003794 0.005888 0.008293 0.011337 0.015536 0.023015 0.033899 99.892477
21 69 0.000465 0.000749 0.001049 0.001666 0.002913 0.004584 0.006390 0.008775 0.011953 0.017120 0.023963 99.920374
21 70 0.000765 0.001102 0.001439 0.002321 0.004184 0.006505 0.008772 0.011737 0.015657 0.021697 0.029266 99.896555
21 71 0.000541 0.001205 0.001921 0.002664 0.004125 0.006632 0.009589 0.012578 0.015838 0.021666 0.029957 99.893282
21 72 0.000913 0.001334 0.001753 0.002768 0.004848 0.007407 0.009849 0.013025 0.017263 0.023723 0.031634 99.885479
21 73 0.000411 0.000704 0.001033 0.001662 0.002983 0.004887 0.006992 0.009605 0.013007 0.018491 0.025590 99.914638
21 74 0.000967 0.001678 0.002381 0.003569 0.005773 0.008708 0.011778 0.015849 0.021679 0.031051 0.043696 99.852871
21 75 0.000669 0.001167 0.001698 0.002608 0.004378 0.007049 0.010146 0.013872 0.018488 0.026057 0.036642 99.877228
21 76 0.001492 0.003232 0.005160 0.007030 0.009511 0.013295 0.017785 0.023050 0.029795 0.041022 0.057189 99.791437
21 77 0.000967 0.001947 0.003087 0.004501 0.007114 0.011856 0.017746 0.023621 0.029485 0.039269 0.052776 99.807631
21 78 0.001890 0.004278 0.006814 0.008719 0.011478 0.016348 0.022084 0.028112 0.035369 0.047594 0.065035 99.752279
21 79 0.001964 0.003727 0.005382 0.007375 0.011089 0.016543 0.022212 0.028303 0.035940 0.047978 0.063756 99.755730
21 80 0.001253 0.002291 0.003257 0.004653 0.007492 0.011639 0.015849 0.020340 0.026006 0.034867 0.045675 99.826674
21 81 0.001148 0.002025 0.002835 0.004084 0.006494 0.009530 0.012353 0.015656 0.020194 0.027263 0.035843 99.862574
21 82 0.000753 0.001311 0.001827 0.002648 0.004334 0.006838 0.009487 0.012341 0.015726 0.021326 0.028591 99.894821
21 83 0.000836 0.001764 0.002658 0.003400 0.004541 0.006486 0.008843 0.011494 0.014715 0.020481 0.029080 99.895698
21 84 0.000605 0.001017 0.001405 0.002041 0.003284 0.005021 0.006829 0.008789 0.010954 0.014574 0.019223 99.926252
21 85 0.000692 0.001158 0.001576 0.002255 0.003590 0.005444 0.007456 0.009872 0.012899 0.017784 0.024196 99.913078
21 86 0.000451 0.000900 0.001373 0.001926 0.002934 0.004494 0.006297 0.008341 0.010819 0.015218 0.021570 99.925680
21 87 0.000517 0.000873 0.001251 0.001911 0.003177 0.004745 0.006321 0.008223 0.010543 0.014189 0.018711 99.929538
21 88 0.001597 0.002317 0.002751 0.003789 0.005901 0.008196 0.010187 0.012972 0.016971 0.022885 0.029838 99.882593
21 89 0.000504 0.000835 0.001151 0.001812 0.003284 0.005151 0.006804 0.008661 0.011056 0.014853 0.019231 99.926659
21 90 0.000316 0.000503 0.000713 0.001194 0.002303 0.003862 0.005496 0.007412 0.009599 0.012881 0.016758 99.938961
21 91 0.000475 0.000952 0.001467 0.002135 0.003436 0.005222 0.006992 0.009031 0.011742 0.016540 0.023218 99.918791
21 92 0.001196 0.002421 0.003397 0.004155 0.005531 0.007687 0.009907 0.012213 0.014987 0.019983 0.026947 99.891578
21 93 0.000565 0.000886 0.001188 0.001842 0.003296 0.005210 0.006980 0.008916 0.011172 0.014672 0.018596 99.926676
21 94 0.000459 0.000760 0.001067 0.001649 0.002914 0.004767 0.006781 0.009176 0.012078 0.016754 0.022701 99.920891
21 95 0.000660 0.001365 0.002122 0.003011 0.004639 0.007003 0.009453 0.012327 0.016178 0.022912 0.032338 99.887991
21 96 0.001258 0.001975 0.002523 0.003552 0.005631 0.008231 0.010566 0.013280 0.016716 0.022158 0.028758 99.885357
21 97 0.000908 0.001407 0.001819 0.002690 0.004712 0.007418 0.009897 0.012607 0.015797 0.020594 0.025867 99.896281
21 98 0.001078 0.001968 0.002860 0.004169 0.006800 0.010532 0.014183 0.018058 0.022626 0.029969 0.039120 99.848635
21 99 0.001984 0.003797 0.005320 0.006866 0.009295 0.012464 0.015428 0.018919 0.023477 0.030902 0.040356 99.831192
21 100 0.001437 0.002586 0.003683 0.005185 0.008018 0.011777 0.015309 0.018964 0.023095 0.029540 0.037099 99.843311
21 101 0.001645 0.002645 0.003464 0.004987 0.008214 0.012307 0.015978 0.020065 0.024975 0.031913 0.039497 99.834312
21 102 0.001317 0.002288 0.003393 0.005340 0.009257 0.014319 0.018992 0.024107 0.030257 0.039261 0.049522 99.801949
21 103 0.002774 0.004732 0.006172 0.008331 0.012398 0.017355 0.021653 0.026713 0.033555 0.043627 0.055073 99.767616
21 104 0.001680 0.002991 0.004383 0.006584 0.011128 0.017806 0.024398 0.030725 0.037197 0.047059 0.058447 99.757603
21 105 0.002930 0.006299 0.009821 0.013178 0.017426 0.022605 0.027731 0.033444 0.040711 0.052500 0.068128 99.705227
21 106 0.002320 0.004891 0.007647 0.010488 0.015032 0.021819 0.028721 0.035280 0.041993 0.052998 0.067509 99.711300
21 107 0.001280 0.002545 0.004039 0.006242 0.010579 0.017839 0.026265 0.035423 0.045607 0.061206 0.080585 99.708389
21 108 0.002053 0.004645 0.007638 0.010391 0.013493 0.017977 0.023279 0.029844 0.037725 0.050140 0.068075 99.734743
21 109 0.000618 0.001465 0.002750 0.004150 0.006078 0.009785 0.014917 0.020974 0.027548 0.038932 0.056139 99.816645
21 110 0.000764 0.001229 0.001776 0.002961 0.005374 0.008785 0.012567 0.017947 0.025781 0.037991 0.054044 99.830782
21 111 0.000398 0.000622 0.000879 0.001531 0.002989 0.005094 0.007421 0.011022 0.016879 0.026916 0.040771 99.885477
21 112 0.000442 0.000723 0.001018 0.001666 0.003089 0.005227 0.007701 0.011358 0.017086 0.026895 0.040821 99.883976
21 113 0.000358 0.000583 0.000829 0.001373 0.002568 0.004292 0.006256 0.009067 0.013244 0.020224 0.029850 99.911354
21 114 0.000318 0.000507 0.000714 0.001160 0.002098 0.003298 0.004568 0.006340 0.008844 0.012979 0.018667 99.940504
21 115 0.000240 0.000440 0.000666 0.001054 0.001853 0.002990 0.004246 0.005849 0.008127 0.012228 0.018283 99.944025
21 116 0.000501 0.000777 0.001046 0.001603 0.002678 0.003889 0.005100 0.006766 0.008963 0.012394 0.016842 99.939442
21 117 0.000997 0.001609 0.002138 0.003115 0.004900 0.007008 0.009141 0.012230 0.016667 0.023643 0.033025 99.885525
21 118 0.000536 0.000850 0.001153 0.001789 0.003154 0.004842 0.006426 0.008396 0.010987 0.015119 0.020314 99.926428
21 119 0.000275 0.000457 0.000661 0.001075 0.001950 0.003135 0.004418 0.006082 0.008276 0.011786 0.016407 99.945479
21 120 0.000266 0.000525 0.000830 0.001304 0.002219 0.003648 0.005359 0.007536 0.010511 0.015983 0.024596 99.927221
21 121 0.000763 0.001749 0.002776 0.003602 0.004624 0.006307 0.008449 0.011090 0.014521 0.020628 0.030265 99.895227
21 122 0.000353 0.000633 0.000954 0.001516 0.002671 0.004320 0.006065 0.008044 0.010292 0.013871 0.018699 99.932583
21 123 0.000195 0.000311 0.000440 0.000769 0.001617 0.003026 0.004776 0.007252 0.010698 0.016058 0.022777 99.932079
21 124 0.000419 0.000907 0.001565 0.002498 0.003888 0.005714 0.007904 0.011118 0.015853 0.023741 0.035788 99.890602
21 125 0.001092 0.001665 0.002081 0.003009 0.005012 0.007618 0.010116 0.013355 0.018034 0.025530 0.035571 99.876919
21 126 0.000612 0.001192 0.001842 0.002796 0.004675 0.007425 0.010388 0.013936 0.018740 0.026885 0.038177 99.873331
21 127 0.000383 0.000763 0.001284 0.002182 0.004017 0.006995 0.010642 0.015072 0.020729 0.030001 0.043063 99.864870
21 128 0.001058 0.001852 0.002570 0.003753 0.006114 0.009476 0.012889 0.016952 0.022611 0.031976 0.044959 99.845787
21 129 0.001391 0.002301 0.003133 0.004595 0.007515 0.011278 0.014790 0.018777 0.024118 0.032600 0.043261 99.836241
21 130 0.002282 0.003633 0.004641 0.006581 0.010555 0.015100 0.018860 0.023756 0.031471 0.043023 0.056049 99.784050
21 131 0.002401 0.003544 0.004555 0.006943 0.011643 0.016570 0.020342 0.025001 0.031406 0.040684 0.051264 99.785648
21 132 0.001503 0.003451 0.005619 0.007422 0.009736 0.013376 0.017490 0.021903 0.027495 0.037718 0.052800 99.801487
21 133 0.001437 0.002488 0.003657 0.005626 0.009482 0.015308 0.021447 0.027805 0.034706 0.045164 0.057884 99.774998
21 134 0.002386 0.003854 0.005215 0.007761 0.012633 0.018931 0.024550 0.030721 0.038914 0.051602 0.066922 99.736513
21 135 0.001364 0.002679 0.004061 0.005833 0.009197 0.014852 0.021010 0.027070 0.034386 0.047228 0.064676 99.767643
21 136 0.002844 0.003800 0.004671 0.007206 0.012207 0.018277 0.023631 0.030287 0.039575 0.053723 0.071104 99.732675
21 137 0.001401 0.003142 0.005387 0.007649 0.010871 0.016606 0.023704 0.031280 0.040037 0.055471 0.078439 99.726011
21 138 0.003767 0.007416 0.010508 0.013353 0.017470 0.024074 0.031411 0.040048 0.052383 0.074459 0.108015 99.617094
21 139 0.001896 0.003333 0.004824 0.007185 0.011725 0.019222 0.028033 0.038839 0.053808 0.079891 0.117991 99.633255
21 140 0.001864 0.003237 0.004821 0.007591 0.012890 0.021315 0.031389 0.044501 0.062746 0.091947 0.131824 99.585873
21 141 0.002307 0.004082 0.005828 0.008562 0.014075 0.022881 0.033155 0.045725 0.062617 0.089894 0.126773 99.584099
21 142 0.003318 0.007379 0.011837 0.015786 0.022021 0.034446 0.050181 0.067194 0.088179 0.125819 0.183311 99.390532
22 23 0.000000 0.000000 0.000000 0.000000 0.000000 0.000000 0.000000 0.000000 0.000000 0.000000 0.000000 0.000000
22 24 1.270588 10.031619 23.736695 53.369803 8.111250 1.914606 0.696121 0.263927 0.066331 0.023820 0.009734 0.505506
22 25 11.149543 60.166281 15.925757 5.103518 2.300749 2.293588 1.470859 0.648190 0.226146 0.106771 0.037583 0.571014
22 26 2.038363 31.483815 43.199906 15.614916 2.769612 1.399083 1.095730 0.814166 0.508045 0.378638 0.218071 0.479657
22 27 1.153589 4.580855 1.616203 2.620434 11.031116 50.456328 23.717909 3.051036 0.425432 0.227417 0.133047 0.986634
22 28 0.028117 0.046413 0.081499 0.178778 0.576782 5.910253 55.083554 31.390006 3.983531 0.991054 0.512174 1.217834
22 29 0.009715 0.029160 0.054985 0.126218 0.869373 11.665705 57.235051 21.616360 3.963188 1.630694 1.109987 1.689567
22 30 0.014251 0.036573 0.131862 0.472290 0.720908 1.099924 4.681904 14.871583 48.828793 21.700227 4.689247 2.752439
22 31 0.003848 0.031157 0.058699 0.039818 0.059997 0.150962 0.387358 0.483883 2.185522 9.999930 36.549377 50.049451
22 32 0.001325 0.002427 0.004109 0.009449 0.016115 0.043088 0.186873 0.346045 0.981635 2.564357 11.072518 84.772057
22 33 0.001257 0.002148 0.003727 0.008278 0.013987 0.036792 0.147313 0.221465 0.428416 0.892253 3.492096 94.752272
22 34 0.001555 0.002649 0.004041 0.007499 0.012682 0.024329 0.047986 0.101029 0.215757 0.470005 0.960880 98.151589
22 35 0.001486 0.002579 0.003804 0.006022 0.008719 0.015033 0.026054 0.044213 0.072964 0.137268 0.272448 99.409412
22 36 0.001927 0.002943 0.003822 0.005854 0.008664 0.013174 0.019137 0.028047 0.041626 0.069446 0.120938 99.684426
22 37 0.002755 0.004184 0.005273 0.007796 0.011973 0.017929 0.024416 0.032136 0.042765 0.063313 0.095643 99.691817
22 38 0.003362 0.006696 0.009571 0.012344 0.016134 0.024197 0.035196 0.046532 0.059708 0.086802 0.133234 99.566225
22 39 0.003124 0.006335 0.009216 0.011670 0.015250 0.022690 0.032832 0.042428 0.052332 0.072957 0.108014 99.623152
22 40 0.002422 0.003950 0.005119 0.007114 0.010622 0.015616 0.021220 0.026715 0.032514 0.042897 0.057207 99.774609
22 41 0.002654 0.004097 0.005009 0.006992 0.010829 0.015494 0.019928 0.024320 0.029556 0.038478 0.049401 99.793239
22 42 0.002329 0.003512 0.004278 0.006108 0.009775 0.014251 0.018431 0.022598 0.027645 0.036259 0.046695 99.808121
22 43 0.003020 0.005485 0.007262 0.009517 0.013229 0.018511 0.024218 0.029538 0.035386 0.046417 0.061851 99.745564
22 44 0.001704 0.002771 0.003702 0.005562 0.009081 0.013980 0.019386 0.024678 0.029944 0.039133 0.051054 99.799004
22 45 0.004371 0.008228 0.011237 0.015029 0.021566 0.031386 0.042025 0.051689 0.062036 0.080886 0.105561 99.565987
22 46 0.000722 0.001135 0.001587 0.002569 0.004882 0.008549 0.012485 0.016678 0.021250 0.028737 0.037864 99.863542
22 47 0.002285 0.005044 0.007856 0.010464 0.014847 0.021500 0.028368 0.034996 0.042128 0.053992 0.069337 99.709186
22 48 0.002393 0.003646 0.004850 0.007194 0.011929 0.018098 0.023726 0.029868 0.036995 0.047862 0.060610 99.752828
22 49 0.000748 0.001213 0.001750 0.002893 0.005537 0.009241 0.012846 0.016994 0.022227 0.030093 0.038652 99.857805
22 50 0.001767 0.002406 0.002985 0.004566 0.007917 0.011598 0.014622 0.018581 0.023914 0.031441 0.039377 99.840830
22 51 0.000958 0.001556 0.002120 0.003149 0.005345 0.008129 0.010645 0.013435 0.016841 0.022058 0.027853 99.887915
22 52 0.000783 0.001207 0.001622 0.002465 0.004233 0.006330 0.008230 0.010500 0.013248 0.017282 0.021628 99.912472
22 53 0.000803 0.001155 0.001470 0.002230 0.003882 0.005736 0.007311 0.009185 0.011395 0.014614 0.017974 99.924246
22 54 0.000606 0.000924 0.001231 0.001882 0.003243 0.004773 0.006137 0.007770 0.009659 0.012352 0.015104 99.936316
22 55 0.000748 0.001070 0.001339 0.001994 0.003373 0.004841 0.006092 0.007641 0.009468 0.012054 0.014686 99.936693
22 56 0.000549 0.000950 0.001289 0.001782 0.002828 0.004232 0.005584 0.006948 0.008384 0.010786 0.013598 99.943066
22 57 0.000572 0.000834 0.001074 0.001625 0.002772 0.004031 0.005167 0.006548 0.008131 0.010411 0.012812 99.946024
22 58 0.000548 0.000799 0.001032 0.001581 0.002755 0.004005 0.005080 0.006454 0.008206 0.010694 0.013278 99.945568
22 59 0.000641 0.000950 0.001226 0.001850 0.003156 0.004619 0.005943 0.007596 0.009671 0.012660 0.015896 99.935793
22 60 0.000615 0.000937 0.001249 0.001935 0.003398 0.005155 0.006801 0.008830 0.011520 0.015451 0.019806 99.924303
22 61 0.000907 0.001425 0.001945 0.002995 0.005131 0.007742 0.010201 0.013143 0.016938 0.022310 0.028281 99.888983
22 62 0.001038 0.001611 0.002185 0.003410 0.006070 0.009617 0.012860 0.016356 0.020746 0.027275 0.034620 99.864208
22 63 0.002239 0.003386 0.004232 0.005979 0.009536 0.013953 0.017845 0.022328 0.028344 0.037200 0.047301 99.807659
22 64 0.001103 0.002183 0.003369 0.004819 0.007308 0.011265 0.015600 0.020035 0.025002 0.033130 0.043951 99.832235
22 65 0.000521 0.001037 0.001645 0.002456 0.003938 0.006579 0.009980 0.013626 0.017350 0.023556 0.032209 99.887102
22 66 0.000510 0.001000 0.001568 0.002350 0.003802 0.006309 0.009474 0.013338 0.018063 0.025847 0.036580 99.881161
22 67 0.000368 0.000597 0.000835 0.001326 0.002347 0.003845 0.005533 0.007634 0.010357 0.015100 0.021705 99.930355
22 68 0.000494 0.001024 0.001553 0.002149 0.003281 0.005224 0.007557 0.010394 0.014160 0.021076 0.031201 99.901890
22 69 0.000398 0.000624 0.000860 0.001384 0.002480 0.003998 0.005693 0.007923 0.010785 0.015504 0.021818 99.928529
22 70 0.000608 0.000860 0.001122 0.001887 0.003645 0.005859 0.007971 0.010808 0.014729 0.020725 0.028001 99.903786
22 71 0.000431 0.000945 0.001517 0.002186 0.003537 0.005889 0.008789 0.011901 0.015329 0.021165 0.029183 99.899126
22 72 0.000673 0.000977 0.001325 0.002253 0.004330 0.006950 0.009367 0.012498 0.016679 0.022963 0.030450 99.891533
22 73 0.000271 0.000451 0.000680 0.001189 0.002319 0.003993 0.005910 0.008370 0.011553 0.016605 0.023117 99.925539
22 74 0.000739 0.001286 0.001842 0.002829 0.004763 0.007566 0.010600 0.014602 0.020282 0.029430 0.041845 99.864220
22 75 0.000438 0.000732 0.001067 0.001722 0.003046 0.005103 0.007565 0.010744 0.015012 0.022266 0.032600 99.899702
22 76 0.000761 0.001561 0.002468 0.003619 0.005782 0.009695 0.014587 0.019882 0.025928 0.036153 0.050794 99.828774
22 77 0.000522 0.000932 0.001396 0.002189 0.003830 0.006716 0.010377 0.014745 0.020169 0.029526 0.042862 99.866737
22 78 0.000772 0.001524 0.002416 0.003659 0.006085 0.010358 0.015602 0.021244 0.027699 0.038413 0.053129 99.819095
22 79 0.000894 0.001481 0.002139 0.003430 0.006154 0.010267 0.014886 0.020468 0.027619 0.038550 0.052382 99.821724
22 80 0.000647 0.001077 0.001537 0.002444 0.004425 0.007325 0.010440 0.014290 0.019457 0.027513 0.037595 99.873251
22 81 0.000525 0.000832 0.001175 0.001917 0.003532 0.005764 0.008149 0.011168 0.015068 0.021073 0.028440 99.902355
22 82 0.000469 0.000752 0.001026 0.001586 0.002771 0.004427 0.006174 0.008323 0.011116 0.015753 0.021910 99.925694
22 83 0.000482 0.000921 0.001344 0.001869 0.002870 0.004512 0.006459 0.008628 0.011107 0.015526 0.021916 99.924370
22 84 0.000447 0.000709 0.000962 0.001457 0.002458 0.003789 0.005156 0.006756 0.008618 0.011662 0.015532 99.942457
22 85 0.000504 0.000821 0.001121 0.001667 0.002747 0.004239 0.005875 0.007919 0.010516 0.014823 0.020654 99.929115
22 86 0.000339 0.000664 0.001017 0.001459 0.002310 0.003683 0.005309 0.007119 0.009204 0.012990 0.018561 99.937346
22 87 0.000403 0.000656 0.000947 0.001536 0.002740 0.004259 0.005789 0.007634 0.009821 0.013166 0.017191 99.935856
22 88 0.001316 0.002015 0.002498 0.003488 0.005535 0.007923 0.010039 0.012732 0.016355 0.021919 0.028619 99.887558
22 89 0.000467 0.000778 0.001097 0.001746 0.003117 0.004819 0.006391 0.008222 0.010537 0.014224 0.018666 99.929939
22 90 0.000255 0.000405 0.000577 0.000981 0.001933 0.003299 0.004784 0.006571 0.008667 0.011895 0.015718 99.944916
22 91 0.000434 0.000864 0.001316 0.001893 0.003067 0.004890 0.006773 0.008702 0.011021 0.015374 0.021640 99.924027
22 92 0.000877 0.001832 0.002653 0.003360 0.004724 0.006971 0.009370 0.011607 0.013891 0.018341 0.024808 99.901571
22 93 0.000470 0.000706 0.000927 0.001472 0.002706 0.004377 0.006023 0.007881 0.009974 0.013245 0.017012 99.935205
22 94 0.000378 0.000620 0.000875 0.001399 0.002589 0.004341 0.006210 0.008406 0.011134 0.015606 0.021112 99.927330
22 95 0.000615 0.001290 0.001941 0.002642 0.004073 0.006409 0.008894 0.011460 0.014522 0.020145 0.028093 99.899917
22 96 0.000972 0.001539 0.002030 0.002964 0.004867 0.007365 0.009698 0.012266 0.015257 0.020086 0.026061 99.896892
22 97 0.000676 0.001016 0.001307 0.002007 0.003648 0.005807 0.007759 0.010016 0.012891 0.017384 0.022400 99.915087
22 98 0.000860 0.001519 0.002203 0.003280 0.005343 0.008252 0.011182 0.014445 0.018379 0.024986 0.033685 99.875866
22 99 0.001309 0.002448 0.003454 0.004632 0.006789 0.009870 0.012921 0.016182 0.019945 0.026280 0.034572 99.861599
22 100 0.000859 0.001450 0.002069 0.003129 0.005310 0.008456 0.011709 0.015182 0.018984 0.024996 0.032292 99.875566
22 101 0.000942 0.001448 0.001911 0.002933 0.005260 0.008406 0.011366 0.014798 0.019236 0.026021 0.033902 99.873777
22 102 0.000723 0.001217 0.001824 0.003024 0.005621 0.009373 0.013329 0.018102 0.024421 0.034236 0.046182 99.841946
22 103 0.001240 0.001980 0.002753 0.004333 0.007784 0.012483 0.016941 0.022109 0.028898 0.039447 0.051962 99.810074
22 104 0.000882 0.001496 0.002203 0.003557 0.006595 0.011497 0.017017 0.023465 0.031674 0.044424 0.059991 99.797196
22 105 0.001143 0.002211 0.003485 0.005425 0.009416 0.016040 0.023434 0.031033 0.039387 0.052825 0.070148 99.745455
22 106 0.001047 0.002109 0.003305 0.004894 0.008089 0.013972 0.020980 0.028258 0.036262 0.049497 0.067351 99.764236
22 107 0.000589 0.001087 0.001727 0.002917 0.005508 0.010415 0.016764 0.024487 0.034145 0.050897 0.074248 99.777218
22 108 0.000742 0.001563 0.002714 0.004366 0.007271 0.012488 0.019183 0.026715 0.034904 0.048099 0.066921 99.775032
22 109 0.000370 0.000803 0.001362 0.002076 0.003406 0.006169 0.010214 0.015258 0.021082 0.031822 0.048941 99.858496
22 110 0.000445 0.000679 0.000988 0.001770 0.003434 0.005868 0.008746 0.013074 0.019726 0.030797 0.046149 99.868324
22 111 0.000259 0.000397 0.000557 0.001006 0.002102 0.003766 0.005645 0.008519 0.013279 0.021849 0.034013 99.908608
22 112 0.000318 0.000517 0.000728 0.001224 0.002382 0.004200 0.006327 0.009416 0.014230 0.022771 0.035313 99.902573
22 113 0.000314 0.000506 0.000719 0.001208 0.002291 0.003812 0.005529 0.007998 0.011633 0.017674 0.026064 99.922251
22 114 0.000259 0.000398 0.000554 0.000935 0.001780 0.002854 0.003973 0.005565 0.007843 0.011596 0.016697 99.947548
22 115 0.000179 0.000315 0.000472 0.000774 0.001450 0.002451 0.003583 0.005055 0.007138 0.010892 0.016483 99.951208
22 116 0.000427 0.000644 0.000869 0.001381 0.002422 0.003601 0.004772 0.006391 0.008506 0.011791 0.016035 99.943159
22 117 0.000870 0.001396 0.001869 0.002755 0.004400 0.006416 0.008514 0.011512 0.015756 0.022523 0.031832 99.892155
22 118 0.000539 0.000831 0.001122 0.001768 0.003139 0.004783 0.006353 0.008390 0.011099 0.015336 0.020614 99.926027
22 119 0.000214 0.000343 0.000491 0.000836 0.001621 0.002684 0.003790 0.005234 0.007217 0.010537 0.015072 99.951956
22 120 0.000206 0.000397 0.000620 0.000981 0.001744 0.003043 0.004645 0.006625 0.009284 0.014419 0.022676 99.935362
22 121 0.000510 0.001100 0.001812 0.002574 0.003678 0.005479 0.007839 0.010577 0.013498 0.018585 0.026760 99.907585
22 122 0.000266 0.000453 0.000657 0.001059 0.001921 0.003213 0.004741 0.006649 0.008887 0.012479 0.017354 99.942318
22 123 0.000155 0.000243 0.000335 0.000587 0.001228 0.002235 0.003361 0.004983 0.007624 0.012491 0.019479 99.947281
22 124 0.000290 0.000589 0.000958 0.001512 0.002549 0.004281 0.006542 0.009515 0.013488 0.020445 0.031170 99.908660
22 125 0.000509 0.000781 0.001070 0.001764 0.003304 0.005491 0.007800 0.010696 0.014477 0.020521 0.028563 99.905022
22 126 0.000427 0.000790 0.001191 0.001858 0.003255 0.005461 0.008009 0.011100 0.015233 0.022416 0.032542 99.897715
22 127 0.000365 0.000714 0.001153 0.001856 0.003197 0.005296 0.007838 0.011117 0.015704 0.023886 0.036288 99.892586
22 128 0.000605 0.000982 0.001390 0.002283 0.004233 0.007138 0.010324 0.014146 0.019010 0.026682 0.036776 99.876434
22 129 0.000778 0.001255 0.001788 0.002886 0.005163 0.008170 0.011075 0.014458 0.018909 0.026073 0.035230 99.874212
22 130 0.001830 0.002719 0.003315 0.004795 0.008070 0.012092 0.015593 0.020092 0.026967 0.037699 0.050736 99.816096
22 131 0.001839 0.002659 0.003490 0.005557 0.009643 0.014186 0.018051 0.023150 0.030435 0.041083 0.053539 99.796368
22 132 0.001116 0.002395 0.003626 0.004815 0.007111 0.011528 0.016886 0.022206 0.028088 0.038921 0.054786 99.808523
22 133 0.001326 0.002282 0.003338 0.005235 0.009079 0.014954 0.021164 0.027993 0.036229 0.048808 0.064266 99.765326
22 134 0.001707 0.002765 0.003811 0.005981 0.010558 0.017449 0.024421 0.031892 0.040989 0.055393 0.073521 99.731511
22 135 0.001311 0.002659 0.003858 0.005325 0.008570 0.014325 0.020391 0.026274 0.034179 0.048729 0.068521 99.765857
22 136 0.002033 0.002998 0.003754 0.005867 0.011088 0.018874 0.025537 0.032226 0.041750 0.057996 0.078095 99.719782
22 137 0.001200 0.002794 0.004876 0.006986 0.010134 0.016090 0.023495 0.030917 0.039172 0.054766 0.079538 99.730036
22 138 0.002756 0.005652 0.008562 0.011411 0.015741 0.023433 0.032651 0.042686 0.055306 0.078259 0.113732 99.609809
22 139 0.001621 0.002885 0.004128 0.006131 0.010125 0.017046 0.025325 0.035385 0.049281 0.073885 0.110510 99.663675
22 140 0.001485 0.002629 0.004003 0.006344 0.010703 0.017872 0.026807 0.038690 0.055347 0.083475 0.124125 99.628523
22 141 0.001574 0.002644 0.003803 0.005973 0.010492 0.017829 0.026866 0.038778 0.055310 0.082593 0.120617 99.633520
22 142 0.002290 0.004657 0.007248 0.010254 0.015794 0.027060 0.041830 0.058049 0.077398 0.113153 0.168222 99.474047
23 24 0.000000 0.000000 0.000000 0.000000 0.000000 0.000000 0.000000 0.000000 0.000000 0.000000 0.000000 0.000000
23 25 1.035493 8.433579 22.624294 57.159231 7.424571 1.590685 0.659521 0.292780 0.072492 0.027033 0.014025 0.666295
23 26 10.021299 62.118400 17.156169 4.578815 1.750574 1.681002 1.179757 0.550223 0.217070 0.120817 0.049204 0.576665
23 27 1.167898 26.798242 47.417408 17.151609 2.775751 1.285764 0.978916 0.753465 0.525835 0.399801 0.205961 0.539354
23 28 0.342467 1.410167 0.631996 1.472000 8.901909 55.709100 26.845111 3.054152 0.384811 0.204311 0.120415 0.923562
23 29 0.006739 0.011781 0.029010 0.103739 0.650171 7.600244 61.650312 26.545668 2.012753 0.370918 0.192759 0.825909
23 30 0.003660 0.011627 0.023403 0.055285 0.502938 10.679801 62.026629 21.285387 2.714928 0.907528 0.619017 1.169796
23 31 0.002579 0.003243 0.011230 0.059224 0.115554 0.244081 2.118443 13.140274 54.159347 23.711731 4.437920 1.996376
23 32 0.001400 0.010095 0.014935 0.009212 0.017560 0.045321 0.120486 0.175787 1.208782 8.573905 39.062455 50.760064
23 33 0.000806 0.001368 0.002180 0.005055 0.008393 0.021277 0.087839 0.163068 0.487753 1.605352 9.563579 88.053335
23 34 0.000948 0.001324 0.002090 0.004993 0.008842 0.022479 0.083368 0.122080 0.241347 0.568207 2.754979 96.189341
23 35 0.001012 0.001590 0.002219 0.004040 0.007101 0.013471 0.025240 0.050035 0.102602 0.232182 0.521832 99.038671
23 36 0.001442 0.002049 0.002727 0.004594 0.006993 0.010932 0.016807 0.026818 0.042714 0.075630 0.140531 99.668760
23 37 0.002325 0.003291 0.004348 0.007128 0.011016 0.015830 0.021451 0.029662 0.041745 0.064338 0.102062 99.696806
23 38 0.002780 0.004529 0.005678 0.008086 0.013183 0.022336 0.033003 0.044430 0.060233 0.092186 0.143223 99.570337
23 39 0.002688 0.004413 0.005600 0.007833 0.012577 0.021320 0.031826 0.041954 0.054023 0.078242 0.115353 99.624171
23 40 0.002973 0.004181 0.005132 0.007661 0.011988 0.017080 0.022188 0.027965 0.035161 0.047329 0.063630 99.754711
23 41 0.003557 0.004999 0.006107 0.009005 0.013917 0.019001 0.023951 0.029750 0.036852 0.047737 0.060918 99.744203
23 42 0.003193 0.004362 0.005179 0.007775 0.012617 0.017575 0.021924 0.027085 0.034075 0.044908 0.057297 99.764011
23 43 0.002991 0.004640 0.005621 0.007957 0.012966 0.019912 0.026917 0.033908 0.042298 0.056449 0.073922 99.712420
23 44 0.001959 0.002917 0.003740 0.005772 0.009623 0.014369 0.018968 0.023849 0.029884 0.040269 0.053333 99.795321
23 45 0.004689 0.007171 0.008734 0.012660 0.020603 0.031192 0.041782 0.052260 0.063972 0.082500 0.103778 99.570659
23 46 0.003266 0.004832 0.006515 0.010560 0.017998 0.027268 0.036056 0.044517 0.053951 0.070982 0.092274 99.631781
23 47 0.003023 0.005122 0.006233 0.008084 0.012997 0.020534 0.027785 0.034662 0.041837 0.052731 0.064709 99.722283
23 48 0.003020 0.003785 0.004579 0.007149 0.012171 0.017509 0.022032 0.028284 0.036607 0.048458 0.061538 99.754869
23 49 0.000855 0.001255 0.001849 0.003270 0.006151 0.009537 0.012897 0.017317 0.022652 0.029901 0.037892 99.856424
23 50 0.001823 0.002152 0.002706 0.004643 0.008402 0.011744 0.014613 0.019350 0.025691 0.033369 0.040850 99.834656
23 51 0.001093 0.001592 0.002095 0.003281 0.005762 0.008480 0.010854 0.013984 0.018062 0.023612 0.029341 99.881842
23 52 0.000831 0.001177 0.001577 0.002544 0.004493 0.006555 0.008448 0.011024 0.014175 0.018358 0.022658 99.908157
23 53 0.000941 0.001223 0.001513 0.002386 0.004175 0.005886 0.007341 0.009470 0.012173 0.015675 0.019151 99.920065
23 54 0.000627 0.000893 0.001182 0.001894 0.003355 0.004831 0.006140 0.007928 0.010134 0.013036 0.015854 99.934124
23 55 0.000699 0.000913 0.001157 0.001871 0.003337 0.004755 0.006001 0.007749 0.009855 0.012592 0.015282 99.935793
23 56 0.000547 0.000858 0.001103 0.001591 0.002728 0.004166 0.005462 0.006886 0.008574 0.011208 0.014059 99.942816
23 57 0.000574 0.000769 0.000976 0.001548 0.002722 0.003894 0.004951 0.006398 0.008174 0.010611 0.013117 99.946266
23 58 0.000594 0.000798 0.001000 0.001571 0.002760 0.003935 0.004974 0.006432 0.008311 0.010850 0.013446 99.945328
23 59 0.000647 0.000896 0.001141 0.001787 0.003114 0.004490 0.005732 0.007416 0.009597 0.012608 0.015767 99.936802
23 60 0.000620 0.000886 0.001177 0.001904 0.003384 0.005016 0.006569 0.008619 0.011293 0.015069 0.019254 99.926206
23 61 0.000937 0.001347 0.001766 0.002808 0.004949 0.007409 0.009707 0.012696 0.016774 0.022456 0.028695 99.890457
23 62 0.000938 0.001369 0.001868 0.003103 0.005658 0.008755 0.011717 0.015483 0.020600 0.027941 0.036315 99.866253
23 63 0.001435 0.002009 0.002671 0.004448 0.008237 0.012893 0.017023 0.022148 0.029332 0.039707 0.051334 99.808766
23 64 0.000728 0.001199 0.001636 0.002573 0.004990 0.009303 0.014243 0.019470 0.025515 0.035091 0.046351 99.838905
23 65 0.000380 0.000620 0.000878 0.001429 0.002730 0.004927 0.007512 0.010604 0.014672 0.021604 0.030602 99.904039
23 66 0.000333 0.000532 0.000733 0.001211 0.002424 0.004476 0.006923 0.010091 0.014536 0.022213 0.032072 99.904459
23 67 0.000287 0.000423 0.000597 0.001035 0.001958 0.003102 0.004266 0.005888 0.008259 0.012335 0.017938 99.943911
23 68 0.000350 0.000570 0.000767 0.001201 0.002299 0.004067 0.006058 0.008576 0.012056 0.018062 0.025810 99.920181
23 69 0.000433 0.000606 0.000805 0.001355 0.002491 0.003823 0.005165 0.007115 0.009808 0.014004 0.019436 99.934959
23 70 0.000653 0.000845 0.001137 0.002039 0.003849 0.005746 0.007657 0.010640 0.014696 0.020372 0.027159 99.905207
23 71 0.000582 0.001130 0.001621 0.002307 0.003912 0.006453 0.009187 0.012077 0.015671 0.021806 0.029727 99.895525
23 72 0.000639 0.000860 0.001185 0.002126 0.004081 0.006363 0.008706 0.012136 0.016719 0.023132 0.030592 99.893458
23 73 0.000329 0.000512 0.000750 0.001303 0.002458 0.003921 0.005474 0.007595 0.010564 0.015261 0.021388 99.930447
23 74 0.000535 0.000789 0.001100 0.001873 0.003555 0.005943 0.008733 0.012720 0.018247 0.026734 0.037575 99.882196
23 75 0.000418 0.000618 0.000828 0.001370 0.002569 0.004221 0.005932 0.008257 0.011789 0.017901 0.026417 99.919678
23 76 0.000586 0.000926 0.001256 0.002034 0.003995 0.007321 0.011248 0.016145 0.022699 0.032908 0.045207 99.855677
23 77 0.000526 0.000794 0.001110 0.001872 0.003504 0.005815 0.008330 0.011738 0.016711 0.025166 0.036742 99.887689
23 78 0.000631 0.000991 0.001404 0.002334 0.004413 0.007605 0.011356 0.016405 0.023456 0.034218 0.047422 99.849766
23 79 0.000798 0.001121 0.001549 0.002721 0.005205 0.008328 0.011710 0.016813 0.024248 0.034803 0.047193 99.845509
23 80 0.000659 0.000990 0.001356 0.002243 0.004141 0.006515 0.008941 0.012341 0.017178 0.024347 0.033092 99.888197
23 81 0.000425 0.000606 0.000854 0.001518 0.002923 0.004597 0.006398 0.009095 0.012804 0.018050 0.024234 99.918495
23 82 0.000410 0.000594 0.000798 0.001321 0.002425 0.003781 0.005193 0.007171 0.009854 0.013981 0.019183 99.935288
23 83 0.000397 0.000638 0.000837 0.001259 0.002287 0.003784 0.005343 0.007213 0.009654 0.013706 0.018901 99.935978
23 84 0.000377 0.000547 0.000739 0.001221 0.002204 0.003302 0.004335 0.005700 0.007448 0.010165 0.013491 99.950468
23 85 0.000440 0.000642 0.000860 0.001382 0.002433 0.003679 0.004973 0.006731 0.009021 0.012578 0.017142 99.940121
23 86 0.000308 0.000502 0.000677 0.001012 0.001805 0.002971 0.004240 0.005788 0.007817 0.011291 0.015937 99.947654
23 87 0.000374 0.000545 0.000746 0.001240 0.002250 0.003406 0.004585 0.006217 0.008327 0.011514 0.015377 99.945420
23 88 0.000744 0.000971 0.001243 0.002123 0.004030 0.006179 0.008238 0.011148 0.014835 0.019794 0.025231 99.905466
23 89 0.000349 0.000530 0.000755 0.001325 0.002516 0.003862 0.005156 0.006937 0.009298 0.012855 0.017123 99.939289
23 90 0.000213 0.000323 0.000472 0.000841 0.001657 0.002638 0.003642 0.005045 0.006967 0.010063 0.013980 99.954157
23 91 0.000228 0.000343 0.000466 0.000806 0.001719 0.003203 0.004940 0.007071 0.009720 0.013853 0.018711 99.938940
23 92 0.000445 0.000747 0.001069 0.001713 0.003185 0.005381 0.007683 0.010033 0.012494 0.016432 0.021082 99.919733
23 93 0.000339 0.000483 0.000667 0.001167 0.002194 0.003288 0.004297 0.005699 0.007514 0.010329 0.013719 99.950302
23 94 0.000294 0.000442 0.000634 0.001101 0.002107 0.003327 0.004549 0.006201 0.008436 0.012046 0.016587 99.944277
23 95 0.000296 0.000465 0.000639 0.001076 0.002244 0.004153 0.006341 0.008955 0.012167 0.017229 0.023093 99.923342
23 96 0.000702 0.000997 0.001336 0.002221 0.004057 0.006082 0.007851 0.010150 0.013157 0.017718 0.022999 99.912729
23 97 0.000540 0.000759 0.001002 0.001660 0.003065 0.004633 0.006058 0.007981 0.010483 0.014211 0.018467 99.931143
23 98 0.000576 0.000878 0.001205 0.001950 0.003623 0.005888 0.008210 0.011162 0.015084 0.021232 0.028623 99.901569
23 99 0.000729 0.001075 0.001446 0.002354 0.004402 0.007193 0.010091 0.013615 0.017761 0.023815 0.030643 99.886877
23 100 0.000809 0.001205 0.001633 0.002601 0.004611 0.007030 0.009333 0.012267 0.016073 0.021784 0.028540 99.894114
23 101 0.000830 0.001136 0.001506 0.002534 0.004703 0.007170 0.009515 0.012797 0.017246 0.023533 0.030726 99.888306
23 102 0.000718 0.001053 0.001483 0.002539 0.004813 0.007765 0.010954 0.015467 0.021967 0.031588 0.043222 99.858435
23 103 0.001047 0.001404 0.001886 0.003283 0.006299 0.010034 0.013921 0.019489 0.027173 0.037792 0.049821 99.827854
23 104 0.000884 0.001374 0.001970 0.003311 0.006273 0.010383 0.014673 0.020282 0.028417 0.041078 0.056776 99.814583
23 105 0.000833 0.001293 0.001833 0.003156 0.006431 0.011686 0.017595 0.024958 0.035030 0.050363 0.068074 99.778750
23 106 0.000754 0.001256 0.001847 0.003179 0.006501 0.011971 0.017741 0.024102 0.032484 0.046187 0.062953 99.791021
23 107 0.000361 0.000552 0.000807 0.001517 0.003415 0.006893 0.011312 0.017499 0.026922 0.044058 0.068169 99.818495
23 108 0.000455 0.000773 0.001177 0.002095 0.004407 0.008715 0.014226 0.021498 0.031679 0.047296 0.066315 99.801361
23 109 0.000257 0.000439 0.000625 0.001052 0.002193 0.004491 0.007574 0.011716 0.017794 0.029477 0.046883 99.877500
23 110 0.000450 0.000623 0.000937 0.001857 0.003683 0.005899 0.008460 0.012925 0.020269 0.032123 0.048647 99.864128
23 111 0.000290 0.000409 0.000580 0.001106 0.002294 0.003948 0.005956 0.009450 0.015314 0.025197 0.039048 99.896408
23 112 0.000428 0.000664 0.000928 0.001595 0.003095 0.005237 0.007697 0.011570 0.017863 0.028506 0.043802 99.878616
23 113 0.000440 0.000699 0.001009 0.001691 0.003056 0.004812 0.006794 0.009793 0.014255 0.021438 0.031523 99.904492
23 114 0.000323 0.000471 0.000664 0.001153 0.002162 0.003327 0.004553 0.006439 0.009181 0.013537 0.019499 99.938691
23 115 0.000202 0.000323 0.000449 0.000754 0.001498 0.002605 0.003861 0.005635 0.008390 0.013248 0.020279 99.942755
23 116 0.000428 0.000607 0.000814 0.001352 0.002463 0.003706 0.004953 0.006722 0.009045 0.012593 0.017187 99.940128
23 117 0.000842 0.001256 0.001707 0.002714 0.004582 0.006705 0.008907 0.012278 0.017045 0.024492 0.034788 99.884686
23 118 0.000577 0.000841 0.001142 0.001865 0.003284 0.004768 0.006156 0.008217 0.011093 0.015472 0.021073 99.925510
23 119 0.000201 0.000305 0.000445 0.000803 0.001572 0.002502 0.003481 0.004920 0.006992 0.010325 0.014871 99.953587
23 120 0.000147 0.000226 0.000311 0.000548 0.001182 0.002258 0.003596 0.005530 0.008509 0.013885 0.021711 99.942102
23 121 0.000357 0.000592 0.000819 0.001305 0.002479 0.004327 0.006407 0.008952 0.012290 0.017799 0.025173 99.919498
23 122 0.000266 0.000420 0.000624 0.001071 0.001920 0.002888 0.003897 0.005349 0.007373 0.010741 0.015536 99.949913
23 123 0.000120 0.000163 0.000221 0.000424 0.000942 0.001716 0.002656 0.004189 0.006674 0.011079 0.017655 99.954161
23 124 0.000214 0.000364 0.000536 0.000930 0.001891 0.003522 0.005651 0.008675 0.013113 0.020551 0.030784 99.913769
23 125 0.000484 0.000718 0.000981 0.001643 0.003068 0.004916 0.006841 0.009549 0.013523 0.020009 0.028982 99.909284
23 126 0.000321 0.000536 0.000786 0.001334 0.002619 0.004622 0.006928 0.009942 0.014238 0.021498 0.031443 99.905733
23 127 0.000236 0.000384 0.000565 0.001037 0.002280 0.004451 0.007287 0.011401 0.017612 0.028039 0.042138 99.884571
23 128 0.000708 0.001159 0.001741 0.002968 0.005211 0.007962 0.010994 0.015368 0.021626 0.031065 0.043698 99.857502
23 129 0.000838 0.001286 0.001803 0.002967 0.005354 0.008220 0.011044 0.014931 0.020587 0.028920 0.039056 99.864996
23 130 0.001235 0.001716 0.002318 0.003979 0.007357 0.011151 0.014825 0.020345 0.028646 0.040357 0.053976 99.814093
23 131 0.001650 0.002167 0.003007 0.005411 0.009919 0.014407 0.018646 0.025337 0.034968 0.047500 0.061487 99.775503
23 132 0.000798 0.001385 0.001884 0.002835 0.005350 0.010057 0.015699 0.022321 0.031388 0.046817 0.066873 99.794594
23 133 0.001497 0.002398 0.003490 0.005729 0.010037 0.016126 0.022573 0.030469 0.040751 0.056312 0.076099 99.734520
23 134 0.001700 0.002619 0.003902 0.007025 0.012985 0.019823 0.026076 0.034780 0.047843 0.067064 0.090427 99.685757
23 135 0.000876 0.001478 0.002177 0.003645 0.007094 0.013265 0.020765 0.029332 0.040155 0.058133 0.081397 99.741686
23 136 0.001444 0.001808 0.002488 0.004889 0.010065 0.016152 0.021881 0.030908 0.045423 0.067488 0.094877 99.702582
23 137 0.000944 0.001746 0.002601 0.004073 0.007531 0.014502 0.023756 0.034661 0.048812 0.073539 0.108644 99.679190
23 138 0.001835 0.002765 0.003772 0.006325 0.012124 0.021638 0.032681 0.046780 0.066967 0.100709 0.148233 99.556172
23 139 0.001287 0.001901 0.002632 0.004468 0.008421 0.014879 0.022970 0.034985 0.053968 0.087070 0.136663 99.630754
23 140 0.001215 0.001938 0.002960 0.005298 0.010115 0.017577 0.027113 0.041795 0.064774 0.103160 0.159014 99.565040
23 141 0.001563 0.002334 0.003383 0.005972 0.011473 0.019681 0.029923 0.045787 0.070527 0.110317 0.164913 99.534129
23 142 0.002461 0.004517 0.006527 0.009698 0.016992 0.031305 0.049663 0.072389 0.105288 0.164154 0.248590 99.288416
24 25 0.000000 0.000000 0.000000 0.000000 0.000000 0.000000 0.000000 0.000000 0.000000 0.000000 0.000000 0.000000
24 26 0.628602 5.877419 21.450719 61.979663 7.100493 1.272643 0.548261 0.277687 0.072092 0.026354 0.013615 0.752452
24 27 8.497386 63.679960 18.560233 4.395502 1.510455 1.319769 0.842847 0.378204 0.170408 0.109654 0.051011 0.484572
24 28 0.744728 24.954296 52.008241 16.388507 2.026451 0.916712 0.801185 0.664434 0.489278 0.389777 0.192796 0.423599
24 29 0.320500 1.381223 0.549157 1.108883 7.401651 54.689503 29.650550 3.431395 0.394394 0.206085 0.120821 0.745836
24 30 0.007019 0.013158 0.030435 0.064584 0.175905 3.452878 57.413200 34.716087 2.653860 0.427599 0.229874 0.815402
24 31 0.003561 0.010441 0.021153 0.047496 0.313889 7.232620 59.737252 25.786127 3.270529 1.100377 0.853709 1.622846
24 32 0.002249 0.002636 0.008567 0.040663 0.077168 0.172209 1.633372 11.013265 53.300805 26.162381 5.279982 2.306702
24 33 0.001489 0.012240 0.019302 0.010783 0.014887 0.031307 0.071279 0.088030 0.490214 3.854278 28.284256 67.121940
24 34 0.001434 0.002256 0.003502 0.007372 0.010842 0.026410 0.107558 0.180062 0.434522 1.183690 6.932071 91.110281
24 35 0.001036 0.001564 0.002494 0.005486 0.008855 0.021576 0.078505 0.109783 0.200496 0.438435 1.983558 97.148214
24 36 0.001423 0.002164 0.002950 0.005119 0.008156 0.014420 0.025369 0.047239 0.089536 0.187259 0.400118 99.216246
24 37 0.002873 0.004158 0.005143 0.007741 0.011222 0.017528 0.026660 0.040754 0.062018 0.104902 0.185193 99.531809
24 38 0.003731 0.007159 0.010186 0.014054 0.019860 0.032708 0.050566 0.071179 0.099522 0.159892 0.269544 99.261600
24 39 0.003709 0.007424 0.010294 0.013134 0.018703 0.031507 0.048523 0.065117 0.086029 0.131048 0.209137 99.375372
24 40 0.002701 0.004183 0.005476 0.008140 0.012866 0.019801 0.027631 0.035886 0.045848 0.064105 0.090774 99.682592
24 41 0.003516 0.005257 0.006478 0.009444 0.015212 0.022324 0.029282 0.037145 0.048163 0.066108 0.088639 99.668434
24 42 0.003023 0.004510 0.005663 0.008405 0.013781 0.020514 0.027142 0.034399 0.044197 0.060475 0.080974 99.696916
24 43 0.004357 0.007705 0.009940 0.013411 0.020350 0.030489 0.040590 0.049688 0.061034 0.081798 0.109412 99.571230
24 44 0.001888 0.003036 0.004066 0.006284 0.010764 0.017380 0.024696 0.031589 0.038557 0.050467 0.065480 99.745791
24 45 0.006697 0.012763 0.016343 0.020510 0.028407 0.039961 0.051404 0.061680 0.074698 0.098016 0.127492 99.462025
24 46 0.002460 0.003949 0.005414 0.008605 0.015392 0.025897 0.037419 0.047444 0.056314 0.072094 0.091108 99.633904
24 47 0.009642 0.021773 0.031272 0.037680 0.047703 0.065676 0.086122 0.101008 0.113143 0.136693 0.167460 99.181829
24 48 0.001949 0.002922 0.003826 0.005837 0.010118 0.015746 0.021004 0.027011 0.034409 0.045702 0.058616 99.772860
24 49 0.000556 0.000889 0.001315 0.002263 0.004452 0.007568 0.010972 0.015314 0.020800 0.028751 0.037497 99.869621
24 50 0.001433 0.001870 0.002325 0.003763 0.006934 0.010464 0.013584 0.018050 0.024253 0.032757 0.041631 99.842937
24 51 0.000767 0.001191 0.001610 0.002510 0.004507 0.006973 0.009276 0.012146 0.015950 0.021690 0.028210 99.895170
24 52 0.000695 0.001017 0.001330 0.002083 0.003732 0.005647 0.007423 0.009763 0.012791 0.017111 0.021802 99.916607
24 53 0.000728 0.000996 0.001271 0.002017 0.003612 0.005324 0.006847 0.008898 0.011496 0.015141 0.019063 99.924610
24 54 0.000557 0.000826 0.001087 0.001688 0.002981 0.004428 0.005740 0.007437 0.009576 0.012622 0.015822 99.937237
24 55 0.000703 0.000958 0.001187 0.001835 0.003223 0.004684 0.005946 0.007623 0.009724 0.012627 0.015593 99.935896
24 56 0.000523 0.000882 0.001160 0.001617 0.002673 0.004107 0.005444 0.006825 0.008447 0.011182 0.014377 99.942763
24 57 0.000484 0.000696 0.000901 0.001394 0.002444 0.003601 0.004658 0.006005 0.007676 0.010145 0.012809 99.949190
24 58 0.000445 0.000639 0.000822 0.001279 0.002279 0.003383 0.004394 0.005718 0.007435 0.009926 0.012619 99.951057
24 59 0.000481 0.000707 0.000927 0.001438 0.002524 0.003773 0.004975 0.006524 0.008511 0.011423 0.014645 99.944069
24 60 0.000452 0.000692 0.000930 0.001460 0.002616 0.004046 0.005451 0.007205 0.009555 0.013152 0.017377 99.937065
24 61 0.000634 0.001002 0.001383 0.002174 0.003863 0.006081 0.008367 0.011215 0.015060 0.020779 0.027490 99.901953
24 62 0.000785 0.001241 0.001703 0.002706 0.004993 0.008267 0.011562 0.015383 0.020571 0.028479 0.037667 99.866640
24 63 0.001594 0.002520 0.003324 0.004968 0.008659 0.014062 0.019402 0.025475 0.033755 0.046499 0.061736 99.778009
24 64 0.001546 0.003209 0.004655 0.006174 0.009320 0.014426 0.019337 0.024037 0.030499 0.042024 0.057403 99.787373
24 65 0.000602 0.001207 0.001867 0.002707 0.004412 0.007687 0.011792 0.015982 0.020524 0.028771 0.040696 99.863754
24 66 0.000790 0.001591 0.002306 0.003216 0.005262 0.008799 0.012697 0.016935 0.022404 0.031906 0.044757 99.849338
24 67 0.000330 0.000532 0.000762 0.001269 0.002427 0.004257 0.006415 0.009097 0.012539 0.018343 0.026120 99.917912
24 68 0.000597 0.001164 0.001616 0.002265 0.003864 0.006451 0.009216 0.012560 0.017510 0.026226 0.037837 99.880690
24 69 0.000306 0.000482 0.000686 0.001158 0.002207 0.003715 0.005427 0.007719 0.010872 0.016099 0.022997 99.928334
24 70 0.000506 0.000689 0.000911 0.001629 0.003302 0.005387 0.007510 0.010683 0.015403 0.022348 0.030519 99.901114
24 71 0.000410 0.000884 0.001338 0.001870 0.003168 0.005597 0.008610 0.011817 0.015706 0.022626 0.032163 99.895809
24 72 0.000520 0.000737 0.001005 0.001779 0.003594 0.006047 0.008582 0.012124 0.017202 0.024852 0.033965 99.889593
24 73 0.000278 0.000452 0.000658 0.001135 0.002260 0.003942 0.005882 0.008445 0.012014 0.017756 0.025152 99.922026
24 74 0.000829 0.001288 0.001759 0.002853 0.005191 0.008248 0.011428 0.015975 0.022755 0.033206 0.046823 99.849644
24 75 0.000464 0.000740 0.001038 0.001711 0.003203 0.005419 0.007843 0.010956 0.015437 0.023127 0.033858 99.896204
24 76 0.001286 0.002476 0.003402 0.004571 0.007134 0.011505 0.016406 0.021927 0.029278 0.041892 0.059439 99.800678
24 77 0.000530 0.000897 0.001260 0.001981 0.003680 0.006561 0.009970 0.014174 0.019896 0.029850 0.043545 99.867659
24 78 0.000691 0.001219 0.001735 0.002652 0.004747 0.008155 0.012027 0.016932 0.024068 0.035995 0.051731 99.840046
24 79 0.000693 0.001051 0.001434 0.002396 0.004586 0.007666 0.011019 0.015783 0.022923 0.034122 0.048313 99.850014
24 80 0.000527 0.000831 0.001135 0.001832 0.003419 0.005619 0.007963 0.011228 0.016026 0.023538 0.032985 99.894896
24 81 0.000429 0.000638 0.000865 0.001453 0.002769 0.004384 0.005989 0.008287 0.011605 0.016695 0.023015 99.923867
24 82 0.000380 0.000572 0.000753 0.001208 0.002228 0.003557 0.004909 0.006749 0.009350 0.013553 0.018957 99.937786
24 83 0.000467 0.000794 0.001038 0.001459 0.002430 0.003884 0.005426 0.007268 0.009728 0.014064 0.020026 99.933416
24 84 0.000388 0.000589 0.000760 0.001162 0.002047 0.003146 0.004169 0.005425 0.007051 0.009737 0.013081 99.952446
24 85 0.000408 0.000618 0.000808 0.001240 0.002167 0.003383 0.004647 0.006257 0.008357 0.011819 0.016368 99.943930
24 86 0.000363 0.000661 0.000922 0.001292 0.002112 0.003342 0.004642 0.006078 0.007897 0.011187 0.015760 99.945743
24 87 0.000345 0.000538 0.000740 0.001186 0.002145 0.003296 0.004394 0.005780 0.007565 0.010425 0.013894 99.949690
24 88 0.000971 0.001326 0.001607 0.002460 0.004278 0.006269 0.008100 0.010728 0.014273 0.019248 0.024758 99.905983
24 89 0.000366 0.000566 0.000758 0.001233 0.002323 0.003685 0.004986 0.006640 0.008826 0.012223 0.016237 99.942158
24 90 0.000287 0.000429 0.000586 0.000986 0.001917 0.003102 0.004274 0.005792 0.007727 0.010703 0.014242 99.949953
24 91 0.000610 0.001042 0.001367 0.001943 0.003272 0.005082 0.006734 0.008596 0.011150 0.015622 0.021407 99.923176
24 92 0.000831 0.001498 0.001949 0.002545 0.003944 0.006031 0.008048 0.010089 0.012623 0.017170 0.023083 99.912189
24 93 0.000506 0.000711 0.000896 0.001431 0.002635 0.004087 0.005366 0.006862 0.008638 0.011436 0.014610 99.942816
24 94 0.000622 0.000940 0.001204 0.001801 0.003080 0.004614 0.006013 0.007793 0.010217 0.014170 0.019101 99.930443
24 95 0.000798 0.001372 0.001726 0.002347 0.003988 0.006502 0.008862 0.011341 0.014783 0.020944 0.028833 99.898502
24 96 0.001040 0.001475 0.001795 0.002658 0.004491 0.006650 0.008588 0.011007 0.014172 0.019076 0.024878 99.904167
24 97 0.000677 0.000947 0.001213 0.001952 0.003553 0.005319 0.006831 0.008778 0.011284 0.014995 0.019185 99.925267
24 98 0.000937 0.001462 0.001931 0.002878 0.004852 0.007338 0.009733 0.012829 0.017145 0.023829 0.031950 99.885117
24 99 0.001038 0.001591 0.002051 0.003064 0.005263 0.008101 0.010729 0.013924 0.018225 0.025021 0.033233 99.877764
24 100 0.000875 0.001339 0.001767 0.002684 0.004648 0.007098 0.009399 0.012270 0.016172 0.022215 0.029415 99.892118
24 101 0.000994 0.001388 0.001729 0.002687 0.004782 0.007230 0.009484 0.012591 0.017014 0.023487 0.031120 99.887493
24 102 0.000780 0.001209 0.001697 0.002836 0.005418 0.008830 0.012226 0.016750 0.023459 0.033703 0.046068 99.847023
24 103 0.001161 0.001672 0.002213 0.003636 0.006839 0.011053 0.015201 0.020686 0.028498 0.040070 0.053790 99.815179
24 104 0.001138 0.001859 0.002571 0.004062 0.007604 0.012907 0.018346 0.024813 0.033962 0.048055 0.064675 99.780008
24 105 0.001709 0.003033 0.004291 0.006439 0.011210 0.018409 0.025378 0.032527 0.042016 0.058166 0.079078 99.717748
24 106 0.002296 0.004468 0.005951 0.007641 0.011878 0.019146 0.026110 0.032698 0.041897 0.058573 0.080517 99.708822
24 107 0.001256 0.002283 0.003385 0.005329 0.009553 0.016600 0.024535 0.033627 0.045568 0.065913 0.092913 99.699037
24 108 0.001305 0.002868 0.004631 0.006692 0.010233 0.016253 0.023145 0.031058 0.041701 0.060041 0.086490 99.715580
24 109 0.000557 0.001182 0.001849 0.002763 0.004828 0.009093 0.014724 0.021437 0.030302 0.046822 0.071272 99.795168
24 110 0.000499 0.000760 0.001111 0.002048 0.004172 0.007368 0.011206 0.017297 0.027182 0.043409 0.065166 99.819784
24 111 0.000276 0.000422 0.000598 0.001110 0.002386 0.004357 0.006681 0.010578 0.017423 0.029421 0.046078 99.880670
24 112 0.000282 0.000467 0.000670 0.001166 0.002402 0.004490 0.007076 0.011015 0.017519 0.028911 0.045233 99.880768
24 113 0.000254 0.000418 0.000594 0.001002 0.001962 0.003450 0.005223 0.007815 0.011818 0.018730 0.028638 99.920093
24 114 0.000207 0.000312 0.000431 0.000738 0.001447 0.002407 0.003455 0.004957 0.007153 0.010903 0.016264 99.951725
24 115 0.000183 0.000325 0.000472 0.000762 0.001437 0.002487 0.003682 0.005319 0.007932 0.012772 0.020047 99.944584
24 116 0.000325 0.000491 0.000655 0.001054 0.001920 0.002991 0.004098 0.005645 0.007806 0.011298 0.016001 99.947718
24 117 0.000668 0.001047 0.001387 0.002136 0.003682 0.005750 0.007994 0.011351 0.016447 0.025038 0.037414 99.887089
24 118 0.000383 0.000571 0.000754 0.001237 0.002361 0.003847 0.005305 0.007276 0.010089 0.014759 0.020993 99.932428
24 119 0.000282 0.000447 0.000611 0.000992 0.001824 0.002912 0.004044 0.005674 0.008136 0.012225 0.017924 99.944935
24 120 0.000317 0.000570 0.000803 0.001227 0.002180 0.003704 0.005415 0.007696 0.011287 0.018023 0.028435 99.920344
24 121 0.000499 0.000936 0.001287 0.001793 0.002982 0.005085 0.007499 0.010281 0.014147 0.021217 0.031599 99.902677
24 122 0.000315 0.000485 0.000673 0.001120 0.002105 0.003429 0.004809 0.006645 0.009159 0.013300 0.018905 99.939053
24 123 0.000309 0.000435 0.000562 0.000978 0.002011 0.003435 0.004841 0.006915 0.010284 0.016033 0.023911 99.930286
24 124 0.000438 0.000857 0.001277 0.001906 0.003176 0.005232 0.007687 0.010955 0.015875 0.024619 0.037993 99.889980
24 125 0.000453 0.000674 0.000906 0.001525 0.002994 0.005217 0.007674 0.010926 0.015620 0.023385 0.033884 99.896744
24 126 0.000586 0.001029 0.001452 0.002212 0.003897 0.006499 0.009294 0.012763 0.017923 0.026922 0.039318 99.878101
24 127 0.000575 0.001087 0.001588 0.002389 0.004068 0.006789 0.009972 0.014038 0.020031 0.030993 0.047969 99.860497
24 128 0.000678 0.001075 0.001448 0.002312 0.004215 0.007116 0.010392 0.014697 0.020870 0.031092 0.045431 99.860670
24 129 0.000751 0.001147 0.001530 0.002433 0.004419 0.006987 0.009541 0.013017 0.018306 0.026824 0.037933 99.877116
24 130 0.001464 0.002072 0.002570 0.004016 0.007245 0.011207 0.014862 0.020059 0.028474 0.041521 0.057736 99.808775
24 131 0.001259 0.001758 0.002435 0.004296 0.008110 0.012562 0.016941 0.023424 0.033147 0.046882 0.063176 99.786011
24 132 0.000810 0.001573 0.002249 0.003231 0.005613 0.010180 0.015720 0.022143 0.031326 0.048390 0.073701 99.785065
24 133 0.000925 0.001557 0.002247 0.003679 0.007018 0.012598 0.018890 0.026602 0.037666 0.056028 0.080208 99.752583
24 134 0.001061 0.001702 0.002568 0.004608 0.009143 0.016247 0.024242 0.034502 0.049094 0.072443 0.102398 99.681997
24 135 0.001517 0.002904 0.004005 0.005647 0.009784 0.017184 0.024991 0.033321 0.045889 0.069214 0.102067 99.683475
24 136 0.001702 0.002392 0.003256 0.005769 0.011393 0.019604 0.028237 0.039767 0.057135 0.086753 0.128008 99.615986
24 137 0.001631 0.003693 0.005837 0.008163 0.013008 0.022971 0.036014 0.051339 0.072728 0.112249 0.173338 99.499029
24 138 0.002430 0.004298 0.006213 0.009592 0.016833 0.030157 0.046902 0.068859 0.103001 0.168208 0.273468 99.270037
24 139 0.001561 0.002615 0.003734 0.006167 0.011976 0.022773 0.037124 0.058668 0.095227 0.162489 0.264969 99.332699
24 140 0.001441 0.002548 0.004033 0.007202 0.014423 0.027669 0.046261 0.075693 0.125335 0.212056 0.337752 99.145584
24 141 0.002053 0.003458 0.005020 0.008351 0.016440 0.031084 0.050723 0.080060 0.128059 0.210431 0.324705 99.139616
24 142 0.003341 0.007298 0.011459 0.016504 0.028053 0.053046 0.087309 0.130070 0.195312 0.312517 0.480092 98.674999
25 26 0.000000 0.000000 0.000000 0.000000 0.000000 0.000000 0.000000 0.000000 0.000000 0.000000 0.000000 0.000000
25 27 0.432813 4.399964 20.264621 64.843334 6.853503 1.232988 0.625601 0.357246 0.090274 0.033508 0.019259 0.846887
25 28 7.891306 65.404669 19.092136 3.922298 1.203830 0.958318 0.593023 0.267776 0.126107 0.091968 0.049262 0.399308
25 29 0.714432 24.768567 54.010610 15.486217 1.658845 0.715375 0.697905 0.626153 0.470552 0.343321 0.156442 0.351581
25 30 0.346323 1.437208 0.549860 1.136887 7.659421 55.862295 28.478737 3.261773 0.370647 0.192080 0.113165 0.591604
25 31 0.009238 0.017735 0.042443 0.085939 0.189374 3.238547 56.223425 35.929415 2.757859 0.441935 0.244198 0.819893
25 32 0.006274 0.022000 0.051838 0.102676 0.475806 8.629879 60.087300 24.834829 3.025061 0.918654 0.686606 1.159076
25 33 0.002797 0.003708 0.010969 0.049037 0.094550 0.228120 2.060388 11.988670 51.638306 25.565454 5.634771 2.723233
25 34 0.003215 0.021281 0.035274 0.023090 0.035146 0.072730 0.166415 0.202255 0.967299 5.675586 31.009505 61.788207
25 35 0.001417 0.002501 0.004177 0.008581 0.012433 0.028949 0.111186 0.180983 0.435088 1.192593 6.700045 91.322046
25 36 0.001615 0.002294 0.003413 0.007482 0.012419 0.030525 0.109137 0.154645 0.291618 0.605380 2.342872 96.438602
25 37 0.001704 0.002740 0.004020 0.007202 0.011791 0.021428 0.038523 0.069995 0.127328 0.254319 0.511608 98.949343
25 38 0.004122 0.008988 0.014031 0.019354 0.026556 0.048102 0.087441 0.140550 0.214380 0.370820 0.672952 98.392706
25 39 0.003903 0.009199 0.015787 0.021251 0.028142 0.048548 0.084205 0.124430 0.168843 0.263168 0.443268 98.789254
25 40 0.002947 0.005003 0.006790 0.009883 0.015412 0.025269 0.038238 0.052688 0.070663 0.104627 0.158895 99.509584
25 41 0.003932 0.006307 0.008146 0.011944 0.019295 0.029907 0.041539 0.054509 0.072918 0.104036 0.145908 99.501564
25 42 0.003698 0.005711 0.007225 0.010685 0.017725 0.027621 0.037963 0.049265 0.065047 0.091753 0.126751 99.556553
25 43 0.006309 0.012357 0.017002 0.022054 0.030373 0.044076 0.059913 0.074996 0.093148 0.126555 0.174496 99.338724
25 44 0.002359 0.003899 0.005368 0.008358 0.014147 0.022825 0.032531 0.042076 0.052540 0.070610 0.094517 99.650770
25 45 0.006987 0.014218 0.019975 0.026269 0.037240 0.055148 0.075264 0.091709 0.106639 0.133230 0.166936 99.266382
25 46 0.002011 0.003116 0.004393 0.007578 0.014595 0.025724 0.038334 0.050251 0.061709 0.080988 0.103828 99.607469
25 47 0.007931 0.019010 0.029689 0.037039 0.046300 0.064341 0.088262 0.107036 0.119351 0.141646 0.172474 99.166923
25 48 0.005434 0.008506 0.011660 0.018399 0.030284 0.045643 0.061978 0.078640 0.095704 0.121935 0.152652 99.369165
25 49 0.000403 0.000646 0.000950 0.001670 0.003420 0.006069 0.009100 0.013110 0.018384 0.026288 0.035317 99.884644
25 50 0.001130 0.001559 0.002036 0.003368 0.006270 0.009623 0.012755 0.017334 0.023920 0.033293 0.043537 99.845169
25 51 0.000670 0.001089 0.001524 0.002393 0.004308 0.006787 0.009209 0.012212 0.016206 0.022390 0.029680 99.893532
25 52 0.000589 0.000902 0.001237 0.001977 0.003590 0.005564 0.007479 0.009947 0.013119 0.017827 0.023176 99.914591
25 53 0.000663 0.000950 0.001245 0.001976 0.003551 0.005336 0.006983 0.009148 0.011895 0.015850 0.020232 99.922178
25 54 0.000544 0.000834 0.001125 0.001741 0.003055 0.004584 0.006009 0.007787 0.009999 0.013252 0.016824 99.934244
25 55 0.000713 0.001005 0.001266 0.001932 0.003363 0.004934 0.006303 0.008034 0.010202 0.013367 0.016802 99.932079
25 56 0.000491 0.000866 0.001202 0.001697 0.002754 0.004232 0.005720 0.007282 0.009060 0.012082 0.015788 99.938824
25 57 0.000443 0.000650 0.000862 0.001352 0.002390 0.003583 0.004724 0.006183 0.007991 0.010680 0.013674 99.947471
25 58 0.000403 0.000594 0.000783 0.001232 0.002205 0.003307 0.004352 0.005739 0.007584 0.010305 0.013298 99.950201
25 59 0.000470 0.000700 0.000924 0.001440 0.002533 0.003796 0.005013 0.006619 0.008754 0.011958 0.015619 99.942169
25 60 0.000443 0.000675 0.000916 0.001467 0.002659 0.004139 0.005642 0.007602 0.010278 0.014353 0.019195 99.932631
25 61 0.000613 0.000963 0.001352 0.002190 0.003931 0.006198 0.008548 0.011606 0.015909 0.022488 0.030424 99.895779
25 62 0.000785 0.001227 0.001720 0.002827 0.005226 0.008605 0.012127 0.016498 0.022546 0.031854 0.043149 99.853434
25 63 0.001445 0.002241 0.003083 0.005011 0.009299 0.015459 0.021499 0.028718 0.039174 0.055568 0.075338 99.743162
25 64 0.001544 0.003438 0.005444 0.007365 0.010689 0.016669 0.023560 0.030516 0.038499 0.052154 0.071081 99.739040
25 65 0.000558 0.001164 0.001962 0.003037 0.004954 0.008684 0.013749 0.019478 0.025829 0.036674 0.052394 99.831514
25 66 0.000756 0.001732 0.003009 0.004481 0.007006 0.011566 0.017448 0.023958 0.031097 0.043071 0.059903 99.795973
25 67 0.000369 0.000606 0.000875 0.001475 0.002879 0.005221 0.008042 0.011673 0.016597 0.024748 0.035545 99.891971
25 68 0.000624 0.001344 0.002201 0.003306 0.005420 0.008964 0.013278 0.018326 0.024565 0.034814 0.048685 99.838474
25 69 0.000327 0.000520 0.000729 0.001232 0.002397 0.004154 0.006188 0.008976 0.012974 0.019686 0.028697 99.914118
25 70 0.000495 0.000711 0.000973 0.001736 0.003523 0.005916 0.008533 0.012362 0.017980 0.026554 0.037083 99.884132
25 71 0.000410 0.000955 0.001580 0.002278 0.003747 0.006530 0.010248 0.014479 0.019516 0.028042 0.039828 99.872389
25 72 0.000571 0.000872 0.001282 0.002326 0.004648 0.007755 0.011045 0.015606 0.021838 0.030955 0.041980 99.861124
25 73 0.000259 0.000440 0.000666 0.001201 0.002516 0.004634 0.007162 0.010531 0.015266 0.022759 0.032258 99.902308
25 74 0.000918 0.001611 0.002438 0.004002 0.007189 0.011558 0.015982 0.021806 0.030362 0.043732 0.061184 99.799216
25 75 0.000510 0.000868 0.001247 0.002024 0.003772 0.006746 0.010424 0.015082 0.021202 0.031362 0.045481 99.861284
25 76 0.001218 0.002775 0.004549 0.006285 0.009018 0.013952 0.020081 0.027029 0.035757 0.050768 0.072643 99.755924
25 77 0.000419 0.000760 0.001169 0.001901 0.003495 0.006440 0.010387 0.015332 0.021645 0.032689 0.048832 99.856930
25 78 0.000651 0.001260 0.001957 0.003036 0.005180 0.008647 0.012861 0.018445 0.026545 0.040183 0.059341 99.821895
25 79 0.000627 0.001037 0.001513 0.002527 0.004735 0.007976 0.011723 0.017018 0.024810 0.037116 0.053290 99.837629
25 80 0.000462 0.000774 0.001100 0.001771 0.003285 0.005506 0.007985 0.011291 0.015935 0.023358 0.033064 99.895468
25 81 0.000385 0.000615 0.000874 0.001437 0.002636 0.004171 0.005781 0.008020 0.011149 0.016084 0.022405 99.926441
25 82 0.000358 0.000567 0.000771 0.001215 0.002172 0.003455 0.004819 0.006637 0.009105 0.013184 0.018612 99.939102
25 83 0.000432 0.000801 0.001126 0.001562 0.002444 0.003776 0.005282 0.007151 0.009623 0.014031 0.020407 99.933359
25 84 0.000338 0.000535 0.000730 0.001121 0.001922 0.002953 0.003995 0.005259 0.006775 0.009332 0.012641 99.954397
25 85 0.000375 0.000589 0.000786 0.001196 0.002058 0.003202 0.004414 0.005973 0.008013 0.011439 0.016042 99.945911
25 86 0.000365 0.000688 0.001011 0.001436 0.002276 0.003536 0.004966 0.006578 0.008440 0.011763 0.016467 99.942476
25 87 0.000323 0.000516 0.000733 0.001180 0.002102 0.003264 0.004451 0.005889 0.007569 0.010278 0.013653 99.950043
25 88 0.001089 0.001588 0.001938 0.002797 0.004535 0.006427 0.008112 0.010469 0.013775 0.018863 0.024973 99.905434
25 89 0.000318 0.000527 0.000749 0.001223 0.002281 0.003662 0.005017 0.006644 0.008690 0.011988 0.015997 99.942904
25 90 0.000254 0.000393 0.000559 0.000966 0.001935 0.003253 0.004615 0.006277 0.008253 0.011317 0.014969 99.947208
25 91 0.000696 0.001343 0.001926 0.002646 0.004021 0.005987 0.007979 0.010175 0.012883 0.017713 0.024443 99.910183
25 92 0.000712 0.001394 0.002033 0.002748 0.004100 0.006273 0.008684 0.011113 0.013693 0.018378 0.024936 99.905937
25 93 0.000360 0.000543 0.000725 0.001169 0.002177 0.003540 0.004929 0.006600 0.008599 0.011747 0.015374 99.944237
25 94 0.000464 0.000753 0.001059 0.001661 0.002935 0.004648 0.006367 0.008375 0.010830 0.014922 0.020159 99.927824
25 95 0.000806 0.001634 0.002328 0.003032 0.004510 0.006967 0.009670 0.012604 0.016266 0.022903 0.032469 99.886809
25 96 0.000681 0.001069 0.001460 0.002268 0.003949 0.006178 0.008346 0.010827 0.013863 0.018868 0.025132 99.907358
25 97 0.000480 0.000712 0.000937 0.001502 0.002806 0.004482 0.006127 0.008169 0.010739 0.014624 0.019074 99.930347
25 98 0.000799 0.001378 0.001981 0.002985 0.004965 0.007705 0.010533 0.013930 0.018431 0.025732 0.035206 99.876354
25 99 0.000961 0.001728 0.002502 0.003602 0.005565 0.008289 0.011226 0.014870 0.019726 0.027519 0.037765 99.866251
25 100 0.000587 0.000985 0.001399 0.002161 0.003805 0.006187 0.008753 0.011786 0.015660 0.021981 0.029944 99.896754
25 101 0.000662 0.001041 0.001411 0.002235 0.004124 0.006658 0.009184 0.012438 0.017134 0.024409 0.033205 99.887497
25 102 0.000634 0.001085 0.001672 0.002876 0.005512 0.009284 0.013406 0.018868 0.026955 0.039529 0.055271 99.824911
25 103 0.001172 0.001843 0.002524 0.004014 0.007305 0.011848 0.016557 0.022973 0.032744 0.047622 0.065783 99.785616
25 104 0.000896 0.001591 0.002419 0.004007 0.007770 0.014084 0.021345 0.029937 0.041735 0.059984 0.082134 99.734097
25 105 0.001420 0.003034 0.005129 0.007826 0.012640 0.020244 0.028690 0.038177 0.050963 0.072103 0.100707 99.659069
25 106 0.001736 0.003699 0.005735 0.008049 0.012635 0.020927 0.030536 0.040616 0.053104 0.074262 0.103027 99.645674
25 107 0.001214 0.002414 0.003914 0.006185 0.010698 0.019130 0.029927 0.042414 0.057618 0.083091 0.118197 99.625201
25 108 0.000965 0.002169 0.003897 0.006298 0.010417 0.017963 0.028207 0.040727 0.056081 0.081079 0.117357 99.634840
25 109 0.000456 0.001085 0.001947 0.002933 0.004729 0.008960 0.015743 0.024349 0.034541 0.053571 0.084215 99.767469
25 110 0.000332 0.000514 0.000774 0.001485 0.003234 0.006245 0.010242 0.016648 0.027457 0.046886 0.075046 99.811138
25 111 0.000191 0.000301 0.000445 0.000867 0.001972 0.003828 0.006166 0.010067 0.017078 0.030101 0.049077 99.879906
25 112 0.000192 0.000329 0.000495 0.000891 0.001876 0.003600 0.005829 0.009249 0.015016 0.025835 0.042563 99.894127
25 113 0.000188 0.000310 0.000451 0.000788 0.001569 0.002787 0.004321 0.006677 0.010401 0.016992 0.026772 99.928751
25 114 0.000164 0.000253 0.000360 0.000635 0.001251 0.002053 0.002944 0.004302 0.006378 0.009953 0.015141 99.956566
25 115 0.000144 0.000255 0.000383 0.000651 0.001269 0.002231 0.003364 0.004936 0.007385 0.011936 0.018992 99.948456
25 116 0.000263 0.000391 0.000539 0.000911 0.001708 0.002693 0.003763 0.005330 0.007549 0.011112 0.016015 99.949722
25 117 0.000609 0.001007 0.001417 0.002227 0.003754 0.005806 0.008232 0.011983 0.017746 0.027373 0.041661 99.878187
25 118 0.000280 0.000437 0.000617 0.001057 0.002060 0.003466 0.004988 0.007078 0.010047 0.014953 0.021604 99.933412
25 119 0.000201 0.000323 0.000475 0.000836 0.001636 0.002772 0.004041 0.005837 0.008479 0.012908 0.019208 99.943281
25 120 0.000331 0.000651 0.001004 0.001542 0.002606 0.004438 0.006720 0.009581 0.013524 0.020814 0.032419 99.906372
25 121 0.000500 0.001094 0.001783 0.002581 0.003913 0.006181 0.008992 0.012310 0.016526 0.024010 0.035665 99.886446
25 122 0.000255 0.000435 0.000644 0.001069 0.002025 0.003561 0.005379 0.007643 0.010514 0.015224 0.021566 99.931685
25 123 0.000285 0.000446 0.000602 0.001018 0.002083 0.003825 0.005763 0.008369 0.012457 0.019571 0.029217 99.916365
25 124 0.000472 0.001076 0.001852 0.002778 0.004138 0.006273 0.008990 0.012567 0.017474 0.025904 0.039215 99.879255
25 125 0.000370 0.000610 0.000878 0.001450 0.002762 0.004959 0.007577 0.010843 0.015228 0.022665 0.033152 99.899502
25 126 0.000540 0.001073 0.001617 0.002366 0.003872 0.006383 0.009345 0.012915 0.017771 0.026214 0.038335 99.879570
25 127 0.000496 0.001054 0.001770 0.002762 0.004436 0.007137 0.010602 0.015003 0.020730 0.030619 0.046109 99.859283
25 128 0.000510 0.000877 0.001267 0.002049 0.003649 0.006124 0.009023 0.012814 0.018134 0.027142 0.040348 99.878061
25 129 0.000505 0.000851 0.001217 0.001969 0.003583 0.005820 0.008138 0.011098 0.015454 0.022798 0.032888 99.895685
25 130 0.001260 0.001880 0.002407 0.003719 0.006581 0.010134 0.013466 0.018243 0.026071 0.038330 0.053670 99.824238
25 131 0.001137 0.001658 0.002261 0.003867 0.007295 0.011537 0.015557 0.021097 0.029571 0.042467 0.058401 99.805153
25 132 0.000650 0.001432 0.002335 0.003404 0.005549 0.009688 0.014979 0.020960 0.028794 0.043631 0.066779 99.801800
25 133 0.000733 0.001296 0.002010 0.003360 0.006276 0.011382 0.017699 0.025387 0.035625 0.052717 0.076072 99.767445
25 134 0.000920 0.001559 0.002328 0.004050 0.007987 0.014400 0.021659 0.031124 0.045552 0.069660 0.101792 99.698969
25 135 0.001204 0.002403 0.003736 0.005614 0.009534 0.016966 0.026047 0.035638 0.047574 0.069428 0.101445 99.680411
25 136 0.001748 0.002561 0.003451 0.006031 0.012093 0.021334 0.030935 0.043764 0.064206 0.099110 0.145859 99.568907
25 137 0.001208 0.003017 0.005526 0.008318 0.013099 0.023433 0.038401 0.055430 0.075942 0.113870 0.175508 99.486248
25 138 0.003099 0.005829 0.008705 0.013074 0.021296 0.036198 0.055954 0.082966 0.124374 0.200771 0.323498 99.124239
25 139 0.001483 0.002710 0.004227 0.007163 0.013774 0.026495 0.043875 0.068197 0.105886 0.175221 0.283612 99.267359
25 140 0.001346 0.002418 0.003940 0.007254 0.014887 0.029047 0.049266 0.081386 0.135888 0.232349 0.373270 99.068947
25 141 0.001534 0.002661 0.004108 0.007273 0.014992 0.029560 0.049914 0.080880 0.131985 0.221194 0.344996 99.110901
25 142 0.002671 0.005829 0.009576 0.014450 0.025420 0.049982 0.085157 0.128323 0.190521 0.301952 0.459011 98.727108
26 27 0.000000 0.000000 0.000000 0.000000 0.000000 0.000000 0.000000 0.000000 0.000000 0.000000 0.000000 0.000000
26 28 0.361507 3.805705 19.370075 66.242359 6.730664 1.204121 0.655915 0.405149 0.113375 0.043870 0.025764 1.041497
26 29 7.447785 65.112589 19.638007 4.024535 1.182737 0.971081 0.630256 0.294755 0.140953 0.106645 0.062755 0.387906
26 30 0.666802 24.352187 54.212744 15.667589 1.618953 0.735195 0.701743 0.618459 0.464846 0.360252 0.177094 0.424135
26 31 0.335280 1.408646 0.534907 1.153309 8.007971 56.446332 27.631868 3.167487 0.385295 0.211739 0.129583 0.587583
26 32 0.009205 0.021382 0.057581 0.112636 0.244649 3.995065 57.543815 33.865608 2.687402 0.444858 0.249302 0.768495
26 33 0.004672 0.016041 0.035972 0.070693 0.343374 7.138720 57.603139 26.630360 4.086015 1.409956 1.067991 1.593070
26 34 0.004782 0.005748 0.018160 0.080705 0.151181 0.341436 2.643835 12.771866 49.018331 25.168430 6.279648 3.515880
26 35 0.003398 0.020439 0.032766 0.023346 0.032793 0.063399 0.156660 0.198804 0.940602 5.586612 30.385843 62.555340
26 36 0.002507 0.003893 0.005812 0.012289 0.017996 0.040394 0.146373 0.230148 0.530932 1.304784 6.166805 91.538066
26 37 0.002461 0.003854 0.005508 0.010855 0.016899 0.039951 0.131393 0.164412 0.263709 0.470030 1.559536 97.331393
26 38 0.003965 0.009000 0.015664 0.024456 0.035436 0.067029 0.130716 0.237217 0.413446 0.791201 1.526290 96.745583
26 39 0.004005 0.009748 0.017507 0.024408 0.033141 0.062932 0.120812 0.193824 0.280039 0.463675 0.823506 97.966406
26 40 0.002581 0.004444 0.006368 0.009883 0.015829 0.027495 0.044565 0.065503 0.092535 0.144917 0.234975 99.350904
26 41 0.003515 0.005696 0.007611 0.011613 0.019355 0.031685 0.046518 0.064358 0.090283 0.136218 0.203085 99.380064
26 42 0.003030 0.004573 0.005990 0.009449 0.016423 0.026778 0.038845 0.053843 0.076105 0.114098 0.165780 99.485088
26 43 0.005003 0.009747 0.014110 0.020139 0.031060 0.050296 0.073854 0.097159 0.125189 0.175039 0.244462 99.153940
26 44 0.001834 0.003067 0.004328 0.006999 0.012539 0.021607 0.032515 0.043974 0.057218 0.080914 0.113111 99.621895
26 45 0.007719 0.016465 0.023651 0.031130 0.043563 0.064555 0.089014 0.109511 0.128068 0.161197 0.204035 99.121094
26 46 0.001893 0.003038 0.004343 0.007459 0.014281 0.025555 0.038649 0.050916 0.062650 0.084201 0.111228 99.595789
26 47 0.007032 0.017352 0.027738 0.035187 0.045414 0.064944 0.090902 0.111591 0.124170 0.145981 0.174758 99.154930
26 48 0.005532 0.008259 0.010677 0.016366 0.026464 0.039647 0.054435 0.071114 0.089409 0.117088 0.149525 99.411482
26 49 0.001421 0.002352 0.003413 0.005772 0.010656 0.017793 0.026259 0.035714 0.045925 0.062111 0.081405 99.707180
26 50 0.001075 0.001521 0.001996 0.003227 0.005828 0.008884 0.011853 0.016251 0.022620 0.031917 0.042294 99.852532
26 51 0.000546 0.000902 0.001278 0.002029 0.003724 0.006086 0.008564 0.011645 0.015641 0.021928 0.029416 99.898239
26 52 0.000561 0.000879 0.001220 0.001933 0.003462 0.005399 0.007382 0.010013 0.013433 0.018532 0.024373 99.912812
26 53 0.000613 0.000898 0.001202 0.001915 0.003451 0.005285 0.007060 0.009415 0.012438 0.016879 0.021911 99.918928
26 54 0.000529 0.000818 0.001114 0.001747 0.003113 0.004747 0.006305 0.008288 0.010782 0.014434 0.018434 99.929688
26 55 0.000751 0.001088 0.001404 0.002136 0.003655 0.005378 0.006984 0.009077 0.011697 0.015458 0.019547 99.922825
26 56 0.000492 0.000881 0.001224 0.001712 0.002800 0.004416 0.006114 0.007933 0.010049 0.013636 0.018018 99.932730
26 57 0.000423 0.000628 0.000847 0.001341 0.002393 0.003651 0.004909 0.006530 0.008535 0.011572 0.015023 99.944145
26 58 0.000399 0.000589 0.000780 0.001229 0.002232 0.003401 0.004519 0.006008 0.008016 0.011047 0.014462 99.947317
26 59 0.000468 0.000704 0.000940 0.001469 0.002595 0.003911 0.005194 0.006930 0.009298 0.012889 0.017065 99.938538
26 60 0.000457 0.000703 0.000964 0.001550 0.002801 0.004370 0.005978 0.008117 0.011104 0.015722 0.021358 99.926874
26 61 0.000638 0.001027 0.001451 0.002335 0.004191 0.006649 0.009274 0.012831 0.018044 0.026038 0.035727 99.881796
26 62 0.000829 0.001306 0.001827 0.002975 0.005474 0.009114 0.013089 0.018245 0.025648 0.037111 0.051180 99.833200
26 63 0.001287 0.002087 0.003050 0.005065 0.009346 0.015824 0.023128 0.032630 0.046364 0.067568 0.093952 99.699703
26 64 0.001195 0.002631 0.004520 0.006810 0.010589 0.017142 0.025259 0.034300 0.045074 0.062308 0.085399 99.704771
26 65 0.000387 0.000785 0.001361 0.002236 0.003902 0.007361 0.012606 0.018957 0.026032 0.038015 0.055358 99.833002
26 66 0.000727 0.001633 0.002819 0.004342 0.007037 0.011765 0.017986 0.025256 0.033441 0.046411 0.063998 99.784584
26 67 0.000268 0.000446 0.000695 0.001248 0.002469 0.004612 0.007538 0.011385 0.016235 0.024498 0.036011 99.894598
26 68 0.000722 0.001707 0.002842 0.004057 0.006255 0.009885 0.014291 0.019594 0.026542 0.037737 0.052469 99.823900
26 69 0.000238 0.000388 0.000585 0.001058 0.002131 0.003814 0.006012 0.009221 0.013712 0.021006 0.030758 99.911075
26 70 0.000374 0.000543 0.000765 0.001429 0.003055 0.005347 0.008048 0.012242 0.018683 0.028395 0.039965 99.881153
26 71 0.000295 0.000672 0.001140 0.001771 0.003155 0.005741 0.009379 0.013914 0.019666 0.029146 0.041923 99.873199
26 72 0.000474 0.000736 0.001099 0.002039 0.004248 0.007414 0.010956 0.015993 0.023209 0.033917 0.046775 99.853140
26 73 0.000201 0.000352 0.000560 0.001040 0.002197 0.004136 0.006640 0.010091 0.014965 0.022920 0.033464 99.903435
26 74 0.000970 0.001738 0.002635 0.004253 0.007400 0.011654 0.016241 0.022716 0.032325 0.047239 0.066952 99.785875
26 75 0.000375 0.000660 0.001019 0.001739 0.003306 0.006035 0.009595 0.014218 0.020355 0.030738 0.045500 99.866463
26 76 0.000930 0.002200 0.003864 0.005586 0.008213 0.012998 0.019339 0.026829 0.035952 0.051151 0.073316 99.759623
26 77 0.000315 0.000567 0.000878 0.001467 0.002767 0.005217 0.008661 0.013307 0.019599 0.030808 0.047602 99.868811
26 78 0.000443 0.000839 0.001337 0.002219 0.004075 0.007270 0.011474 0.017296 0.025620 0.039545 0.059077 99.830807
26 79 0.000450 0.000741 0.001100 0.001913 0.003732 0.006521 0.009998 0.015210 0.022963 0.035394 0.052271 99.849708
26 80 0.000341 0.000578 0.000843 0.001399 0.002680 0.004602 0.006808 0.009832 0.014132 0.021163 0.030515 99.907106
26 81 0.000279 0.000437 0.000619 0.001038 0.001955 0.003188 0.004563 0.006518 0.009182 0.013453 0.019144 99.939623
26 82 0.000286 0.000451 0.000620 0.000996 0.001797 0.002844 0.003956 0.005498 0.007642 0.011245 0.016117 99.948547
26 83 0.000348 0.000629 0.000890 0.001282 0.002070 0.003261 0.004636 0.006393 0.008680 0.012760 0.018725 99.940325
26 84 0.000319 0.000505 0.000687 0.001062 0.001849 0.002854 0.003874 0.005146 0.006696 0.009236 0.012443 99.955332
26 85 0.000396 0.000631 0.000860 0.001313 0.002216 0.003389 0.004669 0.006328 0.008391 0.011775 0.016309 99.943722
26 86 0.000426 0.000841 0.001260 0.001720 0.002512 0.003664 0.005036 0.006732 0.008835 0.012533 0.017952 99.938484
26 87 0.000308 0.000495 0.000711 0.001163 0.002102 0.003271 0.004479 0.005972 0.007734 0.010541 0.014060 99.949162
26 88 0.000885 0.001313 0.001690 0.002567 0.004329 0.006374 0.008349 0.011022 0.014521 0.019849 0.026366 99.902737
26 89 0.000305 0.000501 0.000711 0.001160 0.002145 0.003466 0.004854 0.006570 0.008703 0.012205 0.016697 99.942681
26 90 0.000237 0.000379 0.000560 0.000969 0.001881 0.003126 0.004497 0.006224 0.008310 0.011619 0.015758 99.946440
26 91 0.000661 0.001218 0.001759 0.002536 0.003968 0.005963 0.008124 0.010712 0.013922 0.019278 0.026596 99.905265
26 92 0.000534 0.001075 0.001699 0.002446 0.003712 0.005749 0.008229 0.010911 0.013712 0.018571 0.025525 99.907837
26 93 0.000346 0.000527 0.000715 0.001159 0.002140 0.003461 0.004859 0.006542 0.008459 0.011509 0.015201 99.945084
26 94 0.000452 0.000737 0.001048 0.001649 0.002892 0.004586 0.006414 0.008662 0.011427 0.015863 0.021538 99.924732
26 95 0.000742 0.001505 0.002213 0.002966 0.004419 0.006871 0.009760 0.013017 0.016985 0.023998 0.034160 99.883366
26 96 0.000570 0.000893 0.001253 0.002002 0.003527 0.005570 0.007734 0.010401 0.013695 0.019038 0.025959 99.909357
26 97 0.000424 0.000635 0.000855 0.001390 0.002609 0.004176 0.005748 0.007765 0.010361 0.014411 0.019255 99.932375
26 98 0.000699 0.001189 0.001722 0.002662 0.004548 0.007206 0.010109 0.013775 0.018722 0.026693 0.037178 99.875496
26 99 0.000762 0.001339 0.001944 0.002914 0.004781 0.007535 0.010644 0.014480 0.019510 0.027805 0.039072 99.869217
26 100 0.000476 0.000775 0.001100 0.001755 0.003169 0.005156 0.007375 0.010271 0.014223 0.020681 0.029091 99.905929
26 101 0.000485 0.000741 0.001016 0.001680 0.003227 0.005337 0.007576 0.010650 0.015197 0.022413 0.031484 99.900189
26 102 0.000449 0.000753 0.001149 0.002010 0.003972 0.006921 0.010397 0.015305 0.023002 0.035471 0.051654 99.848917
26 103 0.000791 0.001241 0.001762 0.002943 0.005605 0.009519 0.013971 0.020199 0.029552 0.043977 0.062317 99.808121
26 104 0.000600 0.001069 0.001653 0.002828 0.005637 0.010413 0.016261 0.023891 0.035220 0.053428 0.076852 99.772146
26 105 0.000811 0.001641 0.002775 0.004539 0.008144 0.014575 0.022753 0.032699 0.046153 0.068051 0.097932 99.699926
26 106 0.000714 0.001455 0.002448 0.004077 0.007741 0.014937 0.024382 0.035268 0.049009 0.072087 0.103590 99.684292
26 107 0.000856 0.001604 0.002646 0.004596 0.008610 0.015590 0.024480 0.036000 0.052053 0.078906 0.116070 99.658587
26 108 0.000580 0.001233 0.002144 0.003600 0.006700 0.013294 0.023189 0.036195 0.053717 0.083177 0.124997 99.651173
26 109 0.000450 0.001047 0.001839 0.002890 0.005025 0.009712 0.016674 0.025336 0.036410 0.056936 0.088912 99.754767
26 110 0.000362 0.000553 0.000855 0.001692 0.003622 0.006725 0.010837 0.017664 0.029316 0.050388 0.082610 99.795379
26 111 0.000236 0.000367 0.000547 0.001074 0.002394 0.004515 0.007222 0.011941 0.020653 0.036617 0.060274 99.854162
26 112 0.000210 0.000366 0.000561 0.001030 0.002176 0.004209 0.007018 0.011650 0.019734 0.034716 0.058030 99.860302
26 113 0.000205 0.000354 0.000538 0.000950 0.001874 0.003358 0.005335 0.008506 0.013706 0.023111 0.037641 99.904421
26 114 0.000164 0.000255 0.000372 0.000673 0.001348 0.002249 0.003283 0.004928 0.007528 0.012096 0.018995 99.948109
26 115 0.000147 0.000263 0.000396 0.000675 0.001304 0.002321 0.003636 0.005666 0.009070 0.015581 0.026284 99.934654
26 116 0.000255 0.000389 0.000550 0.000944 0.001788 0.002901 0.004183 0.006098 0.008896 0.013567 0.020341 99.940088
26 117 0.000561 0.000941 0.001399 0.002321 0.004086 0.006557 0.009717 0.014908 0.023194 0.037295 0.058955 99.840069
26 118 0.000312 0.000494 0.000702 0.001187 0.002258 0.003795 0.005586 0.008211 0.012039 0.018488 0.027725 99.919199
26 119 0.000172 0.000283 0.000420 0.000741 0.001455 0.002508 0.003770 0.005646 0.008605 0.013923 0.021996 99.940479
26 120 0.000305 0.000584 0.000908 0.001446 0.002544 0.004526 0.007267 0.010974 0.016251 0.025768 0.040744 99.888687
26 121 0.000428 0.000931 0.001593 0.002433 0.003768 0.006069 0.009200 0.013202 0.018552 0.028178 0.043626 99.872017
26 122 0.000234 0.000400 0.000611 0.001040 0.001935 0.003293 0.004923 0.007103 0.010001 0.015002 0.022250 99.933203
26 123 0.000257 0.000390 0.000532 0.000938 0.001951 0.003628 0.005673 0.008763 0.013862 0.022725 0.035058 99.906225
26 124 0.000363 0.000791 0.001358 0.002149 0.003490 0.005820 0.009130 0.013732 0.020189 0.031257 0.048514 99.863208
26 125 0.000263 0.000421 0.000629 0.001128 0.002261 0.004136 0.006564 0.010032 0.015025 0.023649 0.036287 99.899603
26 126 0.000432 0.000813 0.001225 0.001947 0.003519 0.006122 0.009212 0.013121 0.018691 0.028429 0.042404 99.874087
26 127 0.000443 0.000926 0.001571 0.002564 0.004327 0.007220 0.011106 0.016520 0.024279 0.037787 0.058959 99.834299
26 128 0.000357 0.000608 0.000927 0.001618 0.003101 0.005497 0.008595 0.012948 0.019167 0.029708 0.045373 99.872099
26 129 0.000410 0.000682 0.000996 0.001689 0.003224 0.005410 0.007810 0.011051 0.015939 0.024076 0.035058 99.893654
26 130 0.001123 0.001716 0.002329 0.003762 0.006759 0.010528 0.014381 0.020094 0.029258 0.043807 0.063059 99.803181
26 131 0.001120 0.001687 0.002390 0.004119 0.007765 0.012354 0.017039 0.023789 0.034281 0.050385 0.070481 99.774593
26 132 0.000756 0.001592 0.002548 0.003782 0.006234 0.010974 0.017276 0.024880 0.035214 0.054445 0.084754 99.757548
26 133 0.000973 0.001748 0.002726 0.004536 0.008245 0.014351 0.021734 0.031220 0.044549 0.066462 0.096622 99.706833
26 134 0.000803 0.001407 0.002336 0.004405 0.008914 0.016494 0.025913 0.038515 0.056692 0.086620 0.126910 99.630993
26 135 0.001568 0.003157 0.004868 0.007256 0.012109 0.020758 0.030952 0.042718 0.059310 0.089186 0.132558 99.595560
26 136 0.001228 0.001940 0.002996 0.005780 0.012458 0.023880 0.037641 0.056235 0.084088 0.132277 0.199438 99.442039
26 137 0.001407 0.003502 0.006400 0.009996 0.016837 0.031777 0.053414 0.078666 0.110098 0.166656 0.254444 99.266804
26 138 0.002711 0.005337 0.008788 0.014496 0.025362 0.045431 0.072981 0.111861 0.173021 0.287028 0.469369 98.783613
26 139 0.001695 0.003189 0.005195 0.008999 0.017000 0.032467 0.054755 0.088196 0.141555 0.237789 0.387514 99.021645
26 140 0.001287 0.002375 0.004071 0.007910 0.016761 0.033433 0.057490 0.096261 0.162462 0.280365 0.454600 98.882988
26 141 0.001508 0.002616 0.004172 0.007768 0.016442 0.033171 0.057313 0.095128 0.157089 0.264682 0.415332 98.944778
26 142 0.002738 0.006131 0.010302 0.015833 0.027866 0.055153 0.095205 0.146949 0.223921 0.362309 0.561989 98.491606
27 28 0.000000 0.000000 0.000000 0.000000 0.000000 0.000000 0.000000 0.000000 0.000000 0.000000 0.000000 0.000000
27 29 0.329829 3.582879 18.413054 66.241574 7.200487 1.408407 0.818017 0.531030 0.163193 0.066721 0.038977 1.205832
27 30 7.129234 64.227564 19.643729 4.209473 1.354859 1.227340 0.800739 0.372311 0.181847 0.143795 0.091260 0.617851
27 31 0.697778 24.094302 52.599234 16.339823 1.936669 0.915540 0.881481 0.770247 0.572151 0.455311 0.222907 0.514557
27 32 0.412133 1.639099 0.597656 1.234740 8.278676 55.856037 27.098216 3.282786 0.441223 0.254883 0.162333 0.742219
27 33 0.014102 0.033177 0.082083 0.144700 0.276418 3.737529 54.258457 35.638495 3.571674 0.706296 0.420450 1.116618
27 34 0.012957 0.036726 0.071337 0.138340 0.574884 8.375389 56.017570 25.776488 4.219140 1.507439 1.212853 2.056875
27 35 0.008353 0.010261 0.029967 0.132527 0.239541 0.509032 3.614853 14.396027 43.938947 23.428237 7.564009 6.128243
27 36 0.008535 0.038637 0.060171 0.052536 0.076733 0.139490 0.328254 0.391913 1.486119 6.449944 28.849959 62.117707
27 37 0.005352 0.008409 0.012095 0.022812 0.032710 0.067369 0.217260 0.295752 0.564046 1.134917 4.299454 93.339821
27 38 0.010785 0.022850 0.035604 0.057053 0.086934 0.202961 0.672461 0.820589 1.298409 2.026663 5.228443 89.537245
27 39 0.006494 0.015258 0.026569 0.039878 0.059951 0.118156 0.233986 0.417918 0.712548 1.307902 2.374628 94.686713
27 40 0.003164 0.005249 0.007533 0.012406 0.021336 0.039827 0.068694 0.108700 0.166746 0.279427 0.477403 98.809515
27 41 0.004262 0.006863 0.009576 0.015613 0.026659 0.044187 0.066834 0.097890 0.146346 0.231444 0.360674 98.989653
27 42 0.003666 0.005564 0.007415 0.012082 0.021746 0.036985 0.055415 0.078876 0.114853 0.176943 0.263776 99.222683
27 43 0.008781 0.017854 0.025036 0.033750 0.050365 0.079243 0.114139 0.151027 0.201189 0.284339 0.392790 98.641487
27 44 0.002260 0.003852 0.005612 0.009365 0.017302 0.031190 0.048498 0.065601 0.083781 0.116265 0.161035 99.455242
27 45 0.015000 0.033670 0.045764 0.054126 0.069642 0.097613 0.128289 0.152699 0.179101 0.225456 0.283569 98.715069
27 46 0.002695 0.004478 0.006558 0.011269 0.021304 0.038172 0.057549 0.073371 0.085168 0.107730 0.136072 99.455633
27 47 0.012466 0.032011 0.048525 0.054950 0.062797 0.081600 0.106761 0.126609 0.142595 0.170883 0.208813 98.951988
27 48 0.006335 0.009621 0.012586 0.019514 0.032188 0.048945 0.067201 0.086342 0.105612 0.134312 0.166098 99.311247
27 49 0.001489 0.002394 0.003376 0.005722 0.010743 0.017933 0.026536 0.036846 0.048649 0.065980 0.085081 99.695249
27 50 0.003884 0.005369 0.006744 0.010873 0.019068 0.028718 0.038623 0.051171 0.067003 0.089418 0.112978 99.566151
27 51 0.000497 0.000792 0.001117 0.001823 0.003420 0.005560 0.007765 0.010680 0.014697 0.021000 0.028488 99.904163
27 52 0.000553 0.000821 0.001107 0.001794 0.003319 0.005236 0.007180 0.009877 0.013535 0.018983 0.025187 99.912407
27 53 0.000652 0.000906 0.001182 0.001936 0.003599 0.005504 0.007280 0.009793 0.013241 0.018230 0.023791 99.913887
27 54 0.000538 0.000807 0.001100 0.001778 0.003231 0.004937 0.006590 0.008818 0.011738 0.015925 0.020466 99.924074
27 55 0.000794 0.001080 0.001351 0.002129 0.003806 0.005657 0.007332 0.009649 0.012718 0.017017 0.021592 99.916872
27 56 0.000509 0.000882 0.001188 0.001678 0.002857 0.004622 0.006443 0.008428 0.010864 0.014974 0.019933 99.927618
27 57 0.000460 0.000653 0.000862 0.001391 0.002543 0.003881 0.005186 0.006948 0.009253 0.012680 0.016521 99.939624
27 58 0.000410 0.000588 0.000772 0.001242 0.002294 0.003502 0.004681 0.006331 0.008613 0.011961 0.015667 99.943936
27 59 0.000443 0.000648 0.000869 0.001404 0.002558 0.003906 0.005234 0.007069 0.009604 0.013428 0.017878 99.936960
27 60 0.000426 0.000645 0.000883 0.001447 0.002674 0.004216 0.005815 0.008007 0.011125 0.015965 0.021925 99.926869
27 61 0.000561 0.000874 0.001242 0.002082 0.003897 0.006347 0.009019 0.012753 0.018312 0.026851 0.037360 99.880705
27 62 0.000778 0.001206 0.001679 0.002775 0.005203 0.008752 0.012662 0.017934 0.025916 0.038629 0.054754 99.829712
27 63 0.001331 0.002018 0.002793 0.004697 0.009068 0.015676 0.022933 0.032834 0.048417 0.073195 0.104413 99.682628
27 64 0.001194 0.002349 0.003574 0.005330 0.009188 0.016646 0.026403 0.037682 0.051521 0.073494 0.101971 99.670647
27 65 0.000469 0.000895 0.001390 0.002207 0.004073 0.007756 0.012663 0.018598 0.026673 0.041600 0.063598 99.820076
27 66 0.000783 0.001600 0.002446 0.003657 0.006484 0.012242 0.020139 0.029162 0.039324 0.055470 0.076089 99.752600
27 67 0.000311 0.000482 0.000686 0.001228 0.002547 0.004687 0.007258 0.010825 0.016224 0.026007 0.040036 99.889708
27 68 0.000721 0.001502 0.002247 0.003259 0.005655 0.010044 0.015591 0.022209 0.030725 0.044281 0.061448 99.802317
27 69 0.000270 0.000418 0.000596 0.001071 0.002197 0.003906 0.005992 0.009116 0.013886 0.021905 0.032904 99.907736
27 70 0.000394 0.000532 0.000721 0.001375 0.002998 0.005210 0.007811 0.012090 0.018902 0.029226 0.041825 99.878916
27 71 0.000311 0.000680 0.001072 0.001617 0.002983 0.005595 0.009114 0.013535 0.019687 0.030348 0.044835 99.870222
27 72 0.000414 0.000602 0.000870 0.001653 0.003573 0.006387 0.009733 0.014948 0.022927 0.034955 0.049463 99.854473
27 73 0.000189 0.000317 0.000488 0.000914 0.001999 0.003809 0.006060 0.009238 0.014091 0.022331 0.033372 99.907190
27 74 0.000837 0.001352 0.001959 0.003321 0.006214 0.010275 0.014918 0.021674 0.031475 0.046579 0.066393 99.795004
27 75 0.000346 0.000557 0.000801 0.001398 0.002826 0.005203 0.008081 0.012042 0.018015 0.028714 0.044286 99.877727
27 76 0.000992 0.001959 0.002832 0.004086 0.006979 0.012497 0.019578 0.027948 0.038648 0.056063 0.079624 99.748791
27 77 0.000327 0.000557 0.000822 0.001404 0.002809 0.005281 0.008442 0.012843 0.019523 0.031786 0.050253 99.865951
27 78 0.000407 0.000698 0.001034 0.001769 0.003516 0.006508 0.010341 0.015886 0.024406 0.039027 0.059742 99.836668
27 79 0.000420 0.000651 0.000935 0.001684 0.003455 0.006138 0.009395 0.014491 0.022494 0.035550 0.053326 99.851459
27 80 0.000363 0.000576 0.000805 0.001361 0.002676 0.004573 0.006687 0.009760 0.014368 0.021829 0.031709 99.905291
27 81 0.000253 0.000379 0.000529 0.000923 0.001814 0.002969 0.004208 0.006052 0.008705 0.012958 0.018585 99.942627
27 82 0.000258 0.000384 0.000516 0.000862 0.001632 0.002623 0.003670 0.005206 0.007407 0.011030 0.015874 99.950538
27 83 0.000314 0.000520 0.000693 0.001032 0.001822 0.003023 0.004372 0.006109 0.008450 0.012613 0.018540 99.942515
27 84 0.000276 0.000411 0.000546 0.000882 0.001626 0.002559 0.003478 0.004683 0.006246 0.008815 0.012081 99.958399
27 85 0.000345 0.000512 0.000678 0.001083 0.001944 0.003035 0.004185 0.005753 0.007854 0.011318 0.015970 99.947319
27 86 0.000412 0.000731 0.001011 0.001416 0.002265 0.003524 0.004976 0.006761 0.009003 0.012897 0.018474 99.938528
27 87 0.000309 0.000469 0.000655 0.001084 0.001984 0.003069 0.004190 0.005682 0.007568 0.010523 0.014239 99.950232
27 88 0.000945 0.001297 0.001576 0.002385 0.004125 0.006234 0.008410 0.011508 0.015634 0.021646 0.028818 99.897423
27 89 0.000317 0.000501 0.000691 0.001127 0.002134 0.003452 0.004765 0.006415 0.008645 0.012363 0.017125 99.942465
27 90 0.000276 0.000420 0.000588 0.000995 0.001943 0.003179 0.004435 0.006071 0.008252 0.011772 0.016209 99.945863
27 91 0.000740 0.001197 0.001557 0.002259 0.003875 0.006273 0.008796 0.011682 0.015294 0.021166 0.028612 99.898550
27 92 0.000637 0.001111 0.001508 0.002147 0.003560 0.005729 0.008099 0.010748 0.014004 0.019488 0.026719 99.906252
27 93 0.000392 0.000559 0.000728 0.001187 0.002213 0.003474 0.004696 0.006240 0.008203 0.011365 0.015263 99.945677
27 94 0.000553 0.000815 0.001069 0.001684 0.003033 0.004730 0.006368 0.008488 0.011430 0.016228 0.022364 99.923237
27 95 0.000810 0.001401 0.001807 0.002456 0.004087 0.006844 0.009926 0.013305 0.017619 0.025144 0.035240 99.881359
27 96 0.000658 0.000943 0.001248 0.002028 0.003665 0.005658 0.007619 0.010237 0.013800 0.019468 0.026615 99.908058
27 97 0.000495 0.000700 0.000920 0.001523 0.002857 0.004417 0.005878 0.007847 0.010500 0.014548 0.019382 99.930933
27 98 0.000808 0.001250 0.001690 0.002636 0.004659 0.007333 0.010069 0.013714 0.018987 0.027380 0.038098 99.873373
27 99 0.000794 0.001230 0.001645 0.002539 0.004491 0.007242 0.010235 0.014140 0.019547 0.028080 0.038950 99.871107
27 100 0.000568 0.000856 0.001159 0.001858 0.003398 0.005416 0.007533 0.010367 0.014335 0.020690 0.028837 99.904982
27 101 0.000576 0.000836 0.001099 0.001804 0.003447 0.005519 0.007580 0.010519 0.015033 0.022061 0.030786 99.900742
27 102 0.000480 0.000753 0.001095 0.001907 0.003765 0.006391 0.009361 0.013699 0.020713 0.032311 0.047738 99.861788
27 103 0.000778 0.001120 0.001502 0.002546 0.004948 0.008276 0.011925 0.017328 0.025958 0.039593 0.057066 99.828960
27 104 0.000571 0.000930 0.001360 0.002380 0.004917 0.008998 0.013776 0.020474 0.031249 0.049225 0.072899 99.793219
27 105 0.000800 0.001417 0.002136 0.003566 0.007000 0.013261 0.021094 0.030944 0.045332 0.069992 0.103803 99.700657
27 106 0.000977 0.001713 0.002519 0.004226 0.008573 0.016516 0.025957 0.037501 0.054496 0.083147 0.120412 99.643961
27 107 0.001004 0.001654 0.002493 0.004421 0.009000 0.017515 0.028692 0.043601 0.064509 0.099361 0.145892 99.581858
27 108 0.001030 0.002096 0.003282 0.005243 0.009893 0.019101 0.030853 0.045329 0.066645 0.104779 0.159610 99.552139
27 109 0.000741 0.001670 0.002676 0.003900 0.006802 0.013666 0.023610 0.035273 0.050096 0.078332 0.121157 99.662077
27 110 0.000594 0.000874 0.001291 0.002566 0.005693 0.010701 0.016898 0.027150 0.045055 0.076094 0.119550 99.693535
27 111 0.000344 0.000523 0.000767 0.001530 0.003544 0.006882 0.011031 0.018221 0.031514 0.055064 0.087891 99.782690
27 112 0.000316 0.000544 0.000791 0.001411 0.003046 0.006145 0.010388 0.017210 0.029104 0.050895 0.083073 99.797077
27 113 0.000262 0.000451 0.000668 0.001170 0.002347 0.004312 0.006867 0.010983 0.017878 0.030503 0.050105 99.874453
27 114 0.000175 0.000269 0.000392 0.000717 0.001459 0.002513 0.003759 0.005763 0.008999 0.014814 0.023627 99.937513
27 115 0.000198 0.000354 0.000525 0.000873 0.001663 0.002969 0.004623 0.007167 0.011499 0.019857 0.033692 99.916580
27 116 0.000280 0.000428 0.000597 0.001012 0.001902 0.003093 0.004464 0.006565 0.009743 0.015197 0.023308 99.933411
27 117 0.000662 0.001077 0.001504 0.002414 0.004266 0.006984 0.010445 0.016319 0.026174 0.043523 0.070606 99.816031
27 118 0.000308 0.000482 0.000663 0.001115 0.002166 0.003694 0.005418 0.008036 0.012133 0.019302 0.029826 99.916859
27 119 0.000186 0.000291 0.000417 0.000744 0.001480 0.002521 0.003730 0.005616 0.008701 0.014225 0.022637 99.939451
27 120 0.000339 0.000599 0.000840 0.001307 0.002416 0.004482 0.007261 0.011148 0.017109 0.028155 0.045424 99.880917
27 121 0.000423 0.000806 0.001169 0.001741 0.003060 0.005554 0.008839 0.013041 0.019042 0.029887 0.046447 99.869991
27 122 0.000237 0.000378 0.000550 0.000948 0.001817 0.003053 0.004432 0.006366 0.009211 0.014187 0.021468 99.937353
27 123 0.000323 0.000463 0.000614 0.001099 0.002273 0.004013 0.006005 0.009241 0.014903 0.024824 0.039008 99.897234
27 124 0.000377 0.000764 0.001200 0.001912 0.003427 0.006271 0.010384 0.016115 0.024324 0.038125 0.058671 99.838428
27 125 0.000222 0.000340 0.000496 0.000936 0.001996 0.003689 0.005797 0.009035 0.014336 0.023925 0.038609 99.900616
27 126 0.000398 0.000688 0.001000 0.001673 0.003254 0.005752 0.008614 0.012570 0.018857 0.029822 0.045317 99.872059
27 127 0.000451 0.000863 0.001332 0.002165 0.004020 0.007280 0.011550 0.017619 0.026961 0.043469 0.068757 99.815533
27 128 0.000347 0.000548 0.000792 0.001437 0.002942 0.005313 0.008269 0.012733 0.019720 0.031382 0.048046 99.868469
27 129 0.000404 0.000643 0.000910 0.001551 0.003015 0.005042 0.007201 0.010217 0.014959 0.023016 0.034227 99.898815
27 130 0.001192 0.001691 0.002149 0.003458 0.006409 0.010199 0.014106 0.020188 0.030494 0.046943 0.068530 99.794635
27 131 0.001146 0.001575 0.002144 0.003793 0.007309 0.011530 0.015750 0.022438 0.033625 0.051250 0.074220 99.775223
27 132 0.000906 0.001923 0.002801 0.003768 0.006159 0.011286 0.018214 0.026857 0.039586 0.064407 0.104818 99.719275
27 133 0.000958 0.001650 0.002501 0.004269 0.008303 0.015421 0.024177 0.035340 0.051167 0.077925 0.114925 99.663366
27 134 0.001023 0.001681 0.002570 0.004783 0.010117 0.019340 0.030450 0.045641 0.068751 0.106866 0.157644 99.551132
27 135 0.002153 0.004223 0.006113 0.008771 0.014828 0.026642 0.040909 0.057465 0.081706 0.125661 0.189009 99.442520
27 136 0.001823 0.002651 0.003790 0.007382 0.016481 0.031713 0.049129 0.074393 0.117324 0.193547 0.301089 99.200680
27 137 0.002265 0.005698 0.010128 0.015265 0.025500 0.048369 0.081233 0.121205 0.176196 0.274654 0.422949 98.816540
27 138 0.003280 0.006087 0.009423 0.016022 0.031971 0.065205 0.113982 0.186723 0.308831 0.532573 0.864223 97.861685
27 139 0.001997 0.003662 0.005858 0.010627 0.022657 0.048107 0.086117 0.146003 0.250629 0.442974 0.728398 98.252968
27 140 0.001420 0.002620 0.004724 0.010083 0.024480 0.054864 0.102394 0.181780 0.321369 0.562138 0.890472 97.843650
27 141 0.002238 0.003896 0.006394 0.012957 0.030865 0.066172 0.115261 0.190789 0.318780 0.533406 0.809167 97.910076
27 142 0.004228 0.010027 0.017727 0.028669 0.056630 0.123826 0.222199 0.339368 0.503331 0.769405 1.097559 96.827030
28 29 0.000000 0.000000 0.000000 0.000000 0.000000 0.000000 0.000000 0.000000 0.000000 0.000000 0.000000 0.000000
28 30 0.326337 3.607153 18.425544 65.579752 7.318928 1.487469 0.852301 0.552965 0.184452 0.080682 0.048271 1.536147
28 31 7.310429 64.040335 19.527084 4.231816 1.342379 1.229613 0.813566 0.399857 0.205307 0.161043 0.102631 0.635941
28 32 0.738850 24.125442 51.722370 16.667763 2.170881 1.066713 0.976660 0.808149 0.553689 0.416895 0.219551 0.533037
28 33 0.420353 1.807873 0.723104 1.443368 7.968428 52.177025 29.144264 4.166721 0.595599 0.345572 0.227195 0.980500
28 34 0.024382 0.053162 0.122807 0.212259 0.383655 4.050637 52.145612 35.750725 4.232442 0.896597 0.533563 1.594162
28 35 0.009941 0.028292 0.055452 0.111935 0.487340 6.879665 49.615755 27.399317 6.094372 2.632670 2.350215 4.335045
28 36 0.010781 0.013986 0.034891 0.140079 0.307675 0.694484 3.938045 12.220819 35.813479 24.281281 11.054277 11.490200
28 37 0.008135 0.031606 0.052878 0.060886 0.088999 0.161198 0.388053 0.453068 1.342613 4.586981 19.985576 72.840006
28 38 0.015248 0.032762 0.051525 0.085689 0.138945 0.323659 1.083682 1.371522 2.336034 3.678892 9.310105 81.571939
28 39 0.010752 0.025966 0.044852 0.074957 0.133302 0.354186 1.231694 1.449152 2.157429 3.005461 6.477564 85.034685
28 40 0.003165 0.005662 0.008706 0.014989 0.026778 0.053038 0.097157 0.166664 0.286049 0.535948 0.997304 97.804536
28 41 0.004043 0.006890 0.010075 0.017108 0.031209 0.058578 0.099132 0.157973 0.252330 0.425447 0.695906 98.241313
28 42 0.003312 0.005278 0.007460 0.013050 0.025766 0.048382 0.078066 0.117445 0.179273 0.287937 0.440850 98.793181
28 43 0.009614 0.021020 0.032464 0.046271 0.069551 0.112360 0.167707 0.225853 0.299343 0.420881 0.586089 98.008850
28 44 0.002330 0.004040 0.005969 0.010098 0.019366 0.036563 0.059082 0.082945 0.110592 0.159645 0.227921 99.281445
28 45 0.011331 0.027913 0.044561 0.058072 0.077478 0.115537 0.163778 0.203721 0.239839 0.303264 0.388770 98.365738
28 46 0.002391 0.003830 0.005451 0.009384 0.018466 0.035142 0.056507 0.077433 0.097122 0.131339 0.175140 99.387799
28 47 0.008274 0.020150 0.033254 0.044150 0.059097 0.088241 0.128309 0.161406 0.182403 0.215724 0.260035 98.798958
28 48 0.006251 0.009524 0.012257 0.018370 0.029496 0.045019 0.062820 0.083059 0.106398 0.142883 0.187392 99.296536
28 49 0.001458 0.002377 0.003322 0.005438 0.009880 0.016392 0.024093 0.032976 0.043051 0.059339 0.079659 99.722012
[truncated: 760,896 more chars]
