# Supplementary material for: Force-Generation by the Trans-Envelope Tol-Pal System
Source: Front Microbiol. 2022 Mar 3;13:852176. doi: 10.3389/fmicb.2022.852176 (PMC8928145; doi:10.3389/fmicb.2022.852176)
Supplement: Supplementary file 2 [file Data_Sheet_2.ZIP › Supplementary-RaptorX/TolQ(A)-TolR(B).all_in_one/688448A_688448B.epad_prob_genomic]

0 1 0.000000 0.000000 0.000000 0.000000 0.000000 0.000000 0.000000 0.000000 0.000000 0.000000 0.000000 0.000000
0 2 2.293981 14.604913 8.759167 12.702439 7.304392 5.709785 4.681764 3.520779 2.053071 2.384979 1.565666 34.419067
0 3 2.382724 14.281189 7.384226 8.948706 7.411960 13.725577 11.428494 9.051840 5.036864 3.865623 1.820496 14.662298
0 4 1.575546 8.765283 4.844734 7.111673 7.149589 12.493077 13.329334 9.817176 6.956895 7.134602 3.607387 17.214703
0 5 0.928752 6.761465 2.987914 4.645155 4.754170 13.120611 12.848788 8.680693 5.947094 7.152449 5.806458 26.366447
0 6 0.202211 0.633730 0.702556 1.349699 2.096256 5.661988 11.072823 7.735190 6.614907 6.369583 7.191592 50.369465
0 7 0.370478 0.833289 1.011722 1.869659 2.787049 6.010956 12.302522 8.915881 7.300261 6.094002 6.516124 45.988060
0 8 0.215412 0.498832 0.662532 1.271283 1.912000 4.040370 9.457691 8.066592 8.019092 7.455244 8.793633 49.607319
0 9 0.235865 0.416689 0.567163 1.020674 1.303557 2.430464 5.742544 5.303332 6.097503 6.210760 8.178563 62.492882
0 10 0.297663 0.547489 0.805477 1.263203 1.447231 2.273498 5.032822 4.555119 5.174597 5.231585 7.374248 65.997070
0 11 0.277976 0.503812 0.705512 1.077836 1.480135 2.452567 5.375115 4.768646 5.432034 5.314496 7.116400 65.495476
0 12 0.115525 0.203563 0.279610 0.398091 0.556453 0.846177 1.199601 1.606516 2.116831 2.842795 3.661443 86.173401
0 13 0.067012 0.118075 0.166424 0.242177 0.340553 0.508441 0.713824 0.959158 1.289134 1.780497 2.380037 91.434669
0 14 0.045999 0.087088 0.128657 0.184279 0.249952 0.369549 0.516469 0.670563 0.856289 1.161065 1.577081 94.153008
0 15 0.032006 0.060817 0.091493 0.134575 0.190902 0.295991 0.432484 0.581662 0.757150 1.044746 1.448347 94.929832
0 16 0.039477 0.073759 0.114819 0.186416 0.302707 0.517873 0.803830 1.140185 1.573440 2.248378 3.123415 89.875702
0 17 0.055481 0.106781 0.162670 0.244176 0.355141 0.552959 0.815662 1.133849 1.563928 2.228799 3.099917 89.680634
0 18 0.015633 0.031487 0.051846 0.083526 0.126382 0.205450 0.319303 0.464411 0.658741 0.981342 1.449639 95.612236
0 19 0.012662 0.024076 0.039464 0.068496 0.119230 0.222406 0.385648 0.616857 0.950480 1.483942 2.221543 93.855194
0 20 0.025980 0.052829 0.090924 0.163147 0.295434 0.555131 0.939308 1.457608 2.212297 3.366383 4.824680 86.016281
0 21 0.014883 0.029790 0.049193 0.083712 0.143242 0.263751 0.444617 0.692971 1.069303 1.704225 2.610846 92.893471
0 22 0.006614 0.011883 0.019171 0.033861 0.057109 0.101869 0.172797 0.279502 0.443755 0.722055 1.144617 97.006767
0 23 0.015247 0.028341 0.046255 0.081213 0.142128 0.260585 0.442350 0.701294 1.090517 1.705625 2.545686 92.940758
0 24 0.008641 0.017355 0.029809 0.051890 0.095540 0.180884 0.299628 0.469730 0.736748 1.159947 1.722128 95.227699
0 25 0.005278 0.008952 0.014195 0.024807 0.044028 0.075918 0.116738 0.178758 0.279561 0.443124 0.670424 98.138222
0 26 0.002416 0.004143 0.006780 0.012348 0.023247 0.043071 0.070828 0.114003 0.184234 0.299863 0.464927 98.774132
0 27 0.006683 0.011316 0.017938 0.031861 0.060241 0.109837 0.172808 0.263964 0.409462 0.637422 0.934417 97.344055
0 28 0.009709 0.020527 0.034213 0.052407 0.082524 0.138907 0.210173 0.300071 0.429368 0.638340 0.926407 97.157356
0 29 0.004435 0.007655 0.011916 0.019679 0.033456 0.056896 0.085607 0.123876 0.179320 0.269579 0.396473 98.811111
0 30 0.002530 0.004159 0.006510 0.011648 0.022487 0.042276 0.068290 0.105519 0.163039 0.256419 0.384102 98.933014
0 31 0.004432 0.007709 0.012646 0.022309 0.040287 0.070475 0.109067 0.164393 0.247611 0.374652 0.541422 98.404999
0 32 0.009161 0.015284 0.022251 0.034267 0.054723 0.085706 0.118534 0.160700 0.223299 0.321453 0.450442 98.504181
0 33 0.004056 0.007914 0.012652 0.019024 0.029862 0.050028 0.074452 0.102221 0.138548 0.200175 0.287896 99.073174
0 34 0.003293 0.005934 0.009295 0.015015 0.026063 0.046791 0.072298 0.102403 0.142713 0.209516 0.300277 99.066406
0 35 0.006346 0.012125 0.018823 0.027711 0.042766 0.070165 0.101097 0.132908 0.171705 0.237224 0.328016 98.851105
0 36 0.010347 0.018355 0.026592 0.036967 0.052108 0.076195 0.100765 0.125665 0.156111 0.206937 0.276627 98.913330
0 37 0.007920 0.014046 0.020197 0.028144 0.040566 0.061056 0.082664 0.104514 0.130084 0.171427 0.226550 99.112831
0 38 0.006286 0.010976 0.015664 0.022281 0.033999 0.054132 0.075921 0.097907 0.124325 0.167542 0.224331 99.166641
0 39 0.009583 0.016973 0.023955 0.032232 0.044539 0.064945 0.086269 0.106647 0.129212 0.166870 0.218840 99.099937
0 40 0.006793 0.013071 0.019579 0.026643 0.037600 0.057267 0.078744 0.098591 0.119761 0.156220 0.207222 99.178505
0 41 0.004433 0.008518 0.013218 0.018951 0.027812 0.043807 0.062771 0.081946 0.102385 0.135592 0.181486 99.319084
0 42 0.006008 0.010104 0.014107 0.020019 0.029756 0.044831 0.060682 0.077573 0.098268 0.130978 0.173851 99.333832
0 43 0.006414 0.010307 0.014117 0.020216 0.030252 0.044915 0.059652 0.075582 0.095169 0.125499 0.164499 99.353371
0 44 0.004126 0.006740 0.009558 0.014364 0.022888 0.035834 0.049240 0.064321 0.083863 0.114270 0.152757 99.442039
0 45 0.004543 0.007273 0.009986 0.014502 0.022092 0.033465 0.045227 0.058535 0.075443 0.101871 0.135849 99.491211
0 46 0.003243 0.005609 0.008093 0.011675 0.017699 0.027526 0.038153 0.049593 0.063831 0.087291 0.118891 99.568398
0 47 0.003118 0.005181 0.007380 0.010788 0.016479 0.025512 0.035380 0.046415 0.060044 0.081976 0.111412 99.596313
0 48 0.003166 0.005116 0.007034 0.010253 0.016061 0.025251 0.034970 0.046006 0.060222 0.083116 0.113075 99.595726
0 49 0.002941 0.004808 0.006794 0.009971 0.015285 0.023325 0.031754 0.041127 0.052787 0.071730 0.097015 99.642464
0 50 0.002948 0.004694 0.006503 0.009605 0.014948 0.022768 0.030704 0.039459 0.050517 0.068713 0.093137 99.656006
0 51 0.001493 0.002560 0.003877 0.006115 0.010255 0.017094 0.025129 0.034555 0.046477 0.066205 0.093343 99.692902
0 52 0.002029 0.003284 0.004697 0.007211 0.011704 0.018700 0.026713 0.036664 0.049773 0.070783 0.099236 99.669205
0 53 0.002531 0.003981 0.005589 0.008441 0.013222 0.019967 0.027004 0.035161 0.045453 0.062150 0.084681 99.691811
0 54 0.002129 0.003573 0.005136 0.007652 0.012105 0.018980 0.026343 0.034292 0.043941 0.059945 0.081644 99.704269
0 55 0.001216 0.002054 0.003176 0.005203 0.008984 0.015300 0.023085 0.032517 0.044220 0.063461 0.090349 99.710434
0 56 0.002496 0.004032 0.005739 0.008669 0.013744 0.021471 0.030099 0.040487 0.053780 0.075037 0.103798 99.640640
0 57 0.002908 0.004523 0.006307 0.009515 0.015013 0.022728 0.030638 0.039727 0.051101 0.069024 0.092250 99.656265
0 58 0.002994 0.004588 0.006370 0.009664 0.015404 0.023681 0.032135 0.041474 0.052845 0.070897 0.094130 99.645821
0 59 0.003655 0.006443 0.009229 0.012879 0.018714 0.028205 0.038437 0.049044 0.061714 0.083115 0.112487 99.576073
0 60 0.003284 0.005449 0.008026 0.012214 0.019270 0.030308 0.042403 0.055336 0.070219 0.093883 0.124565 99.535042
0 61 0.004177 0.007221 0.010518 0.015576 0.024671 0.040024 0.056798 0.074269 0.095464 0.129979 0.175260 99.366043
0 62 0.006705 0.010753 0.014962 0.021871 0.033685 0.050528 0.066604 0.083689 0.105497 0.139915 0.183193 99.282600
0 63 0.003612 0.006616 0.010362 0.016072 0.026296 0.043563 0.062506 0.081482 0.103794 0.140651 0.189624 99.315422
0 64 0.002381 0.004360 0.007000 0.011659 0.021850 0.041704 0.066743 0.094528 0.128932 0.183776 0.252329 99.184738
0 65 0.009009 0.015656 0.022931 0.033892 0.053566 0.085858 0.119792 0.154439 0.196392 0.260425 0.339477 98.708565
0 66 0.009592 0.017259 0.025788 0.037813 0.059341 0.093966 0.127685 0.157817 0.193403 0.249806 0.317738 98.709793
0 67 0.008128 0.014544 0.022231 0.034039 0.056352 0.094902 0.136009 0.173416 0.214044 0.274538 0.345421 98.626373
0 68 0.014201 0.023723 0.034469 0.052528 0.087145 0.139424 0.187510 0.230122 0.278053 0.346089 0.419312 98.187424
0 69 0.030624 0.051673 0.072504 0.099626 0.140892 0.196079 0.241762 0.277858 0.312810 0.361952 0.414709 97.799507
0 70 0.051264 0.079106 0.102979 0.138648 0.192190 0.250566 0.285140 0.306659 0.331715 0.374227 0.419183 97.468323
0 71 0.058926 0.110138 0.154677 0.186992 0.221754 0.275198 0.316863 0.339072 0.357568 0.397824 0.449545 97.131439
0 72 0.084785 0.144515 0.187812 0.223060 0.260179 0.312901 0.351274 0.375080 0.398080 0.440138 0.491704 96.730476
0 73 0.031478 0.053792 0.078814 0.114569 0.172848 0.257092 0.330677 0.381644 0.421827 0.481026 0.546464 97.129776
0 74 0.023121 0.041051 0.062084 0.091863 0.138695 0.209323 0.279332 0.341052 0.402027 0.483674 0.574120 97.353653
0 75 0.021636 0.040698 0.061679 0.086357 0.123850 0.186091 0.251277 0.310979 0.374613 0.466983 0.577331 97.498505
0 76 0.017436 0.030450 0.045460 0.067795 0.104426 0.161098 0.219766 0.280116 0.351136 0.452884 0.574053 97.695381
0 77 0.011302 0.017814 0.025663 0.041005 0.069203 0.111276 0.156901 0.214493 0.293662 0.402950 0.528323 98.127403
0 78 0.006986 0.011688 0.017740 0.029226 0.050847 0.085550 0.125311 0.175359 0.244462 0.344964 0.466098 98.441772
0 79 0.009090 0.015969 0.024160 0.037684 0.062161 0.102615 0.149322 0.205175 0.278181 0.385531 0.518269 98.211845
0 80 0.008485 0.016114 0.025366 0.038647 0.060929 0.097443 0.138795 0.186486 0.248714 0.344295 0.467927 98.366798
0 81 0.002546 0.004825 0.007916 0.013345 0.024686 0.047023 0.076463 0.112303 0.159393 0.235423 0.336988 98.979095
0 82 0.002382 0.004165 0.006723 0.011845 0.022582 0.042405 0.067734 0.099999 0.144245 0.215421 0.309798 99.072701
0 83 0.007569 0.013375 0.019664 0.029258 0.045539 0.071491 0.099996 0.134110 0.180803 0.254406 0.352680 98.791107
0 84 0.005187 0.008761 0.013045 0.020582 0.034442 0.056727 0.081390 0.110953 0.151571 0.216073 0.300633 99.000641
0 85 0.002313 0.003681 0.005655 0.010053 0.019273 0.035202 0.055229 0.081912 0.119179 0.176432 0.249170 99.241898
0 86 0.003827 0.006625 0.010203 0.016489 0.028076 0.047954 0.072162 0.101864 0.141584 0.204213 0.287392 99.079605
0 87 0.005732 0.010074 0.015441 0.024208 0.039591 0.064424 0.092693 0.125659 0.169046 0.236347 0.324160 98.892632
0 88 0.003317 0.005887 0.009335 0.015422 0.027469 0.049644 0.077641 0.110580 0.153329 0.220367 0.306345 99.020668
0 89 0.004089 0.007347 0.011509 0.018672 0.032987 0.058611 0.089184 0.123921 0.169530 0.240464 0.329254 98.914429
0 90 0.008805 0.016085 0.024028 0.035205 0.055600 0.091740 0.131620 0.171216 0.219318 0.295631 0.392566 98.558182
0 91 0.009477 0.017919 0.028269 0.042600 0.068610 0.115488 0.166662 0.212115 0.260894 0.339016 0.436219 98.302734
0 92 0.013526 0.026781 0.041462 0.057937 0.086814 0.140397 0.197810 0.244916 0.293279 0.370960 0.465929 98.060188
0 93 0.020971 0.037828 0.054797 0.074791 0.107974 0.164232 0.219055 0.260268 0.299132 0.361806 0.436444 97.962700
0 94 0.030214 0.056002 0.080760 0.104210 0.137814 0.190258 0.233956 0.262074 0.290815 0.342736 0.405701 97.865463
0 95 0.046037 0.075823 0.098175 0.121998 0.157024 0.206902 0.244113 0.268181 0.294738 0.342476 0.397878 97.746658
0 96 0.041025 0.069177 0.095713 0.123815 0.160080 0.211629 0.253266 0.281670 0.309014 0.355469 0.409813 97.689331
0 97 0.045378 0.071630 0.091683 0.117201 0.156696 0.210763 0.252262 0.282357 0.314771 0.364451 0.417913 97.674896
0 98 0.032782 0.054155 0.077139 0.106725 0.148707 0.206373 0.255437 0.292307 0.327609 0.381191 0.441082 97.676491
0 99 0.028609 0.046047 0.063045 0.087385 0.126691 0.182476 0.230381 0.268506 0.308788 0.367635 0.430831 97.859612
0 100 0.023940 0.040376 0.057151 0.079201 0.114015 0.165349 0.211219 0.248792 0.290595 0.353757 0.424324 97.991287
0 101 0.021893 0.037344 0.053443 0.074194 0.105573 0.152103 0.195171 0.232319 0.272906 0.332986 0.401512 98.120552
0 102 0.018417 0.029448 0.039826 0.056062 0.084939 0.128157 0.167015 0.202133 0.245405 0.311307 0.386265 98.331024
0 103 0.010332 0.019055 0.029280 0.043043 0.066360 0.105886 0.147454 0.186356 0.231382 0.301450 0.386882 98.472519
0 104 0.008835 0.015506 0.022825 0.033671 0.053304 0.086873 0.122943 0.158983 0.202687 0.270285 0.353186 98.670898
0 105 0.005851 0.009836 0.014783 0.023066 0.037797 0.061150 0.086460 0.114236 0.149602 0.203780 0.272079 99.021362
0 106 0.004957 0.007584 0.010880 0.017651 0.030510 0.049525 0.069734 0.094997 0.131056 0.184291 0.248579 99.150238
0 107 0.003325 0.005498 0.008174 0.013068 0.022579 0.038352 0.056300 0.077644 0.106857 0.152923 0.212251 99.303024
0 108 0.005297 0.008392 0.011892 0.018128 0.028876 0.044909 0.061822 0.081763 0.108284 0.149682 0.203890 99.277069
0 109 0.005114 0.008723 0.012832 0.019240 0.030237 0.047401 0.065676 0.085259 0.109289 0.146858 0.196016 99.273361
0 110 0.003902 0.006383 0.009032 0.013500 0.021872 0.035812 0.051173 0.068303 0.090509 0.126877 0.175540 99.397102
0 111 0.002816 0.004752 0.006908 0.010531 0.017408 0.029387 0.043181 0.058957 0.079433 0.113253 0.158966 99.474403
0 112 0.004452 0.007445 0.010561 0.015445 0.023725 0.037162 0.051620 0.067480 0.087442 0.120690 0.166535 99.407440
0 113 0.003897 0.006840 0.010081 0.014827 0.023050 0.037523 0.053976 0.071358 0.092419 0.128371 0.178920 99.378738
0 114 0.004161 0.006749 0.009416 0.013981 0.022333 0.036663 0.052610 0.070623 0.093539 0.130965 0.181040 99.377914
0 115 0.004535 0.007642 0.010887 0.015942 0.024822 0.040206 0.057646 0.077644 0.103296 0.145464 0.202962 99.308952
0 116 0.006192 0.010616 0.015325 0.022372 0.034390 0.054833 0.077397 0.102348 0.134069 0.186205 0.257408 99.098846
0 117 0.005565 0.010201 0.015723 0.023716 0.037374 0.062505 0.092098 0.123540 0.161375 0.224257 0.311931 98.931709
0 118 0.004509 0.008267 0.012652 0.019497 0.032923 0.059678 0.092840 0.128670 0.171148 0.240460 0.333549 98.895805
0 119 0.006226 0.012301 0.019848 0.029842 0.046989 0.079487 0.119038 0.161716 0.211545 0.290039 0.394028 98.628937
0 120 0.013636 0.024556 0.036425 0.052625 0.079808 0.125287 0.173888 0.222640 0.279993 0.370489 0.485453 98.135201
0 121 0.015233 0.028610 0.043738 0.063915 0.097885 0.154263 0.211921 0.264625 0.322848 0.414235 0.527284 97.855446
0 122 0.006087 0.011979 0.019917 0.032463 0.058575 0.110155 0.171951 0.229904 0.287633 0.377104 0.485372 98.208855
0 123 0.021342 0.036406 0.052169 0.075867 0.116379 0.172948 0.222812 0.268643 0.322586 0.405614 0.502115 97.803116
0 124 0.047409 0.083131 0.116208 0.150412 0.194709 0.255824 0.307316 0.351192 0.400555 0.479220 0.574097 97.039932
0 125 0.028409 0.052387 0.076631 0.105226 0.151803 0.222416 0.288194 0.346334 0.412584 0.514995 0.637340 97.163681
0 126 0.007987 0.015846 0.026584 0.042060 0.071130 0.125885 0.190777 0.255588 0.326736 0.439241 0.582354 97.915817
0 127 0.016222 0.027395 0.039386 0.058250 0.089958 0.138890 0.190362 0.248682 0.323215 0.434073 0.572457 97.861107
0 128 0.009356 0.017516 0.028486 0.046668 0.079650 0.134340 0.198414 0.277434 0.384544 0.543766 0.742590 97.537239
0 129 0.003380 0.006245 0.010399 0.018332 0.034785 0.066613 0.109955 0.168561 0.253565 0.389314 0.568565 98.370293
0 130 0.004029 0.006457 0.010040 0.018161 0.034359 0.060728 0.092463 0.137502 0.206504 0.316192 0.461001 98.652557
0 131 0.008087 0.014214 0.022151 0.036571 0.063249 0.109087 0.165343 0.239881 0.346876 0.512952 0.730208 97.751389
0 132 0.006306 0.012126 0.020218 0.034538 0.063223 0.117168 0.189007 0.287354 0.434451 0.666099 0.968490 97.201019
0 133 0.004668 0.007523 0.011385 0.019842 0.036671 0.065169 0.100851 0.153079 0.235813 0.368524 0.545209 98.451271
0 134 0.004740 0.007844 0.012246 0.021280 0.037863 0.064404 0.095501 0.137501 0.199670 0.300279 0.439068 98.679604
0 135 0.004718 0.009070 0.015254 0.026323 0.048110 0.088805 0.142336 0.215666 0.327863 0.510013 0.756220 97.855621
0 136 0.006141 0.010489 0.015956 0.026733 0.048393 0.087599 0.139348 0.213646 0.327175 0.504423 0.736188 97.883904
0 137 0.003110 0.005424 0.008277 0.013547 0.023536 0.041377 0.063801 0.094259 0.140690 0.220101 0.334951 99.050926
0 138 0.002881 0.005124 0.008106 0.013545 0.023968 0.043504 0.069540 0.105415 0.159928 0.253488 0.389673 98.924835
0 139 0.003220 0.006165 0.010356 0.018044 0.033766 0.065134 0.111018 0.179606 0.288406 0.468489 0.720000 98.095795
0 140 0.002561 0.004284 0.006668 0.011730 0.021467 0.038318 0.060876 0.095760 0.151825 0.245404 0.379603 98.981506
0 141 0.001103 0.002008 0.003313 0.005856 0.010908 0.020609 0.034448 0.054825 0.086345 0.142106 0.227239 99.411240
0 142 0.001472 0.002648 0.004467 0.008193 0.015766 0.030395 0.052259 0.087299 0.145058 0.244994 0.393540 99.013916
0 143 0.002670 0.004437 0.006873 0.012012 0.022071 0.039480 0.062980 0.100125 0.160701 0.260298 0.400115 98.928230
0 144 0.001404 0.002491 0.003973 0.006839 0.012295 0.022297 0.035796 0.055342 0.085335 0.138062 0.218052 99.418114
0 145 0.001256 0.002234 0.003636 0.006406 0.012073 0.023251 0.039387 0.063308 0.101019 0.168816 0.272997 99.305618
0 146 0.003100 0.005480 0.008821 0.015367 0.028672 0.053885 0.088675 0.140123 0.221659 0.358966 0.555270 98.519981
0 147 0.003685 0.006351 0.010121 0.017913 0.033715 0.061611 0.097818 0.151336 0.236885 0.375688 0.562139 98.442734
0 148 0.001735 0.003269 0.005576 0.010221 0.020687 0.043156 0.076393 0.123125 0.192749 0.311880 0.477949 98.733261
0 149 0.006328 0.011965 0.020057 0.035356 0.068239 0.129909 0.207976 0.306888 0.450372 0.676659 0.959860 97.126396
0 150 0.018198 0.034632 0.054700 0.086026 0.144404 0.242503 0.350915 0.476476 0.652119 0.912847 1.218807 95.808372
0 151 0.009439 0.017679 0.028173 0.047079 0.089408 0.172414 0.275208 0.393216 0.547631 0.774071 1.028761 96.616920
0 152 0.014192 0.027336 0.044993 0.077151 0.151548 0.288511 0.436326 0.576213 0.746367 1.000688 1.275050 95.361626
0 153 0.080535 0.165603 0.245127 0.320963 0.438651 0.635843 0.807552 0.928637 1.064735 1.282051 1.527959 92.502342
0 154 0.073018 0.131191 0.179986 0.241055 0.351893 0.529172 0.676501 0.780963 0.902533 1.101319 1.323484 93.708885
0 155 0.026446 0.050851 0.084394 0.139322 0.249780 0.432058 0.605644 0.741727 0.881946 1.082731 1.284842 94.420258
0 156 0.156641 0.206472 0.246891 0.346862 0.503648 0.665484 0.764819 0.867423 1.007419 1.175010 1.321294 92.738037
0 157 0.195245 0.310115 0.378734 0.465857 0.603227 0.767738 0.849035 0.893567 0.976637 1.119670 1.267422 92.172752
0 158 0.085698 0.167642 0.244539 0.314186 0.421911 0.599239 0.742733 0.824069 0.908078 1.062365 1.239310 93.390236
0 159 0.107680 0.186441 0.253521 0.326441 0.434644 0.600522 0.737849 0.830910 0.920204 1.056340 1.208268 93.337181
0 160 0.064611 0.117578 0.172484 0.234775 0.327217 0.476219 0.615706 0.723883 0.833740 1.001863 1.197029 94.234886
0 161 0.071920 0.124580 0.167693 0.220939 0.319499 0.484150 0.632849 0.752162 0.891205 1.097962 1.319617 93.917427
0 162 0.060764 0.110438 0.163519 0.232283 0.335394 0.486493 0.623678 0.746039 0.888413 1.085579 1.299819 93.967583
0 163 0.040922 0.081224 0.128258 0.184380 0.282074 0.463594 0.657745 0.818021 0.976893 1.217189 1.492761 93.656937
0 164 0.076823 0.137205 0.198274 0.278606 0.413432 0.616596 0.792372 0.933541 1.090473 1.312696 1.551409 92.598572
0 165 0.110444 0.210590 0.295378 0.380926 0.515694 0.730775 0.908983 1.039085 1.191540 1.417940 1.671295 91.527351
0 166 0.037061 0.072409 0.120066 0.191626 0.322547 0.543472 0.770972 0.969565 1.184740 1.493360 1.821808 92.472374
0 167 0.093811 0.149531 0.213228 0.327810 0.518274 0.774886 1.000651 1.219555 1.480482 1.822097 2.167852 90.231827
0 168 0.103679 0.178544 0.260316 0.388241 0.591843 0.854278 1.065536 1.268625 1.535606 1.879230 2.211743 89.662361
0 169 0.046367 0.074587 0.114937 0.205843 0.393813 0.667183 0.929037 1.204937 1.537757 1.942245 2.302689 90.580605
0 170 0.066796 0.125455 0.214288 0.377767 0.659347 1.016462 1.308190 1.576847 1.907054 2.319198 2.687813 87.740776
0 171 0.525798 0.771569 0.949486 1.283647 1.720502 2.126357 2.331708 2.536768 2.839462 3.143733 3.352927 78.418045
0 172 0.036581 0.077605 0.143859 0.275265 0.550327 0.953637 1.295590 1.609419 2.036971 2.608240 3.125452 87.287048
0 173 0.009961 0.018174 0.033613 0.074996 0.192172 0.434675 0.757757 1.148974 1.637446 2.265444 2.839246 90.587547
0 174 0.122593 0.266760 0.435547 0.639699 0.968608 1.479851 1.956885 2.374131 2.852417 3.458074 4.050691 81.394753
0 175 0.074001 0.181180 0.328877 0.503571 0.778569 1.243180 1.704504 2.116919 2.645732 3.408548 4.242081 82.772842
0 176 0.006249 0.011639 0.021210 0.043999 0.103870 0.238136 0.445045 0.728592 1.116829 1.677966 2.305053 93.301414
0 177 0.009109 0.016543 0.029759 0.061729 0.137597 0.275082 0.449806 0.693204 1.072361 1.621733 2.230943 93.402130
0 178 0.056649 0.096934 0.151427 0.258686 0.456572 0.730393 0.998850 1.339365 1.847929 2.517568 3.215148 88.330482
0 179 0.013896 0.028967 0.052456 0.092402 0.170116 0.312077 0.492932 0.725763 1.070385 1.580199 2.192415 93.268394
0 180 0.004390 0.007159 0.011665 0.022973 0.049212 0.099854 0.172880 0.286466 0.471654 0.760272 1.122553 96.990929
0 181 0.006591 0.012300 0.021112 0.038536 0.074083 0.135863 0.211820 0.314095 0.474280 0.725096 1.049798 96.936432
0 182 0.014119 0.026445 0.043023 0.071392 0.124174 0.209633 0.307228 0.434343 0.628777 0.918968 1.279703 95.942192
0 183 0.003905 0.007105 0.011883 0.021817 0.044253 0.087463 0.144972 0.223557 0.347432 0.548956 0.814671 97.743988
0 184 0.001854 0.003173 0.005228 0.010031 0.021751 0.044888 0.076975 0.123487 0.200457 0.330344 0.505556 98.676262
0 185 0.004942 0.009175 0.014921 0.024784 0.043852 0.075930 0.113562 0.161229 0.233693 0.350575 0.510169 98.457169
0 186 0.005383 0.010005 0.016423 0.027565 0.049468 0.086767 0.130582 0.187376 0.276275 0.420362 0.611725 98.178062
0 187 0.001478 0.002613 0.004399 0.008461 0.018531 0.039534 0.070026 0.114236 0.186326 0.309683 0.476854 98.767860
0 188 0.002568 0.004553 0.007202 0.012196 0.022695 0.041033 0.062748 0.090621 0.134864 0.210806 0.316137 99.094582
0 189 0.007659 0.013479 0.019915 0.029678 0.046789 0.074594 0.104272 0.138511 0.187790 0.268514 0.379756 98.729042
0 190 0.003608 0.006547 0.010518 0.017505 0.031774 0.057233 0.088142 0.128000 0.189537 0.291060 0.428351 98.747726
0 191 0.002215 0.003852 0.005982 0.010101 0.018965 0.035631 0.057047 0.085436 0.130114 0.207726 0.317793 99.125137
0 192 0.003564 0.006153 0.009456 0.014938 0.024830 0.041086 0.059862 0.083062 0.116918 0.172877 0.250649 99.216606
0 193 0.005998 0.011003 0.016539 0.024012 0.036878 0.059251 0.085095 0.115290 0.157202 0.225326 0.320038 98.943367
0 194 0.002878 0.005551 0.009053 0.014440 0.024742 0.044712 0.071505 0.104852 0.151163 0.228562 0.339096 99.003441
0 195 0.003355 0.005719 0.008272 0.012545 0.020743 0.035087 0.052107 0.072587 0.101590 0.150493 0.219221 99.318275
0 196 0.005010 0.008629 0.012512 0.018190 0.027880 0.043759 0.061185 0.080372 0.105911 0.148775 0.208888 99.278893
0 197 0.006625 0.012400 0.018777 0.026792 0.039086 0.059258 0.082206 0.107960 0.141779 0.196644 0.274074 99.034401
0 198 0.003710 0.006855 0.010426 0.015591 0.025249 0.043826 0.067845 0.095590 0.130621 0.188287 0.269577 99.142418
0 199 0.003618 0.006109 0.009013 0.013772 0.021872 0.034883 0.049766 0.067414 0.091043 0.129905 0.184444 99.388161
0 200 0.004530 0.007663 0.011038 0.016299 0.025296 0.039891 0.056295 0.075391 0.100887 0.142294 0.199649 99.320763
0 201 0.002658 0.004954 0.007834 0.012197 0.020152 0.034754 0.053569 0.076277 0.106275 0.155879 0.226429 99.299026
0 202 0.003184 0.005471 0.007863 0.011587 0.018153 0.029417 0.042648 0.058206 0.078500 0.112314 0.160437 99.472221
0 203 0.003189 0.005799 0.008695 0.012460 0.018240 0.027879 0.039002 0.051355 0.066530 0.092469 0.130345 99.544037
0 204 0.002956 0.005055 0.007311 0.010805 0.017102 0.027918 0.040537 0.054817 0.072776 0.102937 0.145322 99.512466
0 205 0.001853 0.003204 0.004843 0.007570 0.012604 0.021490 0.032841 0.046808 0.064664 0.093948 0.135701 99.574478
0 206 0.003447 0.005605 0.007801 0.011269 0.016685 0.024546 0.032936 0.043056 0.056129 0.077445 0.107095 99.613983
0 207 0.002920 0.004827 0.006760 0.009808 0.015056 0.023096 0.031673 0.041506 0.053924 0.074382 0.102126 99.633919
0 208 0.001480 0.002501 0.003766 0.005999 0.010158 0.017190 0.025903 0.036740 0.050638 0.073439 0.105151 99.667038
0 209 0.001942 0.003200 0.004576 0.006909 0.010976 0.017517 0.025231 0.034855 0.047139 0.067210 0.095243 99.685204
0 210 0.002153 0.003549 0.005109 0.007726 0.012167 0.018703 0.025694 0.033992 0.044339 0.061353 0.084394 99.700821
0 211 0.001702 0.002856 0.004186 0.006444 0.010584 0.017199 0.024585 0.033127 0.043506 0.060923 0.084721 99.710167
0 212 0.001217 0.002090 0.003171 0.005046 0.008622 0.014687 0.022006 0.030802 0.041683 0.060048 0.085763 99.724869
0 213 0.002816 0.004605 0.006425 0.009350 0.014256 0.021583 0.029432 0.038648 0.049979 0.068391 0.093199 99.661316
0 214 0.003099 0.004921 0.006768 0.009921 0.015395 0.023421 0.031400 0.040000 0.050262 0.067522 0.090257 99.657036
0 215 0.002433 0.004287 0.006271 0.009182 0.014397 0.023160 0.032742 0.042511 0.053500 0.072572 0.098623 99.640320
0 216 0.002080 0.003625 0.005456 0.008320 0.013467 0.022168 0.032263 0.043454 0.056535 0.078483 0.108429 99.625717
0 217 0.003152 0.005170 0.007320 0.010866 0.017233 0.027218 0.037808 0.049297 0.062908 0.085155 0.114209 99.579659
0 218 0.003052 0.004994 0.007158 0.010865 0.017786 0.028360 0.039016 0.049972 0.062809 0.083553 0.109258 99.583176
0 219 0.004944 0.008155 0.011498 0.016445 0.024726 0.036854 0.048453 0.059374 0.071143 0.090417 0.114492 99.513504
0 220 0.006719 0.010954 0.014865 0.020459 0.029467 0.042386 0.054183 0.064982 0.076724 0.096363 0.120729 99.462166
0 221 0.008390 0.013892 0.018248 0.023792 0.032262 0.044420 0.055153 0.064700 0.074847 0.092044 0.112844 99.459412
0 222 0.006603 0.011009 0.015456 0.021255 0.029352 0.040281 0.050151 0.058217 0.065018 0.077557 0.093131 99.531975
0 223 0.005076 0.008547 0.011763 0.016053 0.022926 0.032740 0.041618 0.049247 0.056544 0.068953 0.083761 99.602768
0 224 0.003337 0.005127 0.007204 0.010894 0.016927 0.024723 0.032248 0.040036 0.047813 0.059388 0.072703 99.679596
0 225 0.002532 0.003974 0.005624 0.008477 0.013261 0.019633 0.025981 0.032876 0.040235 0.051299 0.064216 99.731895
0 226 0.002441 0.003729 0.005138 0.007704 0.012022 0.017497 0.022796 0.028919 0.036063 0.046865 0.059579 99.757248
0 227 0.002132 0.003342 0.004707 0.007137 0.011234 0.016670 0.022131 0.028394 0.035641 0.046923 0.060725 99.760971
0 228 0.001849 0.002932 0.004192 0.006404 0.010153 0.015298 0.020664 0.026814 0.033799 0.044740 0.058290 99.774864
0 229 0.001979 0.002955 0.004081 0.006364 0.010393 0.015592 0.020735 0.027041 0.034911 0.047042 0.061836 99.767075
0 230 0.001801 0.002932 0.004225 0.006454 0.010363 0.015958 0.021879 0.028753 0.037040 0.050343 0.067190 99.753067
0 231 0.001794 0.002796 0.003982 0.006246 0.010405 0.016377 0.022570 0.029589 0.037946 0.051548 0.068725 99.748024
0 232 0.002327 0.003803 0.005470 0.008284 0.013244 0.020346 0.027676 0.035664 0.045030 0.060040 0.078754 99.699364
0 233 0.002849 0.004459 0.006247 0.009399 0.014962 0.022651 0.030292 0.038462 0.047959 0.063129 0.081803 99.677788
0 234 0.003263 0.005281 0.007538 0.011115 0.017074 0.025545 0.034307 0.043260 0.052667 0.067256 0.085056 99.647636
0 235 0.004662 0.007035 0.009525 0.014031 0.021714 0.031300 0.039780 0.048280 0.057978 0.073081 0.090791 99.601822
0 236 0.005439 0.009084 0.013003 0.018087 0.025445 0.035708 0.046014 0.055449 0.064150 0.077944 0.095020 99.554657
0 237 0.006533 0.009875 0.013153 0.018741 0.028159 0.040237 0.050804 0.060583 0.070991 0.087282 0.106496 99.507141
0 238 0.005648 0.009577 0.014019 0.020298 0.030644 0.045672 0.060309 0.072748 0.084183 0.102281 0.123779 99.430840
0 239 0.005581 0.009400 0.013924 0.020502 0.031344 0.047543 0.063979 0.078298 0.091318 0.111885 0.137002 99.389229
0 240 0.004587 0.007517 0.010833 0.016161 0.025874 0.041083 0.056930 0.072087 0.088377 0.114516 0.147012 99.415024
0 241 0.005449 0.009726 0.014797 0.021486 0.032278 0.049978 0.069308 0.087621 0.107045 0.138311 0.177943 99.286057
0 242 0.006166 0.010307 0.014876 0.021861 0.034347 0.054289 0.075280 0.095851 0.118760 0.154350 0.198676 99.215240
0 243 0.006930 0.011095 0.015916 0.024126 0.038534 0.059450 0.079830 0.101058 0.127720 0.169543 0.221363 99.144432
0 244 0.005224 0.008957 0.013297 0.020029 0.032149 0.052708 0.075712 0.099919 0.129249 0.176245 0.236903 99.149612
0 245 0.006065 0.011097 0.016900 0.024806 0.038444 0.062204 0.088776 0.117190 0.153922 0.214611 0.296290 98.969688
0 246 0.006317 0.010424 0.015331 0.023746 0.038738 0.063033 0.089590 0.119309 0.157595 0.218075 0.296834 98.961006
0 247 0.005575 0.010278 0.015963 0.024036 0.038284 0.064592 0.095858 0.129919 0.172689 0.242323 0.336043 98.864433
0 248 0.008403 0.014530 0.021271 0.031424 0.049239 0.079707 0.112811 0.147984 0.192317 0.263933 0.357665 98.720711
0 249 0.012631 0.020531 0.028537 0.041293 0.063763 0.100125 0.136947 0.175510 0.224798 0.302965 0.401527 98.491379
0 250 0.010139 0.019649 0.029939 0.041480 0.059261 0.091561 0.127649 0.164807 0.210320 0.283631 0.381262 98.580299
0 251 0.005157 0.009488 0.015149 0.023706 0.038453 0.065255 0.097510 0.132993 0.175656 0.243922 0.334670 98.858040
0 252 0.007380 0.012295 0.018218 0.028711 0.047945 0.079898 0.115712 0.158644 0.217360 0.308298 0.423404 98.582138
0 253 0.007297 0.013322 0.020447 0.031647 0.053011 0.091203 0.135391 0.187128 0.258197 0.369353 0.510413 98.322586
0 254 0.004260 0.008182 0.013366 0.021451 0.036130 0.063366 0.096643 0.136121 0.190355 0.278864 0.398352 98.752907
0 255 0.003954 0.007515 0.012354 0.020417 0.035952 0.065985 0.104352 0.151561 0.216659 0.321755 0.463857 98.595642
0 256 0.004834 0.009277 0.015403 0.025839 0.047011 0.088678 0.142736 0.211762 0.312117 0.475951 0.694082 97.972313
0 257 0.004553 0.009087 0.015300 0.025514 0.045764 0.085536 0.136937 0.201350 0.294461 0.445535 0.645710 98.090256
0 258 0.004012 0.008057 0.013914 0.023770 0.043230 0.081822 0.132383 0.192916 0.272600 0.399218 0.566515 98.261566
0 259 0.008940 0.018657 0.031196 0.048455 0.080931 0.143587 0.219298 0.304915 0.419119 0.595040 0.814514 97.315346
0 260 0.011576 0.024657 0.042198 0.066477 0.112775 0.204126 0.312253 0.423715 0.563313 0.778032 1.036853 96.424026
0 261 0.010485 0.019831 0.031920 0.051450 0.089007 0.158865 0.241407 0.332617 0.448966 0.623452 0.832710 97.159286
0 262 0.011979 0.022427 0.036576 0.060402 0.107223 0.188421 0.274620 0.360345 0.463311 0.619414 0.805564 97.049713
0 263 0.050890 0.087440 0.117335 0.159874 0.236800 0.348818 0.440204 0.529944 0.658726 0.843218 1.038807 95.487946
0 264 0.053651 0.095504 0.134629 0.182799 0.261989 0.389043 0.499976 0.586478 0.684026 0.835689 1.007426 95.268784
0 265 0.032888 0.057227 0.081944 0.116832 0.181023 0.290362 0.397704 0.494632 0.604871 0.765204 0.946121 96.031189
0 266 0.036494 0.065508 0.094005 0.130718 0.196456 0.306664 0.409870 0.496558 0.595155 0.749896 0.929851 95.988823
0 267 0.048952 0.099542 0.142217 0.172822 0.222721 0.330378 0.439126 0.517320 0.594738 0.731308 0.902520 95.798355
0 268 0.035252 0.071656 0.108355 0.137590 0.179011 0.268218 0.362659 0.429042 0.485109 0.591312 0.733988 96.597809
0 269 0.024834 0.045427 0.065208 0.087342 0.125515 0.194245 0.262935 0.319365 0.378924 0.478821 0.603663 97.413727
0 270 0.022971 0.040836 0.057829 0.078238 0.112494 0.169318 0.224821 0.275268 0.332800 0.422167 0.530172 97.733086
0 271 0.013362 0.022322 0.032821 0.049168 0.077691 0.122811 0.168197 0.211743 0.259693 0.333566 0.423519 98.285103
0 272 0.009854 0.018123 0.026647 0.037639 0.057295 0.090924 0.125562 0.159157 0.200263 0.267736 0.354328 98.652473
0 273 0.008323 0.014738 0.021738 0.030727 0.044761 0.067499 0.091582 0.115597 0.143066 0.187788 0.246684 99.027496
0 274 0.004406 0.007881 0.011767 0.017435 0.027868 0.045729 0.064976 0.084403 0.107962 0.147613 0.200098 99.279854
0 275 0.004583 0.007435 0.010699 0.016207 0.025889 0.040439 0.055693 0.072407 0.092917 0.124550 0.163970 99.385208
0 276 0.003110 0.005542 0.008477 0.012718 0.019896 0.031572 0.044774 0.058810 0.075292 0.102103 0.137733 99.499969
0 277 0.003803 0.006068 0.008521 0.012652 0.019874 0.030533 0.041771 0.054265 0.069436 0.093098 0.123185 99.536789
0 278 0.003264 0.005364 0.007783 0.011475 0.017576 0.026554 0.035928 0.045691 0.056759 0.074542 0.097171 99.617897
0 279 0.004194 0.006433 0.008673 0.012669 0.019973 0.029794 0.038597 0.047349 0.057645 0.074241 0.094451 99.605980
0 280 0.002681 0.004441 0.006433 0.009557 0.014964 0.022950 0.031144 0.039465 0.048628 0.063220 0.081305 99.675217
0 281 0.002491 0.004093 0.005931 0.008809 0.013580 0.020510 0.027687 0.035186 0.043461 0.056797 0.073531 99.707924
0 282 0.003115 0.004834 0.006532 0.009459 0.014583 0.021503 0.028101 0.035113 0.043244 0.056030 0.071485 99.706009
0 283 0.002446 0.003991 0.005643 0.008209 0.012634 0.019166 0.025925 0.032925 0.040645 0.053162 0.068813 99.726440
0 284 0.002639 0.004150 0.005805 0.008589 0.013344 0.020124 0.027086 0.034463 0.042651 0.055615 0.071694 99.713837
0 285 0.002624 0.004363 0.006147 0.008798 0.013445 0.020478 0.027664 0.034668 0.042207 0.054748 0.070538 99.714317
0 286 0.003970 0.006157 0.008325 0.011706 0.017013 0.024247 0.031357 0.038495 0.045910 0.057786 0.072391 99.682648
0 287 0.004199 0.006516 0.008662 0.012179 0.018179 0.026279 0.033720 0.040877 0.048780 0.061554 0.076813 99.662247
0 288 0.004410 0.007129 0.009871 0.013832 0.019992 0.028738 0.037389 0.045761 0.054477 0.068449 0.085765 99.624184
0 289 0.003216 0.005218 0.007413 0.010915 0.016885 0.025734 0.034851 0.043988 0.054062 0.070027 0.089859 99.637833
0 290 0.003636 0.005965 0.008390 0.012084 0.018396 0.028125 0.038476 0.049181 0.061393 0.080442 0.104461 99.589447
0 291 0.003142 0.005238 0.007504 0.011055 0.017371 0.027292 0.037937 0.049169 0.062819 0.084621 0.112703 99.581154
0 292 0.003253 0.005476 0.007897 0.011748 0.018857 0.030555 0.043343 0.056643 0.072993 0.099475 0.133904 99.515854
0 293 0.002660 0.004784 0.007067 0.010301 0.016607 0.028385 0.042370 0.056759 0.074695 0.105378 0.147174 99.503822
0 294 0.003512 0.006406 0.009766 0.014472 0.022914 0.037870 0.055249 0.072877 0.093910 0.128136 0.173602 99.381287
0 295 0.002993 0.005395 0.008226 0.012343 0.020297 0.035725 0.054963 0.074786 0.098114 0.137304 0.190397 99.359451
0 296 0.007223 0.011834 0.016535 0.023749 0.036422 0.056413 0.077410 0.099371 0.126868 0.169459 0.223633 99.151077
0 297 0.007139 0.012754 0.018818 0.026667 0.040410 0.064108 0.089417 0.112570 0.139006 0.183227 0.241149 99.064728
0 298 0.014819 0.022850 0.030650 0.043050 0.062863 0.089483 0.113658 0.137211 0.164439 0.204289 0.252068 98.864624
0 299 0.018250 0.027229 0.036334 0.052133 0.076802 0.105238 0.127838 0.150362 0.178173 0.217265 0.261063 98.749313
0 300 0.015388 0.027847 0.041031 0.056791 0.081836 0.117564 0.149180 0.173000 0.196624 0.234076 0.278568 98.628090
0 301 0.018309 0.027296 0.036812 0.053988 0.083213 0.119645 0.149830 0.178213 0.212011 0.260571 0.314152 98.545959
0 302 0.014750 0.026783 0.040059 0.056080 0.080783 0.118492 0.155082 0.187392 0.223982 0.279415 0.344856 98.472328
0 303 0.012138 0.021879 0.032696 0.046256 0.069044 0.110099 0.155276 0.196535 0.242180 0.315544 0.408022 98.390335
0 304 0.017818 0.030453 0.042328 0.058864 0.089954 0.142025 0.192702 0.237567 0.291365 0.374106 0.470244 98.052582
0 305 0.017635 0.032108 0.048250 0.068195 0.102826 0.166708 0.235301 0.288899 0.336208 0.412574 0.506059 97.785233
0 306 0.029344 0.054654 0.078097 0.101387 0.142305 0.214288 0.278740 0.317904 0.354037 0.422863 0.506458 97.499916
0 307 0.060005 0.114524 0.156846 0.180265 0.207227 0.261405 0.306913 0.330691 0.352512 0.403002 0.469744 97.156868
0 308 0.044659 0.077770 0.108981 0.141219 0.184296 0.246441 0.295738 0.324847 0.349857 0.398398 0.458384 97.369408
0 309 0.030353 0.051146 0.071960 0.099063 0.143119 0.208495 0.267406 0.312815 0.354750 0.413540 0.475273 97.572083
0 310 0.022559 0.039028 0.057647 0.083600 0.125911 0.187865 0.244213 0.288740 0.332524 0.395197 0.463181 97.759537
0 311 0.016670 0.031995 0.048747 0.066312 0.093951 0.143710 0.196705 0.238488 0.277126 0.339078 0.414806 98.132416
0 312 0.017050 0.036049 0.056908 0.072161 0.088927 0.122977 0.162744 0.198010 0.233432 0.291020 0.369905 98.350815
0 313 0.007726 0.014628 0.023213 0.033711 0.050238 0.081051 0.118279 0.153031 0.186482 0.238879 0.306948 98.785812
0 314 0.008520 0.016207 0.024560 0.034158 0.049230 0.074809 0.103330 0.131946 0.165858 0.219018 0.287240 98.885124
0 315 0.004536 0.008980 0.014152 0.020198 0.030521 0.050298 0.074282 0.097685 0.123647 0.166982 0.226203 99.182518
0 316 0.004809 0.008130 0.011815 0.017512 0.027071 0.041606 0.057552 0.075229 0.096913 0.129775 0.171924 99.357666
0 317 0.004198 0.007046 0.009906 0.014343 0.022422 0.035462 0.049616 0.064755 0.083321 0.112526 0.150194 99.446213
0 318 0.004512 0.007639 0.010993 0.015931 0.024028 0.035995 0.048459 0.061648 0.077645 0.102822 0.135614 99.474716
0 319 0.004228 0.007588 0.011385 0.016715 0.025422 0.038764 0.053176 0.068382 0.086308 0.114148 0.150283 99.423599
0 320 0.001769 0.003161 0.004906 0.007894 0.014118 0.025239 0.038464 0.052469 0.068823 0.095366 0.129904 99.557884
0 321 0.004266 0.007183 0.010042 0.014271 0.021611 0.032731 0.044220 0.056388 0.071196 0.094771 0.125538 99.517784
0 322 0.005042 0.007981 0.010602 0.014843 0.022318 0.033156 0.043470 0.053838 0.066644 0.087715 0.114997 99.539398
0 323 0.004890 0.008527 0.012167 0.016909 0.024479 0.035849 0.047298 0.058336 0.070968 0.091707 0.118875 99.509995
0 324 0.001945 0.003400 0.005068 0.007768 0.013146 0.022321 0.032667 0.043364 0.056126 0.077081 0.104455 99.632660
0 325 0.003795 0.005933 0.008275 0.012409 0.019430 0.029157 0.039139 0.050748 0.065507 0.087910 0.116481 99.561218
0 326 0.003685 0.005772 0.008034 0.012104 0.019356 0.029657 0.039979 0.051292 0.065709 0.088102 0.116498 99.559807
0 327 0.002989 0.005123 0.007582 0.011353 0.017893 0.028279 0.039880 0.052405 0.067525 0.091308 0.122376 99.553284
0 328 0.003169 0.005295 0.007477 0.010809 0.016733 0.026178 0.036514 0.047737 0.061765 0.084366 0.114422 99.585541
0 329 0.003744 0.006121 0.008704 0.012740 0.019510 0.029445 0.039776 0.050928 0.064704 0.086412 0.114524 99.563393
0 330 0.003609 0.005820 0.008105 0.011819 0.018498 0.028548 0.038865 0.049620 0.062968 0.084237 0.111472 99.576447
0 331 0.003303 0.005473 0.007898 0.011753 0.018534 0.028863 0.039845 0.051323 0.065004 0.086299 0.113490 99.568214
0 332 0.003785 0.006327 0.008916 0.012661 0.019113 0.029161 0.039794 0.050789 0.064116 0.085529 0.113503 99.566307
0 333 0.003338 0.005645 0.008179 0.011951 0.018416 0.028478 0.039133 0.049912 0.062728 0.083556 0.110635 99.578026
0 334 0.002666 0.004648 0.006817 0.009885 0.015412 0.024857 0.035513 0.046205 0.058617 0.079556 0.107965 99.607864
0 335 0.003112 0.005555 0.008233 0.011897 0.018171 0.028551 0.039987 0.051442 0.064675 0.086492 0.115508 99.566376
0 336 0.001436 0.002544 0.003928 0.006061 0.010149 0.017815 0.027417 0.037669 0.049643 0.070719 0.100640 99.671974
0 337 0.002271 0.004063 0.006106 0.009141 0.014606 0.023728 0.033997 0.045150 0.059348 0.082891 0.114668 99.604027
0 338 0.001401 0.002430 0.003657 0.005670 0.009644 0.016906 0.025624 0.035090 0.047025 0.068359 0.098670 99.685524
0 339 0.002821 0.004291 0.006018 0.009456 0.015848 0.025100 0.034650 0.046154 0.061837 0.086265 0.117549 99.590012
0 340 0.002290 0.003581 0.005163 0.008368 0.014731 0.024470 0.034908 0.047415 0.064642 0.091831 0.126566 99.576035
0 341 0.003527 0.005613 0.008094 0.012627 0.020787 0.033023 0.046219 0.061659 0.081646 0.111890 0.150093 99.464828
0 342 0.006562 0.010978 0.015455 0.022123 0.033386 0.049358 0.064986 0.081638 0.102675 0.133873 0.172421 99.306549
0 343 0.006080 0.010241 0.014915 0.021853 0.033385 0.050985 0.069303 0.087864 0.109606 0.143222 0.186001 99.266541
0 344 0.004328 0.008216 0.012796 0.018802 0.029317 0.047493 0.067681 0.087660 0.111319 0.149758 0.200333 99.262291
0 345 0.006795 0.011723 0.017322 0.025652 0.039709 0.060783 0.082027 0.103701 0.129807 0.169529 0.219175 99.133774
0 346 0.003596 0.006142 0.009296 0.014876 0.026442 0.046965 0.070081 0.093389 0.120467 0.162190 0.212736 99.233826
0 347 0.010391 0.017232 0.024870 0.037218 0.058777 0.086789 0.110598 0.134743 0.166619 0.213580 0.268243 98.870934
0 348 0.011639 0.022760 0.033666 0.045204 0.064163 0.092415 0.118188 0.142180 0.173280 0.221847 0.281653 98.793007
0 349 0.002354 0.004468 0.007581 0.013245 0.026520 0.052517 0.083501 0.112094 0.141390 0.188061 0.244782 99.123489
0 350 0.008078 0.014398 0.021376 0.032251 0.053457 0.084623 0.113168 0.140554 0.174958 0.226347 0.285766 98.845032
0 351 0.023508 0.041285 0.058342 0.079081 0.110019 0.145467 0.172622 0.196887 0.224313 0.263783 0.308429 98.376259
0 352 0.005767 0.010628 0.016549 0.026214 0.047295 0.081270 0.113698 0.141728 0.173430 0.221454 0.275211 98.886757
0 353 0.003472 0.006165 0.009783 0.016600 0.032075 0.059150 0.088816 0.118609 0.153139 0.202446 0.256288 99.053459
0 354 0.017355 0.028180 0.038079 0.053892 0.081378 0.113707 0.137375 0.159895 0.190265 0.235665 0.287315 98.656891
0 355 0.015724 0.035072 0.054765 0.069967 0.091856 0.124653 0.152103 0.173305 0.201211 0.248816 0.308178 98.524353
0 356 0.002401 0.004593 0.007846 0.013799 0.027996 0.057329 0.094045 0.127802 0.159749 0.208316 0.265241 99.030891
0 357 0.005468 0.008932 0.013596 0.022907 0.041309 0.069948 0.100493 0.134216 0.175742 0.231920 0.292163 98.903305
0 358 0.017329 0.026812 0.036505 0.053560 0.082118 0.116057 0.142352 0.169468 0.206125 0.258365 0.316667 98.574638
0 359 0.010765 0.018124 0.026294 0.038911 0.060425 0.090928 0.119687 0.149885 0.188902 0.245096 0.310615 98.740372
0 360 0.007405 0.011140 0.015560 0.024140 0.038629 0.059031 0.080674 0.107101 0.141697 0.190132 0.247307 99.077187
0 361 0.003523 0.006278 0.009614 0.014859 0.024592 0.041814 0.061871 0.083498 0.110806 0.154521 0.210489 99.278137
0 362 0.006124 0.010130 0.014620 0.021689 0.032753 0.048852 0.065932 0.084936 0.107912 0.141353 0.182405 99.283295
0 363 0.003900 0.006354 0.009158 0.014162 0.023158 0.036434 0.050030 0.065121 0.084706 0.114803 0.151901 99.440269
0 364 0.001311 0.002290 0.003514 0.005648 0.009881 0.017620 0.027434 0.038899 0.053355 0.077289 0.109731 99.653030
0 365 0.001574 0.002385 0.003421 0.005719 0.010215 0.016944 0.024443 0.034223 0.048146 0.070240 0.098769 99.683922
0 366 0.001132 0.001951 0.002945 0.004630 0.007815 0.013312 0.019984 0.027712 0.037421 0.054187 0.077883 99.751030
0 367 0.002289 0.003722 0.005189 0.007727 0.012399 0.019690 0.027562 0.036686 0.048738 0.068753 0.095795 99.671448
0 368 0.002639 0.004305 0.005930 0.008569 0.013385 0.021056 0.029159 0.037877 0.048850 0.067442 0.092290 99.668495
0 369 0.003509 0.005877 0.008281 0.011910 0.017956 0.027262 0.036750 0.046645 0.058572 0.078210 0.103940 99.601089
0 370 0.003959 0.006768 0.009455 0.013034 0.019095 0.029103 0.039811 0.050524 0.063026 0.084837 0.114230 99.566154
0 371 0.011058 0.018490 0.025655 0.035013 0.048931 0.074149 0.099775 0.122226 0.145889 0.188222 0.243721 98.986870
1 2 0.000000 0.000000 0.000000 0.000000 0.000000 0.000000 0.000000 0.000000 0.000000 0.000000 0.000000 0.000000
1 3 3.589865 30.107439 14.261762 17.396126 5.965829 5.093124 4.711811 4.429520 2.250158 2.419388 0.811111 8.963871
1 4 3.854764 25.133389 9.531887 12.508884 6.042844 11.191861 10.079105 7.452148 2.992478 2.231128 1.007913 7.973598
1 5 1.170307 13.598403 4.953904 6.932796 4.286231 13.889053 13.788000 10.894509 7.074883 6.530418 3.272802 13.608691
1 6 1.076219 12.328609 4.084795 6.318214 4.867761 17.332001 15.101665 8.758924 5.232294 5.144921 3.187438 16.567158
1 7 0.739560 1.627794 1.637786 2.917959 3.693261 7.450040 15.690166 10.705694 8.365115 6.882930 5.270834 35.018860
1 8 0.224779 0.605512 0.693886 1.631807 2.764453 6.404709 14.925512 11.842383 11.114311 9.120051 7.712983 32.959614
1 9 0.149607 0.338936 0.423563 0.830308 1.154176 2.810364 7.584654 6.837667 7.717872 8.658585 11.209685 52.284588
1 10 0.223346 0.501174 0.765016 1.177702 1.572496 2.851140 6.854494 6.418654 7.860132 8.481343 11.295321 51.999180
1 11 0.412542 0.709351 0.899509 1.297389 1.756602 2.833354 6.116109 5.557562 6.723488 6.898385 9.436462 57.359241
1 12 0.153035 0.248471 0.331244 0.582794 1.011364 1.762440 3.844391 3.578483 4.549138 4.899069 7.037727 72.001846
1 13 0.053869 0.093944 0.132013 0.197794 0.270260 0.381304 0.523530 0.728747 1.035573 1.506982 2.118328 92.957649
1 14 0.042228 0.082609 0.112404 0.146700 0.191981 0.264144 0.353316 0.472349 0.651034 0.937228 1.326220 95.419785
1 15 0.018057 0.035173 0.053891 0.084707 0.137355 0.216885 0.312028 0.428055 0.585423 0.838081 1.176523 96.113823
1 16 0.025509 0.043595 0.068692 0.129909 0.263132 0.485595 0.798973 1.267227 1.979601 3.024212 4.274073 87.639481
1 17 0.029023 0.055445 0.089806 0.155684 0.270120 0.444095 0.694839 1.094945 1.747473 2.792814 4.226231 88.399521
1 18 0.004556 0.008341 0.013367 0.025231 0.051023 0.094761 0.156792 0.251468 0.397905 0.645385 1.003690 97.347488
1 19 0.003564 0.006488 0.011139 0.023203 0.050010 0.100312 0.184347 0.334650 0.606768 1.079574 1.766418 95.833527
1 20 0.010918 0.022721 0.041126 0.082418 0.175919 0.362431 0.689938 1.299307 2.454166 4.381653 6.943431 83.535973
1 21 0.004736 0.009279 0.015730 0.030028 0.060274 0.118827 0.214282 0.380888 0.689903 1.267140 2.198011 95.010910
1 22 0.001914 0.003034 0.004694 0.009338 0.018634 0.034423 0.060156 0.107880 0.193726 0.345501 0.587511 98.633186
1 23 0.006187 0.011018 0.018457 0.036727 0.074569 0.142159 0.253299 0.452481 0.814844 1.424771 2.301903 94.463585
1 24 0.016866 0.035617 0.059604 0.104691 0.201734 0.404994 0.744096 1.278438 2.149051 3.503613 5.261403 86.239891
1 25 0.002199 0.003385 0.005520 0.011568 0.025329 0.046873 0.075350 0.126173 0.217469 0.365779 0.572235 98.548126
1 26 0.000865 0.001312 0.002142 0.004551 0.010247 0.019808 0.033841 0.060539 0.110646 0.195781 0.321213 99.239052
1 27 0.004601 0.007002 0.011048 0.022406 0.049187 0.092200 0.150993 0.258161 0.455876 0.762941 1.149473 97.036110
1 28 0.006091 0.013650 0.022989 0.036960 0.068292 0.128704 0.211531 0.329757 0.519554 0.819747 1.209300 96.633423
1 29 0.002390 0.003877 0.006045 0.011051 0.022006 0.040131 0.063491 0.099134 0.154886 0.242002 0.359349 98.995636
1 30 0.001327 0.001987 0.003124 0.006390 0.014384 0.027476 0.044654 0.074631 0.129578 0.220118 0.341634 99.134697
1 31 0.003570 0.005668 0.009231 0.017935 0.036744 0.065025 0.102947 0.169604 0.284153 0.450125 0.647785 98.207214
1 32 0.010747 0.014482 0.018732 0.031004 0.057257 0.090702 0.125773 0.179839 0.264431 0.377807 0.500457 98.328766
1 33 0.003209 0.005809 0.008679 0.013883 0.025728 0.045205 0.067060 0.094156 0.134147 0.197903 0.277882 99.126343
1 34 0.002669 0.004600 0.007126 0.012455 0.025088 0.046429 0.070976 0.102066 0.147365 0.220350 0.313836 99.047043
1 35 0.010051 0.017849 0.023921 0.032136 0.050062 0.079453 0.112648 0.152404 0.207130 0.288417 0.386607 98.639320
1 36 0.014868 0.024114 0.031453 0.042505 0.062568 0.088925 0.114289 0.144836 0.187118 0.248343 0.319131 98.721855
1 37 0.008629 0.014394 0.019829 0.028265 0.044002 0.066319 0.089459 0.114989 0.144740 0.186639 0.234534 99.048203
1 38 0.005679 0.009023 0.012588 0.020080 0.036144 0.058552 0.079941 0.104018 0.136410 0.183392 0.235342 99.118828
1 39 0.011565 0.019627 0.026699 0.036153 0.051642 0.073223 0.096092 0.121175 0.150012 0.189823 0.236651 98.987335
1 40 0.006902 0.012798 0.018130 0.024582 0.037065 0.057406 0.079800 0.102671 0.128925 0.168933 0.217817 99.144966
1 41 0.003197 0.005830 0.008577 0.012857 0.021904 0.036447 0.052964 0.071368 0.093532 0.125876 0.163809 99.403641
1 42 0.005067 0.007688 0.010453 0.016181 0.027092 0.040921 0.055124 0.073240 0.096948 0.128327 0.162562 99.376396
1 43 0.006072 0.008647 0.010977 0.016274 0.026193 0.038118 0.050297 0.066828 0.088585 0.116512 0.147452 99.424042
1 44 0.003966 0.005678 0.007478 0.011675 0.019738 0.029368 0.039413 0.054002 0.074219 0.100207 0.128694 99.525558
1 45 0.004914 0.006775 0.008236 0.011974 0.019274 0.027994 0.036762 0.049471 0.067466 0.090939 0.116361 99.559830
1 46 0.002790 0.004445 0.006099 0.009093 0.014680 0.022093 0.029972 0.040191 0.054064 0.073730 0.097374 99.645462
1 47 0.002932 0.004363 0.005759 0.008545 0.013714 0.020426 0.027854 0.037997 0.051247 0.069014 0.089759 99.668396
1 48 0.003034 0.004267 0.005415 0.008281 0.014118 0.021341 0.028620 0.038828 0.053117 0.072572 0.094393 99.656013
1 49 0.003158 0.004814 0.006308 0.009181 0.014637 0.021498 0.028579 0.037917 0.050381 0.066908 0.084893 99.671730
1 50 0.003318 0.004699 0.005894 0.008604 0.013848 0.020255 0.026900 0.036022 0.048196 0.063833 0.080704 99.687729
1 51 0.001131 0.001798 0.002587 0.004278 0.007955 0.013231 0.019310 0.027699 0.039543 0.056358 0.075898 99.750206
1 52 0.001822 0.002809 0.003881 0.006110 0.010558 0.016340 0.022925 0.032599 0.046608 0.065746 0.087674 99.702927
1 53 0.003294 0.004796 0.005902 0.008333 0.013056 0.018575 0.024287 0.032555 0.044337 0.059681 0.076195 99.708984
1 54 0.001838 0.003090 0.004334 0.006401 0.010359 0.015540 0.021038 0.027999 0.037455 0.050909 0.066676 99.754356
1 55 0.000823 0.001333 0.001958 0.003356 0.006725 0.011936 0.018118 0.026513 0.038379 0.055492 0.075153 99.760216
1 56 0.002431 0.003659 0.004940 0.007607 0.012946 0.019658 0.027013 0.037739 0.053190 0.073812 0.096520 99.660484
1 57 0.002967 0.004326 0.005591 0.008335 0.013794 0.020257 0.026601 0.035303 0.047543 0.063652 0.081024 99.690605
1 58 0.002873 0.003992 0.005179 0.008120 0.013936 0.020461 0.026613 0.035115 0.046890 0.062169 0.078445 99.696205
1 59 0.003347 0.005847 0.007955 0.010798 0.016493 0.024989 0.034395 0.045475 0.059661 0.080112 0.104512 99.606415
1 60 0.003868 0.006055 0.008243 0.012259 0.019831 0.029779 0.039889 0.051748 0.066325 0.086660 0.110429 99.564911
1 61 0.005399 0.008853 0.012082 0.017617 0.028715 0.043537 0.058611 0.077474 0.103638 0.139448 0.178454 99.326172
1 62 0.011584 0.015985 0.019043 0.026574 0.041399 0.057972 0.072771 0.093032 0.121550 0.156839 0.191230 99.192024
1 63 0.003235 0.005720 0.008709 0.014083 0.025461 0.041912 0.059112 0.079949 0.108678 0.148400 0.191525 99.313217
1 64 0.001587 0.002760 0.004471 0.008468 0.019290 0.038166 0.060711 0.089813 0.132005 0.190646 0.250221 99.201859
1 65 0.012416 0.019674 0.026994 0.040888 0.068392 0.102680 0.136033 0.179589 0.240150 0.310821 0.375220 98.487144
1 66 0.010752 0.018339 0.026174 0.039144 0.065257 0.100494 0.133150 0.167224 0.209727 0.263260 0.315818 98.650658
1 67 0.007823 0.013103 0.018919 0.029497 0.053048 0.089109 0.128648 0.174623 0.233891 0.304983 0.369800 98.576561
1 68 0.015054 0.021892 0.030389 0.051617 0.101051 0.163776 0.213286 0.261166 0.319829 0.384318 0.431507 98.006111
1 69 0.045536 0.074766 0.096722 0.125097 0.174838 0.225799 0.259928 0.293444 0.336958 0.383228 0.418338 97.565346
1 70 0.080792 0.112883 0.131186 0.165184 0.223018 0.273844 0.303748 0.335030 0.371528 0.405741 0.427827 97.169212
1 71 0.068949 0.129061 0.168808 0.197986 0.252052 0.317809 0.359933 0.381559 0.406872 0.442880 0.472714 96.801376
1 72 0.087230 0.147295 0.192843 0.241214 0.306549 0.373079 0.418437 0.446560 0.465239 0.485769 0.504552 96.331230
1 73 0.029350 0.047071 0.066111 0.101450 0.172496 0.265527 0.344930 0.409244 0.466577 0.527990 0.576170 96.993080
1 74 0.022010 0.037035 0.052900 0.079818 0.133018 0.204828 0.273170 0.341940 0.420226 0.509732 0.590151 97.335175
1 75 0.021747 0.041123 0.060851 0.083892 0.123730 0.183262 0.246582 0.310677 0.383667 0.477944 0.580436 97.486092
1 76 0.018092 0.029495 0.040704 0.060218 0.098617 0.152345 0.207234 0.270395 0.350500 0.454741 0.566939 97.750717
1 77 0.010936 0.014922 0.020025 0.033537 0.061249 0.095776 0.132747 0.188757 0.272273 0.376647 0.482475 98.310654
1 78 0.005419 0.008161 0.011772 0.020507 0.039384 0.065715 0.095715 0.140996 0.210819 0.305511 0.409295 98.686707
1 79 0.007388 0.011900 0.017028 0.028401 0.054021 0.092051 0.137040 0.201802 0.296881 0.420779 0.549424 98.183289
1 80 0.008214 0.015119 0.023437 0.036632 0.060848 0.096131 0.139862 0.201706 0.289311 0.404921 0.532136 98.191681
1 81 0.001544 0.002920 0.004780 0.008446 0.017467 0.034628 0.057913 0.090721 0.140169 0.218764 0.318270 99.104378
1 82 0.001409 0.002386 0.003896 0.007547 0.016661 0.032651 0.053957 0.086239 0.136694 0.212820 0.303918 99.141815
1 83 0.007148 0.012557 0.018836 0.029673 0.050883 0.080748 0.115651 0.165710 0.239141 0.336801 0.443138 98.499710
1 84 0.004448 0.007198 0.010699 0.018007 0.033782 0.057154 0.084995 0.125167 0.184463 0.264849 0.352294 98.856941
1 85 0.001643 0.002389 0.003582 0.006958 0.015517 0.028959 0.045684 0.072183 0.115029 0.177265 0.248081 99.282715
1 86 0.003511 0.005944 0.009192 0.015784 0.029836 0.050239 0.074407 0.109774 0.163414 0.237962 0.322539 98.977402
1 87 0.007484 0.013011 0.018950 0.028780 0.048125 0.076208 0.108726 0.152925 0.216517 0.301196 0.392422 98.635658
1 88 0.002969 0.004905 0.007390 0.012746 0.025534 0.047182 0.074539 0.111587 0.164160 0.238020 0.321799 98.989174
1 89 0.003649 0.006155 0.009631 0.016830 0.032693 0.057301 0.086801 0.126583 0.183125 0.260653 0.347635 98.868942
1 90 0.011159 0.018924 0.026068 0.037934 0.063932 0.105305 0.150983 0.203016 0.270411 0.361248 0.458151 98.292870
1 91 0.011255 0.019863 0.029495 0.045306 0.078499 0.131365 0.188913 0.248721 0.318866 0.410250 0.504975 98.012489
1 92 0.013274 0.024648 0.037343 0.056312 0.096644 0.162696 0.231480 0.293377 0.358427 0.443232 0.528298 97.754272
1 93 0.032509 0.051842 0.067325 0.092937 0.143628 0.208266 0.260485 0.305710 0.357620 0.422890 0.482461 97.574326
1 94 0.043861 0.072808 0.096217 0.124908 0.174012 0.232196 0.276399 0.311903 0.351860 0.402180 0.448726 97.464928
1 95 0.068000 0.097636 0.114999 0.143425 0.192547 0.243222 0.277784 0.309751 0.347171 0.389547 0.423754 97.392159
1 96 0.070522 0.100984 0.118716 0.149753 0.204842 0.259621 0.293995 0.324737 0.361941 0.401464 0.429741 97.283684
1 97 0.057737 0.083022 0.106293 0.145392 0.204483 0.259696 0.296518 0.328756 0.361342 0.395735 0.422035 97.338989
1 98 0.063350 0.087855 0.104571 0.137377 0.193841 0.249428 0.287684 0.325928 0.371521 0.416732 0.447525 97.314194
1 99 0.050328 0.069494 0.086109 0.118457 0.171437 0.226182 0.268490 0.310376 0.354869 0.399913 0.435345 97.509003
1 100 0.046351 0.067257 0.082069 0.107942 0.154580 0.209143 0.253669 0.295911 0.342270 0.392980 0.435741 97.612091
1 101 0.042707 0.065951 0.082754 0.107312 0.150305 0.200591 0.241241 0.280059 0.325552 0.376919 0.421635 97.704979
1 102 0.033446 0.047858 0.058019 0.078877 0.120347 0.172934 0.217270 0.259190 0.306240 0.361296 0.409855 97.934669
1 103 0.018909 0.034826 0.048503 0.064172 0.095097 0.142500 0.189991 0.235333 0.289299 0.359758 0.431484 98.090134
1 104 0.013279 0.023324 0.032752 0.046242 0.073963 0.116563 0.160423 0.204578 0.257339 0.328073 0.402381 98.341087
1 105 0.008922 0.014267 0.019941 0.030370 0.050893 0.078512 0.106837 0.141183 0.187253 0.245550 0.305288 98.810982
1 106 0.006340 0.008597 0.011840 0.020406 0.037886 0.059004 0.081125 0.113831 0.161315 0.218012 0.273818 99.007828
1 107 0.003045 0.004689 0.006810 0.011630 0.022819 0.039250 0.058023 0.084929 0.126435 0.182507 0.241100 99.218765
1 108 0.007333 0.010374 0.013524 0.021395 0.037789 0.058082 0.078025 0.105962 0.147171 0.198879 0.249369 99.072098
1 109 0.007943 0.013882 0.019641 0.027885 0.042838 0.063532 0.085120 0.109591 0.140122 0.180129 0.224069 99.085251
1 110 0.004081 0.006373 0.008824 0.013876 0.024908 0.040876 0.057770 0.079421 0.110947 0.155565 0.205342 99.292015
1 111 0.002352 0.003744 0.005412 0.009011 0.017108 0.029499 0.043636 0.062592 0.090104 0.129844 0.175022 99.431679
1 112 0.004809 0.007985 0.011372 0.017043 0.027703 0.043112 0.060523 0.082807 0.112380 0.153957 0.202568 99.275742
1 113 0.004049 0.007182 0.010260 0.014909 0.024447 0.039903 0.057780 0.079977 0.110612 0.156848 0.213429 99.280609
1 114 0.003269 0.004889 0.006771 0.010772 0.018983 0.031281 0.045450 0.065487 0.094376 0.137238 0.188907 99.392578
1 115 0.003574 0.005589 0.007822 0.012363 0.021772 0.035804 0.051406 0.073228 0.105798 0.154812 0.213900 99.313927
1 116 0.006309 0.009893 0.013396 0.020163 0.033918 0.054239 0.076796 0.108049 0.154881 0.222610 0.301634 98.998108
1 117 0.005702 0.009629 0.014068 0.021763 0.036918 0.061593 0.092177 0.133929 0.192734 0.277733 0.380089 98.773666
1 118 0.003505 0.005743 0.008455 0.014068 0.026787 0.049369 0.077839 0.117043 0.174597 0.263824 0.373467 98.885307
1 119 0.004827 0.008866 0.013495 0.021354 0.039480 0.070870 0.107904 0.155488 0.225366 0.329399 0.447393 98.575554
1 120 0.011835 0.019132 0.028044 0.046511 0.085562 0.140005 0.194848 0.259380 0.340520 0.443281 0.544210 97.886673
1 121 0.017505 0.029981 0.042885 0.064494 0.106490 0.166434 0.228038 0.296006 0.376316 0.476456 0.576053 97.619339
1 122 0.004943 0.009330 0.014899 0.025838 0.055099 0.109113 0.169343 0.230214 0.301037 0.399525 0.497840 98.182816
1 123 0.025417 0.041045 0.057483 0.088305 0.148612 0.215361 0.264165 0.314582 0.379709 0.460788 0.533566 97.470970
1 124 0.087389 0.137244 0.159446 0.189339 0.248444 0.309540 0.346992 0.384548 0.437500 0.506445 0.574871 96.618240
1 125 0.035322 0.062013 0.088760 0.125002 0.187539 0.264735 0.329181 0.386408 0.449317 0.535457 0.625854 96.910416
1 126 0.008029 0.015530 0.024360 0.038534 0.072763 0.134433 0.204301 0.274340 0.352684 0.462911 0.581753 97.830360
1 127 0.018746 0.028691 0.039785 0.061012 0.099032 0.147767 0.199703 0.267363 0.352999 0.460325 0.576865 97.747711
1 128 0.009415 0.016410 0.025604 0.043730 0.081917 0.138889 0.204446 0.293751 0.422200 0.600328 0.802884 97.360420
1 129 0.002514 0.004436 0.007199 0.013436 0.029091 0.057453 0.095898 0.153576 0.245217 0.386574 0.557725 98.446877
1 130 0.003035 0.004321 0.006645 0.013540 0.029861 0.052856 0.079789 0.124136 0.197144 0.303666 0.428270 98.756737
1 131 0.006942 0.011020 0.016428 0.028991 0.056735 0.098767 0.150612 0.231315 0.359837 0.544313 0.761921 97.733124
1 132 0.004212 0.008072 0.013832 0.025665 0.054165 0.104798 0.173302 0.276850 0.445108 0.701127 1.008214 97.184654
1 133 0.003024 0.004279 0.006488 0.013161 0.028826 0.050978 0.077655 0.124281 0.205592 0.327414 0.473834 98.684464
1 134 0.005297 0.007311 0.009380 0.015682 0.029421 0.048044 0.068911 0.103683 0.162203 0.250018 0.359844 98.940208
1 135 0.002888 0.005361 0.008870 0.016521 0.034752 0.066878 0.110713 0.181023 0.300682 0.489778 0.731387 98.051140
1 136 0.002977 0.004831 0.007702 0.015007 0.032425 0.061056 0.100455 0.168091 0.284628 0.460295 0.675470 98.187057
1 137 0.001416 0.002264 0.003362 0.006165 0.012700 0.023093 0.035963 0.056558 0.091370 0.148441 0.226139 99.392525
1 138 0.001424 0.002403 0.003798 0.006936 0.013661 0.025024 0.040747 0.066418 0.109553 0.182410 0.289064 99.258560
1 139 0.001525 0.002989 0.005140 0.009666 0.020645 0.041960 0.075535 0.134059 0.239396 0.419139 0.673104 98.376846
1 140 0.001101 0.001710 0.002654 0.005285 0.011428 0.021122 0.034470 0.059556 0.106114 0.182807 0.287105 99.286652
1 141 0.000347 0.000615 0.000996 0.001895 0.004021 0.007909 0.013643 0.023665 0.041593 0.074667 0.126800 99.703850
1 142 0.000564 0.000983 0.001639 0.003283 0.007320 0.014857 0.026859 0.050215 0.096347 0.181766 0.313330 99.302834
1 143 0.001229 0.001844 0.002824 0.005583 0.012128 0.022721 0.038340 0.069473 0.129846 0.229945 0.363725 99.122345
1 144 0.000558 0.000944 0.001466 0.002729 0.005650 0.010609 0.017576 0.029997 0.052399 0.091864 0.149617 99.636589
1 145 0.000503 0.000877 0.001415 0.002754 0.006173 0.012565 0.021827 0.038049 0.068692 0.125939 0.213799 99.507401
1 146 0.001995 0.003425 0.005559 0.010290 0.021156 0.040614 0.070501 0.124890 0.224889 0.388740 0.609280 98.498657
1 147 0.001955 0.003135 0.005080 0.010348 0.023580 0.045218 0.074367 0.126325 0.222001 0.371987 0.555831 98.560173
1 148 0.000714 0.001305 0.002235 0.004610 0.011516 0.025913 0.047574 0.083454 0.147052 0.257065 0.402728 99.015831
1 149 0.004399 0.008314 0.014770 0.029578 0.067641 0.133034 0.216287 0.338868 0.536953 0.822959 1.134077 96.693115
1 150 0.020527 0.037414 0.057741 0.095679 0.175965 0.293144 0.419293 0.583882 0.823595 1.131759 1.440103 94.920898
1 151 0.004566 0.007824 0.013111 0.027173 0.068118 0.147064 0.248804 0.382635 0.566828 0.805621 1.031330 96.696922
1 152 0.008647 0.015695 0.027844 0.060115 0.153823 0.317915 0.489514 0.668935 0.898389 1.197793 1.465913 94.695419
1 153 0.129756 0.283567 0.386815 0.457520 0.624625 0.887678 1.085440 1.209704 1.375722 1.603773 1.807794 90.147606
1 154 0.105804 0.165732 0.203441 0.284301 0.469724 0.718342 0.888360 1.002183 1.141757 1.343353 1.519408 92.157593
1 155 0.018763 0.034833 0.061368 0.123528 0.278914 0.509867 0.713555 0.895695 1.102914 1.322046 1.460003 93.478516
1 156 0.243566 0.238363 0.269694 0.447196 0.740651 0.909580 0.954980 1.061166 1.222592 1.343222 1.397116 91.171875
1 157 0.372445 0.496785 0.520332 0.612731 0.798049 0.968597 1.039407 1.101497 1.203178 1.312962 1.389476 90.184540
1 158 0.127940 0.235674 0.322405 0.414816 0.584797 0.802281 0.946075 1.018772 1.096955 1.216715 1.331129 91.902443
1 159 0.192412 0.298210 0.365256 0.452731 0.594078 0.762119 0.885521 0.979693 1.072360 1.179123 1.280563 91.937935
1 160 0.109785 0.181052 0.241219 0.320924 0.460849 0.638982 0.779301 0.890679 1.011035 1.152393 1.278577 92.935204
1 161 0.117779 0.169805 0.211988 0.298304 0.461788 0.662536 0.828217 0.984648 1.156167 1.334478 1.477577 92.296715
1 162 0.115840 0.192842 0.254994 0.343026 0.492855 0.671488 0.799166 0.910995 1.057363 1.237008 1.402006 92.522415
1 163 0.053271 0.101681 0.150498 0.218641 0.374040 0.649085 0.936315 1.166250 1.369856 1.617297 1.840245 91.522827
1 164 0.132204 0.216289 0.301282 0.445137 0.696191 0.997347 1.225474 1.408478 1.586030 1.761378 1.896995 89.333191
1 165 0.189969 0.362682 0.488476 0.610206 0.814672 1.095343 1.306470 1.450533 1.609820 1.801475 1.976788 88.293564
1 166 0.050881 0.090069 0.140411 0.241189 0.471282 0.820021 1.137919 1.406236 1.689530 2.008898 2.253477 89.690086
1 167 0.204567 0.247236 0.307704 0.498955 0.844189 1.181639 1.434106 1.741144 2.115749 2.472017 2.716596 86.236099
1 168 0.244603 0.367932 0.468715 0.676644 1.019962 1.353274 1.575844 1.842166 2.222284 2.607465 2.892753 84.728355
1 169 0.053033 0.074166 0.120495 0.272397 0.646420 1.106187 1.485626 1.910412 2.389326 2.826030 3.102704 86.013199
1 170 0.097162 0.165445 0.284937 0.590359 1.192650 1.747588 2.054051 2.403878 2.929853 3.422374 3.694913 81.416794
1 171 1.242478 1.542003 1.624150 2.163084 3.081939 3.669072 3.751201 3.924828 4.275261 4.411306 4.272995 66.041687
1 172 0.032704 0.065046 0.125635 0.297957 0.773782 1.460253 2.013559 2.572222 3.355447 4.207784 4.746038 80.349579
1 173 0.005296 0.008774 0.017941 0.055314 0.201595 0.513275 0.929683 1.482206 2.197403 3.014431 3.616029 87.958054
1 174 0.159858 0.337259 0.588456 0.996547 1.692936 2.531923 3.250021 3.925519 4.697323 5.401134 5.855610 70.563416
1 175 0.057859 0.146062 0.272198 0.455086 0.866498 1.637894 2.564205 3.482255 4.551153 5.882554 7.091777 72.992462
1 176 0.002597 0.004300 0.008031 0.020800 0.064090 0.164594 0.330937 0.610173 1.068305 1.776383 2.606669 93.343124
1 177 0.004346 0.007669 0.015008 0.038455 0.107610 0.227635 0.384741 0.654817 1.152725 1.899355 2.749544 92.758095
1 178 0.060889 0.090779 0.141220 0.282457 0.587763 0.973518 1.403453 2.073417 3.090003 4.218588 5.163167 81.914742
1 179 0.010821 0.024024 0.042903 0.076710 0.156888 0.302719 0.492218 0.760103 1.210103 1.903095 2.763901 92.256516
1 180 0.001977 0.002919 0.005015 0.012347 0.034283 0.075765 0.135943 0.240182 0.421106 0.697374 1.039859 97.333237
1 181 0.004737 0.008617 0.015405 0.032266 0.072994 0.136048 0.211367 0.327015 0.524684 0.815913 1.162012 96.688942
1 182 0.019339 0.034054 0.051604 0.087047 0.161186 0.269400 0.396867 0.584586 0.882204 1.271125 1.698592 94.543999
1 183 0.002466 0.004264 0.007360 0.015622 0.037832 0.078412 0.135223 0.226982 0.382244 0.610425 0.878223 97.620949
1 184 0.000957 0.001475 0.002546 0.006171 0.017266 0.037313 0.063914 0.108072 0.188326 0.315397 0.471534 98.787025
1 185 0.005676 0.010271 0.016335 0.028121 0.053250 0.090295 0.132881 0.193717 0.291204 0.428559 0.588430 98.161263
1 186 0.006752 0.011211 0.017169 0.029924 0.057198 0.097644 0.146269 0.220669 0.341869 0.506752 0.689355 97.875191
1 187 0.000742 0.001210 0.002092 0.004844 0.013353 0.030834 0.056938 0.099168 0.171752 0.286116 0.426883 98.906067
1 188 0.001636 0.002884 0.004741 0.009092 0.020265 0.038400 0.057925 0.083563 0.126943 0.196849 0.285553 99.172150
1 189 0.010141 0.016549 0.021785 0.030934 0.049256 0.074812 0.101402 0.136909 0.192069 0.270506 0.364161 98.731483
1 190 0.002973 0.005024 0.007582 0.013209 0.027070 0.050359 0.077251 0.114443 0.174994 0.267036 0.379267 98.880791
1 191 0.001250 0.002046 0.003197 0.006013 0.013238 0.025623 0.040699 0.062916 0.102348 0.168375 0.255591 99.318703
1 192 0.002929 0.004527 0.006429 0.010664 0.020221 0.033926 0.047952 0.067333 0.099500 0.149422 0.211722 99.345375
1 193 0.005756 0.009642 0.013633 0.020181 0.032822 0.053042 0.077363 0.108692 0.152464 0.215629 0.294797 99.015976
1 194 0.001784 0.003346 0.005297 0.008948 0.017782 0.034102 0.055747 0.085946 0.133523 0.210796 0.313083 99.129646
1 195 0.001964 0.003141 0.004532 0.007496 0.014164 0.024547 0.036631 0.053271 0.079612 0.122874 0.181001 99.470764
1 196 0.004178 0.006246 0.008241 0.012440 0.021127 0.033650 0.047709 0.066872 0.094621 0.135051 0.184995 99.384865
1 197 0.005022 0.008777 0.012730 0.018806 0.029691 0.046513 0.067474 0.095253 0.132667 0.187284 0.258793 99.136993
1 198 0.002450 0.004380 0.006308 0.009655 0.017529 0.031240 0.048139 0.070233 0.103485 0.157980 0.230597 99.318001
1 199 0.002946 0.004638 0.006252 0.009398 0.015879 0.025443 0.036354 0.051384 0.073514 0.107845 0.152547 99.513802
1 200 0.003978 0.006254 0.008596 0.012861 0.020697 0.032116 0.045847 0.064618 0.090188 0.128028 0.177946 99.408875
1 201 0.001664 0.003076 0.004743 0.007657 0.014105 0.025487 0.040400 0.060278 0.088501 0.133964 0.195979 99.424141
1 202 0.002408 0.004006 0.005558 0.008269 0.013891 0.022597 0.032664 0.046026 0.065201 0.095789 0.136854 99.566742
1 203 0.002991 0.005294 0.007252 0.009877 0.014877 0.022758 0.032182 0.044363 0.060640 0.085966 0.119945 99.593857
1 204 0.002611 0.004281 0.005974 0.008929 0.014650 0.023458 0.034195 0.048685 0.068341 0.098353 0.138018 99.552505
1 205 0.001135 0.001879 0.002782 0.004724 0.009268 0.016613 0.025772 0.038776 0.057969 0.087757 0.125586 99.627739
1 206 0.002618 0.003994 0.005410 0.008262 0.013903 0.021314 0.029432 0.040757 0.056111 0.077911 0.103730 99.636559
1 207 0.002512 0.003926 0.005296 0.007951 0.013162 0.020077 0.027625 0.038273 0.053295 0.075131 0.101452 99.651299
1 208 0.001025 0.001696 0.002532 0.004317 0.008290 0.014280 0.021411 0.031638 0.046819 0.070202 0.099613 99.698181
1 209 0.001527 0.002406 0.003275 0.005172 0.009487 0.015735 0.022808 0.032794 0.047305 0.068674 0.093443 99.697372
1 210 0.002031 0.003258 0.004543 0.006953 0.011674 0.017779 0.024364 0.033302 0.045104 0.061821 0.081181 99.707993
1 211 0.001777 0.002879 0.003979 0.006095 0.010434 0.016373 0.022909 0.032041 0.045046 0.064059 0.086623 99.707787
1 212 0.000781 0.001300 0.001993 0.003540 0.007183 0.012622 0.018780 0.027152 0.038907 0.056766 0.078201 99.752777
1 213 0.003352 0.005100 0.006668 0.009733 0.015837 0.023407 0.031248 0.041946 0.056286 0.075721 0.096861 99.633842
1 214 0.004496 0.006588 0.008187 0.011765 0.018909 0.027153 0.034402 0.043789 0.056641 0.074849 0.094592 99.618629
1 215 0.003014 0.005595 0.007907 0.010885 0.016902 0.026234 0.036429 0.047952 0.062620 0.084916 0.111462 99.586082
1 216 0.002333 0.004089 0.005952 0.009101 0.015873 0.025846 0.036545 0.049281 0.065858 0.089822 0.116581 99.578720
1 217 0.004248 0.006590 0.008691 0.012621 0.020636 0.031455 0.042658 0.056680 0.074703 0.098468 0.123274 99.519974
1 218 0.003929 0.006447 0.009123 0.013721 0.022683 0.034117 0.045072 0.057638 0.073078 0.093741 0.115498 99.524956
1 219 0.008074 0.013033 0.016417 0.021686 0.032441 0.045776 0.057232 0.069659 0.085403 0.105830 0.125749 99.418701
1 220 0.009591 0.014301 0.017848 0.024342 0.036938 0.051204 0.062781 0.075088 0.089610 0.107798 0.124896 99.385605
1 221 0.011177 0.018067 0.023334 0.030360 0.042000 0.054228 0.064033 0.074283 0.085484 0.099253 0.112276 99.385498
1 222 0.012573 0.019761 0.023262 0.028383 0.037809 0.046966 0.053406 0.060987 0.070602 0.082066 0.091569 99.472618
1 223 0.007189 0.012609 0.017097 0.022071 0.030308 0.039317 0.046854 0.054622 0.063188 0.073686 0.083051 99.550011
1 224 0.005346 0.007916 0.010016 0.014431 0.022763 0.030752 0.036858 0.044414 0.053585 0.063107 0.069917 99.640892
1 225 0.003164 0.004774 0.006359 0.009645 0.015983 0.022342 0.027693 0.034696 0.043475 0.053019 0.060489 99.718353
1 226 0.002470 0.003560 0.004735 0.007415 0.012568 0.017656 0.022230 0.028775 0.037223 0.046689 0.054649 99.762032
1 227 0.002638 0.003916 0.005022 0.007429 0.012218 0.017215 0.021772 0.028444 0.037702 0.048744 0.058513 99.756386
1 228 0.002063 0.003190 0.004319 0.006533 0.010832 0.015402 0.019708 0.025919 0.034488 0.045014 0.054892 99.777641
1 229 0.002129 0.002920 0.003824 0.006151 0.010694 0.015177 0.019463 0.026435 0.036428 0.048165 0.058638 99.769974
1 230 0.001922 0.003032 0.004132 0.006310 0.010770 0.015961 0.021173 0.028897 0.040209 0.054469 0.067918 99.745209
1 231 0.002022 0.002954 0.003951 0.006232 0.010987 0.016481 0.021970 0.030109 0.041857 0.056265 0.069415 99.737755
1 232 0.002632 0.004159 0.005728 0.008692 0.014542 0.021354 0.028300 0.038130 0.051752 0.067834 0.082121 99.674759
1 233 0.003421 0.004915 0.006388 0.009764 0.016707 0.024423 0.031683 0.041728 0.055551 0.071509 0.084976 99.648933
1 234 0.004001 0.006232 0.008473 0.012651 0.020576 0.029123 0.037341 0.048362 0.062782 0.077909 0.089546 99.603004
1 235 0.006545 0.009055 0.011610 0.017696 0.028901 0.038935 0.047090 0.058090 0.071548 0.083843 0.091758 99.534927
1 236 0.008940 0.014293 0.018481 0.024616 0.034862 0.044053 0.051512 0.061147 0.073438 0.085330 0.093795 99.489532
1 237 0.010714 0.014874 0.018509 0.026444 0.040375 0.052089 0.060863 0.071863 0.084545 0.095802 0.102747 99.421173
1 238 0.012527 0.020608 0.026513 0.034231 0.047880 0.060964 0.071133 0.082615 0.097026 0.111461 0.121965 99.313072
1 239 0.012738 0.021666 0.028763 0.036887 0.051294 0.067250 0.081321 0.096220 0.113382 0.131381 0.146179 99.212914
1 240 0.008250 0.013585 0.018671 0.026452 0.042344 0.063698 0.084702 0.105239 0.125932 0.148239 0.167096 99.195793
1 241 0.010192 0.019362 0.028254 0.037225 0.053477 0.076876 0.101205 0.125277 0.151706 0.184064 0.216119 98.996246
1 242 0.011503 0.019588 0.027699 0.038782 0.058985 0.084734 0.109817 0.136839 0.169618 0.209958 0.250145 98.882332
1 243 0.014774 0.022286 0.027557 0.038052 0.059889 0.086844 0.112461 0.144945 0.189771 0.243024 0.293020 98.767380
1 244 0.007095 0.012338 0.018440 0.028166 0.048126 0.077410 0.107408 0.139641 0.181550 0.239334 0.300766 98.839722
1 245 0.009382 0.017539 0.025361 0.035550 0.057342 0.092792 0.132939 0.179747 0.243642 0.331131 0.425576 98.448997
1 246 0.009613 0.015296 0.021340 0.032231 0.054151 0.086194 0.120637 0.162877 0.220372 0.300257 0.390679 98.586357
1 247 0.006410 0.011665 0.017656 0.027474 0.048720 0.082968 0.121239 0.167285 0.232610 0.328106 0.438376 98.517487
1 248 0.011976 0.019735 0.027934 0.041812 0.069326 0.108855 0.150567 0.201441 0.270479 0.363505 0.464491 98.269882
1 249 0.020226 0.029046 0.037564 0.056647 0.094311 0.142030 0.186621 0.242438 0.319212 0.417523 0.516845 97.937546
1 250 0.011256 0.021943 0.033038 0.046848 0.073647 0.116604 0.162855 0.213398 0.280252 0.376095 0.484850 98.179214
1 251 0.005029 0.008955 0.013531 0.021754 0.040503 0.072584 0.109657 0.152771 0.210682 0.296705 0.395421 98.672409
1 252 0.007938 0.012132 0.017916 0.031155 0.059307 0.098345 0.141015 0.200855 0.289259 0.408285 0.534707 98.199089
1 253 0.009620 0.017505 0.025874 0.039943 0.070833 0.118956 0.172992 0.244334 0.354419 0.509947 0.679198 97.756378
1 254 0.003399 0.006332 0.010281 0.017758 0.035060 0.065364 0.102403 0.149745 0.219036 0.323966 0.448746 98.617905
1 255 0.002785 0.005066 0.008523 0.015738 0.032201 0.060193 0.095655 0.146342 0.226184 0.348920 0.499577 98.558823
1 256 0.003781 0.006730 0.011156 0.020957 0.045313 0.090093 0.150561 0.243003 0.397627 0.632691 0.902676 97.495415
1 257 0.003571 0.006871 0.011685 0.021371 0.044957 0.089041 0.149192 0.237612 0.378328 0.587406 0.828085 97.641876
1 258 0.002621 0.005020 0.008706 0.016586 0.036464 0.073435 0.121832 0.189492 0.295634 0.459355 0.653425 98.137436
1 259 0.005717 0.011249 0.019179 0.034625 0.073431 0.145208 0.234598 0.348515 0.514295 0.748934 0.996426 96.867821
1 260 0.012388 0.026223 0.043802 0.072681 0.141868 0.267750 0.415482 0.583169 0.808770 1.099875 1.372065 95.155930
1 261 0.008803 0.016371 0.026780 0.047540 0.098155 0.188181 0.292780 0.416946 0.588507 0.827412 1.074496 96.414032
1 262 0.008513 0.014791 0.024128 0.046104 0.102910 0.200918 0.312508 0.448553 0.630749 0.847789 1.031988 96.331047
1 263 0.052163 0.080381 0.115699 0.197617 0.360281 0.539050 0.664853 0.796907 0.962861 1.124395 1.237494 93.868294
1 264 0.113589 0.182214 0.215345 0.270018 0.393920 0.549807 0.655687 0.755133 0.907361 1.091455 1.237710 93.627762
1 265 0.038597 0.062530 0.089947 0.143935 0.260357 0.424703 0.560303 0.677506 0.815451 0.987519 1.131096 94.808052
1 266 0.046629 0.072593 0.103528 0.166392 0.290527 0.452168 0.588276 0.713885 0.850869 0.997888 1.107266 94.609978
1 267 0.070014 0.137941 0.197550 0.254043 0.358188 0.523607 0.660439 0.745099 0.829424 0.959651 1.089139 94.174904
1 268 0.067687 0.128724 0.175851 0.213732 0.284830 0.404265 0.508928 0.583739 0.667616 0.797524 0.934325 95.232780
1 269 0.042641 0.069723 0.095641 0.133768 0.203186 0.299559 0.386317 0.464303 0.546640 0.652463 0.752722 96.353035
1 270 0.040714 0.066959 0.089419 0.122353 0.183598 0.260651 0.325355 0.389441 0.467985 0.563414 0.650499 96.839615
1 271 0.027565 0.040145 0.053551 0.080602 0.130954 0.188144 0.236573 0.292645 0.362435 0.441682 0.510991 97.634712
1 272 0.016449 0.028754 0.039930 0.056482 0.090868 0.137777 0.180402 0.225220 0.283538 0.359277 0.432801 98.148499
1 273 0.016205 0.026286 0.034418 0.046569 0.069555 0.098558 0.124627 0.153994 0.192522 0.243281 0.295743 98.698250
1 274 0.006987 0.012017 0.016657 0.024328 0.041812 0.067487 0.092966 0.121340 0.158864 0.209795 0.261608 98.986137
1 275 0.008349 0.012527 0.016454 0.024194 0.039137 0.057817 0.076368 0.099632 0.129307 0.165060 0.199734 99.171417
1 276 0.004684 0.008294 0.011874 0.017262 0.028297 0.043897 0.060066 0.078908 0.103916 0.136954 0.171216 99.334625
1 277 0.006099 0.008999 0.012017 0.018263 0.030347 0.044643 0.058577 0.076309 0.098772 0.125148 0.150236 99.370590
1 278 0.006453 0.009827 0.012717 0.018037 0.027973 0.038423 0.047489 0.059582 0.076463 0.096414 0.114364 99.492256
1 279 0.009632 0.012306 0.014040 0.019725 0.030777 0.041100 0.049361 0.061391 0.077970 0.096199 0.111663 99.475838
1 280 0.004921 0.007640 0.010227 0.014771 0.023182 0.032207 0.039919 0.049243 0.061256 0.075806 0.089123 99.591705
1 281 0.004325 0.006569 0.008524 0.012201 0.019156 0.026652 0.033664 0.042939 0.055036 0.069009 0.081637 99.640289
1 282 0.004469 0.006212 0.007805 0.011571 0.018677 0.025699 0.031735 0.040033 0.050940 0.063467 0.074473 99.664917
1 283 0.002848 0.004431 0.006099 0.009355 0.015597 0.022506 0.028809 0.036654 0.046776 0.059034 0.070346 99.697548
1 284 0.003486 0.004941 0.006313 0.009475 0.015699 0.022585 0.029235 0.038109 0.049425 0.061958 0.072611 99.686165
1 285 0.002826 0.004646 0.006567 0.009764 0.015978 0.023454 0.030649 0.039021 0.049305 0.061756 0.073096 99.682938
1 286 0.005425 0.007530 0.009266 0.013332 0.020758 0.027797 0.033755 0.041710 0.051782 0.062571 0.071435 99.654640
1 287 0.005610 0.008180 0.010621 0.015306 0.023232 0.030840 0.037500 0.046084 0.056815 0.068580 0.078528 99.618706
1 288 0.007128 0.010491 0.012798 0.017326 0.025837 0.034654 0.042237 0.051861 0.064666 0.079061 0.091114 99.562820
1 289 0.004335 0.006659 0.008936 0.013202 0.021488 0.031350 0.040612 0.051380 0.064922 0.081143 0.096114 99.579849
1 290 0.005012 0.007654 0.010285 0.015255 0.024622 0.035687 0.046491 0.059741 0.076702 0.096800 0.115992 99.505768
1 291 0.004282 0.006663 0.008986 0.013441 0.022292 0.033467 0.044716 0.058881 0.078202 0.102428 0.126620 99.500015
1 292 0.004410 0.006890 0.009460 0.014382 0.024322 0.037886 0.052116 0.069284 0.091792 0.120638 0.150208 99.418617
1 293 0.002981 0.005185 0.007266 0.010733 0.018849 0.031993 0.046811 0.064337 0.089515 0.125719 0.165425 99.431183
1 294 0.004252 0.007701 0.011425 0.016780 0.027608 0.045019 0.065004 0.087107 0.115476 0.155494 0.200465 99.263672
1 295 0.002634 0.004574 0.006687 0.010561 0.019989 0.036010 0.054956 0.077897 0.110629 0.157279 0.207571 99.311211
1 296 0.006742 0.010686 0.015438 0.024442 0.042036 0.065892 0.091062 0.120663 0.157460 0.202679 0.248395 99.014503
1 297 0.008754 0.014810 0.019828 0.028190 0.048322 0.078227 0.106535 0.135050 0.173222 0.224342 0.274008 98.888710
1 298 0.022875 0.032402 0.041021 0.058734 0.089372 0.118742 0.142565 0.172411 0.210135 0.247929 0.277624 98.586189
1 299 0.032973 0.041858 0.048670 0.069117 0.106227 0.136262 0.154637 0.178181 0.209037 0.239738 0.262858 98.520447
1 300 0.032516 0.057040 0.074299 0.090362 0.119226 0.150655 0.175310 0.199198 0.230731 0.266767 0.297906 98.305984
1 301 0.046946 0.052271 0.055596 0.077544 0.120896 0.157115 0.180990 0.214017 0.257473 0.297846 0.324369 98.214935
1 302 0.023216 0.039967 0.056738 0.077475 0.111099 0.152582 0.190391 0.225795 0.265051 0.313090 0.359866 98.184738
1 303 0.013819 0.022378 0.031160 0.047187 0.081268 0.129455 0.176391 0.224193 0.282197 0.354584 0.423794 98.213577
1 304 0.017292 0.027863 0.039970 0.059117 0.094740 0.146722 0.200185 0.254185 0.316592 0.399381 0.485798 97.958153
1 305 0.021814 0.035896 0.046856 0.065431 0.108923 0.176989 0.241227 0.297772 0.362708 0.447266 0.525876 97.669235
1 306 0.027834 0.054192 0.082609 0.111326 0.161564 0.246801 0.331611 0.383691 0.414767 0.471936 0.542058 97.171608
1 307 0.083874 0.165679 0.210726 0.220618 0.252715 0.322134 0.379572 0.404316 0.422793 0.464498 0.513616 96.559456
1 308 0.073316 0.116723 0.144108 0.173526 0.224842 0.289918 0.341256 0.379173 0.415430 0.461099 0.502407 96.878204
1 309 0.046468 0.070896 0.092498 0.128171 0.189859 0.255211 0.303681 0.348320 0.398197 0.449865 0.487115 97.229721
1 310 0.034023 0.051991 0.068864 0.098470 0.153082 0.217641 0.270243 0.318111 0.369694 0.427116 0.474452 97.516312
1 311 0.022641 0.038702 0.054338 0.075277 0.111479 0.161208 0.210944 0.259255 0.311348 0.375829 0.440384 97.938599
1 312 0.017945 0.035267 0.051984 0.066522 0.092043 0.137095 0.188652 0.235007 0.279767 0.340910 0.409386 98.145424
1 313 0.008865 0.014817 0.021041 0.031063 0.050782 0.081463 0.115941 0.152559 0.193796 0.250013 0.313116 98.766541
1 314 0.010572 0.017495 0.024191 0.034144 0.052066 0.077864 0.106841 0.140522 0.181214 0.234368 0.292787 98.827934
1 315 0.004553 0.008441 0.012206 0.017285 0.028037 0.046012 0.067605 0.092586 0.125018 0.172395 0.229555 99.196312
1 316 0.005361 0.008244 0.011532 0.017697 0.028482 0.041281 0.054940 0.073398 0.097677 0.128779 0.163541 99.369072
1 317 0.004645 0.006683 0.008758 0.013506 0.023033 0.034737 0.046702 0.062896 0.084923 0.112990 0.142653 99.458473
1 318 0.006085 0.008969 0.011250 0.016248 0.026394 0.038480 0.050064 0.065124 0.085631 0.110859 0.135930 99.444962
1 319 0.005122 0.008889 0.012639 0.018317 0.028547 0.042447 0.057974 0.076943 0.100399 0.130321 0.162558 99.355843
1 320 0.001246 0.002189 0.003420 0.006050 0.012909 0.024100 0.036518 0.051193 0.071228 0.099648 0.129572 99.561928
1 321 0.005327 0.008744 0.011501 0.016035 0.025523 0.038022 0.050877 0.067093 0.088936 0.116361 0.143500 99.428085
1 322 0.006494 0.009805 0.012589 0.018080 0.028713 0.041003 0.052464 0.066452 0.084221 0.106287 0.128424 99.445465
1 323 0.006342 0.011219 0.015148 0.020002 0.028833 0.040220 0.051873 0.065819 0.084580 0.109740 0.137135 99.429092
1 324 0.001422 0.002493 0.003853 0.006490 0.012719 0.022203 0.032717 0.045401 0.062857 0.087475 0.113924 99.608444
1 325 0.005031 0.007253 0.009403 0.014309 0.024050 0.035094 0.046370 0.063122 0.087208 0.114992 0.140635 99.452538
1 326 0.005103 0.007507 0.009890 0.014980 0.024820 0.036397 0.047897 0.063145 0.084178 0.109935 0.135780 99.460373
1 327 0.003313 0.005600 0.007995 0.012140 0.020599 0.032424 0.045269 0.060931 0.082142 0.110372 0.141014 99.478203
1 328 0.002947 0.004776 0.006804 0.010560 0.018203 0.028697 0.040249 0.055008 0.075336 0.102344 0.131885 99.523193
1 329 0.005093 0.007826 0.010345 0.015025 0.024155 0.035810 0.048006 0.063584 0.084624 0.111015 0.138338 99.456177
1 330 0.004854 0.007190 0.009527 0.014318 0.023655 0.035034 0.046426 0.060660 0.079688 0.103280 0.127258 99.488113
1 331 0.004454 0.007035 0.009609 0.014231 0.023194 0.034407 0.045645 0.059594 0.078776 0.103563 0.129650 99.489845
1 332 0.005615 0.008658 0.011252 0.015810 0.024645 0.036074 0.047928 0.062375 0.081262 0.104997 0.129943 99.471436
1 333 0.004904 0.007913 0.010627 0.014990 0.023593 0.035273 0.047305 0.060996 0.078449 0.101033 0.124840 99.490074
1 334 0.003255 0.005508 0.007720 0.011273 0.018498 0.028954 0.040238 0.053176 0.070030 0.093498 0.119881 99.547974
1 335 0.004310 0.007909 0.011030 0.015042 0.023145 0.034729 0.046776 0.060408 0.079076 0.104542 0.131548 99.481491
1 336 0.000989 0.001707 0.002659 0.004562 0.009174 0.017160 0.026934 0.038507 0.053698 0.075960 0.101489 99.667160
1 337 0.002287 0.004344 0.006733 0.010194 0.016889 0.026674 0.037912 0.051980 0.071717 0.098958 0.128786 99.543533
1 338 0.001142 0.001978 0.002898 0.004615 0.008793 0.015786 0.024073 0.034615 0.050289 0.073979 0.101146 99.680695
1 339 0.003023 0.004250 0.005826 0.009653 0.017132 0.025818 0.035250 0.050154 0.072568 0.099747 0.126628 99.549950
1 340 0.001989 0.002896 0.004191 0.007493 0.014939 0.024904 0.035959 0.052227 0.076245 0.105918 0.134792 99.538445
1 341 0.003593 0.005293 0.007367 0.012441 0.023410 0.037098 0.050871 0.070122 0.097897 0.131451 0.163009 99.397453
1 342 0.008783 0.014013 0.018557 0.026135 0.039991 0.056390 0.072251 0.092426 0.119633 0.152530 0.185992 99.213303
1 343 0.007138 0.011328 0.015589 0.023525 0.039386 0.059810 0.079477 0.101835 0.129798 0.163868 0.198000 99.170250
1 344 0.004233 0.008151 0.012380 0.018536 0.031952 0.052451 0.074331 0.098670 0.131142 0.175202 0.221916 99.171036
1 345 0.010268 0.015665 0.020678 0.030433 0.048753 0.069939 0.089991 0.116179 0.151504 0.193833 0.236520 99.016235
1 346 0.003053 0.004930 0.007493 0.013318 0.027521 0.049306 0.072432 0.099407 0.134029 0.177841 0.220639 99.190033
1 347 0.017536 0.024841 0.032365 0.049263 0.080459 0.109948 0.132982 0.165291 0.209284 0.256088 0.295466 98.626480
1 348 0.015095 0.028608 0.038502 0.049944 0.075683 0.110010 0.139176 0.169750 0.212070 0.265865 0.317603 98.577690
1 349 0.001394 0.002568 0.004358 0.008530 0.021619 0.048130 0.080647 0.115365 0.156322 0.209015 0.256037 99.096008
1 350 0.008532 0.015589 0.024685 0.041782 0.079676 0.123154 0.155005 0.186400 0.227648 0.276548 0.316984 98.543999
1 351 0.044811 0.081054 0.102236 0.120221 0.155078 0.187202 0.205653 0.226401 0.257570 0.293561 0.323291 98.002922
1 352 0.004912 0.008850 0.013984 0.024545 0.052941 0.095409 0.132362 0.165637 0.204849 0.253351 0.291673 98.751488
1 353 0.002581 0.004381 0.007171 0.014075 0.032917 0.062340 0.093095 0.129497 0.177424 0.231805 0.272701 98.972015
1 354 0.028319 0.038775 0.046980 0.067840 0.108465 0.145309 0.169684 0.201082 0.242512 0.286147 0.319892 98.344994
1 355 0.014380 0.032910 0.049488 0.062674 0.090336 0.133264 0.172762 0.203481 0.237847 0.285147 0.333804 98.383904
1 356 0.001436 0.002589 0.004314 0.008518 0.021456 0.047489 0.079934 0.115710 0.159341 0.217527 0.270879 99.070808
1 357 0.005871 0.009071 0.013699 0.025399 0.051830 0.083344 0.110630 0.145575 0.196439 0.255937 0.305322 98.796883
1 358 0.027503 0.037142 0.045348 0.065295 0.101243 0.133867 0.158417 0.192974 0.241496 0.292227 0.333603 98.370888
1 359 0.012888 0.020004 0.026769 0.040599 0.068475 0.100307 0.126792 0.158862 0.204969 0.261069 0.313588 98.665680
1 360 0.009415 0.012336 0.016516 0.027456 0.047066 0.067788 0.089122 0.121012 0.163541 0.208053 0.246625 98.991074
1 361 0.003211 0.005591 0.008416 0.013833 0.026124 0.045334 0.066564 0.090940 0.123048 0.166137 0.210131 99.240669
1 362 0.008933 0.013564 0.017936 0.026521 0.041791 0.059379 0.076704 0.098334 0.125015 0.155385 0.184429 99.192009
1 363 0.005500 0.008098 0.010772 0.016722 0.028000 0.041501 0.054920 0.072587 0.096969 0.127895 0.159221 99.377815
1 364 0.001029 0.001822 0.002749 0.004587 0.008986 0.016211 0.024975 0.036495 0.053764 0.079425 0.108204 99.661758
1 365 0.001590 0.002126 0.002909 0.005255 0.010395 0.016790 0.024035 0.035555 0.053238 0.076166 0.099568 99.672371
1 366 0.000855 0.001463 0.002171 0.003518 0.006382 0.010626 0.015690 0.022644 0.033024 0.048992 0.068943 99.785690
1 367 0.001987 0.003143 0.004270 0.006518 0.011213 0.017715 0.024968 0.034930 0.049467 0.070134 0.093633 99.682022
1 368 0.002494 0.003687 0.004697 0.007021 0.012108 0.019071 0.026246 0.035544 0.048571 0.066889 0.087207 99.686470
1 369 0.003586 0.005875 0.008106 0.011667 0.018164 0.026893 0.036299 0.047882 0.062200 0.081573 0.103253 99.594505
1 370 0.003020 0.004880 0.006427 0.009094 0.014905 0.022939 0.030933 0.040497 0.053652 0.072092 0.091157 99.650406
1 371 0.006281 0.010664 0.014585 0.019841 0.028821 0.042877 0.056909 0.070403 0.085592 0.111606 0.145570 99.406853
2 3 0.000000 0.000000 0.000000 0.000000 0.000000 0.000000 0.000000 0.000000 0.000000 0.000000 0.000000 0.000000
2 4 3.033429 32.115883 13.827859 19.684284 6.073937 6.935195 6.135718 3.972948 1.258217 0.658099 0.192059 6.112372
2 5 2.160938 22.081524 8.517639 11.271826 5.584764 13.271051 14.504253 9.140138 3.718365 2.014142 0.617041 7.118318
2 6 1.558281 19.137058 7.138489 8.948104 4.879966 12.178735 13.624530 10.416969 6.656043 5.088215 1.965778 8.407829
2 7 2.483900 15.027976 7.015761 12.427410 11.362025 16.368193 11.762795 7.140950 4.073859 3.317102 1.453025 7.567003
2 8 0.298590 0.708194 0.843141 2.264517 4.551150 11.350242 22.990702 14.758712 10.278626 6.708549 4.244962 21.002617
2 9 0.101053 0.259376 0.350077 0.827906 1.326606 3.672609 11.183461 10.268810 11.660788 13.600971 15.709284 31.039059
2 10 0.155527 0.335842 0.495125 0.958756 1.531846 3.348545 9.261218 9.320870 12.133135 13.377213 15.491086 33.590839
2 11 0.394286 0.688579 0.942295 1.505746 1.991606 3.069584 6.782981 6.783260 9.652058 10.781539 14.114576 43.293488
2 12 0.080414 0.131555 0.193257 0.385374 0.662562 1.225588 2.941588 3.028779 4.287963 5.349248 9.154597 72.559074
2 13 0.032777 0.050981 0.069085 0.129873 0.230294 0.451667 1.137765 1.185148 1.647663 2.023709 3.491263 89.549774
2 14 0.010532 0.019013 0.028163 0.046601 0.073372 0.118140 0.178230 0.269288 0.408713 0.657113 1.048485 97.142349
2 15 0.004462 0.007594 0.011036 0.020108 0.038106 0.073943 0.124204 0.199097 0.313447 0.525816 0.868390 97.813797
2 16 0.009806 0.017638 0.032129 0.075730 0.174604 0.353969 0.633861 1.122638 1.971341 3.483450 5.866200 86.258629
2 17 0.018052 0.035897 0.061566 0.118415 0.228445 0.420729 0.722462 1.254764 2.218489 3.910042 6.542463 84.468674
2 18 0.001558 0.002733 0.004327 0.008888 0.018685 0.038812 0.071992 0.131647 0.235882 0.447786 0.834948 98.202744
2 19 0.001210 0.002134 0.003737 0.009034 0.022742 0.052570 0.107329 0.215972 0.428169 0.858377 1.624322 96.674400
2 20 0.007578 0.016709 0.035117 0.086344 0.219567 0.519335 1.104555 2.231237 4.303190 7.683466 12.208702 71.584198
2 21 0.002587 0.005651 0.010731 0.024166 0.059480 0.141212 0.286447 0.547034 1.048568 1.999180 3.542385 92.332558
2 22 0.000957 0.001528 0.002381 0.005158 0.011300 0.023203 0.043304 0.081689 0.155766 0.307083 0.587877 98.779747
2 23 0.002912 0.005507 0.010290 0.024580 0.060887 0.133885 0.256305 0.480880 0.907461 1.689059 2.935251 93.492981
2 24 0.013860 0.035435 0.068237 0.132294 0.287256 0.646235 1.253575 2.156371 3.566423 5.784491 8.728170 77.327652
2 25 0.004225 0.007264 0.012406 0.027995 0.066614 0.139984 0.251132 0.441435 0.790981 1.397268 2.277882 94.582817
2 26 0.000410 0.000645 0.001114 0.002676 0.006918 0.015283 0.028694 0.055586 0.109801 0.211375 0.375687 99.191818
2 27 0.003540 0.005748 0.009955 0.022415 0.054267 0.110536 0.190916 0.338203 0.612952 1.062891 1.691201 95.897369
2 28 0.004448 0.011193 0.020508 0.035932 0.076227 0.169307 0.307916 0.497669 0.791989 1.270793 1.918233 94.895782
2 29 0.001525 0.002437 0.003899 0.007935 0.017805 0.036748 0.063237 0.106686 0.183499 0.318962 0.519502 98.737770
2 30 0.000989 0.001498 0.002334 0.004916 0.011706 0.024970 0.044758 0.080594 0.148434 0.269720 0.451560 98.958519
2 31 0.002311 0.004076 0.007238 0.015486 0.035313 0.071420 0.123922 0.213983 0.368051 0.608110 0.928316 97.621773
2 32 0.006979 0.010237 0.014828 0.028098 0.057063 0.096247 0.136408 0.199800 0.306233 0.463244 0.656979 98.023888
2 33 0.002639 0.004617 0.006787 0.011313 0.021664 0.040319 0.062874 0.094395 0.145711 0.232085 0.347909 99.029694
2 34 0.002255 0.003723 0.005681 0.010467 0.021301 0.041501 0.067573 0.105907 0.166885 0.269573 0.412314 98.892822
2 35 0.004342 0.007776 0.012442 0.021666 0.040595 0.073006 0.111859 0.161228 0.228879 0.332731 0.469964 98.535515
2 36 0.009684 0.015137 0.021352 0.034361 0.057896 0.088666 0.118069 0.153490 0.200261 0.268282 0.352677 98.680130
2 37 0.012524 0.020733 0.027814 0.038747 0.055200 0.074996 0.092713 0.115919 0.150247 0.202457 0.268992 98.939659
2 38 0.005561 0.008288 0.011660 0.019705 0.035853 0.059152 0.082981 0.112154 0.150787 0.207070 0.274809 99.031982
2 39 0.010983 0.017528 0.023892 0.035070 0.053383 0.076693 0.098801 0.124369 0.156800 0.203150 0.260214 98.939117
2 40 0.007229 0.011766 0.015733 0.022933 0.037239 0.059287 0.081303 0.104922 0.134853 0.181693 0.239956 99.103088
2 41 0.003387 0.005711 0.008475 0.013636 0.023519 0.039365 0.056943 0.077321 0.102356 0.140902 0.190383 99.337997
2 42 0.005809 0.008049 0.010611 0.016974 0.028493 0.042584 0.056228 0.074643 0.099454 0.133297 0.173399 99.350464
2 43 0.005838 0.008181 0.010809 0.016937 0.027495 0.039819 0.051489 0.067554 0.089679 0.120366 0.157723 99.404106
2 44 0.004217 0.005959 0.007898 0.012497 0.021045 0.031865 0.042474 0.056793 0.076479 0.104200 0.137988 99.498589
2 45 0.004898 0.006732 0.008593 0.013051 0.020784 0.030001 0.038824 0.051119 0.068139 0.091993 0.121421 99.544441
2 46 0.002866 0.004470 0.006136 0.009299 0.015100 0.023270 0.031654 0.041830 0.055447 0.075898 0.102014 99.632019
2 47 0.003268 0.004653 0.006127 0.009432 0.015219 0.022411 0.029515 0.039005 0.051627 0.069597 0.092381 99.656761
2 48 0.003308 0.004655 0.006083 0.009307 0.015123 0.022740 0.030437 0.040440 0.053520 0.072689 0.096967 99.644730
2 49 0.003620 0.005324 0.006969 0.010360 0.016412 0.023768 0.030564 0.038981 0.049878 0.065387 0.084060 99.664673
2 50 0.003518 0.004849 0.006147 0.009275 0.014783 0.020925 0.026592 0.034436 0.045320 0.060786 0.079732 99.693642
2 51 0.001150 0.001738 0.002432 0.003986 0.007177 0.011913 0.017300 0.024768 0.035616 0.052749 0.075825 99.765350
2 52 0.001472 0.002129 0.002972 0.005004 0.009094 0.014817 0.021277 0.030339 0.043043 0.061809 0.085875 99.722168
2 53 0.002057 0.002925 0.003915 0.006311 0.010961 0.016692 0.022228 0.029260 0.038597 0.051949 0.067773 99.747330
2 54 0.001804 0.002761 0.003704 0.005686 0.009511 0.014362 0.019086 0.025288 0.034152 0.047474 0.064085 99.772087
2 55 0.000744 0.001144 0.001645 0.002838 0.005491 0.009586 0.014384 0.021263 0.031719 0.049022 0.072700 99.789467
2 56 0.002055 0.003018 0.004134 0.006671 0.011650 0.018266 0.025257 0.034906 0.048572 0.068626 0.093962 99.682884
2 57 0.002726 0.003851 0.005028 0.007869 0.013358 0.019832 0.025736 0.033686 0.045015 0.061201 0.080305 99.701393
2 58 0.003175 0.004116 0.005177 0.008193 0.013738 0.019695 0.025048 0.032999 0.044513 0.060553 0.079331 99.703468
2 59 0.002589 0.004336 0.006067 0.008895 0.014251 0.022242 0.030539 0.040323 0.053303 0.073967 0.100885 99.642601
2 60 0.003918 0.005499 0.007338 0.011627 0.019414 0.029025 0.038133 0.049879 0.065379 0.087766 0.115150 99.566872
2 61 0.005621 0.008780 0.011947 0.017788 0.028690 0.044171 0.059862 0.078980 0.104936 0.144223 0.193998 99.301003
2 62 0.009712 0.013034 0.016253 0.024814 0.040500 0.057179 0.070472 0.088659 0.115109 0.151185 0.191310 99.221779
2 63 0.002558 0.003997 0.005896 0.010281 0.019581 0.032921 0.046949 0.065457 0.092353 0.131757 0.178786 99.409470
2 64 0.001252 0.002039 0.003197 0.006205 0.014014 0.028019 0.045452 0.069779 0.106998 0.166484 0.241638 99.314919
2 65 0.008404 0.012827 0.018426 0.030786 0.054873 0.086207 0.116844 0.155557 0.208380 0.280646 0.364637 98.662415
2 66 0.006831 0.011167 0.016284 0.026117 0.045696 0.073489 0.100988 0.132352 0.173773 0.231403 0.296405 98.885498
2 67 0.005778 0.009177 0.013187 0.021488 0.038743 0.065176 0.094330 0.131422 0.184506 0.260239 0.348366 98.827591
2 68 0.011985 0.017044 0.023106 0.038344 0.072089 0.119405 0.165027 0.220829 0.298063 0.398200 0.498331 98.137573
2 69 0.026888 0.043315 0.060133 0.088619 0.140642 0.201794 0.248280 0.293769 0.352410 0.426557 0.499594 97.618004
2 70 0.046587 0.057629 0.070145 0.108464 0.178670 0.246762 0.293422 0.346149 0.409830 0.476987 0.532027 97.233322
2 71 0.031094 0.054762 0.082458 0.124097 0.192210 0.278538 0.354288 0.416729 0.473046 0.538920 0.602345 96.851517
2 72 0.059615 0.096758 0.129744 0.180833 0.263175 0.353769 0.419954 0.475964 0.536568 0.606524 0.673270 96.203827
2 73 0.015601 0.023916 0.035592 0.060842 0.111300 0.184443 0.260153 0.342312 0.433099 0.542928 0.653845 97.335968
2 74 0.010970 0.017273 0.025876 0.044050 0.080625 0.137802 0.201357 0.275106 0.364986 0.483811 0.614478 97.743660
2 75 0.015492 0.027119 0.039070 0.057021 0.091999 0.150648 0.212316 0.273189 0.345516 0.453627 0.583726 97.750275
2 76 0.014200 0.022351 0.031375 0.048850 0.081478 0.129057 0.176851 0.232998 0.308397 0.418171 0.551205 97.985062
2 77 0.008615 0.011556 0.016001 0.028095 0.051652 0.082386 0.113937 0.160208 0.230184 0.328695 0.445852 98.522820
2 78 0.004173 0.006107 0.008771 0.015746 0.030614 0.052649 0.076948 0.112833 0.170388 0.259049 0.372339 98.890381
2 79 0.003487 0.005503 0.008439 0.015573 0.031309 0.057036 0.088393 0.133737 0.203570 0.312287 0.454045 98.686623
2 80 0.004603 0.007997 0.012265 0.020521 0.036891 0.062533 0.093157 0.135456 0.198405 0.294433 0.419588 98.714149
2 81 0.001091 0.001903 0.002965 0.005345 0.011172 0.022468 0.037679 0.059598 0.094795 0.157531 0.249921 99.355530
2 82 0.001197 0.001848 0.002905 0.005800 0.012783 0.024956 0.040831 0.065510 0.105636 0.172785 0.266548 99.299202
2 83 0.004614 0.007505 0.011227 0.019083 0.035173 0.059268 0.086813 0.124860 0.181491 0.267377 0.377511 98.825081
2 84 0.004156 0.006167 0.008853 0.015347 0.028796 0.048239 0.070239 0.101801 0.149064 0.218356 0.304742 99.044243
2 85 0.001659 0.002241 0.003232 0.006377 0.013965 0.025740 0.039788 0.062070 0.098634 0.155864 0.229511 99.360916
2 86 0.003311 0.005280 0.007881 0.013601 0.025692 0.044774 0.067207 0.097840 0.142725 0.211924 0.301478 99.078285
2 87 0.006353 0.010440 0.015111 0.024154 0.042143 0.068037 0.095117 0.129376 0.178641 0.252351 0.345099 98.833176
2 88 0.003389 0.005156 0.007633 0.013480 0.025918 0.045114 0.067271 0.097657 0.142517 0.210227 0.296789 99.084846
2 89 0.004264 0.006614 0.009759 0.017129 0.033084 0.056991 0.083218 0.118835 0.173108 0.253618 0.352591 98.890785
2 90 0.009294 0.014562 0.020559 0.032769 0.058052 0.096326 0.136150 0.182646 0.245490 0.336184 0.444040 98.423927
2 91 0.010388 0.016208 0.023143 0.037321 0.066568 0.111613 0.159877 0.216845 0.293097 0.399623 0.521887 98.143425
2 92 0.010351 0.017498 0.025669 0.040881 0.075331 0.133822 0.197404 0.264746 0.348759 0.463873 0.587373 97.834297
2 93 0.024975 0.037645 0.050845 0.076808 0.126600 0.193969 0.253544 0.312270 0.381385 0.470590 0.562331 97.509041
2 94 0.033014 0.051496 0.070235 0.102769 0.160105 0.228783 0.283722 0.336268 0.399185 0.473533 0.542246 97.318642
2 95 0.053763 0.072527 0.090263 0.129855 0.195390 0.257947 0.298531 0.340706 0.394064 0.454451 0.507491 97.205009
2 96 0.057696 0.080312 0.102065 0.143157 0.205314 0.264039 0.303022 0.342681 0.390925 0.446168 0.496888 97.167732
2 97 0.071227 0.093818 0.109329 0.146828 0.209763 0.269769 0.306279 0.344028 0.394420 0.452444 0.503510 97.098579
2 98 0.054814 0.078661 0.099007 0.134978 0.193479 0.258110 0.305048 0.347880 0.398340 0.459662 0.518042 97.151978
2 99 0.039843 0.056555 0.072935 0.105167 0.161057 0.225745 0.275565 0.323008 0.379073 0.447551 0.514028 97.399475
2 100 0.033203 0.047990 0.061969 0.089143 0.139734 0.203355 0.254351 0.300855 0.356415 0.429444 0.503063 97.580482
2 101 0.031933 0.048866 0.065629 0.094237 0.143501 0.202582 0.248682 0.290608 0.342225 0.410461 0.481462 97.639809
2 102 0.026568 0.036138 0.046249 0.068970 0.110511 0.160985 0.202712 0.246974 0.303171 0.376602 0.454895 97.966225
2 103 0.011388 0.018812 0.026780 0.040846 0.070354 0.117828 0.165758 0.212499 0.269498 0.352366 0.447378 98.266495
2 104 0.011815 0.019527 0.026975 0.039251 0.064593 0.105596 0.146610 0.186953 0.238531 0.317877 0.414881 98.427391
2 105 0.008213 0.012837 0.018440 0.029356 0.050508 0.079028 0.106248 0.137448 0.179774 0.238945 0.308336 98.830864
2 106 0.007484 0.009836 0.013243 0.022825 0.041916 0.064124 0.084570 0.113534 0.156477 0.211711 0.272018 99.002258
2 107 0.002702 0.004045 0.005858 0.010467 0.021496 0.038771 0.058105 0.084272 0.124131 0.181175 0.245078 99.223900
2 108 0.008527 0.012236 0.016496 0.026645 0.046842 0.072246 0.094611 0.120576 0.155882 0.204681 0.259108 98.982155
2 109 0.014425 0.026002 0.036503 0.048790 0.066787 0.088082 0.105596 0.124837 0.153980 0.198259 0.252940 98.883797
2 110 0.006095 0.008631 0.011537 0.018517 0.033002 0.054393 0.076681 0.102560 0.135007 0.180299 0.232517 99.140755
2 111 0.003592 0.005442 0.007750 0.012919 0.023612 0.039796 0.057530 0.080033 0.110599 0.155523 0.209839 99.293365
2 112 0.007635 0.011861 0.016094 0.024096 0.038351 0.057267 0.075212 0.097094 0.127963 0.174751 0.233703 99.135979
2 113 0.004727 0.008184 0.011909 0.017857 0.029134 0.047530 0.068146 0.091963 0.123105 0.172503 0.238232 99.186707
2 114 0.004155 0.005627 0.007334 0.011876 0.021022 0.034524 0.049428 0.070412 0.100960 0.147859 0.208771 99.338036
2 115 0.003620 0.005324 0.007340 0.011925 0.020969 0.034861 0.050616 0.072577 0.104753 0.155438 0.223614 99.308968
2 116 0.005253 0.007827 0.010838 0.017516 0.030570 0.049955 0.071515 0.101360 0.145569 0.213573 0.303190 99.042831
2 117 0.005611 0.008933 0.012902 0.020667 0.035227 0.057764 0.084718 0.122684 0.178745 0.263817 0.376951 98.831978
2 118 0.003672 0.005550 0.007912 0.013496 0.025246 0.044989 0.069335 0.104503 0.157838 0.243945 0.362660 98.960854
2 119 0.003797 0.006610 0.009829 0.015954 0.029423 0.053312 0.082391 0.122448 0.185521 0.289695 0.431984 98.769035
2 120 0.006716 0.010296 0.015709 0.028947 0.058241 0.102815 0.152479 0.218296 0.310326 0.436348 0.575185 98.084648
2 121 0.010107 0.016044 0.023720 0.041035 0.078276 0.134966 0.194745 0.265763 0.358149 0.482128 0.614847 97.780220
2 122 0.002665 0.004653 0.007515 0.014209 0.032189 0.069874 0.120429 0.183838 0.268264 0.396671 0.546106 98.353592
2 123 0.015935 0.025114 0.037904 0.066298 0.122581 0.194238 0.255874 0.323412 0.409590 0.521731 0.635348 97.391975
2 124 0.060752 0.094768 0.123638 0.171350 0.249303 0.329678 0.383725 0.440362 0.518458 0.618239 0.717299 96.292427
2 125 0.048241 0.070142 0.087647 0.123229 0.186777 0.263791 0.326991 0.394955 0.482724 0.599924 0.725050 96.690529
2 126 0.006645 0.012778 0.021466 0.036399 0.067829 0.123183 0.186427 0.254364 0.340848 0.480788 0.656755 97.812515
2 127 0.024626 0.032696 0.042476 0.067209 0.112063 0.167672 0.220213 0.287187 0.375013 0.494388 0.635022 97.541435
2 128 0.009282 0.015148 0.023447 0.042294 0.082731 0.145591 0.219273 0.321424 0.470768 0.687905 0.951942 97.030197
2 129 0.002265 0.003963 0.006579 0.012931 0.028648 0.058270 0.098363 0.159029 0.257300 0.418965 0.636781 98.316910
2 130 0.003172 0.004297 0.006477 0.013753 0.031031 0.054847 0.081270 0.126438 0.204968 0.324003 0.474163 98.675575
2 131 0.006711 0.010605 0.016241 0.030448 0.061752 0.110259 0.168994 0.258598 0.401063 0.613985 0.884884 97.436455
2 132 0.003296 0.006563 0.011651 0.022848 0.051458 0.107083 0.185896 0.307885 0.511861 0.843620 1.287467 96.660378
2 133 0.002386 0.003474 0.005396 0.011406 0.026079 0.049428 0.079245 0.131914 0.227735 0.381681 0.584751 98.496506
2 134 0.004411 0.006313 0.008908 0.016462 0.032429 0.053771 0.076727 0.114912 0.181794 0.287954 0.432644 98.783669
2 135 0.002808 0.005561 0.009439 0.017555 0.037138 0.075118 0.129157 0.213363 0.357716 0.604222 0.957802 97.590118
2 136 0.002733 0.004491 0.007304 0.014948 0.033447 0.065414 0.108525 0.181103 0.310704 0.527109 0.832010 97.912209
2 137 0.001150 0.001764 0.002623 0.004995 0.010375 0.019197 0.030828 0.050930 0.087135 0.150044 0.242834 99.398132
2 138 0.001412 0.002313 0.003631 0.006871 0.013959 0.026195 0.043537 0.073507 0.127732 0.224272 0.373698 99.102875
2 139 0.001257 0.002484 0.004389 0.008769 0.020001 0.044483 0.085674 0.160368 0.300695 0.558503 0.956446 97.856926
2 140 0.000928 0.001400 0.002201 0.004628 0.010245 0.019571 0.032990 0.059448 0.112293 0.209803 0.362172 99.184326
2 141 0.000293 0.000506 0.000795 0.001508 0.003216 0.006464 0.011423 0.020456 0.037884 0.073441 0.136231 99.707779
2 142 0.000446 0.000779 0.001329 0.002803 0.006483 0.014094 0.027300 0.054175 0.109509 0.221722 0.418172 99.143188
2 143 0.001001 0.001505 0.002385 0.005030 0.011301 0.022144 0.038883 0.072712 0.139738 0.261310 0.450170 98.993820
2 144 0.000512 0.000833 0.001264 0.002381 0.004932 0.009407 0.015950 0.028123 0.051265 0.095722 0.168294 99.621323
2 145 0.000391 0.000678 0.001120 0.002244 0.005060 0.010783 0.019953 0.036849 0.070005 0.137659 0.256789 99.458473
2 146 0.001923 0.003351 0.005612 0.010981 0.022984 0.043782 0.075149 0.133156 0.243191 0.438518 0.740428 98.280930
2 147 0.001331 0.002185 0.003658 0.007765 0.018128 0.036310 0.062387 0.110518 0.205043 0.376460 0.632271 98.543945
2 148 0.000469 0.000847 0.001464 0.003140 0.008010 0.018862 0.036473 0.066858 0.122415 0.229014 0.397650 99.114799
2 149 0.003327 0.006288 0.011256 0.023221 0.054805 0.115960 0.203522 0.340174 0.570595 0.941866 1.416578 96.312408
2 150 0.014041 0.025353 0.040582 0.072256 0.142884 0.253745 0.382432 0.564533 0.853811 1.273226 1.760117 94.617020
2 151 0.002675 0.004361 0.007305 0.015968 0.040400 0.088006 0.151377 0.247866 0.410816 0.683540 1.037460 97.310219
2 152 0.003798 0.006778 0.012738 0.029706 0.079043 0.177990 0.312583 0.506247 0.812434 1.274511 1.789886 94.994286
2 153 0.052173 0.123086 0.202207 0.300269 0.521404 0.911627 1.276913 1.506498 1.707525 1.998110 2.283563 89.116631
2 154 0.038709 0.061407 0.093923 0.167735 0.325781 0.556874 0.774584 0.992604 1.256007 1.607338 1.957465 92.167572
2 155 0.007979 0.014012 0.023945 0.048258 0.112695 0.235883 0.400025 0.620894 0.930658 1.330971 1.710584 94.564095
2 156 0.084723 0.103455 0.151311 0.296695 0.553719 0.781223 0.947391 1.179220 1.468137 1.723024 1.902184 90.808914
2 157 0.179197 0.253125 0.327418 0.493820 0.767502 1.011357 1.132456 1.243739 1.397907 1.565866 1.696269 89.931343
2 158 0.088743 0.147976 0.198963 0.275686 0.418432 0.615704 0.787558 0.938733 1.115661 1.344341 1.568941 92.499260
2 159 0.110175 0.171780 0.228884 0.315774 0.447484 0.604581 0.730074 0.848800 0.992252 1.185423 1.402426 92.962341
2 160 0.046142 0.075221 0.111945 0.176443 0.287190 0.443368 0.599676 0.757810 0.931976 1.154485 1.396160 94.019585
2 161 0.057144 0.082265 0.115484 0.188108 0.319954 0.501894 0.682242 0.879895 1.117348 1.416432 1.722143 92.917099
2 162 0.059764 0.094131 0.137634 0.225137 0.387034 0.593167 0.764642 0.930673 1.131967 1.382289 1.625905 92.667656
2 163 0.028404 0.051339 0.077879 0.126407 0.239780 0.448740 0.682876 0.922618 1.219404 1.649557 2.121416 92.431580
2 164 0.072304 0.114104 0.168545 0.282814 0.507253 0.806234 1.061986 1.305539 1.587376 1.920557 2.213984 89.959305
2 165 0.085228 0.173095 0.271465 0.408422 0.658902 1.036792 1.348023 1.535994 1.702111 1.948255 2.217833 88.613884
2 166 0.017162 0.031925 0.055383 0.106339 0.237022 0.489962 0.803470 1.146214 1.563843 2.140845 2.727433 90.680405
2 167 0.054543 0.086281 0.134967 0.257809 0.522316 0.895378 1.274115 1.710482 2.240175 2.883373 3.505820 86.434738
2 168 0.079245 0.141491 0.234010 0.438588 0.859630 1.397432 1.853009 2.311376 2.863348 3.447045 3.896588 82.478241
2 169 0.014916 0.024475 0.044738 0.110325 0.307526 0.655099 1.077016 1.677268 2.572412 3.664572 4.584110 85.267548
2 170 0.020921 0.041636 0.086908 0.215790 0.567813 1.156459 1.848563 2.723376 3.812677 4.883377 5.559919 79.082558
2 171 0.572843 0.884617 1.304941 2.422998 4.414407 5.953122 6.252304 6.330918 6.474587 6.337444 5.862588 53.189232
2 172 0.012292 0.025834 0.056174 0.146427 0.424354 0.948757 1.612128 2.558656 4.086522 6.070405 7.674630 76.383820
2 173 0.001398 0.002251 0.004932 0.017314 0.069126 0.201981 0.430013 0.841555 1.553754 2.690447 4.094196 90.093033
2 174 0.073097 0.164200 0.323038 0.690309 1.584979 2.984605 4.428006 5.873315 7.396409 8.652539 9.107089 58.722412
2 175 0.036080 0.098390 0.198368 0.375156 0.862094 1.938739 3.516480 5.444678 7.895437 10.557302 11.975485 57.101791
2 176 0.000975 0.001750 0.003632 0.010495 0.034530 0.095771 0.201539 0.390392 0.743736 1.473262 2.754210 94.289711
2 177 0.001613 0.002936 0.006275 0.018606 0.061535 0.155835 0.304098 0.577885 1.112306 2.021691 3.254405 92.482811
2 178 0.052420 0.087848 0.155105 0.347074 0.809252 1.469581 2.220348 3.318906 4.908800 6.571640 7.795894 72.263130
2 179 0.005390 0.013523 0.027707 0.057152 0.139871 0.322171 0.594237 0.995907 1.680086 2.789780 4.244904 89.129272
2 180 0.001076 0.001617 0.002920 0.007929 0.024287 0.059110 0.113681 0.215172 0.409878 0.754902 1.267122 97.142311
2 181 0.002469 0.004567 0.008590 0.020148 0.053552 0.116377 0.199619 0.331668 0.569471 0.945969 1.425269 96.322296
2 182 0.012950 0.026633 0.046835 0.086807 0.174731 0.319518 0.493351 0.724716 1.069183 1.546267 2.126304 93.372704
2 183 0.001588 0.002917 0.005438 0.012631 0.033631 0.075951 0.136934 0.233941 0.403469 0.676975 1.044125 97.372398
2 184 0.000559 0.000887 0.001560 0.003950 0.011791 0.027845 0.051735 0.093859 0.174932 0.318495 0.524907 98.789474
2 185 0.004360 0.008462 0.013780 0.024781 0.053203 0.103002 0.160397 0.233520 0.349143 0.521895 0.733734 97.793732
2 186 0.006420 0.011081 0.018270 0.035793 0.075192 0.130715 0.188935 0.271021 0.407458 0.608922 0.859067 97.387123
2 187 0.000530 0.000898 0.001639 0.004068 0.011823 0.028252 0.053361 0.095960 0.174823 0.312772 0.508306 98.807564
2 188 0.001296 0.002242 0.003790 0.007823 0.018183 0.035375 0.056270 0.087669 0.142793 0.232409 0.353788 99.058357
2 189 0.009442 0.015426 0.021643 0.034561 0.059751 0.091547 0.120716 0.158874 0.219222 0.309436 0.428093 98.531288
2 190 0.003001 0.005014 0.008168 0.015847 0.033599 0.061716 0.094762 0.142162 0.217988 0.331143 0.475439 98.611160
2 191 0.001089 0.001716 0.002761 0.005639 0.012896 0.025697 0.043238 0.071124 0.118239 0.195035 0.302393 99.220177
2 192 0.002509 0.003849 0.005816 0.010589 0.020941 0.035352 0.050622 0.072554 0.108052 0.161772 0.232864 99.295082
2 193 0.007572 0.012551 0.017478 0.026626 0.043498 0.064963 0.086170 0.115966 0.162499 0.229783 0.316827 98.916069
2 194 0.001664 0.003039 0.004945 0.008827 0.017877 0.035046 0.058671 0.092349 0.144576 0.229185 0.345506 99.058311
2 195 0.001719 0.002511 0.003575 0.006329 0.012273 0.021448 0.032959 0.050962 0.079897 0.124999 0.186355 99.476974
2 196 0.003049 0.004520 0.006463 0.010946 0.019802 0.031892 0.044921 0.063082 0.090371 0.131432 0.184953 99.408569
2 197 0.004534 0.007624 0.011248 0.018072 0.030219 0.046908 0.065525 0.091544 0.130050 0.186611 0.261407 99.146255
2 198 0.001489 0.002446 0.003659 0.006346 0.012408 0.023129 0.036902 0.056577 0.087738 0.140672 0.215405 99.413231
2 199 0.002006 0.002970 0.004178 0.006982 0.012399 0.020001 0.028672 0.041868 0.062859 0.096199 0.141700 99.580170
2 200 0.003520 0.005241 0.007273 0.011713 0.019685 0.030626 0.042970 0.060591 0.086461 0.125526 0.177955 99.428436
2 201 0.001475 0.002553 0.003893 0.006548 0.012179 0.022206 0.035093 0.052921 0.079837 0.126217 0.194815 99.462257
2 202 0.001924 0.002773 0.003845 0.006530 0.011731 0.018921 0.026672 0.038049 0.055358 0.083221 0.121671 99.629303
2 203 0.001976 0.003201 0.004534 0.006970 0.011630 0.018905 0.027152 0.037352 0.050810 0.073028 0.104364 99.660072
2 204 0.002582 0.003778 0.005112 0.008299 0.014403 0.022837 0.031973 0.045097 0.064861 0.095753 0.137649 99.567657
2 205 0.001007 0.001589 0.002397 0.004208 0.007992 0.014416 0.023047 0.035842 0.054562 0.085531 0.130636 99.638771
2 206 0.002645 0.003837 0.005143 0.008265 0.014218 0.021567 0.028679 0.038941 0.054096 0.076616 0.104684 99.641312
2 207 0.002594 0.003833 0.005095 0.008007 0.013878 0.021705 0.029279 0.039193 0.053533 0.075974 0.104884 99.642029
2 208 0.001244 0.001916 0.002763 0.004735 0.008879 0.015321 0.022944 0.033728 0.049689 0.075679 0.111941 99.671158
2 209 0.001587 0.002332 0.003238 0.005483 0.009998 0.016245 0.022870 0.032205 0.045732 0.067017 0.095425 99.697868
2 210 0.002473 0.003741 0.005112 0.008041 0.013605 0.020508 0.027180 0.035933 0.047829 0.065350 0.086787 99.683441
2 211 0.002134 0.003217 0.004429 0.007152 0.012677 0.020372 0.028257 0.038246 0.051882 0.072769 0.099061 99.659805
2 212 0.000805 0.001223 0.001835 0.003411 0.007112 0.013031 0.019992 0.029410 0.042660 0.063574 0.090809 99.726143
2 213 0.003138 0.004520 0.006020 0.009612 0.016666 0.024962 0.032243 0.041921 0.056050 0.077354 0.103481 99.624031
2 214 0.004195 0.005766 0.007634 0.012274 0.020936 0.030565 0.038670 0.049113 0.063312 0.083954 0.107712 99.575874
2 215 0.004288 0.007128 0.009305 0.012899 0.020474 0.032493 0.044189 0.056076 0.071448 0.097216 0.130182 99.514305
2 216 0.002365 0.003803 0.005521 0.009057 0.016479 0.027903 0.039798 0.053386 0.070792 0.098320 0.132683 99.539894
2 217 0.004427 0.006418 0.008684 0.013550 0.022378 0.033727 0.044689 0.058595 0.076896 0.103631 0.136100 99.490906
2 218 0.005185 0.007771 0.010275 0.015372 0.025213 0.037813 0.048980 0.062133 0.079715 0.105261 0.134675 99.467606
2 219 0.005781 0.008873 0.012391 0.018869 0.030605 0.045612 0.059519 0.074760 0.092734 0.118070 0.147067 99.385719
2 220 0.007699 0.010679 0.013881 0.020928 0.033648 0.048600 0.062033 0.077881 0.096596 0.120718 0.146407 99.360931
2 221 0.009788 0.014107 0.018142 0.025931 0.039170 0.053185 0.064730 0.077980 0.093252 0.112349 0.131825 99.359543
2 222 0.008151 0.011377 0.014833 0.022020 0.033907 0.045211 0.053833 0.063698 0.074661 0.088588 0.102470 99.481247
2 223 0.006047 0.008849 0.011327 0.016124 0.024938 0.034607 0.042548 0.051275 0.061312 0.074501 0.088042 99.580429
2 224 0.004529 0.006017 0.007714 0.011912 0.019341 0.026061 0.031427 0.038833 0.047983 0.059003 0.069795 99.677391
2 225 0.002793 0.003938 0.005258 0.008201 0.013589 0.018843 0.023302 0.029349 0.036928 0.046342 0.055728 99.755730
2 226 0.002480 0.003287 0.004197 0.006667 0.011453 0.016107 0.019938 0.025333 0.032271 0.040707 0.048697 99.788864
2 227 0.002342 0.003237 0.004162 0.006408 0.010745 0.015176 0.018872 0.023927 0.030554 0.039319 0.048316 99.796944
2 228 0.002081 0.003022 0.003959 0.005983 0.009887 0.014080 0.017730 0.022552 0.028807 0.037294 0.046251 99.808350
2 229 0.002119 0.002750 0.003503 0.005650 0.009826 0.013897 0.017276 0.022324 0.029265 0.038376 0.047837 99.807182
2 230 0.001709 0.002602 0.003533 0.005430 0.009293 0.013917 0.018272 0.023937 0.031508 0.042212 0.054157 99.793434
2 231 0.001877 0.002589 0.003418 0.005504 0.009766 0.014673 0.019179 0.025204 0.033292 0.044521 0.056737 99.783234
2 232 0.002637 0.003954 0.005241 0.007787 0.012868 0.018743 0.024135 0.031102 0.040636 0.053846 0.068246 99.730804
2 233 0.002985 0.004022 0.005204 0.008180 0.014151 0.020652 0.026482 0.034264 0.044491 0.057810 0.071709 99.710052
2 234 0.003451 0.005181 0.006963 0.010372 0.017021 0.024652 0.031689 0.040277 0.050977 0.064475 0.078081 99.666855
2 235 0.005137 0.006724 0.008671 0.013718 0.023271 0.032396 0.039543 0.048622 0.059474 0.071921 0.083307 99.607216
2 236 0.006964 0.010471 0.013488 0.018758 0.028446 0.038477 0.046307 0.054633 0.064236 0.075978 0.087139 99.555107
2 237 0.008926 0.011120 0.013482 0.020243 0.032384 0.043197 0.051091 0.061181 0.073319 0.087307 0.099898 99.497856
2 238 0.008607 0.012817 0.016995 0.024419 0.037834 0.052306 0.063802 0.075284 0.088155 0.104532 0.120441 99.394814
2 239 0.008389 0.012384 0.016750 0.025131 0.040513 0.058210 0.073150 0.088257 0.105185 0.127442 0.150784 99.293808
2 240 0.006322 0.008998 0.012523 0.020165 0.034989 0.054062 0.072311 0.092528 0.116506 0.148868 0.183616 99.249115
2 241 0.009418 0.015296 0.020913 0.029829 0.048876 0.078181 0.106829 0.132895 0.161598 0.202556 0.246766 98.946846
2 242 0.010716 0.015874 0.021952 0.034051 0.057480 0.088601 0.117673 0.148649 0.187268 0.240994 0.300294 98.776451
2 243 0.015890 0.021160 0.027324 0.042211 0.070031 0.103478 0.132865 0.168173 0.215917 0.280626 0.350993 98.571335
2 244 0.008558 0.013058 0.018194 0.029177 0.053262 0.089828 0.125603 0.163890 0.215822 0.292260 0.378442 98.611908
2 245 0.009131 0.016206 0.024219 0.036716 0.062937 0.109410 0.161631 0.214931 0.280928 0.384340 0.513409 98.186142
2 246 0.013122 0.017639 0.023060 0.037625 0.068023 0.110182 0.151084 0.201866 0.274296 0.376663 0.493309 98.233131
2 247 0.006885 0.011552 0.017793 0.029684 0.054077 0.095862 0.145196 0.203946 0.282171 0.400789 0.550280 98.201767
2 248 0.014874 0.022769 0.031542 0.049870 0.086932 0.138074 0.185237 0.239309 0.316113 0.428663 0.562118 97.924500
2 249 0.031226 0.039288 0.049346 0.077259 0.126465 0.179825 0.226018 0.289285 0.378566 0.497539 0.631825 97.473358
2 250 0.015642 0.026818 0.037874 0.055954 0.092673 0.149585 0.207676 0.272134 0.360854 0.491905 0.647839 97.641045
2 251 0.005562 0.008914 0.013516 0.024111 0.048000 0.088541 0.134905 0.192071 0.271356 0.392178 0.541350 98.279495
2 252 0.009810 0.013474 0.020017 0.038434 0.077529 0.130499 0.188852 0.274573 0.400128 0.570344 0.764887 97.511452
2 253 0.013080 0.022415 0.032498 0.053592 0.104626 0.189271 0.280547 0.389018 0.546154 0.776740 1.038359 96.553703
2 254 0.003376 0.006071 0.009983 0.018842 0.040802 0.081757 0.132491 0.200797 0.307247 0.481069 0.706246 98.011322
2 255 0.002721 0.004594 0.007552 0.015236 0.034853 0.072304 0.122936 0.198839 0.319183 0.511824 0.763231 97.946724
2 256 0.004464 0.007649 0.013027 0.027404 0.066371 0.139387 0.235891 0.380925 0.617762 0.981517 1.411339 96.114265
2 257 0.004079 0.007745 0.013445 0.027176 0.064250 0.136060 0.228388 0.358113 0.569218 0.907144 1.324181 96.360199
2 258 0.002150 0.003916 0.006931 0.014948 0.037785 0.084923 0.149644 0.243907 0.396905 0.654070 0.991326 97.413490
2 259 0.005273 0.009412 0.016232 0.034125 0.083888 0.178455 0.298239 0.463226 0.717725 1.087773 1.485144 95.620506
2 260 0.013078 0.027354 0.047704 0.087542 0.193427 0.402946 0.653742 0.915847 1.234245 1.654038 2.049636 92.720436
2 261 0.008745 0.015335 0.025506 0.049770 0.110962 0.221073 0.351264 0.521260 0.780864 1.177624 1.641956 95.095650
2 262 0.006816 0.011082 0.018839 0.040391 0.097758 0.200541 0.327884 0.508017 0.779568 1.143310 1.505439 95.360352
2 263 0.049287 0.071654 0.112728 0.229454 0.482193 0.765662 0.956429 1.142879 1.363368 1.578862 1.731355 91.516129
2 264 0.104890 0.165561 0.216376 0.315971 0.516736 0.758911 0.914599 1.042889 1.232883 1.486858 1.713205 91.531120
2 265 0.045599 0.066989 0.094998 0.158875 0.282140 0.447113 0.593450 0.755957 0.973986 1.259984 1.549484 93.771423
2 266 0.064209 0.085827 0.117343 0.198328 0.345199 0.520275 0.666273 0.828401 1.026182 1.253566 1.457189 93.437210
2 267 0.074473 0.137823 0.191131 0.258574 0.407624 0.658814 0.870545 0.988431 1.089742 1.259113 1.436758 92.626968
2 268 0.049805 0.088237 0.128974 0.183842 0.280993 0.445841 0.603243 0.715116 0.815661 0.987079 1.194102 94.507111
2 269 0.048373 0.069769 0.090550 0.133746 0.212937 0.320775 0.412758 0.501841 0.609866 0.764054 0.935687 95.899651
2 270 0.048105 0.071039 0.095361 0.138174 0.205872 0.289313 0.361587 0.438122 0.531098 0.652797 0.785142 96.383392
2 271 0.035109 0.044238 0.055422 0.085711 0.139272 0.200248 0.252577 0.317777 0.402077 0.507209 0.614671 97.345688
2 272 0.017773 0.029957 0.042609 0.062659 0.102196 0.161885 0.218212 0.271728 0.336398 0.431720 0.538542 97.786316
2 273 0.012432 0.018073 0.024585 0.038944 0.066597 0.103717 0.136980 0.173308 0.220660 0.289349 0.366802 98.548546
2 274 0.005932 0.009599 0.013873 0.021867 0.038037 0.064309 0.093085 0.126934 0.172603 0.243321 0.328872 98.881569
2 275 0.007537 0.010415 0.014067 0.023145 0.040827 0.062749 0.082177 0.105991 0.138734 0.185101 0.237113 99.092140
2 276 0.005339 0.008753 0.012410 0.018732 0.031349 0.050488 0.070193 0.092202 0.121380 0.164450 0.214145 99.210564
2 277 0.008869 0.011762 0.014736 0.022515 0.038014 0.056791 0.072793 0.091464 0.115953 0.149503 0.185499 99.232101
2 278 0.005691 0.008524 0.011837 0.018758 0.031943 0.046219 0.056899 0.068848 0.085375 0.108461 0.132470 99.424973
2 279 0.013218 0.015874 0.017763 0.025055 0.038315 0.050063 0.058551 0.071192 0.089350 0.112431 0.135859 99.372330
2 280 0.006884 0.009714 0.012125 0.017577 0.028211 0.039411 0.047648 0.057224 0.070377 0.087975 0.105662 99.517197
2 281 0.004832 0.006982 0.009466 0.014529 0.023333 0.032566 0.040544 0.050068 0.061561 0.076514 0.092278 99.587326
2 282 0.007077 0.009065 0.010502 0.015061 0.023816 0.032246 0.038666 0.047309 0.058849 0.073141 0.087022 99.597252
2 283 0.004037 0.005971 0.007861 0.011665 0.018934 0.027144 0.034118 0.042118 0.052156 0.065550 0.079271 99.651176
2 284 0.004288 0.005671 0.007146 0.010958 0.018370 0.026487 0.033582 0.042243 0.052800 0.066065 0.079347 99.653046
2 285 0.004129 0.006265 0.008086 0.011548 0.018854 0.028175 0.036308 0.044611 0.054618 0.068345 0.082316 99.636749
2 286 0.006042 0.008169 0.010263 0.015059 0.023615 0.032235 0.039168 0.047267 0.056987 0.069410 0.081702 99.610085
2 287 0.008041 0.010534 0.012186 0.017028 0.026349 0.035826 0.043138 0.052108 0.063852 0.078216 0.091752 99.560966
2 288 0.007267 0.010399 0.013167 0.018713 0.028784 0.039925 0.049038 0.058781 0.070554 0.086321 0.102725 99.514320
2 289 0.005524 0.007896 0.010379 0.015700 0.025862 0.037814 0.048316 0.060353 0.075770 0.095972 0.116947 99.499466
2 290 0.007199 0.010437 0.013319 0.019146 0.030564 0.045018 0.058236 0.073155 0.092523 0.118373 0.145903 99.386131
2 291 0.005645 0.008256 0.011233 0.017443 0.029483 0.045279 0.060420 0.077419 0.098668 0.127094 0.157869 99.361191
2 292 0.007059 0.009895 0.012932 0.020055 0.034095 0.052050 0.068737 0.088480 0.114937 0.150322 0.188304 99.253128
2 293 0.003283 0.005602 0.008103 0.012353 0.022009 0.039476 0.059247 0.079358 0.105173 0.147434 0.199971 99.317993
2 294 0.006024 0.009834 0.013463 0.020366 0.034725 0.054864 0.073312 0.093434 0.123112 0.167830 0.219856 99.183182
2 295 0.001918 0.003287 0.005124 0.008531 0.016205 0.030878 0.049956 0.072351 0.102802 0.154000 0.221249 99.333694
2 296 0.006635 0.009273 0.012496 0.020961 0.038759 0.061868 0.083846 0.112047 0.152931 0.207993 0.267596 99.025597
2 297 0.004386 0.007648 0.011615 0.018676 0.034283 0.060831 0.090608 0.122783 0.164492 0.227310 0.300267 98.957100
2 298 0.014860 0.021049 0.028284 0.044489 0.074455 0.109018 0.138642 0.173288 0.218163 0.272743 0.326652 98.578354
2 299 0.023277 0.029747 0.038273 0.059849 0.094940 0.127657 0.153712 0.188108 0.231966 0.280200 0.324952 98.447319
2 300 0.019484 0.035040 0.049055 0.066464 0.099160 0.142336 0.177471 0.205333 0.238515 0.284871 0.333155 98.349121
2 301 0.028310 0.035423 0.045007 0.069186 0.107714 0.146712 0.178789 0.216531 0.260112 0.312424 0.366401 98.233391
2 302 0.018431 0.029966 0.039642 0.056460 0.090395 0.134995 0.170000 0.202674 0.249597 0.317757 0.390237 98.299843
2 303 0.009865 0.016651 0.026196 0.040995 0.065650 0.106844 0.155026 0.203432 0.254218 0.331215 0.429917 98.359993
2 304 0.019072 0.026716 0.033216 0.049442 0.083335 0.129708 0.171215 0.218830 0.287479 0.383973 0.491655 98.105362
2 305 0.017332 0.028188 0.040724 0.059818 0.093737 0.148816 0.208671 0.268092 0.334407 0.433654 0.554998 97.811562
2 306 0.025924 0.040636 0.053272 0.076059 0.125095 0.203439 0.276586 0.340109 0.412495 0.518030 0.630170 97.298180
2 307 0.051963 0.090403 0.123425 0.161902 0.229154 0.325412 0.402071 0.446124 0.480217 0.537734 0.600540 96.551056
2 308 0.060416 0.083339 0.105633 0.149352 0.217731 0.289762 0.342683 0.394061 0.451896 0.521492 0.589398 96.794235
2 309 0.044065 0.062245 0.081002 0.116779 0.175299 0.239809 0.290815 0.344391 0.408038 0.483982 0.558297 97.195282
2 310 0.022613 0.032917 0.046474 0.074384 0.124533 0.186850 0.241922 0.299136 0.365303 0.447150 0.529845 97.628876
2 311 0.017348 0.026129 0.036372 0.056177 0.093456 0.146365 0.197888 0.250861 0.312615 0.395518 0.486449 97.980820
2 312 0.014112 0.023994 0.033823 0.048452 0.077315 0.124457 0.173591 0.221405 0.277264 0.358241 0.451783 98.195557
2 313 0.008449 0.012790 0.018157 0.028643 0.048092 0.077024 0.107988 0.143173 0.186387 0.249386 0.326970 98.792938
2 314 0.011623 0.017174 0.023168 0.035062 0.056106 0.083646 0.110904 0.143154 0.184100 0.240640 0.308107 98.786316
2 315 0.003515 0.006271 0.009406 0.014566 0.025679 0.045039 0.066911 0.090631 0.121963 0.173276 0.239971 99.202766
2 316 0.006189 0.008769 0.011868 0.018893 0.031482 0.046391 0.060720 0.079268 0.103865 0.137454 0.176874 99.318222
2 317 0.004903 0.006740 0.008900 0.014268 0.024406 0.037082 0.049972 0.067585 0.091742 0.124538 0.162535 99.407326
2 318 0.005251 0.007454 0.010074 0.016404 0.028408 0.042076 0.053925 0.068535 0.088295 0.114139 0.141088 99.424347
2 319 0.005695 0.009161 0.012767 0.019289 0.030730 0.044772 0.058199 0.074880 0.097751 0.130001 0.168127 99.348625
2 320 0.001131 0.001798 0.002700 0.004856 0.010163 0.019449 0.031020 0.046007 0.066754 0.099243 0.139419 99.577454
2 321 0.004057 0.006231 0.008620 0.013493 0.022996 0.035182 0.046938 0.061536 0.081575 0.110472 0.144592 99.464310
2 322 0.005386 0.007381 0.009841 0.015791 0.026652 0.038741 0.049756 0.063977 0.082790 0.107731 0.135265 99.456696
2 323 0.004259 0.006729 0.009660 0.015236 0.025436 0.039190 0.053640 0.070147 0.089487 0.115985 0.147562 99.422668
2 324 0.001199 0.001839 0.002657 0.004664 0.009539 0.017635 0.027397 0.040532 0.059847 0.090058 0.127845 99.616791
2 325 0.004417 0.006021 0.008185 0.013606 0.024165 0.036753 0.048940 0.065224 0.087325 0.116773 0.150317 99.438271
2 326 0.005912 0.007996 0.010279 0.016056 0.027007 0.039742 0.051699 0.067394 0.089077 0.117677 0.149710 99.417458
2 327 0.004190 0.006632 0.009014 0.013441 0.022415 0.035276 0.048701 0.064903 0.087498 0.120534 0.160908 99.426491
2 328 0.003349 0.004967 0.006889 0.011154 0.020045 0.032623 0.045935 0.062409 0.084780 0.116344 0.153569 99.457939
2 329 0.006023 0.008777 0.011802 0.017918 0.029091 0.042665 0.055962 0.072634 0.095072 0.124781 0.158656 99.376617
2 330 0.007021 0.009569 0.012154 0.018356 0.030080 0.043768 0.056454 0.072503 0.094432 0.122799 0.153879 99.378983
2 331 0.004878 0.007306 0.010046 0.015537 0.026174 0.039958 0.053577 0.070208 0.092928 0.123737 0.158759 99.396896
2 332 0.006450 0.009177 0.012301 0.019028 0.031756 0.047278 0.061870 0.078954 0.100918 0.129848 0.162297 99.340126
2 333 0.005897 0.008696 0.011848 0.018340 0.030903 0.046647 0.061246 0.077756 0.098980 0.126939 0.157457 99.355293
2 334 0.003530 0.005509 0.007845 0.012349 0.021575 0.035414 0.050333 0.067276 0.088858 0.119794 0.155872 99.431648
2 335 0.005208 0.008242 0.011320 0.017239 0.029574 0.046966 0.063892 0.081271 0.101949 0.129884 0.160392 99.344063
2 336 0.001005 0.001608 0.002503 0.004451 0.008987 0.017033 0.027369 0.040632 0.059123 0.089356 0.128594 99.619331
2 337 0.002831 0.004683 0.006649 0.010447 0.018585 0.030821 0.043886 0.059365 0.080856 0.112722 0.150884 99.478271
2 338 0.000850 0.001457 0.002232 0.003728 0.007220 0.013556 0.021691 0.032198 0.047808 0.075330 0.113828 99.680099
2 339 0.002773 0.003861 0.005247 0.008857 0.016280 0.025935 0.036174 0.051171 0.074313 0.107413 0.146567 99.521408
2 340 0.001411 0.002092 0.003106 0.005804 0.012222 0.022025 0.033440 0.049841 0.075037 0.111517 0.153345 99.530159
2 341 0.002841 0.004312 0.006333 0.011009 0.020725 0.034238 0.048617 0.067572 0.094348 0.132109 0.175747 99.402153
2 342 0.009139 0.014619 0.020007 0.029333 0.045213 0.062833 0.078412 0.098382 0.126941 0.164199 0.205813 99.145111
2 343 0.005720 0.008535 0.012119 0.019878 0.034756 0.054263 0.073631 0.096790 0.126260 0.164960 0.207513 99.195572
2 344 0.001752 0.003072 0.004835 0.008390 0.016803 0.031907 0.050887 0.074842 0.108436 0.158944 0.218407 99.321724
2 345 0.006799 0.009692 0.013507 0.022770 0.041324 0.064670 0.086954 0.115083 0.152173 0.200235 0.252098 99.034698
2 346 0.003260 0.005068 0.007523 0.012932 0.024377 0.041944 0.062298 0.090374 0.131984 0.192265 0.262438 99.165543
2 347 0.011360 0.016159 0.023100 0.039728 0.071291 0.105294 0.133496 0.168859 0.214882 0.269927 0.324992 98.620911
2 348 0.008475 0.014379 0.021320 0.034479 0.061623 0.097892 0.130526 0.165754 0.212106 0.274248 0.339945 98.639259
2 349 0.001118 0.001819 0.002952 0.005942 0.014358 0.031118 0.053793 0.084719 0.128964 0.195805 0.273100 99.206314
2 350 0.008504 0.013209 0.019640 0.034391 0.065682 0.106385 0.142576 0.182825 0.235029 0.302077 0.368226 98.521454
2 351 0.029510 0.051004 0.071691 0.103240 0.153490 0.198288 0.223184 0.248339 0.285511 0.332936 0.379984 97.922829
2 352 0.003877 0.005723 0.008323 0.015830 0.036300 0.070279 0.105911 0.147031 0.200496 0.270279 0.336959 98.798996
2 353 0.002144 0.003467 0.005714 0.011696 0.027000 0.051593 0.079799 0.117237 0.169900 0.240323 0.312874 98.978256
2 354 0.025173 0.032063 0.041659 0.067901 0.112747 0.150937 0.176234 0.212614 0.263756 0.323870 0.381155 98.211891
2 355 0.010830 0.020777 0.030379 0.045382 0.081387 0.137221 0.185680 0.224342 0.269951 0.332788 0.394097 98.267166
2 356 0.001055 0.001742 0.002885 0.006120 0.015952 0.036026 0.062769 0.097639 0.147432 0.224095 0.311604 99.092682
2 357 0.005612 0.008526 0.013189 0.024811 0.049484 0.081876 0.113805 0.154795 0.211038 0.282832 0.356037 98.697998
2 358 0.031339 0.043610 0.053551 0.077914 0.123845 0.168470 0.196094 0.230406 0.283407 0.348732 0.410147 98.032486
2 359 0.014549 0.022320 0.030956 0.048020 0.080030 0.118429 0.151325 0.190598 0.246553 0.318712 0.392910 98.385605
2 360 0.015655 0.019299 0.024523 0.040060 0.067103 0.094600 0.118621 0.152783 0.198739 0.251916 0.305191 98.711510
2 361 0.004088 0.007171 0.010931 0.017818 0.033209 0.059187 0.087041 0.115972 0.153513 0.210935 0.277991 99.022148
2 362 0.014873 0.022666 0.030116 0.043667 0.066140 0.091620 0.112002 0.133580 0.160210 0.196050 0.235232 98.893845
2 363 0.008403 0.012530 0.017151 0.027285 0.045504 0.065536 0.081321 0.100385 0.127936 0.166532 0.208816 99.138603
2 364 0.001004 0.001729 0.002657 0.004637 0.009536 0.018957 0.031547 0.047484 0.069367 0.104338 0.147873 99.560867
2 365 0.001864 0.002441 0.003393 0.006459 0.013133 0.021615 0.030587 0.044548 0.066269 0.097441 0.134105 99.578148
2 366 0.000853 0.001451 0.002137 0.003469 0.006440 0.011631 0.018104 0.026413 0.038451 0.059328 0.088640 99.743088
2 367 0.001839 0.002754 0.003790 0.006226 0.011413 0.019170 0.027567 0.038558 0.054463 0.079831 0.112739 99.641647
2 368 0.002335 0.003410 0.004567 0.007260 0.012778 0.020743 0.029084 0.039993 0.055619 0.079854 0.110118 99.634239
2 369 0.004048 0.006023 0.008030 0.012159 0.020148 0.031515 0.043095 0.056768 0.073340 0.096981 0.124890 99.523003
2 370 0.003102 0.004727 0.006565 0.010342 0.017686 0.027223 0.036683 0.048088 0.062573 0.082923 0.105244 99.594841
2 371 0.007259 0.011695 0.015084 0.020076 0.029190 0.044474 0.059654 0.073842 0.089483 0.116301 0.151764 99.381180
3 4 0.000000 0.000000 0.000000 0.000000 0.000000 0.000000 0.000000 0.000000 0.000000 0.000000 0.000000 0.000000
3 5 3.057657 31.953949 15.354165 18.534798 5.780791 7.135952 7.640196 4.118032 1.717303 1.135574 0.213251 3.358332
3 6 4.356824 28.947079 9.799790 11.799601 7.661368 13.144088 10.830092 5.616948 2.425407 1.449646 0.296344 3.672814
3 7 7.361795 27.788931 11.499398 13.531178 7.192513 10.635339 8.326119 4.848935 2.655911 1.952045 0.684931 3.522903
3 8 8.231426 28.364626 9.753707 11.500078 8.025350 10.917515 8.512397 5.498081 2.930050 2.040517 0.801153 3.425099
3 9 0.222583 0.641103 0.839344 1.845273 5.001348 15.295535 28.029167 15.415901 9.688576 6.507326 4.638892 11.874952
3 10 0.367896 0.820498 1.189645 2.421023 6.194597 13.983804 24.299938 14.674971 10.245148 7.262774 5.931364 12.608340
3 11 0.407617 1.015574 2.229315 4.939281 6.677870 7.916555 13.939680 11.552654 12.146232 10.068930 9.631605 19.474688
3 12 0.135092 0.365318 0.630081 1.098214 1.992162 4.006736 9.838875 9.760289 13.236178 13.088265 14.629987 31.218805
3 13 0.034091 0.070794 0.111335 0.205262 0.378484 0.795487 2.281776 2.764827 4.613836 5.839890 9.286605 73.617615
3 14 0.023389 0.053465 0.083474 0.140751 0.228457 0.422496 1.080948 1.199863 1.880516 2.515182 4.617947 87.753510
3 15 0.005919 0.011990 0.020752 0.038791 0.069429 0.127085 0.222964 0.389083 0.663043 1.162339 1.992754 95.295853
3 16 0.030263 0.067088 0.136228 0.323895 0.783949 1.619856 2.881083 4.923855 8.335102 12.564842 15.639249 52.694588
3 17 0.039883 0.090451 0.160128 0.309005 0.655168 1.348345 2.460881 4.331003 7.855567 13.778631 19.941130 49.029808
3 18 0.002033 0.004063 0.007035 0.015038 0.030625 0.062838 0.123424 0.256078 0.536015 1.172183 2.549786 95.240883
3 19 0.003420 0.007320 0.015198 0.038075 0.096774 0.231698 0.507181 1.060035 2.060835 3.742172 6.189690 86.047600
3 20 0.030890 0.092972 0.240578 0.628061 1.685856 3.815456 7.063392 11.194170 16.067326 19.064087 17.444342 22.672871
3 21 0.005793 0.016073 0.034280 0.076223 0.197653 0.532080 1.236800 2.569442 5.189863 9.984644 16.424707 63.732441
3 22 0.000943 0.001747 0.003123 0.007364 0.016534 0.036965 0.081006 0.182551 0.397717 0.869692 1.875607 96.526756
3 23 0.006850 0.015553 0.033611 0.085580 0.223871 0.519072 1.043663 2.006562 3.820362 6.849979 10.824024 74.570869
3 24 0.036565 0.129309 0.297377 0.586354 1.298643 3.011475 5.850001 9.087523 12.407660 14.823294 15.106231 37.365566
3 25 0.004105 0.008561 0.017716 0.045504 0.122090 0.287736 0.579600 1.130190 2.191523 4.043804 6.707986 84.861183
3 26 0.001586 0.002825 0.005247 0.012742 0.030136 0.066521 0.137641 0.288543 0.591928 1.158349 2.134975 95.569511
3 27 0.007443 0.014737 0.027917 0.061555 0.150899 0.326088 0.595307 1.079765 1.963491 3.309776 4.896277 87.566742
3 28 0.007147 0.024588 0.058395 0.105724 0.208213 0.450278 0.833879 1.333871 2.038855 3.102400 4.420495 87.416153
3 29 0.001236 0.002220 0.003848 0.007924 0.017816 0.039131 0.074855 0.139829 0.259909 0.480079 0.835794 98.137352
3 30 0.000945 0.001629 0.002815 0.006120 0.014542 0.031118 0.057816 0.111328 0.221785 0.426650 0.756437 98.368820
3 31 0.003763 0.007540 0.014029 0.028604 0.060669 0.118899 0.208812 0.374471 0.675073 1.152893 1.808861 95.546387
3 32 0.005865 0.009407 0.014313 0.026387 0.051202 0.090849 0.143008 0.230884 0.379127 0.611471 0.933842 97.503647
3 33 0.002257 0.004390 0.006918 0.011231 0.019528 0.034982 0.056294 0.087532 0.137139 0.226011 0.367094 99.046623
3 34 0.002441 0.004843 0.008097 0.014000 0.025391 0.046734 0.076021 0.119491 0.189869 0.315776 0.514228 98.683105
3 35 0.005761 0.012007 0.019468 0.028785 0.043504 0.070524 0.108103 0.162827 0.244464 0.376478 0.574741 98.353340
3 36 0.006213 0.010731 0.015845 0.024719 0.040194 0.064245 0.091461 0.125074 0.170136 0.242293 0.345560 98.863533
3 37 0.006340 0.010872 0.015628 0.023162 0.034936 0.052593 0.072218 0.096497 0.128219 0.178941 0.251215 99.129379
3 38 0.005068 0.008146 0.011607 0.018476 0.031084 0.050468 0.071902 0.098630 0.134174 0.190215 0.267521 99.112717
3 39 0.009685 0.017973 0.026030 0.035114 0.046976 0.064867 0.083817 0.105001 0.132180 0.176749 0.240888 99.060722
3 40 0.005433 0.010436 0.015350 0.021067 0.030814 0.048870 0.069455 0.089212 0.111130 0.150547 0.207805 99.239883
3 41 0.003034 0.005720 0.008547 0.012528 0.020161 0.033486 0.048926 0.065746 0.085965 0.118883 0.163627 99.433380
3 42 0.004047 0.006557 0.009392 0.014416 0.023127 0.035171 0.047391 0.061752 0.080295 0.108480 0.144504 99.464867
3 43 0.003650 0.005537 0.007454 0.011426 0.019063 0.029670 0.040209 0.052663 0.068951 0.093381 0.123962 99.544037
3 44 0.003953 0.005983 0.007755 0.011291 0.018077 0.027346 0.036182 0.046792 0.061479 0.083875 0.112531 99.584732
3 45 0.003481 0.005358 0.007103 0.010308 0.016234 0.024608 0.032712 0.041837 0.053756 0.072492 0.097147 99.634964
3 46 0.002130 0.003636 0.005155 0.007598 0.012309 0.019554 0.027056 0.035156 0.045491 0.061730 0.082869 99.697319
3 47 0.002225 0.003658 0.005226 0.007729 0.011968 0.018210 0.024897 0.032358 0.041327 0.055331 0.073989 99.723083
3 48 0.003544 0.005329 0.006569 0.009141 0.014632 0.022377 0.029245 0.036666 0.046765 0.063051 0.083939 99.678741
3 49 0.002698 0.004491 0.006228 0.008976 0.013977 0.021009 0.027674 0.034530 0.042911 0.056140 0.072512 99.708855
3 50 0.003065 0.004360 0.005377 0.007755 0.012521 0.018857 0.024597 0.031167 0.039898 0.053417 0.070277 99.728706
3 51 0.001530 0.002596 0.003636 0.005387 0.008830 0.014112 0.019726 0.026639 0.036779 0.054009 0.078496 99.748260
3 52 0.001927 0.003058 0.004164 0.006239 0.010341 0.016512 0.023196 0.031696 0.043837 0.063479 0.090663 99.704887
3 53 0.001812 0.002714 0.003629 0.005589 0.009402 0.014576 0.019791 0.026128 0.034545 0.047302 0.063195 99.771317
3 54 0.001515 0.002424 0.003297 0.004945 0.008184 0.012795 0.017444 0.022990 0.030504 0.042775 0.059080 99.794044
3 55 0.001026 0.001723 0.002479 0.003916 0.006918 0.011684 0.017012 0.023918 0.034265 0.052059 0.077423 99.767578
3 56 0.002298 0.003625 0.004891 0.007292 0.012080 0.019186 0.026689 0.036157 0.049529 0.070644 0.098703 99.668907
3 57 0.002219 0.003363 0.004519 0.006884 0.011526 0.017859 0.023982 0.031151 0.040781 0.055593 0.073824 99.728302
3 58 0.002702 0.003851 0.004942 0.007465 0.012252 0.018120 0.023390 0.030183 0.039989 0.055092 0.073930 99.728081
3 59 0.002104 0.003799 0.005310 0.007530 0.012193 0.019895 0.027762 0.036089 0.047333 0.066608 0.092479 99.678894
3 60 0.002612 0.004218 0.006119 0.009579 0.015840 0.024922 0.034404 0.045432 0.059466 0.081137 0.108582 99.607689
3 61 0.005341 0.009173 0.012577 0.017816 0.027739 0.043035 0.058822 0.077026 0.101966 0.141289 0.193467 99.311752
3 62 0.004901 0.007602 0.010486 0.016381 0.027487 0.042316 0.056143 0.072544 0.095215 0.129033 0.170273 99.367615
3 63 0.001744 0.002952 0.004295 0.006937 0.012545 0.021921 0.032674 0.046059 0.065285 0.096814 0.139565 99.569214
3 64 0.001400 0.002634 0.004128 0.007047 0.014116 0.027040 0.042541 0.062594 0.094842 0.150812 0.228268 99.364578
3 65 0.007411 0.012767 0.017555 0.025217 0.040990 0.067136 0.096061 0.131080 0.180777 0.257754 0.357732 98.805527
3 66 0.003812 0.006725 0.009923 0.015273 0.026222 0.044332 0.064126 0.086522 0.117370 0.166482 0.229687 99.229523
3 67 0.004741 0.008311 0.011876 0.017453 0.028359 0.046798 0.068084 0.093993 0.131421 0.191785 0.273759 99.123421
3 68 0.007692 0.011905 0.016888 0.027408 0.049783 0.084733 0.123544 0.173236 0.244200 0.345086 0.463030 98.452499
3 69 0.010734 0.019963 0.030646 0.046167 0.075944 0.123208 0.171841 0.222266 0.285526 0.373190 0.472393 98.168121
3 70 0.012918 0.019935 0.029505 0.050425 0.092361 0.148955 0.202399 0.262777 0.337891 0.429495 0.522266 97.891068
3 71 0.008597 0.017018 0.029018 0.049602 0.092828 0.165844 0.246262 0.325746 0.413610 0.526420 0.643866 97.481194
3 72 0.017004 0.031517 0.050820 0.082927 0.142550 0.229460 0.317740 0.405584 0.499065 0.609377 0.723492 96.890465
3 73 0.007243 0.012235 0.018767 0.031428 0.057130 0.099779 0.149827 0.211461 0.294911 0.413783 0.554624 98.148811
3 74 0.005250 0.009147 0.014218 0.024028 0.044950 0.081329 0.124477 0.177581 0.253094 0.367189 0.507585 98.391151
3 75 0.009878 0.019572 0.029964 0.042707 0.066566 0.109132 0.156083 0.204876 0.269075 0.372874 0.509829 98.209450
3 76 0.010337 0.017364 0.025399 0.039376 0.065229 0.104041 0.143702 0.189920 0.253869 0.351946 0.477922 98.320892
3 77 0.010970 0.014322 0.018665 0.031017 0.053957 0.082115 0.110576 0.154060 0.220629 0.312586 0.424239 98.566856
3 78 0.005292 0.008087 0.011817 0.020405 0.036993 0.060649 0.087203 0.126394 0.187511 0.279888 0.400898 98.774864
3 79 0.004322 0.006939 0.009944 0.016653 0.031388 0.056286 0.086360 0.128999 0.196609 0.306334 0.454995 98.701172
3 80 0.003810 0.006522 0.009972 0.016735 0.029997 0.051126 0.076432 0.111836 0.166332 0.254359 0.376626 98.896255
3 81 0.001494 0.002822 0.004582 0.007910 0.015368 0.029384 0.047957 0.074072 0.116149 0.191188 0.303006 99.206070
3 82 0.002254 0.003875 0.005978 0.010345 0.019774 0.036343 0.057492 0.087453 0.134619 0.214185 0.328392 99.099281
3 83 0.005871 0.009885 0.014040 0.021540 0.036481 0.059727 0.085751 0.120666 0.174664 0.261180 0.378836 98.831352
3 84 0.005582 0.008499 0.011786 0.018976 0.033120 0.053253 0.074695 0.104218 0.149090 0.218179 0.309725 99.012878
3 85 0.002319 0.003459 0.005117 0.009577 0.019994 0.036166 0.054383 0.080863 0.124488 0.194283 0.285400 99.183952
3 86 0.004827 0.008592 0.012994 0.020695 0.035683 0.059602 0.087119 0.122293 0.173798 0.253603 0.359728 98.861069
3 87 0.004634 0.008199 0.012807 0.020964 0.036804 0.062298 0.091356 0.126654 0.175411 0.250869 0.349535 98.860466
3 88 0.004480 0.007277 0.010469 0.016865 0.030137 0.051450 0.075418 0.105809 0.150064 0.218400 0.307611 99.022018
3 89 0.005797 0.010291 0.015686 0.024771 0.042171 0.069336 0.098973 0.133899 0.183098 0.259163 0.359112 98.797699
3 90 0.010795 0.019628 0.027442 0.038181 0.060899 0.099077 0.137458 0.176283 0.231074 0.319745 0.433668 98.445747
3 91 0.008306 0.015035 0.022651 0.034321 0.057397 0.096185 0.138849 0.184557 0.244556 0.336725 0.452896 98.408524
3 92 0.008680 0.017301 0.027669 0.041327 0.067518 0.113762 0.165837 0.219534 0.289331 0.397027 0.533318 98.118690
3 93 0.016690 0.029028 0.040890 0.058024 0.091692 0.146530 0.201613 0.254569 0.319286 0.413543 0.524531 97.903603
3 94 0.013390 0.025124 0.039063 0.059004 0.096244 0.154773 0.214613 0.272817 0.341734 0.434060 0.534080 97.815102
3 95 0.016744 0.027727 0.040465 0.063180 0.108186 0.173279 0.234704 0.294520 0.364239 0.451332 0.538112 97.687515
3 96 0.019288 0.032649 0.047846 0.073545 0.122210 0.188499 0.246787 0.301411 0.366459 0.447308 0.527397 97.626602
3 97 0.022474 0.038048 0.056127 0.085673 0.137665 0.204173 0.260055 0.310887 0.371907 0.450184 0.530555 97.532249
3 98 0.030067 0.053294 0.073552 0.097943 0.140766 0.200925 0.252779 0.298923 0.358436 0.440413 0.530952 97.521957
3 99 0.021502 0.037120 0.052418 0.073635 0.112644 0.171820 0.227751 0.278164 0.337788 0.418883 0.508446 97.759827
3 100 0.023906 0.041374 0.057042 0.077926 0.117216 0.176503 0.230221 0.276258 0.331362 0.408673 0.495226 97.764290
3 101 0.027229 0.050026 0.071137 0.093833 0.129779 0.180290 0.224633 0.262828 0.311030 0.380852 0.463488 97.804871
3 102 0.031458 0.047826 0.057673 0.074430 0.108242 0.157412 0.199427 0.237084 0.285473 0.354338 0.432331 98.014305
3 103 0.012872 0.025376 0.037216 0.050354 0.076770 0.123925 0.170852 0.208731 0.254445 0.330092 0.425941 98.283424
3 104 0.015828 0.031333 0.042509 0.052238 0.074399 0.116725 0.159284 0.194729 0.240086 0.316071 0.414609 98.342194
3 105 0.007668 0.013302 0.019596 0.029762 0.049463 0.078960 0.107291 0.134746 0.170570 0.225029 0.292392 98.871216
3 106 0.010319 0.013744 0.017026 0.026128 0.044401 0.067792 0.090068 0.119669 0.163282 0.220779 0.285295 98.941498
3 107 0.003592 0.005898 0.008723 0.014798 0.028551 0.049519 0.071295 0.097982 0.138439 0.198880 0.271483 99.110840
3 108 0.007099 0.010724 0.014201 0.021738 0.037594 0.060701 0.082919 0.108189 0.143985 0.197746 0.263666 99.051437
3 109 0.009855 0.017442 0.024532 0.034080 0.050358 0.073755 0.096101 0.118873 0.149052 0.194824 0.252537 98.978592
3 110 0.008653 0.012859 0.016572 0.023979 0.038029 0.058361 0.078510 0.101712 0.134157 0.184734 0.250883 99.091553
3 111 0.005689 0.009238 0.012371 0.017871 0.028950 0.046319 0.064666 0.086329 0.116960 0.164626 0.226035 99.220947
3 112 0.004699 0.007924 0.011736 0.018034 0.029384 0.047367 0.067273 0.089590 0.117813 0.162588 0.222352 99.221237
3 113 0.005936 0.010763 0.014905 0.020009 0.029647 0.046345 0.064528 0.084206 0.110873 0.155730 0.218424 99.238632
3 114 0.004947 0.007539 0.010314 0.015673 0.025463 0.039781 0.054443 0.072019 0.096350 0.136263 0.191591 99.345612
3 115 0.004152 0.006778 0.009332 0.013761 0.022571 0.036836 0.052149 0.070399 0.096490 0.139941 0.200460 99.347130
3 116 0.005091 0.008035 0.010939 0.016193 0.026266 0.042444 0.060503 0.082787 0.113984 0.164194 0.233709 99.235855
3 117 0.004960 0.008470 0.012377 0.018798 0.030495 0.049414 0.071564 0.099247 0.137603 0.199286 0.286180 99.081604
3 118 0.004318 0.007284 0.010396 0.015884 0.026429 0.044302 0.065167 0.091707 0.130010 0.194940 0.290116 99.119446
3 119 0.003307 0.006563 0.010482 0.015965 0.026586 0.046345 0.071516 0.103759 0.150587 0.230672 0.349194 98.985023
3 120 0.005029 0.008401 0.012298 0.019925 0.036203 0.064348 0.098083 0.142286 0.207270 0.309225 0.442339 98.654594
3 121 0.005550 0.009577 0.014581 0.024263 0.044968 0.080730 0.123971 0.179304 0.255525 0.369395 0.510754 98.381386
3 122 0.002552 0.005144 0.008612 0.015255 0.031667 0.064345 0.104694 0.153005 0.222412 0.337706 0.488945 98.565659
3 123 0.010312 0.018207 0.027373 0.043677 0.077435 0.132707 0.191780 0.258133 0.343228 0.465045 0.608984 97.823120
3 124 0.026747 0.046862 0.067664 0.102094 0.166330 0.249915 0.318732 0.385764 0.472847 0.594639 0.725898 96.842506
3 125 0.038022 0.065809 0.089205 0.116387 0.156559 0.215986 0.274549 0.337661 0.419115 0.545251 0.710883 97.030571
3 126 0.009278 0.019809 0.031309 0.045387 0.074751 0.131980 0.195834 0.257733 0.338073 0.480672 0.677960 97.737213
3 127 0.030091 0.043444 0.056688 0.081740 0.120778 0.170671 0.220264 0.283412 0.367828 0.492477 0.655791 97.476814
3 128 0.012575 0.022106 0.033648 0.055735 0.100485 0.171838 0.251872 0.356258 0.511863 0.755235 1.078708 96.649673
3 129 0.003845 0.007272 0.011883 0.021119 0.042765 0.084483 0.140642 0.219320 0.338599 0.531020 0.794863 97.804192
3 130 0.004136 0.005905 0.009073 0.018497 0.038517 0.065666 0.096394 0.146877 0.229762 0.356518 0.527751 98.500900
3 131 0.009254 0.015594 0.023554 0.041125 0.077324 0.131002 0.194040 0.290634 0.449233 0.698370 1.037103 97.032768
3 132 0.002695 0.005706 0.010672 0.021446 0.049540 0.109459 0.201580 0.350237 0.616543 1.086481 1.760159 95.785484
3 133 0.001677 0.002477 0.003895 0.008424 0.020093 0.041078 0.071391 0.127681 0.234424 0.421649 0.694404 98.372810
3 134 0.002717 0.004256 0.006564 0.012548 0.025157 0.045059 0.071055 0.114167 0.187364 0.312286 0.502713 98.716110
3 135 0.002293 0.005275 0.009978 0.019245 0.043879 0.099832 0.187943 0.326974 0.573421 1.012142 1.648968 96.070053
3 136 0.001294 0.002222 0.003884 0.008557 0.021200 0.048534 0.095518 0.187005 0.370137 0.720513 1.271173 97.269966
3 137 0.000903 0.001478 0.002288 0.004379 0.008750 0.016122 0.026667 0.045770 0.081347 0.149829 0.267668 99.394806
3 138 0.001348 0.002437 0.004067 0.007759 0.015718 0.030682 0.054482 0.098782 0.183046 0.343374 0.616158 98.642143
3 139 0.001544 0.003699 0.007511 0.015480 0.036715 0.089538 0.189354 0.377729 0.745739 1.437070 2.504998 94.590622
3 140 0.000877 0.001385 0.002251 0.004850 0.011119 0.022916 0.042345 0.082999 0.168284 0.336359 0.619154 98.707458
3 141 0.000323 0.000603 0.001053 0.002124 0.004449 0.008813 0.016122 0.030388 0.058948 0.120066 0.240541 99.516571
3 142 0.000758 0.001531 0.002899 0.006327 0.015369 0.036106 0.076208 0.166748 0.375643 0.813978 1.574199 96.930229
3 143 0.001414 0.002204 0.003664 0.008293 0.020105 0.042268 0.079742 0.164229 0.353461 0.715323 1.280100 97.329201
3 144 0.000503 0.000882 0.001511 0.003136 0.006648 0.012788 0.022457 0.041604 0.079746 0.158107 0.303549 99.369064
3 145 0.000627 0.001211 0.002138 0.004565 0.011447 0.027083 0.054124 0.107272 0.223809 0.471169 0.898284 98.198273
3 146 0.004614 0.009887 0.018178 0.034492 0.072915 0.150440 0.277910 0.515265 0.968907 1.733835 2.788265 93.425293
3 147 0.002282 0.003942 0.006895 0.015835 0.041448 0.091353 0.166840 0.308163 0.589331 1.067983 1.696196 96.009735
3 148 0.000772 0.001661 0.003169 0.006825 0.017522 0.043039 0.087591 0.167077 0.319091 0.606095 1.039647 97.707512
3 149 0.015423 0.039545 0.079029 0.142985 0.278853 0.504631 0.787874 1.174229 1.761668 2.540479 3.360378 89.314911
3 150 0.027718 0.059787 0.104512 0.183951 0.356450 0.637563 0.959638 1.350415 1.879739 2.550116 3.242903 88.647209
3 151 0.006400 0.010835 0.016521 0.032013 0.077985 0.171658 0.307543 0.519126 0.859950 1.333684 1.819511 94.844780
3 152 0.014676 0.031113 0.056355 0.113721 0.267051 0.529941 0.792597 1.042860 1.367944 1.832613 2.329313 91.621819
3 153 0.116992 0.393876 0.703284 0.776522 0.875475 1.189856 1.532386 1.770575 2.045248 2.457941 2.961722 85.176125
3 154 0.050403 0.088564 0.125242 0.198265 0.376991 0.683213 0.986575 1.241531 1.510554 1.882161 2.258769 90.597740
3 155 0.012242 0.026589 0.048655 0.090757 0.192772 0.375641 0.589462 0.823992 1.129171 1.525149 1.909415 93.276154
3 156 0.125074 0.162726 0.210070 0.346205 0.588153 0.822650 0.995802 1.227931 1.541136 1.864170 2.148229 89.967857
3 157 0.128742 0.207287 0.285302 0.418347 0.632307 0.874431 1.069276 1.280526 1.547790 1.833626 2.087112 89.635254
3 158 0.047991 0.097934 0.144401 0.195597 0.300314 0.477763 0.662382 0.842955 1.071132 1.386490 1.735217 93.037827
3 159 0.041643 0.076400 0.117293 0.178616 0.284482 0.439710 0.603306 0.781436 0.998696 1.281087 1.597951 93.599380
3 160 0.024747 0.046798 0.076116 0.120326 0.194731 0.306570 0.434922 0.589491 0.792697 1.074156 1.417129 94.922318
3 161 0.064255 0.099453 0.127832 0.188988 0.310253 0.480450 0.649116 0.852973 1.131952 1.485413 1.851042 92.758270
3 162 0.057680 0.117494 0.194635 0.302290 0.456138 0.646253 0.811879 0.970172 1.169903 1.434655 1.729259 92.109642
3 163 0.043529 0.089566 0.141794 0.211494 0.362539 0.663256 1.039745 1.408448 1.771728 2.197124 2.623767 89.447006
3 164 0.123392 0.231846 0.343624 0.500545 0.777248 1.148855 1.451963 1.687741 1.938303 2.252416 2.568378 86.975685
3 165 0.181546 0.462835 0.690581 0.800259 0.914984 1.143638 1.376017 1.588199 1.867668 2.264721 2.767615 85.941933
3 166 0.037864 0.097164 0.188801 0.324838 0.613637 1.150136 1.752044 2.248158 2.718605 3.310906 3.905905 83.651939
3 167 0.096168 0.190572 0.296774 0.491690 0.947762 1.717668 2.545958 3.365066 4.197918 4.961186 5.447755 75.741486
3 168 0.227774 0.534078 0.865285 1.313793 2.131405 3.144925 3.811028 4.286854 4.923011 5.591093 5.985344 67.185410
3 169 0.028932 0.062119 0.127453 0.338893 1.056670 2.444318 3.832832 5.052208 6.167416 6.913732 6.905530 67.069893
3 170 0.041757 0.112143 0.266158 0.696071 2.013936 4.195263 5.785722 6.567864 7.160714 7.500018 7.242670 58.417683
3 171 2.943510 5.351171 6.273008 7.081363 7.922284 7.891559 6.816677 5.843648 5.426225 5.086805 4.628942 34.734806
3 172 0.044919 0.160319 0.441589 1.210387 3.437759 6.797091 8.642838 8.936731 9.133087 9.204314 8.479233 43.511734
3 173 0.004041 0.007055 0.014932 0.050427 0.231920 0.894665 2.548135 5.605443 8.962136 10.745542 10.168599 60.767101
3 174 0.321250 1.083390 2.657350 5.103488 8.145945 10.088391 10.251072 9.482743 8.620522 7.527974 6.358771 30.359100
3 175 0.147152 0.820318 2.430380 4.482188 8.016597 12.380949 13.881394 11.933933 10.013469 8.393449 6.558526 20.941648
3 176 0.002633 0.005190 0.010936 0.030702 0.117136 0.439461 1.315213 3.215714 6.407592 10.420744 12.881237 65.153442
3 177 0.004387 0.009444 0.023993 0.080458 0.290192 0.776560 1.586617 2.984658 5.271869 8.111588 10.485382 70.374855
3 178 0.302599 0.513032 0.942015 2.161022 4.392662 6.250673 7.427263 8.706713 9.755230 9.525849 8.354589 41.668354
3 179 0.018307 0.063820 0.149797 0.295518 0.730276 1.704513 3.054562 4.707248 7.131218 9.997929 11.798965 60.347851
3 180 0.001948 0.003256 0.006325 0.018561 0.066250 0.192515 0.425090 0.866392 1.685779 3.054489 4.853322 88.826073
3 181 0.007038 0.016554 0.035131 0.078024 0.188610 0.388060 0.647834 1.032655 1.666229 2.589770 3.701008 89.649086
3 182 0.057989 0.138564 0.248285 0.424606 0.767198 1.266978 1.797262 2.386867 3.102216 3.842910 4.542645 81.424484
3 183 0.005078 0.010714 0.020178 0.043560 0.110550 0.247026 0.436475 0.721292 1.213146 1.991934 3.012541 92.187508
3 184 0.000892 0.001490 0.002616 0.006494 0.019324 0.049275 0.099556 0.190352 0.361482 0.654973 1.076871 97.536674
3 185 0.009374 0.024516 0.046458 0.075680 0.132943 0.225320 0.328118 0.453066 0.645185 0.939499 1.340588 95.779251
3 186 0.020839 0.040714 0.061875 0.097483 0.168384 0.266025 0.371293 0.526325 0.789961 1.187440 1.704839 94.764824
3 187 0.001143 0.002129 0.003981 0.009779 0.029023 0.071550 0.133760 0.232475 0.410993 0.705686 1.102318 97.297165
3 188 0.001942 0.003755 0.006338 0.012088 0.026337 0.053821 0.091577 0.144290 0.226029 0.355230 0.536798 98.541794
3 189 0.010008 0.020614 0.034034 0.051520 0.076268 0.107711 0.143155 0.196507 0.283411 0.418720 0.615158 98.042892
3 190 0.004342 0.008540 0.013990 0.024391 0.048569 0.091976 0.145069 0.216176 0.329347 0.510375 0.760494 97.846725
3 191 0.001329 0.002348 0.003777 0.006927 0.014357 0.029587 0.053803 0.093420 0.160742 0.275198 0.446540 98.911972
3 192 0.002083 0.003287 0.004988 0.009097 0.017796 0.031738 0.049043 0.074095 0.112827 0.174215 0.262711 99.258118
3 193 0.004744 0.009033 0.014196 0.021850 0.034700 0.055126 0.080310 0.114935 0.167112 0.250858 0.375166 98.871964
3 194 0.001503 0.003019 0.005100 0.008768 0.016715 0.032575 0.056527 0.094204 0.157816 0.269888 0.443183 98.910698
3 195 0.001364 0.002296 0.003475 0.005743 0.010197 0.017791 0.028081 0.043635 0.068774 0.113772 0.186169 99.518707
3 196 0.002014 0.003037 0.004277 0.007096 0.012756 0.021124 0.030807 0.044683 0.066642 0.103196 0.156062 99.548302
3 197 0.002546 0.004536 0.006865 0.010586 0.017197 0.028647 0.044578 0.068381 0.104640 0.164138 0.252993 99.294891
3 198 0.001603 0.002880 0.004175 0.006316 0.010878 0.019513 0.031341 0.048541 0.076858 0.129814 0.215356 99.452728
3 199 0.001356 0.002173 0.003109 0.004943 0.008473 0.013996 0.020425 0.029077 0.042273 0.066270 0.104153 99.703751
3 200 0.002050 0.003147 0.004337 0.006760 0.011475 0.019067 0.028526 0.041816 0.061536 0.094840 0.144376 99.582069
3 201 0.001488 0.002758 0.004226 0.006550 0.011096 0.019766 0.031998 0.049464 0.075905 0.123743 0.201074 99.471931
3 202 0.002134 0.003458 0.004770 0.007039 0.011032 0.017506 0.025255 0.035675 0.050536 0.076912 0.118295 99.647385
3 203 0.001857 0.003202 0.004506 0.006646 0.010641 0.016838 0.023505 0.031522 0.042673 0.062407 0.091689 99.704514
3 204 0.001986 0.003258 0.004782 0.007415 0.011899 0.019068 0.028248 0.040880 0.058182 0.086969 0.130482 99.606827
3 205 0.001433 0.002416 0.003478 0.005522 0.009775 0.016921 0.025821 0.038343 0.057769 0.091590 0.142851 99.604080
3 206 0.002514 0.004028 0.005564 0.008252 0.012856 0.019345 0.026265 0.035231 0.047524 0.067980 0.097481 99.672958
3 207 0.003163 0.004720 0.006085 0.008899 0.014241 0.021794 0.029486 0.039359 0.053247 0.076147 0.108121 99.634735
3 208 0.002294 0.003928 0.005618 0.008512 0.013995 0.022644 0.032634 0.045709 0.065060 0.098013 0.146836 99.554756
3 209 0.002232 0.003578 0.004892 0.007339 0.012144 0.019833 0.028726 0.040303 0.056628 0.083977 0.123112 99.617233
3 210 0.002470 0.004034 0.005675 0.008636 0.013972 0.021389 0.028818 0.037706 0.049373 0.068592 0.094513 99.664818
3 211 0.002895 0.004601 0.006332 0.009751 0.016321 0.025892 0.035960 0.048175 0.064039 0.089091 0.122310 99.574631
3 212 0.001351 0.002447 0.003903 0.006682 0.012532 0.021627 0.031775 0.044621 0.063237 0.093924 0.135639 99.582268
3 213 0.004002 0.006378 0.008531 0.012060 0.018366 0.027682 0.037968 0.050764 0.067079 0.091938 0.124658 99.550575
3 214 0.003663 0.005565 0.007685 0.012099 0.020349 0.030980 0.040602 0.051452 0.065307 0.087112 0.114463 99.560722
3 215 0.004520 0.009074 0.013078 0.016782 0.023493 0.036765 0.051879 0.066396 0.082915 0.112932 0.156622 99.425545
3 216 0.003818 0.007473 0.011393 0.016055 0.023798 0.036741 0.051093 0.066589 0.085701 0.117785 0.162433 99.417114
3 217 0.004370 0.007005 0.009484 0.013684 0.021583 0.033620 0.045838 0.060084 0.078785 0.107845 0.144340 99.473366
3 218 0.003950 0.006544 0.009251 0.013780 0.021914 0.033542 0.044948 0.058111 0.075319 0.101742 0.134582 99.496315
3 219 0.003874 0.006420 0.009205 0.014005 0.023443 0.037435 0.051490 0.067106 0.086564 0.115152 0.148925 99.436378
3 220 0.005723 0.008724 0.011476 0.016555 0.026572 0.040459 0.053646 0.069070 0.089445 0.118431 0.151498 99.408409
3 221 0.005460 0.008951 0.012634 0.018525 0.029172 0.043085 0.055968 0.070137 0.087770 0.112178 0.138928 99.417191
3 222 0.003366 0.005467 0.008064 0.012739 0.021792 0.033870 0.045411 0.057411 0.070605 0.088317 0.106915 99.546043
3 223 0.002456 0.004243 0.006138 0.009284 0.016077 0.025914 0.035364 0.045061 0.056879 0.073754 0.091650 99.633179
3 224 0.001950 0.002991 0.004242 0.006794 0.011975 0.018357 0.024331 0.031633 0.041081 0.053853 0.067227 99.735573
3 225 0.001568 0.002414 0.003300 0.005083 0.008780 0.013365 0.017673 0.023116 0.030460 0.040560 0.051226 99.802452
3 226 0.001437 0.002136 0.002905 0.004568 0.008016 0.012028 0.015637 0.020410 0.026992 0.035998 0.045321 99.824547
3 227 0.001555 0.002348 0.003124 0.004745 0.008216 0.012347 0.015923 0.020460 0.026757 0.035665 0.044989 99.823868
3 228 0.001371 0.002188 0.003027 0.004557 0.007711 0.011652 0.015301 0.019803 0.025807 0.034555 0.044081 99.829948
3 229 0.001516 0.002163 0.002837 0.004459 0.007927 0.011918 0.015309 0.019878 0.026498 0.035999 0.046143 99.825356
3 230 0.001498 0.002471 0.003366 0.004920 0.008298 0.012836 0.017163 0.022476 0.030051 0.041587 0.054879 99.800453
3 231 0.001344 0.002027 0.002735 0.004271 0.007717 0.012326 0.016699 0.022086 0.029601 0.040907 0.053618 99.806664
3 232 0.001618 0.002695 0.003819 0.005750 0.009905 0.015592 0.021186 0.027761 0.036704 0.050114 0.065437 99.759415
3 233 0.001925 0.002888 0.003864 0.005943 0.010558 0.016444 0.021888 0.028667 0.038408 0.052524 0.067903 99.748985
3 234 0.001870 0.003119 0.004478 0.006811 0.011822 0.018721 0.025730 0.034033 0.044990 0.060141 0.076287 99.711998
3 235 0.002865 0.004292 0.005863 0.009242 0.016531 0.025181 0.032703 0.041820 0.054148 0.069810 0.084881 99.652657
3 236 0.003722 0.006430 0.009287 0.013569 0.021688 0.031678 0.040807 0.050522 0.062177 0.076967 0.091637 99.591515
3 237 0.005689 0.008216 0.010904 0.016683 0.027552 0.038513 0.047192 0.057757 0.071612 0.088031 0.103338 99.524513
3 238 0.006645 0.011363 0.015952 0.022447 0.034247 0.048244 0.060486 0.073212 0.088920 0.109064 0.129403 99.400017
3 239 0.006702 0.011054 0.015623 0.022887 0.036554 0.054284 0.070729 0.087919 0.108854 0.136154 0.164409 99.284828
3 240 0.005366 0.008758 0.012633 0.019614 0.034322 0.056004 0.077471 0.099717 0.127038 0.164661 0.204946 99.189468
3 241 0.009086 0.018066 0.027688 0.038273 0.058256 0.090148 0.120889 0.147773 0.180785 0.232805 0.294488 98.781738
3 242 0.011071 0.018962 0.027662 0.041264 0.067485 0.104917 0.140266 0.176817 0.226030 0.296807 0.376939 98.511780
3 243 0.017946 0.026277 0.035141 0.053315 0.087336 0.129901 0.166589 0.209414 0.270920 0.355551 0.448234 98.199379
3 244 0.009684 0.017368 0.026692 0.041563 0.071016 0.118799 0.167630 0.216434 0.281190 0.382291 0.504961 98.162376
3 245 0.015176 0.031954 0.049540 0.068520 0.105097 0.171135 0.241232 0.309432 0.404389 0.556787 0.750819 97.295914
3 246 0.012870 0.021970 0.033660 0.052499 0.086645 0.142993 0.206875 0.278544 0.371650 0.512044 0.689243 97.591003
3 247 0.011286 0.021842 0.033221 0.050289 0.087339 0.154956 0.232510 0.320968 0.450425 0.649513 0.893034 97.094620
3 248 0.013990 0.026643 0.042025 0.063881 0.102845 0.166724 0.236679 0.314388 0.422039 0.588710 0.801147 97.220932
3 249 0.033696 0.048903 0.062314 0.091393 0.147566 0.223041 0.294329 0.383845 0.515031 0.698674 0.912236 96.588966
3 250 0.016086 0.035796 0.059331 0.086660 0.136766 0.222931 0.314651 0.408978 0.541787 0.751962 1.016804 96.408249
3 251 0.007034 0.013879 0.022710 0.037262 0.068270 0.128552 0.206172 0.298146 0.420099 0.607399 0.844656 97.345825
3 252 0.015119 0.024470 0.036408 0.063863 0.123810 0.213637 0.308791 0.435428 0.631885 0.920449 1.259383 95.966759
3 253 0.031537 0.069142 0.105132 0.144669 0.233261 0.388851 0.554959 0.738363 1.011094 1.414512 1.872363 93.436119
3 254 0.006120 0.013910 0.025402 0.045546 0.093971 0.191240 0.314406 0.455636 0.654691 0.969887 1.362788 95.866402
3 255 0.007071 0.015604 0.028729 0.052441 0.104624 0.199465 0.323769 0.489345 0.738646 1.104637 1.535941 95.399734
3 256 0.021996 0.049593 0.090054 0.160780 0.319565 0.580735 0.862172 1.174417 1.600779 2.160414 2.729449 90.250053
3 257 0.018323 0.044211 0.078535 0.130664 0.259226 0.515120 0.825589 1.143659 1.543841 2.075005 2.592465 90.773361
3 258 0.008936 0.020257 0.038194 0.070804 0.147558 0.295800 0.495737 0.752452 1.110489 1.578469 2.025356 93.455948
3 259 0.030869 0.075064 0.140219 0.245563 0.463276 0.781145 1.058032 1.293392 1.582458 1.946365 2.303056 90.080566
3 260 0.086045 0.259172 0.476669 0.641475 0.904244 1.300056 1.599802 1.794120 2.083870 2.480009 2.874528 85.500008
3 261 0.032374 0.064145 0.106694 0.186879 0.384976 0.762655 1.202194 1.604081 1.966414 2.343869 2.649665 88.696053
3 262 0.032400 0.064305 0.109744 0.204112 0.428781 0.763720 1.047342 1.287782 1.556209 1.839489 2.048079 90.618042
3 263 0.320878 0.485725 0.572838 0.743813 1.020317 1.224852 1.268435 1.324289 1.479631 1.674562 1.851706 88.032951
3 264 0.218163 0.417311 0.546629 0.668553 0.917307 1.242346 1.421896 1.497333 1.619595 1.810379 1.988290 87.652199
3 265 0.112242 0.181844 0.233253 0.326768 0.537254 0.868194 1.157289 1.374703 1.585696 1.828472 2.021694 89.772591
3 266 0.128154 0.206175 0.268501 0.374813 0.577366 0.838643 1.020685 1.142649 1.276513 1.459653 1.638714 91.068138
3 267 0.118106 0.286457 0.439564 0.515583 0.634536 0.866476 1.060646 1.155888 1.257643 1.439548 1.652199 90.573357
3 268 0.061406 0.138580 0.213699 0.264213 0.354149 0.555139 0.773932 0.918171 1.032398 1.225787 1.468271 92.994247
3 269 0.043979 0.082699 0.121761 0.165317 0.239021 0.370009 0.504761 0.618874 0.739222 0.918132 1.128800 95.067421
3 270 0.041863 0.073722 0.101493 0.139067 0.211416 0.317903 0.409154 0.492157 0.604311 0.764840 0.935384 95.908691
3 271 0.022683 0.036653 0.053235 0.080734 0.129124 0.201136 0.272652 0.345984 0.434052 0.561801 0.708949 97.153000
3 272 0.022474 0.044504 0.061931 0.080263 0.121814 0.192192 0.254711 0.308112 0.382637 0.499144 0.629295 97.402916
3 273 0.007352 0.013536 0.022392 0.035315 0.056561 0.093683 0.138034 0.183184 0.230828 0.306973 0.407463 98.504677
3 274 0.007530 0.013071 0.017817 0.025734 0.043988 0.075005 0.106707 0.142173 0.194320 0.276304 0.373761 98.723595
3 275 0.005805 0.009556 0.014484 0.022869 0.037377 0.059207 0.082909 0.109355 0.141175 0.188945 0.248317 99.080002
3 276 0.007231 0.013599 0.019474 0.026377 0.039550 0.060401 0.080439 0.100200 0.127537 0.171621 0.226811 99.126762
3 277 0.011758 0.017456 0.021418 0.028903 0.043889 0.063541 0.080051 0.097897 0.122788 0.160076 0.204089 99.148132
3 278 0.004659 0.008261 0.012676 0.019048 0.030171 0.045030 0.058571 0.071678 0.087724 0.112198 0.140186 99.409798
3 279 0.012747 0.017189 0.018935 0.024722 0.037765 0.052605 0.063225 0.076109 0.096140 0.123379 0.151485 99.325699
3 280 0.004101 0.007083 0.010675 0.016047 0.025447 0.037428 0.048340 0.059669 0.073850 0.094336 0.117015 99.506012
3 281 0.002690 0.004332 0.006151 0.009498 0.016512 0.026479 0.036097 0.046183 0.058407 0.075755 0.094574 99.623322
3 282 0.003003 0.004554 0.006307 0.009859 0.017171 0.026340 0.034166 0.042645 0.053613 0.069153 0.085414 99.647781
3 283 0.002545 0.004128 0.005719 0.008468 0.014148 0.021792 0.028864 0.036607 0.046839 0.061764 0.078048 99.691078
3 284 0.002955 0.004469 0.005967 0.008806 0.014692 0.022475 0.029611 0.037527 0.047832 0.062686 0.078876 99.684105
3 285 0.002763 0.004883 0.006887 0.009582 0.015428 0.024300 0.032752 0.040908 0.051286 0.067376 0.085540 99.658295
3 286 0.003401 0.005295 0.007218 0.010673 0.017667 0.026759 0.034785 0.043004 0.053408 0.068302 0.083991 99.645500
3 287 0.004245 0.006553 0.008885 0.013045 0.021032 0.030737 0.038899 0.047528 0.058979 0.075154 0.092076 99.602867
3 288 0.005026 0.008090 0.010949 0.015520 0.024558 0.036538 0.046987 0.057209 0.070325 0.089259 0.109620 99.525925
3 289 0.004020 0.006432 0.009089 0.013680 0.022808 0.035564 0.047631 0.060113 0.076100 0.099306 0.124970 99.500290
3 290 0.005682 0.009673 0.013749 0.019791 0.031955 0.049518 0.065079 0.079238 0.097704 0.126144 0.158395 99.343071
3 291 0.006856 0.010975 0.014913 0.021794 0.036069 0.055243 0.070564 0.084917 0.105675 0.137832 0.173869 99.281296
3 292 0.008886 0.014748 0.020192 0.027738 0.041932 0.063749 0.083926 0.101844 0.124946 0.163314 0.211060 99.137665
3 293 0.004406 0.008285 0.011627 0.016177 0.027353 0.048158 0.069386 0.087955 0.113949 0.159987 0.218314 99.234406
3 294 0.004239 0.008781 0.014811 0.021211 0.031251 0.051350 0.076797 0.100316 0.125860 0.171765 0.237621 99.156006
3 295 0.002016 0.003447 0.004822 0.007676 0.015599 0.031103 0.049177 0.070078 0.103343 0.161002 0.234481 99.317261
3 296 0.003291 0.005694 0.009173 0.015295 0.026782 0.045999 0.069809 0.098140 0.135131 0.192678 0.266982 99.131027
3 297 0.003323 0.006101 0.009041 0.014145 0.026597 0.049750 0.076509 0.105819 0.146589 0.211565 0.291727 99.058838
3 298 0.006105 0.010162 0.015886 0.026519 0.046214 0.074651 0.105003 0.139440 0.182088 0.240200 0.306611 98.847122
3 299 0.012554 0.017966 0.023966 0.038188 0.066445 0.100727 0.129380 0.162224 0.206994 0.263647 0.320451 98.657455
3 300 0.011789 0.024682 0.039509 0.055137 0.081066 0.120470 0.159321 0.192537 0.228766 0.280327 0.339742 98.466652
3 301 0.028845 0.036018 0.041561 0.061139 0.098844 0.135989 0.159411 0.189681 0.237927 0.300870 0.363597 98.346123
3 302 0.008518 0.016912 0.029207 0.045112 0.069292 0.110007 0.156369 0.198293 0.240208 0.305256 0.388945 98.431877
3 303 0.020454 0.033878 0.040625 0.052542 0.081659 0.126715 0.164098 0.199711 0.256583 0.348507 0.459482 98.215744
3 304 0.009002 0.017245 0.029534 0.045654 0.070412 0.114493 0.167250 0.219605 0.277810 0.372886 0.501923 98.174194
3 305 0.021788 0.037189 0.047452 0.062790 0.098212 0.156570 0.212816 0.266926 0.338905 0.443741 0.563211 97.750397
3 306 0.013621 0.026174 0.042415 0.064464 0.104975 0.179795 0.265698 0.338688 0.403964 0.503101 0.623871 97.433235
3 307 0.043316 0.091562 0.133133 0.163496 0.216098 0.303977 0.380827 0.432009 0.488361 0.576522 0.678183 96.492516
3 308 0.042163 0.072278 0.102399 0.141754 0.202858 0.278549 0.340732 0.393561 0.452131 0.527619 0.606536 96.839424
3 309 0.035278 0.059894 0.082623 0.113345 0.165247 0.232619 0.288788 0.341324 0.407413 0.492979 0.581500 97.198990
3 310 0.016751 0.029634 0.044751 0.069042 0.115322 0.181472 0.241131 0.297154 0.366741 0.460648 0.558475 97.618881
3 311 0.014452 0.025622 0.037467 0.054094 0.084508 0.134087 0.186962 0.240239 0.303543 0.393011 0.497002 98.029015
3 312 0.012819 0.025013 0.037030 0.050395 0.075287 0.119254 0.165980 0.210805 0.266424 0.353134 0.462822 98.221031
3 313 0.007232 0.012911 0.019306 0.028315 0.044586 0.071526 0.100671 0.131053 0.169733 0.231792 0.312942 98.869934
3 314 0.008229 0.014712 0.021668 0.030888 0.047091 0.073358 0.101680 0.131139 0.167347 0.224268 0.298853 98.880768
3 315 0.002718 0.005396 0.008257 0.012226 0.021151 0.038795 0.059960 0.081701 0.110040 0.159058 0.225703 99.275002
3 316 0.003712 0.006264 0.009557 0.015239 0.025164 0.038729 0.052772 0.069124 0.090254 0.121851 0.161241 99.406090
3 317 0.005421 0.008038 0.010290 0.015066 0.024612 0.037727 0.050525 0.065877 0.087208 0.118740 0.157082 99.419418
3 318 0.004464 0.007132 0.009492 0.013816 0.022367 0.033934 0.044544 0.056185 0.072496 0.097315 0.126973 99.511284
3 319 0.003402 0.005898 0.008276 0.012134 0.019895 0.032062 0.045267 0.060292 0.080347 0.111866 0.152274 99.468292
3 320 0.001230 0.002155 0.003266 0.005518 0.010782 0.019675 0.029694 0.041679 0.059369 0.089198 0.128962 99.608467
3 321 0.003447 0.005881 0.008152 0.011731 0.018870 0.029948 0.041870 0.055257 0.072580 0.099371 0.133635 99.519257
3 322 0.004563 0.006701 0.008738 0.013147 0.021648 0.032716 0.043190 0.055176 0.070731 0.093431 0.120416 99.529549
3 323 0.004704 0.008686 0.012284 0.016684 0.024395 0.035608 0.047136 0.060064 0.077936 0.105764 0.142020 99.464722
3 324 0.001567 0.002822 0.004234 0.006718 0.012391 0.022272 0.033657 0.046262 0.063033 0.090083 0.124539 99.592415
3 325 0.003764 0.005810 0.008019 0.012383 0.021007 0.032811 0.044508 0.058480 0.077689 0.105891 0.140004 99.489632
3 326 0.004526 0.006687 0.008846 0.013517 0.022589 0.034427 0.045851 0.059608 0.078875 0.106437 0.138757 99.479881
3 327 0.003230 0.005728 0.008429 0.012495 0.020264 0.032645 0.046232 0.061274 0.081684 0.114277 0.156938 99.456802
3 328 0.003605 0.006070 0.008491 0.012406 0.020347 0.033086 0.047001 0.062715 0.084062 0.116906 0.158641 99.446671
3 329 0.004239 0.007005 0.010021 0.014998 0.024585 0.038653 0.053196 0.069417 0.091120 0.122878 0.160990 99.402893
3 330 0.005496 0.008465 0.011157 0.016161 0.026447 0.041310 0.055948 0.072072 0.094059 0.125728 0.162626 99.380531
3 331 0.003956 0.006872 0.010219 0.015616 0.026305 0.042280 0.058468 0.076018 0.100185 0.135968 0.178344 99.345764
3 332 0.007201 0.011433 0.015417 0.022284 0.035876 0.054440 0.071366 0.089276 0.113629 0.147914 0.187201 99.243965
3 333 0.005812 0.009718 0.013994 0.020814 0.034016 0.052732 0.070470 0.088458 0.111479 0.144282 0.181373 99.266853
3 334 0.004091 0.007032 0.010089 0.015352 0.027028 0.045135 0.062190 0.078900 0.102411 0.139688 0.184136 99.323952
3 335 0.007116 0.013539 0.019515 0.026445 0.039741 0.059956 0.078342 0.094337 0.115096 0.148484 0.188906 99.208519
3 336 0.001382 0.002430 0.003724 0.006247 0.012485 0.024196 0.038334 0.054086 0.075393 0.110731 0.156493 99.514496
3 337 0.002367 0.004942 0.008466 0.013367 0.022224 0.036303 0.052704 0.071281 0.096172 0.134108 0.182174 99.375885
3 338 0.000778 0.001400 0.002111 0.003442 0.006750 0.013319 0.022178 0.033525 0.050674 0.081236 0.124842 99.659744
3 339 0.001515 0.002385 0.003625 0.006440 0.012467 0.021317 0.031337 0.045547 0.068211 0.103127 0.146622 99.557404
3 340 0.001044 0.001665 0.002493 0.004459 0.009112 0.016723 0.025913 0.038980 0.060161 0.094749 0.140089 99.604614
3 341 0.002263 0.003628 0.005242 0.008658 0.015913 0.026790 0.038718 0.054458 0.078318 0.114977 0.160829 99.490204
3 342 0.004455 0.007736 0.011339 0.017280 0.028672 0.045046 0.061893 0.081438 0.107853 0.145197 0.189506 99.299583
3 343 0.004164 0.006696 0.009551 0.014788 0.024616 0.038973 0.054668 0.074133 0.100769 0.139647 0.187098 99.344894
3 344 0.001678 0.003169 0.004766 0.007452 0.013991 0.026379 0.041145 0.058066 0.082777 0.125409 0.182572 99.452599
3 345 0.005995 0.009630 0.013832 0.021489 0.035406 0.054359 0.074024 0.097932 0.129108 0.172622 0.224651 99.160950
3 346 0.003797 0.006258 0.009039 0.014423 0.025672 0.043648 0.063099 0.086135 0.118314 0.168210 0.231536 99.229874
3 347 0.010058 0.015643 0.020904 0.030780 0.050187 0.077523 0.104415 0.136535 0.180519 0.241372 0.311485 98.820580
3 348 0.006490 0.011631 0.017106 0.025952 0.043489 0.070602 0.100036 0.135850 0.186104 0.257249 0.340962 98.804527
3 349 0.001023 0.001947 0.003264 0.006069 0.013377 0.028070 0.046712 0.068903 0.100940 0.156824 0.232974 99.339897
3 350 0.006863 0.012596 0.018392 0.027118 0.044752 0.073202 0.103130 0.137277 0.185757 0.260896 0.355197 98.774818
3 351 0.013667 0.023993 0.034289 0.050716 0.082166 0.127563 0.172901 0.222222 0.281548 0.354506 0.430085 98.206345
3 352 0.002626 0.004351 0.006600 0.012087 0.025964 0.049192 0.073629 0.103232 0.149220 0.222610 0.311730 99.038765
3 353 0.001561 0.002915 0.004849 0.008924 0.018659 0.035442 0.055404 0.081690 0.122890 0.189273 0.274934 99.203461
3 354 0.009948 0.014943 0.020582 0.033604 0.061347 0.099706 0.135619 0.176746 0.231505 0.306514 0.389148 98.520340
3 355 0.007885 0.017802 0.028303 0.039561 0.062824 0.104735 0.149772 0.191918 0.244805 0.323316 0.413669 98.415413
3 356 0.001027 0.002016 0.003595 0.006993 0.016217 0.035704 0.061949 0.092947 0.135040 0.204899 0.294564 99.145050
3 357 0.003646 0.006212 0.009471 0.016455 0.032574 0.058704 0.087189 0.121155 0.170079 0.243246 0.329059 98.922211
3 358 0.019007 0.030133 0.040578 0.059161 0.094630 0.140905 0.180218 0.220630 0.273935 0.345964 0.423103 98.171738
3 359 0.017242 0.027339 0.035836 0.051978 0.085334 0.128767 0.164478 0.203371 0.262066 0.343084 0.429270 98.251236
3 360 0.017427 0.023695 0.030170 0.045372 0.071209 0.100573 0.126847 0.160143 0.205080 0.262726 0.326555 98.630203
3 361 0.005380 0.010403 0.015858 0.024207 0.043261 0.076901 0.111283 0.142049 0.181643 0.246056 0.323084 98.819878
3 362 0.016844 0.027885 0.037152 0.050200 0.071960 0.099333 0.121996 0.144653 0.174461 0.217864 0.267170 98.770485
3 363 0.009966 0.015897 0.021664 0.032028 0.050558 0.074569 0.094957 0.115729 0.144364 0.189046 0.242617 99.008606
3 364 0.001688 0.003267 0.005096 0.008173 0.015453 0.029109 0.044996 0.062161 0.086725 0.129196 0.184837 99.429298
3 365 0.003125 0.004427 0.006040 0.010262 0.019003 0.030807 0.042925 0.059246 0.083363 0.119621 0.164532 99.456650
3 366 0.001375 0.002506 0.003722 0.005696 0.009831 0.017185 0.026068 0.036375 0.050559 0.075369 0.111203 99.660110
3 367 0.002424 0.004083 0.005951 0.009192 0.015313 0.024966 0.035846 0.049387 0.068886 0.100914 0.144283 99.538757
3 368 0.002057 0.003218 0.004473 0.007110 0.012762 0.021795 0.031574 0.043352 0.060096 0.087738 0.123975 99.601852
3 369 0.003239 0.005370 0.007821 0.012043 0.019771 0.031519 0.044090 0.058154 0.075083 0.100495 0.131536 99.510880
3 370 0.002320 0.003961 0.005729 0.008731 0.014882 0.024486 0.034862 0.045833 0.058639 0.078446 0.102195 99.619911
3 371 0.006601 0.012330 0.017245 0.022235 0.030466 0.045310 0.060457 0.073981 0.089197 0.116997 0.155636 99.369545
4 5 0.000000 0.000000 0.000000 0.000000 0.000000 0.000000 0.000000 0.000000 0.000000 0.000000 0.000000 0.000000
4 6 3.768754 30.377584 16.434212 22.242168 6.958660 6.641678 5.357684 3.103946 1.439397 0.857966 0.164656 2.653296
4 7 9.644837 34.559723 12.933567 13.790888 5.295032 7.325367 6.258328 4.257899 2.081254 1.240948 0.339475 2.272682
4 8 4.053754 27.145773 17.718639 18.850094 7.816345 7.458537 5.942208 4.432208 2.400699 1.500554 0.534237 2.146951
4 9 1.316396 8.694828 5.209585 8.430492 13.346942 30.628725 16.163359 6.467569 3.049857 2.357000 1.184240 3.151010
4 10 0.226595 0.581513 0.841802 1.644908 5.300754 19.665512 32.843460 15.057776 7.338826 4.318802 3.224624 8.955429
4 11 0.071709 0.151060 0.254679 0.623654 2.205510 10.247548 30.500519 18.885635 11.585732 7.624124 6.174537 11.675294
4 12 0.023381 0.041352 0.082186 0.229885 0.562143 1.430808 5.719590 9.908032 21.822170 21.580055 17.362759 21.237640
4 13 0.007190 0.013745 0.021706 0.045811 0.091241 0.198915 0.595905 0.817973 1.832291 3.453981 8.309260 84.611977
4 14 0.004889 0.008410 0.012178 0.024302 0.046376 0.101029 0.290523 0.350794 0.583123 0.868378 1.854693 95.855309
4 15 0.002673 0.004071 0.005641 0.012473 0.029061 0.074291 0.227604 0.266576 0.422046 0.630460 1.374517 96.950584
4 16 0.009143 0.017483 0.028888 0.064205 0.174305 0.468659 1.079699 2.388741 5.256155 10.572757 16.604721 63.335247
4 17 0.007056 0.015008 0.026573 0.056963 0.157310 0.407747 0.903204 2.148621 5.975473 14.738917 24.119122 51.444008
4 18 0.000439 0.000718 0.001327 0.003519 0.008669 0.019912 0.038853 0.071429 0.130434 0.300178 0.779834 98.644691
4 19 0.001194 0.002098 0.004062 0.011348 0.031232 0.078885 0.176494 0.378879 0.796354 1.776768 3.864483 92.878197
4 20 0.013511 0.028753 0.055869 0.153208 0.584117 2.079000 5.730717 12.621305 21.763397 24.700943 17.560787 14.708391
4 21 0.001986 0.004662 0.009690 0.023876 0.073385 0.235687 0.673853 1.812672 4.907542 11.850103 20.845619 59.560925
4 22 0.000344 0.000570 0.001114 0.003125 0.008318 0.020610 0.043502 0.084714 0.160540 0.374484 0.979053 98.323624
4 23 0.002794 0.006120 0.013070 0.034673 0.104456 0.288368 0.662698 1.451642 3.301526 7.334068 13.663907 73.136681
4 24 0.013963 0.045162 0.094486 0.206623 0.685869 2.760607 7.700285 13.053953 16.005056 16.846886 14.701067 27.886040
4 25 0.001422 0.002683 0.005365 0.014397 0.043152 0.119691 0.280566 0.651169 1.566135 3.697556 7.484131 86.133728
4 26 0.000604 0.001001 0.001809 0.004744 0.012555 0.030908 0.066344 0.139045 0.290059 0.650710 1.454273 97.347954
4 27 0.009181 0.018497 0.037320 0.088882 0.220202 0.509330 1.057480 2.118565 4.115816 7.343209 11.379668 73.101845
4 28 0.002054 0.006883 0.016731 0.033158 0.082458 0.256736 0.678970 1.388648 2.358807 3.702410 5.135655 86.337494
4 29 0.000468 0.000763 0.001307 0.002916 0.006869 0.015774 0.031335 0.061969 0.123761 0.270168 0.587200 98.897476
4 30 0.000519 0.000814 0.001308 0.002823 0.006536 0.014446 0.028850 0.061392 0.134462 0.297946 0.618401 98.832497
4 31 0.001641 0.003155 0.006072 0.013239 0.029559 0.063772 0.128316 0.266134 0.541282 1.039618 1.823186 96.084030
4 32 0.002048 0.003235 0.005118 0.010267 0.021316 0.041412 0.071920 0.129777 0.240657 0.447754 0.783763 98.242729
4 33 0.000960 0.001704 0.002638 0.004625 0.008778 0.016953 0.028855 0.047165 0.076752 0.134784 0.236638 99.440147
4 34 0.001021 0.001783 0.002899 0.005406 0.010519 0.020980 0.037601 0.065851 0.113180 0.203802 0.360880 99.176079
4 35 0.001342 0.002605 0.004459 0.007943 0.014970 0.029383 0.051642 0.086394 0.140995 0.239465 0.400371 99.020432
4 36 0.001928 0.003139 0.004870 0.008569 0.015341 0.026385 0.040774 0.061822 0.093146 0.146380 0.228968 99.368683
4 37 0.002479 0.004008 0.006083 0.010437 0.017971 0.028761 0.041204 0.058255 0.081701 0.119708 0.174611 99.454788
4 38 0.002720 0.004160 0.006030 0.010225 0.018021 0.029858 0.044099 0.063892 0.091402 0.133943 0.192402 99.403244
4 39 0.003812 0.006065 0.008718 0.013785 0.022871 0.036957 0.053257 0.072979 0.097660 0.135560 0.185495 99.362839
4 40 0.004469 0.007255 0.009606 0.013509 0.020970 0.033584 0.047201 0.060843 0.076719 0.104715 0.144639 99.476486
4 41 0.003966 0.006841 0.009725 0.013888 0.020824 0.031861 0.043596 0.055382 0.068327 0.091003 0.123222 99.531364
4 42 0.007351 0.009627 0.011639 0.016551 0.024202 0.032880 0.041230 0.052153 0.065443 0.084241 0.108183 99.546501
4 43 0.004075 0.005635 0.007503 0.011686 0.018424 0.025524 0.032150 0.041260 0.053310 0.070193 0.090486 99.639755
4 44 0.004641 0.006217 0.007718 0.011404 0.017743 0.024726 0.030931 0.039079 0.049737 0.064722 0.083032 99.660049
4 45 0.003822 0.005294 0.006743 0.010089 0.016130 0.023386 0.029857 0.037548 0.047171 0.060837 0.077219 99.681900
4 46 0.002492 0.004000 0.005674 0.008504 0.013382 0.019844 0.026131 0.032965 0.041056 0.053092 0.068067 99.724792
4 47 0.003497 0.005034 0.006317 0.008971 0.013800 0.019535 0.024555 0.030576 0.038444 0.050073 0.064443 99.734756
4 48 0.004131 0.005696 0.007134 0.010332 0.015903 0.022189 0.027611 0.034327 0.043175 0.056476 0.073097 99.699928
4 49 0.004031 0.006165 0.007860 0.010710 0.015586 0.021685 0.027127 0.033368 0.041119 0.052854 0.067433 99.712059
4 50 0.003446 0.004670 0.005917 0.008896 0.014127 0.019905 0.024756 0.030582 0.037950 0.048767 0.061836 99.739151
4 51 0.001727 0.002629 0.003559 0.005478 0.009291 0.014759 0.020534 0.027831 0.037802 0.053177 0.072946 99.750267
4 52 0.002254 0.003276 0.004353 0.006712 0.011070 0.016752 0.022613 0.030624 0.042068 0.059573 0.083158 99.717545
4 53 0.002418 0.003486 0.004622 0.007038 0.011185 0.016085 0.020749 0.026774 0.034742 0.046514 0.061512 99.764870
4 54 0.002075 0.003179 0.004177 0.006124 0.009783 0.014442 0.018742 0.023968 0.031146 0.042463 0.056931 99.786972
4 55 0.001116 0.001716 0.002393 0.003905 0.007143 0.012178 0.017797 0.025034 0.035038 0.051185 0.072728 99.769768
4 56 0.002789 0.004230 0.005751 0.008662 0.013726 0.020169 0.026614 0.035212 0.047184 0.065716 0.090892 99.679054
4 57 0.003313 0.004990 0.006602 0.009599 0.014820 0.020865 0.025942 0.032209 0.040988 0.054385 0.071215 99.715073
4 58 0.003555 0.004554 0.005558 0.008540 0.014040 0.019694 0.024408 0.031397 0.041608 0.055806 0.072210 99.718628
4 59 0.002478 0.004515 0.006553 0.009184 0.013847 0.021181 0.028714 0.036945 0.047578 0.065647 0.090801 99.672554
4 60 0.003837 0.005777 0.007659 0.011417 0.018488 0.027487 0.035187 0.044316 0.057101 0.077441 0.103462 99.607826
4 61 0.007190 0.011396 0.014656 0.020340 0.031224 0.047440 0.064117 0.084116 0.110970 0.150822 0.201179 99.256546
4 62 0.007011 0.009754 0.012474 0.019402 0.032271 0.047139 0.059551 0.075710 0.098765 0.131243 0.168982 99.337700
4 63 0.001779 0.002825 0.004370 0.007886 0.014837 0.024430 0.034723 0.048659 0.068532 0.098586 0.137483 99.555893
4 64 0.001099 0.001870 0.002990 0.005705 0.012424 0.024324 0.039171 0.059931 0.092354 0.144963 0.213757 99.401405
4 65 0.006926 0.010869 0.015214 0.024167 0.041046 0.064668 0.089667 0.122522 0.169142 0.235514 0.316337 98.903931
4 66 0.003668 0.006135 0.009047 0.014427 0.024817 0.039963 0.055510 0.074118 0.099937 0.139410 0.189478 99.343491
4 67 0.003771 0.005946 0.008435 0.013506 0.023247 0.038062 0.054682 0.075886 0.105781 0.152055 0.213028 99.305603
4 68 0.006863 0.009368 0.012672 0.021355 0.038889 0.062434 0.086568 0.120870 0.174083 0.252743 0.349573 98.864578
4 69 0.009872 0.016883 0.023543 0.034025 0.053826 0.083330 0.113342 0.149340 0.200061 0.273823 0.364841 98.677109
4 70 0.008077 0.011432 0.016779 0.030343 0.056742 0.090468 0.124489 0.170467 0.232825 0.312544 0.402028 98.543808
4 71 0.004384 0.007775 0.012780 0.022987 0.045290 0.083796 0.130887 0.189568 0.268337 0.379019 0.507456 98.347725
4 72 0.009119 0.015117 0.023099 0.039264 0.071072 0.119045 0.173380 0.242411 0.334381 0.456389 0.596265 97.920456
4 73 0.006329 0.009529 0.013604 0.022396 0.039159 0.064359 0.093254 0.132347 0.187598 0.268924 0.373297 98.789200
4 74 0.004513 0.007197 0.010743 0.017974 0.032033 0.053922 0.079028 0.111656 0.157975 0.229451 0.323767 98.971741
4 75 0.009619 0.016498 0.022450 0.030881 0.046975 0.074273 0.103318 0.134388 0.174838 0.241940 0.334849 98.809975
4 76 0.012391 0.018068 0.023153 0.033809 0.052346 0.076598 0.099246 0.128486 0.171690 0.238788 0.328578 98.816849
4 77 0.011648 0.013342 0.016903 0.028901 0.048837 0.068399 0.086898 0.118947 0.167615 0.233087 0.313053 98.892372
4 78 0.006320 0.008707 0.011819 0.020282 0.036022 0.055302 0.074965 0.105777 0.154494 0.226477 0.319420 98.980415
4 79 0.003938 0.005913 0.008524 0.014832 0.027330 0.045585 0.066111 0.096313 0.143926 0.220103 0.324930 99.042496
4 80 0.003746 0.005930 0.008770 0.014939 0.026509 0.042853 0.060730 0.086344 0.126189 0.189837 0.278033 99.156120
4 81 0.001614 0.002840 0.004415 0.007704 0.015549 0.030679 0.050362 0.076101 0.114171 0.179342 0.270818 99.246407
4 82 0.002111 0.003310 0.005077 0.009401 0.018603 0.033469 0.051860 0.078792 0.120513 0.188331 0.283125 99.205406
4 83 0.005048 0.007954 0.011484 0.018715 0.031797 0.049782 0.068865 0.095632 0.137288 0.203876 0.295457 99.074104
4 84 0.009292 0.012372 0.015485 0.023559 0.038132 0.056288 0.074185 0.100538 0.141089 0.201779 0.281370 99.045906
4 85 0.003429 0.004651 0.006712 0.012878 0.026356 0.044254 0.062628 0.090242 0.134534 0.200890 0.282839 99.130592
4 86 0.005714 0.009567 0.014516 0.023830 0.041250 0.067407 0.096423 0.131092 0.175250 0.240028 0.323320 98.871605
4 87 0.006716 0.010525 0.014952 0.023882 0.040546 0.063682 0.086626 0.115300 0.156162 0.217878 0.297597 98.966133
4 88 0.007452 0.010608 0.014585 0.023469 0.039702 0.061669 0.084603 0.114788 0.156603 0.216821 0.292838 98.976860
4 89 0.008932 0.013562 0.018884 0.029914 0.050803 0.079307 0.107146 0.140538 0.186551 0.253418 0.335899 98.775047
4 90 0.013549 0.021596 0.028508 0.040222 0.063039 0.097881 0.131550 0.165965 0.210637 0.279416 0.365385 98.582253
4 91 0.009682 0.015139 0.021485 0.033522 0.056107 0.089001 0.122226 0.159910 0.209880 0.283608 0.373971 98.625473
4 92 0.009093 0.015859 0.023287 0.034992 0.058117 0.096108 0.137518 0.181969 0.238894 0.323030 0.426263 98.454872
4 93 0.017309 0.026270 0.035713 0.052974 0.082056 0.119882 0.155655 0.197458 0.253700 0.332272 0.425823 98.300888
4 94 0.011967 0.019657 0.028681 0.044505 0.073619 0.115105 0.157134 0.204777 0.266155 0.347409 0.437981 98.293007
4 95 0.010814 0.016207 0.023749 0.040316 0.072318 0.116501 0.161794 0.216649 0.286823 0.374151 0.466746 98.213936
4 96 0.014335 0.021924 0.031776 0.051213 0.085994 0.131444 0.176231 0.229035 0.295871 0.378778 0.468508 98.114891
4 97 0.016546 0.024590 0.034228 0.053799 0.089653 0.136385 0.181114 0.233283 0.300148 0.383047 0.471684 98.075523
4 98 0.019532 0.030057 0.041291 0.061141 0.096284 0.144243 0.190345 0.239989 0.301758 0.381818 0.471548 98.021996
4 99 0.013544 0.020328 0.028333 0.043755 0.072423 0.113195 0.153850 0.199034 0.257082 0.335961 0.427295 98.335197
4 100 0.016238 0.023748 0.031823 0.047724 0.077649 0.119707 0.160137 0.203806 0.259926 0.337047 0.426799 98.295395
4 101 0.012997 0.020389 0.029487 0.046159 0.076157 0.118182 0.159702 0.203109 0.255690 0.325434 0.404417 98.348274
4 102 0.016549 0.022078 0.028980 0.045079 0.073363 0.108404 0.139936 0.175529 0.221487 0.284469 0.358409 98.525719
4 103 0.009628 0.016110 0.021811 0.030787 0.049680 0.081930 0.115438 0.148223 0.191003 0.260365 0.350881 98.724144
4 104 0.010277 0.018285 0.025313 0.034273 0.053019 0.088464 0.126596 0.158203 0.192418 0.251647 0.330896 98.710609
4 105 0.004651 0.007499 0.011201 0.018040 0.031140 0.051052 0.072398 0.096068 0.126743 0.174170 0.235719 99.171318
4 106 0.005998 0.007893 0.010661 0.018003 0.031581 0.047426 0.062922 0.085361 0.119586 0.167160 0.224811 99.218597
4 107 0.002273 0.003476 0.005179 0.009307 0.018522 0.032726 0.049067 0.071550 0.106020 0.157693 0.221902 99.322281
4 108 0.003639 0.005483 0.007825 0.013147 0.024112 0.040005 0.056630 0.077578 0.108084 0.154606 0.213554 99.295334
4 109 0.004715 0.008240 0.012472 0.019470 0.032152 0.050700 0.069688 0.090381 0.117248 0.157678 0.208712 99.228546
4 110 0.006302 0.009000 0.011803 0.018289 0.030945 0.048123 0.064631 0.085342 0.116178 0.163905 0.224812 99.220673
4 111 0.004241 0.006789 0.009682 0.015145 0.025245 0.040437 0.056886 0.076818 0.103644 0.144815 0.198092 99.318207
4 112 0.003970 0.006431 0.009328 0.014747 0.025255 0.041749 0.059378 0.078825 0.103551 0.143481 0.196516 99.316772
4 113 0.005392 0.009751 0.013792 0.018885 0.028122 0.043965 0.060927 0.077823 0.098853 0.135447 0.187605 99.319443
4 114 0.006543 0.009318 0.012069 0.017796 0.027968 0.041995 0.055647 0.072090 0.094682 0.131188 0.180451 99.350258
4 115 0.003935 0.006113 0.008505 0.013154 0.021924 0.035284 0.049545 0.067021 0.091077 0.129447 0.180973 99.393013
4 116 0.005604 0.008171 0.010980 0.016892 0.027535 0.042335 0.057600 0.076723 0.102570 0.141742 0.193735 99.316116
4 117 0.006549 0.010402 0.014476 0.021480 0.032857 0.048518 0.065019 0.086020 0.115179 0.161067 0.224493 99.213943
4 118 0.005577 0.008685 0.011635 0.017182 0.026899 0.041348 0.056921 0.077743 0.108510 0.158818 0.229951 99.256729
4 119 0.002725 0.004838 0.007311 0.011784 0.020976 0.037275 0.056888 0.081455 0.115736 0.172575 0.252581 99.235855
4 120 0.004923 0.007501 0.010601 0.017326 0.030029 0.048791 0.069873 0.098939 0.141053 0.207761 0.299925 99.063278
4 121 0.005295 0.008345 0.012149 0.020259 0.035570 0.057655 0.081903 0.116029 0.166729 0.244965 0.349468 98.901627
4 122 0.001762 0.003177 0.005274 0.009792 0.020404 0.041151 0.068829 0.105572 0.156169 0.237858 0.347321 99.002693
4 123 0.007251 0.011796 0.017219 0.027977 0.048925 0.081195 0.116815 0.162778 0.225390 0.318791 0.440953 98.540916
4 124 0.013502 0.023216 0.034597 0.053598 0.087313 0.138116 0.190985 0.250505 0.324498 0.433986 0.571192 97.878494
4 125 0.021295 0.033293 0.043262 0.061463 0.094216 0.142178 0.188702 0.239456 0.302363 0.399415 0.526024 97.948334
4 126 0.005298 0.010948 0.018909 0.030383 0.051288 0.090009 0.136111 0.183509 0.238376 0.336120 0.479270 98.419777
4 127 0.034886 0.044327 0.049790 0.068562 0.100334 0.139738 0.176976 0.225817 0.290029 0.386658 0.515727 97.967155
4 128 0.011965 0.018945 0.027720 0.046526 0.080828 0.131201 0.188309 0.267221 0.383630 0.572622 0.836481 97.434547
4 129 0.003839 0.006571 0.010461 0.019504 0.038835 0.070977 0.110018 0.162711 0.237427 0.361054 0.543986 98.434616
4 130 0.005055 0.006356 0.009327 0.018978 0.036731 0.055888 0.076116 0.112727 0.173870 0.268205 0.397367 98.839386
4 131 0.009968 0.016528 0.022917 0.037042 0.066252 0.109883 0.156872 0.223066 0.330736 0.512768 0.771027 97.742943
4 132 0.001180 0.002388 0.004521 0.009817 0.025458 0.063967 0.128947 0.235763 0.423753 0.778363 1.326523 96.999321
4 133 0.000862 0.001273 0.002113 0.004890 0.012085 0.025047 0.044117 0.081154 0.155298 0.297637 0.527280 98.848244
4 134 0.001668 0.002577 0.004134 0.008742 0.019294 0.035825 0.056870 0.093489 0.159009 0.272064 0.441990 98.904343
4 135 0.001394 0.003256 0.006447 0.013172 0.033061 0.089913 0.199903 0.372658 0.625449 1.043838 1.627712 95.983200
4 136 0.000660 0.001174 0.002148 0.004937 0.012674 0.030108 0.061997 0.129592 0.280677 0.615625 1.229518 97.630890
4 137 0.000395 0.000611 0.000942 0.001926 0.004241 0.008532 0.014989 0.026920 0.049800 0.098944 0.193833 99.598869
4 138 0.000666 0.001160 0.002018 0.004266 0.009612 0.020490 0.038773 0.073675 0.142057 0.283986 0.543325 98.879974
4 139 0.000845 0.001983 0.003948 0.008260 0.021158 0.061775 0.158011 0.355038 0.718780 1.407566 2.469488 94.793144
4 140 0.000506 0.000782 0.001273 0.002840 0.006838 0.014606 0.027604 0.055423 0.116660 0.252550 0.513510 99.007408
4 141 0.000186 0.000333 0.000556 0.001096 0.002391 0.005253 0.010328 0.019389 0.035889 0.073495 0.153531 99.697556
4 142 0.000532 0.001007 0.001874 0.004155 0.010020 0.023833 0.052223 0.118130 0.269805 0.611438 1.268038 97.638939
4 143 0.000908 0.001452 0.002420 0.005218 0.011918 0.024737 0.047038 0.096806 0.209185 0.452735 0.901907 98.245674
4 144 0.000344 0.000567 0.000899 0.001770 0.003724 0.007329 0.012859 0.022923 0.041824 0.081821 0.159285 99.666656
4 145 0.000366 0.000658 0.001192 0.002665 0.006508 0.015187 0.030881 0.060765 0.119671 0.245716 0.480997 99.035393
4 146 0.002850 0.005305 0.008981 0.017385 0.037303 0.076684 0.139495 0.253513 0.471371 0.875389 1.505740 96.605988
4 147 0.001034 0.001720 0.003011 0.006697 0.015918 0.033390 0.060843 0.113106 0.216642 0.419748 0.757501 98.370384
4 148 0.000292 0.000550 0.000998 0.002253 0.005998 0.015282 0.031644 0.060229 0.113036 0.225289 0.423689 99.120743
4 149 0.004270 0.009064 0.016993 0.034035 0.078734 0.174850 0.324596 0.539713 0.857611 1.332645 1.915491 94.711998
4 150 0.006207 0.011938 0.020831 0.039873 0.084870 0.170131 0.289105 0.468273 0.761298 1.228517 1.821845 95.097115
4 151 0.001574 0.002514 0.004155 0.009175 0.022584 0.048577 0.083694 0.137825 0.227499 0.392705 0.645573 98.424126
4 152 0.003806 0.006723 0.012462 0.027654 0.064486 0.131477 0.227660 0.373289 0.586261 0.893153 1.260470 96.412560
4 153 0.025015 0.065870 0.110418 0.149661 0.245815 0.482492 0.791804 1.033276 1.228901 1.528340 1.879233 92.459175
4 154 0.015954 0.025113 0.037126 0.063637 0.116724 0.202693 0.302008 0.428830 0.607301 0.899415 1.296600 96.004601
4 155 0.005042 0.009689 0.016427 0.029649 0.057262 0.106727 0.171113 0.256663 0.381722 0.586293 0.865825 97.513596
4 156 0.021706 0.028472 0.040981 0.077847 0.153334 0.252869 0.361495 0.519015 0.740713 1.027161 1.343995 95.432411
4 157 0.022617 0.035996 0.055517 0.097711 0.177734 0.290688 0.417941 0.581923 0.792754 1.054985 1.339744 95.132393
4 158 0.011688 0.023176 0.034679 0.051789 0.088408 0.155452 0.233070 0.317918 0.430109 0.610148 0.849257 97.194305
4 159 0.007608 0.012983 0.020574 0.035060 0.062881 0.112875 0.179245 0.265431 0.376050 0.543103 0.766037 97.618149
4 160 0.004064 0.007041 0.011518 0.020702 0.038991 0.072941 0.120638 0.186878 0.276057 0.415234 0.608734 98.237206
4 161 0.008366 0.012686 0.019283 0.035537 0.070288 0.126290 0.195955 0.293937 0.434731 0.652709 0.939731 97.210487
4 162 0.009751 0.017096 0.028273 0.051208 0.100787 0.186306 0.292147 0.423263 0.589533 0.824391 1.096799 96.380447
4 163 0.010676 0.019129 0.031014 0.054373 0.102955 0.192191 0.310014 0.462215 0.669010 0.989410 1.422941 95.736069
4 164 0.027108 0.045652 0.071532 0.121502 0.213362 0.359446 0.534999 0.745773 0.989836 1.318141 1.713118 93.859528
4 165 0.016862 0.037506 0.068401 0.116171 0.213175 0.407326 0.651208 0.869374 1.050908 1.312884 1.650167 93.606010
4 166 0.004679 0.009372 0.017386 0.034104 0.075458 0.170198 0.322471 0.534217 0.825216 1.308040 1.974299 94.724564
4 167 0.008151 0.014078 0.024903 0.051657 0.114514 0.243816 0.442204 0.745364 1.211080 1.995140 3.115473 92.033615
4 168 0.023373 0.046065 0.082452 0.157863 0.335483 0.691597 1.210368 1.908667 2.830555 4.031908 5.238974 83.442696
4 169 0.002277 0.004319 0.008840 0.022793 0.066878 0.167501 0.339207 0.659101 1.299368 2.542486 4.354641 90.532593
4 170 0.002147 0.004177 0.008899 0.024424 0.075591 0.203876 0.458097 0.982887 2.086444 4.197165 7.108115 84.848183
4 171 0.098037 0.167504 0.351574 1.015949 3.066178 7.256920 11.720591 13.767463 12.577838 10.370034 7.988501 31.619411
4 172 0.004634 0.011266 0.025144 0.063161 0.206265 0.646049 1.626810 3.523148 6.704241 10.833796 13.663104 62.692379
4 173 0.000351 0.000561 0.001148 0.003779 0.014183 0.040883 0.088422 0.193125 0.478133 1.373660 3.681486 94.124268
4 174 0.014680 0.037721 0.094978 0.263990 0.902100 2.897270 6.933247 11.817299 15.000669 15.912008 13.671496 32.454536
4 175 0.019056 0.065613 0.135700 0.271502 0.910135 4.190487 13.294241 22.863150 22.284401 15.058292 7.778052 13.129370
4 176 0.000518 0.001024 0.002235 0.006659 0.023449 0.071185 0.163231 0.361389 0.907535 2.722465 7.553429 88.186874
4 177 0.000850 0.001466 0.003258 0.011300 0.043352 0.125266 0.283616 0.671799 1.712384 4.114843 7.942051 85.089813
4 178 0.084240 0.157217 0.354995 1.157655 3.890386 7.928610 10.168825 10.626202 10.313019 9.535104 8.131557 37.652191
4 179 0.005525 0.017777 0.040710 0.093005 0.320667 1.146664 2.836259 5.021987 7.705808 10.870540 12.363757 59.577305
4 180 0.000743 0.001265 0.002583 0.007709 0.027436 0.082049 0.191631 0.441895 1.046335 2.404342 4.709496 91.084518
4 181 0.002964 0.006442 0.014409 0.039319 0.126296 0.340765 0.679597 1.178572 1.949867 3.067177 4.235863 88.358727
4 182 0.032182 0.080813 0.160675 0.335244 0.836569 1.825237 2.767129 3.216989 3.492327 3.928278 4.298014 79.026535
4 183 0.002463 0.004967 0.009663 0.022949 0.065752 0.167667 0.334345 0.621303 1.185167 2.194619 3.565488 91.825615
4 184 0.000431 0.000717 0.001370 0.003640 0.010734 0.027703 0.058856 0.123898 0.270565 0.596879 1.198596 97.706612
4 185 0.003149 0.007548 0.015447 0.032042 0.077205 0.182216 0.348601 0.567116 0.847313 1.226204 1.652385 95.040771
4 186 0.007165 0.014007 0.026026 0.055066 0.126488 0.249465 0.398235 0.592918 0.883141 1.314930 1.856885 94.475677
4 187 0.000507 0.000908 0.001738 0.004374 0.012712 0.033716 0.073360 0.149424 0.298732 0.593511 1.075557 97.755463
4 188 0.000928 0.001773 0.003112 0.006350 0.014421 0.030442 0.054748 0.094445 0.165750 0.303431 0.533014 98.791588
4 189 0.002470 0.004542 0.007775 0.014822 0.030003 0.058178 0.100027 0.162873 0.256020 0.396667 0.593681 98.372940
4 190 0.001562 0.002670 0.004530 0.009313 0.020499 0.041476 0.072787 0.123821 0.208911 0.355258 0.579665 98.579506
4 191 0.000957 0.001610 0.002615 0.005062 0.010134 0.018816 0.031756 0.054069 0.093106 0.166278 0.291412 99.324188
4 192 0.001824 0.002785 0.003974 0.006618 0.011267 0.018053 0.027012 0.042032 0.067305 0.112226 0.185223 99.521683
4 193 0.002324 0.003947 0.005748 0.009182 0.015566 0.026318 0.040496 0.060989 0.091928 0.143956 0.223062 99.376480
4 194 0.000654 0.001203 0.002021 0.003733 0.007421 0.014710 0.025850 0.042877 0.069635 0.119957 0.204594 99.507347
4 195 0.001075 0.001651 0.002370 0.004033 0.007187 0.011847 0.017615 0.026383 0.040289 0.065017 0.104878 99.717659
4 196 0.001384 0.002130 0.003028 0.004869 0.008074 0.012434 0.017533 0.025083 0.036827 0.057132 0.088329 99.743179
4 197 0.001242 0.002043 0.002996 0.004872 0.008384 0.014100 0.021532 0.032342 0.048704 0.077666 0.123774 99.662346
4 198 0.000792 0.001304 0.001943 0.003288 0.006043 0.010754 0.016886 0.025552 0.038758 0.063143 0.102854 99.728683
4 199 0.001197 0.001738 0.002382 0.003849 0.006462 0.009983 0.013999 0.019866 0.028695 0.043599 0.065972 99.802254
4 200 0.001696 0.002491 0.003475 0.005644 0.009457 0.014343 0.019807 0.028015 0.040737 0.061290 0.090554 99.722496
4 201 0.001072 0.001830 0.002747 0.004499 0.008031 0.014336 0.022645 0.033418 0.048151 0.074334 0.115801 99.673134
4 202 0.001865 0.002711 0.003606 0.005605 0.009129 0.013939 0.019147 0.026230 0.036179 0.052891 0.077765 99.750938
4 203 0.002212 0.003744 0.005079 0.007039 0.010496 0.015793 0.021416 0.027896 0.036536 0.051793 0.074427 99.743568
4 204 0.002616 0.004016 0.005391 0.008122 0.012972 0.019741 0.027226 0.037183 0.051213 0.073659 0.105872 99.651993
4 205 0.000867 0.001394 0.002175 0.003858 0.007207 0.012645 0.019828 0.029965 0.044289 0.068261 0.104391 99.705124
4 206 0.001909 0.002854 0.003872 0.006022 0.010026 0.015444 0.021087 0.028610 0.039273 0.056406 0.080337 99.734154
4 207 0.003583 0.005219 0.006784 0.010143 0.016188 0.023544 0.030388 0.039336 0.052186 0.072337 0.099365 99.640930
4 208 0.001948 0.003198 0.004705 0.007765 0.014029 0.023770 0.034814 0.048510 0.067188 0.097647 0.140369 99.556061
4 209 0.001686 0.002634 0.003676 0.005915 0.010590 0.017788 0.025643 0.035827 0.050576 0.075491 0.111302 99.658875
4 210 0.003114 0.004823 0.006569 0.009881 0.015909 0.023752 0.031195 0.040337 0.052703 0.072056 0.096901 99.642761
4 211 0.005037 0.007693 0.010335 0.015809 0.025517 0.036413 0.045567 0.056837 0.072149 0.095041 0.123435 99.506165
4 212 0.001221 0.002020 0.003215 0.005911 0.012020 0.022304 0.034800 0.049844 0.068290 0.097038 0.133758 99.569580
4 213 0.002833 0.004331 0.006139 0.009943 0.016883 0.025667 0.034271 0.045333 0.060376 0.083563 0.113829 99.596832
4 214 0.003482 0.005057 0.007129 0.011632 0.019521 0.028831 0.037513 0.048723 0.063534 0.086138 0.114264 99.574181
4 215 0.004070 0.007646 0.010687 0.014662 0.023443 0.039256 0.055243 0.068244 0.081672 0.106559 0.140054 99.448463
4 216 0.002842 0.004914 0.007168 0.010987 0.018807 0.032633 0.048236 0.063871 0.080060 0.106363 0.140510 99.483612
4 217 0.004311 0.006413 0.008839 0.013511 0.021098 0.031154 0.041361 0.054133 0.069968 0.093701 0.124175 99.531342
4 218 0.004504 0.007081 0.009714 0.014377 0.022319 0.032597 0.042102 0.053614 0.068752 0.091169 0.118505 99.535263
4 219 0.004282 0.006426 0.008937 0.013867 0.022607 0.033680 0.044567 0.058663 0.077051 0.102194 0.131171 99.496552
4 220 0.004351 0.005915 0.007927 0.012774 0.021971 0.033100 0.043400 0.056974 0.074810 0.098662 0.125028 99.515083
4 221 0.005534 0.008120 0.010817 0.015979 0.025213 0.036300 0.046663 0.059774 0.076444 0.098329 0.121895 99.494934
4 222 0.003883 0.005672 0.007844 0.012313 0.020599 0.030395 0.039463 0.050545 0.063941 0.081410 0.099668 99.584267
4 223 0.002885 0.004530 0.006187 0.009187 0.015309 0.023362 0.030910 0.039641 0.050723 0.066380 0.083516 99.667374
4 224 0.002332 0.003141 0.004201 0.006778 0.011714 0.017030 0.021935 0.028711 0.037297 0.048183 0.059304 99.759377
4 225 0.001631 0.002322 0.003144 0.004976 0.008577 0.012556 0.016265 0.021346 0.027926 0.036471 0.045236 99.819550
4 226 0.001653 0.002233 0.002929 0.004675 0.008038 0.011425 0.014486 0.019040 0.025039 0.032532 0.039940 99.838013
4 227 0.001814 0.002503 0.003209 0.004904 0.008219 0.011711 0.014783 0.019155 0.024913 0.032473 0.040208 99.836113
4 228 0.001526 0.002261 0.003032 0.004636 0.007791 0.011284 0.014398 0.018670 0.024288 0.031876 0.039674 99.840561
4 229 0.001740 0.002175 0.002776 0.004585 0.008106 0.011530 0.014563 0.019403 0.025884 0.034008 0.042134 99.833092
4 230 0.001583 0.002400 0.003213 0.004884 0.008319 0.012370 0.016066 0.021183 0.028429 0.038686 0.049866 99.813004
4 231 0.001583 0.002075 0.002734 0.004526 0.008171 0.012247 0.016068 0.021598 0.029001 0.038915 0.049419 99.813660
4 232 0.001776 0.002628 0.003578 0.005641 0.009841 0.014713 0.019238 0.025527 0.034334 0.046330 0.059173 99.777222
4 233 0.002143 0.002769 0.003627 0.005985 0.010724 0.015813 0.020468 0.027336 0.036819 0.049126 0.061977 99.763206
4 234 0.002186 0.003157 0.004250 0.006711 0.011759 0.017561 0.022983 0.030615 0.041404 0.055367 0.069717 99.734291
4 235 0.003163 0.003910 0.005149 0.008769 0.015733 0.022456 0.028534 0.038044 0.050974 0.065950 0.080208 99.677109
4 236 0.004119 0.006044 0.007894 0.011713 0.019234 0.027576 0.035026 0.044837 0.058067 0.074220 0.090153 99.621117
4 237 0.004877 0.006192 0.008287 0.014026 0.024816 0.035490 0.044805 0.057669 0.073379 0.090490 0.106276 99.533691
4 238 0.006668 0.010093 0.013570 0.020284 0.033039 0.047417 0.059750 0.074271 0.093028 0.115958 0.138082 99.387840
4 239 0.007284 0.010631 0.014420 0.022159 0.036912 0.054892 0.071485 0.090927 0.114887 0.144369 0.174271 99.257759
4 240 0.007975 0.011153 0.015362 0.024706 0.042371 0.064263 0.084435 0.107280 0.134895 0.171399 0.210751 99.125412
4 241 0.018163 0.030817 0.038470 0.047731 0.069062 0.101824 0.130019 0.155466 0.190580 0.245380 0.308564 98.663925
4 242 0.016454 0.024052 0.033484 0.051871 0.083592 0.123591 0.159967 0.198627 0.245593 0.312094 0.389169 98.361511
4 243 0.032233 0.038927 0.046839 0.070766 0.111230 0.153866 0.190055 0.238585 0.302871 0.380933 0.461597 97.972099
4 244 0.017306 0.025885 0.035420 0.055117 0.093934 0.149145 0.198678 0.248320 0.314254 0.415023 0.532082 97.914833
4 245 0.024847 0.046312 0.061945 0.079039 0.119081 0.198703 0.282469 0.352099 0.431975 0.565863 0.732775 97.104889
4 246 0.023313 0.031794 0.039861 0.061431 0.105529 0.169801 0.227726 0.288032 0.370628 0.503069 0.669537 97.509277
4 247 0.010551 0.017840 0.026916 0.044046 0.079482 0.143942 0.223033 0.316630 0.439488 0.627113 0.863021 97.207939
4 248 0.014950 0.023462 0.033559 0.054343 0.095915 0.160649 0.228171 0.306874 0.416586 0.585907 0.797543 97.282043
4 249 0.027901 0.035268 0.046683 0.080436 0.143928 0.220588 0.290309 0.383518 0.514435 0.699275 0.920354 96.637306
4 250 0.011431 0.021441 0.033115 0.053770 0.102839 0.199884 0.320884 0.450294 0.602766 0.820393 1.061245 96.321938
4 251 0.006253 0.010940 0.016830 0.029044 0.057511 0.113976 0.185710 0.271381 0.387659 0.580680 0.837269 97.502747
4 252 0.012217 0.018045 0.027334 0.051848 0.105396 0.185934 0.272072 0.391615 0.581614 0.883157 1.259079 96.211693
4 253 0.021018 0.041036 0.062194 0.101056 0.206191 0.413892 0.638125 0.835781 1.071667 1.434850 1.825679 93.348518
4 254 0.003610 0.006781 0.011965 0.024721 0.062715 0.154404 0.287244 0.442805 0.642469 0.966232 1.354157 96.042892
4 255 0.003245 0.006044 0.010992 0.023460 0.058417 0.136082 0.245844 0.387711 0.594882 0.942832 1.387454 96.203033
4 256 0.009701 0.018308 0.033247 0.070560 0.183121 0.424149 0.725313 1.043164 1.443732 2.034175 2.629805 91.384727
4 257 0.008390 0.017216 0.031569 0.064905 0.171704 0.431755 0.783733 1.110608 1.446972 1.950044 2.447546 91.535553
4 258 0.003652 0.007239 0.013766 0.030032 0.078260 0.192061 0.350796 0.530598 0.767158 1.177252 1.697090 95.152100
4 259 0.008193 0.016818 0.031495 0.064606 0.163066 0.390344 0.689340 0.974000 1.283176 1.752348 2.236214 92.390404
4 260 0.013999 0.034781 0.066514 0.125509 0.319763 0.832690 1.511184 1.953147 2.187951 2.531439 2.808260 87.614761
4 261 0.009796 0.018145 0.032259 0.067078 0.162455 0.360984 0.618775 0.917870 1.311926 1.894698 2.515089 92.090919
4 262 0.008096 0.015050 0.026818 0.055249 0.134589 0.297752 0.508646 0.757189 1.090313 1.565740 2.048145 93.492416
4 263 0.037030 0.064772 0.115041 0.249765 0.594166 1.056587 1.336276 1.486917 1.668283 1.915258 2.101479 89.374428
4 264 0.043256 0.078921 0.121545 0.208627 0.431098 0.814395 1.155488 1.390186 1.648032 1.998342 2.267186 89.842926
4 265 0.033096 0.053146 0.082607 0.144934 0.269141 0.456961 0.645657 0.850930 1.123463 1.516450 1.956426 92.867188
4 266 0.052010 0.082157 0.120952 0.200635 0.358717 0.585344 0.779939 0.946056 1.139671 1.412983 1.679435 92.642097
4 267 0.040487 0.092047 0.150913 0.218133 0.373797 0.711280 1.070136 1.242954 1.302076 1.447474 1.599256 91.751450
4 268 0.024394 0.047038 0.074941 0.113378 0.188812 0.348527 0.544241 0.710996 0.856705 1.084047 1.351354 94.655571
4 269 0.033918 0.050424 0.066999 0.100803 0.164312 0.261362 0.359049 0.460391 0.581978 0.761497 0.976841 96.182426
4 270 0.037948 0.059112 0.083940 0.124106 0.184069 0.262317 0.338159 0.422392 0.523758 0.660333 0.818239 96.485619
4 271 0.025705 0.035884 0.046347 0.072256 0.123695 0.191427 0.247480 0.306165 0.385757 0.502463 0.629634 97.433182
4 272 0.025240 0.048029 0.067015 0.085499 0.119810 0.182952 0.247470 0.296643 0.339990 0.411922 0.500805 97.674622
4 273 0.010142 0.015482 0.021268 0.033496 0.058014 0.094834 0.129678 0.164931 0.208991 0.279034 0.363492 98.620636
4 274 0.008163 0.013571 0.020140 0.031028 0.050091 0.079862 0.112967 0.150013 0.192688 0.255948 0.334488 98.751038
4 275 0.010068 0.014002 0.017671 0.026424 0.042763 0.063692 0.081636 0.102371 0.130695 0.173539 0.224867 99.112274
4 276 0.009449 0.015877 0.021145 0.028264 0.041807 0.062608 0.082789 0.103250 0.129162 0.168818 0.217036 99.119789
4 277 0.013668 0.017423 0.020418 0.028920 0.044211 0.061746 0.076773 0.095807 0.121117 0.155640 0.194892 99.169388
4 278 0.005358 0.007969 0.010935 0.017009 0.028609 0.042993 0.055334 0.069204 0.087768 0.113934 0.141905 99.418983
4 279 0.008239 0.010368 0.013333 0.021482 0.035965 0.050093 0.061225 0.075969 0.095255 0.119677 0.145055 99.363342
4 280 0.004700 0.007134 0.009726 0.014756 0.024419 0.036020 0.045946 0.057389 0.072581 0.093084 0.114782 99.519470
4 281 0.003056 0.004466 0.006160 0.009640 0.016210 0.024459 0.032585 0.042685 0.055638 0.073083 0.092212 99.639809
4 282 0.004068 0.005395 0.006821 0.010489 0.017548 0.025259 0.031980 0.040961 0.052859 0.067776 0.082780 99.654060
4 283 0.003277 0.004859 0.006490 0.009605 0.015516 0.022559 0.028956 0.036619 0.046421 0.059678 0.073871 99.692146
4 284 0.004010 0.005310 0.006631 0.009914 0.016056 0.022628 0.028442 0.036303 0.046897 0.060774 0.075473 99.687561
4 285 0.003683 0.005740 0.007417 0.010198 0.016265 0.024711 0.032527 0.040637 0.050784 0.065388 0.081534 99.661118
4 286 0.003734 0.005289 0.007060 0.010785 0.017865 0.026035 0.033334 0.042064 0.053082 0.067468 0.082368 99.650917
4 287 0.005048 0.006797 0.008618 0.013006 0.021476 0.030694 0.038464 0.048167 0.060912 0.076775 0.092601 99.597435
4 288 0.006482 0.009404 0.012014 0.016972 0.026228 0.037203 0.046598 0.057165 0.071013 0.089996 0.110762 99.516167
4 289 0.006687 0.009385 0.012062 0.017764 0.028755 0.041793 0.053052 0.065643 0.081439 0.101985 0.123358 99.458084
4 290 0.009642 0.014328 0.018247 0.025177 0.038416 0.054645 0.067596 0.080630 0.098064 0.123418 0.151975 99.317863
4 291 0.012598 0.017235 0.020592 0.027916 0.041838 0.058479 0.072206 0.087285 0.106679 0.133050 0.162156 99.259964
4 292 0.013404 0.018821 0.022519 0.030648 0.046819 0.066512 0.081593 0.097385 0.119943 0.152934 0.189522 99.159897
4 293 0.003686 0.006405 0.009846 0.015330 0.026106 0.044807 0.066004 0.085726 0.106804 0.142064 0.187562 99.305656
4 294 0.006433 0.011365 0.014808 0.019751 0.030931 0.049134 0.066382 0.082630 0.105342 0.142000 0.186658 99.284569
4 295 0.001337 0.002325 0.003901 0.006873 0.012895 0.024381 0.040475 0.059628 0.082852 0.121241 0.174125 99.469963
4 296 0.004210 0.006261 0.007956 0.012362 0.022309 0.036241 0.049012 0.065133 0.091736 0.133207 0.183692 99.387878
4 297 0.002016 0.003625 0.005877 0.009913 0.018268 0.033044 0.051490 0.073134 0.101067 0.145152 0.203234 99.353180
4 298 0.006242 0.009279 0.012730 0.020458 0.035471 0.055238 0.074296 0.097831 0.130186 0.175065 0.227265 99.155930
4 299 0.011391 0.015028 0.019648 0.031897 0.054994 0.082005 0.105614 0.134247 0.170621 0.216575 0.266153 98.891830
4 300 0.014666 0.028318 0.038245 0.047754 0.068225 0.099312 0.126775 0.150797 0.183150 0.232398 0.291032 98.719330
4 301 0.024956 0.028179 0.033786 0.050745 0.076068 0.102618 0.128677 0.163036 0.201661 0.248572 0.302697 98.639000
4 302 0.009430 0.016413 0.022229 0.032222 0.054510 0.086569 0.112590 0.136430 0.173192 0.232106 0.300458 98.823853
4 303 0.010266 0.016992 0.027172 0.041872 0.061099 0.091714 0.129577 0.168852 0.206104 0.261753 0.339951 98.644653
4 304 0.011543 0.017361 0.020150 0.027782 0.047373 0.079031 0.107635 0.137041 0.182356 0.258953 0.355842 98.754929
4 305 0.009993 0.016726 0.026065 0.041300 0.065851 0.103164 0.145885 0.192596 0.245004 0.318498 0.408287 98.426628
4 306 0.011213 0.017706 0.023956 0.036440 0.063554 0.109026 0.156070 0.203734 0.264253 0.359839 0.477709 98.276505
4 307 0.018754 0.034312 0.052256 0.077678 0.124507 0.200845 0.280151 0.347372 0.410798 0.498125 0.594702 97.360504
4 308 0.027822 0.040472 0.055321 0.086700 0.140778 0.203386 0.256868 0.315457 0.384543 0.466864 0.551096 97.470688
4 309 0.025430 0.038280 0.051686 0.077413 0.121478 0.172554 0.215155 0.264329 0.329967 0.412824 0.501311 97.789574
4 310 0.010711 0.016759 0.025380 0.042885 0.075641 0.120812 0.166314 0.219019 0.284911 0.371162 0.465736 98.200668
4 311 0.012020 0.017573 0.024253 0.038188 0.063061 0.096393 0.130263 0.171466 0.225251 0.299107 0.386790 98.535629
4 312 0.011087 0.018739 0.025932 0.036326 0.056287 0.088914 0.123212 0.158405 0.201553 0.267727 0.351940 98.659882
4 313 0.009669 0.014540 0.019679 0.029105 0.045811 0.068438 0.090228 0.113982 0.142977 0.186403 0.241542 99.037628
4 314 0.014247 0.020618 0.025986 0.035876 0.051803 0.071348 0.090152 0.113650 0.145262 0.190371 0.246757 98.993927
4 315 0.003135 0.005748 0.008687 0.013097 0.022435 0.039124 0.058282 0.077893 0.101231 0.139058 0.188057 99.343262
4 316 0.004777 0.006991 0.009772 0.015893 0.026518 0.038416 0.049514 0.063891 0.082549 0.107767 0.137472 99.456444
4 317 0.005194 0.006900 0.008794 0.013876 0.023117 0.033605 0.043704 0.058083 0.078181 0.105280 0.137169 99.486092
4 318 0.003936 0.005931 0.008079 0.012583 0.021161 0.031817 0.041458 0.052794 0.067828 0.089171 0.113786 99.551460
4 319 0.003445 0.005735 0.008252 0.012742 0.020664 0.030709 0.040706 0.053530 0.071595 0.098153 0.131154 99.523315
4 320 0.000968 0.001578 0.002403 0.004301 0.008740 0.016176 0.025158 0.036946 0.053835 0.080635 0.115178 99.654083
4 321 0.002507 0.003949 0.005566 0.008814 0.015131 0.023883 0.032938 0.044306 0.060281 0.084481 0.114856 99.603294
4 322 0.003713 0.005080 0.006790 0.010976 0.018559 0.027175 0.035051 0.045379 0.059374 0.079073 0.102323 99.606506
4 323 0.002993 0.004848 0.007097 0.011319 0.019072 0.029210 0.039092 0.050413 0.065021 0.087177 0.115060 99.568695
4 324 0.001387 0.002247 0.003339 0.005685 0.010853 0.018947 0.027925 0.038904 0.054135 0.077948 0.108154 99.650475
4 325 0.004520 0.006033 0.007849 0.012371 0.020445 0.029358 0.037695 0.049580 0.066487 0.089983 0.118319 99.557358
4 326 0.004532 0.006335 0.008396 0.013171 0.022032 0.032272 0.041565 0.053569 0.070348 0.093513 0.119867 99.534401
4 327 0.003545 0.005676 0.007959 0.012122 0.020488 0.032516 0.044628 0.058500 0.077301 0.105348 0.139508 99.492409
4 328 0.004135 0.006322 0.008728 0.013321 0.021829 0.033239 0.044686 0.058744 0.078130 0.106390 0.141271 99.483200
4 329 0.005489 0.008411 0.011543 0.017185 0.027402 0.040457 0.052922 0.067735 0.087703 0.115708 0.148908 99.416534
4 330 0.006333 0.008956 0.011821 0.018144 0.030206 0.044848 0.058140 0.074176 0.095851 0.124547 0.156101 99.370880
4 331 0.005613 0.008698 0.012612 0.020047 0.033771 0.051133 0.067511 0.086432 0.110768 0.142348 0.177647 99.283424
4 332 0.011235 0.015592 0.020446 0.030524 0.046891 0.064095 0.079162 0.098220 0.122740 0.152599 0.185659 99.172836
4 333 0.012672 0.017714 0.022491 0.032415 0.049836 0.068597 0.083941 0.102028 0.125530 0.153913 0.183568 99.147293
4 334 0.006639 0.010677 0.015188 0.022762 0.037770 0.059596 0.080044 0.098463 0.118729 0.149318 0.185451 99.215363
4 335 0.014596 0.023632 0.028400 0.035909 0.052754 0.074741 0.090328 0.103281 0.122318 0.151738 0.183485 99.118820
4 336 0.001144 0.002016 0.003383 0.006183 0.012945 0.025607 0.041076 0.057850 0.078788 0.112794 0.155279 99.502930
4 337 0.002890 0.005483 0.008445 0.013352 0.024332 0.042783 0.063128 0.082996 0.104947 0.134422 0.166527 99.350700
4 338 0.000531 0.000955 0.001561 0.002800 0.005766 0.011552 0.019475 0.029941 0.045618 0.073736 0.113986 99.694077
4 339 0.001820 0.002559 0.003690 0.006764 0.013018 0.021146 0.030088 0.043699 0.064552 0.093772 0.128421 99.590477
4 340 0.001057 0.001565 0.002293 0.004256 0.008718 0.015199 0.022420 0.033070 0.050167 0.076808 0.110747 99.673698
4 341 0.002565 0.003753 0.005294 0.008802 0.015562 0.024568 0.034321 0.047738 0.066804 0.094684 0.130190 99.565712
4 342 0.004663 0.007310 0.010024 0.015313 0.025453 0.038587 0.051525 0.068444 0.092841 0.126425 0.165708 99.393700
4 343 0.005982 0.008394 0.010879 0.016703 0.027630 0.040824 0.053165 0.069553 0.092711 0.124401 0.160907 99.388847
4 344 0.001490 0.002704 0.004407 0.007526 0.014165 0.025490 0.038928 0.055008 0.076817 0.111885 0.157854 99.503723
4 345 0.008196 0.011470 0.015337 0.024264 0.040093 0.057328 0.072456 0.092577 0.119481 0.154888 0.195682 99.208237
4 346 0.004653 0.007068 0.010181 0.016687 0.028824 0.045202 0.062424 0.085102 0.116334 0.160639 0.214454 99.248428
4 347 0.010464 0.014196 0.018402 0.029116 0.049587 0.073331 0.093677 0.120967 0.160395 0.213601 0.272722 98.943535
4 348 0.005587 0.009302 0.013819 0.022237 0.037746 0.058774 0.080644 0.109635 0.151284 0.210999 0.283393 99.016586
4 349 0.000827 0.001451 0.002459 0.004882 0.011277 0.023468 0.038570 0.057762 0.086170 0.134395 0.198567 99.440170
4 350 0.006485 0.010782 0.014771 0.022252 0.037920 0.061355 0.084807 0.113278 0.154989 0.218107 0.295515 98.979744
4 351 0.006687 0.011635 0.018168 0.030767 0.055235 0.088926 0.122076 0.160976 0.211209 0.279652 0.355172 98.659500
4 352 0.001997 0.002907 0.004435 0.008793 0.018982 0.035104 0.054205 0.081290 0.120927 0.179626 0.251314 99.240425
4 353 0.001116 0.001917 0.003185 0.006307 0.013965 0.027050 0.042882 0.065417 0.101780 0.160499 0.236003 99.339882
4 354 0.007854 0.010941 0.014625 0.024731 0.046118 0.073375 0.098214 0.132734 0.186900 0.264715 0.351796 98.788002
4 355 0.006465 0.014097 0.022069 0.032166 0.055941 0.099996 0.143436 0.174348 0.206739 0.264637 0.335659 98.644447
4 356 0.000981 0.001742 0.003071 0.006426 0.015693 0.034463 0.059506 0.090406 0.131166 0.193624 0.268289 99.194641
4 357 0.003153 0.005109 0.008355 0.015999 0.032016 0.055044 0.080290 0.113304 0.159309 0.224619 0.301042 99.001762
4 358 0.022074 0.031050 0.038661 0.057495 0.093837 0.132225 0.158497 0.191403 0.243480 0.313885 0.386909 98.330482
4 359 0.015530 0.024458 0.035323 0.056181 0.092375 0.130563 0.158713 0.193134 0.245536 0.315753 0.390723 98.341713
4 360 0.017314 0.021491 0.027328 0.044427 0.074374 0.105369 0.131999 0.167384 0.211799 0.260757 0.307817 98.629936
4 361 0.003748 0.006907 0.011409 0.019764 0.038367 0.070248 0.104342 0.136227 0.172167 0.226539 0.289796 98.920486
4 362 0.022539 0.033779 0.043198 0.059393 0.084025 0.110080 0.129091 0.148845 0.174176 0.210752 0.252686 98.731438
4 363 0.015809 0.022356 0.027511 0.039990 0.062698 0.087494 0.105393 0.126165 0.156381 0.200102 0.249455 98.906639
4 364 0.001556 0.002948 0.004893 0.008393 0.016215 0.030752 0.048450 0.067997 0.093668 0.136127 0.190136 99.398865
4 365 0.004793 0.005843 0.007762 0.014224 0.026632 0.039352 0.050167 0.067061 0.092487 0.127581 0.168043 99.396057
4 366 0.001751 0.003177 0.004811 0.007554 0.013209 0.022854 0.033891 0.046122 0.062102 0.088362 0.122836 99.593330
4 367 0.003666 0.005678 0.007815 0.012132 0.020752 0.033386 0.045858 0.060057 0.079104 0.109018 0.146948 99.475586
4 368 0.003040 0.004554 0.006155 0.009613 0.016976 0.028178 0.039471 0.052155 0.068741 0.094771 0.127031 99.549309
4 369 0.006379 0.009829 0.013064 0.018629 0.027747 0.039259 0.049941 0.062508 0.078333 0.101576 0.130155 99.462578
4 370 0.003489 0.005590 0.007800 0.011906 0.020007 0.030681 0.040522 0.050979 0.063613 0.082744 0.104790 99.577873
4 371 0.008233 0.014683 0.019666 0.024750 0.033652 0.050067 0.066875 0.080929 0.094705 0.120019 0.154935 99.331490
5 6 0.000000 0.000000 0.000000 0.000000 0.000000 0.000000 0.000000 0.000000 0.000000 0.000000 0.000000 0.000000
5 7 3.606985 28.343061 19.988173 26.356697 7.259373 4.720747 3.488822 2.545396 1.178023 0.695393 0.218076 1.599254
5 8 9.105842 41.207062 17.814323 14.634039 4.654526 4.165139 3.338306 2.311213 0.943407 0.537527 0.200282 1.088333
5 9 2.436272 27.103022 26.002609 19.932356 7.091872 6.016616 4.693266 3.045075 1.388505 0.892286 0.402806 0.995314
5 10 1.084168 7.805192 5.620937 7.936614 10.134509 28.909060 23.505762 8.814310 2.504586 1.384804 0.705638 1.594418
5 11 0.038734 0.094597 0.185550 0.375757 0.946547 5.293375 33.056225 29.429182 13.085997 6.596912 4.770969 6.126153
5 12 0.022020 0.053716 0.108967 0.294589 1.109322 5.716996 25.242577 21.886530 15.515469 10.396414 8.686121 10.967279
5 13 0.006892 0.015136 0.026608 0.059633 0.136223 0.368500 1.390028 2.184397 5.283047 9.559228 19.078930 61.891376
5 14 0.012458 0.030629 0.048123 0.080078 0.123646 0.242374 0.682066 0.869456 1.763985 3.199749 7.966422 84.981010
5 15 0.006210 0.012967 0.018092 0.031370 0.059860 0.144340 0.465840 0.657458 1.488850 2.946445 7.634030 86.534538
5 16 0.026023 0.080133 0.161684 0.428323 1.712641 6.288455 18.809219 16.269953 17.035549 14.295819 12.829396 12.062801
5 17 0.042559 0.143570 0.317402 0.792977 2.767186 9.572170 19.862297 22.933014 17.757931 11.961100 7.014684 6.835108
5 18 0.004734 0.012928 0.024675 0.047418 0.119324 0.374183 1.073733 2.751955 6.545549 13.926801 22.250059 52.868641
5 19 0.021907 0.066526 0.139534 0.294028 0.812162 2.267469 4.772787 8.010212 13.441968 21.027571 23.150265 25.995571
5 20 0.706551 3.134453 6.497028 11.631227 19.344252 22.923759 17.212799 9.232837 4.475616 2.160438 1.062451 1.618591
5 21 0.042941 0.290635 1.108922 2.807847 6.697819 14.639410 21.288746 19.503166 13.970037 8.952299 5.173729 5.524447
5 22 0.007811 0.019147 0.031063 0.055633 0.148759 0.552985 1.984203 5.773663 13.016690 21.068815 22.118639 35.222595
5 23 0.064960 0.259908 0.612453 1.359851 3.981716 10.851118 18.374884 19.193521 15.938602 12.053244 7.849264 9.460478
5 24 0.944723 6.439891 15.419492 16.806723 14.281426 12.802416 10.891165 7.517327 4.916200 3.169785 2.090355 4.720497
5 25 0.034489 0.119585 0.320757 0.922463 3.076904 8.471189 14.339697 15.996512 14.679702 12.970448 10.530409 18.537844
5 26 0.007976 0.016272 0.028002 0.062922 0.185674 0.576869 1.654535 4.418180 10.237975 17.149029 19.703371 45.959194
5 27 0.103089 0.289712 0.627208 1.502772 3.918910 8.529011 13.229948 15.411345 15.057339 13.163712 10.270665 17.896292
5 28 0.073888 0.527225 1.997073 3.888537 5.673040 8.256490 10.973894 11.796781 11.320642 10.471968 9.788412 25.232052
5 29 0.003656 0.008066 0.014349 0.027932 0.069872 0.204083 0.524706 1.170150 2.332782 4.216609 6.360475 85.067322
5 30 0.002266 0.004340 0.007462 0.016065 0.043073 0.116751 0.284726 0.700795 1.717630 3.704453 6.373245 87.029198
5 31 0.008039 0.018921 0.040762 0.094665 0.242158 0.598351 1.288014 2.528425 4.480341 6.860947 8.827853 75.011520
5 32 0.005913 0.010458 0.016237 0.031866 0.077544 0.187741 0.375546 0.693875 1.245105 2.159099 3.346442 91.850174
5 33 0.002723 0.006404 0.010605 0.015496 0.023941 0.043075 0.074560 0.127439 0.229588 0.458463 0.917307 98.090401
5 34 0.003306 0.007685 0.012710 0.018552 0.029429 0.057889 0.111965 0.207460 0.379366 0.734746 1.390331 97.046570
5 35 0.002674 0.006347 0.011342 0.017465 0.028516 0.055969 0.106983 0.192723 0.335810 0.606677 1.069325 97.566170
5 36 0.002337 0.004067 0.006002 0.009636 0.016945 0.031227 0.052233 0.083200 0.131566 0.222050 0.377705 99.063034
5 37 0.003453 0.005503 0.007429 0.011637 0.019698 0.032059 0.046688 0.068110 0.102475 0.163348 0.257986 99.281616
5 38 0.005199 0.008179 0.010785 0.016033 0.025706 0.040914 0.058313 0.081832 0.116948 0.178860 0.274648 99.182579
5 39 0.004123 0.007101 0.009844 0.014225 0.022390 0.036704 0.054038 0.074547 0.101460 0.147593 0.215427 99.312546
5 40 0.003923 0.007384 0.010227 0.013626 0.020259 0.033031 0.046810 0.059081 0.073950 0.105025 0.154035 99.472649
5 41 0.005852 0.011234 0.015033 0.018218 0.023572 0.034092 0.045690 0.056680 0.069441 0.095306 0.136710 99.488174
5 42 0.004047 0.006557 0.009141 0.013390 0.020355 0.030205 0.039672 0.048859 0.058840 0.076585 0.101321 99.591026
5 43 0.002454 0.003545 0.004592 0.007243 0.012832 0.020172 0.026529 0.034033 0.044634 0.061448 0.081764 99.700752
5 44 0.004119 0.005570 0.006648 0.009666 0.015592 0.022483 0.027950 0.034642 0.044066 0.058642 0.076462 99.694153
5 45 0.002867 0.004232 0.005435 0.008085 0.013330 0.019971 0.025488 0.031522 0.039781 0.053006 0.069245 99.727036
5 46 0.002172 0.003464 0.004504 0.006381 0.010349 0.016254 0.021760 0.027072 0.033409 0.044038 0.057744 99.772850
5 47 0.002202 0.003440 0.004646 0.006858 0.010896 0.015974 0.020357 0.025075 0.031053 0.040918 0.053704 99.784874
5 48 0.004786 0.006466 0.006997 0.009150 0.014100 0.020192 0.024699 0.029972 0.038020 0.051546 0.068847 99.725227
5 49 0.001916 0.003165 0.004258 0.006120 0.009835 0.015074 0.019702 0.024189 0.029746 0.039376 0.051654 99.794960
5 50 0.001935 0.002502 0.003099 0.005022 0.009053 0.013911 0.017996 0.023046 0.029800 0.039824 0.051508 99.802307
5 51 0.001980 0.003150 0.004190 0.006190 0.010007 0.015090 0.019856 0.025844 0.034539 0.049254 0.070059 99.759842
5 52 0.002147 0.003470 0.004599 0.006598 0.010390 0.015817 0.021357 0.028387 0.038650 0.056131 0.081504 99.730949
5 53 0.001480 0.002218 0.002839 0.004252 0.007270 0.011564 0.015649 0.020359 0.026703 0.037282 0.051158 99.819221
5 54 0.001441 0.002219 0.002893 0.004339 0.007384 0.011720 0.015843 0.020562 0.026691 0.036924 0.050358 99.819626
5 55 0.001509 0.002502 0.003467 0.005261 0.008616 0.013422 0.018412 0.025078 0.034949 0.052056 0.077329 99.757401
5 56 0.002504 0.004115 0.005512 0.007775 0.011933 0.018219 0.024914 0.033287 0.044815 0.064512 0.093503 99.688911
5 57 0.001907 0.002964 0.003899 0.005758 0.009641 0.014876 0.019391 0.024607 0.032170 0.044768 0.060853 99.779167
5 58 0.001852 0.002593 0.003426 0.005576 0.009868 0.015031 0.019594 0.025556 0.033892 0.046885 0.063086 99.772644
5 59 0.001438 0.002840 0.004207 0.005965 0.009575 0.016251 0.023794 0.031453 0.040505 0.057173 0.081463 99.725334
5 60 0.001253 0.002094 0.003068 0.004997 0.009110 0.015909 0.023339 0.031853 0.042719 0.061420 0.086931 99.717308
5 61 0.004534 0.008809 0.012438 0.016764 0.025612 0.041607 0.058762 0.075924 0.097639 0.136176 0.191363 99.330368
5 62 0.002089 0.003279 0.004624 0.007678 0.014327 0.024454 0.034619 0.046476 0.062615 0.089113 0.123827 99.586906
5 63 0.000988 0.001575 0.002339 0.004163 0.008220 0.014666 0.021972 0.032100 0.047759 0.073989 0.109856 99.682373
5 64 0.001639 0.003004 0.004629 0.007809 0.014723 0.026059 0.039356 0.058053 0.088552 0.140705 0.214611 99.400864
5 65 0.004323 0.007459 0.010283 0.015224 0.025839 0.043776 0.063402 0.087110 0.122397 0.181766 0.263566 99.174858
5 66 0.001521 0.002479 0.003675 0.006311 0.011956 0.020774 0.030177 0.041611 0.058225 0.085868 0.122919 99.614487
5 67 0.003319 0.005495 0.007671 0.011543 0.018468 0.028475 0.039703 0.055815 0.081611 0.123559 0.182878 99.441460
5 68 0.005490 0.007573 0.009967 0.016439 0.029561 0.047395 0.066713 0.095879 0.142755 0.213138 0.304058 99.061028
5 69 0.003250 0.005925 0.009112 0.014580 0.025773 0.044309 0.065430 0.091613 0.130251 0.190385 0.267525 99.151840
5 70 0.003578 0.004990 0.006988 0.012500 0.024484 0.042229 0.062706 0.093313 0.141143 0.211380 0.297798 99.098892
5 71 0.002515 0.004654 0.007405 0.012658 0.024274 0.045264 0.072234 0.109550 0.168456 0.263508 0.389038 98.900452
5 72 0.003615 0.006326 0.009545 0.016089 0.030991 0.057728 0.091789 0.139176 0.213609 0.331416 0.485143 98.614571
5 73 0.002088 0.003425 0.005206 0.009095 0.017579 0.032256 0.050420 0.075366 0.113577 0.177428 0.266887 99.246674
5 74 0.001869 0.003135 0.004690 0.008013 0.015517 0.029112 0.046413 0.070408 0.107847 0.171393 0.260992 99.280609
5 75 0.003166 0.006396 0.009856 0.014563 0.024500 0.044302 0.069194 0.097329 0.134660 0.199085 0.291644 99.105301
5 76 0.004079 0.006938 0.010407 0.017144 0.030432 0.051061 0.074066 0.104502 0.150748 0.225950 0.329301 98.995377
5 77 0.008689 0.010419 0.012936 0.022125 0.039831 0.060391 0.081092 0.116180 0.173050 0.252557 0.350233 98.872498
5 78 0.007065 0.010346 0.013556 0.021798 0.038714 0.062257 0.087545 0.126891 0.192260 0.291904 0.421955 98.725716
5 79 0.003534 0.005574 0.007823 0.013136 0.024648 0.043458 0.065401 0.097753 0.151998 0.244708 0.378637 98.963326
5 80 0.003079 0.004973 0.007068 0.011689 0.021461 0.037968 0.057807 0.085186 0.127369 0.198890 0.303017 99.141487
5 81 0.003798 0.008329 0.013348 0.019545 0.031234 0.053697 0.082500 0.118459 0.171214 0.264323 0.405124 98.828430
5 82 0.005095 0.009308 0.013837 0.021092 0.034248 0.056959 0.086074 0.126185 0.186141 0.285867 0.432445 98.742752
5 83 0.005030 0.008581 0.011586 0.016931 0.028411 0.048221 0.070435 0.098263 0.141066 0.216161 0.326423 99.028893
5 84 0.007952 0.010804 0.013493 0.021020 0.036316 0.057360 0.078763 0.108478 0.153540 0.220861 0.305868 98.985550
5 85 0.006764 0.009638 0.013231 0.023252 0.044773 0.072754 0.099126 0.135162 0.190605 0.271156 0.367802 98.765739
5 86 0.013010 0.027510 0.041613 0.054953 0.071806 0.095037 0.117960 0.145714 0.189977 0.264055 0.372492 98.605873
5 87 0.004517 0.008065 0.012271 0.019554 0.034769 0.060990 0.089310 0.117402 0.150954 0.206886 0.282177 99.013100
5 88 0.007336 0.011254 0.014706 0.022225 0.038918 0.065214 0.091876 0.122139 0.163951 0.227917 0.306935 98.927528
5 89 0.011623 0.020000 0.027385 0.038981 0.060983 0.092951 0.122729 0.154305 0.199124 0.271335 0.366057 98.634521
5 90 0.011935 0.023061 0.031755 0.040831 0.060595 0.097063 0.133427 0.163594 0.201758 0.271132 0.366040 98.598808
5 91 0.006884 0.011980 0.017343 0.025859 0.043460 0.074688 0.108876 0.142009 0.182091 0.248565 0.336521 98.801727
5 92 0.008320 0.016513 0.024263 0.033306 0.052102 0.087517 0.126335 0.161944 0.206270 0.281016 0.380647 98.621765
5 93 0.012458 0.020584 0.027289 0.037971 0.059647 0.094602 0.129541 0.164417 0.210211 0.281901 0.372472 98.588905
5 94 0.006617 0.011635 0.017483 0.027282 0.047316 0.080754 0.117844 0.158365 0.211149 0.288283 0.381044 98.652229
5 95 0.006117 0.009429 0.013385 0.022190 0.041388 0.071603 0.104374 0.144574 0.201814 0.284405 0.382702 98.718018
5 96 0.005849 0.009591 0.014318 0.023867 0.043845 0.074771 0.108602 0.150303 0.209560 0.293658 0.394095 98.671539
5 97 0.006001 0.009387 0.013796 0.023355 0.043838 0.075308 0.109834 0.152958 0.214871 0.301928 0.404524 98.644196
5 98 0.008207 0.013666 0.019399 0.029883 0.053111 0.091209 0.131676 0.176024 0.237664 0.326991 0.432858 98.479309
5 99 0.005846 0.009599 0.013940 0.022370 0.040821 0.070727 0.102355 0.137719 0.188583 0.265981 0.361497 98.780563
5 100 0.009637 0.016069 0.021568 0.030585 0.050629 0.084393 0.119436 0.155527 0.204859 0.280760 0.376561 98.649979
5 101 0.006745 0.012022 0.017320 0.025774 0.044496 0.076186 0.109298 0.142427 0.187703 0.257893 0.344459 98.775673
5 102 0.011824 0.017836 0.021296 0.029020 0.048906 0.082176 0.113315 0.142656 0.184251 0.250048 0.328596 98.770073
5 103 0.006903 0.015134 0.022032 0.027842 0.042594 0.074111 0.108341 0.134726 0.167557 0.231935 0.324255 98.844566
5 104 0.010168 0.024694 0.036572 0.040275 0.050398 0.079917 0.115706 0.142717 0.171426 0.230452 0.322842 98.774841
5 105 0.003232 0.005744 0.008458 0.012967 0.023325 0.042722 0.064593 0.084662 0.108621 0.151068 0.208486 99.286125
5 106 0.006460 0.008178 0.010144 0.016716 0.030716 0.047844 0.063445 0.085528 0.120665 0.169704 0.225601 99.214996
5 107 0.005559 0.008400 0.010990 0.016789 0.028819 0.044623 0.059915 0.081327 0.117183 0.172526 0.243430 99.210442
5 108 0.004525 0.006478 0.008294 0.012833 0.022659 0.037099 0.051420 0.069075 0.095143 0.136798 0.191791 99.363884
5 109 0.003116 0.005102 0.007130 0.011159 0.020080 0.034301 0.049635 0.067681 0.093076 0.132631 0.182069 99.394020
5 110 0.007288 0.009775 0.011853 0.017944 0.030538 0.047171 0.062597 0.082570 0.112774 0.159055 0.216722 99.241707
5 111 0.008196 0.014375 0.019033 0.024882 0.035023 0.049544 0.062929 0.078478 0.102480 0.143515 0.201060 99.260483
5 112 0.003395 0.006068 0.008815 0.013159 0.022149 0.037695 0.054265 0.070534 0.090679 0.126643 0.176809 99.389793
5 113 0.003674 0.007101 0.009882 0.013199 0.020898 0.035637 0.051829 0.066946 0.085549 0.119513 0.167052 99.418716
5 114 0.006934 0.010081 0.012421 0.017214 0.026421 0.040257 0.054114 0.070330 0.092206 0.128482 0.178910 99.362633
5 115 0.005241 0.008982 0.012105 0.016691 0.025385 0.038850 0.052177 0.068054 0.091939 0.132816 0.190890 99.356873
5 116 0.004480 0.006873 0.009012 0.013278 0.021876 0.035157 0.048427 0.063736 0.085117 0.121614 0.173152 99.417274
5 117 0.002934 0.004770 0.006722 0.010636 0.018860 0.032174 0.046643 0.064170 0.089294 0.131169 0.188309 99.404320
5 118 0.003656 0.005518 0.007247 0.011210 0.019240 0.032359 0.047046 0.066931 0.096977 0.148266 0.222514 99.339035
5 119 0.002455 0.004722 0.007189 0.010930 0.018181 0.031531 0.048183 0.070669 0.104897 0.164970 0.256431 99.279839
5 120 0.002027 0.003166 0.004410 0.007413 0.014361 0.026848 0.042080 0.063688 0.098145 0.157935 0.243218 99.336708
5 121 0.001917 0.003006 0.004399 0.007911 0.016101 0.030514 0.048904 0.076714 0.121536 0.197125 0.302648 99.189224
5 122 0.002412 0.004930 0.008090 0.013179 0.023084 0.040266 0.061567 0.091759 0.139599 0.222715 0.346663 99.045738
5 123 0.004649 0.007650 0.010862 0.017159 0.030015 0.052823 0.081656 0.121609 0.179191 0.271994 0.400162 98.822227
5 124 0.005071 0.008619 0.012429 0.020258 0.038022 0.069622 0.107763 0.158755 0.234942 0.354660 0.506929 98.482933
5 125 0.009615 0.016657 0.023545 0.034850 0.055964 0.093127 0.137857 0.190732 0.254564 0.353967 0.492515 98.336609
5 126 0.007390 0.017993 0.030528 0.042948 0.062731 0.099859 0.144920 0.197000 0.269813 0.400497 0.602312 98.124001
5 127 0.023268 0.038780 0.048529 0.064767 0.096458 0.146159 0.199024 0.264803 0.355834 0.503792 0.705885 97.552696
5 128 0.016871 0.033390 0.051327 0.079302 0.135067 0.228066 0.343560 0.505952 0.750905 1.125066 1.607180 95.123314
5 129 0.007637 0.017700 0.029968 0.044392 0.070110 0.126605 0.213543 0.336377 0.511824 0.808505 1.271174 96.562164
5 130 0.004933 0.007848 0.011378 0.021725 0.048088 0.090584 0.137771 0.207951 0.326839 0.527722 0.808099 97.807060
5 131 0.021651 0.043788 0.060574 0.084264 0.132708 0.222077 0.340297 0.516974 0.801778 1.250908 1.863051 94.661926
5 132 0.004405 0.013344 0.030730 0.061419 0.142193 0.340372 0.665823 1.130983 1.849308 3.004183 4.488510 88.268730
5 133 0.001671 0.002846 0.004759 0.010713 0.030322 0.078032 0.163905 0.333989 0.669319 1.247423 2.014277 95.442741
5 134 0.003213 0.005802 0.009901 0.021501 0.052369 0.110371 0.190709 0.319280 0.530050 0.876681 1.365015 96.515106
5 135 0.012190 0.050695 0.138436 0.251439 0.413188 0.715130 1.158062 1.701317 2.407148 3.416722 4.833318 84.902359
5 136 0.002210 0.005131 0.011065 0.026814 0.081998 0.257318 0.660378 1.412692 2.601331 4.333115 6.225223 84.382729
5 137 0.001045 0.001956 0.003110 0.005940 0.013002 0.029409 0.061059 0.131652 0.292715 0.640901 1.264977 97.554237
5 138 0.005089 0.011916 0.021835 0.041094 0.088713 0.204598 0.420042 0.787430 1.372576 2.294567 3.561077 91.191063
5 139 0.008746 0.046478 0.177763 0.405098 0.781507 1.509243 2.738566 4.194210 5.679920 7.376646 9.365440 67.716385
5 140 0.002254 0.005021 0.009482 0.019966 0.050604 0.136754 0.329430 0.729019 1.477671 2.765967 4.503595 89.970238
5 141 0.001264 0.003362 0.006653 0.011672 0.021381 0.045021 0.094311 0.199056 0.432003 0.973515 2.088314 96.123444
5 142 0.005528 0.015382 0.037011 0.087227 0.229078 0.597715 1.356772 2.725740 4.872091 7.630557 10.204686 72.238213
5 143 0.004375 0.008420 0.015993 0.038729 0.109701 0.286392 0.648313 1.416083 2.879078 5.110463 7.568207 81.914246
5 144 0.001104 0.002253 0.003791 0.007008 0.014155 0.029108 0.056107 0.113199 0.240509 0.534820 1.133164 97.864777
5 145 0.003481 0.008538 0.016218 0.030898 0.070859 0.171313 0.352414 0.654309 1.195784 2.167400 3.608487 91.720291
5 146 0.012727 0.030793 0.058136 0.105238 0.213429 0.447234 0.838944 1.483052 2.571185 4.311616 6.572043 83.355606
5 147 0.002979 0.005269 0.009089 0.020832 0.057630 0.136413 0.265336 0.506530 0.973118 1.759829 2.772703 93.490273
5 148 0.001750 0.004189 0.008290 0.017153 0.042409 0.100625 0.194713 0.336714 0.564733 0.949736 1.485397 96.294289
5 149 0.033870 0.097353 0.177685 0.259464 0.415572 0.687784 1.008381 1.360763 1.861158 2.603319 3.508671 87.985977
5 150 0.009297 0.018811 0.032028 0.061215 0.138618 0.294749 0.498178 0.756586 1.147204 1.796477 2.656282 92.590553
5 151 0.006111 0.009223 0.012707 0.023688 0.054282 0.111606 0.188168 0.307134 0.501408 0.799289 1.157204 96.829185
5 152 0.023867 0.046503 0.072809 0.120024 0.219439 0.351458 0.472371 0.613971 0.831396 1.169436 1.593621 94.485107
5 153 0.038293 0.128998 0.197240 0.190858 0.238374 0.415085 0.636147 0.785889 0.949545 1.307053 1.838393 93.274132
5 154 0.020144 0.033542 0.040717 0.057428 0.105519 0.198523 0.290738 0.372649 0.495267 0.732101 1.057831 96.595543
5 155 0.012064 0.028714 0.046753 0.063127 0.092349 0.151266 0.227842 0.308735 0.404840 0.559139 0.775554 97.329620
5 156 0.028396 0.040331 0.048939 0.074437 0.134945 0.218276 0.297047 0.401064 0.565273 0.806884 1.091615 96.292793
5 157 0.020979 0.033291 0.041204 0.058659 0.099183 0.163165 0.232384 0.324883 0.473245 0.700109 0.981351 96.871544
5 158 0.010133 0.022891 0.032988 0.041376 0.061826 0.104747 0.155008 0.207375 0.280298 0.411873 0.604737 98.066750
5 159 0.005146 0.009688 0.014714 0.022790 0.039301 0.070293 0.110356 0.161071 0.230617 0.346056 0.514155 98.475815
5 160 0.002529 0.004707 0.007678 0.013323 0.024724 0.045020 0.072828 0.113393 0.174064 0.275009 0.423719 98.843002
5 161 0.006495 0.009894 0.013059 0.021848 0.044322 0.082697 0.129485 0.200248 0.319080 0.512375 0.765763 97.894737
5 162 0.003132 0.006056 0.010681 0.020330 0.043041 0.085248 0.142885 0.226793 0.356013 0.563914 0.836271 97.705635
5 163 0.011112 0.021593 0.032737 0.049485 0.084107 0.148376 0.230826 0.340422 0.503430 0.768223 1.144820 96.664864
5 164 0.010660 0.019234 0.029478 0.048993 0.091283 0.167406 0.266263 0.404214 0.609375 0.931599 1.360178 96.061317
5 165 0.011133 0.024735 0.042995 0.070527 0.125506 0.225916 0.358317 0.528892 0.763830 1.106147 1.543579 95.198425
5 166 0.009390 0.020606 0.036372 0.061839 0.114993 0.217331 0.365956 0.580505 0.903662 1.418637 2.119639 94.151077
5 167 0.010569 0.018645 0.029723 0.055778 0.117955 0.232820 0.393990 0.668361 1.183007 2.095986 3.414383 91.778778
5 168 0.014218 0.029910 0.049603 0.089165 0.205476 0.463303 0.844037 1.448457 2.614814 4.689858 7.307755 82.243408
5 169 0.004352 0.007465 0.013069 0.031725 0.092987 0.231030 0.482699 1.037801 2.342837 4.935961 8.468466 82.351616
5 170 0.006322 0.016943 0.038135 0.086521 0.225035 0.518416 1.029701 2.062128 4.376402 8.304223 12.189995 71.146172
5 171 0.188988 0.444559 0.887700 2.240283 6.391568 12.581459 14.886597 13.488921 11.461878 9.371598 6.810366 21.246084
5 172 0.010857 0.037152 0.088788 0.213259 0.785564 3.040643 7.485558 11.885941 15.058455 17.049179 14.948545 29.396063
5 173 0.002652 0.004608 0.008024 0.020978 0.079413 0.291040 0.914045 2.743088 7.542794 15.239832 19.017536 54.135990
5 174 0.141916 0.626990 1.672560 3.881889 9.536688 16.904285 18.212864 14.040646 10.032486 7.146671 4.704858 13.098146
5 175 0.299512 3.441728 12.559093 15.772107 15.682444 16.854282 14.241804 7.811760 3.749409 1.989995 1.208190 6.389675
5 176 0.006362 0.018226 0.038881 0.097600 0.469041 2.600226 8.682185 16.191315 19.424189 17.892330 12.023315 22.556328
5 177 0.014883 0.035494 0.074551 0.266578 1.558283 5.195697 8.551429 10.658995 13.200474 14.655748 12.196233 33.591637
5 178 5.557831 8.885525 7.891317 7.607645 9.291811 10.320000 8.695431 6.712280 5.634238 4.924578 3.961211 20.518133
5 179 0.345179 2.196806 5.245932 6.535951 8.529570 11.213171 11.639555 9.655739 8.217742 7.180144 5.938354 23.301857
5 180 0.016865 0.036281 0.075567 0.263617 1.416296 4.842414 8.621803 10.358901 10.701096 10.695820 9.520672 43.450668
5 181 0.124234 0.380459 0.700828 1.208839 2.593850 4.617085 5.674970 5.814750 6.380516 7.341850 7.880458 57.282162
5 182 1.076750 2.789611 3.392139 3.159786 3.480550 4.231456 4.670887 4.829087 5.321551 5.998770 6.477687 54.571724
5 183 0.056636 0.162640 0.299598 0.596612 1.635073 3.752281 5.549953 6.326034 7.214374 8.528613 9.135464 56.742722
5 184 0.004056 0.008164 0.014699 0.038676 0.156706 0.563840 1.357181 2.514913 4.049617 5.709683 6.675627 78.906837
5 185 0.031668 0.119582 0.286286 0.466371 0.739250 1.200871 1.676261 2.020560 2.443024 3.140210 4.061999 83.813919
5 186 0.057968 0.128887 0.209110 0.361356 0.718911 1.340423 2.021551 2.666834 3.398712 4.293030 5.125929 79.677292
5 187 0.005354 0.011925 0.021334 0.046071 0.135316 0.365848 0.747957 1.354431 2.412383 3.976198 5.510570 85.412613
5 188 0.004244 0.011131 0.018706 0.027104 0.046004 0.096044 0.188569 0.344722 0.630317 1.179216 2.087472 95.366463
5 189 0.004318 0.009716 0.017629 0.031887 0.062262 0.127091 0.236195 0.411858 0.686006 1.115486 1.732643 95.564911
5 190 0.007155 0.014363 0.021575 0.034443 0.064725 0.129796 0.234751 0.405845 0.692871 1.159046 1.809503 95.425919
5 191 0.002676 0.005144 0.008154 0.013819 0.024954 0.046601 0.082676 0.148534 0.271816 0.503753 0.889333 98.002541
5 192 0.001756 0.002848 0.004054 0.006795 0.012178 0.021716 0.036369 0.061943 0.106690 0.190848 0.336804 99.218002
5 193 0.002480 0.004692 0.007092 0.010961 0.017785 0.030593 0.049991 0.081161 0.132693 0.226698 0.385763 99.050087
5 194 0.001265 0.002924 0.005331 0.008778 0.014619 0.026721 0.048320 0.086522 0.153251 0.278261 0.495329 98.878685
5 195 0.000889 0.001550 0.002289 0.003710 0.006551 0.011882 0.020152 0.033675 0.056247 0.100818 0.181761 99.580475
5 196 0.000884 0.001369 0.001883 0.003103 0.005753 0.010175 0.015790 0.024006 0.037417 0.062736 0.104085 99.732796
5 197 0.001501 0.002555 0.003589 0.005486 0.009197 0.015979 0.025756 0.041316 0.067046 0.114380 0.192872 99.520325
5 198 0.001288 0.002494 0.003616 0.005142 0.008181 0.014326 0.023585 0.037854 0.061564 0.108960 0.194768 99.538223
5 199 0.000685 0.001114 0.001598 0.002589 0.004593 0.007895 0.012110 0.018071 0.027290 0.045026 0.075289 99.803741
5 200 0.001273 0.001902 0.002482 0.003858 0.006860 0.011897 0.018201 0.027108 0.040770 0.065030 0.102145 99.718475
5 201 0.001801 0.003722 0.005742 0.008021 0.011740 0.018995 0.029701 0.045119 0.068300 0.111474 0.186439 99.508949
5 202 0.001816 0.002953 0.003785 0.005272 0.008370 0.013902 0.020697 0.029570 0.042575 0.067915 0.111055 99.692085
5 203 0.001356 0.002497 0.003578 0.005128 0.008057 0.013153 0.019312 0.026399 0.035631 0.053023 0.081089 99.750778
5 204 0.002103 0.003308 0.004481 0.006740 0.010963 0.017730 0.026385 0.039122 0.058819 0.092513 0.142987 99.594849
5 205 0.001802 0.003077 0.004400 0.006733 0.011185 0.018471 0.028301 0.043783 0.069468 0.115150 0.188800 99.508827
5 206 0.001233 0.001979 0.002775 0.004378 0.007682 0.012900 0.018990 0.027022 0.038435 0.058660 0.089935 99.736008
5 207 0.002463 0.003482 0.004552 0.007310 0.012815 0.020093 0.027489 0.037733 0.053151 0.079076 0.116512 99.635323
5 208 0.004885 0.008552 0.011497 0.015679 0.023110 0.034526 0.048248 0.068632 0.101716 0.158087 0.242447 99.282623
5 209 0.002504 0.004193 0.005738 0.008690 0.015136 0.026351 0.039743 0.056895 0.081623 0.124832 0.189439 99.444862
5 210 0.002231 0.003437 0.004799 0.007975 0.014525 0.023283 0.031499 0.041518 0.055503 0.078770 0.110104 99.626358
5 211 0.008119 0.011451 0.013271 0.018515 0.029496 0.043461 0.055076 0.068212 0.086626 0.118194 0.160128 99.387451
5 212 0.006389 0.011889 0.016859 0.023837 0.035122 0.048809 0.061906 0.080863 0.112887 0.166817 0.242885 99.191734
5 213 0.005212 0.009048 0.011761 0.015487 0.023188 0.035743 0.048842 0.063473 0.083004 0.117433 0.166363 99.420448
5 214 0.003321 0.004832 0.006179 0.009790 0.018325 0.030912 0.042240 0.053931 0.069319 0.095912 0.128742 99.536491
5 215 0.005725 0.012883 0.018027 0.021397 0.030474 0.051341 0.073313 0.087567 0.101072 0.134450 0.186738 99.277016
5 216 0.006087 0.013893 0.022081 0.027995 0.035233 0.049979 0.068064 0.087034 0.109331 0.150107 0.213604 99.216583
5 217 0.004151 0.007170 0.009560 0.012973 0.019952 0.032366 0.045648 0.059256 0.075645 0.104669 0.145086 99.483528
5 218 0.002603 0.004312 0.006018 0.009272 0.016315 0.027416 0.038756 0.051429 0.067939 0.094401 0.127381 99.554161
5 219 0.002775 0.004336 0.006070 0.009699 0.017474 0.029178 0.041285 0.056046 0.076020 0.106458 0.144138 99.506523
5 220 0.003689 0.005355 0.006985 0.010798 0.018781 0.029853 0.040600 0.054686 0.075320 0.106854 0.146044 99.501030
5 221 0.003168 0.005268 0.007301 0.010751 0.017828 0.028424 0.039268 0.052020 0.068996 0.094886 0.126509 99.545578
5 222 0.002056 0.003487 0.005008 0.007572 0.012762 0.020545 0.028694 0.038173 0.050398 0.069379 0.092717 99.669212
5 223 0.001470 0.002623 0.003763 0.005553 0.009563 0.016171 0.023362 0.031205 0.040965 0.056854 0.076920 99.731544
5 224 0.001000 0.001534 0.002159 0.003522 0.006464 0.010468 0.014562 0.019758 0.026691 0.037156 0.049595 99.827087
5 225 0.000745 0.001185 0.001657 0.002623 0.004747 0.007662 0.010601 0.014282 0.019207 0.026824 0.035845 99.874619
5 226 0.000675 0.001031 0.001418 0.002300 0.004297 0.006921 0.009452 0.012703 0.017165 0.023983 0.031772 99.888283
5 227 0.000692 0.001108 0.001558 0.002496 0.004629 0.007566 0.010423 0.013888 0.018441 0.025601 0.033892 99.879707
5 228 0.000617 0.001041 0.001483 0.002318 0.004272 0.007200 0.010241 0.013768 0.018084 0.024996 0.033167 99.882820
5 229 0.000716 0.001057 0.001425 0.002380 0.004675 0.007707 0.010434 0.013995 0.019175 0.027358 0.036552 99.874527
5 230 0.000619 0.001110 0.001641 0.002584 0.004830 0.008478 0.012437 0.016961 0.022776 0.032556 0.044734 99.851273
5 231 0.000711 0.001088 0.001479 0.002431 0.004731 0.008080 0.011317 0.015433 0.021507 0.031520 0.043572 99.858131
5 232 0.000670 0.001136 0.001677 0.002753 0.005322 0.009388 0.013841 0.019336 0.026824 0.038830 0.053396 99.826828
5 233 0.000777 0.001194 0.001679 0.002850 0.005753 0.010000 0.014159 0.019360 0.026922 0.038929 0.053002 99.825378
5 234 0.000709 0.001216 0.001821 0.003025 0.005964 0.010616 0.015723 0.021933 0.030394 0.043618 0.059474 99.805511
5 235 0.000864 0.001299 0.001871 0.003333 0.006946 0.012002 0.017086 0.023962 0.034319 0.049691 0.066754 99.781868
5 236 0.000930 0.001607 0.002458 0.004201 0.008533 0.015240 0.022375 0.030748 0.041912 0.058238 0.076378 99.737381
5 237 0.001339 0.001957 0.002816 0.005102 0.010666 0.018349 0.026038 0.036325 0.051651 0.073089 0.095607 99.677055
5 238 0.001654 0.002890 0.004366 0.007271 0.014518 0.026259 0.038958 0.053162 0.071756 0.098094 0.126251 99.554817
5 239 0.001817 0.003090 0.004669 0.007887 0.015908 0.029457 0.044119 0.060104 0.081570 0.114877 0.153548 99.482956
5 240 0.002094 0.003393 0.005007 0.008580 0.017496 0.032677 0.049403 0.068828 0.096502 0.140147 0.191899 99.383972
5 241 0.003740 0.007809 0.012734 0.019465 0.035705 0.068600 0.106593 0.138393 0.171976 0.229943 0.302243 98.902802
5 242 0.005698 0.009924 0.014779 0.023613 0.044531 0.081138 0.120748 0.163174 0.221798 0.312984 0.418981 98.582634
5 243 0.009766 0.015527 0.022477 0.038025 0.075357 0.133057 0.183115 0.229082 0.292900 0.394902 0.507494 98.098297
5 244 0.006673 0.012095 0.018405 0.030016 0.058991 0.115277 0.177815 0.238759 0.320944 0.456382 0.614307 97.950340
5 245 0.017307 0.045237 0.077247 0.101910 0.151445 0.262994 0.387757 0.472700 0.558587 0.726674 0.956779 96.241364
5 246 0.009254 0.016374 0.025200 0.041657 0.080827 0.159378 0.252469 0.346528 0.467835 0.670536 0.919967 97.009972
5 247 0.013818 0.031874 0.053586 0.081370 0.141733 0.264030 0.405009 0.535733 0.704068 0.978760 1.317340 95.472679
5 248 0.012280 0.025436 0.041351 0.065432 0.119758 0.222997 0.342468 0.471386 0.653444 0.943683 1.291009 95.810753
5 249 0.029637 0.043977 0.058193 0.095706 0.188179 0.332568 0.470852 0.624124 0.844776 1.163221 1.500629 94.648140
5 250 0.030130 0.080390 0.137296 0.186605 0.279271 0.461477 0.655467 0.809876 1.003663 1.319818 1.716380 93.319633
5 251 0.015322 0.038850 0.067132 0.098431 0.167808 0.318516 0.507603 0.688538 0.909188 1.261767 1.686331 94.240517
5 252 0.028402 0.048045 0.069076 0.121632 0.274516 0.554091 0.837928 1.111208 1.476606 1.978427 2.426732 91.073341
5 253 0.141596 0.371383 0.509665 0.556675 0.765786 1.220682 1.600249 1.791962 2.071842 2.576777 3.130205 85.263176
5 254 0.042591 0.133792 0.246531 0.326272 0.486668 0.846657 1.252564 1.522490 1.768323 2.165735 2.627161 88.581215
5 255 0.030384 0.083178 0.148335 0.215417 0.379014 0.756406 1.237709 1.613439 1.943888 2.409320 2.879652 88.303261
5 256 0.169777 0.474640 0.698162 0.807539 1.205627 1.990234 2.585622 2.762201 2.982350 3.437738 3.846927 79.039177
5 257 0.162213 0.554037 0.951177 1.040506 1.258885 1.884018 2.492636 2.674181 2.731396 2.964234 3.279097 80.007622
5 258 0.054540 0.174003 0.319771 0.402334 0.581175 1.083798 1.773567 2.230532 2.447404 2.707958 2.955964 85.268951
5 259 0.102241 0.313724 0.502232 0.586742 0.904596 1.653834 2.385882 2.612022 2.654178 2.863612 3.063650 82.357285
5 260 0.223414 0.899149 1.652977 1.671282 1.749242 2.275397 2.707746 2.685397 2.639773 2.820606 3.128435 77.546577
5 261 0.145371 0.339680 0.518435 0.692678 1.097430 1.859461 2.537827 2.744651 2.729156 2.835073 2.970366 81.529877
5 262 0.069151 0.160343 0.258475 0.389588 0.714729 1.294232 1.805287 2.084297 2.340369 2.651397 2.840290 85.391846
5 263 0.447200 0.717090 0.755763 0.874126 1.293949 1.822021 1.998040 1.997202 2.152355 2.421114 2.598831 82.922310
5 264 0.272923 0.579833 0.711706 0.790148 1.118352 1.661424 1.939148 1.935544 2.026423 2.304687 2.560133 84.099678
5 265 0.111241 0.168959 0.204409 0.305968 0.591066 1.043620 1.402767 1.659286 1.955598 2.305943 2.496068 87.755081
5 266 0.114573 0.185075 0.216920 0.301004 0.549867 0.954074 1.228422 1.327598 1.434626 1.655243 1.843058 90.189537
5 267 0.126276 0.434067 0.755741 0.764588 0.764305 0.974247 1.176582 1.225789 1.273493 1.451297 1.722297 89.331314
5 268 0.042007 0.119979 0.210045 0.258680 0.350102 0.598737 0.894499 1.045748 1.100595 1.253846 1.481135 92.644623
5 269 0.022998 0.046792 0.070648 0.100800 0.170113 0.308420 0.470185 0.616090 0.770437 0.977416 1.176251 95.269852
5 270 0.032443 0.057082 0.076008 0.105518 0.174575 0.288097 0.391879 0.483828 0.605251 0.782804 0.964263 96.038254
5 271 0.016957 0.029193 0.041813 0.065200 0.117696 0.205606 0.289121 0.356167 0.427558 0.545074 0.678109 97.227509
5 272 0.033556 0.097760 0.153845 0.160338 0.172356 0.221365 0.267999 0.297997 0.344201 0.440002 0.574301 97.236282
5 273 0.004016 0.008149 0.014460 0.025049 0.047975 0.093561 0.148641 0.194300 0.230315 0.293668 0.375869 98.563995
5 274 0.011392 0.023764 0.033951 0.044123 0.066042 0.103329 0.140041 0.177229 0.229883 0.311339 0.405624 98.453278
5 275 0.003490 0.006186 0.009770 0.016325 0.030277 0.054416 0.080939 0.106956 0.136315 0.184971 0.245133 99.125221
5 276 0.006851 0.014854 0.023239 0.030958 0.043806 0.066346 0.089955 0.111520 0.137649 0.181802 0.240766 99.052254
5 277 0.008130 0.013036 0.016802 0.023372 0.037745 0.058513 0.076555 0.094800 0.120202 0.161650 0.212206 99.176994
5 278 0.001906 0.003363 0.005324 0.008879 0.016328 0.028396 0.041730 0.056424 0.074919 0.103508 0.136706 99.522514
5 279 0.005016 0.007138 0.008988 0.013753 0.024770 0.039582 0.052178 0.066412 0.086622 0.116129 0.148148 99.431267
5 280 0.001831 0.003203 0.004752 0.007373 0.013088 0.022274 0.032297 0.043382 0.057170 0.077738 0.101286 99.635605
5 281 0.001588 0.002576 0.003612 0.005582 0.009975 0.016726 0.023629 0.031370 0.041579 0.057900 0.077832 99.727631
5 282 0.001815 0.002693 0.003626 0.005710 0.010295 0.016611 0.022665 0.029748 0.039024 0.052779 0.068502 99.746529
5 283 0.001582 0.002562 0.003565 0.005394 0.009411 0.015219 0.020893 0.027057 0.035014 0.047436 0.061864 99.770004
5 284 0.001879 0.002768 0.003729 0.005833 0.010406 0.016396 0.021906 0.028315 0.036975 0.049902 0.064445 99.757446
5 285 0.001885 0.003414 0.004795 0.006666 0.011079 0.018317 0.025617 0.032246 0.040002 0.052955 0.068982 99.734047
5 286 0.001642 0.002554 0.003601 0.005637 0.009988 0.016306 0.022902 0.030531 0.040574 0.055697 0.073046 99.737526
5 287 0.001920 0.002972 0.004165 0.006601 0.011990 0.019686 0.027281 0.035934 0.047666 0.065038 0.084731 99.692009
5 288 0.002184 0.003587 0.005156 0.008121 0.014834 0.024934 0.034755 0.045031 0.059005 0.080457 0.104851 99.617088
5 289 0.002726 0.004513 0.006536 0.010137 0.017968 0.029711 0.041193 0.052895 0.067936 0.090556 0.116490 99.559334
5 290 0.003901 0.006528 0.009340 0.014365 0.025659 0.042822 0.058806 0.074105 0.093964 0.123369 0.155188 99.391953
5 291 0.007522 0.011793 0.015785 0.022807 0.036951 0.054817 0.069102 0.083144 0.102323 0.130699 0.161929 99.303131
5 292 0.011920 0.018730 0.023299 0.030502 0.045177 0.066057 0.084215 0.101816 0.125734 0.162805 0.205636 99.124107
5 293 0.006717 0.013743 0.019697 0.025308 0.036865 0.057046 0.077138 0.094758 0.118593 0.159457 0.212467 99.178215
5 294 0.003800 0.009043 0.016152 0.022759 0.032271 0.050770 0.073345 0.092958 0.112744 0.147573 0.197486 99.241096
5 295 0.002595 0.005019 0.007563 0.011335 0.019538 0.034343 0.051849 0.071363 0.098495 0.141978 0.197627 99.358299
5 296 0.002270 0.003975 0.006095 0.009979 0.018006 0.031500 0.047180 0.065258 0.089722 0.128782 0.179781 99.417458
5 297 0.002353 0.004933 0.007723 0.011339 0.018599 0.031664 0.047040 0.064937 0.092002 0.138645 0.204257 99.376503
5 298 0.002416 0.004111 0.006160 0.010190 0.018947 0.033219 0.048787 0.066815 0.092422 0.133602 0.186522 99.396812
5 299 0.004340 0.006165 0.008296 0.014012 0.026883 0.045736 0.064830 0.088649 0.122815 0.171078 0.225967 99.221230
5 300 0.004902 0.011658 0.018986 0.025526 0.038154 0.061841 0.088147 0.110511 0.135739 0.178179 0.233930 99.092430
5 301 0.014311 0.018168 0.020726 0.030526 0.051923 0.078046 0.099407 0.125431 0.163416 0.216046 0.273459 98.908546
5 302 0.003072 0.005721 0.009735 0.017074 0.031744 0.055641 0.083180 0.112586 0.147152 0.196936 0.257614 99.079552
5 303 0.017953 0.029341 0.038502 0.052452 0.075321 0.103535 0.128668 0.158571 0.201727 0.261768 0.333116 98.599045
5 304 0.006075 0.011537 0.018328 0.027987 0.045643 0.076788 0.112457 0.145553 0.180584 0.237431 0.312745 98.824867
5 305 0.016026 0.035101 0.049875 0.059679 0.076719 0.107190 0.137508 0.165411 0.204172 0.269198 0.357427 98.521690
5 306 0.005367 0.011631 0.018476 0.026026 0.042433 0.078309 0.122937 0.161922 0.203632 0.278336 0.382149 98.668785
5 307 0.010581 0.024685 0.037655 0.048447 0.073921 0.128258 0.191706 0.248495 0.316900 0.425007 0.555395 97.938950
5 308 0.008823 0.015754 0.022758 0.034606 0.061608 0.108754 0.160097 0.212073 0.276296 0.371001 0.481195 98.247032
5 309 0.005399 0.009801 0.014602 0.023231 0.043956 0.081272 0.122967 0.167560 0.225970 0.311831 0.411012 98.582397
5 310 0.003411 0.005816 0.008880 0.015338 0.030245 0.055946 0.086091 0.124049 0.180085 0.265157 0.367961 98.857025
5 311 0.004083 0.006764 0.009852 0.015955 0.029335 0.052652 0.079670 0.110997 0.153633 0.221227 0.308321 99.007507
5 312 0.006244 0.012354 0.018075 0.024868 0.039406 0.066529 0.095826 0.123939 0.160719 0.223455 0.308317 98.920265
5 313 0.004108 0.007180 0.010455 0.015808 0.026942 0.045525 0.064863 0.083873 0.107580 0.147061 0.197236 99.289368
5 314 0.007913 0.013871 0.018789 0.025093 0.036786 0.055133 0.073573 0.092412 0.116468 0.155573 0.207566 99.196823
5 315 0.002823 0.006091 0.009722 0.013402 0.019871 0.032297 0.047292 0.062712 0.081894 0.115302 0.163797 99.444794
5 316 0.002045 0.003517 0.005295 0.008483 0.014639 0.023661 0.033374 0.044778 0.059770 0.082960 0.112357 99.609116
5 317 0.003623 0.005263 0.006728 0.010301 0.017915 0.028032 0.037165 0.048188 0.064071 0.088506 0.118291 99.571915
5 318 0.002132 0.003302 0.004359 0.006620 0.011666 0.019217 0.026683 0.034935 0.045872 0.063069 0.083934 99.698219
5 319 0.002224 0.003747 0.005216 0.007756 0.012739 0.020306 0.028420 0.038067 0.051351 0.073667 0.104843 99.651665
5 320 0.001948 0.003557 0.005050 0.007252 0.011389 0.017678 0.024418 0.032969 0.046592 0.070600 0.105711 99.672836
5 321 0.002015 0.003462 0.004656 0.006584 0.010842 0.018154 0.026213 0.034938 0.046055 0.065303 0.092409 99.689369
5 322 0.002056 0.002922 0.003801 0.006043 0.011003 0.017956 0.024539 0.032067 0.042203 0.057914 0.076549 99.722954
5 323 0.003298 0.005541 0.007288 0.009999 0.015407 0.023582 0.031712 0.040552 0.052498 0.072640 0.100384 99.637100
5 324 0.002909 0.005813 0.008017 0.010089 0.014230 0.021342 0.028671 0.036486 0.048075 0.069452 0.101287 99.653633
5 325 0.002755 0.004051 0.005154 0.007592 0.012837 0.020434 0.027801 0.036163 0.047404 0.065445 0.088877 99.681488
5 326 0.002497 0.003544 0.004554 0.007193 0.012992 0.020882 0.028257 0.036974 0.048970 0.066673 0.086840 99.680618
5 327 0.003429 0.005676 0.007747 0.011130 0.017787 0.027605 0.037414 0.048087 0.062068 0.084755 0.114859 99.579445
5 328 0.003913 0.006610 0.008934 0.012355 0.018695 0.027989 0.037291 0.048021 0.063338 0.088310 0.122341 99.562202
5 329 0.002382 0.004010 0.005846 0.009017 0.015698 0.026428 0.037732 0.049462 0.064291 0.087917 0.117491 99.579727
5 330 0.003522 0.005200 0.006711 0.010117 0.017608 0.028745 0.039736 0.052196 0.069746 0.096764 0.129706 99.539948
5 331 0.002951 0.005047 0.007425 0.011639 0.020675 0.034806 0.049476 0.065868 0.089023 0.124398 0.166902 99.421791
5 332 0.004650 0.007262 0.009958 0.015533 0.028020 0.045752 0.061731 0.078963 0.103774 0.139333 0.178777 99.326248
5 333 0.004463 0.007772 0.011828 0.018767 0.033500 0.055561 0.076598 0.096078 0.118791 0.150545 0.184596 99.241501
5 334 0.005706 0.009899 0.013929 0.020620 0.035721 0.059335 0.081044 0.099790 0.123713 0.161194 0.203419 99.185631
5 335 0.013372 0.026106 0.035058 0.043421 0.059983 0.082498 0.098369 0.108873 0.124029 0.152812 0.188322 99.067154
5 336 0.002640 0.004814 0.007619 0.013020 0.025800 0.048077 0.072343 0.094396 0.118059 0.151769 0.188131 99.273338
5 337 0.006241 0.015928 0.027275 0.036051 0.046711 0.061812 0.076861 0.090582 0.108348 0.138203 0.179557 99.212433
5 338 0.000853 0.001706 0.002867 0.004925 0.009902 0.020361 0.035399 0.053068 0.074248 0.106325 0.146904 99.543449
5 339 0.001919 0.002962 0.004353 0.007823 0.015280 0.025073 0.035232 0.049862 0.072502 0.104030 0.140824 99.540146
5 340 0.000857 0.001311 0.001875 0.003352 0.006830 0.012067 0.018051 0.027161 0.042707 0.068226 0.102284 99.715279
5 341 0.001414 0.002262 0.003163 0.005146 0.009645 0.016650 0.024337 0.034520 0.050406 0.076700 0.112104 99.663651
5 342 0.001633 0.002759 0.003912 0.006171 0.011269 0.019579 0.028984 0.041221 0.060301 0.091070 0.130471 99.602631
5 343 0.001945 0.003173 0.004700 0.007719 0.013756 0.022924 0.033185 0.045742 0.062207 0.087363 0.119536 99.597755
5 344 0.001047 0.002003 0.003075 0.004924 0.009240 0.017052 0.026361 0.037616 0.054657 0.084330 0.125006 99.634689
5 345 0.003832 0.006382 0.009365 0.014734 0.024814 0.038680 0.052582 0.068851 0.090033 0.122335 0.163437 99.404953
5 346 0.005236 0.008079 0.010527 0.015609 0.025742 0.039541 0.053238 0.071564 0.099636 0.142325 0.196150 99.332352
5 347 0.006936 0.009844 0.012380 0.018728 0.032137 0.049894 0.066237 0.087323 0.119121 0.166342 0.221723 99.209335
5 348 0.003561 0.005950 0.008492 0.013534 0.024321 0.040610 0.057549 0.079015 0.111958 0.163721 0.229790 99.261497
5 349 0.001256 0.002370 0.003828 0.006633 0.013070 0.024589 0.038697 0.056058 0.080951 0.123264 0.181738 99.467545
5 350 0.007068 0.014307 0.019442 0.024233 0.034971 0.054388 0.074535 0.095070 0.123393 0.172111 0.239866 99.140617
5 351 0.004563 0.008018 0.011979 0.019771 0.036165 0.059755 0.081886 0.106821 0.143217 0.199891 0.267408 99.060524
5 352 0.004603 0.007303 0.009609 0.014871 0.026762 0.044156 0.060416 0.080140 0.110828 0.159834 0.220646 99.260834
5 353 0.001664 0.003208 0.005200 0.008890 0.017337 0.033069 0.053635 0.078715 0.110598 0.157166 0.214772 99.315750
5 354 0.005436 0.008282 0.010669 0.017156 0.034288 0.062358 0.088259 0.112103 0.142229 0.191095 0.247465 99.080658
5 355 0.013816 0.036884 0.055994 0.060053 0.066691 0.088917 0.113311 0.133002 0.159638 0.212593 0.291692 98.767410
5 356 0.002647 0.006478 0.012206 0.019633 0.033659 0.058373 0.085589 0.107497 0.128782 0.168179 0.224403 99.152550
5 357 0.002659 0.004359 0.006318 0.011076 0.023596 0.046796 0.074689 0.105945 0.143366 0.193540 0.246068 99.141594
5 358 0.015163 0.022363 0.028024 0.041700 0.070254 0.103302 0.125092 0.149519 0.191355 0.254684 0.324853 98.673698
5 359 0.030101 0.040986 0.044643 0.058047 0.088626 0.124167 0.148046 0.177673 0.229772 0.305261 0.387419 98.365257
5 360 0.013046 0.017930 0.022761 0.035378 0.059427 0.086289 0.107711 0.134764 0.174261 0.227209 0.284067 98.837158
5 361 0.005693 0.011942 0.018212 0.025694 0.041679 0.070666 0.101455 0.129586 0.166284 0.227491 0.304110 98.897186
5 362 0.012851 0.021450 0.027255 0.036535 0.055775 0.083923 0.108547 0.131663 0.161670 0.206490 0.257092 98.896751
5 363 0.010203 0.015608 0.020737 0.031426 0.051469 0.076741 0.098086 0.121041 0.152289 0.199826 0.255559 98.967018
5 364 0.004581 0.009211 0.013375 0.018432 0.029668 0.050697 0.074065 0.096825 0.127054 0.178341 0.243808 99.153938
5 365 0.011178 0.013711 0.015140 0.022294 0.037231 0.055486 0.071527 0.092212 0.121366 0.163093 0.211960 99.184807
5 366 0.004237 0.009239 0.014548 0.019304 0.026126 0.038297 0.052345 0.066678 0.085135 0.118356 0.167446 99.398293
5 367 0.007364 0.012910 0.016896 0.021901 0.031672 0.047692 0.064219 0.081693 0.105151 0.143976 0.196440 99.270088
5 368 0.003724 0.006269 0.008828 0.013239 0.022359 0.036845 0.051304 0.066135 0.086090 0.119586 0.162500 99.423126
5 369 0.005658 0.009576 0.012958 0.017947 0.027455 0.042196 0.056436 0.070868 0.089007 0.118570 0.156581 99.392746
5 370 0.002897 0.004900 0.006735 0.010006 0.017559 0.029911 0.042771 0.055343 0.069952 0.093054 0.119944 99.546928
5 371 0.006086 0.012482 0.018676 0.024169 0.033337 0.051621 0.071598 0.087274 0.101642 0.130244 0.171885 99.290985
6 7 0.000000 0.000000 0.000000 0.000000 0.000000 0.000000 0.000000 0.000000 0.000000 0.000000 0.000000 0.000000
6 8 3.696479 27.976772 23.987595 29.208220 7.178536 3.498487 1.910380 1.148162 0.447636 0.280780 0.133871 0.533085
6 9 6.716375 42.760311 21.433401 13.492528 4.691518 4.263865 3.218196 1.838191 0.751108 0.435815 0.171990 0.226699
6 10 2.524219 28.051960 27.337725 17.465446 6.705654 6.442137 4.937801 3.018297 1.544052 1.082526 0.527309 0.362875
6 11 0.529008 2.932749 2.057125 3.460355 7.598557 28.937370 28.614607 13.530263 5.161568 3.499249 1.933242 1.745908
6 12 0.034352 0.059510 0.113858 0.324529 1.026564 4.802961 24.623566 26.275372 18.640652 10.566172 7.350943 6.181523
6 13 0.006663 0.014602 0.023452 0.045854 0.116150 0.441185 2.086360 3.141750 6.037243 10.558708 23.288471 54.239567
6 14 0.007815 0.018332 0.034023 0.067596 0.111664 0.236104 0.766977 1.106514 2.348769 4.105714 9.460627 81.735863
6 15 0.001741 0.003563 0.005987 0.013455 0.025888 0.059596 0.182100 0.246121 0.523663 1.117269 3.589570 94.231049
6 16 0.009052 0.023166 0.044833 0.123049 0.540388 2.540977 11.332480 14.104798 20.210302 20.020149 18.169138 12.881666
6 17 0.034132 0.160046 0.416009 0.969915 3.066319 11.778913 35.317425 23.529997 13.099529 5.924302 3.269604 2.433809
6 18 0.001818 0.006519 0.015136 0.029816 0.084185 0.338119 1.119742 2.769025 5.937439 12.457655 21.034861 56.205685
6 19 0.002104 0.005189 0.010113 0.024734 0.074009 0.215992 0.573256 1.548493 4.424752 11.885734 23.879681 57.355946
6 20 0.074302 0.331800 0.955030 2.713910 8.188232 20.450809 28.660095 21.022467 10.073235 4.236926 1.701677 1.591519
6 21 0.022067 0.178364 0.845560 2.174263 4.560520 10.394974 18.775976 21.034214 16.597565 11.381562 7.074199 6.960735
6 22 0.001356 0.004014 0.007942 0.016289 0.042012 0.142275 0.476024 1.402174 3.607239 8.461791 16.158813 69.680069
6 23 0.003525 0.012593 0.030905 0.072636 0.241090 0.885109 2.512595 5.460268 10.619091 18.530512 23.782162 37.849514
6 24 0.075765 0.699729 2.970685 5.575079 7.983266 13.390292 19.492807 18.075926 11.998981 7.370393 4.662817 7.704262
6 25 0.007862 0.027844 0.084219 0.234427 0.690358 2.046563 4.940788 8.891448 12.533548 15.414691 16.454134 38.674118
6 26 0.001074 0.002438 0.004826 0.011414 0.028932 0.073228 0.176231 0.446268 1.193005 2.997154 6.358186 88.707245
6 27 0.006876 0.018540 0.040852 0.098697 0.300461 0.920365 2.201334 4.275347 7.498156 12.267565 16.904104 55.467709
6 28 0.011141 0.057019 0.196088 0.430032 0.855186 1.987701 4.286835 6.936916 9.029072 10.938783 12.743852 52.527382
6 29 0.003673 0.008049 0.014460 0.026618 0.048014 0.098764 0.204856 0.414119 0.816638 1.658868 3.234346 93.471596
6 30 0.000474 0.000870 0.001448 0.002859 0.006157 0.013870 0.029545 0.066542 0.155434 0.377292 0.871215 98.474297
6 31 0.001424 0.003225 0.006156 0.012106 0.025619 0.057905 0.124141 0.267401 0.574621 1.212408 2.352755 95.362236
6 32 0.001935 0.003535 0.005377 0.009088 0.017369 0.035500 0.066773 0.124421 0.234336 0.459764 0.865921 98.175980
6 33 0.001356 0.003361 0.005632 0.007718 0.011135 0.019131 0.031873 0.049533 0.075868 0.130341 0.236573 99.427483
6 34 0.001368 0.003547 0.006648 0.009488 0.013034 0.022205 0.038301 0.062017 0.097206 0.172130 0.326198 99.247864
6 35 0.001335 0.003317 0.006130 0.009147 0.013343 0.022558 0.038046 0.060976 0.095195 0.161747 0.287466 99.300743
6 36 0.001565 0.002937 0.004330 0.006424 0.010457 0.018413 0.029630 0.043607 0.061723 0.094529 0.149945 99.576439
6 37 0.002037 0.003864 0.005696 0.008412 0.013301 0.021629 0.031752 0.043483 0.058661 0.085813 0.128625 99.596725
6 38 0.004443 0.009248 0.013376 0.016714 0.021718 0.030885 0.041217 0.052198 0.066679 0.094175 0.138342 99.511002
6 39 0.003293 0.007117 0.011117 0.014841 0.020149 0.029923 0.041228 0.051207 0.061506 0.081590 0.113765 99.564270
6 40 0.003007 0.007547 0.012380 0.014631 0.017690 0.026700 0.038783 0.047789 0.053818 0.067852 0.091691 99.618111
6 41 0.004001 0.009587 0.016083 0.019696 0.022365 0.029623 0.038949 0.046393 0.051610 0.063743 0.084832 99.613121
6 42 0.006634 0.012605 0.015995 0.018551 0.023368 0.031081 0.037822 0.042862 0.048247 0.059800 0.076200 99.626831
6 43 0.003137 0.005488 0.007219 0.009998 0.016391 0.025502 0.031934 0.035881 0.040800 0.051244 0.063985 99.708427
6 44 0.004521 0.007150 0.008409 0.010671 0.015929 0.023165 0.028797 0.033715 0.039955 0.050634 0.063147 99.713905
6 45 0.003639 0.006121 0.007806 0.010218 0.015228 0.022423 0.028431 0.033053 0.037631 0.046143 0.056940 99.732361
6 46 0.002669 0.005308 0.007970 0.010527 0.014217 0.019745 0.025129 0.029560 0.033614 0.041193 0.051792 99.758270
6 47 0.002895 0.005352 0.007247 0.009253 0.012826 0.017971 0.022572 0.026478 0.030703 0.038539 0.049122 99.777046
6 48 0.004445 0.007135 0.008367 0.010167 0.014254 0.020170 0.025393 0.030406 0.036323 0.046549 0.059874 99.736923
6 49 0.002573 0.004674 0.006466 0.008788 0.012828 0.017929 0.022123 0.025997 0.030737 0.039082 0.049671 99.779137
6 50 0.002618 0.003947 0.004900 0.006942 0.011116 0.016390 0.020725 0.025075 0.030265 0.038569 0.048455 99.790993
6 51 0.002447 0.004430 0.006014 0.007932 0.011220 0.015846 0.020369 0.025537 0.032423 0.044199 0.060970 99.768616
6 52 0.002119 0.003541 0.004813 0.006820 0.010384 0.015506 0.020999 0.027528 0.035577 0.048298 0.065738 99.758682
6 53 0.001327 0.002102 0.002885 0.004486 0.007756 0.012247 0.016595 0.021427 0.027248 0.036351 0.047576 99.819992
6 54 0.001585 0.002694 0.003664 0.005250 0.008195 0.012322 0.016429 0.021217 0.027341 0.037509 0.051363 99.812431
6 55 0.001527 0.002712 0.003953 0.005908 0.009282 0.014156 0.019541 0.026383 0.035307 0.049824 0.070557 99.760849
6 56 0.002807 0.004662 0.006206 0.008556 0.012725 0.018541 0.024572 0.032193 0.042240 0.058386 0.080600 99.708511
6 57 0.002474 0.003829 0.004947 0.007135 0.011429 0.016607 0.020835 0.025853 0.032902 0.044269 0.058381 99.771339
6 58 0.002792 0.003965 0.005025 0.007600 0.012668 0.018579 0.023547 0.029522 0.037224 0.048961 0.063211 99.746910
6 59 0.002097 0.004562 0.007030 0.009263 0.013012 0.019723 0.027527 0.035890 0.045756 0.062700 0.087172 99.685272
6 60 0.001934 0.003519 0.005420 0.008652 0.015026 0.024687 0.034212 0.043003 0.051712 0.066809 0.086695 99.658333
6 61 0.009019 0.019796 0.028311 0.032668 0.038550 0.050644 0.064980 0.081127 0.102545 0.138214 0.190278 99.243866
6 62 0.004621 0.008143 0.011307 0.016380 0.026254 0.040322 0.052488 0.063774 0.077599 0.101801 0.133217 99.464096
6 63 0.001222 0.002214 0.003387 0.005785 0.011539 0.022061 0.034789 0.049175 0.066115 0.092134 0.124238 99.587341
6 64 0.002351 0.005124 0.008021 0.011926 0.020388 0.035274 0.051894 0.070479 0.096996 0.143507 0.208833 99.345207
6 65 0.010548 0.019939 0.026491 0.032279 0.041951 0.059722 0.080788 0.106622 0.141858 0.198919 0.281162 98.999718
6 66 0.001914 0.003604 0.005660 0.009235 0.016706 0.028731 0.040650 0.052007 0.066392 0.092785 0.130161 99.552155
6 67 0.001875 0.003275 0.004884 0.007978 0.014521 0.025746 0.039522 0.057127 0.081967 0.122729 0.179977 99.460396
6 68 0.005354 0.007391 0.009532 0.015380 0.027758 0.046233 0.067853 0.099856 0.148984 0.222497 0.317270 99.031891
6 69 0.004576 0.008731 0.013149 0.019727 0.032567 0.053217 0.076273 0.104525 0.145981 0.210921 0.296853 99.033478
6 70 0.003000 0.004477 0.006573 0.011947 0.023981 0.041997 0.062375 0.091711 0.137551 0.206390 0.291933 99.118065
6 71 0.002442 0.004724 0.007648 0.012690 0.023281 0.042567 0.067879 0.101939 0.153932 0.239450 0.358743 98.984703
6 72 0.004421 0.008297 0.012813 0.020262 0.035183 0.061162 0.094046 0.138335 0.203773 0.306771 0.448140 98.666794
6 73 0.003081 0.005216 0.007772 0.012863 0.023304 0.040074 0.059851 0.086669 0.126666 0.189850 0.275442 99.169212
6 74 0.002048 0.003627 0.005586 0.009415 0.017772 0.032526 0.050867 0.074946 0.110663 0.169548 0.250916 99.272087
6 75 0.003816 0.008409 0.013688 0.019151 0.028151 0.045600 0.068501 0.095756 0.131646 0.191567 0.280769 99.112946
6 76 0.003248 0.006243 0.010108 0.016436 0.028437 0.048261 0.071754 0.101024 0.142426 0.210127 0.306291 99.055649
6 77 0.005727 0.007938 0.010500 0.017738 0.032441 0.051995 0.072379 0.102994 0.150547 0.221050 0.312813 99.013885
6 78 0.004882 0.008317 0.011902 0.018735 0.031976 0.052110 0.075622 0.110196 0.164837 0.250479 0.368185 98.902756
6 79 0.002355 0.004007 0.005969 0.010148 0.019080 0.034610 0.054346 0.083252 0.128821 0.204305 0.312001 99.141106
6 80 0.001911 0.003426 0.005348 0.009036 0.016170 0.028469 0.043761 0.064492 0.095272 0.149005 0.231610 99.351494
6 81 0.002265 0.005322 0.009284 0.013769 0.021010 0.036285 0.058683 0.088006 0.128932 0.202723 0.323751 99.109970
6 82 0.002591 0.004899 0.007866 0.013030 0.022871 0.040951 0.066211 0.102172 0.154413 0.240654 0.369621 98.974724
6 83 0.002923 0.005317 0.008244 0.013213 0.022364 0.037358 0.055785 0.081265 0.120473 0.186085 0.281245 99.185730
6 84 0.005688 0.008836 0.011854 0.018304 0.030825 0.048601 0.066931 0.091529 0.129474 0.189977 0.272663 99.125313
6 85 0.003185 0.005009 0.007397 0.013426 0.027818 0.050776 0.076096 0.110644 0.165566 0.250421 0.356007 98.933655
6 86 0.005712 0.011949 0.019908 0.030832 0.049661 0.079970 0.114651 0.152397 0.198614 0.269536 0.366970 98.699799
6 87 0.004581 0.008863 0.013530 0.020412 0.034393 0.059166 0.087769 0.118804 0.158155 0.220120 0.301743 98.972473
6 88 0.006356 0.011415 0.016497 0.024473 0.040341 0.067118 0.096680 0.128533 0.168850 0.231855 0.314886 98.892998
6 89 0.011627 0.024643 0.037639 0.049841 0.068273 0.097671 0.129017 0.162005 0.206031 0.276249 0.373586 98.563423
6 90 0.015889 0.035750 0.053740 0.063347 0.078833 0.113994 0.154290 0.187231 0.222526 0.284513 0.372537 98.417351
6 91 0.009755 0.020658 0.031841 0.042356 0.061555 0.098058 0.138192 0.170030 0.202000 0.257419 0.333923 98.634216
6 92 0.008091 0.019098 0.032191 0.043601 0.062164 0.097375 0.137539 0.172867 0.213442 0.281007 0.373251 98.559372
6 93 0.014494 0.026574 0.037133 0.049613 0.073164 0.110933 0.148605 0.183667 0.225825 0.290204 0.371119 98.468666
6 94 0.009301 0.018237 0.028480 0.041609 0.064751 0.100289 0.136396 0.172304 0.218147 0.285624 0.368384 98.556480
6 95 0.007931 0.013030 0.018679 0.029315 0.051082 0.083238 0.115357 0.152100 0.203688 0.278301 0.366952 98.680328
6 96 0.007757 0.012658 0.018606 0.030138 0.053057 0.084690 0.115866 0.153427 0.207461 0.282156 0.368326 98.665855
6 97 0.007314 0.011521 0.016878 0.027942 0.050150 0.080846 0.111794 0.149775 0.204513 0.280054 0.367924 98.691292
6 98 0.010520 0.017614 0.025022 0.037158 0.060206 0.092442 0.123798 0.159646 0.211907 0.286728 0.377306 98.597649
6 99 0.007329 0.012028 0.017418 0.026957 0.045588 0.072759 0.099957 0.130660 0.174887 0.240049 0.319368 98.852997
6 100 0.010948 0.017779 0.023677 0.033205 0.052360 0.081127 0.109907 0.141695 0.186624 0.252446 0.333567 98.756668
6 101 0.005942 0.010421 0.015912 0.024944 0.042166 0.068092 0.095385 0.125667 0.167414 0.228029 0.301648 98.914383
6 102 0.009179 0.013505 0.017089 0.025134 0.043032 0.070554 0.097522 0.126097 0.165149 0.221668 0.286023 98.925049
6 103 0.006127 0.013238 0.020851 0.028298 0.042304 0.069140 0.098944 0.124239 0.154137 0.206679 0.279323 98.956718
6 104 0.009228 0.022982 0.037188 0.043781 0.053028 0.077897 0.109307 0.134575 0.160839 0.211067 0.289324 98.850784
6 105 0.002471 0.004631 0.007363 0.011850 0.021652 0.039511 0.060168 0.080036 0.102843 0.140932 0.191778 99.336769
6 106 0.004468 0.006242 0.008300 0.013787 0.025496 0.041176 0.057057 0.078744 0.111436 0.157022 0.209623 99.286652
6 107 0.004580 0.007118 0.009683 0.015091 0.026172 0.041440 0.057320 0.079056 0.113250 0.164539 0.229271 99.252480
6 108 0.004395 0.006928 0.009355 0.014133 0.023837 0.038098 0.052727 0.070756 0.097160 0.137609 0.188999 99.356003
6 109 0.002669 0.005042 0.007757 0.011966 0.020283 0.033315 0.047114 0.062225 0.083067 0.117049 0.162142 99.447372
6 110 0.004629 0.006882 0.008808 0.013364 0.023636 0.039270 0.054971 0.073162 0.098704 0.138775 0.189232 99.348572
6 111 0.005043 0.009701 0.013959 0.018715 0.026757 0.039353 0.053055 0.068784 0.090215 0.124880 0.172516 99.377022
6 112 0.003522 0.006661 0.009975 0.014274 0.022204 0.035445 0.049969 0.064927 0.083178 0.114625 0.158924 99.436295
6 113 0.003434 0.007337 0.011070 0.014520 0.020955 0.032887 0.045986 0.057917 0.072121 0.098926 0.138637 99.496208
6 114 0.003516 0.005650 0.007721 0.011490 0.019009 0.030768 0.043114 0.056503 0.073310 0.100744 0.137389 99.510780
6 115 0.003262 0.005751 0.008353 0.012225 0.019321 0.030298 0.041967 0.055434 0.073348 0.102380 0.142059 99.505600
6 116 0.005868 0.009429 0.012253 0.016332 0.023106 0.032712 0.042607 0.054730 0.071142 0.097098 0.133040 99.501686
6 117 0.003366 0.006267 0.009418 0.013725 0.020562 0.030608 0.041315 0.053784 0.070320 0.097803 0.137706 99.515129
6 118 0.002284 0.004142 0.005902 0.008592 0.013924 0.023219 0.034062 0.047197 0.064753 0.094683 0.137983 99.563255
6 119 0.001913 0.004134 0.006830 0.009845 0.014430 0.023014 0.034462 0.049379 0.069081 0.102414 0.153961 99.530533
6 120 0.002067 0.003619 0.005262 0.008126 0.013745 0.023187 0.034853 0.050641 0.072254 0.106927 0.156422 99.522896
6 121 0.001415 0.002599 0.003992 0.006664 0.012262 0.021823 0.033401 0.049459 0.073463 0.114350 0.173351 99.507217
6 122 0.001378 0.002825 0.004514 0.007099 0.012131 0.021381 0.033220 0.049276 0.072588 0.113991 0.177063 99.504539
6 123 0.002909 0.005239 0.007554 0.011487 0.019310 0.032351 0.047945 0.069852 0.102282 0.156250 0.233423 99.311401
6 124 0.002807 0.005396 0.008575 0.014016 0.024524 0.042107 0.063094 0.092166 0.136224 0.210254 0.314607 99.086227
6 125 0.003019 0.004967 0.007392 0.012867 0.024234 0.042665 0.063787 0.091210 0.128428 0.189842 0.276930 99.154663
6 126 0.001520 0.003407 0.005978 0.009692 0.017132 0.032804 0.055080 0.083824 0.122831 0.191260 0.294637 99.181831
6 127 0.004404 0.007145 0.010679 0.018913 0.036025 0.061157 0.087430 0.123234 0.174576 0.256366 0.369717 98.850349
6 128 0.002000 0.003761 0.006312 0.011785 0.024499 0.049853 0.087183 0.145089 0.234556 0.387888 0.615994 98.431084
6 129 0.001241 0.002752 0.004919 0.008470 0.015287 0.029504 0.050922 0.083574 0.135344 0.234003 0.399226 99.034760
6 130 0.001061 0.001674 0.002657 0.005530 0.012221 0.023323 0.038225 0.065048 0.113306 0.197839 0.320388 99.218727
6 131 0.001846 0.003951 0.007069 0.013621 0.029150 0.059472 0.100426 0.158563 0.246125 0.395750 0.618491 98.365532
6 132 0.000421 0.001042 0.002188 0.004569 0.010785 0.027942 0.062815 0.129633 0.257398 0.525119 1.006520 97.971565
6 133 0.000382 0.000646 0.001088 0.002488 0.006450 0.014779 0.027650 0.052926 0.105049 0.213167 0.396258 99.179115
6 134 0.000920 0.001695 0.002868 0.005857 0.012961 0.026853 0.047939 0.084446 0.147190 0.259277 0.433185 98.976807
6 135 0.001486 0.005524 0.014675 0.027077 0.048305 0.102196 0.210328 0.380720 0.611692 0.982055 1.564104 96.051842
6 136 0.000313 0.000665 0.001308 0.002918 0.007520 0.020736 0.050982 0.119601 0.268748 0.612495 1.281749 97.632965
6 137 0.000284 0.000479 0.000765 0.001605 0.003589 0.007411 0.013329 0.024803 0.047734 0.098280 0.198842 99.602875
6 138 0.001192 0.002540 0.004765 0.009320 0.018352 0.037484 0.072094 0.139934 0.269988 0.530872 0.995316 97.918144
6 139 0.001303 0.004374 0.010927 0.022240 0.050896 0.145923 0.381372 0.818129 1.509651 2.713188 4.560659 89.781334
6 140 0.000386 0.000721 0.001329 0.003112 0.007800 0.018415 0.038649 0.083930 0.184018 0.406347 0.833915 98.421379
6 141 0.000248 0.000538 0.001032 0.002082 0.004155 0.008765 0.017732 0.036470 0.074905 0.165979 0.370110 99.317986
6 142 0.001117 0.002861 0.006199 0.013504 0.032594 0.085383 0.207667 0.485786 1.083047 2.302717 4.383602 91.395523
6 143 0.000619 0.001147 0.002084 0.004945 0.013004 0.032127 0.071051 0.168285 0.410625 0.968376 2.031884 96.295853
6 144 0.000215 0.000412 0.000762 0.001645 0.003531 0.007287 0.013923 0.027152 0.052254 0.108353 0.227651 99.556816
6 145 0.000727 0.001641 0.003173 0.006506 0.014636 0.034956 0.075728 0.156341 0.315601 0.638481 1.203875 97.548332
6 146 0.003866 0.009593 0.018515 0.034442 0.071934 0.158853 0.317849 0.600648 1.127506 2.114166 3.681199 91.861427
6 147 0.000587 0.001095 0.002116 0.005464 0.016023 0.039155 0.077415 0.148220 0.286878 0.553981 0.980487 97.888580
6 148 0.000467 0.000988 0.001914 0.004277 0.010896 0.027062 0.056574 0.105641 0.184148 0.329807 0.560175 98.718056
6 149 0.014699 0.038773 0.073182 0.114812 0.186916 0.322747 0.519571 0.767403 1.091628 1.570053 2.220954 93.079262
6 150 0.005596 0.013192 0.024513 0.044533 0.088723 0.171236 0.281269 0.429481 0.663875 1.072390 1.668659 95.536530
6 151 0.001536 0.002409 0.003734 0.008308 0.021975 0.049764 0.088880 0.146296 0.231437 0.364196 0.530713 98.550758
6 152 0.009089 0.018511 0.029125 0.048152 0.091487 0.166807 0.246779 0.326103 0.432627 0.622527 0.890605 97.118195
6 153 0.030508 0.112508 0.211548 0.220106 0.233362 0.350163 0.526053 0.669850 0.811048 1.098341 1.567066 94.169449
6 154 0.007071 0.013050 0.020109 0.035796 0.076856 0.153058 0.231086 0.297730 0.382074 0.545915 0.770660 97.466591
6 155 0.003704 0.008143 0.014664 0.024935 0.043561 0.078648 0.128433 0.187722 0.255444 0.354597 0.487761 98.412392
6 156 0.012326 0.018589 0.025897 0.044825 0.084291 0.136255 0.188619 0.264979 0.391725 0.587877 0.836401 97.408218
6 157 0.010972 0.019163 0.028937 0.047644 0.083615 0.135740 0.195208 0.281255 0.420427 0.631579 0.897275 97.248184
6 158 0.003227 0.006753 0.010629 0.017010 0.032422 0.064347 0.104513 0.148820 0.209408 0.315879 0.464665 98.622330
6 159 0.002438 0.004455 0.007013 0.011570 0.020336 0.036375 0.058125 0.088445 0.132902 0.211140 0.332495 99.094704
6 160 0.001412 0.002523 0.004049 0.007181 0.013549 0.024623 0.039585 0.061659 0.095151 0.153247 0.242417 99.354607
6 161 0.002737 0.004279 0.006019 0.010381 0.020165 0.036973 0.058575 0.091315 0.144219 0.236016 0.375550 99.013771
6 162 0.001926 0.003658 0.006386 0.012089 0.023747 0.043183 0.067950 0.103894 0.160654 0.260901 0.413988 98.901627
6 163 0.003772 0.006869 0.010429 0.016933 0.030477 0.055578 0.089627 0.135545 0.198770 0.305647 0.469232 98.677124
6 164 0.005026 0.008954 0.014092 0.024578 0.046283 0.084885 0.136040 0.209932 0.322176 0.511221 0.785337 97.851471
6 165 0.004077 0.008589 0.014645 0.023846 0.041373 0.078173 0.136778 0.223773 0.347453 0.550721 0.846542 97.724030
6 166 0.002557 0.005140 0.008373 0.013946 0.025098 0.048409 0.084032 0.137171 0.218316 0.375844 0.655301 98.425812
6 167 0.001866 0.002944 0.004713 0.009858 0.021815 0.045557 0.083631 0.151636 0.270294 0.507995 0.944199 97.955490
6 168 0.005050 0.008551 0.014147 0.028705 0.064148 0.137617 0.284263 0.619346 1.338835 2.642583 4.487556 90.369194
6 169 0.001056 0.001807 0.003241 0.007833 0.019788 0.043708 0.085688 0.180216 0.407039 0.980409 2.262167 96.007050
6 170 0.000468 0.000953 0.002048 0.005585 0.014668 0.033475 0.064168 0.117602 0.216135 0.475346 1.146394 97.923157
6 171 0.015353 0.019521 0.031920 0.086292 0.264355 0.811550 2.847712 9.489226 18.180929 19.092236 13.837451 35.323452
6 172 0.002018 0.005239 0.012039 0.027731 0.075915 0.221232 0.686105 2.325190 7.324591 15.573608 20.452377 53.293957
6 173 0.000164 0.000317 0.000702 0.002184 0.007207 0.021293 0.045622 0.081416 0.142343 0.369523 1.171897 98.157326
6 174 0.006475 0.013584 0.030947 0.080300 0.219365 0.606328 1.705782 4.607563 10.285075 17.291658 19.851595 45.301327
6 175 0.010886 0.044034 0.111682 0.279771 1.217929 7.243959 23.677691 31.286222 19.164202 8.330564 3.077826 5.555235
6 176 0.001426 0.003740 0.007886 0.015705 0.045918 0.168263 0.489649 1.164809 2.894580 8.569450 19.696777 66.941795
6 177 0.000652 0.001446 0.003191 0.009597 0.033399 0.097159 0.222201 0.529724 1.412730 3.692710 7.727237 86.269958
6 178 0.089360 0.214421 0.498436 1.508105 4.613547 8.609647 10.475935 10.873456 10.959230 10.372299 8.724660 33.060902
6 179 0.013728 0.078091 0.250665 0.536307 1.469891 4.630822 10.213230 13.199862 12.686391 11.898268 10.516040 34.506702
6 180 0.000973 0.002268 0.005188 0.014321 0.051472 0.179829 0.492184 1.162617 2.503342 4.877233 7.702102 83.008469
6 181 0.002429 0.007412 0.018204 0.046585 0.145677 0.400902 0.779055 1.259410 2.000660 3.145200 4.396089 87.798378
6 182 0.053412 0.253669 0.742446 1.235263 1.724814 2.425504 3.023165 3.245752 3.414481 3.848402 4.550504 75.482590
6 183 0.003686 0.010059 0.023575 0.057359 0.170849 0.506491 1.145327 2.038661 3.177463 4.753088 6.393322 81.720123
6 184 0.000445 0.000890 0.001694 0.004110 0.012284 0.037024 0.094580 0.232434 0.559785 1.202495 2.115074 95.739189
6 185 0.002505 0.009133 0.024804 0.051812 0.109782 0.242428 0.444856 0.664466 0.904682 1.258759 1.742160 94.544617
6 186 0.005880 0.015655 0.034864 0.072861 0.158713 0.340665 0.620663 0.981186 1.419005 1.993870 2.679435 91.677200
6 187 0.000768 0.001606 0.003041 0.006711 0.017941 0.049052 0.116368 0.263824 0.590054 1.248730 2.268242 95.433662
6 188 0.000828 0.002081 0.003971 0.006797 0.012058 0.024339 0.047285 0.087980 0.163366 0.327398 0.652530 98.671364
6 189 0.001192 0.002663 0.005142 0.009740 0.018641 0.037194 0.071068 0.132023 0.236737 0.424350 0.736015 98.325233
6 190 0.001623 0.002975 0.004785 0.008767 0.017622 0.036035 0.068374 0.128213 0.237146 0.439294 0.765935 98.289230
6 191 0.000884 0.001615 0.002581 0.004457 0.007924 0.014462 0.025689 0.046683 0.085386 0.163129 0.310242 99.336945
6 192 0.000687 0.001107 0.001671 0.003025 0.005599 0.009462 0.014567 0.023011 0.037559 0.066289 0.119294 99.717728
6 193 0.000983 0.001763 0.002696 0.004355 0.007262 0.012437 0.020270 0.032881 0.053370 0.091797 0.159678 99.612503
6 194 0.000513 0.001077 0.001822 0.002974 0.005053 0.009279 0.016524 0.028741 0.049311 0.091056 0.171351 99.622299
6 195 0.000494 0.000844 0.001260 0.002078 0.003595 0.006029 0.009466 0.014928 0.023660 0.040185 0.069602 99.827866
6 196 0.000555 0.000870 0.001218 0.002012 0.003595 0.005776 0.008228 0.011798 0.017530 0.028192 0.045552 99.874672
6 197 0.000785 0.001333 0.001906 0.002968 0.004945 0.008135 0.012257 0.018280 0.027777 0.045746 0.076030 99.799835
6 198 0.000564 0.001123 0.001727 0.002532 0.003969 0.006699 0.010763 0.016567 0.025129 0.042185 0.073870 99.814873
6 199 0.000532 0.000895 0.001279 0.002045 0.003638 0.006089 0.008908 0.012535 0.017768 0.027263 0.042178 99.876877
6 200 0.001003 0.001696 0.002372 0.003595 0.005960 0.009536 0.013699 0.018985 0.026469 0.039550 0.059543 99.817596
6 201 0.001085 0.002501 0.004150 0.005678 0.007682 0.011570 0.017382 0.025061 0.035383 0.054524 0.088252 99.746735
6 202 0.000966 0.001684 0.002343 0.003425 0.005480 0.008941 0.013205 0.018134 0.023997 0.034833 0.052339 99.834656
6 203 0.001453 0.003168 0.004911 0.006396 0.008430 0.011724 0.015746 0.020390 0.026312 0.037229 0.054963 99.809280
6 204 0.001966 0.003485 0.004736 0.006433 0.009575 0.014778 0.021442 0.029953 0.041428 0.060455 0.088834 99.716911
6 205 0.001053 0.001929 0.002845 0.004322 0.007249 0.012133 0.018378 0.026636 0.038596 0.060101 0.094453 99.732307
6 206 0.001005 0.001689 0.002384 0.003696 0.006410 0.010326 0.014293 0.018874 0.025142 0.036184 0.052299 99.827698
6 207 0.002718 0.004294 0.005595 0.008159 0.012921 0.018870 0.024594 0.031992 0.042816 0.060935 0.087065 99.700043
6 208 0.003309 0.006721 0.009865 0.013014 0.018188 0.026901 0.037382 0.050132 0.068152 0.100745 0.152358 99.513229
6 209 0.001620 0.003049 0.004491 0.006668 0.011259 0.019562 0.030170 0.042497 0.056672 0.079056 0.110553 99.634399
6 210 0.002283 0.004294 0.006368 0.009608 0.016042 0.024720 0.031814 0.037599 0.044340 0.057688 0.076405 99.688843
6 211 0.008730 0.018484 0.024633 0.027694 0.031736 0.038845 0.046432 0.055905 0.070652 0.097231 0.136358 99.443298
6 212 0.003283 0.007257 0.011796 0.017041 0.026097 0.040838 0.055989 0.069167 0.084151 0.114216 0.160299 99.409866
6 213 0.002816 0.005178 0.007040 0.009621 0.015395 0.025711 0.037681 0.050069 0.063221 0.083732 0.109908 99.589630
6 214 0.002896 0.004806 0.006568 0.010307 0.019060 0.031553 0.040872 0.047636 0.055787 0.073043 0.095945 99.611526
6 215 0.005790 0.015967 0.025845 0.027912 0.029692 0.040918 0.056715 0.070773 0.084764 0.115319 0.167665 99.358643
6 216 0.003492 0.008394 0.014443 0.019124 0.025551 0.040159 0.059563 0.076093 0.087971 0.112130 0.152987 99.400093
6 217 0.002713 0.004639 0.006635 0.009787 0.016005 0.026894 0.040303 0.055318 0.070586 0.092388 0.119786 99.554947
6 218 0.003011 0.005423 0.008049 0.012195 0.020172 0.031547 0.042316 0.053709 0.067993 0.090358 0.118155 99.547073
6 219 0.004152 0.006969 0.009922 0.014612 0.022805 0.033462 0.043943 0.056738 0.073782 0.099477 0.131937 99.502205
6 220 0.004314 0.006591 0.008572 0.012283 0.019856 0.030616 0.041111 0.053887 0.071460 0.097695 0.129602 99.524017
6 221 0.003339 0.005460 0.007738 0.011669 0.019145 0.029532 0.039887 0.052157 0.067807 0.090419 0.116794 99.556053
6 222 0.002246 0.003785 0.005507 0.008398 0.014018 0.022013 0.030136 0.039491 0.051033 0.068240 0.088510 99.666626
6 223 0.002153 0.003781 0.005338 0.007621 0.012190 0.018818 0.025483 0.033135 0.043018 0.058302 0.076593 99.713562
6 224 0.001493 0.002217 0.003053 0.004837 0.008374 0.012581 0.016604 0.021952 0.028893 0.038643 0.049435 99.811920
6 225 0.001088 0.001666 0.002268 0.003532 0.006182 0.009388 0.012380 0.016393 0.021795 0.029407 0.037542 99.858353
6 226 0.001016 0.001500 0.002033 0.003246 0.005766 0.008631 0.011275 0.014957 0.019823 0.026408 0.033114 99.872231
6 227 0.001110 0.001711 0.002314 0.003561 0.006148 0.009139 0.011803 0.015357 0.020085 0.026831 0.033971 99.867973
6 228 0.001000 0.001687 0.002404 0.003621 0.006024 0.009016 0.011880 0.015516 0.020039 0.026630 0.033785 99.868401
6 229 0.001162 0.001661 0.002204 0.003543 0.006354 0.009575 0.012383 0.016236 0.021231 0.028270 0.035709 99.861679
6 230 0.001073 0.001937 0.002811 0.004185 0.006990 0.010678 0.014140 0.018435 0.024239 0.033213 0.043400 99.838898
6 231 0.001251 0.001863 0.002452 0.003771 0.006697 0.010496 0.014054 0.018585 0.024505 0.033251 0.042954 99.840118
6 232 0.001211 0.002057 0.002965 0.004564 0.007860 0.012154 0.016287 0.021484 0.028461 0.038825 0.050571 99.813560
6 233 0.001448 0.002172 0.002883 0.004454 0.007941 0.012317 0.016344 0.021664 0.029103 0.039805 0.051471 99.810402
6 234 0.001300 0.002141 0.003058 0.004761 0.008369 0.013001 0.017545 0.023507 0.031774 0.043530 0.056462 99.794548
6 235 0.001476 0.002126 0.002966 0.005063 0.009696 0.015111 0.020044 0.026964 0.036808 0.049916 0.063414 99.766418
6 236 0.001630 0.002768 0.004044 0.006398 0.011466 0.017931 0.024096 0.031854 0.042664 0.057489 0.073144 99.726517
6 237 0.002326 0.003257 0.004517 0.007824 0.015025 0.023220 0.030651 0.041188 0.056178 0.074787 0.092817 99.648209
6 238 0.003267 0.005555 0.008139 0.012809 0.022495 0.034571 0.045328 0.057746 0.074809 0.097847 0.121786 99.515656
6 239 0.004274 0.006968 0.009971 0.015512 0.027091 0.042184 0.056282 0.072986 0.095781 0.126479 0.158821 99.383652
6 240 0.004847 0.007734 0.011366 0.018322 0.032866 0.053792 0.074982 0.097948 0.125734 0.163823 0.205250 99.203339
6 241 0.010312 0.021836 0.032793 0.042549 0.061908 0.094073 0.124550 0.150614 0.183524 0.235911 0.299310 98.742622
6 242 0.013461 0.023692 0.035779 0.053429 0.084805 0.129704 0.171045 0.207542 0.248714 0.312628 0.389054 98.330147
6 243 0.038873 0.057552 0.067019 0.085979 0.126504 0.177739 0.214944 0.254165 0.314832 0.400512 0.488408 97.773476
6 244 0.015196 0.029500 0.047301 0.073030 0.121299 0.199504 0.273977 0.327819 0.377850 0.464458 0.571191 97.498878
6 245 0.033875 0.100439 0.176716 0.196079 0.210790 0.287533 0.382205 0.445999 0.507299 0.626441 0.798932 96.233696
6 246 0.016602 0.030326 0.047058 0.075308 0.135215 0.245798 0.366025 0.461186 0.543645 0.675435 0.835412 96.567986
6 247 0.016273 0.043668 0.080538 0.113403 0.168714 0.283430 0.420864 0.536837 0.658236 0.853319 1.105127 95.719597
6 248 0.011510 0.024887 0.041878 0.066350 0.118989 0.219528 0.338083 0.460246 0.613646 0.841652 1.106364 96.156868
6 249 0.021793 0.036898 0.052112 0.083425 0.160385 0.296910 0.442413 0.591796 0.781739 1.056444 1.353744 95.122345
6 250 0.016826 0.051279 0.103512 0.147588 0.212805 0.353721 0.532888 0.689288 0.849286 1.094001 1.415317 94.533493
6 251 0.007455 0.019646 0.037754 0.060419 0.108995 0.219569 0.373338 0.526674 0.692682 0.949690 1.271760 95.732018
6 252 0.012966 0.025970 0.042074 0.073706 0.162456 0.349622 0.578153 0.804847 1.079601 1.492810 1.939542 93.438255
6 253 0.051216 0.177702 0.328286 0.402230 0.528289 0.826012 1.132770 1.313313 1.512228 1.908142 2.447440 89.372375
6 254 0.012415 0.039623 0.093600 0.152013 0.249119 0.475482 0.776137 0.994582 1.155578 1.459808 1.890434 92.701210
6 255 0.007375 0.017928 0.034196 0.060599 0.128566 0.290820 0.540963 0.820009 1.137839 1.593232 2.092221 93.276253
6 256 0.036823 0.101854 0.187917 0.290340 0.546417 1.098746 1.710552 2.089817 2.404716 2.918495 3.452479 85.161850
6 257 0.034659 0.134713 0.335503 0.499731 0.699607 1.133134 1.642451 1.937972 2.132869 2.517240 3.056388 85.875740
6 258 0.009078 0.025406 0.053488 0.092746 0.185932 0.419288 0.771080 1.090035 1.361085 1.787698 2.309053 91.895111
6 259 0.013621 0.033313 0.063295 0.112167 0.245200 0.547311 0.955206 1.366351 1.839289 2.475550 3.050217 89.298477
6 260 0.026328 0.081161 0.170934 0.297103 0.638386 1.460912 2.444355 2.900005 2.943012 3.072951 3.185599 82.779251
6 261 0.017794 0.044358 0.089531 0.164925 0.339882 0.694057 1.121183 1.469756 1.774154 2.215593 2.700376 89.368393
6 262 0.009326 0.021773 0.041105 0.075983 0.162741 0.336151 0.551625 0.785552 1.104197 1.596505 2.153341 93.161705
6 263 0.040634 0.071796 0.109710 0.205968 0.481289 0.932061 1.310905 1.605867 1.957065 2.340005 2.543026 88.401672
6 264 0.029677 0.073095 0.124623 0.189999 0.376432 0.805036 1.298590 1.623612 1.900370 2.305016 2.649086 88.624458
6 265 0.022235 0.040151 0.061380 0.104152 0.210680 0.420885 0.664987 0.896381 1.156362 1.543401 1.974867 92.904518
6 266 0.025215 0.045393 0.068412 0.112355 0.216145 0.408013 0.624279 0.842292 1.107391 1.464872 1.792878 93.292755
6 267 0.025100 0.076992 0.153830 0.209106 0.315703 0.616571 1.023127 1.260206 1.338428 1.504637 1.711975 91.764328
6 268 0.014119 0.035422 0.063915 0.089503 0.137293 0.262637 0.446381 0.618787 0.776022 1.024756 1.344669 95.186493
6 269 0.012702 0.025638 0.041854 0.063672 0.103524 0.177969 0.267755 0.360749 0.468850 0.637555 0.858404 96.981331
6 270 0.013436 0.023502 0.034883 0.054882 0.096254 0.165945 0.241837 0.324989 0.433815 0.588624 0.760919 97.260918
6 271 0.009648 0.016277 0.024673 0.041628 0.076732 0.132177 0.187846 0.245505 0.319179 0.430845 0.559337 97.956154
6 272 0.016921 0.044643 0.070753 0.081841 0.105283 0.163523 0.226230 0.265577 0.297704 0.364077 0.456001 97.907440
6 273 0.003491 0.006886 0.011859 0.019778 0.035283 0.064472 0.100235 0.135513 0.172111 0.232949 0.314867 98.902557
6 274 0.007921 0.015846 0.023033 0.030944 0.047191 0.076147 0.107462 0.138963 0.177588 0.237866 0.311910 98.825134
6 275 0.004167 0.007183 0.010805 0.017326 0.030857 0.052718 0.075606 0.098275 0.123903 0.162822 0.208676 99.207664
6 276 0.007641 0.016965 0.026258 0.032708 0.042739 0.061101 0.080212 0.097249 0.117532 0.152790 0.200855 99.163948
6 277 0.011276 0.016519 0.019620 0.025890 0.039070 0.056699 0.072024 0.088740 0.110959 0.143739 0.182359 99.233109
6 278 0.002904 0.005185 0.008180 0.013165 0.023007 0.036288 0.048274 0.060193 0.075176 0.097815 0.123020 99.506798
6 279 0.008642 0.011461 0.013270 0.018488 0.029329 0.041525 0.051648 0.065342 0.085141 0.110619 0.136674 99.427856
6 280 0.003562 0.006072 0.008776 0.013016 0.021114 0.031164 0.039751 0.048657 0.060001 0.076279 0.093982 99.597626
6 281 0.002628 0.004130 0.005749 0.008778 0.014909 0.022674 0.029804 0.037957 0.048310 0.062473 0.077576 99.685013
6 282 0.003438 0.004941 0.006395 0.009510 0.015656 0.022566 0.028375 0.035492 0.044743 0.057000 0.069749 99.702141
6 283 0.002735 0.004356 0.005913 0.008563 0.013855 0.020404 0.026243 0.032734 0.040925 0.052164 0.063925 99.728180
6 284 0.003238 0.004706 0.005987 0.008641 0.014117 0.020545 0.026045 0.032399 0.040571 0.051714 0.063478 99.728561
6 285 0.003431 0.006351 0.008564 0.010670 0.015087 0.021453 0.027156 0.032647 0.040069 0.052102 0.066536 99.715935
6 286 0.002462 0.003834 0.005383 0.008218 0.013949 0.021305 0.028107 0.035301 0.043915 0.055899 0.068707 99.712921
6 287 0.003251 0.004807 0.006301 0.009448 0.016154 0.024242 0.031175 0.039210 0.050124 0.064629 0.079378 99.671280
6 288 0.003631 0.005576 0.007707 0.011717 0.019698 0.029711 0.038833 0.049035 0.062006 0.079313 0.097546 99.595222
6 289 0.005525 0.008700 0.011662 0.016402 0.025219 0.035591 0.044708 0.055290 0.069189 0.087410 0.106957 99.533348
6 290 0.006994 0.011030 0.015149 0.021975 0.034775 0.049864 0.062088 0.074847 0.091585 0.114629 0.139396 99.377670
6 291 0.011841 0.017236 0.020682 0.027311 0.040786 0.056490 0.067799 0.079895 0.097679 0.122951 0.149991 99.307335
6 292 0.006656 0.010704 0.015357 0.023833 0.039974 0.060325 0.076952 0.093331 0.115247 0.146942 0.180858 99.229820
6 293 0.003340 0.006282 0.009321 0.013640 0.023093 0.040278 0.059181 0.076649 0.097205 0.130697 0.172180 99.368134
6 294 0.002239 0.004653 0.007829 0.012036 0.019568 0.032983 0.049285 0.066207 0.086151 0.117469 0.158421 99.443161
6 295 0.001271 0.002335 0.003603 0.005859 0.010903 0.020093 0.031410 0.044962 0.064363 0.096804 0.139776 99.578621
6 296 0.001475 0.002394 0.003613 0.006332 0.012230 0.021408 0.031603 0.044744 0.064494 0.095138 0.133303 99.583260
6 297 0.001298 0.002493 0.003822 0.005959 0.010625 0.019685 0.031448 0.045752 0.065623 0.099129 0.145741 99.568420
6 298 0.002138 0.003482 0.005256 0.009140 0.017260 0.029105 0.041469 0.057136 0.080066 0.114946 0.157973 99.482033
6 299 0.005103 0.007420 0.009942 0.016118 0.028798 0.045657 0.061966 0.082634 0.112078 0.154050 0.203238 99.272987
6 300 0.005008 0.012173 0.020299 0.027075 0.039015 0.060999 0.085822 0.107403 0.131328 0.169658 0.218858 99.122360
6 301 0.008498 0.011806 0.015503 0.024885 0.044179 0.068627 0.090456 0.115367 0.147785 0.192476 0.242601 99.037819
6 302 0.002765 0.005345 0.008664 0.014357 0.026901 0.047804 0.070184 0.093901 0.126138 0.176833 0.237870 99.189240
6 303 0.008673 0.014635 0.020654 0.030820 0.049751 0.076781 0.103138 0.131187 0.167313 0.220486 0.286308 98.890259
6 304 0.003653 0.006698 0.010513 0.017276 0.031679 0.056095 0.082581 0.109789 0.144709 0.200733 0.271354 99.064926
6 305 0.007254 0.015153 0.023939 0.033628 0.050805 0.081721 0.116737 0.148528 0.182570 0.235864 0.306072 98.797729
6 306 0.003991 0.007918 0.012703 0.019713 0.034625 0.063971 0.099749 0.134481 0.174235 0.241642 0.332940 98.874031
6 307 0.009587 0.021453 0.034878 0.047886 0.069565 0.109774 0.156801 0.204936 0.266787 0.366080 0.498176 98.214073
6 308 0.010447 0.017762 0.025948 0.040349 0.069215 0.112384 0.156381 0.204551 0.267327 0.355821 0.458329 98.281487
6 309 0.007527 0.013374 0.020692 0.033681 0.059872 0.099368 0.140268 0.184812 0.241908 0.321038 0.410265 98.467194
6 310 0.004888 0.008392 0.013230 0.023176 0.044828 0.077666 0.111589 0.150912 0.204670 0.280741 0.366523 98.713379
6 311 0.006298 0.010408 0.015088 0.024080 0.042108 0.068872 0.096127 0.127216 0.169140 0.230646 0.305059 98.904953
6 312 0.009216 0.018401 0.026365 0.033591 0.046827 0.071985 0.100442 0.129122 0.164412 0.220943 0.298017 98.880676
6 313 0.006327 0.011603 0.017180 0.024409 0.037205 0.057481 0.077771 0.096391 0.117533 0.152870 0.199572 99.201653
6 314 0.009406 0.017051 0.023347 0.030302 0.042047 0.060201 0.078475 0.096942 0.119713 0.156022 0.204210 99.162277
6 315 0.002637 0.005639 0.009130 0.013120 0.020431 0.034243 0.051241 0.068218 0.086457 0.116191 0.157627 99.435066
6 316 0.002666 0.004703 0.007255 0.011734 0.020001 0.030810 0.041091 0.052408 0.066583 0.087773 0.113553 99.561424
6 317 0.007290 0.010881 0.012802 0.016697 0.024151 0.033470 0.042388 0.054390 0.071703 0.096391 0.126420 99.503418
6 318 0.002700 0.004815 0.006978 0.010628 0.018110 0.027802 0.035805 0.043705 0.054442 0.071701 0.092408 99.630913
6 319 0.002036 0.003710 0.005459 0.008298 0.013940 0.023096 0.033429 0.044872 0.058760 0.081080 0.110716 99.614601
6 320 0.001991 0.004078 0.006258 0.008734 0.013242 0.021344 0.031121 0.042035 0.055794 0.079730 0.115079 99.620590
6 321 0.003319 0.006396 0.009102 0.011753 0.016230 0.024105 0.033457 0.043879 0.056807 0.078038 0.108046 99.608871
6 322 0.002773 0.004479 0.005894 0.008536 0.014299 0.022925 0.030933 0.038740 0.048566 0.064915 0.085370 99.672577
6 323 0.002818 0.005259 0.007440 0.010162 0.015230 0.023524 0.032397 0.041580 0.053195 0.073215 0.101204 99.633972
6 324 0.002230 0.004346 0.006592 0.009337 0.014176 0.022046 0.031045 0.040962 0.053294 0.073480 0.101931 99.640564
6 325 0.003711 0.005478 0.007105 0.010494 0.016968 0.025628 0.034572 0.045849 0.060611 0.081292 0.106084 99.602211
6 326 0.003214 0.005096 0.006939 0.010527 0.017757 0.027293 0.035770 0.044751 0.056503 0.074546 0.096352 99.621254
6 327 0.004296 0.007978 0.011074 0.014506 0.020627 0.030579 0.041090 0.052411 0.067557 0.093042 0.128186 99.528656
6 328 0.004500 0.007755 0.010711 0.014915 0.022633 0.034105 0.046073 0.059536 0.076847 0.103086 0.136804 99.483040
6 329 0.004754 0.008430 0.012362 0.017725 0.027082 0.040434 0.054163 0.069523 0.089210 0.117281 0.151044 99.407997
6 330 0.005385 0.008376 0.011214 0.016699 0.028239 0.044212 0.059228 0.075692 0.097266 0.127372 0.160997 99.365318
6 331 0.005483 0.009488 0.014129 0.021913 0.037322 0.057811 0.076229 0.095570 0.120973 0.155412 0.193014 99.212654
6 332 0.015294 0.021492 0.025481 0.034481 0.052138 0.071836 0.087332 0.105618 0.130512 0.161193 0.192532 99.102089
6 333 0.014526 0.025084 0.033078 0.043234 0.061556 0.081995 0.096716 0.110967 0.131469 0.159100 0.188004 99.054268
6 334 0.007783 0.015666 0.023611 0.032187 0.048801 0.074210 0.097118 0.114054 0.131372 0.159516 0.193749 99.101929
6 335 0.012875 0.027927 0.040345 0.048398 0.061881 0.082979 0.100646 0.112615 0.127053 0.152132 0.183136 99.050018
6 336 0.001718 0.003426 0.005744 0.009628 0.018787 0.037236 0.061382 0.084474 0.103916 0.129837 0.158990 99.384865
6 337 0.003376 0.009382 0.018456 0.027124 0.037254 0.051963 0.068637 0.083579 0.099241 0.123371 0.157258 99.320358
6 338 0.000468 0.000943 0.001602 0.002816 0.005949 0.012938 0.023653 0.037131 0.053704 0.080228 0.114491 99.666077
6 339 0.001020 0.001621 0.002546 0.004867 0.010144 0.018017 0.027307 0.040512 0.059553 0.086140 0.117684 99.630585
6 340 0.000612 0.000950 0.001406 0.002596 0.005485 0.010057 0.015512 0.023919 0.038012 0.061147 0.091555 99.748749
6 341 0.001491 0.002348 0.003275 0.005344 0.009927 0.016958 0.024794 0.035378 0.051270 0.076448 0.109409 99.663361
6 342 0.002552 0.004292 0.006076 0.009456 0.016612 0.027164 0.038264 0.052726 0.074470 0.106435 0.144428 99.517525
6 343 0.003741 0.006028 0.008625 0.013863 0.023768 0.035501 0.046268 0.060099 0.079099 0.105014 0.135607 99.482384
6 344 0.001135 0.002310 0.003876 0.006409 0.011944 0.022067 0.034374 0.047886 0.064721 0.092475 0.129804 99.582993
6 345 0.007758 0.013629 0.018563 0.025929 0.038773 0.053188 0.064813 0.079448 0.101609 0.133906 0.172880 99.289497
6 346 0.004562 0.008047 0.011861 0.017787 0.028682 0.045098 0.063531 0.085629 0.113283 0.153425 0.203710 99.264389
6 347 0.009018 0.015127 0.019905 0.028152 0.045793 0.069339 0.089691 0.113218 0.146958 0.195678 0.250277 99.016846
6 348 0.004355 0.008259 0.012061 0.018027 0.030143 0.048520 0.066852 0.088312 0.120016 0.170196 0.233985 99.199280
6 349 0.000870 0.001815 0.003119 0.005452 0.011357 0.023642 0.039694 0.057346 0.079536 0.118100 0.170825 99.488243
6 350 0.005604 0.012824 0.020057 0.026257 0.036581 0.055683 0.078471 0.102670 0.132168 0.180111 0.246247 99.103333
6 351 0.005750 0.012044 0.018417 0.026406 0.041582 0.066379 0.092201 0.119685 0.156210 0.214949 0.290310 98.956070
6 352 0.002721 0.004933 0.007053 0.011125 0.021005 0.038013 0.056001 0.076563 0.106454 0.156312 0.220036 99.299789
6 353 0.001265 0.002600 0.004376 0.007464 0.014109 0.026465 0.043037 0.065075 0.096005 0.144241 0.207647 99.387718
6 354 0.004856 0.008050 0.011526 0.019003 0.036017 0.062734 0.089058 0.117088 0.153378 0.210066 0.278791 99.009438
6 355 0.007445 0.021913 0.039086 0.047948 0.058722 0.086476 0.120260 0.147151 0.174934 0.230081 0.315079 98.750900
6 356 0.001309 0.002977 0.005567 0.009938 0.019839 0.040129 0.067726 0.096841 0.127763 0.177328 0.244176 99.206413
6 357 0.002139 0.003705 0.005704 0.010172 0.020779 0.039620 0.063304 0.094693 0.138159 0.199386 0.268521 99.153824
6 358 0.009765 0.016007 0.022997 0.037186 0.065430 0.100688 0.129395 0.162442 0.212012 0.284254 0.366770 98.593048
6 359 0.019151 0.029742 0.036790 0.050744 0.080680 0.118699 0.147602 0.181193 0.236692 0.317781 0.407392 98.373535
6 360 0.012610 0.018122 0.023266 0.035636 0.059858 0.088766 0.112470 0.141457 0.183903 0.241876 0.305321 98.776718
6 361 0.003635 0.008010 0.013573 0.020864 0.035354 0.062492 0.094768 0.127237 0.166287 0.228431 0.308786 98.930565
6 362 0.014426 0.025996 0.034603 0.045094 0.064724 0.093665 0.120879 0.147142 0.177921 0.220966 0.270203 98.784378
6 363 0.009134 0.015776 0.021735 0.031831 0.051484 0.078752 0.102592 0.126210 0.156903 0.203431 0.258908 98.943237
6 364 0.002535 0.005777 0.009403 0.013520 0.022521 0.041203 0.064633 0.088256 0.118090 0.168881 0.234258 99.230927
6 365 0.006421 0.010087 0.012984 0.019290 0.032838 0.051474 0.067546 0.085154 0.112592 0.158106 0.213817 99.229691
6 366 0.002462 0.005503 0.009151 0.013052 0.019531 0.031905 0.047340 0.062354 0.078475 0.107110 0.149680 99.473442
6 367 0.004792 0.009552 0.014722 0.020513 0.030020 0.045970 0.064032 0.082535 0.104384 0.139165 0.185536 99.298775
6 368 0.004256 0.007775 0.010877 0.014879 0.023188 0.037655 0.053485 0.069998 0.091085 0.125004 0.168258 99.393539
6 369 0.006305 0.011431 0.016158 0.022140 0.032808 0.048778 0.064359 0.079864 0.098303 0.126334 0.160408 99.333115
6 370 0.004352 0.008035 0.011376 0.015757 0.024797 0.038879 0.052623 0.064590 0.076974 0.096846 0.120907 99.484863
6 371 0.008705 0.018349 0.027530 0.033660 0.041293 0.057456 0.075513 0.091124 0.107377 0.138002 0.182829 99.218163
7 8 0.000000 0.000000 0.000000 0.000000 0.000000 0.000000 0.000000 0.000000 0.000000 0.000000 0.000000 0.000000
7 9 3.474931 24.574930 22.824869 30.249102 8.451846 4.742432 3.150164 1.692629 0.527644 0.210118 0.068803 0.032531
7 10 7.542444 45.113964 20.790047 11.250369 4.208560 4.416021 3.599343 1.917948 0.673736 0.318589 0.118264 0.050712
7 11 2.509972 22.179464 20.104460 18.534361 10.477329 10.425821 7.335007 4.146922 2.085930 1.363159 0.611727 0.225851
7 12 0.813970 2.966117 1.950541 5.521737 13.452375 30.487793 23.524609 11.765011 4.696205 2.721613 1.218450 0.881577
7 13 0.018168 0.036110 0.071214 0.186870 0.518173 1.622580 6.717252 9.750827 17.556057 21.135500 24.165312 18.221939
7 14 0.011377 0.022736 0.037964 0.086782 0.177161 0.410848 1.236102 1.613950 3.115269 5.661249 14.266597 73.359970
7 15 0.002552 0.004765 0.008338 0.022048 0.048728 0.110787 0.337714 0.467194 0.986565 2.004296 5.851651 90.155365
7 16 0.018435 0.030288 0.057424 0.252660 1.366334 4.880085 15.482119 17.069391 23.184187 18.750912 12.137869 6.770297
7 17 0.018647 0.037158 0.065559 0.194605 0.779472 3.953906 21.780769 28.407877 26.013830 11.563097 4.761366 2.423712
7 18 0.000561 0.001355 0.002704 0.007910 0.025365 0.084210 0.302544 0.434495 1.078290 2.881622 11.005299 84.175644
7 19 0.000923 0.001658 0.003357 0.011356 0.040535 0.113587 0.258603 0.651564 1.955221 6.255083 16.326332 74.381783
7 20 0.013130 0.023297 0.042623 0.178747 1.223082 7.338023 22.934467 33.932007 22.225183 8.085182 2.263450 1.740810
7 21 0.001327 0.003191 0.006606 0.017912 0.070370 0.306743 1.220768 4.504917 14.049954 26.683468 26.870838 26.263908
7 22 0.000095 0.000186 0.000412 0.001528 0.004846 0.012132 0.022984 0.040062 0.071470 0.195857 0.699745 98.950684
7 23 0.000674 0.001337 0.002503 0.006773 0.021730 0.067401 0.188324 0.576749 1.949381 6.311054 15.712270 75.161804
7 24 0.003485 0.010255 0.016774 0.031127 0.117419 0.753905 3.725316 10.778316 19.254055 23.384106 18.508471 23.416775
7 25 0.000245 0.000431 0.000903 0.002879 0.008606 0.022570 0.053370 0.136823 0.371035 1.088381 3.069821 95.244934
7 26 0.000089 0.000124 0.000207 0.000605 0.001695 0.004153 0.008892 0.018759 0.037652 0.086057 0.211661 99.630104
7 27 0.000458 0.000783 0.001508 0.004245 0.011972 0.028848 0.062902 0.154251 0.414737 1.118850 2.773349 95.428101
7 28 0.000372 0.000937 0.001860 0.004024 0.010330 0.034048 0.107691 0.296183 0.717180 1.633322 3.243523 93.950531
7 29 0.000356 0.000516 0.000816 0.001851 0.004042 0.008509 0.016884 0.033195 0.062807 0.127356 0.259871 99.483803
7 30 0.000348 0.000499 0.000743 0.001574 0.003131 0.005615 0.009689 0.018067 0.035096 0.074730 0.165044 99.685463
7 31 0.000145 0.000248 0.000455 0.001066 0.002465 0.005341 0.010772 0.022730 0.047992 0.104432 0.222464 99.581894
7 32 0.000253 0.000357 0.000564 0.001246 0.002798 0.005404 0.009384 0.017256 0.033091 0.066346 0.129279 99.734024
7 33 0.000262 0.000451 0.000723 0.001326 0.002588 0.004881 0.008024 0.012318 0.018672 0.031355 0.053659 99.865738
7 34 0.000277 0.000455 0.000727 0.001432 0.003015 0.005987 0.010113 0.015861 0.024459 0.041943 0.073607 99.822121
7 35 0.000362 0.000618 0.001021 0.001998 0.004054 0.007800 0.013306 0.021566 0.034016 0.056670 0.094143 99.764442
7 36 0.000531 0.000835 0.001305 0.002498 0.004915 0.008411 0.012458 0.018111 0.026861 0.042572 0.067332 99.814171
7 37 0.000674 0.001086 0.001684 0.003132 0.005958 0.009776 0.013899 0.019592 0.028283 0.043257 0.065472 99.807182
7 38 0.000943 0.001455 0.002155 0.003963 0.007886 0.013708 0.019790 0.026539 0.035192 0.049510 0.069432 99.769424
7 39 0.001114 0.001768 0.002743 0.005028 0.009396 0.015365 0.021842 0.029821 0.039834 0.054737 0.074168 99.744186
7 40 0.000899 0.001661 0.002508 0.004033 0.007382 0.013021 0.018981 0.024537 0.030983 0.042650 0.058643 99.794701
7 41 0.000799 0.001333 0.002039 0.003648 0.007344 0.013370 0.019787 0.025927 0.031943 0.041439 0.053286 99.799088
7 42 0.001720 0.002712 0.004026 0.007019 0.012642 0.018880 0.023744 0.028709 0.034696 0.044110 0.055427 99.766312
7 43 0.001392 0.002164 0.003076 0.005097 0.009034 0.013698 0.017847 0.022911 0.029847 0.040274 0.052469 99.802193
7 44 0.001763 0.002507 0.003296 0.005328 0.009449 0.014139 0.017913 0.022320 0.028239 0.037137 0.047295 99.810616
7 45 0.001737 0.002563 0.003430 0.005415 0.009265 0.013597 0.017204 0.021497 0.027283 0.035713 0.045037 99.817261
7 46 0.001029 0.001740 0.002577 0.004096 0.007124 0.011420 0.015788 0.020073 0.024515 0.031228 0.039116 99.841293
7 47 0.001024 0.001583 0.002283 0.003823 0.006905 0.010740 0.014377 0.018403 0.022974 0.029417 0.036690 99.851784
7 48 0.001508 0.002090 0.002760 0.004601 0.008410 0.012555 0.015685 0.019242 0.024027 0.031528 0.040261 99.837334
7 49 0.001144 0.001838 0.002749 0.004676 0.008282 0.012208 0.015480 0.019102 0.023392 0.029583 0.036682 99.844864
7 50 0.001314 0.001867 0.002472 0.004069 0.007299 0.010759 0.013484 0.016879 0.021655 0.028574 0.036338 99.855293
7 51 0.000758 0.001158 0.001602 0.002646 0.004993 0.008320 0.011677 0.015571 0.020521 0.028114 0.037328 99.867317
7 52 0.000724 0.001102 0.001580 0.002730 0.005219 0.008601 0.012096 0.016429 0.021989 0.030213 0.040051 99.859268
7 53 0.000680 0.001032 0.001489 0.002589 0.004863 0.007560 0.010019 0.013042 0.017056 0.023192 0.030634 99.887840
7 54 0.000635 0.001028 0.001489 0.002457 0.004480 0.007057 0.009480 0.012413 0.016390 0.022815 0.030818 99.890938
7 55 0.000479 0.000692 0.000960 0.001714 0.003513 0.006208 0.009286 0.013449 0.018984 0.027377 0.037647 99.879692
7 56 0.001086 0.001705 0.002439 0.004032 0.007234 0.011412 0.015517 0.020509 0.026854 0.036658 0.049084 99.823471
7 57 0.001427 0.002118 0.002873 0.004589 0.007935 0.011655 0.014852 0.018988 0.024675 0.033031 0.042728 99.835129
7 58 0.001470 0.001961 0.002624 0.004537 0.008286 0.012034 0.015167 0.019749 0.026258 0.035353 0.045468 99.827095
7 59 0.001206 0.002195 0.003174 0.004713 0.008008 0.013213 0.018635 0.024399 0.031278 0.042705 0.057635 99.792839
7 60 0.001593 0.002385 0.003487 0.006174 0.011363 0.017172 0.022474 0.029607 0.038922 0.052002 0.066814 99.748009
7 61 0.003552 0.006113 0.008459 0.012709 0.021458 0.034099 0.045261 0.054973 0.065760 0.084930 0.109869 99.552818
7 62 0.003343 0.004839 0.006438 0.010756 0.019588 0.029374 0.036946 0.046560 0.060077 0.078951 0.099008 99.604126
7 63 0.000845 0.001394 0.002147 0.003889 0.007657 0.013124 0.019144 0.027485 0.039843 0.059069 0.083309 99.742088
7 64 0.000674 0.001100 0.001665 0.003241 0.007453 0.014878 0.023843 0.035696 0.052600 0.079167 0.111943 99.667747
7 65 0.003819 0.007070 0.011069 0.018053 0.030468 0.046573 0.060909 0.075936 0.095838 0.128148 0.170448 99.351669
7 66 0.001404 0.002511 0.004039 0.007059 0.013215 0.022046 0.031521 0.043049 0.058215 0.080215 0.106603 99.630127
7 67 0.000926 0.001464 0.002184 0.003958 0.007926 0.014066 0.021456 0.032174 0.048764 0.075060 0.110125 99.681892
7 68 0.001862 0.002556 0.003546 0.006768 0.014798 0.026683 0.039840 0.060238 0.095018 0.147623 0.210087 99.390984
7 69 0.003397 0.006492 0.010444 0.017208 0.030389 0.050004 0.071506 0.098410 0.136535 0.192238 0.260968 99.122406
7 70 0.002783 0.004112 0.006481 0.012989 0.027043 0.045542 0.066279 0.098663 0.148427 0.214801 0.289458 99.083420
7 71 0.002123 0.003787 0.006120 0.011007 0.021806 0.039798 0.063044 0.097433 0.152189 0.235351 0.339060 99.028282
7 72 0.004726 0.007935 0.012145 0.021440 0.041070 0.071049 0.107274 0.159918 0.238921 0.348603 0.476820 98.510101
7 73 0.002720 0.004319 0.006642 0.012039 0.023129 0.039603 0.059290 0.088073 0.130815 0.194523 0.276205 99.162643
7 74 0.001865 0.002886 0.004385 0.008191 0.016533 0.029569 0.045255 0.067995 0.102655 0.156815 0.228300 99.335548
7 75 0.003737 0.007016 0.010493 0.016053 0.027523 0.046483 0.067587 0.092073 0.126348 0.181340 0.253387 99.167961
7 76 0.003638 0.005760 0.008567 0.014950 0.027580 0.044658 0.062246 0.086198 0.121680 0.175909 0.246285 99.202530
7 77 0.004344 0.005271 0.007202 0.013673 0.025760 0.038270 0.050313 0.071309 0.104810 0.152444 0.212148 99.314453
7 78 0.002406 0.003399 0.004761 0.008911 0.018215 0.031193 0.044636 0.064494 0.095999 0.144881 0.208122 99.372986
7 79 0.001516 0.002319 0.003595 0.007045 0.014407 0.024824 0.036391 0.054044 0.082670 0.128602 0.190353 99.454239
7 80 0.001165 0.001970 0.003179 0.005830 0.011277 0.019443 0.028633 0.041257 0.060567 0.093321 0.139797 99.593559
7 81 0.000662 0.001208 0.001834 0.003116 0.006493 0.013657 0.023440 0.035973 0.054379 0.087967 0.136900 99.634377
7 82 0.000755 0.001113 0.001721 0.003469 0.007571 0.014652 0.024269 0.038908 0.060803 0.096992 0.148968 99.600777
7 83 0.001274 0.002135 0.003385 0.006238 0.012468 0.022086 0.032965 0.047221 0.068185 0.102148 0.147843 99.554047
7 84 0.001896 0.002996 0.004435 0.007678 0.014653 0.024910 0.035717 0.049765 0.071038 0.105566 0.151280 99.530067
7 85 0.001026 0.001351 0.001929 0.003891 0.008921 0.016818 0.026075 0.040667 0.065893 0.107657 0.162207 99.563560
7 86 0.001533 0.002500 0.003971 0.007516 0.016164 0.031897 0.052715 0.080379 0.116910 0.167688 0.226035 99.292686
7 87 0.001859 0.003281 0.005367 0.009726 0.019287 0.034462 0.051130 0.071280 0.100035 0.145975 0.204626 99.352974
7 88 0.002116 0.003357 0.005169 0.009487 0.019162 0.034390 0.051598 0.073956 0.106259 0.156756 0.221945 99.315804
7 89 0.003272 0.005185 0.008116 0.015202 0.030768 0.055453 0.083332 0.116258 0.157765 0.217585 0.289311 99.017754
7 90 0.007185 0.012917 0.018298 0.027295 0.048099 0.084013 0.119707 0.150158 0.186681 0.247783 0.322939 98.774925
7 91 0.004693 0.008107 0.012908 0.022175 0.041281 0.071909 0.105408 0.140676 0.183858 0.250063 0.331834 98.827087
7 92 0.004999 0.008641 0.012760 0.020844 0.039728 0.073741 0.114440 0.159166 0.214716 0.296258 0.391959 98.662743
7 93 0.010749 0.016059 0.022852 0.038332 0.067238 0.103733 0.137645 0.177961 0.232888 0.310072 0.400033 98.482445
7 94 0.009344 0.016029 0.024484 0.039456 0.066136 0.101829 0.137404 0.179044 0.234786 0.310994 0.400325 98.480164
7 95 0.009147 0.013105 0.018739 0.032998 0.061531 0.097655 0.133037 0.180119 0.246964 0.333200 0.427488 98.446014
7 96 0.011868 0.017033 0.023963 0.040726 0.073063 0.111333 0.146734 0.194053 0.262336 0.347681 0.438822 98.332390
7 97 0.013352 0.018225 0.024846 0.042467 0.076793 0.116383 0.151611 0.198913 0.268486 0.356738 0.451634 98.280548
7 98 0.017779 0.025338 0.033362 0.051370 0.084619 0.124712 0.161454 0.207858 0.274667 0.363484 0.465265 98.190094
7 99 0.010638 0.014803 0.020497 0.034588 0.061431 0.094374 0.125807 0.167224 0.227245 0.307388 0.399488 98.536522
7 100 0.013197 0.017409 0.022963 0.037753 0.065907 0.099766 0.131771 0.173865 0.233484 0.312167 0.402461 98.489258
7 101 0.007238 0.010966 0.016627 0.029805 0.055808 0.088970 0.121529 0.162880 0.220546 0.295641 0.380409 98.609581
7 102 0.008382 0.010802 0.014773 0.026128 0.047982 0.073435 0.097090 0.130013 0.178637 0.244658 0.321233 98.846863
7 103 0.004512 0.007551 0.010762 0.017251 0.033012 0.060337 0.088930 0.117397 0.155966 0.218710 0.295929 98.989639
7 104 0.005347 0.010102 0.014355 0.020654 0.035931 0.064724 0.096361 0.124565 0.158099 0.213281 0.281461 98.975113
7 105 0.001734 0.002830 0.004505 0.008395 0.017156 0.030740 0.045750 0.064385 0.091803 0.135083 0.190667 99.406944
7 106 0.002777 0.003564 0.005098 0.009920 0.020275 0.032627 0.044880 0.063626 0.093029 0.133475 0.180374 99.410355
7 107 0.002033 0.002750 0.003789 0.007059 0.014760 0.025576 0.037172 0.053926 0.080121 0.118609 0.164631 99.489571
7 108 0.002341 0.003403 0.004778 0.008353 0.016010 0.026108 0.035691 0.048552 0.069238 0.101492 0.141392 99.542641
7 109 0.001933 0.003443 0.005442 0.009179 0.016726 0.027861 0.039564 0.052921 0.071050 0.099139 0.134750 99.537994
7 110 0.002275 0.003053 0.004167 0.007712 0.016125 0.027281 0.037222 0.049964 0.070354 0.102662 0.141525 99.537666
7 111 0.001423 0.002117 0.003067 0.005656 0.011884 0.021696 0.032812 0.046400 0.063532 0.088325 0.116927 99.606155
7 112 0.001811 0.002934 0.004426 0.007652 0.014437 0.024103 0.033396 0.043370 0.056610 0.078929 0.108172 99.624161
7 113 0.003050 0.005877 0.008118 0.010603 0.016149 0.025747 0.035412 0.044034 0.054938 0.075204 0.103604 99.617264
7 114 0.002558 0.003486 0.004525 0.007310 0.013204 0.021207 0.028830 0.037826 0.050034 0.069421 0.094084 99.667511
7 115 0.001577 0.002262 0.003057 0.005069 0.009388 0.015638 0.022397 0.031079 0.043111 0.061711 0.085422 99.719292
7 116 0.002186 0.003170 0.004453 0.007559 0.013595 0.020860 0.027094 0.034326 0.044300 0.060151 0.080845 99.701462
7 117 0.001844 0.003034 0.004488 0.007229 0.012192 0.018790 0.025770 0.034583 0.046520 0.065013 0.089697 99.690842
7 118 0.001037 0.001532 0.002204 0.003916 0.007474 0.012594 0.018194 0.025969 0.037307 0.056236 0.082949 99.750587
7 119 0.000698 0.001192 0.001782 0.003044 0.005840 0.010511 0.016175 0.023996 0.035787 0.056496 0.086963 99.757515
7 120 0.000888 0.001411 0.002200 0.004116 0.008008 0.013573 0.020039 0.029870 0.044712 0.068918 0.103065 99.703201
7 121 0.000678 0.001104 0.001735 0.003348 0.007037 0.013047 0.020478 0.031952 0.050262 0.081505 0.125915 99.662933
7 122 0.000402 0.000659 0.001002 0.001945 0.004426 0.009085 0.015219 0.025208 0.043071 0.076436 0.125023 99.697525
7 123 0.000778 0.001265 0.002084 0.004335 0.009783 0.018626 0.029328 0.045603 0.071222 0.113802 0.171247 99.531921
7 124 0.001553 0.002766 0.004826 0.009847 0.021388 0.039119 0.059833 0.088552 0.128417 0.186711 0.258721 99.198265
7 125 0.001727 0.002749 0.004487 0.009222 0.020430 0.037023 0.054811 0.079757 0.116533 0.173172 0.242943 99.257149
7 126 0.000513 0.000947 0.001531 0.002905 0.006796 0.015563 0.028800 0.047622 0.074934 0.121291 0.184348 99.514748
7 127 0.001840 0.002817 0.004716 0.010381 0.022947 0.038362 0.052838 0.074882 0.108234 0.158807 0.222912 99.301270
7 128 0.000616 0.000975 0.001628 0.003563 0.008245 0.016713 0.028641 0.048472 0.080411 0.137150 0.225391 99.448189
7 129 0.000362 0.000656 0.001085 0.002174 0.004918 0.010602 0.019007 0.031335 0.048790 0.080938 0.131746 99.668388
7 130 0.000361 0.000491 0.000792 0.001893 0.004433 0.007910 0.012393 0.021423 0.038051 0.066593 0.107621 99.738037
7 131 0.000386 0.000642 0.001069 0.002340 0.005559 0.012083 0.022500 0.040471 0.068649 0.115349 0.183659 99.547287
7 132 0.000101 0.000173 0.000295 0.000684 0.001727 0.004048 0.008079 0.016451 0.034392 0.077663 0.168818 99.687569
7 133 0.000143 0.000195 0.000305 0.000726 0.001665 0.003128 0.005293 0.010288 0.020948 0.043454 0.085396 99.828461
7 134 0.000186 0.000266 0.000410 0.000892 0.001970 0.003840 0.006710 0.012653 0.024488 0.049162 0.092221 99.807198
7 135 0.000155 0.000300 0.000495 0.001003 0.002500 0.006907 0.016799 0.038097 0.080070 0.171076 0.338072 99.344528
7 136 0.000078 0.000121 0.000209 0.000540 0.001395 0.003040 0.005760 0.012072 0.027074 0.066476 0.162390 99.720848
7 137 0.000094 0.000129 0.000199 0.000445 0.000929 0.001665 0.002823 0.005313 0.009868 0.018805 0.035915 99.923813
7 138 0.000159 0.000244 0.000394 0.000872 0.001906 0.003840 0.007191 0.014156 0.027415 0.056089 0.115070 99.772659
7 139 0.000166 0.000331 0.000604 0.001368 0.003396 0.008819 0.020830 0.050493 0.122987 0.313586 0.744886 98.732529
7 140 0.000091 0.000131 0.000227 0.000615 0.001593 0.003385 0.006531 0.014170 0.031683 0.073459 0.164603 99.703506
7 141 0.000053 0.000086 0.000145 0.000335 0.000790 0.001734 0.003518 0.007250 0.014045 0.029320 0.063569 99.879158
7 142 0.000193 0.000351 0.000636 0.001569 0.004122 0.010501 0.025030 0.065177 0.173742 0.464433 1.135413 98.118835
7 143 0.000208 0.000303 0.000537 0.001501 0.004162 0.009484 0.020159 0.050410 0.133766 0.348922 0.828965 98.601578
7 144 0.000082 0.000130 0.000221 0.000530 0.001302 0.002875 0.005696 0.011587 0.022632 0.046991 0.098102 99.809853
7 145 0.000183 0.000315 0.000562 0.001481 0.004335 0.011019 0.023681 0.051707 0.115101 0.264858 0.566522 98.960236
7 146 0.001898 0.003900 0.007579 0.017568 0.046786 0.121891 0.279923 0.615865 1.301763 2.528663 4.223087 90.851082
7 147 0.000428 0.000718 0.001368 0.003855 0.012122 0.031242 0.067896 0.152127 0.342795 0.728482 1.348160 97.310814
7 148 0.000154 0.000276 0.000508 0.001309 0.003905 0.009999 0.020383 0.040872 0.085538 0.193742 0.418067 99.225243
7 149 0.002819 0.005869 0.011951 0.029278 0.085809 0.229883 0.497961 0.938051 1.591545 2.495044 3.479294 90.632500
7 150 0.005477 0.011173 0.021779 0.050734 0.140001 0.343963 0.674125 1.178664 1.941725 3.034876 4.211757 88.385727
7 151 0.000903 0.001362 0.002356 0.006157 0.017668 0.040119 0.074490 0.141185 0.273183 0.522957 0.908264 98.011360
7 152 0.001858 0.002903 0.005262 0.014004 0.041060 0.095048 0.174223 0.311820 0.558858 0.979769 1.541479 96.273712
7 153 0.026196 0.079681 0.146942 0.217794 0.401185 0.843661 1.392987 1.792011 2.168360 2.832413 3.624827 86.473938
7 154 0.008463 0.013070 0.023094 0.055932 0.146127 0.305704 0.506040 0.784608 1.184796 1.784236 2.477134 92.710793
7 155 0.002105 0.003747 0.006500 0.013962 0.033830 0.076300 0.145743 0.259973 0.444929 0.748491 1.158819 97.105606
7 156 0.007694 0.009603 0.016451 0.043268 0.110604 0.209610 0.341100 0.578633 0.962317 1.464743 2.008987 94.246986
7 157 0.017925 0.027665 0.047585 0.104340 0.225847 0.393758 0.590181 0.877282 1.261077 1.696655 2.134395 92.623291
7 158 0.007248 0.014117 0.021936 0.037707 0.077507 0.151600 0.242763 0.364859 0.560890 0.872314 1.267025 96.382034
7 159 0.004168 0.006799 0.010955 0.020797 0.041288 0.077265 0.127929 0.207706 0.332488 0.534588 0.828969 97.807053
7 160 0.002583 0.004209 0.006837 0.013332 0.026694 0.049626 0.083488 0.141019 0.235822 0.391978 0.624501 98.419914
7 161 0.005208 0.007375 0.011536 0.024256 0.053068 0.098795 0.162265 0.275607 0.471279 0.787420 1.234290 96.868904
7 162 0.005184 0.009719 0.018124 0.038047 0.082446 0.153940 0.246060 0.388082 0.615056 0.956444 1.376511 96.110382
7 163 0.007633 0.012551 0.019109 0.035347 0.073105 0.140188 0.232128 0.378899 0.623597 1.030017 1.618814 95.828613
7 164 0.015409 0.027056 0.049026 0.105539 0.234506 0.440303 0.702832 1.094959 1.668128 2.444673 3.313200 89.904366
7 165 0.011735 0.025323 0.048293 0.098275 0.217540 0.433687 0.722501 1.117414 1.661874 2.434671 3.364698 89.863991
7 166 0.004265 0.007407 0.012793 0.028062 0.070747 0.165241 0.325800 0.621297 1.156482 2.094264 3.415500 92.098145
7 167 0.007874 0.011195 0.022088 0.065274 0.195012 0.436256 0.830457 1.659175 3.290847 5.765866 8.439209 79.276749
7 168 0.046809 0.094816 0.211231 0.640479 1.966317 4.080702 6.173148 8.424692 10.504549 11.439137 10.768214 45.649902
7 169 0.003851 0.006909 0.017742 0.066519 0.251629 0.655097 1.420424 3.305447 7.474832 13.069921 16.136684 57.590950
7 170 0.001326 0.002225 0.004614 0.014991 0.055891 0.162833 0.411026 1.130237 3.313038 8.389083 14.358860 72.155876
7 171 0.083818 0.153082 0.426863 2.239840 9.937604 18.453081 17.357904 13.521176 10.491315 7.843786 5.208729 14.282802
7 172 0.009491 0.025276 0.069310 0.281743 1.539166 5.712300 11.213192 15.801237 19.569788 18.572351 11.868347 15.337798
7 173 0.000529 0.000923 0.001804 0.005566 0.020747 0.053886 0.109580 0.276462 1.031493 4.396919 13.409265 80.692825
7 174 0.005776 0.012342 0.028092 0.107077 0.648986 2.789870 6.503019 10.704041 16.552174 22.033558 18.097872 22.517195
7 175 0.020161 0.065347 0.103928 0.252994 2.250870 18.184393 38.367310 23.636986 8.297090 3.337924 1.350424 4.132573
7 176 0.001954 0.003833 0.006780 0.016510 0.065091 0.202734 0.430740 0.957319 3.119513 11.653604 26.883871 56.658054
7 177 0.000596 0.000953 0.002138 0.007161 0.022144 0.054227 0.116454 0.291144 0.827751 2.508716 6.626750 89.541969
7 178 0.021955 0.028485 0.061101 0.315444 1.991406 5.853092 9.256165 11.762887 12.994157 12.524605 10.169053 35.021648
7 179 0.003251 0.007534 0.014146 0.035128 0.140232 0.625714 2.232068 6.124850 12.779620 18.325024 17.246080 42.466354
7 180 0.000181 0.000296 0.000658 0.002263 0.007785 0.020215 0.041499 0.093618 0.238804 0.703802 2.037740 96.853142
7 181 0.000350 0.000584 0.001130 0.003165 0.009723 0.027367 0.068468 0.174992 0.426072 0.948942 1.837262 96.501945
7 182 0.002602 0.004801 0.008656 0.022789 0.082672 0.304118 0.829029 1.633537 2.407064 3.071208 3.489506 88.144020
7 183 0.000299 0.000494 0.000943 0.002601 0.007700 0.019732 0.044263 0.105752 0.260882 0.633881 1.410329 97.513130
7 184 0.000082 0.000117 0.000202 0.000551 0.001655 0.004104 0.008224 0.016726 0.035374 0.084398 0.204811 99.643753
7 185 0.000171 0.000346 0.000670 0.001536 0.004161 0.011353 0.027670 0.064738 0.142355 0.289574 0.517528 98.939896
7 186 0.000345 0.000591 0.001093 0.002659 0.007003 0.017189 0.038191 0.085408 0.184585 0.369638 0.665718 98.627579
7 187 0.000103 0.000158 0.000284 0.000737 0.001993 0.004605 0.009280 0.019386 0.041793 0.096313 0.217008 99.608337
7 188 0.000160 0.000268 0.000434 0.000868 0.001844 0.003761 0.007025 0.012865 0.022939 0.043926 0.084564 99.821350
7 189 0.000245 0.000408 0.000695 0.001480 0.003253 0.006500 0.011923 0.022168 0.041138 0.077874 0.141739 99.692574
7 190 0.000245 0.000360 0.000581 0.001296 0.002909 0.005535 0.009528 0.017192 0.031624 0.061059 0.115366 99.754303
7 191 0.000209 0.000328 0.000521 0.001061 0.002186 0.003781 0.005794 0.009192 0.014913 0.026111 0.046996 99.888908
7 192 0.000251 0.000362 0.000544 0.001075 0.002082 0.003317 0.004800 0.007380 0.011700 0.019533 0.032758 99.916199
7 193 0.000347 0.000546 0.000822 0.001509 0.002874 0.004775 0.007075 0.010633 0.016436 0.027181 0.044866 99.882935
7 194 0.000140 0.000228 0.000353 0.000669 0.001393 0.002643 0.004387 0.007051 0.011208 0.019393 0.033859 99.918678
7 195 0.000224 0.000332 0.000482 0.000887 0.001699 0.002770 0.004037 0.005976 0.008894 0.014075 0.022498 99.938126
7 196 0.000360 0.000532 0.000743 0.001264 0.002209 0.003277 0.004421 0.006151 0.008731 0.013164 0.019992 99.939156
7 197 0.000341 0.000544 0.000802 0.001366 0.002450 0.003859 0.005401 0.007538 0.010737 0.016671 0.026253 99.924042
7 198 0.000182 0.000277 0.000394 0.000696 0.001376 0.002427 0.003710 0.005480 0.008045 0.012844 0.020663 99.943909
7 199 0.000225 0.000329 0.000480 0.000892 0.001750 0.002836 0.004024 0.005705 0.008085 0.012094 0.018025 99.945557
7 200 0.000379 0.000600 0.000906 0.001607 0.003020 0.004813 0.006605 0.008876 0.012163 0.017956 0.026591 99.916481
7 201 0.000217 0.000365 0.000568 0.001016 0.002029 0.003826 0.006293 0.009470 0.013428 0.020306 0.030900 99.911575
7 202 0.000305 0.000439 0.000636 0.001180 0.002314 0.003810 0.005453 0.007702 0.010819 0.016110 0.023905 99.927330
7 203 0.000395 0.000714 0.001100 0.001788 0.003236 0.005442 0.007824 0.010227 0.012957 0.017837 0.024813 99.913666
7 204 0.000526 0.000829 0.001223 0.002113 0.003948 0.006344 0.008796 0.011842 0.016207 0.023739 0.034615 99.889824
7 205 0.000268 0.000404 0.000608 0.001148 0.002352 0.004127 0.006319 0.009453 0.013967 0.021634 0.033162 99.906555
7 206 0.000349 0.000545 0.000818 0.001474 0.002898 0.004769 0.006682 0.009178 0.012744 0.018613 0.026502 99.915428
7 207 0.000757 0.001186 0.001734 0.002905 0.005239 0.008190 0.011132 0.014801 0.019706 0.027652 0.038351 99.868355
7 208 0.000604 0.000974 0.001493 0.002713 0.005481 0.009826 0.015020 0.021609 0.030208 0.043707 0.062233 99.806129
7 209 0.000386 0.000600 0.000894 0.001651 0.003426 0.006261 0.009638 0.014268 0.021197 0.033320 0.050933 99.857422
7 210 0.000511 0.000840 0.001349 0.002559 0.005212 0.008927 0.012871 0.017887 0.024628 0.035226 0.048522 99.841461
7 211 0.001092 0.001941 0.003163 0.005710 0.011324 0.019522 0.027378 0.034487 0.041596 0.054007 0.070920 99.728859
7 212 0.000478 0.000723 0.001137 0.002324 0.005385 0.010988 0.018998 0.030261 0.043943 0.063016 0.085677 99.737076
7 213 0.000636 0.000981 0.001522 0.003018 0.006590 0.011766 0.016920 0.023292 0.032239 0.047045 0.066025 99.789963
7 214 0.001079 0.001560 0.002405 0.004670 0.009669 0.016221 0.022506 0.030290 0.040025 0.055139 0.073168 99.743271
7 215 0.002279 0.004840 0.007131 0.009529 0.015718 0.028493 0.041745 0.050396 0.057714 0.075656 0.101977 99.604523
7 216 0.001374 0.002369 0.003664 0.006265 0.012204 0.023217 0.037074 0.051198 0.063662 0.082591 0.105624 99.610756
7 217 0.002103 0.003071 0.004421 0.007661 0.014004 0.022516 0.030891 0.040899 0.052894 0.071720 0.095353 99.654465
7 218 0.002615 0.004435 0.006770 0.010948 0.018280 0.027383 0.035957 0.045990 0.058539 0.077549 0.101218 99.610313
7 219 0.002800 0.004368 0.006418 0.010714 0.019155 0.030114 0.040548 0.052898 0.068514 0.091034 0.117585 99.555855
7 220 0.003459 0.004595 0.006120 0.010211 0.018235 0.027964 0.037244 0.050097 0.067738 0.092068 0.119331 99.562935
7 221 0.004391 0.006130 0.008128 0.012845 0.021571 0.031564 0.040661 0.052954 0.069497 0.092056 0.117032 99.543167
7 222 0.002720 0.004075 0.005761 0.009417 0.016579 0.025181 0.032871 0.042367 0.054704 0.072287 0.091766 99.642273
7 223 0.002972 0.004561 0.005866 0.008488 0.014120 0.021540 0.028245 0.036226 0.047218 0.063618 0.082010 99.685135
7 224 0.002223 0.002882 0.003726 0.006108 0.010648 0.015109 0.018960 0.024836 0.032912 0.043546 0.054647 99.784401
7 225 0.001416 0.001954 0.002608 0.004293 0.007648 0.011148 0.014277 0.018863 0.025018 0.033191 0.041691 99.837891
7 226 0.001487 0.001952 0.002495 0.004115 0.007369 0.010498 0.013119 0.017253 0.023030 0.030409 0.037568 99.850708
7 227 0.001596 0.002151 0.002729 0.004337 0.007583 0.010852 0.013571 0.017693 0.023444 0.031148 0.038978 99.845917
7 228 0.001508 0.002221 0.002864 0.004345 0.007360 0.010609 0.013329 0.017205 0.022591 0.029991 0.037528 99.850449
7 229 0.001650 0.001946 0.002459 0.004317 0.007999 0.011297 0.013953 0.018388 0.024362 0.031943 0.039354 99.842331
7 230 0.001645 0.002527 0.003271 0.004847 0.008238 0.012443 0.016213 0.021059 0.027625 0.037105 0.047358 99.817673
7 231 0.001663 0.002115 0.002697 0.004567 0.008494 0.012615 0.016049 0.021068 0.027903 0.037145 0.046575 99.819107
7 232 0.001936 0.002812 0.003715 0.005809 0.009989 0.014578 0.018722 0.024698 0.033146 0.044469 0.056380 99.783745
7 233 0.002218 0.002788 0.003497 0.005780 0.010541 0.015427 0.019585 0.025952 0.035093 0.046898 0.058675 99.773544
7 234 0.002233 0.003156 0.004121 0.006456 0.011203 0.016440 0.021229 0.028057 0.037621 0.049958 0.062562 99.756966
7 235 0.002670 0.003209 0.004187 0.007412 0.013681 0.019250 0.024002 0.031941 0.043104 0.056018 0.068112 99.726418
7 236 0.003018 0.004382 0.005781 0.008964 0.015376 0.022368 0.028798 0.037723 0.049827 0.064330 0.078268 99.681168
7 237 0.003885 0.004701 0.006198 0.011059 0.020552 0.029071 0.035996 0.046517 0.060173 0.074934 0.087904 99.619011
7 238 0.006626 0.010013 0.013090 0.019283 0.030553 0.040970 0.048389 0.058167 0.072728 0.091391 0.110150 99.498642
7 239 0.007811 0.010971 0.014373 0.021990 0.036099 0.051295 0.064314 0.080336 0.100656 0.125687 0.151026 99.335442
7 240 0.008819 0.011995 0.016057 0.025753 0.044063 0.064669 0.082623 0.104371 0.132110 0.166916 0.202197 99.140427
7 241 0.016866 0.027824 0.035217 0.045742 0.069177 0.104648 0.134612 0.158377 0.186859 0.232810 0.285299 98.702568
7 242 0.021986 0.030719 0.039702 0.059455 0.094684 0.133905 0.162931 0.195536 0.242847 0.309541 0.380861 98.327835
7 243 0.036043 0.039716 0.047378 0.075239 0.123098 0.169977 0.205319 0.251151 0.309509 0.382804 0.457441 97.902321
7 244 0.018154 0.026599 0.038013 0.066191 0.125080 0.200174 0.255894 0.306865 0.377364 0.483929 0.592219 97.509514
7 245 0.030933 0.059609 0.076791 0.096306 0.157665 0.288582 0.409415 0.462052 0.496715 0.591485 0.704104 96.626350
7 246 0.017579 0.024857 0.036071 0.066323 0.129103 0.211425 0.277317 0.344002 0.437706 0.588098 0.761682 97.105835
7 247 0.009742 0.016925 0.025685 0.044653 0.095191 0.199351 0.323096 0.432426 0.536723 0.690306 0.856592 96.769310
7 248 0.007926 0.013324 0.021471 0.041153 0.090377 0.176354 0.266058 0.355854 0.467196 0.641986 0.845107 97.073189
7 249 0.010609 0.015054 0.023479 0.050387 0.119128 0.218107 0.302714 0.403022 0.558748 0.794592 1.056360 96.447800
7 250 0.004826 0.009692 0.016804 0.032018 0.078103 0.188671 0.343751 0.498972 0.656890 0.872565 1.085199 96.212509
7 251 0.002053 0.003684 0.006389 0.013444 0.034718 0.084345 0.154528 0.240346 0.361955 0.577940 0.863453 97.657143
7 252 0.003154 0.004968 0.008952 0.022083 0.061439 0.134754 0.222559 0.348251 0.561880 0.926370 1.387403 96.318192
7 253 0.004971 0.010041 0.017851 0.038407 0.118363 0.340495 0.645691 0.902107 1.140169 1.508108 1.851617 93.422173
7 254 0.001585 0.002939 0.005465 0.012847 0.038590 0.107906 0.220706 0.368839 0.573655 0.908854 1.310136 96.448479
7 255 0.001603 0.002725 0.004925 0.012335 0.038162 0.100274 0.187580 0.302181 0.480734 0.804412 1.235600 96.829468
7 256 0.004824 0.008502 0.015380 0.038323 0.128698 0.356429 0.664467 1.001311 1.419800 2.005635 2.520110 91.836517
7 257 0.003348 0.006722 0.012417 0.028137 0.093539 0.307408 0.695951 1.128710 1.522521 2.016634 2.403078 91.781532
7 258 0.002037 0.003662 0.006786 0.016545 0.050505 0.137669 0.266308 0.421461 0.634225 1.017351 1.521393 95.922058
7 259 0.003647 0.006496 0.012057 0.030750 0.104571 0.291555 0.538296 0.796283 1.128184 1.647081 2.141823 93.299255
7 260 0.005428 0.011662 0.021173 0.050100 0.199891 0.702888 1.419308 1.932883 2.285298 2.671683 2.736138 87.963554
7 261 0.003517 0.005905 0.011259 0.029882 0.099538 0.264444 0.489366 0.768700 1.164738 1.751110 2.306134 93.105408
7 262 0.003584 0.006421 0.012074 0.029488 0.088922 0.221556 0.396119 0.617978 0.957601 1.475725 1.976210 94.214317
7 263 0.014337 0.020359 0.038245 0.122773 0.453998 0.962090 1.258699 1.453945 1.703537 2.006711 2.145746 89.819565
7 264 0.014079 0.023686 0.039287 0.093311 0.303212 0.750008 1.169467 1.474426 1.837273 2.277594 2.472585 89.545074
7 265 0.014780 0.021451 0.036857 0.090333 0.238776 0.446269 0.600544 0.763486 1.022072 1.411916 1.802534 93.550980
7 266 0.020918 0.031688 0.053490 0.125259 0.326594 0.604535 0.787138 0.933879 1.148765 1.462458 1.725112 92.780159
7 267 0.015368 0.032699 0.054107 0.099263 0.257123 0.648906 1.105573 1.349101 1.447755 1.627875 1.726267 91.635963
7 268 0.011960 0.021551 0.033645 0.059130 0.128557 0.279458 0.459060 0.620068 0.798915 1.102272 1.446876 95.038513
7 269 0.017793 0.026661 0.038156 0.066303 0.124402 0.209534 0.295234 0.397486 0.537829 0.742088 0.977880 96.566635
7 270 0.015541 0.022838 0.035653 0.069277 0.137629 0.223056 0.299756 0.390719 0.507483 0.656374 0.809922 96.831757
7 271 0.012528 0.016181 0.022661 0.043832 0.090038 0.148346 0.200369 0.267906 0.366157 0.499514 0.635170 97.697296
7 272 0.007950 0.015290 0.023197 0.037738 0.077611 0.156084 0.237491 0.296231 0.349437 0.432297 0.514092 97.852585
7 273 0.003532 0.005484 0.008722 0.016969 0.035075 0.062405 0.091119 0.128121 0.183281 0.269404 0.369321 98.826569
7 274 0.005082 0.007680 0.010573 0.017413 0.033020 0.058682 0.086784 0.119968 0.163036 0.226909 0.301524 98.969337
7 275 0.003823 0.005767 0.008838 0.016529 0.032739 0.053201 0.070046 0.088974 0.115659 0.157209 0.204856 99.242363
7 276 0.007464 0.012860 0.016348 0.021207 0.032528 0.051497 0.070559 0.089056 0.112632 0.150046 0.195320 99.240479
7 277 0.008868 0.010885 0.013373 0.021641 0.037875 0.055341 0.068813 0.085708 0.108509 0.139391 0.172290 99.277306
7 278 0.002535 0.003937 0.006132 0.011019 0.020729 0.032456 0.043486 0.057225 0.075209 0.098416 0.121746 99.527107
7 279 0.008502 0.009405 0.011141 0.018239 0.031522 0.043456 0.052492 0.066155 0.084461 0.106027 0.126707 99.441895
7 280 0.005645 0.008576 0.011033 0.015694 0.024421 0.033215 0.039757 0.048282 0.061073 0.077853 0.094737 99.579712
7 281 0.002953 0.004168 0.005628 0.009041 0.015731 0.023467 0.030575 0.039418 0.050448 0.064671 0.079419 99.674484
7 282 0.004153 0.005298 0.006471 0.010041 0.016954 0.023744 0.029345 0.037592 0.048978 0.062310 0.074666 99.680450
7 283 0.002530 0.003727 0.005116 0.008098 0.013917 0.020497 0.026253 0.033269 0.042421 0.054507 0.066894 99.722771
7 284 0.003021 0.003884 0.004914 0.007873 0.013754 0.019910 0.025239 0.032611 0.042656 0.055276 0.067749 99.723114
7 285 0.002987 0.004746 0.006084 0.008390 0.013782 0.021407 0.028215 0.034736 0.042869 0.055159 0.068706 99.712921
7 286 0.002761 0.003766 0.004955 0.007940 0.013908 0.020609 0.026554 0.034226 0.044535 0.057912 0.071628 99.711212
7 287 0.003490 0.004583 0.005864 0.009345 0.016261 0.023845 0.030597 0.039691 0.052081 0.067567 0.083002 99.663673
7 288 0.003762 0.005143 0.006718 0.010757 0.019090 0.028728 0.037088 0.047757 0.062652 0.081737 0.100618 99.595947
7 289 0.003370 0.004887 0.006871 0.011399 0.020685 0.032160 0.042785 0.055367 0.071179 0.090869 0.110374 99.550056
7 290 0.007122 0.010010 0.013017 0.019992 0.033220 0.047736 0.059319 0.073631 0.093928 0.120494 0.147705 99.373825
7 291 0.008457 0.011867 0.015452 0.023839 0.039928 0.056998 0.069600 0.084838 0.106265 0.133177 0.159808 99.289772
7 292 0.007405 0.009894 0.013368 0.023023 0.042152 0.062422 0.077685 0.097000 0.124402 0.158826 0.191759 99.192062
7 293 0.001880 0.002994 0.004381 0.007613 0.015643 0.029605 0.045557 0.063982 0.089105 0.126915 0.169463 99.442856
7 294 0.001754 0.003123 0.004830 0.008451 0.017581 0.033447 0.050164 0.067061 0.089423 0.124101 0.164124 99.435944
7 295 0.000741 0.001187 0.001773 0.003206 0.006872 0.013947 0.023417 0.036037 0.055025 0.087961 0.133156 99.636681
7 296 0.001210 0.001795 0.002726 0.005351 0.011468 0.020325 0.029965 0.044072 0.067047 0.101665 0.143319 99.571060
7 297 0.000894 0.001497 0.002256 0.004001 0.008464 0.016968 0.028046 0.042863 0.065884 0.105474 0.159339 99.564316
7 298 0.002455 0.003553 0.005029 0.009043 0.017831 0.030111 0.043385 0.062508 0.092327 0.134556 0.182674 99.416527
7 299 0.003824 0.005304 0.007640 0.014231 0.028160 0.045808 0.063166 0.086709 0.120162 0.164888 0.214422 99.245682
7 300 0.005547 0.011766 0.017962 0.025273 0.040553 0.065297 0.090508 0.113654 0.143209 0.187090 0.237824 99.061317
7 301 0.009308 0.010964 0.014457 0.025566 0.046288 0.069046 0.091538 0.124211 0.167052 0.217316 0.269219 98.955032
7 302 0.002678 0.004654 0.007489 0.014050 0.029393 0.051585 0.073113 0.099104 0.138817 0.196242 0.259379 99.123497
7 303 0.005081 0.007532 0.011032 0.019771 0.038219 0.064585 0.092530 0.127192 0.172712 0.235392 0.308910 98.917046
7 304 0.003684 0.005788 0.008553 0.015641 0.032619 0.058500 0.084237 0.116344 0.167283 0.245145 0.333803 98.928413
7 305 0.004254 0.007232 0.011168 0.019973 0.041512 0.080221 0.126011 0.175530 0.234389 0.315967 0.406276 98.577469
7 306 0.004993 0.007939 0.011692 0.020805 0.042547 0.078007 0.116268 0.162974 0.233031 0.341965 0.473295 98.506485
7 307 0.011197 0.019841 0.029758 0.047971 0.086737 0.149394 0.217041 0.289146 0.378918 0.499016 0.629780 97.641197
7 308 0.016846 0.023944 0.034759 0.062248 0.113275 0.169200 0.218062 0.282401 0.369767 0.472759 0.577718 97.659019
7 309 0.015432 0.023825 0.033320 0.054025 0.093369 0.138683 0.177439 0.226383 0.298136 0.390872 0.490608 98.057915
7 310 0.008608 0.013582 0.021448 0.039536 0.073614 0.113273 0.149823 0.197972 0.265145 0.350653 0.444196 98.322151
7 311 0.009233 0.013742 0.019239 0.031914 0.056158 0.087744 0.119249 0.159917 0.217833 0.297918 0.390381 98.596664
7 312 0.008517 0.014981 0.020396 0.029194 0.049211 0.082348 0.115109 0.147996 0.192445 0.262785 0.349623 98.727394
7 313 0.003917 0.006300 0.009626 0.016660 0.030645 0.050743 0.071041 0.093929 0.123543 0.167649 0.221003 99.204948
7 314 0.004709 0.007492 0.010915 0.017835 0.030980 0.049653 0.069227 0.092015 0.120753 0.162300 0.212775 99.221352
7 315 0.001221 0.002110 0.003110 0.005126 0.009943 0.018946 0.030374 0.044910 0.065848 0.100376 0.145763 99.572281
7 316 0.001583 0.002520 0.003875 0.006989 0.013263 0.021515 0.029978 0.041047 0.056535 0.079132 0.106305 99.637260
7 317 0.002367 0.003236 0.004400 0.007658 0.014152 0.021603 0.028469 0.037963 0.051491 0.071210 0.095464 99.661987
7 318 0.001370 0.002167 0.003234 0.005800 0.011418 0.018726 0.025505 0.033594 0.044609 0.060507 0.078754 99.714317
7 319 0.000846 0.001443 0.002235 0.004054 0.008329 0.015116 0.022745 0.032558 0.047078 0.070233 0.099325 99.696037
7 320 0.000500 0.000764 0.001122 0.002123 0.004740 0.009291 0.015079 0.023065 0.034588 0.053154 0.077230 99.778343
7 321 0.001419 0.002351 0.003451 0.005734 0.010563 0.017330 0.024114 0.031819 0.042064 0.058348 0.078882 99.723930
7 322 0.001745 0.002624 0.003768 0.006322 0.011199 0.017111 0.022919 0.030367 0.040218 0.054305 0.070967 99.738457
7 323 0.001333 0.002124 0.003169 0.005453 0.010239 0.016952 0.024114 0.032793 0.043947 0.060545 0.081187 99.718140
7 324 0.000940 0.001394 0.001928 0.003289 0.006538 0.011910 0.018266 0.026087 0.036126 0.051534 0.070675 99.771309
7 325 0.002871 0.004141 0.005646 0.009121 0.015638 0.022608 0.028566 0.036827 0.049428 0.067989 0.090058 99.667099
7 326 0.002056 0.003020 0.004411 0.007764 0.014473 0.022612 0.030329 0.039977 0.052728 0.070295 0.090002 99.662331
7 327 0.001968 0.003143 0.004460 0.007137 0.012896 0.021621 0.031003 0.041915 0.056159 0.077925 0.104807 99.636971
7 328 0.001880 0.002756 0.003988 0.007023 0.013697 0.023404 0.033996 0.047298 0.064894 0.089753 0.118013 99.593300
7 329 0.003368 0.005507 0.008166 0.013313 0.023389 0.036806 0.050098 0.065727 0.086427 0.114682 0.146377 99.446144
7 330 0.003336 0.005004 0.007287 0.012497 0.023121 0.037421 0.052065 0.070131 0.093880 0.125583 0.160752 99.408928
7 331 0.002780 0.004467 0.006879 0.012196 0.023663 0.040065 0.057337 0.078658 0.107609 0.145151 0.184516 99.336685
7 332 0.007409 0.010686 0.014844 0.024979 0.044617 0.064641 0.079451 0.097811 0.123790 0.154972 0.184716 99.192085
7 333 0.004553 0.007897 0.012323 0.020979 0.039386 0.063232 0.082538 0.100381 0.122817 0.152780 0.183453 99.209663
7 334 0.001635 0.002840 0.004525 0.008043 0.016650 0.032005 0.050171 0.070423 0.095814 0.131940 0.171932 99.414024
7 335 0.002026 0.003857 0.006386 0.011716 0.026499 0.052015 0.075831 0.093967 0.112293 0.138783 0.164448 99.312180
7 336 0.000316 0.000512 0.000830 0.001690 0.004103 0.008774 0.015113 0.024497 0.040323 0.068617 0.106964 99.728264
7 337 0.000544 0.001091 0.001866 0.003467 0.008249 0.019415 0.036089 0.054311 0.072365 0.096364 0.121566 99.584671
7 338 0.000189 0.000325 0.000503 0.000948 0.002166 0.004557 0.007810 0.012469 0.020441 0.036259 0.060991 99.853340
7 339 0.000454 0.000660 0.001044 0.002187 0.004857 0.008788 0.013765 0.021861 0.034799 0.054605 0.080304 99.776672
7 340 0.000303 0.000434 0.000658 0.001366 0.003157 0.005978 0.009602 0.015676 0.026295 0.044198 0.068338 99.823997
7 341 0.000767 0.001262 0.001918 0.003454 0.007043 0.012754 0.019467 0.029028 0.044440 0.069258 0.101654 99.708954
7 342 0.001883 0.003216 0.004955 0.008554 0.016130 0.027400 0.040178 0.056731 0.079389 0.110031 0.145352 99.506180
7 343 0.001757 0.002871 0.004606 0.008553 0.016798 0.028233 0.040700 0.057266 0.079860 0.110027 0.143844 99.505486
7 344 0.000516 0.000893 0.001374 0.002475 0.005397 0.011058 0.018828 0.030285 0.049479 0.082836 0.127424 99.669434
7 345 0.002112 0.003575 0.005833 0.010983 0.022375 0.038974 0.056430 0.077375 0.103226 0.136917 0.173429 99.368767
7 346 0.001236 0.001938 0.003017 0.005704 0.011579 0.020867 0.032654 0.050220 0.076629 0.116099 0.165152 99.514908
7 347 0.002257 0.003705 0.006085 0.012070 0.026416 0.046777 0.065947 0.089351 0.122346 0.168222 0.217814 99.239006
7 348 0.001591 0.002913 0.004918 0.009092 0.018174 0.032551 0.049201 0.071424 0.103529 0.151655 0.210013 99.344940
7 349 0.000279 0.000453 0.000728 0.001522 0.003795 0.008258 0.014333 0.023874 0.040983 0.072307 0.115346 99.718117
7 350 0.001076 0.001940 0.003242 0.006225 0.013785 0.028424 0.047990 0.072426 0.102663 0.146771 0.198772 99.376686
7 351 0.001754 0.003550 0.006484 0.012380 0.025392 0.047151 0.071772 0.100390 0.138311 0.195976 0.265807 99.131027
7 352 0.000554 0.000812 0.001260 0.002729 0.006814 0.014178 0.023718 0.038478 0.062638 0.102271 0.153459 99.593094
7 353 0.000333 0.000557 0.000939 0.002016 0.004873 0.010264 0.017864 0.030413 0.052751 0.092674 0.147823 99.639496
7 354 0.001728 0.002857 0.004757 0.009634 0.021001 0.039190 0.060181 0.090086 0.136686 0.208029 0.291795 99.134056
7 355 0.001848 0.004075 0.006739 0.011240 0.024666 0.057083 0.101079 0.141472 0.180930 0.243626 0.317059 98.910179
7 356 0.000383 0.000634 0.001038 0.002211 0.005662 0.013137 0.024504 0.042478 0.072860 0.127057 0.201208 99.508827
7 357 0.001047 0.001769 0.003007 0.006150 0.013438 0.025577 0.040957 0.064429 0.103323 0.167478 0.252236 99.320587
7 358 0.005538 0.008632 0.012937 0.023623 0.047655 0.081585 0.116164 0.161820 0.226798 0.308673 0.390204 98.616371
7 359 0.005523 0.008400 0.012708 0.023664 0.047408 0.078642 0.108358 0.147146 0.203637 0.278933 0.359757 98.725822
7 360 0.004308 0.006229 0.009443 0.018367 0.037795 0.062754 0.087158 0.120521 0.167315 0.224901 0.281687 98.979523
7 361 0.001166 0.002121 0.003416 0.006164 0.013187 0.027125 0.045829 0.070406 0.106678 0.164379 0.235349 99.324181
7 362 0.004967 0.008841 0.013740 0.023190 0.041690 0.066784 0.089953 0.113749 0.141741 0.179565 0.221229 99.094551
7 363 0.002980 0.004857 0.007526 0.013722 0.026578 0.044277 0.061779 0.082496 0.109334 0.146352 0.188040 99.312057
7 364 0.000544 0.000978 0.001534 0.002759 0.006014 0.012761 0.021899 0.033317 0.049603 0.078257 0.116676 99.675659
7 365 0.001241 0.001600 0.002273 0.004640 0.010264 0.018032 0.026129 0.037792 0.055121 0.080796 0.110891 99.651215
7 366 0.000632 0.001103 0.001744 0.003086 0.006225 0.012048 0.019338 0.027604 0.037751 0.054589 0.076318 99.759560
7 367 0.001337 0.002057 0.002990 0.005404 0.011416 0.021668 0.032972 0.045227 0.059828 0.081685 0.107450 99.627968
7 368 0.001301 0.002008 0.002836 0.004791 0.009370 0.016701 0.024522 0.034123 0.048270 0.071492 0.100368 99.684212
7 369 0.002010 0.003223 0.004803 0.008167 0.015341 0.026105 0.037163 0.049524 0.064265 0.085902 0.111089 99.592415
7 370 0.002138 0.003299 0.004641 0.007766 0.014739 0.024056 0.032726 0.042806 0.056330 0.075390 0.095243 99.640869
7 371 0.004655 0.008500 0.012205 0.017004 0.026170 0.042805 0.060480 0.075116 0.089093 0.114311 0.147892 99.401764
8 9 0.000000 0.000000 0.000000 0.000000 0.000000 0.000000 0.000000 0.000000 0.000000 0.000000 0.000000 0.000000
8 10 2.950944 24.437811 24.883423 29.783710 9.372544 4.919868 2.387299 0.881930 0.248904 0.092770 0.026947 0.013849
8 11 6.706123 39.451904 19.360710 12.545918 6.643584 6.661261 4.722321 2.405600 0.954149 0.404666 0.103975 0.039786
8 12 5.123422 27.178860 16.461008 15.650174 11.051662 10.739704 6.755935 3.689345 1.881333 1.027561 0.327999 0.112995
8 13 0.492965 2.772797 2.379267 5.392056 11.114244 25.535595 22.549847 14.121544 7.629633 4.905655 2.122216 0.984178
8 14 0.053251 0.128393 0.242248 0.520330 1.094192 2.740109 9.293611 12.329608 19.638008 20.125237 19.716293 14.118722
8 15 0.027843 0.058696 0.105455 0.319276 1.160317 3.730724 11.583211 12.795559 18.455696 18.521477 17.850706 15.391043
8 16 1.825258 4.425914 6.093864 10.738758 17.399378 21.356682 21.656572 8.700521 4.245050 1.803361 0.897920 0.856720
8 17 0.342436 1.057024 2.073607 6.179450 17.808308 29.555189 28.373415 8.813599 3.289615 1.244174 0.594519 0.668664
8 18 0.003740 0.008134 0.016105 0.047902 0.215355 1.131703 7.372750 14.422276 28.131413 24.875828 16.067060 7.707733
8 19 0.052115 0.193396 0.463683 1.363145 4.444471 11.418475 26.263702 20.688984 18.168777 9.723309 4.768816 2.451124
8 20 3.475133 12.789695 20.564861 24.251865 19.738823 10.981226 4.499036 1.669407 0.719767 0.359520 0.197598 0.753068
8 21 0.016255 0.071475 0.208682 0.771245 3.978644 15.080297 25.590759 22.868315 15.675792 9.198503 4.013211 2.526819
8 22 0.001558 0.003644 0.007981 0.022599 0.081493 0.328176 1.410512 5.636949 16.371080 27.180593 24.777327 24.178085
8 23 0.016266 0.089113 0.365586 1.384064 4.826792 12.530823 20.217932 21.298786 17.253542 11.392182 6.083719 4.541194
8 24 0.070370 0.546947 2.030002 4.901613 10.679570 19.238138 22.059469 16.604332 10.543739 6.242607 3.373343 3.709869
8 25 0.001235 0.003716 0.008954 0.024276 0.098364 0.393095 1.214218 3.292845 8.617295 18.603857 26.081245 41.660900
8 26 0.000686 0.001579 0.003062 0.007432 0.021945 0.066055 0.184772 0.565529 1.838683 5.265806 11.470077 80.574371
8 27 0.006372 0.016773 0.040246 0.118016 0.392990 1.198529 3.083320 6.909370 12.963787 18.757456 20.159777 36.353363
8 28 0.002315 0.009588 0.029140 0.072589 0.195526 0.593993 1.509533 3.081363 5.626781 9.587950 14.095132 65.196098
8 29 0.001037 0.001848 0.002925 0.005719 0.011133 0.023370 0.047621 0.100810 0.222100 0.537331 1.290699 97.755402
8 30 0.001211 0.002125 0.003209 0.005983 0.011717 0.024991 0.053217 0.120096 0.281928 0.683913 1.565169 97.246445
8 31 0.003701 0.008301 0.014439 0.025377 0.044316 0.086921 0.176559 0.364097 0.752911 1.566431 3.127523 93.829422
8 32 0.000768 0.001367 0.002078 0.003578 0.006884 0.014020 0.026164 0.048085 0.089375 0.176592 0.345056 99.286034
8 33 0.000703 0.001589 0.002633 0.003877 0.005927 0.010542 0.017912 0.028520 0.044674 0.078656 0.145640 99.659332
8 34 0.001024 0.002270 0.003806 0.005762 0.008880 0.015895 0.027781 0.046674 0.076588 0.137901 0.258806 99.414619
8 35 0.001045 0.002342 0.004004 0.006079 0.009555 0.016804 0.028226 0.045302 0.072239 0.124796 0.219858 99.469749
8 36 0.000616 0.001118 0.001740 0.002924 0.005474 0.010388 0.017382 0.026798 0.040309 0.064963 0.105075 99.723213
8 37 0.000695 0.001218 0.001845 0.003162 0.005982 0.010962 0.017697 0.027309 0.041967 0.068038 0.108597 99.712524
8 38 0.001363 0.002369 0.003419 0.005394 0.009307 0.015628 0.023584 0.034090 0.048734 0.072398 0.106376 99.677338
8 39 0.000904 0.001639 0.002556 0.004198 0.007315 0.012279 0.018550 0.026700 0.037749 0.055937 0.082335 99.749840
8 40 0.000592 0.001142 0.001732 0.002715 0.004883 0.008754 0.013527 0.019172 0.026755 0.039821 0.058198 99.822708
8 41 0.000750 0.001410 0.002184 0.003472 0.006037 0.010331 0.015709 0.022224 0.030475 0.043569 0.060952 99.802887
8 42 0.000770 0.001214 0.001770 0.003035 0.005693 0.009784 0.014827 0.021148 0.028351 0.038243 0.049987 99.825180
8 43 0.000636 0.001002 0.001439 0.002421 0.004549 0.007581 0.010835 0.014990 0.020665 0.029644 0.041175 99.865059
8 44 0.001126 0.001690 0.002234 0.003453 0.005989 0.009331 0.012680 0.016858 0.022381 0.030654 0.040849 99.852760
8 45 0.000786 0.001178 0.001601 0.002603 0.004822 0.007949 0.011231 0.015246 0.020362 0.027994 0.037186 99.869041
8 46 0.000500 0.000849 0.001238 0.001998 0.003689 0.006323 0.009402 0.013107 0.017775 0.024835 0.033463 99.886826
8 47 0.000555 0.000893 0.001291 0.002141 0.003948 0.006474 0.009235 0.012716 0.017196 0.023777 0.031727 99.890045
8 48 0.001061 0.001492 0.001921 0.003061 0.005534 0.008684 0.011757 0.015675 0.020851 0.028368 0.037267 99.864326
8 49 0.000483 0.000818 0.001212 0.002026 0.003852 0.006701 0.009942 0.013637 0.017927 0.024267 0.031766 99.887375
8 50 0.000607 0.000872 0.001155 0.001984 0.004001 0.006726 0.009318 0.012467 0.016612 0.022628 0.029371 99.894257
8 51 0.000712 0.001114 0.001545 0.002477 0.004341 0.006825 0.009530 0.013219 0.018247 0.025866 0.035752 99.880371
8 52 0.000649 0.001078 0.001530 0.002425 0.004236 0.006673 0.009193 0.012540 0.017401 0.025453 0.036581 99.882248
8 53 0.000416 0.000655 0.000916 0.001526 0.002936 0.004934 0.007021 0.009619 0.013045 0.018502 0.025339 99.915092
8 54 0.000422 0.000673 0.000935 0.001530 0.002912 0.004926 0.007115 0.009924 0.013622 0.019402 0.026467 99.912071
8 55 0.000604 0.000949 0.001328 0.002194 0.003900 0.006099 0.008424 0.011944 0.017375 0.026115 0.038048 99.883018
8 56 0.000962 0.001609 0.002275 0.003492 0.005703 0.008684 0.012044 0.016892 0.023941 0.034984 0.050264 99.839149
8 57 0.000652 0.001070 0.001510 0.002404 0.004381 0.007237 0.010189 0.013742 0.018457 0.026055 0.035782 99.878517
8 58 0.000558 0.000799 0.001099 0.001940 0.003910 0.006695 0.009644 0.013463 0.018415 0.025914 0.035002 99.882553
8 59 0.000533 0.001111 0.001712 0.002544 0.004390 0.007704 0.011609 0.016058 0.021863 0.032264 0.047067 99.853149
8 60 0.000499 0.000871 0.001339 0.002277 0.004339 0.007793 0.011941 0.017233 0.024289 0.036439 0.053459 99.839523
8 61 0.001624 0.003065 0.004416 0.006584 0.011482 0.020087 0.030445 0.042312 0.056900 0.079067 0.106566 99.637451
8 62 0.000741 0.001214 0.001797 0.003188 0.006490 0.011832 0.017981 0.026013 0.037046 0.053785 0.073946 99.765968
8 63 0.000396 0.000692 0.001061 0.001850 0.003671 0.006743 0.010421 0.015312 0.022400 0.035039 0.053368 99.849052
8 64 0.000706 0.001307 0.002000 0.003281 0.005983 0.010415 0.015937 0.024108 0.037382 0.060718 0.095225 99.742943
8 65 0.001342 0.002311 0.003367 0.005532 0.010707 0.020269 0.032541 0.047649 0.066569 0.095093 0.131051 99.583572
8 66 0.000555 0.000951 0.001437 0.002509 0.005079 0.009405 0.014515 0.021019 0.030337 0.046185 0.067858 99.800148
8 67 0.000726 0.001236 0.001871 0.003134 0.005617 0.009281 0.013703 0.020312 0.030752 0.048264 0.073895 99.791206
8 68 0.000932 0.001408 0.002052 0.003765 0.007690 0.013760 0.021193 0.033044 0.053578 0.088534 0.138383 99.635658
8 69 0.000759 0.001414 0.002284 0.004064 0.008526 0.017107 0.028675 0.044702 0.069849 0.111628 0.167405 99.543587
8 70 0.000705 0.001113 0.001763 0.003482 0.007761 0.015134 0.025158 0.041094 0.067322 0.109788 0.166371 99.560310
8 71 0.000605 0.001167 0.001954 0.003628 0.007818 0.015811 0.027024 0.043972 0.072561 0.123131 0.195546 99.506783
8 72 0.001165 0.002220 0.003650 0.006653 0.014003 0.028194 0.048595 0.079732 0.130257 0.213408 0.323955 99.148170
8 73 0.000763 0.001361 0.002215 0.004097 0.008394 0.016184 0.026860 0.042721 0.067593 0.110433 0.172716 99.546661
8 74 0.000700 0.001257 0.002021 0.003729 0.007757 0.015193 0.025291 0.040139 0.063699 0.104516 0.163883 99.571815
8 75 0.001488 0.003108 0.005063 0.008172 0.014693 0.026693 0.042292 0.062467 0.091229 0.138800 0.205412 99.400589
8 76 0.002511 0.004663 0.007339 0.012238 0.021596 0.035444 0.051195 0.073179 0.107021 0.161892 0.237762 99.285164
8 77 0.005814 0.007901 0.009994 0.015963 0.026777 0.039145 0.051784 0.072865 0.106768 0.156512 0.221718 99.284760
8 78 0.003972 0.006417 0.008751 0.013799 0.023675 0.037258 0.051999 0.074742 0.112123 0.171825 0.254535 99.240906
8 79 0.002329 0.004008 0.005491 0.008352 0.014456 0.024685 0.036895 0.054286 0.082207 0.130706 0.202777 99.433807
8 80 0.001026 0.001789 0.002734 0.004777 0.009503 0.017852 0.028341 0.042571 0.063462 0.098678 0.148301 99.580971
8 81 0.001535 0.003291 0.005378 0.008057 0.013121 0.022648 0.035200 0.051242 0.073879 0.114307 0.176251 99.495094
8 82 0.002067 0.003631 0.005494 0.008923 0.015246 0.025008 0.037180 0.055299 0.083738 0.131848 0.204365 99.427200
8 83 0.001596 0.002776 0.004113 0.006626 0.011701 0.019879 0.029716 0.043321 0.064505 0.101106 0.155896 99.558762
8 84 0.001907 0.003060 0.004392 0.007246 0.013296 0.022814 0.034079 0.049373 0.071677 0.106630 0.153520 99.532005
8 85 0.001632 0.002312 0.003339 0.006400 0.013712 0.024644 0.036948 0.055261 0.084569 0.129483 0.185885 99.455818
8 86 0.002599 0.004712 0.007499 0.012823 0.023005 0.037594 0.053975 0.076409 0.109826 0.160625 0.228904 99.282036
8 87 0.001119 0.002017 0.003199 0.005641 0.011456 0.022270 0.036316 0.054624 0.081251 0.125620 0.185478 99.471008
8 88 0.001531 0.002644 0.004036 0.007030 0.014161 0.026966 0.043100 0.064472 0.096552 0.148907 0.218387 99.372215
8 89 0.002383 0.004297 0.006900 0.012361 0.024915 0.046799 0.073802 0.108832 0.160223 0.237361 0.330667 98.991463
8 90 0.002891 0.005928 0.009497 0.015046 0.028638 0.056470 0.091464 0.127689 0.172448 0.243222 0.329130 98.917572
8 91 0.002002 0.003817 0.006246 0.010723 0.021250 0.042221 0.069870 0.102055 0.144824 0.215616 0.309501 99.071869
8 92 0.002493 0.005801 0.010323 0.016421 0.029303 0.054896 0.088307 0.126857 0.181738 0.274176 0.400570 98.809113
8 93 0.002638 0.004725 0.007618 0.013948 0.030006 0.059867 0.096701 0.140994 0.202209 0.294314 0.404068 98.742905
8 94 0.002042 0.003778 0.006293 0.011628 0.024836 0.049395 0.080926 0.121980 0.182501 0.273760 0.382748 98.860115
8 95 0.002562 0.004278 0.006738 0.012580 0.026809 0.051085 0.080564 0.121428 0.186039 0.283199 0.400461 98.824257
8 96 0.002804 0.004996 0.008268 0.015417 0.032437 0.061632 0.097017 0.143701 0.215009 0.320681 0.447155 98.650887
8 97 0.003240 0.005595 0.009127 0.017234 0.036826 0.069734 0.108422 0.159477 0.238295 0.352444 0.484050 98.515549
8 98 0.005502 0.010760 0.017452 0.028746 0.053895 0.095726 0.141906 0.195334 0.273938 0.389488 0.526281 98.260971
8 99 0.003887 0.006922 0.011000 0.019144 0.037594 0.069098 0.106302 0.152681 0.221215 0.323065 0.446130 98.602966
8 100 0.006071 0.010775 0.015884 0.025386 0.046876 0.081994 0.119933 0.165346 0.234482 0.338571 0.465467 98.489220
8 101 0.003280 0.006535 0.010990 0.018792 0.036084 0.065982 0.101441 0.145047 0.210878 0.310490 0.432361 98.658119
8 102 0.004698 0.007872 0.011282 0.018191 0.034318 0.061934 0.093407 0.131219 0.186009 0.267599 0.365510 98.817963
8 103 0.003428 0.007880 0.012596 0.017822 0.029873 0.054055 0.083294 0.114635 0.160195 0.238062 0.343821 98.934341
8 104 0.003090 0.006906 0.011057 0.016146 0.027903 0.052191 0.082741 0.114467 0.156159 0.226557 0.321230 98.981544
8 105 0.001292 0.002355 0.003738 0.006518 0.013226 0.025560 0.041216 0.060685 0.089264 0.135946 0.197103 99.423096
8 106 0.004159 0.005848 0.007860 0.013088 0.023449 0.035815 0.048224 0.067110 0.097718 0.140863 0.193214 99.362656
8 107 0.003691 0.005755 0.007885 0.012571 0.022235 0.034942 0.048073 0.067216 0.099170 0.148685 0.212387 99.337395
8 108 0.001486 0.002337 0.003384 0.005869 0.011650 0.021324 0.032949 0.048076 0.070008 0.104868 0.149891 99.548157
8 109 0.001687 0.003326 0.005217 0.008248 0.014617 0.024571 0.035400 0.048409 0.068615 0.102378 0.147365 99.540169
8 110 0.004153 0.006368 0.008250 0.012156 0.020357 0.032495 0.045667 0.062436 0.086657 0.123746 0.170463 99.427254
8 111 0.001964 0.003751 0.005817 0.009169 0.015882 0.026043 0.036857 0.049213 0.066717 0.095826 0.134870 99.553886
8 112 0.000896 0.001596 0.002473 0.004199 0.008267 0.015779 0.025360 0.036753 0.051713 0.076510 0.109097 99.667358
8 113 0.001377 0.002997 0.004849 0.007091 0.011651 0.019660 0.029027 0.038821 0.051462 0.073497 0.103867 99.655701
8 114 0.002000 0.003153 0.004320 0.006635 0.011354 0.018398 0.026156 0.035760 0.049168 0.071224 0.101343 99.670486
8 115 0.001176 0.002037 0.002963 0.004595 0.007934 0.013059 0.018905 0.026603 0.038262 0.058216 0.086969 99.739281
8 116 0.000822 0.001293 0.001881 0.003231 0.006288 0.011033 0.016503 0.023489 0.033108 0.048506 0.069128 99.784721
8 117 0.000886 0.001563 0.002324 0.003707 0.006538 0.010885 0.016042 0.022944 0.033069 0.050034 0.074241 99.777763
8 118 0.000789 0.001340 0.001928 0.003057 0.005447 0.009420 0.014406 0.021551 0.032620 0.052373 0.082535 99.774536
8 119 0.000466 0.000908 0.001445 0.002364 0.004302 0.007703 0.012132 0.018624 0.029243 0.049426 0.082061 99.791321
8 120 0.000426 0.000704 0.001037 0.001813 0.003640 0.006844 0.011035 0.017333 0.027410 0.046098 0.075309 99.808350
8 121 0.000433 0.000741 0.001119 0.001968 0.003937 0.007512 0.012594 0.021007 0.035289 0.061595 0.102712 99.751099
8 122 0.000453 0.000918 0.001513 0.002529 0.004561 0.008269 0.013597 0.022306 0.037235 0.066608 0.116951 99.725060
8 123 0.000357 0.000642 0.001043 0.001991 0.004395 0.009140 0.016191 0.027760 0.047179 0.082773 0.136597 99.671928
8 124 0.000466 0.000886 0.001487 0.002894 0.006780 0.014968 0.027365 0.048089 0.084959 0.151705 0.245014 99.415382
8 125 0.000912 0.001674 0.002668 0.004872 0.010211 0.020404 0.035177 0.059098 0.097906 0.162180 0.250235 99.354668
8 126 0.000686 0.001731 0.003300 0.005640 0.010226 0.019297 0.032542 0.051871 0.082150 0.139161 0.232272 99.421120
8 127 0.002569 0.005036 0.008528 0.014798 0.025911 0.043047 0.064633 0.096662 0.142213 0.210709 0.302232 99.083664
8 128 0.001988 0.003887 0.006401 0.011465 0.022351 0.043580 0.075316 0.125829 0.202766 0.329561 0.518940 98.657921
8 129 0.001598 0.004518 0.008911 0.013495 0.019149 0.031861 0.053800 0.089641 0.144993 0.247241 0.430231 98.954559
8 130 0.001037 0.001880 0.002921 0.005375 0.010743 0.020350 0.033591 0.054664 0.087527 0.144381 0.230805 99.406723
8 131 0.001563 0.003578 0.006204 0.010710 0.019870 0.037419 0.061608 0.100265 0.166796 0.288957 0.488511 98.814514
8 132 0.000554 0.001250 0.002299 0.004559 0.010677 0.028306 0.067718 0.155412 0.346326 0.763096 1.530717 97.089088
8 133 0.000468 0.000790 0.001243 0.002589 0.005927 0.012854 0.025103 0.053468 0.118380 0.260332 0.523209 98.995628
8 134 0.000285 0.000495 0.000827 0.001802 0.004052 0.008635 0.016348 0.033135 0.069400 0.150423 0.308279 99.406319
8 135 0.000608 0.001543 0.003239 0.006973 0.017425 0.047898 0.117074 0.269930 0.597796 1.274652 2.423092 95.239769
8 136 0.000304 0.000642 0.001327 0.003321 0.009973 0.030938 0.086582 0.242401 0.663282 1.697968 3.623650 93.639610
8 137 0.000200 0.000346 0.000584 0.001317 0.002985 0.006388 0.012839 0.028250 0.063037 0.145585 0.330921 99.407547
8 138 0.000547 0.001127 0.002154 0.004741 0.010463 0.023096 0.048907 0.111269 0.258348 0.592336 1.260973 97.686043
8 139 0.001535 0.004722 0.012314 0.032478 0.106491 0.354041 0.951045 2.150821 4.320035 7.670087 11.363774 73.032654
8 140 0.000512 0.001035 0.002169 0.006120 0.019747 0.056560 0.140256 0.361537 0.945716 2.254126 4.465627 91.746590
8 141 0.000278 0.000649 0.001312 0.002977 0.007247 0.017846 0.040787 0.098813 0.249503 0.635963 1.498657 97.445969
8 142 0.002642 0.008171 0.024636 0.076178 0.252043 0.720805 1.734465 3.710198 6.871744 10.560459 13.373030 62.665630
8 143 0.002846 0.006174 0.015510 0.051500 0.189754 0.549447 1.278422 2.777902 5.456487 8.878745 11.657171 69.136032
8 144 0.000526 0.001174 0.002279 0.005103 0.012913 0.032068 0.071955 0.167068 0.399532 0.953009 2.055334 96.299042
8 145 0.003595 0.009668 0.022036 0.050660 0.136916 0.354037 0.759058 1.484614 2.820175 4.946764 7.449655 81.962822
8 146 0.033205 0.106600 0.268719 0.585829 1.275363 2.451215 3.922445 5.633470 7.697219 9.740186 11.012611 57.273136
8 147 0.006953 0.015870 0.034427 0.091265 0.285452 0.705019 1.329980 2.300758 3.887871 6.016518 8.016834 77.309052
8 148 0.001933 0.004730 0.009817 0.021508 0.056604 0.149991 0.342940 0.714001 1.399959 2.564164 4.115050 90.619301
8 149 0.040027 0.119251 0.263105 0.498216 0.995718 1.822439 2.809623 3.917526 5.338005 6.957538 8.265650 68.972900
8 150 0.040033 0.101574 0.203034 0.384582 0.797667 1.552549 2.518472 3.649724 5.113043 6.897351 8.465115 70.276855
8 151 0.013231 0.024188 0.037353 0.067355 0.146305 0.301898 0.542696 0.948411 1.634766 2.698482 4.013594 89.571724
8 152 0.013049 0.028339 0.051406 0.101262 0.234529 0.490293 0.846892 1.363184 2.166210 3.307054 4.561916 86.835869
8 153 0.029935 0.099740 0.194268 0.280367 0.497623 1.041038 1.801606 2.553969 3.484371 4.846421 6.211230 78.959427
8 154 0.027907 0.053204 0.079794 0.133513 0.273514 0.550452 0.909712 1.361637 2.013127 3.006507 4.163377 87.427261
8 155 0.009026 0.026991 0.055292 0.086365 0.135481 0.231788 0.381418 0.601017 0.939134 1.503419 2.363153 93.666916
8 156 0.008262 0.015444 0.026688 0.055394 0.135336 0.287388 0.492355 0.795840 1.287354 2.014345 2.837645 92.043953
8 157 0.011341 0.021850 0.035788 0.065768 0.139161 0.275446 0.458521 0.728329 1.164390 1.813576 2.584415 92.701416
8 158 0.007972 0.021449 0.037092 0.053065 0.086668 0.156923 0.252251 0.376757 0.576551 0.932010 1.466658 96.032600
8 159 0.003044 0.006511 0.011245 0.019106 0.036054 0.071102 0.122008 0.195815 0.313485 0.527179 0.867815 97.826637
8 160 0.001815 0.003489 0.005890 0.010907 0.021816 0.043109 0.076234 0.132518 0.231197 0.409520 0.692430 98.371071
8 161 0.006641 0.012180 0.018843 0.033734 0.072625 0.148558 0.256551 0.431357 0.743702 1.272339 1.996984 95.006493
8 162 0.002612 0.006545 0.013585 0.027567 0.064644 0.146957 0.270844 0.449294 0.735732 1.226751 1.886877 95.168594
8 163 0.014460 0.037609 0.064982 0.093690 0.150158 0.275966 0.472278 0.761800 1.223426 2.014113 3.210235 91.681282
8 164 0.014744 0.040893 0.077786 0.128670 0.257129 0.567395 1.044140 1.645185 2.472966 3.800593 5.509055 84.441444
8 165 0.023003 0.084906 0.200262 0.326198 0.508029 0.845771 1.314133 1.909747 2.767095 4.134544 6.153126 81.733185
8 166 0.021188 0.064522 0.127210 0.198627 0.374163 0.796924 1.475194 2.387970 3.790631 6.164400 9.241154 75.358017
8 167 0.047960 0.118716 0.209049 0.384470 0.972557 2.492027 4.954268 7.749104 10.527892 12.942581 13.201067 46.400311
8 168 0.259076 0.916314 1.748101 2.732527 5.093621 9.374359 12.684716 12.840152 11.785970 10.603436 8.588217 23.373512
8 169 0.026352 0.093794 0.275847 0.980521 4.166776 11.643937 17.554428 17.995926 15.127319 11.033310 6.967911 14.133880
8 170 0.014917 0.052463 0.122677 0.348000 1.895306 9.053588 18.446896 18.744015 15.076598 11.833577 7.845932 16.566031
8 171 7.426198 20.980844 18.169338 11.059697 9.844908 9.111136 6.325819 3.738993 2.633579 2.069912 1.494826 7.144751
8 172 1.269359 5.989272 9.003327 10.229842 16.670259 22.484159 15.744287 6.892899 3.286625 1.952786 1.158030 5.319152
8 173 0.013157 0.026090 0.039875 0.153831 1.593409 11.017525 24.936073 26.324514 17.304588 8.527137 3.160914 6.902890
8 174 1.069721 5.719892 10.341428 13.308933 20.415831 21.366590 12.140443 5.082154 2.497856 1.518434 0.939703 5.599019
8 175 12.460809 34.233219 27.616661 11.345419 4.849837 2.476541 1.274804 0.703156 0.474278 0.363064 0.293696 3.908516
8 176 0.073096 0.223963 0.454754 1.314458 6.885718 24.728634 31.997055 17.790354 7.165264 3.322108 1.569736 4.474860
8 177 0.018009 0.038495 0.084717 0.359576 2.123871 8.219346 16.771992 22.230930 21.346119 13.513948 5.868370 9.424627
8 178 3.192230 7.388557 8.963678 9.916158 12.923284 14.671071 12.151350 8.473245 5.863204 4.046571 2.624084 9.786568
8 179 0.207426 1.151183 3.060365 5.838583 11.880430 18.636087 18.963966 13.984537 9.278753 5.851092 3.400881 7.746701
8 180 0.003626 0.008227 0.019036 0.067028 0.351371 1.538155 4.683792 10.607016 17.787951 21.308323 17.007601 26.617872
8 181 0.006230 0.020931 0.055454 0.162790 0.638851 1.951642 3.960680 6.663226 10.476519 14.187611 15.108109 46.767963
8 182 0.046219 0.176998 0.500213 1.126506 2.410473 4.321843 6.239790 7.986903 9.781211 10.916899 10.804747 45.688198
8 183 0.003807 0.009663 0.023647 0.068461 0.237337 0.692708 1.615639 3.476092 6.975308 11.286533 13.813106 61.797695
8 184 0.000443 0.000826 0.001446 0.003633 0.011436 0.034384 0.089544 0.245340 0.704915 1.850089 3.863950 93.193993
8 185 0.001030 0.002922 0.006414 0.013396 0.031026 0.074931 0.163937 0.346607 0.717514 1.371210 2.327940 94.943069
8 186 0.001336 0.002964 0.005901 0.012965 0.031349 0.073554 0.154999 0.324691 0.666693 1.270848 2.191890 95.262817
8 187 0.000365 0.000682 0.001187 0.002622 0.006897 0.018292 0.043877 0.107701 0.268001 0.638895 1.336813 97.574669
8 188 0.000540 0.001166 0.001964 0.003303 0.005853 0.011299 0.021389 0.040783 0.077980 0.160764 0.334803 99.340149
8 189 0.000776 0.001651 0.002909 0.004949 0.008199 0.014126 0.024625 0.044441 0.080494 0.153926 0.298336 99.365578
8 190 0.000505 0.000877 0.001333 0.002387 0.004689 0.009310 0.017431 0.033252 0.063363 0.126727 0.248360 99.491760
8 191 0.000302 0.000538 0.000835 0.001487 0.002815 0.005310 0.009650 0.018127 0.034423 0.069881 0.142246 99.714386
8 192 0.000343 0.000554 0.000810 0.001437 0.002709 0.004669 0.007245 0.011410 0.018312 0.032029 0.057184 99.863297
8 193 0.000509 0.000879 0.001292 0.002104 0.003646 0.006106 0.009395 0.014578 0.023204 0.040024 0.069990 99.828270
8 194 0.000274 0.000535 0.000857 0.001415 0.002493 0.004479 0.007578 0.012624 0.021129 0.038819 0.073118 99.836678
8 195 0.000226 0.000379 0.000567 0.000981 0.001822 0.003174 0.005095 0.008137 0.012866 0.021977 0.038308 99.906471
8 196 0.000319 0.000509 0.000700 0.001116 0.001981 0.003236 0.004699 0.006688 0.009604 0.015158 0.024500 99.931488
8 197 0.000284 0.000482 0.000695 0.001126 0.002025 0.003432 0.005213 0.007847 0.012111 0.020342 0.034368 99.912071
8 198 0.000259 0.000468 0.000681 0.001062 0.001861 0.003177 0.004964 0.007629 0.012009 0.021060 0.037818 99.909004
8 199 0.000175 0.000287 0.000424 0.000726 0.001375 0.002404 0.003725 0.005484 0.007903 0.012536 0.020377 99.944588
8 200 0.000362 0.000608 0.000843 0.001269 0.002144 0.003483 0.005137 0.007338 0.010454 0.016050 0.024900 99.927414
8 201 0.000322 0.000618 0.000954 0.001494 0.002551 0.004321 0.006713 0.010145 0.015444 0.025702 0.043577 99.888161
8 202 0.000406 0.000692 0.000991 0.001537 0.002581 0.004115 0.006022 0.008734 0.012805 0.020519 0.033717 99.907883
8 203 0.000289 0.000547 0.000830 0.001316 0.002406 0.004237 0.006495 0.009156 0.012576 0.018671 0.027867 99.915611
8 204 0.000378 0.000609 0.000883 0.001474 0.002717 0.004614 0.007051 0.010500 0.015606 0.024529 0.038328 99.893311
8 205 0.000459 0.000762 0.001113 0.001853 0.003338 0.005471 0.008263 0.012849 0.020672 0.035131 0.059669 99.850426
8 206 0.000335 0.000548 0.000803 0.001359 0.002539 0.004251 0.006282 0.009183 0.013534 0.021306 0.033405 99.906456
8 207 0.000580 0.000885 0.001211 0.001985 0.003673 0.006078 0.008801 0.012622 0.018246 0.027748 0.041535 99.876633
8 208 0.000875 0.001467 0.002140 0.003505 0.006224 0.010199 0.015221 0.023128 0.036162 0.059163 0.095792 99.746124
8 209 0.000499 0.000865 0.001312 0.002218 0.004110 0.007181 0.011251 0.017521 0.027519 0.045697 0.075153 99.806679
8 210 0.000576 0.001016 0.001537 0.002550 0.004742 0.008138 0.011976 0.016800 0.023316 0.034638 0.051061 99.843643
8 211 0.001482 0.002440 0.003360 0.005256 0.009299 0.015495 0.022854 0.032740 0.046252 0.066336 0.091830 99.702652
8 212 0.001427 0.002572 0.004064 0.006974 0.012601 0.020657 0.029563 0.041560 0.059347 0.089525 0.134060 99.597641
8 213 0.001452 0.002780 0.004131 0.005980 0.009508 0.015244 0.021980 0.030426 0.041708 0.061418 0.090695 99.714676
8 214 0.001709 0.002962 0.004046 0.005941 0.010347 0.017747 0.025646 0.034097 0.044554 0.062663 0.085888 99.704399
8 215 0.002563 0.005706 0.008680 0.011468 0.017301 0.029708 0.045295 0.060105 0.075113 0.101530 0.138903 99.503632
8 216 0.003126 0.007483 0.012743 0.017477 0.022931 0.032195 0.043488 0.056369 0.072117 0.099679 0.141513 99.490883
8 217 0.002567 0.005152 0.007780 0.010693 0.015555 0.023997 0.033813 0.044644 0.057097 0.078248 0.107617 99.612839
8 218 0.001659 0.003254 0.004997 0.007581 0.013069 0.022505 0.033449 0.045901 0.061227 0.085584 0.116583 99.604195
8 219 0.001552 0.002666 0.003991 0.006587 0.012291 0.021976 0.033659 0.048545 0.068177 0.097786 0.134947 99.567825
8 220 0.002386 0.003822 0.005351 0.008500 0.015294 0.025607 0.036754 0.051511 0.072835 0.105398 0.145576 99.526962
8 221 0.002056 0.003703 0.005691 0.009185 0.016319 0.026884 0.038088 0.052063 0.071343 0.100972 0.137206 99.536491
8 222 0.000921 0.001646 0.002625 0.004539 0.008779 0.015939 0.024648 0.035686 0.050067 0.072382 0.099974 99.682793
8 223 0.000955 0.001840 0.002853 0.004558 0.008575 0.015442 0.023183 0.032192 0.044374 0.064451 0.089582 99.711998
8 224 0.000623 0.001000 0.001507 0.002676 0.005377 0.009303 0.013577 0.019361 0.027527 0.040213 0.055361 99.823471
8 225 0.000511 0.000847 0.001261 0.002147 0.004138 0.006979 0.010069 0.014344 0.020418 0.029887 0.041399 99.867996
8 226 0.000533 0.000849 0.001236 0.002115 0.004128 0.006908 0.009809 0.013747 0.019270 0.027725 0.037561 99.876114
8 227 0.000621 0.001025 0.001494 0.002489 0.004783 0.007976 0.011239 0.015568 0.021596 0.030822 0.041488 99.860901
8 228 0.000590 0.001023 0.001521 0.002478 0.004661 0.007747 0.010867 0.014840 0.020247 0.028748 0.038559 99.868721
8 229 0.000810 0.001187 0.001612 0.002718 0.005332 0.008744 0.011974 0.016456 0.022805 0.032299 0.042854 99.853203
8 230 0.000785 0.001524 0.002327 0.003556 0.006265 0.010391 0.014743 0.020000 0.027157 0.038750 0.052820 99.821678
8 231 0.000789 0.001223 0.001712 0.002849 0.005549 0.009471 0.013546 0.018801 0.025848 0.036621 0.049100 99.834488
8 232 0.000754 0.001331 0.002024 0.003323 0.006281 0.010676 0.015449 0.021579 0.029988 0.042763 0.057593 99.808235
8 233 0.000953 0.001496 0.002114 0.003504 0.006746 0.011262 0.015885 0.022091 0.030891 0.043878 0.058593 99.802589
8 234 0.000819 0.001432 0.002142 0.003495 0.006608 0.011173 0.016032 0.022240 0.030946 0.044202 0.059746 99.801163
8 235 0.000848 0.001308 0.001907 0.003343 0.006687 0.011197 0.015959 0.022801 0.032978 0.047718 0.064354 99.790901
8 236 0.000824 0.001455 0.002227 0.003741 0.007303 0.012561 0.018377 0.026061 0.037177 0.053662 0.072593 99.764023
8 237 0.001040 0.001584 0.002335 0.004240 0.008799 0.015077 0.021800 0.031338 0.045315 0.064478 0.084838 99.719154
8 238 0.001196 0.002231 0.003633 0.006294 0.012697 0.023037 0.034545 0.047711 0.064733 0.089388 0.116926 99.597610
8 239 0.001734 0.003080 0.004727 0.007892 0.015580 0.028126 0.041995 0.058441 0.081248 0.115148 0.154245 99.487778
8 240 0.002267 0.003932 0.006017 0.010082 0.019916 0.036750 0.055920 0.078027 0.107425 0.152103 0.205396 99.322166
8 241 0.005262 0.012403 0.020693 0.028528 0.044655 0.076454 0.112757 0.146098 0.186200 0.253543 0.341745 98.771660
8 242 0.007074 0.013798 0.022112 0.033756 0.058297 0.102148 0.151187 0.200540 0.261338 0.355427 0.468277 98.326042
8 243 0.012857 0.020828 0.028515 0.044825 0.084623 0.146431 0.205415 0.266978 0.350093 0.461340 0.566516 97.811577
8 244 0.011836 0.023211 0.036154 0.053807 0.092753 0.165896 0.245836 0.317732 0.401081 0.530357 0.676729 97.444603
8 245 0.033499 0.089620 0.138991 0.155623 0.204331 0.330391 0.467299 0.557987 0.658146 0.835827 1.046309 95.481979
8 246 0.017986 0.034675 0.052381 0.078040 0.135884 0.250003 0.378893 0.488747 0.604419 0.793141 1.009536 96.156296
8 247 0.024784 0.059719 0.096994 0.135122 0.217050 0.381259 0.551190 0.667445 0.786685 0.981615 1.205407 94.892731
8 248 0.024768 0.056740 0.093007 0.132424 0.206209 0.341763 0.483348 0.603794 0.753333 0.995134 1.285551 95.023933
8 249 0.045433 0.080043 0.100975 0.139709 0.241222 0.415181 0.587545 0.758083 0.984997 1.300897 1.627612 93.718300
8 250 0.038127 0.112541 0.203384 0.268263 0.357941 0.509758 0.646179 0.754331 0.923926 1.208304 1.571596 93.405655
8 251 0.013536 0.034638 0.061848 0.095500 0.172686 0.335578 0.533790 0.715863 0.924208 1.239736 1.604591 94.268028
8 252 0.020660 0.042478 0.066692 0.113223 0.250714 0.523199 0.824328 1.122420 1.519387 2.051693 2.521812 90.943390
8 253 0.066958 0.197559 0.315475 0.389677 0.586272 0.968172 1.341039 1.632407 2.017115 2.550185 3.042495 86.892647
8 254 0.022369 0.065097 0.123576 0.187695 0.327862 0.614709 0.946299 1.231292 1.562019 2.035462 2.509760 90.373863
8 255 0.023773 0.069472 0.138467 0.210686 0.345250 0.628280 0.993044 1.338747 1.716470 2.199163 2.657932 89.678719
8 256 0.124693 0.363130 0.610361 0.786886 1.139720 1.770048 2.346883 2.690372 3.011346 3.377530 3.643782 80.135254
8 257 0.089685 0.309527 0.606067 0.825712 1.211097 1.950837 2.598695 2.785817 2.822250 2.954437 3.087430 80.758446
8 258 0.043874 0.135714 0.263797 0.366111 0.560545 1.051509 1.726021 2.228429 2.470330 2.647954 2.753007 85.752708
8 259 0.117854 0.385772 0.714329 0.917101 1.235154 1.823376 2.303144 2.431378 2.479444 2.625548 2.763143 82.203758
8 260 0.330124 1.033875 1.573576 1.635837 1.925437 2.486597 2.707225 2.513372 2.404943 2.480972 2.596066 78.311974
8 261 0.155680 0.342395 0.492259 0.678578 1.144476 1.975514 2.626576 2.743092 2.606006 2.530482 2.446779 82.258163
8 262 0.096179 0.242110 0.411868 0.622607 1.065555 1.718945 2.150480 2.270596 2.313377 2.373820 2.375464 84.359001
8 263 0.713994 1.159307 1.189256 1.239696 1.558431 1.947351 2.042461 2.005329 2.091848 2.249292 2.350139 81.452896
8 264 0.312973 0.691002 0.887985 1.084041 1.612920 2.226186 2.316129 2.098540 2.030950 2.135432 2.217602 82.386238
8 265 0.293093 0.496766 0.509886 0.556705 0.834618 1.318583 1.660492 1.810516 1.927388 2.049994 2.074568 86.467392
8 266 0.205105 0.454945 0.568352 0.618005 0.832670 1.220464 1.443160 1.448972 1.480868 1.640641 1.788894 88.297920
8 267 0.136562 0.514290 0.974747 1.021586 0.978306 1.182987 1.420842 1.469337 1.468055 1.578413 1.789621 87.465248
8 268 0.043553 0.142995 0.276835 0.342069 0.446683 0.762471 1.169086 1.387935 1.435319 1.557119 1.744546 90.691391
8 269 0.020018 0.049808 0.086360 0.124478 0.206985 0.389105 0.625918 0.833578 1.015741 1.226786 1.412354 94.008865
8 270 0.023745 0.054075 0.085777 0.120681 0.191227 0.313331 0.436674 0.548166 0.690991 0.891686 1.103734 95.539917
8 271 0.012577 0.025761 0.039581 0.059619 0.105373 0.187993 0.275662 0.359300 0.465188 0.622244 0.791988 97.054710
8 272 0.015538 0.046287 0.084256 0.106925 0.137121 0.200181 0.273914 0.342662 0.426251 0.556723 0.727911 97.082230
8 273 0.002247 0.004978 0.009260 0.016261 0.032091 0.067008 0.117016 0.171088 0.228820 0.318409 0.429278 98.603546
8 274 0.006286 0.013992 0.021613 0.030021 0.048448 0.082925 0.123670 0.170452 0.237036 0.341909 0.469679 98.453972
8 275 0.001838 0.003620 0.006051 0.010268 0.019987 0.038853 0.062491 0.088625 0.121066 0.175229 0.244381 99.227592
8 276 0.004283 0.010002 0.016810 0.023327 0.034496 0.054857 0.078881 0.104104 0.136653 0.190101 0.261477 99.085007
8 277 0.005310 0.009048 0.012193 0.017590 0.029736 0.048250 0.066130 0.085384 0.111823 0.153927 0.205423 99.255188
8 278 0.000916 0.001672 0.002794 0.005025 0.010243 0.019199 0.029944 0.043142 0.061348 0.089867 0.122956 99.612892
8 279 0.003346 0.004919 0.006615 0.010912 0.020954 0.034098 0.046249 0.061848 0.084335 0.114066 0.143852 99.468811
8 280 0.001163 0.002179 0.003516 0.005920 0.011539 0.020750 0.030912 0.041870 0.055320 0.075485 0.098519 99.652824
8 281 0.001101 0.001863 0.002746 0.004485 0.008341 0.014239 0.020763 0.029090 0.041072 0.059782 0.082599 99.733917
8 282 0.001075 0.001724 0.002559 0.004422 0.008734 0.015117 0.021831 0.029924 0.040673 0.056371 0.074029 99.743538
8 283 0.000870 0.001503 0.002268 0.003744 0.007113 0.012367 0.018312 0.025632 0.035576 0.050668 0.068357 99.773590
8 284 0.001109 0.001752 0.002531 0.004243 0.008185 0.013928 0.020004 0.027539 0.037872 0.053173 0.070959 99.758705
8 285 0.001032 0.001996 0.003042 0.004630 0.008562 0.015600 0.023634 0.031840 0.041969 0.057823 0.076644 99.733231
8 286 0.000867 0.001425 0.002151 0.003691 0.007267 0.012752 0.018787 0.026163 0.036436 0.052274 0.070908 99.767281
8 287 0.001128 0.001827 0.002676 0.004509 0.008853 0.015331 0.022261 0.031086 0.044235 0.063876 0.086298 99.717918
8 288 0.001148 0.001954 0.002955 0.005003 0.009889 0.017699 0.026434 0.037132 0.052334 0.075194 0.101708 99.668549
8 289 0.001027 0.001748 0.002706 0.004810 0.009996 0.018449 0.028181 0.040621 0.058637 0.084968 0.114309 99.634544
8 290 0.002068 0.003683 0.005703 0.009589 0.018618 0.032902 0.048194 0.065905 0.090622 0.126101 0.164860 99.431763
8 291 0.003147 0.005188 0.007846 0.013656 0.026897 0.045955 0.064671 0.086269 0.115117 0.152826 0.191133 99.287292
8 292 0.007431 0.012295 0.016764 0.024440 0.039618 0.060317 0.080362 0.104368 0.138647 0.186837 0.240815 99.088104
8 293 0.003332 0.006776 0.010688 0.015954 0.026397 0.044022 0.064152 0.086322 0.116933 0.165023 0.225870 99.234535
8 294 0.002412 0.006014 0.011384 0.017107 0.025638 0.041002 0.061296 0.084143 0.112898 0.157444 0.217748 99.262909
8 295 0.001337 0.002676 0.004340 0.006996 0.012776 0.024114 0.040186 0.060853 0.089916 0.136181 0.196728 99.423897
8 296 0.001317 0.002494 0.004079 0.007026 0.013389 0.024556 0.038828 0.057161 0.083758 0.126064 0.181851 99.459473
8 297 0.001540 0.003164 0.005035 0.007830 0.013544 0.024004 0.038348 0.058699 0.091662 0.147199 0.226037 99.382935
8 298 0.001397 0.002588 0.004192 0.007195 0.013528 0.024297 0.037891 0.055959 0.083055 0.127211 0.187245 99.455437
8 299 0.001560 0.002433 0.003642 0.006878 0.014935 0.027915 0.043167 0.064486 0.097209 0.144714 0.199936 99.393120
8 300 0.001947 0.005149 0.009355 0.013705 0.022134 0.038271 0.059184 0.082348 0.112859 0.159871 0.220019 99.275162
8 301 0.004920 0.007403 0.010073 0.016994 0.033029 0.055380 0.077094 0.104735 0.146274 0.204924 0.270046 99.069130
8 302 0.001190 0.002386 0.004358 0.008514 0.018351 0.035468 0.056831 0.083883 0.122199 0.177683 0.243139 99.245995
8 303 0.008206 0.014341 0.020257 0.030453 0.049603 0.075524 0.101563 0.135207 0.186822 0.261307 0.351671 98.765045
8 304 0.003081 0.006434 0.011218 0.018914 0.034684 0.062389 0.094848 0.128786 0.171096 0.239356 0.329979 98.899216
8 305 0.008548 0.019815 0.031163 0.041675 0.059805 0.092457 0.129846 0.169943 0.226554 0.317490 0.440388 98.462311
8 306 0.002517 0.005553 0.009556 0.015375 0.029099 0.060019 0.104422 0.154891 0.219258 0.326294 0.469257 98.603752
8 307 0.005361 0.013082 0.023117 0.035322 0.061429 0.112682 0.176599 0.246745 0.343521 0.489886 0.665282 97.826973
8 308 0.005110 0.010196 0.017002 0.029037 0.056307 0.103922 0.159637 0.224127 0.312480 0.439616 0.586128 98.056435
8 309 0.002954 0.006158 0.010415 0.017911 0.035938 0.068796 0.108032 0.155127 0.224455 0.331347 0.461355 98.577515
8 310 0.001942 0.003768 0.006535 0.012479 0.027618 0.055601 0.090292 0.134688 0.200005 0.296310 0.407433 98.763329
8 311 0.002236 0.004213 0.006899 0.012181 0.024535 0.047574 0.076684 0.113272 0.165777 0.249764 0.358206 98.938660
8 312 0.003707 0.008770 0.014988 0.021919 0.035534 0.062535 0.096651 0.134050 0.184009 0.263847 0.369847 98.804138
8 313 0.001216 0.002370 0.004072 0.007178 0.014020 0.027221 0.044883 0.066122 0.093869 0.139227 0.200202 99.399620
8 314 0.001970 0.003608 0.005660 0.009474 0.017647 0.031950 0.050051 0.073334 0.106226 0.156766 0.220958 99.322357
8 315 0.000854 0.001770 0.002970 0.004863 0.008693 0.015886 0.025626 0.038739 0.058916 0.094563 0.147421 99.599701
8 316 0.000804 0.001446 0.002289 0.003963 0.007469 0.013116 0.020237 0.030120 0.044998 0.069537 0.103095 99.702927
8 317 0.001286 0.001924 0.002688 0.004643 0.008891 0.015011 0.021985 0.031723 0.045566 0.066245 0.092734 99.707306
8 318 0.000699 0.001210 0.001811 0.003118 0.006247 0.011295 0.017123 0.024404 0.034459 0.050123 0.069459 99.780060
8 319 0.000569 0.001027 0.001607 0.002820 0.005520 0.010067 0.015916 0.024202 0.036991 0.058499 0.088772 99.754013
8 320 0.000734 0.001330 0.002012 0.003250 0.005697 0.009348 0.013689 0.019944 0.030202 0.048567 0.076415 99.788818
8 321 0.000773 0.001354 0.002001 0.003229 0.005990 0.010640 0.016245 0.022972 0.031639 0.045922 0.065451 99.793777
8 322 0.000915 0.001463 0.002025 0.003252 0.006136 0.010698 0.015722 0.021696 0.029802 0.043061 0.060012 99.805222
8 323 0.001057 0.001868 0.002750 0.004284 0.007373 0.012210 0.018139 0.025933 0.036786 0.053583 0.075769 99.760246
8 324 0.001174 0.002133 0.003113 0.004628 0.007412 0.011412 0.015777 0.021415 0.029841 0.044118 0.064535 99.794441
8 325 0.001219 0.001910 0.002707 0.004411 0.008065 0.013441 0.019236 0.026164 0.034978 0.048682 0.066350 99.772842
8 326 0.000884 0.001381 0.001987 0.003416 0.006734 0.011644 0.016951 0.023680 0.033047 0.047419 0.065072 99.787781
8 327 0.001386 0.002398 0.003484 0.005407 0.009420 0.015468 0.022133 0.030276 0.041455 0.059272 0.082891 99.726410
8 328 0.001660 0.002795 0.004021 0.006244 0.010689 0.017104 0.023878 0.032326 0.044441 0.064075 0.090503 99.702263
8 329 0.001237 0.002214 0.003441 0.005663 0.010611 0.018771 0.028124 0.039063 0.053549 0.076163 0.104491 99.656670
8 330 0.001367 0.002215 0.003179 0.005289 0.010288 0.018711 0.028648 0.041125 0.058726 0.085640 0.118807 99.626007
8 331 0.001141 0.002076 0.003356 0.005843 0.011482 0.020934 0.032274 0.047010 0.069253 0.104824 0.150682 99.551125
8 332 0.002278 0.003631 0.005347 0.009489 0.019862 0.035943 0.052751 0.072511 0.099147 0.134229 0.171018 99.393799
8 333 0.001376 0.002523 0.004069 0.007167 0.015046 0.029501 0.047888 0.070284 0.099460 0.137492 0.175757 99.409439
8 334 0.001152 0.002055 0.003150 0.005413 0.011187 0.021814 0.035006 0.051413 0.075165 0.111819 0.155782 99.526039
8 335 0.002150 0.004114 0.006702 0.011507 0.022314 0.039163 0.057472 0.077696 0.102661 0.134477 0.166272 99.375465
8 336 0.000665 0.001138 0.001797 0.003320 0.007236 0.014459 0.023479 0.034627 0.050367 0.076355 0.110315 99.676239
8 337 0.001766 0.004318 0.007227 0.010472 0.017060 0.027359 0.038109 0.049858 0.066914 0.093763 0.126677 99.556473
8 338 0.000402 0.000756 0.001221 0.002147 0.004382 0.008700 0.014729 0.022634 0.033748 0.052325 0.078160 99.780792
8 339 0.000922 0.001471 0.002222 0.004036 0.007782 0.012710 0.018324 0.027118 0.041556 0.063354 0.091401 99.729103
8 340 0.000343 0.000551 0.000831 0.001565 0.003364 0.006299 0.010103 0.016257 0.027096 0.046115 0.073693 99.813782
8 341 0.000584 0.001022 0.001551 0.002697 0.005453 0.010270 0.016597 0.025876 0.040851 0.066087 0.101559 99.727455
8 342 0.000764 0.001410 0.002186 0.003681 0.007313 0.014058 0.023012 0.035489 0.055005 0.087064 0.129482 99.640533
8 343 0.000764 0.001301 0.002013 0.003558 0.007003 0.012725 0.020129 0.030771 0.046754 0.071963 0.105613 99.697411
8 344 0.000367 0.000710 0.001144 0.001951 0.003810 0.007336 0.012245 0.019271 0.030704 0.052244 0.086347 99.783875
8 345 0.000978 0.001695 0.002629 0.004616 0.009057 0.016358 0.025892 0.040093 0.061679 0.094486 0.135953 99.606560
8 346 0.000906 0.001507 0.002320 0.004164 0.008190 0.014701 0.023028 0.035401 0.054384 0.084919 0.126487 99.643997
8 347 0.001145 0.001869 0.002805 0.005110 0.011120 0.022113 0.036164 0.055488 0.083596 0.125285 0.174425 99.480888
8 348 0.001074 0.001931 0.002943 0.004975 0.009539 0.017486 0.027656 0.042656 0.067277 0.108316 0.165236 99.550919
8 349 0.000516 0.000948 0.001512 0.002637 0.005090 0.009273 0.014542 0.022282 0.035599 0.060737 0.099722 99.747147
8 350 0.001052 0.002036 0.003252 0.005531 0.010822 0.020757 0.033707 0.050597 0.075030 0.115387 0.169982 99.511841
8 351 0.000814 0.001529 0.002512 0.004644 0.010061 0.020966 0.036886 0.060146 0.095421 0.151184 0.221132 99.394699
8 352 0.000903 0.001333 0.001923 0.003620 0.007572 0.013875 0.021836 0.034536 0.055344 0.089223 0.136006 99.633827
8 353 0.000510 0.000968 0.001610 0.002906 0.005682 0.010553 0.017476 0.028698 0.047901 0.081471 0.130680 99.671539
8 354 0.001004 0.001708 0.002668 0.005083 0.011424 0.023279 0.038539 0.060294 0.094805 0.150899 0.221211 99.389091
8 355 0.002532 0.005983 0.009892 0.014858 0.026039 0.047282 0.073006 0.101356 0.140600 0.203120 0.281905 99.093430
8 356 0.000708 0.001468 0.002621 0.004799 0.009667 0.018679 0.030657 0.046110 0.068628 0.108402 0.165971 99.542290
8 357 0.000841 0.001470 0.002366 0.004487 0.009639 0.018981 0.031505 0.049711 0.078158 0.124196 0.184730 99.493912
8 358 0.004011 0.006626 0.009542 0.015700 0.029577 0.050683 0.073483 0.104353 0.152434 0.222880 0.305415 99.025299
8 359 0.007315 0.011837 0.015764 0.023579 0.040058 0.062662 0.084304 0.112303 0.155912 0.220074 0.297797 98.968391
8 360 0.002902 0.004434 0.006574 0.012093 0.024096 0.040585 0.058406 0.083714 0.120920 0.170288 0.224622 99.251366
8 361 0.001186 0.002357 0.003797 0.006275 0.012008 0.023188 0.038249 0.057615 0.085595 0.132140 0.196730 99.440857
8 362 0.001954 0.003777 0.005944 0.009740 0.018330 0.033654 0.052465 0.075094 0.105458 0.150012 0.201744 99.341827
8 363 0.001621 0.002945 0.004494 0.007541 0.014353 0.025758 0.039328 0.056593 0.081069 0.118291 0.164496 99.483513
8 364 0.000916 0.001873 0.003006 0.004786 0.008661 0.015834 0.025058 0.036271 0.052182 0.079416 0.117296 99.654701
8 365 0.001362 0.002080 0.003000 0.005422 0.010866 0.018787 0.027313 0.038544 0.054830 0.080112 0.111733 99.645950
8 366 0.001434 0.002839 0.004400 0.006500 0.010157 0.016100 0.023208 0.031501 0.042159 0.059884 0.085372 99.716446
8 367 0.002706 0.005199 0.007737 0.011009 0.016653 0.025216 0.034392 0.044802 0.058981 0.082409 0.114926 99.595970
8 368 0.001505 0.002642 0.003836 0.005921 0.010412 0.018158 0.027123 0.037450 0.051225 0.074079 0.104390 99.663254
8 369 0.001510 0.002641 0.004026 0.006601 0.011943 0.020566 0.030583 0.042748 0.058498 0.082036 0.110405 99.628441
8 370 0.001585 0.002694 0.003804 0.006000 0.011063 0.018871 0.027425 0.037671 0.051643 0.072029 0.094670 99.672546
8 371 0.002779 0.005484 0.008594 0.012604 0.020020 0.033607 0.049456 0.065061 0.082386 0.110978 0.148182 99.460846
9 10 0.000000 0.000000 0.000000 0.000000 0.000000 0.000000 0.000000 0.000000 0.000000 0.000000 0.000000 0.000000
9 11 2.740397 21.079762 22.085054 28.546709 12.877029 7.363648 3.409696 1.315417 0.422388 0.126072 0.022928 0.010901
9 12 5.560079 29.719280 16.508097 15.214160 11.615474 11.342631 6.460804 2.514838 0.753973 0.239982 0.050589 0.020092
9 13 0.574369 3.262552 3.415770 8.655341 14.905238 28.422836 22.930223 11.825851 4.094387 1.450646 0.359070 0.103716
9 14 0.108227 0.720178 0.757393 2.216977 6.323621 23.471008 29.487164 21.027948 9.513319 4.489242 1.371745 0.513181
9 15 0.007835 0.015892 0.030604 0.118542 0.595690 3.212353 18.655066 27.830399 29.768484 13.525941 4.723922 1.515272
9 16 2.213820 5.312257 8.504587 18.015041 27.311409 22.114166 11.813727 2.834512 0.982430 0.374266 0.186984 0.336800
9 17 20.214302 34.080132 21.375122 10.999599 5.541442 3.223744 2.212290 0.810319 0.484766 0.291165 0.226429 0.540695
9 18 0.020532 0.064316 0.215149 1.526374 10.598635 27.259068 36.373623 14.763973 5.782204 1.876621 0.746415 0.773088
9 19 0.029053 0.067093 0.165002 1.128921 9.276981 28.747581 39.530190 13.989830 4.636099 1.365988 0.504604 0.558660
9 20 30.707676 32.094841 17.761526 9.989536 4.560628 2.144526 1.371303 0.521410 0.262855 0.127708 0.096854 0.361140
9 21 1.114776 7.397439 19.566208 27.547556 22.922997 12.454484 5.009188 1.795321 0.731885 0.360590 0.211705 0.887854
9 22 0.003975 0.009135 0.017118 0.059651 0.403983 3.435437 16.418966 33.328136 27.590763 12.358438 3.779356 2.595040
9 23 0.013915 0.060073 0.209834 1.053179 6.319897 21.938717 31.365284 21.770340 10.064879 4.166970 1.640526 1.396388
9 24 0.253168 2.258108 10.407119 22.994579 24.927294 18.288216 10.546853 5.088995 2.358952 1.106393 0.572644 1.197680
9 25 0.004185 0.013542 0.044260 0.195023 0.946134 4.102598 12.202428 22.456142 24.490044 17.875984 9.817364 7.852299
9 26 0.000967 0.002423 0.004873 0.010676 0.032613 0.109069 0.369804 1.438734 6.139515 18.363777 29.520708 44.006840
9 27 0.003133 0.008949 0.024341 0.078631 0.285966 1.056180 3.477712 9.481014 18.767071 24.492506 20.898180 21.426319
9 28 0.002610 0.009444 0.028743 0.083018 0.252442 0.871091 2.643682 6.269684 11.455168 16.671906 19.172516 42.539700
9 29 0.001415 0.002725 0.004570 0.008919 0.016182 0.031738 0.064747 0.146447 0.357752 0.943654 2.437241 95.984612
9 30 0.001035 0.001788 0.002823 0.005645 0.011311 0.024296 0.053436 0.125018 0.300335 0.757493 1.872169 96.844650
9 31 0.002353 0.004886 0.008425 0.015217 0.026766 0.053746 0.115267 0.257710 0.576212 1.299691 2.809117 94.830612
9 32 0.002029 0.003237 0.004623 0.008162 0.014735 0.027405 0.049710 0.090689 0.167322 0.329072 0.651883 98.651131
9 33 0.000580 0.001115 0.001738 0.002734 0.004527 0.008188 0.013947 0.022427 0.035285 0.061728 0.113687 99.734047
9 34 0.001111 0.002206 0.003396 0.005051 0.007811 0.013577 0.023007 0.037913 0.061596 0.109483 0.202928 99.531921
9 35 0.001027 0.001981 0.003056 0.004679 0.007507 0.012964 0.021434 0.034175 0.053183 0.088817 0.152814 99.618362
9 36 0.000680 0.001095 0.001639 0.002864 0.005322 0.009136 0.013867 0.020488 0.030696 0.049110 0.078825 99.786278
9 37 0.000852 0.001346 0.001940 0.003356 0.006345 0.010895 0.016317 0.023884 0.035473 0.055031 0.084024 99.760536
9 38 0.001813 0.002824 0.003801 0.005993 0.010174 0.015515 0.020642 0.027049 0.036387 0.052333 0.075950 99.747520
9 39 0.001018 0.001598 0.002327 0.003991 0.007183 0.011344 0.015555 0.020785 0.028096 0.040482 0.058668 99.808952
9 40 0.000658 0.001102 0.001554 0.002525 0.004830 0.008656 0.012564 0.016406 0.021271 0.030171 0.042823 99.857445
9 41 0.001140 0.001982 0.002778 0.004201 0.007047 0.011105 0.015116 0.019390 0.024944 0.034547 0.047801 99.829948
9 42 0.000908 0.001354 0.001937 0.003400 0.006484 0.010460 0.014073 0.017962 0.022558 0.029732 0.038794 99.852341
9 43 0.000623 0.000897 0.001222 0.002097 0.004083 0.006755 0.009447 0.012875 0.017572 0.024647 0.033017 99.886772
9 44 0.001029 0.001455 0.001953 0.003227 0.005778 0.008560 0.010966 0.014216 0.018845 0.025755 0.034136 99.874077
9 45 0.000950 0.001358 0.001791 0.002895 0.005233 0.007997 0.010456 0.013555 0.017847 0.024330 0.032140 99.881454
9 46 0.000638 0.001038 0.001481 0.002373 0.004269 0.006884 0.009516 0.012427 0.016110 0.021949 0.029236 99.894073
9 47 0.000618 0.000919 0.001268 0.002141 0.004033 0.006362 0.008549 0.011350 0.015240 0.020951 0.027606 99.900963
9 48 0.001110 0.001619 0.002145 0.003420 0.005982 0.008813 0.011130 0.014071 0.018379 0.025228 0.033738 99.874359
9 49 0.000490 0.000731 0.001022 0.001775 0.003555 0.006165 0.009003 0.012365 0.016245 0.021675 0.027714 99.899254
9 50 0.000524 0.000728 0.000993 0.001821 0.003778 0.006191 0.008312 0.010958 0.014646 0.020157 0.026401 99.905487
9 51 0.000888 0.001423 0.001982 0.003139 0.005277 0.007635 0.009718 0.012514 0.016677 0.023469 0.032694 99.884590
9 52 0.000823 0.001279 0.001769 0.002832 0.004860 0.007291 0.009805 0.013389 0.018506 0.026192 0.036009 99.877243
9 53 0.000361 0.000518 0.000710 0.001240 0.002491 0.004250 0.006160 0.008624 0.011784 0.016662 0.022697 99.924507
9 54 0.000343 0.000512 0.000719 0.001276 0.002607 0.004459 0.006410 0.008992 0.012515 0.018142 0.025386 99.918640
9 55 0.000640 0.001031 0.001507 0.002550 0.004502 0.006856 0.009374 0.013243 0.019182 0.028479 0.041018 99.871620
9 56 0.000866 0.001393 0.001999 0.003282 0.005709 0.008839 0.012247 0.017130 0.024008 0.034465 0.048301 99.841759
9 57 0.000509 0.000752 0.001045 0.001823 0.003650 0.006199 0.008778 0.012048 0.016471 0.023408 0.031995 99.893326
9 58 0.000493 0.000677 0.000961 0.001816 0.003744 0.006177 0.008678 0.012326 0.017558 0.025489 0.035241 99.886841
9 59 0.000503 0.000951 0.001416 0.002228 0.004185 0.007579 0.011426 0.015947 0.022269 0.033673 0.049619 99.850204
9 60 0.000423 0.000652 0.000996 0.001925 0.004142 0.007593 0.011570 0.016929 0.024248 0.036145 0.051369 99.844009
9 61 0.002167 0.004209 0.006477 0.009905 0.016150 0.025128 0.034438 0.044896 0.058670 0.081669 0.113350 99.602943
9 62 0.000700 0.001016 0.001526 0.003109 0.007054 0.012879 0.018995 0.026870 0.037085 0.052311 0.070318 99.768135
9 63 0.000316 0.000468 0.000725 0.001508 0.003379 0.006232 0.009805 0.015736 0.025481 0.041363 0.062670 99.832321
9 64 0.000889 0.001656 0.002649 0.004677 0.008913 0.015090 0.022150 0.032469 0.049425 0.076795 0.112511 99.672768
9 65 0.002237 0.003786 0.005410 0.008930 0.016502 0.027287 0.037443 0.048437 0.063262 0.087850 0.120251 99.578598
9 66 0.000485 0.000738 0.001100 0.002119 0.004628 0.008523 0.012907 0.018741 0.027192 0.040790 0.058143 99.824631
9 67 0.000605 0.000935 0.001418 0.002580 0.004914 0.008236 0.012397 0.019134 0.030140 0.048337 0.074782 99.796524
9 68 0.000881 0.001319 0.001951 0.003646 0.007375 0.012658 0.019049 0.029747 0.048505 0.078549 0.119022 99.677292
9 69 0.000568 0.000992 0.001621 0.003098 0.006794 0.013385 0.021683 0.032632 0.049061 0.076114 0.112521 99.681534
9 70 0.000492 0.000696 0.001049 0.002144 0.004862 0.008975 0.013974 0.022209 0.036534 0.060586 0.093496 99.754982
9 71 0.000397 0.000684 0.001109 0.002124 0.004546 0.008805 0.014668 0.023778 0.038743 0.065027 0.103778 99.736336
9 72 0.000708 0.001224 0.001907 0.003474 0.007201 0.013623 0.021883 0.034404 0.055547 0.092919 0.147453 99.619659
9 73 0.000462 0.000717 0.001103 0.002157 0.004747 0.009081 0.014577 0.022909 0.036062 0.058585 0.090536 99.759064
9 74 0.000367 0.000584 0.000905 0.001769 0.003891 0.007667 0.012817 0.020861 0.033830 0.056903 0.091481 99.768921
9 75 0.000651 0.001191 0.001863 0.003298 0.006895 0.013873 0.022911 0.034340 0.050277 0.078119 0.118269 99.668312
9 76 0.000865 0.001446 0.002266 0.004311 0.009166 0.017413 0.027686 0.042797 0.066582 0.106400 0.161766 99.559303
9 77 0.001973 0.002632 0.003744 0.007204 0.014424 0.023512 0.033291 0.049453 0.075836 0.115587 0.166976 99.505363
9 78 0.002648 0.004000 0.005595 0.009610 0.017514 0.028055 0.040148 0.060246 0.093536 0.145414 0.216603 99.376633
9 79 0.001323 0.002080 0.002982 0.005159 0.009724 0.016850 0.025650 0.039656 0.063512 0.105201 0.167967 99.559898
9 80 0.000589 0.000927 0.001436 0.002734 0.005748 0.010884 0.017670 0.028096 0.044900 0.074259 0.117945 99.694809
9 81 0.001103 0.002109 0.003381 0.005602 0.010006 0.017577 0.027534 0.041817 0.064206 0.103820 0.164558 99.558289
9 82 0.001919 0.003103 0.004701 0.008089 0.014097 0.022801 0.034479 0.053733 0.084283 0.133017 0.204891 99.434883
9 83 0.001363 0.002145 0.003051 0.005065 0.009192 0.015873 0.024356 0.036942 0.056818 0.090827 0.142346 99.612022
9 84 0.001574 0.002248 0.003179 0.005700 0.011025 0.018509 0.026943 0.039517 0.059528 0.091488 0.135418 99.604874
9 85 0.001885 0.002619 0.003746 0.007112 0.014570 0.024452 0.035554 0.054029 0.085641 0.132380 0.189187 99.448822
9 86 0.003567 0.006607 0.010843 0.018170 0.029506 0.043387 0.059097 0.081402 0.114545 0.164586 0.235238 99.233047
9 87 0.001502 0.002412 0.003612 0.006414 0.012876 0.023944 0.037635 0.055699 0.081471 0.121414 0.172497 99.480530
9 88 0.002127 0.003237 0.004739 0.008603 0.017281 0.030511 0.045753 0.066935 0.099435 0.148964 0.210987 99.361435
9 89 0.004927 0.008559 0.013716 0.023832 0.042148 0.065815 0.089674 0.119899 0.164433 0.231556 0.316629 98.918816
9 90 0.007176 0.013103 0.018432 0.026916 0.046744 0.079427 0.109461 0.134150 0.166806 0.224568 0.297840 98.875381
9 91 0.003593 0.006293 0.009922 0.016489 0.029348 0.050243 0.074072 0.101557 0.139015 0.199824 0.280201 99.089447
9 92 0.004035 0.008078 0.012644 0.018710 0.030910 0.053935 0.082531 0.114544 0.157844 0.229373 0.327452 98.959938
9 93 0.003560 0.005706 0.008878 0.016214 0.032461 0.057758 0.085619 0.119789 0.168245 0.241412 0.330874 98.929482
9 94 0.002490 0.004228 0.006783 0.012607 0.026274 0.048745 0.074481 0.106509 0.152534 0.220624 0.301959 99.042770
9 95 0.002692 0.004172 0.006413 0.011986 0.024669 0.043893 0.065092 0.094319 0.140387 0.209737 0.295199 99.101440
9 96 0.002538 0.004119 0.006570 0.012405 0.026081 0.048330 0.074827 0.111216 0.166631 0.246841 0.342209 98.958237
9 97 0.002711 0.004222 0.006612 0.012732 0.027480 0.051316 0.078852 0.116110 0.173259 0.257102 0.356885 98.912720
9 98 0.004226 0.006962 0.010888 0.019616 0.039734 0.072291 0.108831 0.152725 0.213691 0.299393 0.398422 98.673225
9 99 0.003030 0.004829 0.007573 0.014050 0.028924 0.052876 0.079986 0.114272 0.164392 0.239384 0.330900 98.959785
9 100 0.003830 0.005931 0.008936 0.016189 0.033084 0.060064 0.089564 0.126104 0.179021 0.257595 0.353197 98.866478
9 101 0.001918 0.003130 0.004995 0.009383 0.019681 0.037698 0.060468 0.091572 0.139013 0.213308 0.309022 99.109818
9 102 0.002824 0.004102 0.006037 0.011077 0.022549 0.039989 0.059049 0.084882 0.125683 0.190284 0.273998 99.179527
9 103 0.002565 0.004749 0.007427 0.012218 0.023329 0.043972 0.068507 0.094828 0.129732 0.188060 0.265654 99.158951
9 104 0.002998 0.005528 0.008343 0.013043 0.023399 0.042618 0.065627 0.090274 0.122185 0.176295 0.251103 99.198593
9 105 0.001032 0.001573 0.002388 0.004485 0.009493 0.017951 0.028329 0.042220 0.062878 0.097436 0.144862 99.587349
9 106 0.002881 0.003692 0.004959 0.008828 0.016611 0.025462 0.034192 0.048361 0.072231 0.107821 0.153023 99.521942
9 107 0.003705 0.005572 0.007679 0.012170 0.020344 0.030345 0.041059 0.057633 0.084870 0.126930 0.183444 99.426254
9 108 0.001563 0.002332 0.003354 0.005925 0.011411 0.018976 0.026887 0.037880 0.055166 0.083009 0.120116 99.633385
9 109 0.001094 0.001739 0.002557 0.004440 0.008736 0.015640 0.023705 0.033842 0.048046 0.070970 0.101267 99.687965
9 110 0.003012 0.004053 0.005328 0.008873 0.015814 0.024010 0.032099 0.044038 0.062988 0.092051 0.128966 99.578766
9 111 0.002621 0.004476 0.006618 0.010212 0.015833 0.022712 0.030319 0.040904 0.056198 0.079681 0.111885 99.618546
9 112 0.001008 0.001568 0.002306 0.003976 0.007499 0.012829 0.018887 0.026489 0.036814 0.053748 0.076443 99.758438
9 113 0.001002 0.001724 0.002417 0.003711 0.006823 0.012354 0.018857 0.025813 0.034126 0.048017 0.066362 99.778793
9 114 0.001584 0.002194 0.002933 0.004786 0.008299 0.012536 0.016734 0.022819 0.032335 0.047843 0.068955 99.778976
9 115 0.001193 0.001841 0.002574 0.004050 0.006775 0.010496 0.014651 0.020307 0.028207 0.040954 0.058775 99.810181
9 116 0.000860 0.001210 0.001649 0.002794 0.005120 0.007956 0.010711 0.014498 0.019993 0.028777 0.040512 99.865921
9 117 0.000610 0.000937 0.001317 0.002180 0.003989 0.006563 0.009437 0.013278 0.018691 0.027662 0.040100 99.875237
9 118 0.000623 0.000921 0.001279 0.002171 0.003979 0.006413 0.009041 0.012938 0.018954 0.029306 0.044400 99.869972
9 119 0.000527 0.000914 0.001336 0.002086 0.003571 0.005960 0.008977 0.013267 0.019192 0.029546 0.045282 99.869339
9 120 0.000464 0.000673 0.000924 0.001600 0.003004 0.004889 0.006957 0.010204 0.015177 0.023682 0.035920 99.896507
9 121 0.000341 0.000508 0.000722 0.001318 0.002617 0.004412 0.006419 0.009699 0.015141 0.024958 0.039658 99.894211
9 122 0.000438 0.000830 0.001300 0.002105 0.003584 0.005894 0.008788 0.013191 0.019657 0.031516 0.050278 99.862411
9 123 0.000327 0.000518 0.000791 0.001519 0.003297 0.006283 0.010129 0.016143 0.024856 0.039940 0.061606 99.834595
9 124 0.000242 0.000382 0.000582 0.001145 0.002678 0.005651 0.009729 0.016570 0.028692 0.052338 0.087960 99.794037
9 125 0.000304 0.000466 0.000704 0.001396 0.003080 0.005953 0.009779 0.016574 0.028671 0.051844 0.088087 99.793144
9 126 0.000205 0.000415 0.000712 0.001304 0.002729 0.005844 0.010854 0.018914 0.031553 0.056154 0.096369 99.774948
9 127 0.000470 0.000748 0.001189 0.002475 0.005855 0.012348 0.021435 0.036450 0.060560 0.099489 0.151919 99.607063
9 128 0.000434 0.000775 0.001294 0.002570 0.005476 0.011493 0.021559 0.040805 0.076483 0.145156 0.258274 99.435684
9 129 0.000473 0.001048 0.001817 0.003064 0.005454 0.010927 0.020594 0.037498 0.065241 0.121234 0.223782 99.508873
9 130 0.000309 0.000469 0.000724 0.001531 0.003384 0.006758 0.011901 0.022052 0.040903 0.077179 0.136772 99.698013
9 131 0.000526 0.001019 0.001855 0.004001 0.008974 0.019370 0.036487 0.067443 0.119464 0.213071 0.367075 99.160713
9 132 0.000339 0.000706 0.001279 0.002560 0.005576 0.013889 0.032933 0.080016 0.190884 0.451330 0.980650 98.239838
9 133 0.000283 0.000465 0.000754 0.001598 0.003499 0.007410 0.014499 0.031104 0.068488 0.155461 0.336559 99.379875
9 134 0.000241 0.000397 0.000654 0.001483 0.003459 0.007646 0.015279 0.032793 0.070363 0.152084 0.307734 99.407867
9 135 0.001080 0.002892 0.006415 0.013356 0.028945 0.071981 0.171384 0.386897 0.804569 1.593691 2.903584 94.015205
9 136 0.000356 0.000780 0.001627 0.003976 0.011409 0.035426 0.101794 0.287560 0.765177 1.910560 4.084803 92.796532
9 137 0.000237 0.000422 0.000717 0.001561 0.003528 0.007941 0.017011 0.039123 0.091194 0.221144 0.521054 99.096069
9 138 0.001233 0.002689 0.005383 0.011954 0.025722 0.056408 0.121644 0.275682 0.609471 1.282194 2.484052 95.123566
9 139 0.003709 0.014033 0.046316 0.128626 0.367022 1.029327 2.426873 4.629394 7.442886 10.622485 13.234557 60.054771
9 140 0.000939 0.002087 0.004595 0.012714 0.040552 0.120371 0.309023 0.780473 1.876572 3.996640 7.056737 85.799301
9 141 0.000618 0.001514 0.003200 0.007182 0.017310 0.044927 0.113211 0.290412 0.728537 1.746540 3.690517 93.356026
9 142 0.007656 0.028039 0.099962 0.320703 0.956219 2.326779 4.568656 7.490237 10.630399 13.122818 13.979608 46.468918
9 143 0.005789 0.013088 0.033737 0.108532 0.386121 1.081649 2.385108 4.686780 8.172637 11.905668 14.072086 57.148808
9 144 0.000782 0.001680 0.003258 0.007557 0.020795 0.055909 0.132908 0.312531 0.743879 1.713567 3.472843 93.534294
9 145 0.007720 0.021884 0.052792 0.118439 0.299455 0.731658 1.498986 2.695835 4.515999 7.023472 9.533708 73.500053
9 146 0.049427 0.150674 0.378158 0.856671 1.912174 3.707474 5.878468 7.936375 9.656065 10.889276 11.161375 47.423862
9 147 0.006863 0.013324 0.028339 0.080985 0.265723 0.676872 1.362292 2.543295 4.456133 6.880090 9.049301 74.636780
9 148 0.002709 0.005770 0.011962 0.029797 0.084608 0.210121 0.434734 0.835332 1.521832 2.614890 4.054055 90.194199
9 149 0.098847 0.242250 0.476713 0.856736 1.463552 2.228369 3.092455 4.109001 5.367172 6.736223 7.935115 67.393562
9 150 0.016509 0.034603 0.070824 0.166723 0.444846 1.033817 1.921455 3.118905 4.680093 6.605959 8.355654 73.550613
9 151 0.005797 0.009176 0.014888 0.033143 0.083334 0.173627 0.305097 0.544322 0.986335 1.716957 2.695021 93.432304
9 152 0.012509 0.024540 0.048086 0.103987 0.220466 0.386098 0.593137 0.916372 1.440668 2.250194 3.314903 90.689041
9 153 0.035506 0.089156 0.133705 0.183813 0.349451 0.763184 1.355978 1.959542 2.660105 3.706334 4.853208 83.910019
9 154 0.006216 0.009094 0.014518 0.033183 0.085278 0.182927 0.312144 0.518737 0.887109 1.551543 2.478478 93.920769
9 155 0.002923 0.006153 0.011425 0.021713 0.044352 0.091978 0.168602 0.280446 0.434655 0.687068 1.065248 97.185440
9 156 0.003191 0.004766 0.007905 0.017641 0.041946 0.083898 0.143529 0.248476 0.436041 0.758386 1.232473 97.021751
9 157 0.002443 0.003650 0.006272 0.014961 0.037454 0.076960 0.133692 0.233644 0.408420 0.698371 1.108531 97.275604
9 158 0.001355 0.002730 0.004641 0.008794 0.020114 0.044519 0.078305 0.122734 0.189932 0.313120 0.500044 98.713715
9 159 0.000885 0.001433 0.002328 0.004673 0.009999 0.019944 0.034263 0.056819 0.092277 0.156379 0.258191 99.362808
9 160 0.000622 0.000991 0.001611 0.003318 0.007090 0.013579 0.023021 0.039358 0.066891 0.117459 0.201558 99.524506
9 161 0.001182 0.001778 0.002792 0.005925 0.013805 0.028198 0.048973 0.085828 0.151864 0.274669 0.471675 98.913315
9 162 0.000583 0.000995 0.001806 0.004192 0.010370 0.022302 0.040627 0.073884 0.135797 0.255574 0.449140 99.004730
9 163 0.002709 0.004754 0.007532 0.014090 0.029863 0.062739 0.111961 0.183227 0.286574 0.469473 0.761094 98.065987
9 164 0.001795 0.002943 0.004914 0.010429 0.024455 0.054354 0.104146 0.193330 0.351425 0.659585 1.185298 97.407326
9 165 0.002540 0.004939 0.008852 0.017730 0.038567 0.084428 0.162204 0.289576 0.490103 0.860642 1.487113 96.553307
9 166 0.002872 0.005502 0.009924 0.019942 0.041176 0.087839 0.170127 0.312297 0.540392 0.982367 1.782543 96.045021
9 167 0.004358 0.006996 0.012281 0.029984 0.078393 0.175433 0.319350 0.586585 1.132976 2.352998 4.637667 90.662979
9 168 0.010988 0.022687 0.044689 0.111753 0.354975 0.972378 2.110752 4.230932 8.019149 13.310663 16.548120 54.262913
9 169 0.003946 0.007267 0.015124 0.043610 0.171525 0.564023 1.509367 3.841305 9.333732 18.412941 22.907690 43.189468
9 170 0.001807 0.004919 0.012325 0.030515 0.086643 0.225800 0.529340 1.299308 3.725233 10.370836 19.605604 64.107666
9 171 0.096880 0.220952 0.506851 1.743403 6.853816 16.357031 19.933315 17.058081 13.047356 9.270464 5.498325 9.413529
9 172 0.066064 0.251903 0.696921 2.200769 8.256541 21.961227 27.679781 17.843252 8.701862 4.629506 2.414711 5.297461
9 173 0.003355 0.006829 0.015321 0.043529 0.153139 0.655109 2.926260 11.279914 26.029543 29.066637 16.586409 13.233953
9 174 0.025541 0.089023 0.242879 0.764638 3.326155 12.984416 25.199377 23.732931 14.600757 8.184142 3.974584 6.875555
9 175 2.210597 15.728992 31.910164 22.524757 11.401693 5.787479 2.806294 1.337130 0.769493 0.534647 0.418116 4.570636
9 176 0.107471 0.402395 1.034063 2.504398 7.415859 19.395088 27.413807 19.961315 9.764688 4.818884 2.408505 4.773528
9 177 0.006598 0.011244 0.024628 0.099349 0.476324 1.765734 5.369723 14.374176 26.621941 25.012865 12.584188 13.653228
9 178 1.143407 2.191625 3.539895 7.071838 14.597067 20.035740 16.736713 11.110080 7.215100 4.676537 2.853011 8.828982
9 179 0.413706 2.603748 7.986403 13.239572 16.619652 16.825480 13.790149 9.430856 6.004879 3.657623 2.233937 7.193998
9 180 0.004437 0.011456 0.033169 0.129807 0.654262 2.719793 7.402776 13.699080 18.270924 18.801420 14.288425 23.984449
9 181 0.002713 0.007776 0.021445 0.071939 0.282855 0.875810 2.104545 4.420413 8.326841 13.194365 16.302496 54.388802
9 182 0.074122 0.252118 0.727679 1.693330 3.165105 4.777846 6.495236 8.359002 10.121697 11.186581 11.243402 41.903881
9 183 0.006940 0.019827 0.062575 0.224891 0.803847 2.258188 4.909039 8.600529 11.910415 13.535830 13.077240 44.590683
9 184 0.000645 0.001286 0.002445 0.006082 0.017391 0.050405 0.139319 0.411498 1.216218 3.092239 5.998825 89.063652
9 185 0.000955 0.002587 0.005646 0.012353 0.028119 0.070434 0.168080 0.374673 0.758791 1.409267 2.384530 94.784561
9 186 0.001254 0.002786 0.006128 0.015438 0.040387 0.102376 0.235161 0.521226 1.058876 1.889992 2.957145 93.169228
9 187 0.000367 0.000736 0.001435 0.003373 0.008754 0.023542 0.060382 0.159227 0.409682 0.976924 2.006065 96.349510
[truncated: 7,651,368 more chars]
