# Supplementary material for: Force-Generation by the Trans-Envelope Tol-Pal System
Source: Front Microbiol. 2022 Mar 3;13:852176. doi: 10.3389/fmicb.2022.852176 (PMC8928145; doi:10.3389/fmicb.2022.852176)
Supplement: Supplementary file 2 [file Data_Sheet_2.ZIP › Supplementary-RaptorX/TolQ(A)-TolR(B).all_in_one/688448A_688448B.epad_prob_phylogenic]

0 1 0.000000 0.000000 0.000000 0.000000 0.000000 0.000000 0.000000 0.000000 0.000000 0.000000 0.000000 0.000000
0 2 1.392658 10.463598 6.254768 7.389323 3.978582 3.326026 2.311822 1.277196 0.705759 0.661694 0.331811 61.906761
0 3 1.122131 12.029516 7.209022 6.758279 3.774333 6.413342 7.550764 5.942822 2.807706 1.898305 0.974290 43.519489
0 4 0.688001 5.516437 3.054510 4.082529 3.696422 7.578042 8.696441 7.978382 5.258430 5.296260 3.249812 44.904736
0 5 0.353814 3.687390 2.164119 3.204244 4.646635 10.450239 10.557553 8.766731 5.913197 6.835612 5.419402 38.001060
0 6 0.104524 0.354827 0.477701 1.026376 1.988244 5.702132 10.841140 7.734778 6.191730 5.567957 6.060363 53.950226
0 7 0.288485 0.609451 0.692122 1.334803 2.333442 5.237561 10.225177 7.561268 6.957439 6.302509 6.876342 51.581402
0 8 0.172833 0.400356 0.549535 1.148737 1.859490 3.911007 8.879791 7.472078 7.217296 6.657185 8.079961 53.651733
0 9 0.184304 0.288828 0.414721 0.832643 1.058558 1.880974 4.509811 4.350147 5.075207 5.213255 7.061816 69.129738
0 10 0.236089 0.413252 0.606041 0.985584 1.156080 1.782932 3.976616 3.758096 4.485124 4.708318 6.916276 70.975586
0 11 0.233603 0.427000 0.605629 0.951220 1.332787 2.214421 4.932534 4.495443 5.264576 5.262944 7.168180 67.111656
0 12 0.086047 0.152994 0.223643 0.343234 0.505959 0.773025 1.101543 1.506972 2.037562 2.794553 3.663722 86.810745
0 13 0.039143 0.069285 0.101537 0.157183 0.235723 0.364040 0.529981 0.747138 1.052992 1.513469 2.091217 93.098297
0 14 0.026420 0.050162 0.075869 0.112768 0.157816 0.238232 0.345659 0.475201 0.642695 0.916751 1.306315 95.652107
0 15 0.019539 0.035816 0.054078 0.083689 0.124909 0.199762 0.302354 0.430465 0.598671 0.870204 1.249773 96.030739
0 16 0.029508 0.054680 0.086368 0.145383 0.242653 0.417839 0.656827 0.967526 1.405924 2.082779 2.963070 90.947441
0 17 0.025102 0.046766 0.072769 0.119316 0.193218 0.326204 0.509881 0.760287 1.138100 1.751244 2.588037 92.469070
0 18 0.008270 0.015445 0.024646 0.041298 0.065383 0.110441 0.177931 0.274395 0.418252 0.667789 1.047377 97.148773
0 19 0.009767 0.017766 0.028662 0.050502 0.087769 0.161044 0.278362 0.455532 0.726121 1.164953 1.788357 95.231163
0 20 0.017642 0.035073 0.060347 0.110012 0.200196 0.376943 0.648049 1.045531 1.662409 2.629747 3.915630 89.298424
0 21 0.008447 0.016032 0.025970 0.045342 0.078935 0.143916 0.241836 0.387007 0.623998 1.043692 1.678346 95.706474
0 22 0.004241 0.007251 0.011499 0.020506 0.034408 0.060582 0.103492 0.171737 0.279041 0.465283 0.756180 98.085777
0 23 0.009856 0.017888 0.029157 0.052201 0.092717 0.172308 0.298953 0.489657 0.781326 1.247189 1.897802 94.910942
0 24 0.005691 0.011105 0.018859 0.032993 0.059576 0.109533 0.179885 0.289362 0.472007 0.776003 1.203381 96.841606
0 25 0.003129 0.005231 0.008187 0.014325 0.025401 0.043664 0.067088 0.103776 0.164282 0.267018 0.417455 98.880440
0 26 0.001738 0.002911 0.004648 0.008337 0.015346 0.028006 0.045724 0.073958 0.120040 0.198294 0.314026 99.186974
0 27 0.004588 0.007535 0.011725 0.020839 0.038829 0.069412 0.108332 0.167345 0.263120 0.417676 0.628345 98.262253
0 28 0.005254 0.010279 0.016960 0.027179 0.043617 0.072982 0.110793 0.162541 0.237983 0.362130 0.540801 98.409477
0 29 0.003290 0.005400 0.008069 0.013174 0.021930 0.036208 0.053320 0.077337 0.112844 0.171739 0.256282 99.240402
0 30 0.002449 0.003949 0.005919 0.010062 0.018206 0.032410 0.050397 0.076246 0.115623 0.180521 0.271381 99.232841
0 31 0.003453 0.005878 0.009173 0.015393 0.026506 0.044964 0.067962 0.100658 0.149243 0.226408 0.332146 99.018219
0 32 0.005656 0.009216 0.013174 0.020172 0.032111 0.050400 0.069851 0.094395 0.129491 0.186545 0.263504 99.125488
0 33 0.004017 0.007577 0.011654 0.017136 0.026146 0.042170 0.061067 0.082730 0.110592 0.157696 0.224744 99.254471
0 34 0.003184 0.005801 0.008961 0.013886 0.022629 0.038638 0.058341 0.081415 0.110615 0.158848 0.225930 99.271759
0 35 0.004319 0.007894 0.012055 0.017927 0.027728 0.044816 0.064571 0.086411 0.113233 0.157418 0.218418 99.245216
0 36 0.007407 0.012686 0.018322 0.026206 0.038037 0.055902 0.074282 0.093687 0.117367 0.155428 0.206438 99.194244
0 37 0.007131 0.012476 0.018052 0.025679 0.037732 0.056713 0.076454 0.096399 0.119968 0.157398 0.206196 99.185799
0 38 0.005289 0.009100 0.013082 0.019119 0.029690 0.047119 0.066203 0.086485 0.111423 0.150434 0.200565 99.261490
0 39 0.006590 0.011311 0.016129 0.022742 0.033040 0.049386 0.066955 0.085014 0.106314 0.140030 0.184887 99.277603
0 40 0.007180 0.012981 0.018602 0.025271 0.035754 0.053644 0.072779 0.090592 0.110125 0.143049 0.188835 99.241188
0 41 0.005335 0.010271 0.015730 0.022089 0.031889 0.049230 0.069211 0.088469 0.109303 0.142948 0.188977 99.266548
0 42 0.006750 0.010992 0.015115 0.021376 0.031249 0.045702 0.060404 0.075779 0.094411 0.123229 0.161006 99.353989
0 43 0.006409 0.010034 0.013551 0.019402 0.029121 0.042978 0.056528 0.070666 0.088051 0.114483 0.147826 99.400948
0 44 0.005711 0.008960 0.012216 0.017865 0.027538 0.041196 0.054566 0.069267 0.088215 0.116412 0.151121 99.406929
0 45 0.006095 0.009490 0.012807 0.018420 0.027454 0.039614 0.050990 0.063274 0.079059 0.103047 0.133252 99.456497
0 46 0.004065 0.006911 0.009851 0.014162 0.021312 0.032171 0.043093 0.054020 0.067492 0.088844 0.116396 99.541679
0 47 0.003846 0.006241 0.008766 0.012792 0.019464 0.029554 0.040140 0.051265 0.064535 0.084791 0.110633 99.567970
0 48 0.003927 0.006230 0.008510 0.012408 0.019269 0.029474 0.039817 0.051095 0.065591 0.087862 0.115867 99.559952
0 49 0.004116 0.006661 0.009208 0.013382 0.020478 0.030832 0.041025 0.051728 0.065415 0.086651 0.113610 99.556892
0 50 0.004153 0.006584 0.009091 0.013440 0.020830 0.031401 0.041748 0.052567 0.066150 0.087176 0.113925 99.552933
0 51 0.002354 0.004018 0.006039 0.009498 0.015814 0.025949 0.037133 0.049172 0.064303 0.088034 0.118871 99.578819
0 52 0.003582 0.005744 0.008088 0.012314 0.019860 0.031272 0.043423 0.057358 0.075650 0.103507 0.139360 99.499847
0 53 0.005030 0.007833 0.010697 0.015901 0.024586 0.036516 0.047968 0.060392 0.076350 0.100644 0.131497 99.482590
0 54 0.003711 0.006363 0.009291 0.013984 0.022366 0.035402 0.048536 0.061182 0.076225 0.099849 0.129646 99.493446
0 55 0.002075 0.003500 0.005430 0.009134 0.016443 0.028253 0.041588 0.056599 0.075472 0.104313 0.141140 99.516060
0 56 0.007008 0.010489 0.013972 0.020445 0.031013 0.045534 0.059906 0.076031 0.095976 0.125413 0.162435 99.351776
0 57 0.007188 0.010667 0.014212 0.020881 0.031666 0.045463 0.057988 0.071758 0.089127 0.114860 0.146351 99.389839
0 58 0.005791 0.008823 0.012113 0.018182 0.028479 0.042574 0.056028 0.070557 0.088788 0.115900 0.148370 99.404404
0 59 0.005590 0.009834 0.014024 0.019493 0.028448 0.043272 0.058678 0.073233 0.089943 0.117643 0.153781 99.386063
0 60 0.006823 0.010968 0.015306 0.022746 0.035708 0.054730 0.072175 0.087623 0.104363 0.130489 0.162041 99.297028
0 61 0.007921 0.013529 0.019237 0.027714 0.041570 0.062041 0.081601 0.100148 0.121987 0.156097 0.197377 99.170776
0 62 0.013409 0.019566 0.025380 0.037400 0.057106 0.077231 0.090082 0.103187 0.121736 0.151773 0.187524 99.115601
0 63 0.005075 0.009032 0.014033 0.022225 0.036265 0.056707 0.077892 0.100010 0.125635 0.160876 0.201763 99.190483
0 64 0.002313 0.004140 0.006628 0.011412 0.021992 0.040858 0.062896 0.087008 0.117058 0.161837 0.214281 99.269577
0 65 0.009414 0.015685 0.021899 0.031308 0.047134 0.070992 0.094996 0.119798 0.149483 0.193835 0.248497 98.996964
0 66 0.007835 0.013711 0.019970 0.029018 0.044626 0.067924 0.090016 0.110884 0.136823 0.177915 0.228266 99.073013
0 67 0.005354 0.009098 0.013433 0.020556 0.033913 0.055836 0.079535 0.103449 0.131351 0.172755 0.222637 99.152084
0 68 0.006644 0.010510 0.015039 0.023640 0.040075 0.063931 0.087285 0.112067 0.143526 0.189388 0.242746 99.065147
0 69 0.015827 0.025298 0.034208 0.047059 0.066689 0.092295 0.114952 0.137128 0.163122 0.200927 0.245501 98.856995
0 70 0.016361 0.024820 0.033508 0.047609 0.069433 0.096220 0.118882 0.140894 0.167003 0.204750 0.248216 98.832306
0 71 0.017494 0.029689 0.040976 0.054420 0.074613 0.103843 0.130431 0.153066 0.178107 0.217329 0.265120 98.734917
0 72 0.022337 0.036427 0.049025 0.064431 0.085108 0.113692 0.140237 0.164837 0.191816 0.231806 0.280922 98.619362
0 73 0.014843 0.024269 0.034166 0.048250 0.070735 0.103745 0.135137 0.163266 0.193198 0.237768 0.290103 98.684517
0 74 0.014813 0.024941 0.035409 0.049408 0.071274 0.103971 0.135855 0.165296 0.198039 0.247487 0.307277 98.646233
0 75 0.015884 0.028929 0.041952 0.055803 0.076432 0.110465 0.144673 0.174228 0.205591 0.255499 0.318050 98.572495
0 76 0.017152 0.028097 0.039589 0.056285 0.082167 0.118469 0.152406 0.185536 0.224457 0.282779 0.353726 98.459335
0 77 0.015180 0.021809 0.029289 0.045076 0.072549 0.108295 0.142155 0.182052 0.233895 0.302428 0.377763 98.469505
0 78 0.008344 0.013145 0.019326 0.031850 0.055142 0.088257 0.122252 0.163224 0.217868 0.292100 0.375291 98.613205
0 79 0.011250 0.018442 0.026232 0.039537 0.062776 0.096775 0.132095 0.172152 0.222775 0.295183 0.382878 98.539909
0 80 0.010645 0.019541 0.029460 0.043286 0.065941 0.099737 0.134351 0.171044 0.218019 0.288730 0.377171 98.542076
0 81 0.003068 0.005835 0.009667 0.016394 0.030400 0.056641 0.089456 0.126855 0.173746 0.245664 0.337774 98.904503
0 82 0.002704 0.004703 0.007608 0.013616 0.026532 0.049141 0.076635 0.110465 0.156577 0.227086 0.316055 99.008873
0 83 0.010322 0.017443 0.024788 0.036402 0.055566 0.083237 0.111719 0.144797 0.189366 0.256011 0.341541 98.728813
0 84 0.008889 0.014610 0.021145 0.032658 0.053183 0.083385 0.114110 0.148743 0.195001 0.263479 0.347802 98.716995
0 85 0.003407 0.005375 0.008261 0.014826 0.029081 0.053076 0.081351 0.116328 0.163772 0.232827 0.315513 98.976181
0 86 0.005593 0.009471 0.014257 0.022943 0.039355 0.065476 0.094387 0.127861 0.173065 0.241282 0.327292 98.879021
0 87 0.010596 0.018505 0.027228 0.040147 0.061390 0.093498 0.126624 0.160687 0.202670 0.265250 0.344244 98.649162
0 88 0.006987 0.012090 0.018040 0.027745 0.046532 0.079082 0.115366 0.152426 0.197797 0.267377 0.353479 98.723076
0 89 0.008038 0.013974 0.020785 0.031826 0.053031 0.088302 0.125574 0.162764 0.209463 0.280817 0.366788 98.638634
0 90 0.016842 0.029717 0.041529 0.056477 0.082529 0.126487 0.169519 0.205689 0.246758 0.313865 0.398725 98.311859
0 91 0.014358 0.026657 0.040086 0.056434 0.084339 0.132954 0.181836 0.219961 0.259693 0.326399 0.410017 98.247269
0 92 0.017742 0.033335 0.047326 0.061136 0.085903 0.133485 0.183068 0.221303 0.260334 0.325661 0.407545 98.223160
0 93 0.021918 0.037819 0.052122 0.068947 0.096689 0.142289 0.184097 0.214571 0.245976 0.299712 0.365992 98.269867
0 94 0.020683 0.037698 0.054397 0.071897 0.098072 0.139097 0.175297 0.201443 0.229461 0.276692 0.334391 98.360870
0 95 0.025681 0.040436 0.052542 0.069282 0.095920 0.132845 0.163051 0.187315 0.214851 0.257834 0.307230 98.453018
0 96 0.021769 0.035750 0.048962 0.066290 0.091880 0.126942 0.156227 0.180296 0.207855 0.250068 0.298578 98.515388
0 97 0.021091 0.033528 0.044516 0.060118 0.085265 0.120662 0.150685 0.175751 0.204650 0.248284 0.297778 98.557671
0 98 0.020247 0.032776 0.045335 0.062606 0.088450 0.124092 0.154808 0.180644 0.209538 0.253105 0.303287 98.525108
0 99 0.020904 0.033418 0.044841 0.060935 0.086549 0.122928 0.154099 0.180104 0.210066 0.255631 0.307585 98.522942
0 100 0.020042 0.032755 0.044341 0.059575 0.083447 0.119001 0.150886 0.177811 0.208862 0.256717 0.312801 98.533760
0 101 0.017070 0.028316 0.039501 0.054469 0.077657 0.112159 0.144173 0.172280 0.204357 0.252575 0.309142 98.588303
0 102 0.017768 0.027835 0.036641 0.050332 0.073848 0.108460 0.139270 0.166611 0.199760 0.250082 0.308499 98.620895
0 103 0.010481 0.018751 0.027614 0.039309 0.059325 0.092655 0.126769 0.157994 0.194960 0.251942 0.320146 98.700050
0 104 0.009488 0.016472 0.023750 0.033967 0.052002 0.082711 0.115182 0.146159 0.183039 0.240406 0.311328 98.785492
0 105 0.008047 0.013105 0.018836 0.028289 0.044609 0.069678 0.095865 0.123394 0.157499 0.208114 0.270078 98.962486
0 106 0.007347 0.010987 0.015310 0.024105 0.039990 0.061844 0.083356 0.108928 0.144641 0.195496 0.254523 99.053474
0 107 0.003985 0.006544 0.009636 0.015361 0.026469 0.044265 0.063998 0.087248 0.119482 0.168528 0.228956 99.225525
0 108 0.006542 0.010195 0.014229 0.021580 0.034273 0.052943 0.072370 0.094742 0.124344 0.168960 0.225242 99.174583
0 109 0.006840 0.011630 0.016799 0.024585 0.037750 0.057745 0.078226 0.099391 0.125756 0.165993 0.216755 99.158531
0 110 0.005599 0.008996 0.012400 0.018244 0.029266 0.046738 0.064807 0.084323 0.110206 0.150907 0.202077 99.266441
0 111 0.002939 0.005014 0.007475 0.011755 0.020122 0.034595 0.051491 0.070876 0.096278 0.136059 0.186705 99.376694
0 112 0.006185 0.010213 0.014265 0.020632 0.031411 0.048224 0.065714 0.084327 0.107882 0.145476 0.194722 99.270950
0 113 0.005790 0.010392 0.015112 0.021370 0.032177 0.050517 0.069686 0.087736 0.109329 0.146779 0.198304 99.252800
0 114 0.004804 0.007661 0.010683 0.016025 0.025954 0.042403 0.060262 0.079655 0.104114 0.142972 0.192694 99.312767
0 115 0.004709 0.007815 0.011043 0.016334 0.025995 0.042160 0.060049 0.080199 0.106361 0.147885 0.201599 99.295853
0 116 0.007394 0.012312 0.017436 0.025234 0.037952 0.057862 0.078859 0.101707 0.130773 0.177163 0.238654 99.114647
0 117 0.006100 0.010985 0.016509 0.024345 0.037749 0.060683 0.085905 0.111964 0.144533 0.198270 0.270871 99.032089
0 118 0.003835 0.006840 0.010487 0.016317 0.027567 0.048860 0.075018 0.103762 0.138684 0.195339 0.270772 99.102524
0 119 0.005680 0.010752 0.016808 0.024939 0.038743 0.063987 0.094061 0.126914 0.166718 0.230085 0.314551 98.906761
0 120 0.010135 0.017636 0.026015 0.038206 0.058359 0.091540 0.127614 0.165353 0.210698 0.282946 0.377921 98.593582
0 121 0.010641 0.019321 0.028876 0.042227 0.065067 0.102951 0.142198 0.180988 0.228320 0.304076 0.401320 98.474014
0 122 0.004794 0.009295 0.015283 0.024472 0.042877 0.079124 0.123060 0.165985 0.211666 0.285037 0.378268 98.660141
0 123 0.015696 0.025982 0.036679 0.053470 0.081538 0.121823 0.159481 0.197311 0.243020 0.311708 0.394766 98.358521
0 124 0.024680 0.043457 0.063559 0.087484 0.119743 0.165443 0.207540 0.246227 0.289955 0.360069 0.449022 97.942818
0 125 0.021904 0.038614 0.054337 0.073285 0.104372 0.153568 0.201620 0.247521 0.302008 0.386803 0.491425 97.924545
0 126 0.008634 0.016536 0.026873 0.041317 0.067435 0.115478 0.169603 0.221092 0.277383 0.370182 0.491162 98.194298
0 127 0.025668 0.041179 0.056081 0.079870 0.118312 0.169490 0.215735 0.266883 0.334218 0.433882 0.554759 97.703926
0 128 0.012649 0.023507 0.038197 0.061578 0.101320 0.162679 0.229862 0.308570 0.410905 0.559256 0.739119 97.352356
0 129 0.003937 0.007309 0.012200 0.021429 0.040920 0.077625 0.125194 0.185768 0.269708 0.400289 0.566018 98.289612
0 130 0.006921 0.010898 0.016492 0.028577 0.050789 0.082820 0.118034 0.166491 0.237171 0.342577 0.474915 98.464310
0 131 0.011406 0.019864 0.030296 0.048476 0.079869 0.127369 0.179404 0.245229 0.337470 0.476624 0.651937 97.792061
0 132 0.005156 0.009698 0.016190 0.028297 0.053364 0.100308 0.161894 0.245837 0.372036 0.573223 0.834447 97.599548
0 133 0.004518 0.007303 0.011121 0.019338 0.035684 0.063187 0.097773 0.148144 0.225620 0.347950 0.508703 98.530663
0 134 0.006451 0.010604 0.015946 0.026142 0.043573 0.070284 0.100740 0.141612 0.200711 0.295001 0.423582 98.665359
0 135 0.004406 0.008444 0.014001 0.023556 0.042004 0.076284 0.121787 0.185234 0.282809 0.442212 0.658330 98.140938
0 136 0.003958 0.006700 0.010275 0.017466 0.032399 0.060578 0.099487 0.156560 0.245418 0.389376 0.583002 98.394783
0 137 0.003188 0.005487 0.008257 0.013293 0.022657 0.039277 0.060165 0.088473 0.131291 0.205245 0.313365 99.109299
0 138 0.003331 0.006027 0.009428 0.015131 0.025408 0.044474 0.070039 0.105795 0.159950 0.251990 0.384696 98.923729
0 139 0.002621 0.005039 0.008400 0.014347 0.026484 0.051171 0.087471 0.141520 0.227182 0.372528 0.580508 98.482727
0 140 0.002505 0.004167 0.006362 0.010891 0.019473 0.034327 0.054212 0.084728 0.133188 0.213836 0.329517 99.106796
0 141 0.001433 0.002627 0.004272 0.007296 0.013078 0.024091 0.039510 0.061675 0.095291 0.153936 0.241988 99.354805
0 142 0.001670 0.003040 0.005086 0.009091 0.017267 0.033457 0.057381 0.094574 0.155358 0.260348 0.414239 98.948494
0 143 0.002708 0.004539 0.006962 0.011872 0.021468 0.038413 0.061360 0.096998 0.154699 0.250491 0.386352 98.964134
0 144 0.001682 0.002983 0.004756 0.008132 0.014641 0.026925 0.043562 0.067054 0.102491 0.164732 0.258267 99.304779
0 145 0.002047 0.003720 0.006070 0.010589 0.019985 0.038835 0.065667 0.104755 0.166962 0.275300 0.433129 98.872940
0 146 0.005713 0.010182 0.016163 0.027029 0.048212 0.087040 0.136977 0.205863 0.311744 0.484376 0.721415 97.945290
0 147 0.006291 0.010907 0.017336 0.029848 0.054376 0.095799 0.145781 0.215369 0.323767 0.493121 0.711104 97.896309
0 148 0.003153 0.005950 0.010065 0.018266 0.037079 0.077790 0.135546 0.211062 0.319197 0.495244 0.724170 97.962479
0 149 0.014551 0.027007 0.043923 0.074198 0.136147 0.245908 0.373691 0.523731 0.734105 1.048917 1.417679 95.360146
0 150 0.034998 0.067349 0.103772 0.153894 0.238837 0.374063 0.510920 0.655673 0.848570 1.128521 1.451421 94.431984
0 151 0.012795 0.024154 0.039532 0.067700 0.131601 0.257945 0.412052 0.577180 0.779930 1.069397 1.381311 95.246407
0 152 0.028405 0.053050 0.084566 0.142954 0.278535 0.515759 0.747459 0.950013 1.198368 1.554332 1.903629 92.542931
0 153 0.145356 0.292305 0.424190 0.552706 0.745735 1.053663 1.293259 1.427808 1.564399 1.798397 2.058829 88.643356
0 154 0.115824 0.202996 0.277473 0.377701 0.550094 0.807919 1.011826 1.150349 1.298770 1.527816 1.764597 90.914635
0 155 0.042810 0.083627 0.137650 0.222334 0.392701 0.672760 0.932678 1.127293 1.320129 1.584631 1.837080 91.646301
0 156 0.284398 0.361720 0.424508 0.601615 0.866283 1.105234 1.226926 1.356578 1.542144 1.739970 1.879852 88.610771
0 157 0.323629 0.508338 0.629532 0.801781 1.054313 1.314872 1.406849 1.431414 1.511950 1.660091 1.792106 87.565132
0 158 0.140987 0.289698 0.432400 0.553317 0.736252 1.041850 1.287242 1.411586 1.520623 1.715193 1.925751 88.945099
0 159 0.185880 0.326202 0.450257 0.585972 0.787869 1.102631 1.364007 1.532048 1.680030 1.885872 2.094986 88.004250
0 160 0.155487 0.283520 0.408083 0.547165 0.759418 1.098350 1.393898 1.589524 1.766625 2.025333 2.298059 87.674538
0 161 0.207309 0.359028 0.479382 0.617021 0.856799 1.243103 1.550803 1.748224 1.967667 2.291505 2.601450 86.077713
0 162 0.190235 0.344360 0.482810 0.648649 0.922431 1.348775 1.696179 1.910951 2.111516 2.397566 2.665199 85.281326
0 163 0.219744 0.435589 0.632345 0.798996 1.064609 1.585596 2.038971 2.252277 2.405401 2.705898 3.023280 82.837296
0 164 0.385753 0.668397 0.869934 1.077156 1.396762 1.896648 2.247109 2.399413 2.533395 2.772171 3.000171 80.753098
0 165 0.304375 0.576342 0.798303 1.002410 1.308774 1.799785 2.150681 2.301575 2.452974 2.720943 2.993318 81.590523
0 166 0.126309 0.244499 0.381579 0.564886 0.879624 1.400673 1.876789 2.202434 2.513931 2.952003 3.357824 83.499451
0 167 0.332862 0.503384 0.657516 0.934986 1.363946 1.863598 2.189562 2.443240 2.765066 3.165312 3.489286 80.291245
0 168 0.313735 0.509387 0.685582 0.957692 1.349834 1.800698 2.098453 2.340050 2.646584 3.006029 3.302103 80.989853
0 169 0.092040 0.149130 0.227163 0.399243 0.740216 1.205961 1.602833 1.981399 2.433412 2.955398 3.374411 84.838799
0 170 0.083955 0.158627 0.273052 0.491688 0.891377 1.433682 1.897143 2.302935 2.764101 3.292156 3.715225 82.696060
0 171 0.620095 0.939643 1.204751 1.693420 2.335693 2.943709 3.257314 3.543617 3.952670 4.325757 4.523795 70.659538
0 172 0.060935 0.131160 0.237269 0.427191 0.796915 1.337063 1.798603 2.205949 2.750181 3.454635 4.071504 82.728592
0 173 0.011102 0.020913 0.038757 0.085041 0.218643 0.503204 0.896386 1.386419 2.017556 2.825239 3.544670 88.452072
0 174 0.105163 0.236814 0.400785 0.603770 0.943058 1.486147 2.015627 2.499818 3.091780 3.853352 4.591383 80.172302
0 175 0.072089 0.173134 0.320654 0.510330 0.815889 1.333449 1.879122 2.394498 3.033858 3.914285 4.852970 80.699722
0 176 0.009064 0.017017 0.030021 0.059686 0.135516 0.297941 0.533675 0.855563 1.317824 1.996025 2.751987 91.995682
0 177 0.008499 0.015509 0.028133 0.058859 0.130106 0.255883 0.415380 0.642566 1.001075 1.528336 2.132553 93.783104
0 178 0.057693 0.096276 0.145635 0.240085 0.405564 0.626080 0.842121 1.131633 1.582856 2.196148 2.863935 89.811974
0 179 0.015986 0.034251 0.062270 0.108503 0.197227 0.353914 0.543266 0.783185 1.141653 1.668407 2.290318 92.801025
0 180 0.005095 0.008314 0.013623 0.026983 0.058295 0.119605 0.208774 0.345139 0.559825 0.885568 1.279738 96.489044
0 181 0.006448 0.012180 0.021061 0.038555 0.074605 0.136030 0.208161 0.301677 0.445928 0.671973 0.962603 97.120781
0 182 0.017253 0.031855 0.050380 0.080564 0.132158 0.206853 0.282442 0.378034 0.529203 0.765145 1.068493 96.457619
0 183 0.004091 0.007706 0.013491 0.025612 0.052988 0.104499 0.171712 0.265168 0.415914 0.657262 0.962984 97.318573
0 184 0.002131 0.003673 0.006035 0.011541 0.025125 0.052439 0.091259 0.149607 0.248641 0.413607 0.627498 98.368439
0 185 0.005058 0.009414 0.015157 0.025099 0.044551 0.076209 0.109991 0.150272 0.212118 0.313056 0.449550 98.589523
0 186 0.005709 0.010705 0.017621 0.029027 0.050156 0.084529 0.123250 0.172592 0.249678 0.375759 0.544377 98.336594
0 187 0.001591 0.002757 0.004628 0.009052 0.020076 0.042987 0.076777 0.127452 0.212170 0.355750 0.548057 98.598701
0 188 0.002787 0.004933 0.007804 0.013185 0.024219 0.043157 0.065812 0.095778 0.144366 0.227931 0.344774 99.025253
0 189 0.006861 0.011487 0.016627 0.025187 0.039552 0.060351 0.081017 0.105383 0.142090 0.202396 0.286010 99.023041
0 190 0.003088 0.005531 0.008943 0.014950 0.026892 0.047827 0.073622 0.107297 0.159044 0.244666 0.362097 98.946037
0 191 0.002408 0.004202 0.006548 0.011088 0.020746 0.038223 0.060493 0.090475 0.138100 0.218547 0.329927 99.079247
0 192 0.004330 0.007445 0.011251 0.017232 0.027559 0.043500 0.061051 0.082205 0.113153 0.163430 0.232379 99.236465
0 193 0.006020 0.010624 0.015641 0.022716 0.034632 0.053953 0.075243 0.098930 0.131164 0.182865 0.253569 99.114647
0 194 0.002221 0.004305 0.007298 0.012326 0.022416 0.041441 0.066193 0.095787 0.136406 0.203573 0.298036 99.110001
0 195 0.004614 0.007712 0.011010 0.016689 0.027588 0.044917 0.063432 0.084648 0.115296 0.165528 0.233259 99.225304
0 196 0.006570 0.011108 0.015834 0.022766 0.034202 0.051073 0.067691 0.085126 0.109120 0.148657 0.202278 99.245575
0 197 0.005949 0.010931 0.016500 0.024170 0.037177 0.058211 0.080866 0.104598 0.136030 0.186700 0.255601 99.083275
0 198 0.003495 0.006492 0.010006 0.015342 0.025738 0.044948 0.068326 0.093933 0.127047 0.181282 0.256079 99.167313
0 199 0.004885 0.008095 0.011708 0.017592 0.027730 0.043289 0.059739 0.077843 0.102273 0.141625 0.194462 99.310753
0 200 0.006963 0.011906 0.016769 0.023992 0.036617 0.056002 0.075315 0.095371 0.122701 0.166809 0.224968 99.162590
0 201 0.002997 0.005690 0.009199 0.014640 0.025012 0.043860 0.067270 0.093668 0.128102 0.183116 0.257286 99.169159
0 202 0.003648 0.006335 0.009239 0.013791 0.022197 0.036707 0.053510 0.072061 0.096261 0.135234 0.187798 99.363220
0 203 0.004895 0.008960 0.013635 0.019768 0.029265 0.044591 0.061608 0.079177 0.100551 0.135532 0.184210 99.317810
0 204 0.005929 0.010353 0.015235 0.022598 0.035358 0.055627 0.077570 0.100687 0.129762 0.174795 0.232724 99.139366
0 205 0.002279 0.004104 0.006499 0.010621 0.018862 0.033983 0.053353 0.076159 0.105681 0.151961 0.212941 99.323563
0 206 0.004329 0.006998 0.010121 0.015510 0.024486 0.037546 0.051823 0.068882 0.091431 0.125834 0.171012 99.392029
0 207 0.006780 0.011054 0.015653 0.023170 0.035399 0.052814 0.070674 0.090697 0.116660 0.155893 0.205563 99.215645
0 208 0.003241 0.005787 0.008900 0.013992 0.023480 0.039777 0.059308 0.081769 0.110905 0.156952 0.217565 99.278328
0 209 0.002285 0.003858 0.005725 0.008985 0.015095 0.025431 0.038047 0.053621 0.074556 0.108155 0.153999 99.510246
0 210 0.003371 0.005653 0.008344 0.012801 0.020410 0.031847 0.044480 0.059171 0.078175 0.108602 0.150093 99.477051
0 211 0.003812 0.006638 0.009890 0.015217 0.024888 0.040321 0.057535 0.076957 0.101778 0.140680 0.191610 99.330673
0 212 0.001625 0.002947 0.004723 0.007798 0.013942 0.025245 0.039829 0.056925 0.078387 0.113438 0.161271 99.493866
0 213 0.003254 0.005513 0.008056 0.012084 0.019089 0.030184 0.042595 0.056587 0.074200 0.102934 0.142303 99.503204
0 214 0.006065 0.009828 0.013437 0.019273 0.029708 0.045162 0.059969 0.074640 0.093022 0.123825 0.164310 99.360764
0 215 0.005224 0.010096 0.014944 0.020654 0.031486 0.051304 0.072209 0.090005 0.109817 0.145822 0.195019 99.253426
0 216 0.002933 0.005406 0.008428 0.012903 0.021115 0.035615 0.052291 0.069074 0.088663 0.122034 0.167309 99.414230
0 217 0.004622 0.007694 0.010948 0.016015 0.025071 0.039664 0.055210 0.071055 0.089417 0.118834 0.156595 99.404877
0 218 0.006283 0.010378 0.014431 0.020937 0.033057 0.051013 0.067301 0.082018 0.099550 0.128113 0.162948 99.323975
0 219 0.008851 0.015025 0.020644 0.027905 0.040345 0.059030 0.075582 0.089202 0.104768 0.131399 0.164338 99.262909
0 220 0.008491 0.014125 0.019124 0.025636 0.036415 0.053169 0.068785 0.081915 0.096278 0.121279 0.153028 99.321754
0 221 0.008554 0.014401 0.019531 0.026003 0.036421 0.052141 0.066378 0.078257 0.091033 0.112922 0.139904 99.354462
0 222 0.007124 0.011711 0.016105 0.022170 0.032116 0.046514 0.059380 0.069821 0.080444 0.098886 0.121435 99.434296
0 223 0.006094 0.010464 0.014728 0.020013 0.028401 0.040944 0.052856 0.063135 0.073601 0.090948 0.112094 99.486717
0 224 0.004780 0.007495 0.010336 0.015038 0.023021 0.033836 0.043688 0.052910 0.062852 0.078682 0.097478 99.569885
0 225 0.003977 0.006401 0.009029 0.013174 0.020065 0.029416 0.038224 0.046834 0.056214 0.070767 0.087760 99.618134
0 226 0.004108 0.006225 0.008395 0.012298 0.018998 0.027537 0.035271 0.043410 0.052895 0.067167 0.083416 99.640282
0 227 0.003998 0.006409 0.008944 0.012942 0.019555 0.028293 0.036375 0.044502 0.053678 0.067980 0.084817 99.632500
0 228 0.003458 0.005472 0.007640 0.011201 0.017181 0.025301 0.033039 0.040907 0.049643 0.063334 0.079523 99.663307
0 229 0.003911 0.005710 0.007577 0.011281 0.017724 0.025616 0.032565 0.040313 0.049895 0.064407 0.081111 99.659889
0 230 0.003365 0.005427 0.007598 0.011045 0.016779 0.024511 0.031918 0.039766 0.048966 0.063387 0.080558 99.666687
0 231 0.003471 0.005299 0.007186 0.010585 0.016463 0.024108 0.031023 0.038270 0.046832 0.060403 0.076430 99.679932
0 232 0.003414 0.005507 0.007662 0.011021 0.016602 0.024128 0.031277 0.038612 0.046913 0.060008 0.075561 99.679291
0 233 0.003702 0.005687 0.007627 0.010904 0.016418 0.023576 0.030174 0.036998 0.044786 0.057175 0.072029 99.690926
0 234 0.003063 0.004907 0.006864 0.009939 0.015004 0.021762 0.028233 0.034829 0.042137 0.053657 0.067363 99.712242
0 235 0.003651 0.005386 0.007195 0.010593 0.016201 0.022810 0.028652 0.035018 0.042539 0.053869 0.066891 99.707199
0 236 0.003208 0.005153 0.007149 0.010236 0.015320 0.022012 0.028260 0.034494 0.041538 0.052656 0.065722 99.714256
0 237 0.003877 0.005758 0.007692 0.011258 0.017221 0.024401 0.030709 0.037446 0.045559 0.057845 0.071898 99.686340
0 238 0.003487 0.005648 0.007944 0.011493 0.017340 0.025407 0.033232 0.041046 0.049879 0.063690 0.080177 99.660652
0 239 0.004180 0.006678 0.009277 0.013322 0.020037 0.029534 0.038814 0.047953 0.058207 0.074201 0.093354 99.604446
0 240 0.004586 0.007173 0.009927 0.014424 0.021943 0.032679 0.043192 0.053466 0.065023 0.083347 0.105890 99.558350
0 241 0.005666 0.009607 0.013695 0.019123 0.027785 0.041170 0.054836 0.067593 0.081716 0.104649 0.133678 99.440475
0 242 0.007157 0.011233 0.015395 0.021903 0.032734 0.048858 0.064895 0.080240 0.097497 0.124521 0.157882 99.337685
0 243 0.010616 0.015939 0.021121 0.029839 0.044158 0.063721 0.081629 0.099473 0.121569 0.155258 0.195476 99.161201
0 244 0.009588 0.015567 0.021682 0.030748 0.046088 0.069490 0.092305 0.113319 0.137909 0.176620 0.223654 99.063026
0 245 0.008207 0.014667 0.022073 0.031423 0.046463 0.072815 0.102040 0.129252 0.158970 0.207088 0.269978 98.937027
0 246 0.012350 0.019193 0.026308 0.038232 0.058758 0.089331 0.119375 0.148861 0.183818 0.235263 0.295724 98.772789
0 247 0.009854 0.017783 0.026524 0.037231 0.054615 0.085088 0.117874 0.147746 0.181123 0.235744 0.307133 98.779282
0 248 0.014356 0.023798 0.032736 0.044805 0.064807 0.096385 0.127522 0.156996 0.192150 0.246923 0.314484 98.685036
0 249 0.015189 0.024068 0.032669 0.045710 0.067246 0.099081 0.128944 0.157677 0.192442 0.246357 0.312824 98.677788
0 250 0.009977 0.018380 0.027194 0.037630 0.054593 0.083628 0.114917 0.145246 0.180584 0.234929 0.303373 98.789551
0 251 0.006635 0.012070 0.018534 0.027235 0.041655 0.066538 0.094872 0.124100 0.158388 0.211569 0.280374 98.958031
0 252 0.008029 0.013138 0.018554 0.027385 0.043079 0.067827 0.094302 0.124159 0.163180 0.221333 0.292859 98.926155
0 253 0.004785 0.008601 0.013148 0.020228 0.033375 0.056037 0.081585 0.109643 0.146468 0.205087 0.281110 99.039932
0 254 0.003365 0.005985 0.009278 0.014739 0.025131 0.044015 0.067305 0.094812 0.130932 0.187906 0.262526 99.154007
0 255 0.002873 0.005249 0.008402 0.013551 0.023127 0.040304 0.061780 0.088224 0.124240 0.181943 0.259917 99.190392
0 256 0.002984 0.005310 0.008261 0.013238 0.022687 0.039522 0.060425 0.086531 0.123147 0.182220 0.262182 99.193489
0 257 0.002202 0.004051 0.006592 0.011004 0.019597 0.035547 0.056448 0.083421 0.120997 0.181122 0.261763 99.217255
0 258 0.002366 0.004427 0.007311 0.012186 0.021471 0.038668 0.061258 0.090432 0.130637 0.195075 0.282528 99.153641
0 259 0.002908 0.005416 0.008614 0.013641 0.022963 0.039997 0.061370 0.087539 0.123013 0.180900 0.260283 99.193359
0 260 0.002601 0.004716 0.007495 0.012178 0.021075 0.037461 0.058242 0.083477 0.116678 0.170832 0.244434 99.240807
0 261 0.003688 0.006429 0.009939 0.016014 0.027400 0.047204 0.071102 0.100549 0.140446 0.203996 0.287459 99.085777
0 262 0.005982 0.010324 0.015488 0.023760 0.037991 0.061329 0.088050 0.120129 0.163150 0.230579 0.318340 98.924873
0 263 0.006184 0.009992 0.014181 0.021403 0.034341 0.055319 0.078294 0.104847 0.139860 0.195385 0.267457 99.072739
0 264 0.006468 0.010740 0.015473 0.023125 0.036705 0.058880 0.082588 0.108679 0.142458 0.196836 0.267555 99.050499
0 265 0.011008 0.017322 0.023584 0.034210 0.053237 0.082467 0.111820 0.143852 0.185341 0.248922 0.326410 98.761826
0 266 0.012744 0.020930 0.028879 0.040769 0.061351 0.093844 0.125625 0.156278 0.193048 0.251128 0.321972 98.693428
0 267 0.008999 0.016318 0.023682 0.032777 0.048343 0.076111 0.105397 0.131781 0.161069 0.210926 0.276225 98.908379
0 268 0.010868 0.019340 0.027698 0.037489 0.052608 0.078942 0.106304 0.131297 0.158600 0.205180 0.267007 98.904663
0 269 0.012019 0.019834 0.027384 0.037855 0.054726 0.081097 0.106748 0.130939 0.158461 0.203032 0.258707 98.909203
0 270 0.009161 0.015361 0.021757 0.030696 0.045149 0.067870 0.090807 0.113325 0.139126 0.179755 0.230227 99.056770
0 271 0.006773 0.010837 0.015230 0.022309 0.034368 0.052752 0.071383 0.090629 0.113328 0.148656 0.192190 99.241547
0 272 0.004557 0.008061 0.011872 0.017151 0.026261 0.041569 0.058074 0.074894 0.095086 0.128891 0.173504 99.360077
0 273 0.004364 0.007282 0.010529 0.015329 0.023208 0.035521 0.048789 0.062770 0.079031 0.105352 0.139361 99.468468
0 274 0.003758 0.006393 0.009086 0.012947 0.019785 0.031101 0.043243 0.055718 0.070539 0.095582 0.128820 99.523026
0 275 0.003712 0.005979 0.008495 0.012566 0.019461 0.029585 0.039873 0.050776 0.063763 0.084765 0.111374 99.569656
0 276 0.003495 0.006194 0.009129 0.012923 0.019217 0.029439 0.040426 0.051267 0.063197 0.083106 0.109263 99.572350
0 277 0.004285 0.006800 0.009237 0.013101 0.019723 0.029218 0.038472 0.047978 0.058814 0.076256 0.098002 99.598114
0 278 0.002853 0.004702 0.006804 0.009969 0.015078 0.022316 0.029605 0.037056 0.045082 0.057964 0.073868 99.694702
0 279 0.003206 0.004942 0.006635 0.009584 0.014847 0.021660 0.027748 0.034104 0.041582 0.053316 0.067131 99.715248
0 280 0.002047 0.003319 0.004768 0.007115 0.011079 0.016455 0.021805 0.027531 0.033890 0.043790 0.055660 99.772545
0 281 0.001861 0.002963 0.004183 0.006241 0.009804 0.014588 0.019329 0.024532 0.030465 0.039735 0.050859 99.795441
0 282 0.002041 0.003152 0.004323 0.006394 0.009914 0.014415 0.018766 0.023639 0.029202 0.037778 0.047971 99.802406
0 283 0.001694 0.002729 0.003869 0.005708 0.008837 0.013133 0.017486 0.022189 0.027406 0.035771 0.045958 99.815216
0 284 0.001838 0.002852 0.003942 0.005842 0.009108 0.013472 0.017828 0.022600 0.027946 0.036355 0.046518 99.811699
0 285 0.001803 0.002941 0.004155 0.006020 0.009159 0.013610 0.018191 0.022940 0.028028 0.036307 0.046570 99.810280
0 286 0.002185 0.003358 0.004592 0.006737 0.010318 0.014925 0.019400 0.024231 0.029567 0.037856 0.047730 99.799095
0 287 0.002074 0.003195 0.004365 0.006440 0.010055 0.014843 0.019486 0.024384 0.029857 0.038383 0.048476 99.798439
0 288 0.002620 0.004116 0.005660 0.008185 0.012354 0.017876 0.023269 0.028889 0.035046 0.044523 0.055780 99.761681
0 289 0.002562 0.004055 0.005614 0.008184 0.012575 0.018626 0.024565 0.030614 0.037355 0.047845 0.060446 99.747559
0 290 0.003466 0.005537 0.007610 0.010801 0.016047 0.023459 0.030869 0.038336 0.046511 0.059071 0.074331 99.683960
0 291 0.003515 0.005733 0.007994 0.011435 0.017316 0.025891 0.034370 0.042592 0.051913 0.066618 0.084657 99.647964
0 292 0.004667 0.007605 0.010290 0.014316 0.021456 0.032214 0.042571 0.052231 0.063510 0.081776 0.104308 99.565056
0 293 0.003555 0.006374 0.009236 0.012830 0.019135 0.030028 0.041784 0.052418 0.064319 0.084811 0.111833 99.563675
0 294 0.004218 0.007479 0.010926 0.015488 0.023105 0.035567 0.048913 0.061616 0.076045 0.099223 0.129055 99.488365
0 295 0.002689 0.004744 0.007055 0.010437 0.016928 0.029061 0.043618 0.058124 0.074838 0.102750 0.139335 99.510422
0 296 0.006072 0.009713 0.013578 0.019977 0.030951 0.047060 0.063414 0.080674 0.101906 0.133027 0.170514 99.323120
0 297 0.004483 0.007886 0.011679 0.017158 0.027492 0.045763 0.065885 0.084683 0.105882 0.140864 0.185805 99.302422
0 298 0.013046 0.018834 0.024366 0.034857 0.052108 0.073818 0.092849 0.112616 0.136466 0.169591 0.207336 99.064110
0 299 0.016976 0.024558 0.032309 0.046599 0.068572 0.093266 0.112786 0.132359 0.156044 0.189031 0.226022 98.901474
0 300 0.014030 0.025156 0.035761 0.047333 0.065320 0.092856 0.118913 0.140147 0.162038 0.195464 0.235087 98.867889
0 301 0.012331 0.018225 0.024364 0.035679 0.054725 0.079481 0.102343 0.126435 0.155505 0.195686 0.241020 98.954208
0 302 0.007750 0.013347 0.019741 0.029003 0.044369 0.067776 0.091965 0.115650 0.142792 0.182478 0.229597 99.055527
0 303 0.006166 0.010763 0.015735 0.022513 0.034308 0.054612 0.077222 0.099933 0.127267 0.171097 0.227584 99.152802
0 304 0.008544 0.014037 0.019118 0.026696 0.040610 0.062812 0.085277 0.107913 0.136828 0.181562 0.236260 99.080345
0 305 0.007204 0.012758 0.018428 0.025484 0.038033 0.060724 0.085216 0.106676 0.130044 0.170327 0.223384 99.121727
0 306 0.010426 0.017911 0.024615 0.032658 0.046827 0.071087 0.095264 0.115585 0.137981 0.175977 0.224371 99.047295
0 307 0.013337 0.023789 0.033082 0.042089 0.055319 0.077770 0.100048 0.118415 0.137495 0.169752 0.211134 99.017769
0 308 0.012721 0.021006 0.029162 0.039598 0.055194 0.077547 0.098363 0.116708 0.136088 0.165885 0.201571 99.046150
0 309 0.010906 0.017906 0.024904 0.034700 0.050235 0.071937 0.092253 0.111024 0.131427 0.161322 0.196157 99.097237
0 310 0.010302 0.017209 0.024287 0.033741 0.048494 0.070091 0.090966 0.110145 0.130844 0.162285 0.199889 99.101746
0 311 0.008334 0.014516 0.021033 0.029316 0.042242 0.062811 0.084375 0.104130 0.124677 0.156483 0.196023 99.156067
0 312 0.007629 0.014073 0.020718 0.027731 0.037994 0.056416 0.077245 0.096530 0.116181 0.148394 0.191571 99.205521
0 313 0.006109 0.010493 0.015141 0.021302 0.031298 0.047824 0.065765 0.082807 0.101062 0.130468 0.168671 99.319061
0 314 0.007139 0.012329 0.017659 0.024550 0.035270 0.052091 0.069862 0.087089 0.106358 0.136432 0.174655 99.276566
0 315 0.003990 0.007404 0.011091 0.015603 0.023443 0.037845 0.054838 0.071093 0.088594 0.117713 0.156924 99.411461
0 316 0.005599 0.009000 0.012530 0.018210 0.027701 0.041294 0.055330 0.070397 0.088519 0.115250 0.148180 99.407990
0 317 0.005405 0.008859 0.012272 0.017531 0.026764 0.040884 0.055457 0.070491 0.088463 0.115838 0.149843 99.408188
0 318 0.006396 0.010283 0.014097 0.020002 0.029753 0.043263 0.056262 0.069664 0.086081 0.110928 0.141504 99.411758
0 319 0.004642 0.007968 0.011640 0.017188 0.026471 0.039898 0.053596 0.067768 0.084707 0.110346 0.142501 99.433273
0 320 0.001793 0.003166 0.004937 0.008113 0.014817 0.026540 0.040203 0.054511 0.071240 0.097642 0.131022 99.546013
0 321 0.004736 0.007891 0.011019 0.015743 0.023744 0.035402 0.047485 0.061002 0.078229 0.104392 0.137568 99.472786
0 322 0.005935 0.009186 0.012243 0.017436 0.026314 0.038377 0.049633 0.061383 0.076174 0.099283 0.128492 99.475548
0 323 0.004352 0.007420 0.010671 0.015559 0.023978 0.036442 0.049060 0.061731 0.076770 0.099840 0.128546 99.485626
0 324 0.001809 0.003143 0.004802 0.007718 0.013777 0.024131 0.036045 0.048766 0.064309 0.088848 0.119848 99.586800
0 325 0.005077 0.007885 0.010815 0.016037 0.024994 0.036914 0.048374 0.061172 0.077615 0.102034 0.132056 99.477028
0 326 0.005552 0.008491 0.011465 0.016824 0.026125 0.038615 0.050110 0.062027 0.077200 0.100451 0.128867 99.474266
0 327 0.004452 0.007541 0.010843 0.015660 0.023782 0.036182 0.049109 0.062243 0.077940 0.102199 0.132633 99.477417
0 328 0.004419 0.007348 0.010328 0.014735 0.022310 0.034154 0.046616 0.059401 0.074898 0.099315 0.130515 99.495956
0 329 0.005839 0.009397 0.012892 0.018188 0.026812 0.039121 0.051022 0.062922 0.077289 0.099785 0.127945 99.468788
0 330 0.005266 0.008284 0.011289 0.016130 0.024366 0.036321 0.047964 0.059370 0.072786 0.093805 0.119855 99.504562
0 331 0.004847 0.007925 0.011194 0.016091 0.024141 0.035946 0.047859 0.059766 0.073562 0.094605 0.120592 99.503471
0 332 0.005133 0.008306 0.011369 0.015932 0.023678 0.035140 0.046319 0.057268 0.070352 0.090988 0.116705 99.518814
0 333 0.004291 0.006966 0.009778 0.014136 0.021556 0.032260 0.042781 0.053295 0.065753 0.084925 0.108065 99.556198
0 334 0.003307 0.005521 0.007819 0.011246 0.017333 0.026767 0.036609 0.046578 0.058558 0.077860 0.102449 99.605957
0 335 0.003595 0.006132 0.008622 0.012058 0.017953 0.027246 0.037042 0.046828 0.058206 0.076575 0.100165 99.605576
0 336 0.001470 0.002525 0.003786 0.005784 0.009600 0.016224 0.024095 0.032538 0.042604 0.059699 0.083131 99.718544
0 337 0.002082 0.003502 0.005079 0.007599 0.012052 0.018895 0.026484 0.035147 0.046215 0.063767 0.086836 99.692337
0 338 0.001137 0.001895 0.002826 0.004471 0.007692 0.013172 0.019766 0.027333 0.036822 0.052856 0.075190 99.756836
0 339 0.002405 0.003571 0.004963 0.007817 0.012956 0.019983 0.027393 0.036780 0.049407 0.068381 0.092512 99.673828
0 340 0.002115 0.003197 0.004512 0.007259 0.012527 0.020090 0.028176 0.038245 0.051833 0.072428 0.098424 99.661186
0 341 0.003684 0.005735 0.008026 0.012171 0.019429 0.029703 0.040392 0.052830 0.068753 0.092653 0.122715 99.543915
0 342 0.006507 0.010429 0.014160 0.019852 0.029334 0.042433 0.055184 0.068780 0.085454 0.110236 0.140950 99.416679
0 343 0.007038 0.011349 0.015941 0.022725 0.033575 0.048947 0.064185 0.079162 0.095892 0.121584 0.153658 99.345940
0 344 0.005076 0.009211 0.013575 0.019033 0.028680 0.044822 0.062005 0.078126 0.096460 0.126256 0.164505 99.352249
0 345 0.008781 0.013929 0.019206 0.027319 0.040187 0.057455 0.073970 0.090930 0.110684 0.140011 0.175765 99.241768
0 346 0.005409 0.009150 0.013334 0.019630 0.030956 0.048986 0.067669 0.085705 0.106265 0.138630 0.179302 99.294960
0 347 0.010069 0.015619 0.021110 0.029863 0.044155 0.062736 0.079976 0.098439 0.121219 0.154136 0.193314 99.169365
0 348 0.007795 0.013942 0.020390 0.028660 0.041829 0.060425 0.078065 0.095198 0.115966 0.147858 0.187168 99.202705
0 349 0.001971 0.003574 0.005768 0.009597 0.017856 0.033221 0.051824 0.070447 0.090575 0.122325 0.161938 99.430908
0 350 0.005459 0.009520 0.013795 0.020032 0.031177 0.048218 0.065599 0.083322 0.105259 0.139772 0.183929 99.293915
0 351 0.008380 0.014164 0.020086 0.028829 0.042661 0.060539 0.077180 0.095019 0.117521 0.150335 0.190444 99.194839
0 352 0.002049 0.003605 0.005714 0.009639 0.018172 0.032975 0.049797 0.066950 0.086550 0.116987 0.154760 99.452805
0 353 0.002296 0.003944 0.006057 0.010001 0.018234 0.032095 0.048038 0.065699 0.087575 0.120168 0.159398 99.446495
0 354 0.008628 0.013533 0.018350 0.026514 0.040283 0.057923 0.073675 0.090335 0.111636 0.143671 0.182794 99.232658
0 355 0.006619 0.013208 0.020321 0.027745 0.039455 0.057504 0.074828 0.090263 0.109089 0.140536 0.181498 99.238937
0 356 0.001781 0.003194 0.005164 0.008794 0.016880 0.031989 0.050231 0.068282 0.087299 0.117239 0.154379 99.454765
0 357 0.005161 0.008110 0.011685 0.018357 0.030326 0.047193 0.063905 0.081421 0.102043 0.131738 0.166826 99.333229
0 358 0.010995 0.016829 0.022346 0.031394 0.046039 0.064057 0.078971 0.093882 0.112860 0.142087 0.177344 99.203194
0 359 0.008124 0.013118 0.017992 0.025285 0.037675 0.054756 0.070388 0.086206 0.106333 0.136862 0.173740 99.269516
0 360 0.006399 0.009371 0.012745 0.019270 0.029871 0.043125 0.056033 0.071175 0.090017 0.116148 0.146925 99.398918
0 361 0.003316 0.005689 0.008313 0.012375 0.019737 0.031443 0.043867 0.056670 0.072476 0.097750 0.129961 99.518410
0 362 0.005148 0.008142 0.011183 0.016021 0.023684 0.034253 0.044894 0.056621 0.070897 0.092177 0.118387 99.518593
0 363 0.004273 0.006827 0.009463 0.013979 0.021887 0.032837 0.043231 0.054102 0.067813 0.088912 0.114534 99.542145
0 364 0.001766 0.003068 0.004604 0.007067 0.011774 0.019988 0.029666 0.039860 0.051818 0.071335 0.096955 99.662102
0 365 0.003535 0.004985 0.006561 0.010175 0.016791 0.025336 0.033465 0.043501 0.057373 0.078051 0.102787 99.617439
0 366 0.002154 0.003740 0.005526 0.008232 0.013131 0.021247 0.030242 0.039486 0.050576 0.069288 0.094527 99.661850
0 367 0.003798 0.006232 0.008633 0.012419 0.019212 0.029662 0.040336 0.051388 0.065066 0.087164 0.115850 99.560234
0 368 0.004069 0.006555 0.009027 0.013007 0.020145 0.031268 0.042765 0.054471 0.068295 0.090284 0.118195 99.541924
0 369 0.005796 0.009720 0.013525 0.018851 0.027300 0.039757 0.051681 0.063017 0.076074 0.097071 0.123653 99.473557
0 370 0.006836 0.011878 0.016277 0.021291 0.029241 0.041818 0.054488 0.066282 0.079724 0.102824 0.133132 99.436203
0 371 0.013916 0.023155 0.031745 0.042457 0.057882 0.085596 0.113023 0.135841 0.159266 0.200601 0.252871 98.883644
1 2 0.000000 0.000000 0.000000 0.000000 0.000000 0.000000 0.000000 0.000000 0.000000 0.000000 0.000000 0.000000
1 3 2.137255 25.083138 13.635963 11.619028 4.233520 2.851600 3.123385 2.716243 1.307928 2.593966 1.175344 29.522631
1 4 2.198826 18.544968 9.102972 9.745654 4.410237 7.342011 8.052233 6.394073 2.645090 3.229060 2.229556 26.105320
1 5 0.513858 5.860460 3.398132 5.381972 3.664339 9.223266 9.776301 9.631816 8.230927 9.229964 5.360390 29.728573
1 6 0.503309 5.387805 2.885440 5.769469 4.334916 14.408573 13.416314 8.847484 6.038661 6.411457 4.301298 27.695274
1 7 0.404842 0.853349 1.046481 2.193874 3.078143 6.173985 13.560640 10.370888 8.989983 7.488158 6.020216 39.819443
1 8 0.149547 0.386804 0.499083 1.282060 2.516435 5.937603 14.148164 11.803813 11.098409 8.395330 6.725492 37.057259
1 9 0.131550 0.300321 0.346522 0.689694 0.952044 2.303223 5.933010 5.234966 5.961523 7.201027 10.302252 60.643871
1 10 0.214923 0.468150 0.664900 1.025250 1.383932 2.495619 5.904708 5.537050 7.020026 7.953000 11.132123 56.200321
1 11 0.336524 0.612758 0.798404 1.192711 1.700223 2.897933 6.502459 6.002284 7.273830 7.402622 9.842326 55.437927
1 12 0.131101 0.210425 0.282344 0.527201 0.964694 1.721925 3.850180 3.688196 4.835416 5.284122 7.589666 70.914734
1 13 0.025948 0.045769 0.069151 0.118104 0.184816 0.283668 0.420845 0.637989 0.974526 1.488017 2.163195 93.587967
1 14 0.018197 0.035419 0.050332 0.073067 0.108106 0.164389 0.240363 0.357545 0.547365 0.856719 1.289071 96.259430
1 15 0.009029 0.016575 0.025677 0.044073 0.077055 0.129642 0.201453 0.307935 0.470311 0.733835 1.097584 96.886826
1 16 0.018959 0.034373 0.056221 0.108722 0.219729 0.416910 0.723003 1.225895 2.051405 3.303063 4.835380 87.006340
1 17 0.013983 0.027614 0.046076 0.083767 0.156648 0.282261 0.480277 0.830773 1.476509 2.606420 4.256997 89.738678
1 18 0.002370 0.004249 0.006669 0.012541 0.024789 0.046640 0.080647 0.140875 0.248148 0.446350 0.763499 98.223228
1 19 0.002649 0.004810 0.008206 0.016724 0.034919 0.069779 0.132457 0.253702 0.489668 0.920659 1.589404 96.477020
1 20 0.007589 0.016399 0.030043 0.060385 0.132050 0.281578 0.551038 1.068958 2.094537 3.905719 6.466814 85.384895
1 21 0.002752 0.005385 0.009143 0.017585 0.035520 0.070542 0.130072 0.238926 0.448027 0.854612 1.542933 96.644501
1 22 0.001273 0.002006 0.003025 0.005829 0.011356 0.020495 0.035688 0.065061 0.120695 0.223951 0.396944 99.113670
1 23 0.003763 0.006682 0.011136 0.021972 0.044858 0.088427 0.164035 0.306521 0.577340 1.060528 1.794498 95.920242
1 24 0.010124 0.021175 0.035733 0.064396 0.126152 0.252697 0.462939 0.814279 1.423708 2.434134 3.838192 90.516472
1 25 0.001286 0.001990 0.003228 0.006627 0.014233 0.026396 0.042931 0.073163 0.128355 0.221509 0.356277 99.124001
1 26 0.000696 0.001055 0.001651 0.003311 0.007131 0.013423 0.022411 0.039666 0.072777 0.131315 0.219915 99.486649
1 27 0.002980 0.004586 0.007237 0.014536 0.031574 0.059676 0.098950 0.170795 0.301475 0.507651 0.773737 98.026810
1 28 0.003596 0.007389 0.012321 0.020777 0.038845 0.071107 0.114768 0.181974 0.292734 0.468606 0.699591 98.088295
1 29 0.002243 0.003457 0.005068 0.008847 0.016639 0.028717 0.043763 0.067557 0.105055 0.164439 0.246161 99.308052
1 30 0.001768 0.002612 0.003771 0.006922 0.014259 0.025895 0.040746 0.066407 0.111895 0.185235 0.281223 99.259270
1 31 0.002885 0.004568 0.007081 0.012982 0.025528 0.044665 0.069883 0.112060 0.180570 0.280685 0.402030 98.857063
1 32 0.006523 0.009122 0.012006 0.019410 0.034733 0.054862 0.076465 0.108646 0.156946 0.224269 0.300274 98.996750
1 33 0.004175 0.007557 0.010804 0.015925 0.026924 0.044491 0.064000 0.087986 0.122380 0.176431 0.243649 99.195679
1 34 0.003256 0.005754 0.008566 0.013521 0.024468 0.042760 0.064187 0.091076 0.128846 0.188622 0.263868 99.165077
1 35 0.005473 0.009467 0.013341 0.019487 0.032279 0.052288 0.074748 0.102061 0.138716 0.193087 0.258140 99.100914
1 36 0.010584 0.016900 0.022347 0.031183 0.046799 0.066614 0.085997 0.109461 0.141226 0.186142 0.237718 99.045029
1 37 0.009124 0.015191 0.020632 0.028888 0.044076 0.065115 0.086820 0.111082 0.140349 0.180723 0.226197 99.071800
1 38 0.005519 0.008903 0.012484 0.019344 0.033045 0.051946 0.071438 0.094338 0.124230 0.166075 0.212627 99.200043
1 39 0.006911 0.011420 0.015719 0.022594 0.035037 0.052144 0.070359 0.091251 0.116914 0.151924 0.191638 99.234085
1 40 0.007857 0.014570 0.020004 0.025898 0.037116 0.055268 0.075429 0.096004 0.120072 0.155551 0.198148 99.194084
1 41 0.004592 0.009116 0.013716 0.019339 0.030238 0.047705 0.066861 0.085568 0.107183 0.139589 0.178709 99.297386
1 42 0.007407 0.011102 0.014061 0.019909 0.030974 0.045131 0.059300 0.075836 0.096467 0.122801 0.150709 99.366302
1 43 0.006809 0.009753 0.012390 0.018184 0.028722 0.040913 0.052517 0.066825 0.085068 0.107632 0.131493 99.439690
1 44 0.006515 0.009084 0.011517 0.017486 0.028491 0.040127 0.050694 0.065276 0.085673 0.110021 0.134199 99.440918
1 45 0.009395 0.012387 0.013926 0.018988 0.028824 0.039654 0.049583 0.063287 0.082352 0.104869 0.126511 99.450226
1 46 0.004711 0.007575 0.010120 0.014504 0.022594 0.032526 0.041988 0.052937 0.067551 0.086459 0.106572 99.552467
1 47 0.004435 0.006579 0.008478 0.012354 0.019643 0.028687 0.037856 0.049147 0.063557 0.081195 0.099501 99.588570
1 48 0.004740 0.006589 0.008104 0.012111 0.020354 0.030132 0.039427 0.051769 0.069077 0.090283 0.111090 99.556328
1 49 0.005385 0.008363 0.010809 0.015399 0.023998 0.034323 0.044220 0.056522 0.073435 0.094012 0.113912 99.519615
1 50 0.005577 0.007956 0.009704 0.013976 0.022622 0.033243 0.043339 0.055778 0.072348 0.092406 0.111810 99.531242
1 51 0.001987 0.003240 0.004721 0.007826 0.014545 0.024200 0.034976 0.048340 0.066006 0.088809 0.113258 99.592094
1 52 0.003772 0.005897 0.008074 0.012622 0.021455 0.032134 0.043139 0.058554 0.081400 0.110707 0.141725 99.480522
1 53 0.008718 0.012135 0.013893 0.019029 0.029074 0.040188 0.050545 0.064737 0.084365 0.107653 0.130539 99.439117
1 54 0.003896 0.006963 0.010342 0.015787 0.025699 0.038319 0.050432 0.063322 0.079747 0.101677 0.125646 99.478172
1 55 0.001520 0.002508 0.003823 0.007070 0.015476 0.028528 0.042998 0.060801 0.084509 0.113363 0.140411 99.498993
1 56 0.008401 0.012173 0.015711 0.023511 0.036840 0.049553 0.061411 0.078873 0.103702 0.133257 0.162896 99.313667
1 57 0.009325 0.012957 0.015710 0.022455 0.034954 0.047860 0.058849 0.073171 0.092227 0.114758 0.136590 99.381142
1 58 0.006787 0.009626 0.012568 0.019616 0.033043 0.047496 0.059998 0.075910 0.097125 0.122251 0.145433 99.370155
1 59 0.006479 0.011746 0.015664 0.020366 0.030658 0.047226 0.065347 0.083824 0.105777 0.135202 0.165259 99.312454
1 60 0.009674 0.015773 0.021817 0.031916 0.049410 0.068723 0.082054 0.092682 0.105373 0.126525 0.151500 99.244553
1 61 0.015032 0.023533 0.026676 0.034399 0.053432 0.075361 0.090635 0.106830 0.131679 0.166512 0.200240 99.075668
1 62 0.033538 0.035642 0.035481 0.045869 0.063947 0.079440 0.092448 0.112789 0.138510 0.166330 0.192265 99.003738
1 63 0.005727 0.010507 0.016219 0.027052 0.048514 0.070262 0.084550 0.100649 0.125964 0.161160 0.196685 99.152710
1 64 0.001461 0.002514 0.004201 0.008819 0.022801 0.046661 0.071147 0.096529 0.127841 0.169289 0.208906 99.239822
1 65 0.013914 0.021692 0.028558 0.041861 0.066176 0.092175 0.115526 0.146228 0.187880 0.235725 0.279339 98.770927
1 66 0.010742 0.018439 0.025660 0.036885 0.058101 0.084742 0.108814 0.134097 0.166069 0.206678 0.246704 98.903069
1 67 0.006122 0.010205 0.014510 0.022180 0.038183 0.061415 0.087078 0.117947 0.157695 0.205759 0.252098 99.026802
1 68 0.007795 0.011188 0.015164 0.025736 0.050138 0.080302 0.106684 0.138972 0.184970 0.239987 0.286972 98.852089
1 69 0.024148 0.037880 0.047126 0.061306 0.087794 0.117030 0.141484 0.170338 0.208485 0.251296 0.288961 98.564148
1 70 0.023019 0.031295 0.038372 0.055012 0.084702 0.113407 0.136229 0.164668 0.200498 0.238558 0.271317 98.642921
1 71 0.019442 0.032526 0.044020 0.060015 0.088286 0.120887 0.148796 0.176917 0.211663 0.252973 0.291321 98.553154
1 72 0.027939 0.043188 0.054302 0.070906 0.099866 0.132859 0.161476 0.191201 0.226172 0.267073 0.306225 98.418793
1 73 0.017674 0.027171 0.036057 0.051854 0.081241 0.117024 0.149378 0.183373 0.222656 0.268287 0.310570 98.534714
1 74 0.019229 0.030517 0.039929 0.054944 0.083924 0.120473 0.153344 0.186662 0.226446 0.276080 0.325020 98.483429
1 75 0.020948 0.038820 0.054244 0.068604 0.092660 0.127499 0.162094 0.194624 0.231364 0.281724 0.338366 98.389046
1 76 0.024250 0.037535 0.048158 0.066256 0.100583 0.141405 0.176026 0.212847 0.259284 0.318210 0.377085 98.238358
1 77 0.020383 0.024693 0.030699 0.050215 0.086490 0.121915 0.152865 0.198252 0.260174 0.326110 0.383318 98.344887
1 78 0.008629 0.012427 0.017684 0.031518 0.060621 0.094437 0.126529 0.172204 0.238907 0.315911 0.384937 98.536194
1 79 0.014374 0.021939 0.027808 0.041852 0.073352 0.112122 0.147456 0.193071 0.259323 0.341725 0.421165 98.345818
1 80 0.015341 0.026708 0.037351 0.052950 0.080634 0.115614 0.152201 0.198462 0.261291 0.340913 0.426571 98.291969
1 81 0.002425 0.004674 0.007563 0.013113 0.026903 0.051535 0.081941 0.120627 0.176617 0.260693 0.358746 98.895172
1 82 0.001640 0.002765 0.004620 0.009419 0.022194 0.044072 0.071782 0.111527 0.170803 0.251914 0.337846 98.971413
1 83 0.010954 0.019209 0.028152 0.043212 0.070770 0.103228 0.135206 0.177858 0.239400 0.316747 0.397669 98.457596
1 84 0.009481 0.014664 0.020671 0.033625 0.060067 0.094570 0.130444 0.177643 0.242615 0.323468 0.405756 98.487000
1 85 0.002843 0.004139 0.006217 0.012130 0.027045 0.049436 0.076305 0.118100 0.184248 0.270849 0.356777 98.891914
1 86 0.005197 0.008564 0.013163 0.023218 0.045188 0.075658 0.108837 0.152949 0.215006 0.292879 0.373820 98.685516
1 87 0.015813 0.028224 0.039746 0.055651 0.083788 0.120714 0.157275 0.198697 0.254226 0.326362 0.404060 98.315445
1 88 0.008441 0.013837 0.019679 0.031092 0.056345 0.095734 0.139386 0.188739 0.249864 0.327743 0.408535 98.460602
1 89 0.009170 0.015610 0.023786 0.038797 0.068490 0.109246 0.150834 0.197709 0.257548 0.333539 0.413293 98.381981
1 90 0.027505 0.046684 0.059674 0.076161 0.110537 0.162102 0.211571 0.258442 0.314600 0.390063 0.470766 97.871895
1 91 0.021076 0.038408 0.055271 0.076459 0.116411 0.177506 0.237816 0.288589 0.341289 0.412081 0.487684 97.747414
1 92 0.024567 0.046516 0.065094 0.084672 0.125221 0.189551 0.250124 0.298075 0.350731 0.423551 0.497875 97.644028
1 93 0.042823 0.067386 0.082388 0.103647 0.145765 0.200221 0.243860 0.281323 0.326122 0.382883 0.435992 97.687592
1 94 0.033024 0.057368 0.078568 0.102986 0.142719 0.189380 0.226933 0.259279 0.297689 0.344781 0.389448 97.877831
1 95 0.047288 0.063890 0.072649 0.093871 0.133994 0.173735 0.202092 0.234255 0.275885 0.317740 0.348556 98.036041
1 96 0.037875 0.055194 0.067148 0.089126 0.128146 0.166584 0.193416 0.221557 0.258079 0.296273 0.325365 98.161240
1 97 0.031313 0.045280 0.057261 0.079577 0.118673 0.158638 0.188413 0.218075 0.252597 0.288476 0.316682 98.245010
1 98 0.037215 0.053442 0.065205 0.086135 0.122188 0.159584 0.189076 0.220644 0.258431 0.296445 0.326395 98.185242
1 99 0.034927 0.050238 0.061759 0.082692 0.119567 0.159000 0.189756 0.221509 0.260008 0.301401 0.335692 98.183449
1 100 0.033591 0.049883 0.061501 0.080993 0.116667 0.158343 0.192977 0.227714 0.268704 0.313402 0.351883 98.144341
1 101 0.028590 0.044639 0.057618 0.077461 0.113119 0.155754 0.191487 0.225665 0.266145 0.311339 0.350648 98.177536
1 102 0.029433 0.042658 0.051475 0.068835 0.102291 0.143010 0.177088 0.211079 0.252970 0.301906 0.346148 98.273109
1 103 0.015937 0.028711 0.040137 0.054154 0.081680 0.122905 0.162622 0.198475 0.241765 0.300806 0.362689 98.390121
1 104 0.014216 0.024394 0.032981 0.045468 0.071982 0.111454 0.150118 0.188775 0.237633 0.302151 0.367315 98.453506
1 105 0.012728 0.019935 0.027047 0.039857 0.063682 0.093739 0.122961 0.157265 0.202176 0.256263 0.309550 98.694794
1 106 0.011311 0.015074 0.019691 0.031935 0.055295 0.080739 0.104645 0.138989 0.187749 0.242016 0.291526 98.821030
1 107 0.004267 0.006612 0.009555 0.016148 0.031373 0.052934 0.075903 0.106785 0.153350 0.213041 0.271621 99.058411
1 108 0.010109 0.014209 0.018374 0.028701 0.049271 0.073339 0.095928 0.127079 0.172617 0.227697 0.279916 98.902756
1 109 0.010843 0.018096 0.024964 0.035491 0.053800 0.077330 0.100725 0.127175 0.160294 0.201639 0.245178 98.944458
1 110 0.006398 0.009619 0.012994 0.020145 0.034866 0.054497 0.074221 0.099399 0.135394 0.184013 0.236320 99.132141
1 111 0.002509 0.003990 0.005867 0.010070 0.019779 0.034598 0.051605 0.074462 0.107828 0.154053 0.204364 99.330879
1 112 0.006837 0.011303 0.015785 0.023204 0.037074 0.056435 0.077110 0.102098 0.135014 0.179736 0.229912 99.125496
1 113 0.006813 0.012697 0.017862 0.024015 0.036149 0.055770 0.077527 0.101175 0.131433 0.175787 0.228342 99.132431
1 114 0.004422 0.006659 0.009066 0.014142 0.024885 0.040525 0.057440 0.079231 0.109398 0.152629 0.202468 99.299133
1 115 0.003767 0.005818 0.008177 0.013376 0.024585 0.040448 0.057256 0.080103 0.114388 0.163513 0.218574 99.269989
1 116 0.009008 0.013797 0.018182 0.026718 0.043078 0.064392 0.086248 0.115804 0.158873 0.216651 0.279374 98.967873
1 117 0.007197 0.012035 0.017125 0.025715 0.042031 0.066477 0.094820 0.130802 0.178625 0.244457 0.320473 98.860237
1 118 0.003209 0.005278 0.007814 0.013168 0.025371 0.045578 0.069754 0.101954 0.148086 0.216952 0.298750 99.064087
1 119 0.005665 0.010269 0.014937 0.022472 0.039323 0.066920 0.098129 0.137598 0.195265 0.278879 0.371614 98.758926
1 120 0.012279 0.019627 0.027320 0.042462 0.073074 0.114828 0.156836 0.208229 0.276108 0.363159 0.451874 98.254211
1 121 0.012977 0.021767 0.030573 0.045604 0.075157 0.118734 0.166235 0.222326 0.291171 0.378507 0.469750 98.167198
1 122 0.004344 0.007999 0.012532 0.021424 0.044239 0.084908 0.130452 0.180198 0.242205 0.328765 0.419511 98.523422
1 123 0.018798 0.030248 0.042506 0.064945 0.107638 0.156797 0.195501 0.237942 0.293625 0.365409 0.436921 98.049667
1 124 0.046722 0.074897 0.089466 0.109520 0.149671 0.195403 0.229810 0.269585 0.325794 0.398757 0.472884 97.637489
1 125 0.027379 0.046276 0.063559 0.086236 0.127304 0.182762 0.232546 0.279296 0.331075 0.404331 0.486928 97.732307
1 126 0.008861 0.016584 0.025056 0.038931 0.072716 0.129067 0.185234 0.238810 0.303716 0.398013 0.499583 98.083427
1 127 0.037991 0.054274 0.069335 0.099071 0.148545 0.200966 0.247415 0.308668 0.386738 0.481485 0.580329 97.385185
1 128 0.016847 0.028436 0.041653 0.067333 0.120265 0.191104 0.260332 0.346834 0.467410 0.628514 0.802019 97.029251
1 129 0.002752 0.004854 0.008157 0.016026 0.036670 0.073580 0.120594 0.185476 0.280724 0.420022 0.577667 98.273476
1 130 0.006844 0.009156 0.013571 0.027177 0.056514 0.089390 0.121421 0.173320 0.252851 0.355638 0.462426 98.431686
1 131 0.015235 0.022892 0.030769 0.048511 0.083555 0.127468 0.174175 0.243976 0.349664 0.492675 0.653180 97.757896
1 132 0.003897 0.007049 0.011817 0.022601 0.048999 0.093380 0.149226 0.231778 0.364615 0.569089 0.814646 97.682907
1 133 0.003091 0.004376 0.006666 0.013720 0.030931 0.054699 0.082005 0.128530 0.207386 0.322890 0.456135 98.689568
1 134 0.007455 0.010250 0.013371 0.022096 0.039484 0.060490 0.083429 0.121292 0.180477 0.263911 0.362961 98.834785
1 135 0.003125 0.006014 0.009926 0.017714 0.035486 0.065426 0.104284 0.164553 0.265619 0.428307 0.639019 98.260529
1 136 0.002067 0.003294 0.005218 0.010164 0.022014 0.041961 0.069960 0.118486 0.202759 0.335555 0.505576 98.682953
1 137 0.001873 0.002917 0.004212 0.007511 0.014864 0.025880 0.039185 0.060508 0.095593 0.151361 0.225851 99.370247
1 138 0.002104 0.003599 0.005596 0.009675 0.017732 0.030557 0.047498 0.074604 0.118889 0.192871 0.300646 99.196228
1 139 0.001464 0.002801 0.004606 0.008299 0.017105 0.033960 0.059583 0.103836 0.184811 0.326987 0.532372 98.724174
1 140 0.001274 0.001910 0.002897 0.005666 0.011907 0.021327 0.033881 0.056753 0.097729 0.163970 0.254047 99.348633
1 141 0.000605 0.001084 0.001723 0.003148 0.006362 0.011918 0.019601 0.032406 0.054792 0.094959 0.156579 99.616829
1 142 0.000768 0.001334 0.002221 0.004376 0.009475 0.018779 0.033284 0.060901 0.114675 0.213012 0.362394 99.178780
1 143 0.001347 0.002088 0.003234 0.006239 0.013269 0.024642 0.040771 0.071593 0.130792 0.229352 0.361587 99.115082
1 144 0.000745 0.001254 0.001972 0.003716 0.007793 0.014710 0.024311 0.041159 0.071698 0.124769 0.200589 99.507286
1 145 0.000925 0.001677 0.002795 0.005502 0.012648 0.026319 0.046055 0.080540 0.147394 0.269302 0.445330 98.961510
1 146 0.004970 0.008766 0.013859 0.024127 0.047095 0.086224 0.140539 0.230600 0.390203 0.638428 0.949498 97.465691
1 147 0.004049 0.006529 0.010643 0.021674 0.049542 0.094368 0.149500 0.236004 0.382248 0.594717 0.834262 97.616463
1 148 0.001498 0.002822 0.004948 0.010099 0.025469 0.059142 0.110914 0.192411 0.330317 0.553838 0.823843 97.884697
1 149 0.014304 0.027449 0.047616 0.092632 0.203118 0.373079 0.553310 0.785756 1.139936 1.599148 2.027064 93.136589
1 150 0.051615 0.100702 0.155246 0.236789 0.392795 0.608052 0.802958 1.003606 1.266860 1.592736 1.898056 91.890587
1 151 0.009367 0.016481 0.027088 0.054750 0.139015 0.304610 0.509592 0.756944 1.073001 1.440586 1.728836 93.939728
1 152 0.023175 0.042962 0.077081 0.166701 0.412675 0.801021 1.141845 1.431367 1.780105 2.199790 2.501742 89.421532
1 153 0.379759 0.806007 0.999839 1.065941 1.332915 1.772505 2.031426 2.095383 2.219293 2.419833 2.571462 82.305634
1 154 0.218979 0.345777 0.431214 0.602974 0.968833 1.416438 1.665966 1.760701 1.859499 2.037404 2.170476 86.521736
1 155 0.041804 0.076390 0.133217 0.276298 0.642373 1.128964 1.476029 1.720825 1.972281 2.195051 2.268564 88.068207
1 156 0.677074 0.586086 0.613018 0.965165 1.485023 1.712857 1.720137 1.839271 2.022451 2.103470 2.083296 84.192154
1 157 0.876351 1.036084 1.021567 1.197847 1.529464 1.764031 1.796978 1.834363 1.945110 2.032441 2.042866 82.922897
1 158 0.239942 0.464561 0.635415 0.800836 1.140820 1.586556 1.856340 1.934138 1.995439 2.107092 2.188625 85.050240
1 159 0.318042 0.512058 0.661105 0.864127 1.199982 1.599930 1.876527 2.032602 2.134458 2.231947 2.308321 84.260902
1 160 0.302969 0.488258 0.634872 0.832834 1.172103 1.583929 1.885510 2.094187 2.289366 2.470032 2.592185 83.653755
1 161 0.416028 0.589295 0.673460 0.868625 1.281994 1.787386 2.147873 2.404334 2.640909 2.846814 2.962792 81.380486
1 162 0.368666 0.647606 0.857335 1.093529 1.506945 2.035097 2.370785 2.511186 2.631825 2.806456 2.950220 80.220352
1 163 0.390409 0.763550 0.999733 1.186584 1.655357 2.463136 3.105383 3.335895 3.388077 3.483969 3.528459 75.699448
1 164 0.850884 1.359276 1.651859 1.963697 2.451900 3.054960 3.379512 3.422625 3.373598 3.349007 3.316568 71.826111
1 165 0.663089 1.165514 1.433121 1.645873 2.091845 2.772521 3.195548 3.254730 3.232743 3.299203 3.365505 73.880310
1 166 0.181176 0.329083 0.500040 0.815315 1.490743 2.433205 3.127500 3.488710 3.758950 4.026357 4.110267 75.738655
1 167 0.840902 0.935664 1.038377 1.509125 2.288196 2.950456 3.327129 3.693079 4.035316 4.208187 4.176064 70.997498
1 168 0.865990 1.180317 1.372641 1.828059 2.501858 3.026639 3.250319 3.483646 3.805133 4.039596 4.123823 70.521973
1 169 0.114092 0.153196 0.250031 0.586837 1.371318 2.215303 2.807070 3.421386 4.070268 4.555325 4.744061 75.711113
1 170 0.110724 0.185664 0.339387 0.759814 1.611803 2.472958 3.082639 3.748796 4.563099 5.183101 5.417642 72.524368
1 171 1.586353 1.856184 2.124806 3.136840 4.585544 5.438182 5.607110 5.837519 6.052778 5.869682 5.397488 52.507515
1 172 0.059938 0.119201 0.231020 0.528772 1.267379 2.252501 3.048087 3.837331 4.840346 5.813397 6.380919 71.621109
1 173 0.006131 0.010225 0.020718 0.063246 0.229396 0.590746 1.102557 1.831720 2.805419 3.910851 4.754758 84.674232
1 174 0.146544 0.318103 0.552110 0.937167 1.661055 2.588993 3.428293 4.243938 5.249727 6.284001 7.005469 67.584595
1 175 0.067559 0.175474 0.339737 0.571490 1.068904 1.968908 3.030621 4.074269 5.296838 6.827308 8.219192 68.359695
1 176 0.004365 0.007191 0.013237 0.033171 0.096241 0.237684 0.471239 0.861179 1.477722 2.378301 3.392779 91.026894
1 177 0.004551 0.007895 0.015115 0.038416 0.105667 0.216180 0.353738 0.591689 1.032010 1.700503 2.489358 93.444870
1 178 0.075897 0.103681 0.147850 0.279573 0.544943 0.846071 1.154583 1.641056 2.405893 3.320769 4.183342 85.296341
1 179 0.012995 0.029055 0.053414 0.096486 0.193121 0.357450 0.562107 0.850387 1.329509 2.052863 2.940024 91.522591
1 180 0.002388 0.003425 0.005909 0.014735 0.041310 0.092293 0.167947 0.297906 0.511663 0.820598 1.186157 96.855667
1 181 0.005022 0.009053 0.016181 0.034232 0.076301 0.134026 0.195097 0.286463 0.442487 0.670957 0.943709 97.186478
1 182 0.025434 0.041882 0.058875 0.093694 0.159993 0.241433 0.325232 0.447824 0.643316 0.902486 1.202663 95.857170
1 183 0.002491 0.004483 0.007990 0.017225 0.042926 0.091539 0.158918 0.265181 0.445779 0.710961 1.015075 97.237434
1 184 0.001096 0.001676 0.002811 0.006774 0.019357 0.043104 0.075536 0.130537 0.232319 0.391363 0.578006 98.517426
1 185 0.005334 0.009598 0.014782 0.024489 0.045507 0.077076 0.111491 0.157877 0.231456 0.334849 0.454269 98.533272
1 186 0.006401 0.010877 0.016077 0.026230 0.048215 0.081287 0.118150 0.171491 0.261173 0.390410 0.541049 98.328636
1 187 0.000727 0.001218 0.002144 0.004948 0.013486 0.031058 0.058034 0.104000 0.187268 0.320630 0.486327 98.790154
1 188 0.001939 0.003333 0.005193 0.009572 0.020559 0.037822 0.056349 0.081632 0.126097 0.198155 0.290099 99.169250
1 189 0.007794 0.012495 0.016447 0.023021 0.035134 0.051446 0.068341 0.091504 0.127382 0.178571 0.241839 99.146027
1 190 0.002208 0.003683 0.005604 0.009991 0.020969 0.039335 0.060115 0.088452 0.135935 0.211035 0.305539 99.117126
1 191 0.001240 0.002029 0.003237 0.006208 0.013486 0.025698 0.041547 0.066061 0.108818 0.178490 0.270149 99.283043
1 192 0.003593 0.005529 0.007697 0.012375 0.022087 0.034958 0.047611 0.064269 0.090610 0.129631 0.177658 99.403984
1 193 0.005204 0.008903 0.012521 0.018031 0.028463 0.043958 0.060564 0.080699 0.110070 0.153572 0.208685 99.269333
1 194 0.001192 0.002208 0.003582 0.006532 0.014304 0.028893 0.047734 0.072454 0.110764 0.172346 0.251442 99.288544
1 195 0.003132 0.004928 0.006996 0.011373 0.020868 0.034020 0.047749 0.065802 0.094053 0.137215 0.190956 99.382904
1 196 0.006684 0.009545 0.011848 0.017022 0.027136 0.040843 0.055204 0.072849 0.096592 0.129762 0.169646 99.362869
1 197 0.004975 0.008701 0.012581 0.018470 0.029179 0.045195 0.063858 0.087124 0.119127 0.165522 0.225079 99.220184
1 198 0.002166 0.003800 0.005640 0.009260 0.018004 0.032689 0.049875 0.071018 0.102759 0.152726 0.215316 99.336746
1 199 0.004398 0.006638 0.008636 0.012966 0.022251 0.034880 0.047695 0.064081 0.088382 0.123404 0.164520 99.422150
1 200 0.007144 0.011021 0.014574 0.021028 0.032655 0.048780 0.066766 0.088311 0.115187 0.152338 0.198373 99.243820
1 201 0.002035 0.003911 0.006167 0.010097 0.019237 0.035114 0.054478 0.077630 0.110001 0.160364 0.225085 99.295883
1 202 0.002740 0.004554 0.006464 0.009957 0.017396 0.028927 0.042358 0.059170 0.082609 0.117207 0.159805 99.468811
1 203 0.005368 0.009458 0.012950 0.017668 0.026672 0.039861 0.054739 0.072597 0.096508 0.130815 0.172677 99.360695
1 204 0.006214 0.010455 0.014745 0.021694 0.034384 0.052493 0.073287 0.098786 0.131918 0.178129 0.233468 99.144432
1 205 0.001361 0.002345 0.003659 0.006699 0.014576 0.028093 0.044621 0.065761 0.095831 0.140271 0.191930 99.404854
1 206 0.003915 0.006068 0.008495 0.013584 0.023722 0.036393 0.049536 0.067270 0.092449 0.126283 0.163889 99.408394
1 207 0.009741 0.014829 0.019242 0.027548 0.041822 0.058003 0.075230 0.099665 0.133974 0.177567 0.225001 99.117378
1 208 0.002591 0.004682 0.007430 0.012682 0.023821 0.040663 0.060360 0.086018 0.122159 0.174484 0.236613 99.228493
1 209 0.001570 0.002525 0.003640 0.006252 0.012644 0.022960 0.035463 0.052347 0.076392 0.111118 0.151094 99.523994
1 210 0.003828 0.006260 0.008814 0.013811 0.023837 0.036512 0.049591 0.066882 0.091542 0.125203 0.162807 99.410919
1 211 0.005388 0.009566 0.013749 0.020399 0.033116 0.050066 0.068339 0.092522 0.127920 0.176863 0.231053 99.171028
1 212 0.001018 0.001840 0.003083 0.005891 0.013146 0.025318 0.039628 0.057601 0.083255 0.122251 0.168562 99.478409
1 213 0.003778 0.006079 0.008264 0.012589 0.021982 0.035057 0.048714 0.065628 0.088508 0.119500 0.152627 99.437279
1 214 0.010390 0.015524 0.018846 0.026138 0.041578 0.060465 0.076647 0.095352 0.121649 0.157364 0.194182 99.181870
1 215 0.008782 0.018810 0.026989 0.033484 0.047662 0.072116 0.097753 0.122105 0.153216 0.199682 0.252045 98.967354
1 216 0.003260 0.006195 0.009815 0.015745 0.029113 0.050863 0.073862 0.095946 0.121302 0.158579 0.199834 99.235489
1 217 0.007738 0.011835 0.015305 0.022357 0.037085 0.056406 0.075005 0.096628 0.123635 0.156620 0.188286 99.209099
1 218 0.011567 0.018481 0.024776 0.035415 0.054920 0.077423 0.096437 0.116990 0.142313 0.172946 0.202348 99.046387
1 219 0.017611 0.028699 0.035711 0.045089 0.063071 0.084373 0.101817 0.120701 0.146285 0.177757 0.207106 98.971779
1 220 0.014738 0.022462 0.027790 0.036942 0.055677 0.078235 0.096384 0.114145 0.136050 0.162876 0.187028 99.067673
1 221 0.014852 0.023690 0.030119 0.039181 0.055535 0.074272 0.090516 0.107390 0.126414 0.147652 0.166385 99.123993
1 222 0.013663 0.022449 0.028266 0.035593 0.049313 0.064762 0.077552 0.091103 0.107751 0.127000 0.143687 99.238861
1 223 0.010199 0.018156 0.024079 0.030198 0.041942 0.056461 0.068886 0.080736 0.094783 0.111732 0.126741 99.336090
1 224 0.008242 0.012576 0.015844 0.021802 0.033336 0.045568 0.055213 0.065925 0.078884 0.092761 0.103505 99.466347
1 225 0.006399 0.009842 0.012803 0.018085 0.027656 0.037144 0.045071 0.055130 0.067612 0.080179 0.089740 99.550339
1 226 0.005564 0.007864 0.009999 0.014836 0.023935 0.032681 0.039841 0.049248 0.061005 0.073180 0.082456 99.599388
1 227 0.006180 0.009409 0.011804 0.016273 0.024682 0.032977 0.039606 0.048371 0.060055 0.072712 0.082752 99.595177
1 228 0.004656 0.007165 0.009505 0.013834 0.021716 0.029495 0.036054 0.044759 0.056113 0.068670 0.079080 99.628952
1 229 0.005236 0.006746 0.008370 0.012969 0.021394 0.028768 0.034959 0.044673 0.057504 0.070537 0.080358 99.628487
1 230 0.004216 0.006435 0.008474 0.012460 0.020013 0.027681 0.034316 0.043504 0.055837 0.069619 0.080970 99.636475
1 231 0.004880 0.006744 0.008323 0.012200 0.019717 0.027089 0.033339 0.042322 0.054285 0.067504 0.078180 99.645416
1 232 0.004378 0.006763 0.008933 0.012858 0.020034 0.027206 0.033401 0.041891 0.053017 0.065485 0.075941 99.650093
1 233 0.004676 0.006698 0.008387 0.012009 0.019037 0.026056 0.031952 0.040035 0.050734 0.062937 0.073089 99.664391
1 234 0.003728 0.005741 0.007636 0.011037 0.017427 0.023940 0.029683 0.037357 0.047182 0.058072 0.067154 99.691048
1 235 0.004898 0.006470 0.007975 0.011839 0.018833 0.024785 0.029824 0.037683 0.047831 0.057895 0.065445 99.686523
1 236 0.004139 0.006310 0.008166 0.011471 0.017624 0.023731 0.028991 0.036083 0.045417 0.055754 0.064323 99.697990
1 237 0.005196 0.006972 0.008704 0.012906 0.020388 0.026962 0.032646 0.041146 0.052038 0.062973 0.071500 99.658569
1 238 0.004662 0.007133 0.009354 0.013328 0.020885 0.029036 0.036197 0.045254 0.057296 0.071262 0.083335 99.622253
1 239 0.005547 0.008625 0.011401 0.016166 0.025006 0.035012 0.044219 0.055385 0.069656 0.086502 0.101988 99.540497
1 240 0.006366 0.009613 0.012612 0.018103 0.028605 0.041227 0.052833 0.066056 0.082535 0.102595 0.121537 99.457916
1 241 0.007320 0.012888 0.017751 0.023860 0.036063 0.053417 0.070343 0.086974 0.107150 0.133906 0.161054 99.289276
1 242 0.009180 0.014594 0.020477 0.029994 0.046261 0.065729 0.084347 0.105034 0.130128 0.160821 0.191325 99.142113
1 243 0.019244 0.025579 0.029761 0.041029 0.062682 0.085972 0.105790 0.131262 0.166529 0.206258 0.240627 98.885269
1 244 0.014579 0.023473 0.032510 0.045695 0.068239 0.097063 0.123991 0.151284 0.184237 0.226960 0.270251 98.761711
1 245 0.012970 0.023098 0.031284 0.042068 0.066574 0.104694 0.141436 0.176314 0.222212 0.285401 0.349149 98.544800
1 246 0.020890 0.031474 0.042354 0.060179 0.089341 0.126429 0.162284 0.199857 0.242433 0.296186 0.352239 98.376335
1 247 0.013693 0.024442 0.033874 0.046804 0.075003 0.118756 0.160323 0.199005 0.248380 0.318416 0.391940 98.369370
1 248 0.021684 0.035408 0.048812 0.066562 0.095559 0.134229 0.172591 0.213586 0.262621 0.325815 0.392389 98.230743
1 249 0.026905 0.037871 0.046615 0.065499 0.100665 0.141637 0.176925 0.218439 0.272875 0.338986 0.402224 98.171356
1 250 0.012238 0.022609 0.033573 0.048186 0.075804 0.117292 0.158974 0.200338 0.252600 0.326355 0.406785 98.345245
1 251 0.008135 0.014284 0.021084 0.032403 0.056147 0.092721 0.131756 0.175686 0.233596 0.312473 0.396158 98.525551
1 252 0.011337 0.017032 0.023574 0.037304 0.063946 0.097823 0.132515 0.179261 0.245577 0.329133 0.412521 98.449974
1 253 0.005914 0.010467 0.015635 0.024792 0.044765 0.075773 0.110150 0.153447 0.216693 0.305508 0.401247 98.635605
1 254 0.003737 0.006699 0.010489 0.017294 0.032018 0.056135 0.085664 0.126201 0.186867 0.275426 0.376464 98.823006
1 255 0.003028 0.005468 0.008645 0.014616 0.028142 0.051111 0.079911 0.120608 0.183740 0.276641 0.382356 98.845734
1 256 0.002910 0.005003 0.007710 0.013253 0.026046 0.047283 0.074013 0.113172 0.175435 0.266826 0.370265 98.898087
1 257 0.001933 0.003569 0.005902 0.010529 0.021252 0.039970 0.064598 0.100697 0.157228 0.244175 0.349343 99.000809
1 258 0.002226 0.004136 0.006771 0.011894 0.024054 0.045394 0.073543 0.115204 0.181225 0.281657 0.399173 98.854729
1 259 0.002819 0.005130 0.008119 0.013640 0.026280 0.047874 0.075456 0.114449 0.174061 0.263491 0.367682 98.901001
1 260 0.002524 0.004496 0.006994 0.011851 0.023173 0.042326 0.066256 0.100012 0.151425 0.229841 0.323478 99.037621
1 261 0.003710 0.006169 0.009475 0.016536 0.032664 0.058095 0.088465 0.131697 0.197228 0.291676 0.397337 98.766953
1 262 0.007441 0.012586 0.018622 0.030010 0.054217 0.089979 0.129811 0.183122 0.260513 0.364204 0.471987 98.377510
1 263 0.008200 0.012262 0.016943 0.027118 0.048424 0.077979 0.108780 0.150050 0.209914 0.290734 0.375736 98.673859
1 264 0.009484 0.014127 0.019094 0.029898 0.052614 0.083338 0.114076 0.154507 0.213484 0.291203 0.369137 98.649040
1 265 0.018387 0.025228 0.032906 0.051973 0.088712 0.130844 0.169334 0.221563 0.295605 0.383626 0.462945 98.118881
1 266 0.025933 0.038038 0.048647 0.069390 0.107159 0.151702 0.190769 0.236813 0.298959 0.374423 0.443330 98.014832
1 267 0.013712 0.025557 0.037341 0.051782 0.079616 0.121579 0.161849 0.199424 0.245738 0.312755 0.384302 98.366341
1 268 0.021495 0.036941 0.048540 0.062502 0.089304 0.126884 0.161903 0.198398 0.246656 0.312053 0.379036 98.316284
1 269 0.025556 0.038060 0.047950 0.065820 0.097939 0.135089 0.165698 0.198990 0.241893 0.295967 0.346602 98.340439
1 270 0.015894 0.025568 0.034211 0.048628 0.075884 0.108561 0.136213 0.166023 0.204697 0.253071 0.298357 98.632889
1 271 0.012740 0.018365 0.024034 0.035772 0.057446 0.081793 0.103516 0.130671 0.165788 0.207253 0.245185 98.917435
1 272 0.007414 0.012734 0.017397 0.024635 0.040483 0.062943 0.084887 0.109749 0.143439 0.188733 0.234091 99.073494
1 273 0.006939 0.011108 0.015295 0.022034 0.034410 0.050419 0.066773 0.086330 0.110552 0.141775 0.173921 99.280449
1 274 0.005915 0.009815 0.012788 0.017520 0.028287 0.043404 0.058139 0.075312 0.098862 0.131075 0.164482 99.354401
1 275 0.006792 0.010177 0.013279 0.018915 0.029557 0.042683 0.055511 0.070799 0.089213 0.112109 0.134983 99.415985
1 276 0.005689 0.010083 0.013858 0.018759 0.029093 0.042930 0.055826 0.069955 0.088506 0.113138 0.137945 99.414215
1 277 0.008328 0.011705 0.014362 0.020207 0.031503 0.043257 0.053237 0.066539 0.083978 0.103851 0.121276 99.441757
1 278 0.005584 0.008610 0.011151 0.015615 0.024236 0.033223 0.040492 0.049489 0.061067 0.074453 0.086072 99.590012
1 279 0.006327 0.008441 0.010056 0.014250 0.022119 0.028939 0.034291 0.042509 0.053884 0.066284 0.076566 99.636337
1 280 0.003516 0.005247 0.006766 0.009804 0.015732 0.021633 0.026405 0.032643 0.040734 0.050024 0.058001 99.729500
1 281 0.002592 0.003900 0.005176 0.007767 0.012824 0.017853 0.022208 0.028194 0.036098 0.045117 0.052884 99.765388
1 282 0.002911 0.004076 0.005111 0.007560 0.012241 0.016657 0.020523 0.026217 0.033693 0.041940 0.048932 99.780144
1 283 0.002100 0.003225 0.004290 0.006392 0.010513 0.014822 0.018731 0.024009 0.030863 0.038785 0.045749 99.800522
1 284 0.002355 0.003382 0.004330 0.006448 0.010593 0.014825 0.018688 0.024044 0.030941 0.038669 0.045268 99.800453
1 285 0.002162 0.003450 0.004582 0.006558 0.010564 0.015077 0.019201 0.024326 0.030948 0.038931 0.046130 99.798073
1 286 0.002884 0.004075 0.005102 0.007438 0.011846 0.016153 0.020074 0.025500 0.032376 0.039848 0.046168 99.788536
1 287 0.002646 0.003848 0.004957 0.007363 0.012061 0.016790 0.020830 0.026112 0.033020 0.040807 0.047401 99.784164
1 288 0.003783 0.005564 0.006917 0.009695 0.015073 0.020651 0.025500 0.031692 0.039719 0.048780 0.056575 99.736046
1 289 0.003402 0.005199 0.006829 0.009885 0.015877 0.022637 0.028653 0.035681 0.044560 0.054934 0.064152 99.708191
1 290 0.005255 0.007924 0.010036 0.013926 0.021355 0.029645 0.037083 0.045839 0.056840 0.069547 0.081028 99.621521
1 291 0.005119 0.008035 0.010496 0.014856 0.023451 0.033471 0.042256 0.052097 0.064907 0.080267 0.094360 99.570686
1 292 0.007106 0.011041 0.014166 0.019330 0.029382 0.042122 0.054150 0.066903 0.082401 0.101719 0.120410 99.451271
1 293 0.005354 0.009524 0.012388 0.016005 0.024658 0.038156 0.051911 0.065552 0.083304 0.108023 0.133472 99.451653
1 294 0.005361 0.009885 0.014541 0.020124 0.030152 0.045561 0.062707 0.079585 0.098283 0.123775 0.151875 99.358154
1 295 0.002622 0.004638 0.006734 0.010384 0.019028 0.033347 0.049775 0.068114 0.092168 0.124786 0.157853 99.430550
1 296 0.007723 0.012416 0.017481 0.026152 0.041719 0.061889 0.082332 0.105225 0.132769 0.165600 0.197573 99.149117
1 297 0.004848 0.008410 0.012056 0.018822 0.034934 0.059077 0.081947 0.103758 0.131606 0.170032 0.208801 99.165710
1 298 0.018833 0.026960 0.034831 0.050296 0.075094 0.098370 0.118167 0.144132 0.177304 0.210092 0.236084 98.809837
1 299 0.030675 0.038575 0.044557 0.063327 0.096194 0.122948 0.140367 0.163487 0.193524 0.222164 0.242478 98.641708
1 300 0.020787 0.039247 0.055024 0.069028 0.092620 0.122955 0.150290 0.174060 0.200076 0.230076 0.257027 98.588806
1 301 0.021224 0.027092 0.033035 0.049878 0.080987 0.110465 0.134007 0.164551 0.202988 0.240682 0.268919 98.666176
1 302 0.011029 0.018132 0.025809 0.038811 0.062270 0.090537 0.117242 0.146507 0.182080 0.222349 0.259048 98.826180
1 303 0.006886 0.011085 0.015522 0.023812 0.040677 0.063969 0.088484 0.117455 0.155533 0.203561 0.251892 99.021126
1 304 0.009723 0.015260 0.020981 0.030977 0.049693 0.074641 0.099752 0.128163 0.164841 0.212542 0.261373 98.932053
1 305 0.008710 0.014816 0.019477 0.026515 0.043111 0.069383 0.095649 0.120989 0.153680 0.200038 0.248059 98.999573
1 306 0.011173 0.020060 0.028864 0.039470 0.058833 0.088229 0.118174 0.144320 0.171428 0.210445 0.253684 98.855324
1 307 0.018094 0.033075 0.043491 0.052521 0.070645 0.098846 0.126280 0.149262 0.173744 0.207612 0.243553 98.782883
1 308 0.018741 0.029180 0.036875 0.048488 0.070119 0.096421 0.119658 0.142646 0.168915 0.200222 0.229069 98.839668
1 309 0.015403 0.024001 0.031635 0.043935 0.065359 0.088927 0.109563 0.132247 0.159639 0.190505 0.217793 98.920990
1 310 0.015143 0.022834 0.029211 0.040569 0.061643 0.086038 0.107567 0.130828 0.158696 0.190989 0.220449 98.936035
1 311 0.011328 0.018922 0.026074 0.036045 0.053390 0.076001 0.098212 0.120884 0.146749 0.179602 0.213466 99.019333
1 312 0.009634 0.017092 0.023453 0.031112 0.046284 0.069432 0.093508 0.117137 0.144156 0.181083 0.220735 99.046379
1 313 0.008695 0.013729 0.018324 0.026058 0.040711 0.059776 0.078700 0.099817 0.125830 0.159050 0.192736 99.176582
1 314 0.011848 0.018762 0.024518 0.033166 0.048109 0.067112 0.086605 0.108905 0.135863 0.169299 0.203783 99.092033
1 315 0.004049 0.007492 0.011137 0.016414 0.027354 0.043878 0.061940 0.081476 0.106001 0.140135 0.177897 99.322220
1 316 0.007473 0.011344 0.015332 0.022807 0.035928 0.050469 0.064553 0.082735 0.106275 0.134025 0.161575 99.307480
1 317 0.007007 0.010258 0.013142 0.019537 0.032449 0.047243 0.060816 0.078568 0.103340 0.133345 0.161702 99.332596
1 318 0.009462 0.013703 0.017103 0.024318 0.037530 0.051653 0.064945 0.082471 0.105072 0.130106 0.153416 99.310219
1 319 0.005944 0.010238 0.014387 0.020772 0.032307 0.046853 0.061713 0.079458 0.102226 0.130604 0.160058 99.335442
1 320 0.001184 0.002067 0.003309 0.006145 0.013687 0.025993 0.039597 0.055386 0.076400 0.104931 0.133850 99.537453
1 321 0.005553 0.009206 0.012557 0.018276 0.030059 0.044948 0.059477 0.077425 0.101972 0.131527 0.159034 99.349960
1 322 0.008694 0.012709 0.015642 0.022044 0.034722 0.048979 0.061629 0.077435 0.098997 0.124851 0.149129 99.345169
1 323 0.005235 0.009119 0.012803 0.018186 0.028245 0.041351 0.054796 0.070562 0.091381 0.118091 0.146065 99.404167
1 324 0.001395 0.002363 0.003629 0.006422 0.013558 0.024740 0.036994 0.051772 0.072632 0.101181 0.130150 99.555168
1 325 0.007351 0.010523 0.013434 0.020123 0.033543 0.048427 0.062089 0.081064 0.108159 0.137977 0.163141 99.314171
1 326 0.008322 0.011826 0.014910 0.021832 0.034858 0.049039 0.061647 0.077714 0.099773 0.125742 0.150149 99.344185
1 327 0.005598 0.009525 0.013277 0.019106 0.030383 0.045283 0.060272 0.077115 0.098958 0.126833 0.155485 99.358162
1 328 0.004692 0.007460 0.010429 0.016061 0.027510 0.042618 0.057823 0.075530 0.098544 0.127193 0.155436 99.376701
1 329 0.008389 0.013021 0.017083 0.024198 0.037434 0.053131 0.067892 0.085460 0.108572 0.135800 0.161595 99.287422
1 330 0.007894 0.011626 0.014971 0.021640 0.034186 0.048540 0.061574 0.077063 0.097584 0.121809 0.144686 99.358429
1 331 0.006890 0.010875 0.014689 0.021170 0.033198 0.047169 0.059810 0.074270 0.093167 0.116259 0.139107 99.383392
1 332 0.008411 0.012392 0.015462 0.021400 0.032677 0.045652 0.057542 0.072139 0.091671 0.114661 0.136511 99.391487
1 333 0.006515 0.010033 0.013168 0.018594 0.028705 0.040726 0.051855 0.064523 0.080529 0.100050 0.119473 99.465828
1 334 0.003929 0.006425 0.008834 0.012865 0.020840 0.031230 0.041689 0.053702 0.069288 0.089720 0.111220 99.550255
1 335 0.004689 0.008018 0.010703 0.014474 0.021749 0.031308 0.040957 0.052273 0.067836 0.088676 0.110627 99.548691
1 336 0.001044 0.001762 0.002656 0.004409 0.008428 0.014819 0.022461 0.031884 0.044644 0.062958 0.083653 99.721283
1 337 0.001718 0.003041 0.004506 0.006908 0.011789 0.018771 0.026780 0.036869 0.050844 0.070173 0.091267 99.677338
1 338 0.000792 0.001346 0.001961 0.003158 0.006032 0.010671 0.016328 0.023915 0.035446 0.053050 0.073884 99.773415
1 339 0.002126 0.003015 0.004177 0.007005 0.012684 0.019556 0.027323 0.039283 0.056872 0.078277 0.099139 99.650543
1 340 0.001628 0.002380 0.003395 0.005966 0.011860 0.019667 0.028149 0.040423 0.058595 0.081479 0.104280 99.642181
1 341 0.003806 0.005530 0.007512 0.012288 0.022357 0.034448 0.046541 0.063176 0.085993 0.111696 0.134431 99.472221
1 342 0.009114 0.013970 0.017812 0.024532 0.037285 0.051861 0.065468 0.082416 0.104835 0.130922 0.155726 99.306068
1 343 0.010929 0.016326 0.020748 0.028734 0.043691 0.060693 0.076272 0.094438 0.116634 0.141966 0.165816 99.223747
1 344 0.005294 0.009882 0.014450 0.020591 0.033534 0.051759 0.069820 0.088404 0.111941 0.143335 0.175930 99.275063
1 345 0.013706 0.020342 0.025456 0.034523 0.050391 0.067318 0.082640 0.101603 0.125703 0.154228 0.182980 99.141106
1 346 0.006278 0.010179 0.014392 0.022137 0.038465 0.059621 0.079335 0.101026 0.128520 0.163058 0.197069 99.179916
1 347 0.016081 0.022539 0.027685 0.038754 0.059153 0.079912 0.098268 0.122787 0.154113 0.187592 0.217104 98.976013
1 348 0.010038 0.017622 0.024055 0.032530 0.048368 0.068594 0.088132 0.110126 0.138029 0.172432 0.207117 99.082954
1 349 0.001358 0.002445 0.003927 0.007138 0.016144 0.032184 0.050434 0.070135 0.095147 0.130200 0.165851 99.425041
1 350 0.006615 0.011661 0.016586 0.024234 0.040391 0.062165 0.083727 0.108361 0.140611 0.180630 0.218808 99.106209
1 351 0.010924 0.018587 0.025023 0.034555 0.052283 0.073738 0.093727 0.116855 0.147029 0.184137 0.220746 99.022392
1 352 0.001464 0.002478 0.003881 0.007149 0.016014 0.030568 0.046938 0.067071 0.094460 0.130569 0.166301 99.433105
1 353 0.001757 0.003036 0.004836 0.008771 0.018381 0.032596 0.048079 0.068103 0.096918 0.134223 0.169842 99.413460
1 354 0.012928 0.018849 0.023090 0.032295 0.050851 0.071746 0.089861 0.112772 0.143927 0.180380 0.213426 99.049881
1 355 0.006467 0.013214 0.019535 0.026313 0.040182 0.061775 0.083902 0.105046 0.130436 0.165851 0.204572 99.142708
1 356 0.001246 0.002237 0.003621 0.006688 0.015222 0.030597 0.048937 0.069501 0.094732 0.128341 0.160825 99.438057
1 357 0.006682 0.010804 0.015064 0.023478 0.040719 0.060707 0.077766 0.097698 0.125073 0.157564 0.185970 99.198479
1 358 0.016968 0.024889 0.030437 0.041055 0.061431 0.082574 0.099270 0.118820 0.144455 0.173511 0.199123 99.007462
1 359 0.009863 0.015217 0.019869 0.028541 0.045636 0.064391 0.080013 0.098707 0.124476 0.154930 0.183134 99.175224
1 360 0.008538 0.011389 0.014737 0.022876 0.036907 0.050304 0.063098 0.081882 0.106190 0.131020 0.152607 99.320450
1 361 0.003208 0.005448 0.007731 0.011846 0.021130 0.034234 0.047290 0.061930 0.081622 0.107683 0.133521 99.484352
1 362 0.006263 0.009586 0.012320 0.017356 0.026909 0.038212 0.049037 0.062124 0.078633 0.098411 0.117644 99.483505
1 363 0.005231 0.007840 0.010224 0.015091 0.024166 0.034491 0.044146 0.055908 0.071352 0.090822 0.109923 99.530807
1 364 0.001460 0.002593 0.003788 0.005935 0.010985 0.018701 0.026974 0.036466 0.049803 0.068899 0.089105 99.685287
1 365 0.003933 0.004875 0.006082 0.009937 0.017479 0.025353 0.033042 0.044585 0.060651 0.079860 0.097820 99.616379
1 366 0.001842 0.003235 0.004594 0.006857 0.011799 0.019092 0.026525 0.034659 0.046030 0.063686 0.084453 99.697227
1 367 0.003613 0.005855 0.007889 0.011371 0.018375 0.028040 0.038271 0.050738 0.067923 0.091551 0.116849 99.559525
1 368 0.004282 0.006236 0.007867 0.011680 0.020152 0.031443 0.042117 0.054572 0.071296 0.093435 0.115317 99.541595
1 369 0.005890 0.009694 0.013329 0.018650 0.027768 0.039618 0.051754 0.065357 0.081454 0.102466 0.124801 99.459221
1 370 0.005697 0.008927 0.011124 0.014848 0.022871 0.033471 0.043748 0.055632 0.071284 0.091291 0.109738 99.531372
1 371 0.007199 0.012324 0.017020 0.022974 0.032675 0.047759 0.062598 0.075920 0.090299 0.115282 0.147721 99.368225
2 3 0.000000 0.000000 0.000000 0.000000 0.000000 0.000000 0.000000 0.000000 0.000000 0.000000 0.000000 0.000000
2 4 1.810744 25.195049 14.124107 18.486822 4.892397 4.695813 4.500483 2.853777 1.057003 1.413642 0.553995 20.416164
2 5 1.791981 15.081960 6.173810 8.500860 4.860344 12.144295 14.234718 10.415263 4.051321 2.620797 0.854269 19.270378
2 6 1.123109 10.202306 5.391399 8.712964 5.534163 12.340753 13.200584 10.968026 7.451295 6.279872 2.540894 16.254633
2 7 2.151046 10.608609 5.817193 12.346668 13.315929 17.609158 10.597734 6.172954 3.727794 3.326504 1.655824 12.670587
2 8 0.230067 0.476473 0.652441 2.163815 5.671611 12.816339 21.287292 12.088938 7.927447 5.274498 3.538375 27.872705
2 9 0.068534 0.158612 0.235547 0.686743 1.328864 3.527164 10.462235 9.592596 10.869061 13.262773 16.120312 33.687557
2 10 0.129254 0.283580 0.436759 0.842790 1.326406 2.815723 8.187217 8.721350 11.921983 13.924556 16.530272 34.880112
2 11 0.378831 0.655216 0.907453 1.529467 2.131208 3.378886 7.826704 8.152867 11.388464 11.174081 12.848236 39.628590
2 12 0.055265 0.089401 0.139057 0.314240 0.583268 1.092680 2.654909 2.843828 4.274502 5.665102 10.171519 72.116226
2 13 0.015913 0.023872 0.033649 0.070978 0.137418 0.289567 0.788612 0.885296 1.309799 1.696035 3.109058 91.639801
2 14 0.004282 0.007724 0.011713 0.020750 0.034736 0.059740 0.097184 0.162556 0.273486 0.485949 0.851178 97.990700
2 15 0.002292 0.003742 0.005389 0.010270 0.020126 0.039854 0.069644 0.120831 0.208852 0.380482 0.676387 98.462128
2 16 0.005418 0.010493 0.020782 0.050995 0.118433 0.249305 0.474569 0.896011 1.658098 3.093274 5.521549 87.901070
2 17 0.007400 0.015455 0.027940 0.057272 0.116590 0.229625 0.426432 0.812405 1.586049 3.101745 5.718919 87.900169
2 18 0.000836 0.001412 0.002183 0.004457 0.009136 0.018728 0.035708 0.068550 0.130569 0.266205 0.538098 98.924118
2 19 0.000757 0.001296 0.002253 0.005498 0.013591 0.030719 0.063740 0.135146 0.286159 0.613564 1.251959 97.595314
2 20 0.004671 0.010579 0.022105 0.052981 0.133865 0.325387 0.732172 1.587907 3.301723 6.319043 10.679668 76.829895
2 21 0.001592 0.003443 0.006392 0.014070 0.033954 0.079160 0.159253 0.307498 0.609759 1.234135 2.340829 95.209915
2 22 0.000596 0.000938 0.001434 0.003047 0.006476 0.012977 0.024404 0.046727 0.089678 0.178959 0.351192 99.283577
2 23 0.001633 0.003005 0.005528 0.013223 0.032535 0.070889 0.137457 0.268885 0.535445 1.059276 1.965973 95.906151
2 24 0.006789 0.016213 0.030462 0.060317 0.132252 0.302788 0.612352 1.137595 2.043981 3.604749 5.928024 86.124481
2 25 0.002575 0.004278 0.006976 0.015262 0.035055 0.071636 0.126320 0.224593 0.414522 0.765572 1.306620 97.026588
2 26 0.000351 0.000537 0.000880 0.001978 0.004659 0.009745 0.017791 0.033992 0.065852 0.126416 0.227781 99.510017
2 27 0.002145 0.003429 0.005718 0.012473 0.029349 0.059604 0.103785 0.186649 0.342988 0.613001 1.015854 97.625000
2 28 0.002590 0.005906 0.010425 0.018437 0.038166 0.081271 0.144606 0.237579 0.387923 0.647529 1.026639 97.398933
2 29 0.001873 0.002816 0.004149 0.007848 0.016116 0.030093 0.047908 0.077484 0.129608 0.219854 0.352195 99.110062
2 30 0.001634 0.002398 0.003523 0.006784 0.014408 0.027589 0.045248 0.075527 0.129760 0.224310 0.364340 99.104477
2 31 0.002621 0.004349 0.007035 0.013725 0.028551 0.053862 0.088294 0.144954 0.238193 0.385236 0.585965 98.447212
2 32 0.006013 0.008563 0.011739 0.020893 0.040473 0.067008 0.093606 0.133633 0.198608 0.297113 0.420818 98.701538
2 33 0.004678 0.008258 0.011724 0.018016 0.031397 0.053869 0.078544 0.108794 0.153508 0.226457 0.322361 98.982391
2 34 0.003420 0.005755 0.008412 0.014217 0.027135 0.050159 0.077157 0.112470 0.165486 0.252944 0.370451 98.912392
2 35 0.004178 0.006873 0.010210 0.017125 0.031461 0.054993 0.082672 0.118556 0.167681 0.241224 0.335297 98.929733
2 36 0.010698 0.016074 0.021997 0.034846 0.057903 0.085287 0.108572 0.136079 0.173787 0.228170 0.293298 98.833290
2 37 0.014455 0.022933 0.030113 0.042189 0.061196 0.084017 0.104420 0.130273 0.167754 0.221980 0.288179 98.832489
2 38 0.007028 0.010079 0.013491 0.021903 0.038795 0.062611 0.086342 0.115025 0.153502 0.208538 0.273451 99.009232
2 39 0.007400 0.011239 0.015626 0.024581 0.040438 0.061290 0.082023 0.106506 0.137723 0.181520 0.234053 99.097603
2 40 0.009549 0.015111 0.019271 0.027071 0.043193 0.067720 0.090379 0.111532 0.137613 0.179622 0.231846 99.067093
2 41 0.004908 0.008429 0.012355 0.019262 0.032906 0.054878 0.078448 0.102496 0.130631 0.173149 0.225335 99.157204
2 42 0.008617 0.011706 0.014996 0.023104 0.037118 0.053689 0.068747 0.087250 0.110990 0.142987 0.180755 99.260040
2 43 0.007683 0.010542 0.013616 0.020951 0.033524 0.047826 0.060499 0.076413 0.097631 0.125939 0.159109 99.346268
2 44 0.006960 0.009560 0.012429 0.019413 0.031979 0.047016 0.060612 0.077282 0.099078 0.127998 0.161250 99.346420
2 45 0.008957 0.012122 0.015138 0.022426 0.034620 0.048206 0.059841 0.074116 0.092925 0.118321 0.148087 99.365250
2 46 0.005044 0.008000 0.010923 0.015995 0.024827 0.036758 0.048360 0.060947 0.076807 0.099194 0.126308 99.486832
2 47 0.004726 0.006820 0.008998 0.013720 0.022119 0.032671 0.042798 0.055001 0.070863 0.092273 0.117635 99.532379
2 48 0.004737 0.006698 0.008943 0.014031 0.023294 0.035152 0.046685 0.060389 0.077664 0.101076 0.128477 99.492851
2 49 0.005157 0.007871 0.010625 0.016068 0.025828 0.038328 0.049879 0.062637 0.078959 0.101016 0.126127 99.477509
2 50 0.005263 0.007254 0.009274 0.014327 0.023474 0.033953 0.043195 0.055124 0.071918 0.094806 0.121300 99.520111
2 51 0.001908 0.002959 0.004153 0.006809 0.012498 0.021370 0.031360 0.043977 0.062219 0.090213 0.125676 99.596863
2 52 0.002802 0.004100 0.005954 0.010570 0.019887 0.032842 0.046969 0.065488 0.090480 0.123467 0.161640 99.435806
2 53 0.005614 0.007971 0.010709 0.017611 0.030591 0.045681 0.058408 0.073398 0.093415 0.119410 0.147352 99.389839
2 54 0.004482 0.007305 0.010082 0.015447 0.025789 0.039517 0.052268 0.066680 0.086796 0.115974 0.149961 99.425697
2 55 0.001460 0.002308 0.003391 0.006114 0.012969 0.024671 0.038551 0.056687 0.083874 0.124923 0.171923 99.473129
2 56 0.007451 0.010545 0.014353 0.023825 0.041591 0.061270 0.077061 0.095300 0.119158 0.151139 0.187909 99.210396
2 57 0.010292 0.013885 0.017132 0.025415 0.040239 0.056623 0.069971 0.085975 0.107021 0.134256 0.163089 99.276100
2 58 0.008898 0.011133 0.014284 0.023546 0.039317 0.055044 0.068762 0.088452 0.113720 0.141134 0.166427 99.269279
2 59 0.006244 0.010851 0.015588 0.022678 0.036362 0.059746 0.083379 0.101805 0.118620 0.147774 0.184081 99.212868
2 60 0.018306 0.023112 0.024923 0.033637 0.050291 0.069792 0.085486 0.103923 0.127239 0.158940 0.193545 99.110809
2 61 0.011128 0.020456 0.033603 0.048995 0.064913 0.085562 0.107171 0.130805 0.159007 0.201519 0.255170 98.881676
2 62 0.025058 0.033115 0.037377 0.052234 0.078714 0.101034 0.112892 0.130308 0.158940 0.197280 0.235383 98.837669
2 63 0.004567 0.007543 0.011687 0.021048 0.040959 0.066903 0.089461 0.114576 0.149168 0.194616 0.241481 99.057991
2 64 0.001174 0.001884 0.003028 0.006390 0.016364 0.035273 0.058452 0.087977 0.129865 0.190590 0.256816 99.212189
2 65 0.010253 0.015407 0.022014 0.037142 0.065970 0.099919 0.128946 0.162301 0.205509 0.261655 0.323024 98.667862
2 66 0.008218 0.013386 0.019141 0.029787 0.050303 0.078029 0.104045 0.132018 0.168161 0.218495 0.274312 98.904106
2 67 0.005501 0.008479 0.011915 0.019132 0.033460 0.054678 0.077788 0.106709 0.146587 0.203401 0.271102 99.061249
2 68 0.007079 0.009839 0.013482 0.023246 0.044375 0.073764 0.103597 0.142393 0.197322 0.271377 0.351059 98.762466
2 69 0.020794 0.032171 0.042174 0.059466 0.090581 0.128360 0.159532 0.191491 0.232634 0.287759 0.346994 98.408051
2 70 0.019307 0.025142 0.032382 0.050989 0.083389 0.117446 0.145379 0.180109 0.225195 0.279780 0.335233 98.505646
2 71 0.016159 0.025450 0.035199 0.051828 0.080610 0.119022 0.155929 0.194435 0.239702 0.299227 0.365172 98.417267
2 72 0.025737 0.038040 0.049254 0.069502 0.103146 0.143703 0.178629 0.215205 0.259880 0.318831 0.384182 98.213890
2 73 0.015348 0.021745 0.029509 0.046317 0.076506 0.115994 0.153002 0.194063 0.243771 0.309295 0.381089 98.413361
2 74 0.016517 0.024488 0.033598 0.051102 0.081691 0.123336 0.162932 0.204273 0.252950 0.320854 0.398831 98.329422
2 75 0.022124 0.038252 0.051566 0.067209 0.096258 0.144433 0.190429 0.228220 0.269133 0.334661 0.413743 98.143974
2 76 0.022509 0.033549 0.045003 0.066222 0.102622 0.149945 0.192028 0.235260 0.286903 0.359725 0.444020 98.062210
2 77 0.020055 0.024000 0.030854 0.052530 0.091231 0.130850 0.164207 0.212313 0.281757 0.367941 0.456722 98.167542
2 78 0.007530 0.010916 0.015651 0.028199 0.054380 0.090080 0.126884 0.177908 0.253985 0.355170 0.462892 98.416405
2 79 0.006588 0.009965 0.015113 0.028397 0.057867 0.099272 0.140119 0.190828 0.264302 0.368770 0.486582 98.332199
2 80 0.011259 0.018026 0.026197 0.043024 0.072906 0.109402 0.145615 0.192226 0.259034 0.351060 0.458678 98.312569
2 81 0.002254 0.004086 0.006081 0.010267 0.021341 0.043346 0.071572 0.107496 0.162038 0.254551 0.378763 98.938210
2 82 0.001307 0.002036 0.003303 0.007049 0.017112 0.035381 0.059527 0.096089 0.154647 0.247401 0.366838 99.009308
2 83 0.007118 0.011497 0.017418 0.030280 0.055938 0.090481 0.126463 0.172541 0.236888 0.323781 0.422878 98.504715
2 84 0.009493 0.013664 0.018640 0.031142 0.056580 0.089861 0.123183 0.168402 0.234881 0.325360 0.429148 98.499649
2 85 0.003063 0.004139 0.005914 0.011652 0.025641 0.046154 0.069268 0.105648 0.166978 0.259311 0.371991 98.930237
2 86 0.004815 0.007381 0.010978 0.019834 0.039615 0.069628 0.102888 0.146599 0.210037 0.300472 0.406782 98.680969
2 87 0.012651 0.020952 0.029990 0.046466 0.077918 0.120281 0.159891 0.203245 0.262171 0.344730 0.440270 98.281441
2 88 0.009594 0.014030 0.019551 0.032425 0.058725 0.096825 0.136796 0.185783 0.253082 0.346814 0.456575 98.389801
2 89 0.010348 0.015338 0.021612 0.036031 0.065403 0.106299 0.147704 0.198713 0.270409 0.367883 0.477427 98.282837
2 90 0.023028 0.034641 0.045274 0.066156 0.107835 0.166697 0.219072 0.268531 0.330045 0.418903 0.518940 97.800873
2 91 0.022724 0.034073 0.045410 0.067619 0.110693 0.171138 0.226065 0.280788 0.351050 0.449724 0.558724 97.681992
2 92 0.022354 0.037040 0.050662 0.072436 0.117653 0.188723 0.255297 0.310839 0.374293 0.467221 0.568823 97.534660
2 93 0.039622 0.056456 0.070770 0.099145 0.150089 0.213097 0.262160 0.305645 0.358437 0.432293 0.511640 97.500648
2 94 0.028300 0.044686 0.061613 0.089614 0.136850 0.192872 0.238401 0.281665 0.334759 0.401548 0.469133 97.720566
2 95 0.037911 0.048131 0.058914 0.086677 0.133154 0.178406 0.210506 0.246491 0.291973 0.346341 0.399700 97.961792
2 96 0.032198 0.045232 0.057595 0.082044 0.122656 0.164862 0.196186 0.229237 0.270777 0.320380 0.369047 98.109787
2 97 0.033284 0.044911 0.054948 0.077267 0.116111 0.157001 0.186849 0.218569 0.259760 0.309653 0.358537 98.183113
2 98 0.033798 0.047709 0.059270 0.080824 0.117207 0.158075 0.189560 0.220880 0.260094 0.308955 0.358570 98.165062
2 99 0.029340 0.040557 0.051330 0.073292 0.110987 0.154049 0.188274 0.222666 0.264648 0.316467 0.368628 98.179764
2 100 0.029312 0.040859 0.051451 0.072744 0.110555 0.155889 0.192130 0.227150 0.269974 0.325324 0.382802 98.141808
2 101 0.025190 0.036602 0.048258 0.070009 0.106705 0.149748 0.185218 0.221323 0.266575 0.323224 0.381688 98.185455
2 102 0.024624 0.032659 0.041607 0.062232 0.097715 0.138021 0.170824 0.206055 0.250495 0.307242 0.367787 98.300735
2 103 0.011981 0.019256 0.026558 0.039638 0.066952 0.109445 0.150563 0.189400 0.237352 0.306449 0.383232 98.459175
2 104 0.011971 0.019092 0.026273 0.039183 0.065718 0.107347 0.147913 0.186535 0.234493 0.306570 0.391808 98.463097
2 105 0.012077 0.018130 0.025442 0.040404 0.067566 0.101143 0.131294 0.165178 0.210064 0.268822 0.334142 98.625740
2 106 0.013122 0.016390 0.021343 0.036261 0.063760 0.091235 0.113614 0.146119 0.194288 0.252157 0.311581 98.740128
2 107 0.003554 0.005303 0.007762 0.014087 0.029060 0.051860 0.076784 0.109635 0.158120 0.223454 0.292344 99.028030
2 108 0.012315 0.016282 0.021070 0.034502 0.060893 0.091808 0.117589 0.148093 0.189411 0.243824 0.302461 98.761757
2 109 0.017081 0.030145 0.042696 0.058274 0.079476 0.102140 0.120667 0.142586 0.176137 0.223130 0.279140 98.728523
2 110 0.009759 0.012890 0.016438 0.026479 0.046629 0.072515 0.096723 0.126032 0.164704 0.215493 0.271694 98.940643
2 111 0.002943 0.004467 0.006704 0.012154 0.024012 0.042152 0.063107 0.090960 0.129734 0.183815 0.246662 99.193283
2 112 0.010233 0.015161 0.020211 0.030824 0.049821 0.072820 0.093147 0.117761 0.152639 0.202980 0.264552 98.969856
2 113 0.007875 0.014165 0.020193 0.028428 0.043975 0.068117 0.092760 0.117792 0.149445 0.197737 0.258321 99.001190
2 114 0.005707 0.007583 0.009704 0.015569 0.027653 0.045051 0.063887 0.088917 0.123603 0.173935 0.235879 99.202515
2 115 0.003748 0.005357 0.007491 0.012919 0.024333 0.041131 0.059852 0.085867 0.124404 0.181416 0.252171 99.201309
2 116 0.008193 0.011690 0.015854 0.025635 0.044255 0.068446 0.092516 0.123711 0.167496 0.228665 0.301740 98.911797
2 117 0.008186 0.013297 0.018728 0.028654 0.046960 0.072644 0.099665 0.133756 0.182390 0.252894 0.340755 98.802078
2 118 0.003111 0.004720 0.006886 0.012228 0.024031 0.043421 0.066711 0.098834 0.146247 0.220239 0.317499 99.056076
2 119 0.004540 0.007533 0.010839 0.017589 0.032394 0.056517 0.083632 0.119390 0.174787 0.263218 0.378131 98.851433
2 120 0.007709 0.011777 0.017549 0.031055 0.058834 0.097635 0.137802 0.189653 0.262158 0.362544 0.477177 98.346107
2 121 0.008784 0.013523 0.019404 0.033230 0.062805 0.106233 0.151127 0.206574 0.282998 0.387751 0.504038 98.223534
2 122 0.002407 0.004211 0.006843 0.012737 0.027729 0.057707 0.097121 0.147414 0.216289 0.324026 0.456312 98.647209
2 123 0.014565 0.021450 0.030198 0.050846 0.091898 0.143701 0.189581 0.243981 0.315459 0.407645 0.504999 97.985680
2 124 0.030516 0.047789 0.066058 0.096437 0.146299 0.204583 0.253399 0.305980 0.370837 0.457497 0.552320 97.468277
2 125 0.035659 0.050310 0.060966 0.084614 0.127999 0.182309 0.228997 0.281056 0.348069 0.439788 0.543546 97.616684
2 126 0.007033 0.013145 0.021900 0.036106 0.063806 0.111466 0.165681 0.222837 0.291261 0.400741 0.541237 98.124786
2 127 0.042264 0.053034 0.064022 0.096443 0.155902 0.217589 0.263970 0.324246 0.407910 0.517198 0.634505 97.222916
2 128 0.013637 0.021895 0.033137 0.058599 0.112146 0.187006 0.263641 0.361130 0.495957 0.683091 0.896826 96.872932
2 129 0.002235 0.003926 0.006656 0.013558 0.031967 0.066744 0.111688 0.174503 0.270565 0.423670 0.619042 98.275444
2 130 0.006335 0.008184 0.011879 0.024404 0.052726 0.086699 0.119645 0.174297 0.264669 0.389322 0.529419 98.332420
2 131 0.011598 0.018231 0.026506 0.046512 0.088948 0.146282 0.203845 0.282151 0.399492 0.566555 0.761642 97.448242
2 132 0.002940 0.005590 0.009694 0.019169 0.043511 0.089270 0.149731 0.238283 0.382747 0.624927 0.955674 97.478470
2 133 0.002477 0.003615 0.005710 0.012270 0.028458 0.053006 0.082309 0.132002 0.219252 0.356779 0.533588 98.570541
2 134 0.007969 0.010841 0.014368 0.025094 0.046743 0.072205 0.096667 0.136925 0.204657 0.305962 0.432528 98.646042
2 135 0.002777 0.005504 0.009108 0.016096 0.032412 0.063908 0.107666 0.171795 0.274485 0.451679 0.708359 98.156212
2 136 0.001777 0.002822 0.004433 0.008915 0.019714 0.038011 0.061779 0.101569 0.173205 0.300019 0.489866 98.797890
2 137 0.001400 0.002059 0.002914 0.005335 0.010724 0.019137 0.029591 0.047165 0.077857 0.130027 0.204805 99.468987
2 138 0.001742 0.002949 0.004562 0.008114 0.015458 0.027530 0.043366 0.069008 0.112942 0.190175 0.307129 99.217026
2 139 0.000921 0.001731 0.002948 0.005731 0.012456 0.026299 0.048196 0.086104 0.155227 0.288924 0.512087 98.859375
2 140 0.000910 0.001299 0.001934 0.003903 0.008228 0.014856 0.023785 0.040977 0.074172 0.134794 0.229848 99.465294
2 141 0.000431 0.000734 0.001121 0.002027 0.004139 0.008056 0.013790 0.023644 0.041550 0.076790 0.137122 99.690598
2 142 0.000528 0.000895 0.001481 0.003018 0.006736 0.014009 0.025831 0.048813 0.094935 0.189027 0.354813 99.259911
2 143 0.000895 0.001309 0.002022 0.004174 0.009065 0.016876 0.028327 0.051410 0.097770 0.185050 0.327640 99.275467
2 144 0.000586 0.000918 0.001364 0.002569 0.005402 0.010391 0.017658 0.030879 0.055749 0.102990 0.179639 99.591850
2 145 0.000658 0.001167 0.001953 0.003996 0.009470 0.020815 0.038675 0.070957 0.134560 0.261590 0.473615 98.982552
2 146 0.003838 0.006588 0.010720 0.020617 0.043257 0.081208 0.132938 0.219489 0.373714 0.631553 0.996269 97.479813
2 147 0.002435 0.003909 0.006460 0.013678 0.032158 0.063347 0.105034 0.177656 0.314181 0.545277 0.861679 97.874184
2 148 0.000886 0.001581 0.002750 0.006126 0.016703 0.041427 0.080623 0.142607 0.249754 0.447932 0.743037 98.266579
2 149 0.008864 0.016858 0.030330 0.062817 0.147034 0.302459 0.507236 0.797611 1.242946 1.883579 2.603179 92.397087
2 150 0.033883 0.061938 0.094843 0.159102 0.298390 0.500146 0.705156 0.966390 1.363670 1.909367 2.497303 91.409813
2 151 0.004938 0.007877 0.013309 0.030230 0.079991 0.177622 0.307746 0.499808 0.803355 1.265567 1.805506 95.004051
2 152 0.012320 0.021675 0.040695 0.094822 0.249351 0.534511 0.881386 1.320060 1.928578 2.716947 3.433901 88.765755
2 153 0.157760 0.382324 0.600901 0.832769 1.347742 2.217131 2.882968 3.087438 3.168847 3.367487 3.520779 78.433853
2 154 0.087569 0.135295 0.205717 0.371342 0.709553 1.168269 1.564203 1.903462 2.255425 2.707385 3.109946 85.781830
2 155 0.018116 0.031937 0.056636 0.121684 0.295905 0.602141 0.972319 1.419124 1.966685 2.556155 2.998063 88.961243
2 156 0.300154 0.336220 0.455728 0.846764 1.428479 1.780561 1.942961 2.234576 2.596721 2.836461 2.939212 82.302162
2 157 0.435732 0.572349 0.712547 1.076409 1.639724 2.069494 2.209920 2.323271 2.492862 2.637061 2.696386 81.134247
2 158 0.136992 0.245840 0.353435 0.506479 0.793835 1.202188 1.556296 1.833032 2.122231 2.461312 2.745392 86.042961
2 159 0.216599 0.323900 0.434498 0.616077 0.877578 1.186909 1.455737 1.717249 1.987269 2.295915 2.624274 86.263992
2 160 0.163264 0.243314 0.331839 0.497158 0.760502 1.092703 1.400105 1.712152 2.051307 2.427911 2.794523 86.525223
2 161 0.208356 0.289393 0.389766 0.600478 0.943721 1.372123 1.750959 2.120583 2.527417 2.997310 3.425055 83.374840
2 162 0.220761 0.336690 0.446765 0.657203 1.057413 1.596251 2.044042 2.416436 2.815778 3.270226 3.629946 81.508484
2 163 0.183283 0.353262 0.536127 0.768438 1.214830 1.982044 2.706034 3.142765 3.459522 3.909945 4.317645 77.426109
2 164 0.398716 0.592307 0.793045 1.187177 1.881455 2.722924 3.257213 3.507545 3.680591 3.902478 4.027109 74.049446
2 165 0.271425 0.528512 0.789467 1.142222 1.723254 2.512432 3.042261 3.254251 3.450099 3.769725 4.027480 75.488869
2 166 0.065182 0.122718 0.214445 0.405098 0.842820 1.631160 2.521602 3.284873 3.943455 4.688035 5.247453 77.033157
2 167 0.236827 0.353937 0.517712 0.921165 1.686304 2.561224 3.238409 3.853894 4.468137 5.087226 5.509783 71.565384
2 168 0.279634 0.481218 0.727275 1.239200 2.169713 3.154131 3.757298 4.209342 4.695398 5.138756 5.366097 68.781944
2 169 0.031433 0.049826 0.089205 0.218471 0.589041 1.198852 1.904281 2.869403 4.188957 5.603539 6.651292 76.605698
2 170 0.023346 0.047123 0.099463 0.254603 0.704400 1.498357 2.480129 3.765530 5.424626 6.979020 7.796057 70.927345
2 171 0.612641 0.923089 1.460578 2.938636 5.638706 7.989043 8.834693 9.011826 8.773268 7.889590 6.625046 39.302887
2 172 0.017562 0.038695 0.083010 0.206076 0.570932 1.248101 2.120213 3.375452 5.379856 7.813490 9.559188 69.587425
2 173 0.001198 0.001941 0.004239 0.014850 0.058646 0.172677 0.372738 0.748237 1.437022 2.660079 4.402085 90.126289
2 174 0.043428 0.103283 0.200976 0.427801 1.076811 2.284968 3.692793 5.265387 7.264197 9.390102 10.566718 59.683533
2 175 0.025920 0.071752 0.147096 0.283579 0.676801 1.641660 3.250968 5.416678 8.246181 11.436233 13.254939 55.548191
2 176 0.001301 0.002276 0.004520 0.012419 0.037333 0.097529 0.198139 0.377318 0.716889 1.434678 2.761231 94.356361
2 177 0.001223 0.002149 0.004313 0.012143 0.037879 0.093137 0.181069 0.351321 0.691736 1.290904 2.173947 95.160179
2 178 0.038881 0.061737 0.103143 0.228373 0.532066 0.941150 1.362190 1.994328 2.982399 4.152755 5.269792 82.333183
2 179 0.005350 0.013624 0.027383 0.053859 0.125899 0.281580 0.509623 0.847000 1.431400 2.385049 3.666126 90.653107
2 180 0.001048 0.001537 0.002707 0.007217 0.021630 0.052086 0.099513 0.184748 0.339833 0.612429 1.025143 97.652107
2 181 0.001811 0.003361 0.006292 0.014688 0.038171 0.080224 0.134123 0.218554 0.367818 0.600592 0.895858 97.638512
2 182 0.012422 0.023613 0.038918 0.071933 0.143967 0.248446 0.350341 0.470277 0.647080 0.894946 1.205867 95.892189
2 183 0.001257 0.002365 0.004576 0.010903 0.029446 0.066477 0.120306 0.208574 0.366051 0.620383 0.965843 97.603821
2 184 0.000517 0.000825 0.001461 0.003673 0.010731 0.024953 0.046503 0.086071 0.163855 0.301879 0.500881 98.858650
2 185 0.002653 0.005268 0.008651 0.015517 0.033822 0.067332 0.105928 0.152225 0.223413 0.328788 0.452468 98.603935
2 186 0.004318 0.007325 0.011826 0.022825 0.047558 0.082220 0.118157 0.168695 0.253299 0.379020 0.540300 98.364464
2 187 0.000419 0.000705 0.001301 0.003244 0.009292 0.021920 0.041666 0.076398 0.141752 0.259674 0.434502 99.009125
2 188 0.001184 0.002006 0.003259 0.006404 0.014222 0.027345 0.043831 0.069014 0.113285 0.186355 0.287441 99.245659
2 189 0.005650 0.009520 0.013462 0.020985 0.035917 0.054656 0.071288 0.092694 0.127165 0.177898 0.242879 99.147888
2 190 0.001587 0.002575 0.004185 0.008288 0.018119 0.034159 0.053416 0.081103 0.125735 0.195479 0.289802 99.185547
2 191 0.000968 0.001516 0.002438 0.005002 0.011135 0.021426 0.035579 0.058354 0.096063 0.157151 0.244001 99.366364
2 192 0.002759 0.004350 0.006487 0.011260 0.021002 0.033104 0.044681 0.060688 0.086653 0.125704 0.177137 99.426178
2 193 0.005938 0.010056 0.014091 0.021063 0.033298 0.048331 0.062888 0.082090 0.111192 0.152967 0.207343 99.250740
2 194 0.000927 0.001650 0.002819 0.005566 0.012460 0.025725 0.044321 0.069924 0.107805 0.167266 0.246903 99.314636
2 195 0.002579 0.003721 0.005281 0.009437 0.018407 0.030833 0.044591 0.064213 0.093378 0.134449 0.185484 99.407623
2 196 0.005162 0.007803 0.010865 0.017331 0.029300 0.043227 0.055727 0.071796 0.095949 0.130156 0.172257 99.360428
2 197 0.005171 0.008454 0.012324 0.019897 0.033041 0.049305 0.066051 0.088611 0.121459 0.167051 0.225470 99.203163
2 198 0.001496 0.002407 0.003656 0.006665 0.013826 0.026319 0.042238 0.064102 0.097489 0.149452 0.215831 99.376526
2 199 0.003237 0.004809 0.006857 0.011557 0.020690 0.032964 0.046031 0.063380 0.088367 0.124011 0.167770 99.430328
2 200 0.007383 0.011348 0.015523 0.024166 0.038814 0.055245 0.070077 0.089614 0.119375 0.161326 0.212557 99.194572
2 201 0.001805 0.003185 0.005017 0.008807 0.017451 0.032740 0.051901 0.076086 0.110943 0.166259 0.240186 99.285622
2 202 0.002283 0.003281 0.004684 0.008373 0.016151 0.027305 0.039670 0.056510 0.081097 0.117304 0.162917 99.480423
2 203 0.004112 0.006995 0.010177 0.015738 0.026685 0.043412 0.060952 0.079183 0.101528 0.135732 0.180065 99.335419
2 204 0.006728 0.010695 0.014997 0.023933 0.040802 0.062345 0.083250 0.109410 0.147794 0.202625 0.268751 99.028671
2 205 0.001141 0.001836 0.002961 0.005850 0.012843 0.025469 0.042776 0.067277 0.103484 0.160085 0.233913 99.342361
2 206 0.003393 0.004890 0.007095 0.012885 0.024790 0.040152 0.055724 0.076516 0.105867 0.145618 0.191101 99.331970
2 207 0.009471 0.013878 0.018611 0.029516 0.049685 0.072868 0.093639 0.119700 0.156982 0.207971 0.266724 98.960953
2 208 0.002996 0.005132 0.007910 0.013572 0.025598 0.045462 0.069970 0.102138 0.147784 0.217199 0.305974 99.056259
2 209 0.001538 0.002269 0.003295 0.006067 0.012375 0.022414 0.034825 0.053215 0.081532 0.125838 0.184042 99.472588
2 210 0.003418 0.005322 0.007990 0.014221 0.026747 0.042928 0.059424 0.080704 0.109844 0.149982 0.196941 99.302475
2 211 0.006850 0.010905 0.015251 0.024653 0.043826 0.068971 0.092958 0.122124 0.163591 0.220894 0.285315 98.944664
2 212 0.000987 0.001599 0.002605 0.005315 0.012531 0.025533 0.042235 0.065554 0.100585 0.155843 0.226034 99.361183
2 213 0.002954 0.004235 0.006070 0.010982 0.021558 0.035895 0.050944 0.071579 0.101154 0.142799 0.191790 99.360046
2 214 0.010010 0.013014 0.017159 0.029563 0.053617 0.078510 0.097927 0.123663 0.160447 0.207779 0.255883 98.952431
2 215 0.010642 0.021072 0.028873 0.037677 0.059933 0.101979 0.143836 0.174522 0.207299 0.263093 0.329099 98.621979
2 216 0.002968 0.004826 0.007403 0.013303 0.027140 0.051092 0.078789 0.109957 0.149436 0.210499 0.284149 99.060440
2 217 0.007287 0.010204 0.014160 0.023699 0.041676 0.064985 0.088802 0.118973 0.156977 0.206754 0.262698 99.003784
2 218 0.015815 0.023092 0.030788 0.047182 0.076348 0.108424 0.133655 0.162549 0.200659 0.247912 0.294749 98.658821
2 219 0.016710 0.024840 0.033123 0.048834 0.076726 0.111597 0.141654 0.171001 0.203892 0.246515 0.291289 98.633820
2 220 0.014460 0.019557 0.025222 0.038525 0.062269 0.090021 0.113989 0.140656 0.172415 0.212164 0.252633 98.858086
2 221 0.014746 0.020985 0.027748 0.040972 0.062800 0.087175 0.108183 0.131349 0.158058 0.190908 0.224212 98.932861
2 222 0.014236 0.019218 0.024220 0.035333 0.054455 0.075414 0.092493 0.110807 0.131910 0.158860 0.186268 99.096786
2 223 0.011792 0.017446 0.022130 0.030300 0.045054 0.063072 0.078514 0.093818 0.111067 0.134184 0.158598 99.234024
2 224 0.009089 0.011839 0.014822 0.022335 0.035459 0.048428 0.058713 0.071307 0.086427 0.104881 0.123052 99.413643
2 225 0.006166 0.008628 0.011437 0.017380 0.027379 0.037363 0.045971 0.056671 0.069063 0.083682 0.098063 99.538193
2 226 0.006304 0.007851 0.009552 0.014692 0.024080 0.032790 0.039509 0.048640 0.059994 0.073071 0.084996 99.598518
2 227 0.005442 0.007738 0.009992 0.014641 0.022986 0.031661 0.038661 0.046709 0.056057 0.068014 0.079984 99.618111
2 228 0.005068 0.007122 0.008943 0.012928 0.020316 0.028042 0.034410 0.042137 0.051423 0.063117 0.074675 99.651817
2 229 0.005268 0.006516 0.008004 0.012522 0.020644 0.027734 0.033081 0.040984 0.051294 0.063571 0.075122 99.655258
2 230 0.003856 0.005708 0.007551 0.011172 0.018080 0.025777 0.032390 0.040163 0.049590 0.061978 0.074627 99.669106
2 231 0.004719 0.006075 0.007438 0.011331 0.018887 0.026501 0.032389 0.039824 0.049224 0.061514 0.073640 99.668457
2 232 0.004737 0.006809 0.008697 0.012561 0.019697 0.027020 0.032905 0.040259 0.049605 0.061684 0.073743 99.662285
2 233 0.004878 0.006305 0.007754 0.011655 0.019030 0.026200 0.031806 0.038993 0.047977 0.059439 0.070823 99.675140
2 234 0.004246 0.006095 0.007766 0.011186 0.017788 0.024741 0.030444 0.037326 0.045885 0.056770 0.067503 99.690247
2 235 0.005028 0.006298 0.007802 0.012035 0.019651 0.026218 0.031181 0.038060 0.046519 0.056601 0.066252 99.684357
2 236 0.004836 0.006958 0.008624 0.012011 0.018681 0.025658 0.031212 0.037712 0.045880 0.056341 0.066701 99.685387
2 237 0.005782 0.007260 0.008875 0.013375 0.021513 0.028911 0.034633 0.042352 0.052124 0.064062 0.075740 99.645378
2 238 0.005162 0.007448 0.009567 0.013744 0.021762 0.030767 0.038380 0.047028 0.058053 0.073037 0.088998 99.606056
2 239 0.006049 0.008703 0.011247 0.016196 0.025509 0.036829 0.047120 0.058503 0.072426 0.091581 0.112813 99.513023
2 240 0.006303 0.008571 0.011235 0.017382 0.029199 0.043329 0.055998 0.070243 0.087777 0.111454 0.136972 99.421539
2 241 0.007415 0.011964 0.016042 0.022248 0.035506 0.056304 0.076851 0.095594 0.117240 0.150320 0.188508 99.222008
2 242 0.010772 0.015051 0.019540 0.029310 0.048123 0.071626 0.092691 0.115773 0.145794 0.186882 0.231475 99.032959
2 243 0.018599 0.024633 0.031722 0.047079 0.072603 0.101091 0.125353 0.153526 0.190411 0.241043 0.296785 98.697159
2 244 0.018753 0.025860 0.031679 0.046316 0.076862 0.116064 0.147342 0.178107 0.220468 0.279229 0.339253 98.520065
2 245 0.012252 0.022637 0.035688 0.051079 0.076860 0.123609 0.175936 0.220386 0.264069 0.337617 0.433571 98.246300
2 246 0.037079 0.046573 0.052176 0.072337 0.112740 0.160968 0.197595 0.236967 0.292005 0.368805 0.451209 97.971542
2 247 0.014076 0.024453 0.037640 0.056250 0.087847 0.139702 0.194885 0.246103 0.302982 0.393796 0.506543 97.995720
2 248 0.028604 0.042686 0.054468 0.076375 0.118777 0.175684 0.223592 0.269623 0.328893 0.415803 0.514699 97.750793
2 249 0.034302 0.043764 0.054058 0.081378 0.129029 0.181107 0.223558 0.275872 0.346931 0.439643 0.538266 97.652092
2 250 0.015835 0.025555 0.035476 0.053710 0.091375 0.149591 0.208243 0.269714 0.348744 0.462476 0.592225 97.747055
2 251 0.008795 0.014416 0.021521 0.035696 0.065304 0.113870 0.167752 0.229510 0.310365 0.431121 0.578271 98.023376
2 252 0.014108 0.018919 0.025604 0.044604 0.083525 0.132795 0.179935 0.243290 0.333990 0.454004 0.585021 97.884209
2 253 0.007762 0.012630 0.018008 0.029427 0.055889 0.100075 0.149559 0.211358 0.302183 0.437364 0.591908 98.083839
2 254 0.005177 0.008225 0.012017 0.020876 0.041940 0.078334 0.121132 0.177857 0.262962 0.397296 0.566472 98.307709
2 255 0.003767 0.006275 0.009804 0.017993 0.037622 0.072245 0.115290 0.175420 0.267267 0.408533 0.583793 98.301987
2 256 0.003741 0.005821 0.008703 0.016284 0.035171 0.066924 0.104421 0.157799 0.243177 0.376111 0.538948 98.442894
2 257 0.002385 0.004015 0.006359 0.012129 0.026911 0.054161 0.089175 0.140331 0.223191 0.357798 0.530284 98.553261
2 258 0.002978 0.005031 0.007944 0.014948 0.032798 0.066084 0.109461 0.172069 0.269858 0.425118 0.618482 98.275223
2 259 0.004191 0.006963 0.010395 0.018395 0.038266 0.073470 0.115872 0.174113 0.264231 0.404800 0.576767 98.312538
2 260 0.002914 0.004825 0.007345 0.013319 0.027979 0.054713 0.087550 0.133298 0.205611 0.326213 0.485939 98.650291
2 261 0.004012 0.006093 0.009096 0.016995 0.036240 0.068890 0.108097 0.165407 0.257533 0.402797 0.585081 98.339760
2 262 0.009424 0.015044 0.021930 0.037159 0.072070 0.127567 0.189024 0.267948 0.381842 0.543247 0.723095 97.611649
2 263 0.011027 0.015757 0.021437 0.035699 0.067311 0.112876 0.157826 0.215695 0.301929 0.427984 0.574828 98.057632
2 264 0.011959 0.017358 0.022897 0.036362 0.066273 0.110272 0.152456 0.204185 0.281926 0.397131 0.533004 98.166183
2 265 0.023719 0.032183 0.042673 0.068768 0.118845 0.179059 0.231039 0.296861 0.392122 0.521620 0.661596 97.431519
2 266 0.041999 0.055241 0.066349 0.096232 0.153418 0.219274 0.268123 0.321934 0.398391 0.502279 0.609959 97.266800
2 267 0.017270 0.027615 0.037392 0.054850 0.092218 0.153759 0.214986 0.271797 0.338539 0.437977 0.549242 97.804352
2 268 0.019347 0.030626 0.043057 0.064796 0.105120 0.164175 0.220220 0.272663 0.331388 0.418246 0.518435 97.811928
2 269 0.035822 0.048370 0.059076 0.084672 0.129382 0.177674 0.213255 0.253017 0.306825 0.379371 0.456582 97.855957
2 270 0.023765 0.034516 0.045619 0.066311 0.100407 0.140244 0.173819 0.211235 0.259052 0.323212 0.393067 98.228752
2 271 0.020690 0.025494 0.030263 0.045314 0.073227 0.104185 0.129647 0.162033 0.204980 0.258648 0.313659 98.631851
2 272 0.008396 0.013897 0.019846 0.029581 0.048556 0.077941 0.107222 0.136857 0.173475 0.230751 0.300293 98.853188
2 273 0.008347 0.011795 0.015354 0.023602 0.039516 0.059861 0.078163 0.099265 0.127382 0.167807 0.213318 99.155586
2 274 0.006055 0.009521 0.013302 0.019837 0.032190 0.050225 0.068551 0.088831 0.114533 0.154169 0.202216 99.240570
2 275 0.008286 0.011130 0.014133 0.021756 0.036485 0.053601 0.067416 0.083396 0.104867 0.135145 0.167886 99.295898
2 276 0.007114 0.011424 0.015705 0.022397 0.034994 0.052711 0.069669 0.086757 0.106892 0.136939 0.172387 99.283012
2 277 0.012135 0.015030 0.017466 0.025090 0.039746 0.055330 0.067727 0.082888 0.101821 0.125799 0.150453 99.306511
2 278 0.006046 0.008774 0.011917 0.018176 0.029087 0.039912 0.048293 0.058462 0.071532 0.088615 0.106238 99.512947
2 279 0.008547 0.010324 0.011952 0.017465 0.027536 0.036355 0.043008 0.052541 0.064659 0.078955 0.092914 99.555740
2 280 0.004468 0.006141 0.007802 0.011668 0.019027 0.026258 0.031842 0.038874 0.047745 0.058930 0.069955 99.677292
2 281 0.003201 0.004467 0.005834 0.008931 0.014887 0.021010 0.026112 0.032478 0.040233 0.050036 0.059925 99.732887
2 282 0.003821 0.004878 0.005822 0.008715 0.014432 0.019876 0.024081 0.029785 0.037038 0.045880 0.054338 99.751335
2 283 0.002412 0.003495 0.004603 0.006941 0.011541 0.016556 0.020856 0.026041 0.032370 0.040723 0.049268 99.785194
2 284 0.003109 0.004051 0.004964 0.007488 0.012481 0.017492 0.021583 0.026813 0.033229 0.041242 0.049151 99.778397
2 285 0.002805 0.004172 0.005312 0.007532 0.012152 0.017683 0.022419 0.027366 0.033152 0.041308 0.049946 99.776154
2 286 0.003715 0.004859 0.005901 0.008659 0.013859 0.018984 0.023196 0.028444 0.034702 0.042549 0.050427 99.764702
2 287 0.003564 0.004749 0.005819 0.008601 0.013997 0.019503 0.023993 0.029523 0.036401 0.045090 0.053752 99.755005
2 288 0.004299 0.006004 0.007524 0.010800 0.016946 0.023654 0.029397 0.035970 0.043818 0.054086 0.064876 99.702629
2 289 0.004030 0.005702 0.007416 0.011048 0.017895 0.025740 0.032684 0.040489 0.049876 0.062301 0.075573 99.667244
2 290 0.006297 0.008864 0.011114 0.015842 0.024762 0.035094 0.044171 0.054361 0.066830 0.083070 0.100261 99.549332
2 291 0.006118 0.008781 0.011566 0.017011 0.026861 0.039040 0.050413 0.062828 0.077623 0.097713 0.119952 99.482094
2 292 0.008764 0.011695 0.014423 0.021293 0.034615 0.050169 0.063174 0.077767 0.096861 0.122607 0.149790 99.348839
2 293 0.004534 0.007419 0.010479 0.015562 0.026089 0.043279 0.061135 0.077350 0.095908 0.126719 0.164613 99.366913
2 294 0.006772 0.010424 0.013742 0.020513 0.034798 0.054295 0.071163 0.088006 0.111331 0.146267 0.185180 99.257507
2 295 0.002165 0.003668 0.005716 0.009500 0.017823 0.033253 0.052694 0.073752 0.099466 0.141737 0.195644 99.364578
2 296 0.010311 0.013967 0.018068 0.028963 0.050265 0.074964 0.095821 0.120655 0.154872 0.198608 0.243516 98.989990
2 297 0.005251 0.008926 0.013723 0.022342 0.040332 0.069451 0.101328 0.133472 0.170190 0.221856 0.278443 98.934685
2 298 0.027200 0.034960 0.041877 0.061227 0.095677 0.128189 0.150003 0.176145 0.212336 0.254308 0.292784 98.525291
2 299 0.044986 0.051456 0.060632 0.090319 0.132084 0.158396 0.174823 0.202523 0.238747 0.274954 0.306831 98.264244
2 300 0.027567 0.050145 0.066659 0.082280 0.112532 0.154665 0.188647 0.211733 0.237143 0.274586 0.314580 98.279465
2 301 0.027374 0.032655 0.040487 0.062927 0.100651 0.138367 0.169201 0.206370 0.248990 0.295593 0.338720 98.338661
2 302 0.012307 0.019337 0.027238 0.042286 0.070647 0.106089 0.137633 0.170984 0.213644 0.267910 0.322747 98.609177
2 303 0.006344 0.010288 0.015423 0.024664 0.042430 0.070615 0.102157 0.135910 0.176122 0.235313 0.307000 98.873734
2 304 0.011672 0.016530 0.021030 0.031625 0.052998 0.081120 0.106773 0.136667 0.179543 0.240272 0.308090 98.813675
2 305 0.006541 0.010771 0.015978 0.024616 0.041077 0.067862 0.097435 0.127507 0.163222 0.218068 0.284453 98.942474
2 306 0.012792 0.019311 0.025203 0.036235 0.058366 0.091616 0.123255 0.153413 0.190431 0.245512 0.308345 98.735519
2 307 0.017930 0.029271 0.039255 0.053357 0.078925 0.114954 0.146721 0.173664 0.204306 0.250142 0.301850 98.589622
2 308 0.018617 0.026083 0.033987 0.050105 0.077495 0.108056 0.133183 0.160630 0.194602 0.237775 0.282498 98.676971
2 309 0.016592 0.023512 0.030557 0.044687 0.069413 0.097557 0.121227 0.147511 0.180140 0.221423 0.264305 98.783073
2 310 0.013647 0.019963 0.027345 0.041087 0.064466 0.093254 0.119292 0.146395 0.177647 0.219442 0.265409 98.812050
2 311 0.014393 0.020788 0.026707 0.038224 0.059261 0.086611 0.111590 0.138206 0.171455 0.217077 0.268061 98.847626
2 312 0.009610 0.015803 0.022037 0.031477 0.049195 0.077389 0.106868 0.135277 0.167073 0.214963 0.272119 98.898193
2 313 0.009481 0.014214 0.019775 0.030130 0.048316 0.072908 0.096716 0.121377 0.150106 0.191377 0.239619 99.005981
2 314 0.016545 0.023872 0.030388 0.042952 0.063705 0.087492 0.108122 0.131388 0.161252 0.201879 0.247987 98.884415
2 315 0.004109 0.007305 0.011068 0.017081 0.029641 0.051152 0.074701 0.097510 0.124154 0.166656 0.219354 99.197266
2 316 0.010778 0.014707 0.018841 0.028650 0.046114 0.065584 0.082302 0.102427 0.128347 0.162253 0.199869 99.140129
2 317 0.009336 0.012791 0.016688 0.025886 0.042348 0.061507 0.079321 0.102229 0.132316 0.170685 0.212041 99.134850
2 318 0.010329 0.014441 0.018754 0.028933 0.047341 0.066961 0.082807 0.101692 0.126510 0.156958 0.187354 99.157921
2 319 0.005958 0.009329 0.013308 0.021337 0.036237 0.054473 0.071746 0.092604 0.120161 0.155670 0.194076 99.225105
2 320 0.001145 0.001790 0.002775 0.005295 0.011805 0.023725 0.039191 0.058943 0.084792 0.122915 0.167304 99.480316
2 321 0.005418 0.008300 0.011443 0.018141 0.031754 0.048911 0.064309 0.082221 0.106636 0.140146 0.176843 99.305878
2 322 0.007506 0.010392 0.013860 0.022172 0.037425 0.053500 0.066920 0.083879 0.106678 0.135514 0.165461 99.296692
2 323 0.004356 0.006677 0.009463 0.015230 0.026387 0.041263 0.056714 0.075474 0.099573 0.131108 0.166170 99.367584
2 324 0.001263 0.001959 0.002962 0.005415 0.011472 0.021701 0.034213 0.050795 0.074681 0.110570 0.153024 99.531944
2 325 0.007370 0.010004 0.013193 0.021329 0.037274 0.054850 0.069925 0.089438 0.116101 0.149189 0.183605 99.247726
2 326 0.009254 0.012173 0.015369 0.023804 0.039348 0.055567 0.069180 0.087058 0.111753 0.141597 0.171855 99.263039
2 327 0.007073 0.011097 0.014918 0.021653 0.034271 0.050816 0.066682 0.084764 0.109049 0.142367 0.180682 99.276634
2 328 0.005663 0.008177 0.011155 0.017787 0.031119 0.049127 0.067151 0.088015 0.114258 0.148804 0.186671 99.272072
2 329 0.010088 0.014835 0.019687 0.028900 0.045054 0.063422 0.079861 0.099269 0.124398 0.155835 0.190175 99.168480
2 330 0.009762 0.013162 0.016670 0.025061 0.040535 0.057717 0.072560 0.090363 0.113452 0.141782 0.171507 99.247429
2 331 0.008022 0.011868 0.015990 0.023971 0.038842 0.055996 0.070907 0.088015 0.110345 0.138469 0.168597 99.268982
2 332 0.010340 0.013958 0.017560 0.025695 0.040380 0.056371 0.070134 0.086505 0.107143 0.132854 0.160697 99.278358
2 333 0.009155 0.013045 0.016457 0.023319 0.035927 0.050128 0.062179 0.076059 0.094307 0.117850 0.143252 99.358322
2 334 0.004305 0.006533 0.009048 0.013912 0.023476 0.036178 0.048590 0.062609 0.080640 0.105473 0.133190 99.476044
2 335 0.004997 0.007546 0.009921 0.014653 0.024251 0.037054 0.049257 0.062481 0.079046 0.101827 0.126854 99.482117
2 336 0.001160 0.001827 0.002682 0.004439 0.008388 0.014907 0.022826 0.032711 0.046371 0.068043 0.095873 99.700775
2 337 0.002103 0.003309 0.004586 0.007191 0.012700 0.020417 0.028410 0.038189 0.052035 0.072756 0.097698 99.660606
2 338 0.000788 0.001312 0.001917 0.003076 0.005768 0.010380 0.016018 0.023101 0.033460 0.051551 0.076902 99.775734
2 339 0.002520 0.003353 0.004414 0.007336 0.013187 0.020288 0.027794 0.039001 0.055778 0.078922 0.106043 99.641365
2 340 0.001573 0.002225 0.003144 0.005579 0.011148 0.019202 0.028486 0.041709 0.061180 0.088621 0.120405 99.616730
2 341 0.003762 0.005463 0.007587 0.012564 0.022587 0.035331 0.048090 0.064780 0.087828 0.118600 0.152743 99.440666
2 342 0.009826 0.014948 0.019949 0.028745 0.043851 0.060465 0.075099 0.092987 0.117144 0.148349 0.182509 99.206123
2 343 0.011336 0.015609 0.020023 0.029936 0.047364 0.066125 0.082051 0.101205 0.125457 0.155309 0.186746 99.158844
2 344 0.003446 0.006097 0.009362 0.014871 0.026398 0.044983 0.065273 0.086214 0.111302 0.148170 0.191327 99.292557
2 345 0.013025 0.017693 0.022649 0.034160 0.054805 0.076576 0.093948 0.114508 0.140809 0.174170 0.209486 99.048164
2 346 0.005792 0.009079 0.013251 0.021195 0.036400 0.057911 0.080385 0.106501 0.139443 0.184444 0.235724 99.109879
2 347 0.013449 0.018158 0.023794 0.037074 0.061054 0.086112 0.106576 0.131788 0.164267 0.203847 0.243964 98.909912
2 348 0.008341 0.013337 0.018728 0.028657 0.047716 0.071248 0.092129 0.115303 0.145795 0.186059 0.229624 99.043068
2 349 0.000994 0.001621 0.002609 0.005095 0.011734 0.024175 0.040289 0.061114 0.089943 0.133646 0.185014 99.443771
2 350 0.005024 0.008110 0.011836 0.019657 0.036787 0.060905 0.084025 0.109110 0.141561 0.186772 0.236273 99.099937
2 351 0.008567 0.013510 0.019342 0.030689 0.052064 0.077024 0.099402 0.126029 0.161060 0.204220 0.248195 98.959900
2 352 0.001172 0.001732 0.002619 0.005175 0.011952 0.023373 0.037051 0.056027 0.084442 0.126630 0.175282 99.474541
2 353 0.001341 0.002148 0.003378 0.006466 0.014141 0.026299 0.040380 0.059688 0.088612 0.130583 0.178255 99.448708
2 354 0.010352 0.013815 0.018005 0.029418 0.051430 0.073489 0.090245 0.112772 0.145276 0.186127 0.227132 99.041939
2 355 0.005724 0.010209 0.014412 0.021313 0.037560 0.062921 0.087418 0.111400 0.142425 0.186497 0.233909 99.086205
2 356 0.000953 0.001510 0.002400 0.004826 0.011564 0.024060 0.040132 0.061007 0.089770 0.132291 0.180770 99.450722
2 357 0.006198 0.009435 0.013807 0.023397 0.041904 0.063848 0.083705 0.107083 0.137242 0.175285 0.214294 99.123802
2 358 0.020386 0.027945 0.033946 0.048135 0.074082 0.098666 0.114676 0.134290 0.162752 0.197562 0.231306 98.856255
2 359 0.010896 0.016320 0.021982 0.032582 0.051797 0.073847 0.092621 0.114189 0.142731 0.179811 0.219780 99.043449
2 360 0.012508 0.015243 0.018777 0.029652 0.048330 0.065775 0.080318 0.101220 0.128755 0.159202 0.188503 99.151711
2 361 0.003298 0.005524 0.008140 0.012869 0.022903 0.038535 0.055297 0.073651 0.096851 0.130352 0.168891 99.383690
2 362 0.008262 0.012375 0.016577 0.024347 0.037687 0.053255 0.066594 0.080965 0.098618 0.122352 0.147952 99.331017
2 363 0.008931 0.012015 0.014708 0.021804 0.034445 0.047264 0.056665 0.068326 0.085057 0.107938 0.132418 99.410423
2 364 0.001479 0.002629 0.004073 0.006544 0.011795 0.021093 0.032297 0.044195 0.058286 0.080678 0.108190 99.628738
2 365 0.005316 0.006142 0.007569 0.012918 0.022851 0.032521 0.040426 0.052139 0.068872 0.091095 0.115018 99.545135
2 366 0.002037 0.003403 0.004771 0.007164 0.012200 0.020578 0.029782 0.039537 0.052265 0.073362 0.100170 99.654732
2 367 0.003804 0.005630 0.007444 0.011462 0.019670 0.031469 0.042964 0.055692 0.072595 0.098924 0.131119 99.519226
2 368 0.004906 0.006861 0.008838 0.013454 0.022702 0.035390 0.047509 0.061611 0.080399 0.107928 0.139629 99.470772
2 369 0.007128 0.010524 0.013643 0.019750 0.031273 0.047037 0.061874 0.077540 0.095940 0.121447 0.149940 99.363907
2 370 0.006008 0.008820 0.011688 0.017452 0.027843 0.040370 0.052359 0.066102 0.082175 0.103035 0.124672 99.459473
2 371 0.008427 0.013365 0.017107 0.022638 0.032491 0.048464 0.063979 0.078298 0.094259 0.121017 0.155480 99.344475
3 4 0.000000 0.000000 0.000000 0.000000 0.000000 0.000000 0.000000 0.000000 0.000000 0.000000 0.000000 0.000000
3 5 2.063578 24.486156 15.919081 18.974554 5.439195 6.558953 6.572690 3.798450 1.743413 1.705954 0.389130 12.348844
3 6 3.997265 23.933250 9.610600 11.845611 8.120777 13.436137 10.890179 5.013858 1.968783 1.457103 0.326739 9.399697
3 7 6.973180 23.137081 11.319669 14.461100 8.142309 11.108472 7.768498 4.539675 2.607698 1.851191 0.656539 7.434588
3 8 10.777624 27.629936 8.139733 9.901508 7.304770 10.912636 8.352775 5.395297 2.922074 1.959492 0.778595 5.925559
3 9 0.157737 0.412049 0.556244 1.467199 5.425720 17.414236 27.407545 14.119345 8.894881 5.928980 4.210277 14.005786
3 10 0.292520 0.725281 1.025569 2.172804 6.875268 16.306293 25.433775 14.008096 9.273786 6.433429 5.164527 12.288654
3 11 0.446290 1.239964 3.098804 7.259339 8.662505 8.522496 13.849002 11.243059 11.185537 8.654794 7.777671 18.060537
3 12 0.114082 0.356121 0.698142 1.357374 2.732537 5.808704 14.039503 12.632100 14.211009 12.041121 12.168466 23.840839
3 13 0.019153 0.040156 0.068383 0.146493 0.315438 0.750728 2.400387 3.228524 6.008910 7.690451 11.285173 68.046204
3 14 0.012023 0.027063 0.040798 0.073542 0.137961 0.292270 0.816326 0.986559 1.733451 2.594267 5.212769 88.072968
3 15 0.003012 0.006183 0.010866 0.021971 0.042796 0.083994 0.156124 0.300086 0.579224 1.136152 2.104257 95.555336
3 16 0.016288 0.042755 0.102441 0.280285 0.789943 1.887153 3.707454 6.540467 10.700875 14.773202 16.473494 44.685642
3 17 0.012220 0.033874 0.071667 0.165383 0.442550 1.081779 2.179878 4.207813 8.336266 15.353170 22.124344 45.991058
3 18 0.000970 0.001870 0.003199 0.007040 0.014572 0.030595 0.062750 0.140345 0.327473 0.816931 2.024966 96.569290
3 19 0.001812 0.003830 0.008114 0.021130 0.054813 0.139368 0.335082 0.784972 1.701852 3.363932 5.872964 87.712135
3 20 0.012850 0.043231 0.121084 0.343337 1.067280 2.819614 5.949004 10.602372 16.556952 20.513186 18.892597 23.078493
3 21 0.002344 0.006267 0.013418 0.031468 0.087603 0.262694 0.685826 1.623294 3.731835 8.069088 14.674744 70.811424
3 22 0.000494 0.000906 0.001628 0.003875 0.008598 0.018652 0.040170 0.091382 0.207170 0.489316 1.165760 97.972046
3 23 0.003554 0.007986 0.017149 0.043468 0.113344 0.277225 0.605923 1.284548 2.685026 5.283302 9.101985 80.576492
3 24 0.015315 0.049419 0.111944 0.238152 0.589335 1.530173 3.320772 6.021303 9.803772 13.818539 16.067699 48.433578
3 25 0.002051 0.004047 0.007876 0.019255 0.048814 0.115893 0.243019 0.506879 1.064291 2.178213 4.044024 91.765640
3 26 0.001200 0.002068 0.003669 0.008553 0.018802 0.039165 0.077958 0.160732 0.328675 0.665612 1.298486 97.395081
3 27 0.003602 0.006943 0.012917 0.028403 0.069196 0.152084 0.286211 0.545203 1.051747 1.919159 3.124550 92.799988
3 28 0.002768 0.007876 0.016735 0.031158 0.065316 0.147916 0.283963 0.490256 0.831461 1.434660 2.338664 94.349228
3 29 0.001725 0.002850 0.004563 0.008901 0.018174 0.035277 0.060523 0.103393 0.176637 0.308680 0.524265 98.755013
3 30 0.001701 0.002782 0.004417 0.008737 0.018491 0.035704 0.060629 0.106217 0.192814 0.350904 0.604926 98.612679
3 31 0.003123 0.005897 0.010324 0.019749 0.038847 0.072672 0.123121 0.210719 0.361919 0.613476 0.989657 97.550491
3 32 0.004904 0.007577 0.010955 0.019065 0.035447 0.062147 0.095953 0.146650 0.224719 0.351277 0.534452 98.506859
3 33 0.004948 0.009652 0.014296 0.020785 0.032760 0.054378 0.081093 0.114264 0.161833 0.245009 0.371144 98.889839
3 34 0.003878 0.007867 0.012852 0.020507 0.034643 0.060868 0.094345 0.136113 0.196156 0.304692 0.475834 98.652245
3 35 0.004332 0.008644 0.013735 0.020604 0.032715 0.054767 0.083459 0.121456 0.175790 0.265456 0.399192 98.819855
3 36 0.007017 0.012096 0.017555 0.026268 0.041578 0.065268 0.090767 0.118815 0.154353 0.211317 0.290662 98.964302
3 37 0.008458 0.014808 0.021031 0.030536 0.046217 0.068733 0.091627 0.118056 0.154216 0.211200 0.288210 98.946915
3 38 0.006064 0.009872 0.013949 0.021433 0.035074 0.056298 0.079830 0.107786 0.145133 0.203651 0.282737 99.038170
3 39 0.006487 0.011330 0.016009 0.022807 0.034421 0.052653 0.071901 0.092385 0.118860 0.162318 0.223021 99.187805
3 40 0.006931 0.013646 0.020136 0.026856 0.037896 0.058060 0.080387 0.100857 0.124004 0.164901 0.223766 99.142555
3 41 0.004734 0.009596 0.014781 0.021149 0.032999 0.053654 0.076011 0.096499 0.120491 0.160867 0.215535 99.193680
3 42 0.005842 0.009599 0.013323 0.019578 0.030844 0.046638 0.061776 0.077668 0.097896 0.128288 0.165916 99.342636
3 43 0.005028 0.007855 0.010725 0.016150 0.026288 0.040123 0.053178 0.067233 0.085412 0.111562 0.142816 99.433632
3 44 0.006714 0.010247 0.013201 0.019025 0.030196 0.044930 0.057809 0.071755 0.091087 0.119086 0.152242 99.383705
3 45 0.006766 0.010369 0.013537 0.019353 0.029838 0.043382 0.054960 0.066871 0.082800 0.106743 0.135909 99.429474
3 46 0.003557 0.006315 0.009100 0.013361 0.021493 0.033373 0.044370 0.054620 0.067930 0.088611 0.114046 99.543221
3 47 0.003897 0.006426 0.009198 0.013746 0.021356 0.031639 0.041570 0.051820 0.064463 0.083085 0.106326 99.566475
3 48 0.006295 0.009587 0.012069 0.017149 0.027479 0.040741 0.051238 0.061806 0.077004 0.100323 0.128073 99.468239
3 49 0.004056 0.007091 0.010226 0.015351 0.025227 0.039191 0.051249 0.061614 0.075171 0.096547 0.122021 99.492256
3 50 0.004406 0.006530 0.008292 0.012337 0.020669 0.032047 0.042161 0.053136 0.068783 0.092428 0.120279 99.538925
3 51 0.002444 0.004337 0.006400 0.009895 0.016833 0.027752 0.039734 0.053594 0.073189 0.103410 0.141994 99.520424
3 52 0.003853 0.006352 0.009014 0.014339 0.025322 0.041108 0.056393 0.073584 0.098001 0.134614 0.179986 99.357430
3 53 0.004294 0.006557 0.009015 0.014897 0.027087 0.042971 0.056420 0.070520 0.089500 0.116207 0.146551 99.415985
3 54 0.002756 0.004752 0.006999 0.011195 0.019866 0.033480 0.047954 0.063488 0.083447 0.113177 0.148848 99.464035
3 55 0.001988 0.003510 0.005353 0.009399 0.019421 0.035709 0.052009 0.069761 0.096517 0.139306 0.190845 99.376183
3 56 0.011159 0.017014 0.020242 0.028450 0.047108 0.069733 0.085363 0.101620 0.125653 0.161581 0.202663 99.129417
3 57 0.007150 0.011743 0.016084 0.023885 0.039095 0.058297 0.072292 0.084193 0.101483 0.129394 0.160796 99.295593
3 58 0.006334 0.009761 0.013366 0.020763 0.035739 0.056881 0.074919 0.090525 0.108888 0.137259 0.168562 99.277000
3 59 0.006267 0.012608 0.016744 0.022430 0.039635 0.072471 0.095763 0.101967 0.112891 0.146692 0.190076 99.182457
3 60 0.009102 0.018915 0.032909 0.043677 0.052005 0.070876 0.093954 0.112481 0.128765 0.162641 0.213533 99.061142
3 61 0.030569 0.042885 0.042337 0.047939 0.065116 0.093349 0.118476 0.142747 0.173111 0.221219 0.280054 98.742203
3 62 0.013005 0.021012 0.031201 0.049027 0.073852 0.098147 0.115390 0.132994 0.156454 0.193642 0.239222 98.876053
3 63 0.003658 0.006324 0.009199 0.015078 0.028919 0.052372 0.076983 0.101482 0.132358 0.178820 0.231783 99.163017
3 64 0.001885 0.003514 0.005666 0.010839 0.025324 0.050661 0.076104 0.103611 0.147210 0.218194 0.301925 99.055069
3 65 0.014500 0.024805 0.032486 0.044320 0.068245 0.104063 0.137810 0.172712 0.220009 0.292463 0.381352 98.507233
3 66 0.005731 0.010266 0.014957 0.022631 0.038493 0.063776 0.089551 0.116303 0.152495 0.209010 0.277343 98.999443
3 67 0.005378 0.009383 0.013201 0.019201 0.031031 0.050932 0.073087 0.098730 0.135260 0.195019 0.276477 99.092300
3 68 0.007529 0.011373 0.015610 0.025253 0.045823 0.076864 0.109891 0.151273 0.210634 0.295553 0.394377 98.655823
3 69 0.011648 0.021337 0.031587 0.045554 0.070713 0.108129 0.144425 0.180658 0.226887 0.293943 0.373053 98.492065
3 70 0.009214 0.013536 0.018730 0.030854 0.055533 0.088598 0.119376 0.155305 0.204494 0.270841 0.343106 98.690407
3 71 0.008057 0.014782 0.022824 0.035564 0.059882 0.097762 0.137263 0.178531 0.231549 0.307662 0.396860 98.509262
3 72 0.015203 0.026214 0.037546 0.054662 0.084318 0.125450 0.164895 0.206387 0.259547 0.333664 0.421482 98.270638
3 73 0.010308 0.017215 0.025185 0.038844 0.064644 0.103963 0.144554 0.188247 0.243583 0.321942 0.413323 98.428192
3 74 0.011783 0.020644 0.030138 0.044959 0.073635 0.118718 0.163690 0.208225 0.264441 0.347834 0.446702 98.269234
3 75 0.017790 0.036901 0.055528 0.071810 0.100918 0.151890 0.200816 0.239553 0.285721 0.365115 0.466402 98.007553
3 76 0.025198 0.041232 0.056299 0.080478 0.122293 0.174897 0.216919 0.258799 0.316720 0.404872 0.509567 97.792725
3 77 0.035152 0.040395 0.048297 0.076964 0.126252 0.172537 0.207365 0.258464 0.333312 0.427814 0.529462 97.743988
3 78 0.014059 0.022035 0.031676 0.053679 0.096736 0.150336 0.197275 0.255562 0.341994 0.460059 0.590026 97.786560
3 79 0.009938 0.015726 0.022369 0.037455 0.070146 0.120242 0.172786 0.235441 0.322862 0.447567 0.591461 97.954002
3 80 0.011640 0.019212 0.028055 0.044602 0.072886 0.110796 0.150713 0.201364 0.272713 0.376555 0.509196 98.202271
3 81 0.004233 0.008800 0.013955 0.022179 0.041954 0.080060 0.125602 0.178577 0.259398 0.395384 0.572682 98.297173
3 82 0.002628 0.004729 0.007870 0.015035 0.032396 0.064005 0.104613 0.159224 0.242266 0.374965 0.549712 98.442558
3 83 0.007848 0.013852 0.020180 0.031497 0.054929 0.090809 0.128726 0.174715 0.242673 0.346336 0.478000 98.410431
3 84 0.009851 0.015189 0.021235 0.034554 0.060922 0.097648 0.135081 0.183788 0.255833 0.361440 0.494562 98.329895
3 85 0.004416 0.006740 0.010144 0.019076 0.039635 0.070805 0.105821 0.156655 0.240861 0.369481 0.528550 98.447815
3 86 0.007643 0.013601 0.020601 0.033328 0.059158 0.099674 0.144283 0.197275 0.271347 0.380597 0.518877 98.253616
3 87 0.009317 0.016731 0.025721 0.040984 0.070482 0.115423 0.161582 0.210718 0.275616 0.372556 0.492746 98.208122
3 88 0.011761 0.019100 0.026633 0.041015 0.070421 0.115902 0.162771 0.215649 0.288525 0.394558 0.522745 98.130920
3 89 0.015041 0.027685 0.041498 0.061586 0.098050 0.151756 0.202930 0.253733 0.322873 0.427163 0.556476 97.841209
3 90 0.026266 0.048694 0.065446 0.083268 0.120559 0.184040 0.242025 0.287937 0.347232 0.445305 0.566719 97.582504
3 91 0.016441 0.030540 0.046013 0.066478 0.104402 0.168216 0.233326 0.288374 0.350156 0.445893 0.561127 97.689034
3 92 0.025531 0.052130 0.076213 0.095958 0.133212 0.202785 0.271027 0.321930 0.381468 0.479958 0.602411 97.357376
3 93 0.031412 0.055520 0.076614 0.100307 0.140957 0.204636 0.262014 0.306955 0.359050 0.439528 0.536081 97.486923
3 94 0.014756 0.028980 0.046120 0.067950 0.104955 0.162248 0.219243 0.268584 0.323598 0.400233 0.486837 97.876495
3 95 0.022381 0.034757 0.045530 0.064553 0.101404 0.151583 0.194427 0.234760 0.285405 0.351835 0.421290 98.092072
3 96 0.016263 0.028892 0.041937 0.060360 0.093860 0.140349 0.180804 0.216887 0.262395 0.324888 0.393208 98.240158
3 97 0.015553 0.026262 0.037151 0.054042 0.086006 0.130018 0.168156 0.203013 0.247667 0.308381 0.373690 98.350060
3 98 0.019755 0.034514 0.047696 0.064135 0.093774 0.135894 0.172760 0.205117 0.246624 0.305187 0.371283 98.303261
3 99 0.020144 0.034133 0.045856 0.061386 0.091191 0.135824 0.175443 0.209321 0.252034 0.313293 0.381859 98.279518
3 100 0.023091 0.039461 0.052121 0.068306 0.100037 0.147844 0.189027 0.222710 0.265854 0.329765 0.402398 98.159386
3 101 0.017984 0.033123 0.047353 0.063716 0.092918 0.136672 0.176217 0.209580 0.251977 0.314458 0.387334 98.268661
3 102 0.025145 0.038070 0.045290 0.058609 0.087725 0.131908 0.170736 0.204717 0.248544 0.311101 0.380019 98.298134
3 103 0.012943 0.026457 0.039437 0.052685 0.078771 0.124412 0.167370 0.199230 0.240654 0.313012 0.404905 98.340126
3 104 0.016752 0.033328 0.044672 0.054223 0.077832 0.124517 0.171242 0.207908 0.253501 0.331340 0.431749 98.252937
3 105 0.010174 0.017965 0.026250 0.039117 0.063976 0.100389 0.133083 0.162851 0.202838 0.264881 0.340675 98.637802
3 106 0.016982 0.022127 0.026481 0.039515 0.064184 0.093490 0.118906 0.151305 0.199404 0.262242 0.330589 98.674774
3 107 0.005927 0.009935 0.014563 0.024290 0.046397 0.078525 0.108058 0.140317 0.189472 0.261663 0.344047 98.776802
3 108 0.011300 0.017211 0.022587 0.034087 0.057328 0.089135 0.117216 0.147578 0.191223 0.256483 0.335810 98.720039
3 109 0.011374 0.020402 0.029283 0.041719 0.062787 0.091424 0.116687 0.140463 0.172517 0.221334 0.281665 98.810349
3 110 0.013301 0.018715 0.023156 0.033902 0.054400 0.081311 0.105002 0.131060 0.168159 0.224744 0.295842 98.850410
3 111 0.004857 0.008305 0.011848 0.018586 0.033552 0.057869 0.083940 0.113848 0.156514 0.220235 0.297601 98.992851
3 112 0.006619 0.011438 0.016839 0.025762 0.042947 0.069918 0.097300 0.124759 0.159116 0.212796 0.282007 98.950500
3 113 0.008158 0.016418 0.023825 0.030770 0.043212 0.065396 0.088714 0.110677 0.139085 0.187370 0.254062 99.032310
3 114 0.006906 0.010885 0.014982 0.022785 0.037741 0.059265 0.079822 0.102112 0.132902 0.182967 0.250083 99.099556
3 115 0.005230 0.008382 0.011555 0.017749 0.030901 0.052297 0.075715 0.103153 0.141151 0.199593 0.274664 99.079605
3 116 0.008234 0.012955 0.017567 0.026009 0.041898 0.065359 0.089280 0.116548 0.153633 0.209780 0.282251 98.976486
3 117 0.006827 0.011933 0.017576 0.026334 0.041477 0.064808 0.090654 0.120543 0.160517 0.222500 0.305834 98.931000
3 118 0.003797 0.006497 0.009538 0.015375 0.027821 0.049131 0.073491 0.102940 0.146041 0.218167 0.318416 99.028786
3 119 0.004304 0.008407 0.013038 0.019428 0.032086 0.055533 0.084144 0.118172 0.166010 0.246470 0.360719 98.891693
3 120 0.005013 0.008433 0.012403 0.020334 0.038031 0.067991 0.101506 0.141505 0.198572 0.287829 0.401744 98.716637
3 121 0.004588 0.007865 0.012177 0.020729 0.038858 0.069793 0.106847 0.153793 0.219278 0.318696 0.444165 98.603210
3 122 0.002743 0.005479 0.008989 0.015444 0.031343 0.061921 0.098508 0.142598 0.208807 0.318900 0.462152 98.643112
3 123 0.009833 0.017254 0.025870 0.040251 0.068916 0.116068 0.166488 0.221694 0.291222 0.394592 0.522844 98.124969
3 124 0.016096 0.028682 0.041257 0.061746 0.103357 0.164301 0.218081 0.269804 0.337332 0.437606 0.554372 97.767365
3 125 0.023769 0.041908 0.059870 0.079863 0.108515 0.153818 0.202835 0.255091 0.315953 0.411648 0.544107 97.802620
3 126 0.010230 0.020787 0.031310 0.044369 0.072807 0.126327 0.182214 0.233393 0.301131 0.423021 0.589980 97.964432
3 127 0.043804 0.061755 0.076356 0.104870 0.151453 0.207624 0.258502 0.321218 0.404663 0.525452 0.675178 97.169128
3 128 0.018702 0.033549 0.049836 0.079465 0.139250 0.225903 0.308842 0.409358 0.560286 0.788927 1.072940 96.312943
3 129 0.003521 0.006960 0.011679 0.021364 0.046358 0.096864 0.163049 0.246337 0.363915 0.552346 0.801885 97.685722
3 130 0.006246 0.009060 0.013890 0.027986 0.058533 0.098024 0.136765 0.194247 0.284712 0.416757 0.581018 98.172768
3 131 0.015316 0.026399 0.037490 0.058946 0.102995 0.165813 0.231819 0.321077 0.456210 0.654133 0.902581 97.027222
3 132 0.003345 0.007072 0.013004 0.025788 0.058785 0.123619 0.211086 0.339156 0.559035 0.943300 1.480615 96.235191
3 133 0.002300 0.003348 0.005227 0.011420 0.027725 0.055651 0.092532 0.155591 0.266846 0.452882 0.712050 98.214424
3 134 0.005850 0.008829 0.012911 0.022915 0.041701 0.067273 0.098255 0.148070 0.225305 0.344397 0.512215 98.512283
3 135 0.002784 0.006218 0.011057 0.020034 0.043566 0.094758 0.169915 0.282680 0.478570 0.826001 1.316745 96.747673
3 136 0.001443 0.002351 0.003853 0.008035 0.018801 0.041246 0.078583 0.148605 0.282381 0.535450 0.934246 97.945007
3 137 0.001337 0.002101 0.003166 0.005991 0.011817 0.021224 0.034095 0.056544 0.095865 0.167431 0.284658 99.315773
3 138 0.002157 0.003973 0.006501 0.011778 0.022903 0.042918 0.072032 0.121396 0.207992 0.363758 0.613577 98.531013
3 139 0.001467 0.003351 0.006457 0.012630 0.028113 0.063947 0.128924 0.252433 0.499896 0.985394 1.778125 96.239265
3 140 0.000894 0.001360 0.002147 0.004534 0.010163 0.020218 0.036087 0.068124 0.132557 0.258287 0.471860 98.993774
3 141 0.000443 0.000836 0.001477 0.002993 0.006379 0.012761 0.023207 0.042933 0.081309 0.160637 0.310087 99.356934
3 142 0.001022 0.002106 0.003994 0.008529 0.020393 0.046279 0.093214 0.193802 0.418371 0.882595 1.672733 96.656960
3 143 0.001242 0.001981 0.003276 0.007182 0.017167 0.036103 0.067881 0.137734 0.291757 0.590395 1.070799 97.774483
3 144 0.000580 0.001015 0.001745 0.003685 0.008134 0.016216 0.028746 0.052474 0.098669 0.192278 0.361721 99.234734
3 145 0.001400 0.002914 0.005313 0.011238 0.029093 0.070306 0.138413 0.263635 0.524943 1.024581 1.763087 96.165077
3 146 0.009879 0.021856 0.038013 0.066114 0.130525 0.252567 0.430893 0.731752 1.282971 2.167934 3.306998 91.560501
3 147 0.003923 0.006729 0.011599 0.026483 0.069570 0.149567 0.260389 0.456159 0.831909 1.434041 2.177380 94.572250
3 148 0.001524 0.003401 0.006803 0.015284 0.041425 0.103941 0.207209 0.378107 0.688410 1.223856 1.933687 95.396355
3 149 0.046061 0.117049 0.215725 0.374552 0.720380 1.268557 1.857068 2.516854 3.384881 4.346111 5.152260 80.000504
3 150 0.048174 0.109443 0.193260 0.332944 0.641402 1.157503 1.712175 2.281866 2.969318 3.777062 4.520751 82.256104
3 151 0.012235 0.020092 0.030053 0.059947 0.154883 0.358232 0.665968 1.138013 1.831213 2.636383 3.269543 89.823441
3 152 0.057749 0.125890 0.227761 0.458740 1.015497 1.776142 2.293611 2.615046 3.034858 3.571293 4.003887 80.819527
3 153 0.296076 1.123228 2.023535 2.052361 2.085775 2.597104 3.083331 3.215244 3.351327 3.633326 3.959161 72.579536
3 154 0.091931 0.165398 0.238586 0.387102 0.774481 1.494729 2.201242 2.628907 2.906374 3.312794 3.656493 82.141968
3 155 0.029729 0.066325 0.124952 0.250209 0.557355 1.032887 1.493666 1.921809 2.437710 3.005161 3.427224 85.652969
3 156 0.395735 0.479183 0.568254 0.895370 1.434746 1.855507 2.056463 2.323865 2.690563 3.015639 3.234304 81.050369
3 157 0.300211 0.492194 0.668787 0.975795 1.465021 1.965749 2.277540 2.540035 2.854526 3.142966 3.326467 79.990707
3 158 0.086382 0.196345 0.301584 0.402917 0.621760 1.016424 1.416766 1.749566 2.145371 2.674740 3.199916 86.188225
3 159 0.087875 0.165012 0.248693 0.363840 0.570784 0.892925 1.233524 1.569682 1.952093 2.435797 2.958006 87.521767
3 160 0.075051 0.146325 0.234203 0.352433 0.543743 0.830115 1.141109 1.471515 1.881656 2.414814 3.013021 87.896011
3 161 0.243828 0.367873 0.423464 0.552263 0.847741 1.279754 1.673703 2.067212 2.567820 3.160930 3.688548 83.126869
3 162 0.140820 0.306605 0.528239 0.798623 1.212403 1.824812 2.388418 2.748870 3.045451 3.435920 3.839922 79.729912
3 163 0.345195 0.730793 1.011210 1.181408 1.569351 2.355872 3.134639 3.594879 3.915877 4.283157 4.589330 73.288292
3 164 0.431735 0.836660 1.188800 1.546675 2.147281 3.048661 3.724137 3.969774 4.059194 4.248224 4.428636 70.370224
3 165 0.572432 1.214676 1.576506 1.689769 1.970850 2.605253 3.190160 3.507955 3.766792 4.159571 4.571187 71.174850
3 166 0.213880 0.574725 0.984561 1.441064 2.303321 3.619510 4.573854 4.856645 5.033124 5.373051 5.615958 65.410309
3 167 0.519074 0.905501 1.148204 1.612657 2.698402 4.258165 5.435462 6.082401 6.487521 6.710349 6.560455 57.581806
3 168 0.769894 1.671348 2.244257 2.790713 3.919927 5.246912 5.856215 6.034382 6.410851 6.757571 6.629653 51.668282
3 169 0.076618 0.148005 0.275531 0.730215 2.258568 4.856054 6.981730 8.375738 9.236354 9.306404 8.343630 49.411152
3 170 0.072449 0.206492 0.523156 1.389823 3.761993 7.194547 9.384359 9.969468 9.895803 9.234424 7.934077 40.433407
3 171 4.597350 7.774568 8.855766 9.814898 10.573573 9.781846 7.759236 6.106975 5.123620 4.361444 3.609663 21.641062
3 172 0.070038 0.281577 0.775613 1.922795 4.974720 9.285791 11.362431 11.153409 10.644182 9.867869 8.328679 31.332891
3 173 0.003958 0.007197 0.015338 0.050366 0.229460 0.951178 3.013134 7.143422 11.674235 13.730222 12.312019 50.869473
3 174 0.211555 0.824862 2.151962 4.289495 7.737938 11.092439 12.320683 11.618251 10.278155 8.550480 6.727873 24.196306
3 175 0.121997 0.749534 2.440243 4.798091 8.852657 14.097810 16.169882 13.655678 10.531107 7.876071 5.550791 15.156139
3 176 0.003216 0.006929 0.014914 0.039768 0.143021 0.522209 1.552023 3.783821 7.643783 12.523299 15.232346 58.534668
3 177 0.003346 0.007388 0.018103 0.057387 0.202536 0.561064 1.191480 2.308207 4.233678 7.032371 10.076322 74.308121
3 178 0.248776 0.437015 0.765587 1.636655 3.283154 4.791546 5.865436 7.127194 8.469134 9.059964 8.855227 49.460308
3 179 0.018016 0.069041 0.174144 0.352506 0.855620 1.934298 3.368771 5.025764 7.315643 9.836743 11.391185 59.658264
3 180 0.001703 0.002859 0.005479 0.015802 0.055919 0.166018 0.379394 0.796314 1.560745 2.809551 4.458009 89.748207
3 181 0.004132 0.010225 0.022941 0.054168 0.136058 0.278231 0.451718 0.694669 1.076484 1.624685 2.346588 93.300095
3 182 0.058890 0.138242 0.227875 0.359183 0.594234 0.892611 1.177953 1.496848 1.914610 2.425682 3.068717 87.645157
3 183 0.003470 0.007689 0.015656 0.037069 0.103990 0.246359 0.444376 0.737495 1.231351 1.991426 2.966050 92.215065
3 184 0.000794 0.001348 0.002355 0.005708 0.016721 0.043426 0.091075 0.180091 0.345873 0.627160 1.029925 97.655525
3 185 0.004545 0.012390 0.024811 0.042372 0.076218 0.129080 0.184946 0.250632 0.351294 0.506380 0.725520 97.691811
3 186 0.009098 0.019251 0.032182 0.054447 0.098254 0.157234 0.217673 0.304609 0.454047 0.689789 1.019333 96.944084
3 187 0.000836 0.001516 0.002796 0.006741 0.019538 0.048923 0.096715 0.180581 0.338690 0.605568 0.973518 97.724571
3 188 0.001590 0.003001 0.004858 0.008807 0.018334 0.036400 0.061210 0.097180 0.156222 0.257614 0.411851 98.942932
3 189 0.004727 0.009817 0.016263 0.024427 0.036202 0.053118 0.072988 0.100505 0.142493 0.209072 0.309888 99.020500
3 190 0.002142 0.003988 0.006491 0.011774 0.024244 0.046155 0.073375 0.112644 0.178340 0.290279 0.457974 98.792595
3 191 0.001085 0.001922 0.003113 0.005740 0.011685 0.023075 0.040743 0.069994 0.120245 0.210571 0.357542 99.154282
3 192 0.001891 0.002985 0.004491 0.008041 0.015428 0.026243 0.038628 0.055591 0.081013 0.120739 0.177531 99.467415
3 193 0.003816 0.007339 0.011507 0.017150 0.025862 0.039071 0.054771 0.074851 0.103236 0.148280 0.215557 99.298561
3 194 0.001168 0.002365 0.004042 0.007137 0.014125 0.027589 0.046449 0.073139 0.115749 0.189454 0.302164 99.216614
3 195 0.002018 0.003400 0.005013 0.007928 0.013579 0.022962 0.035263 0.052583 0.078745 0.122595 0.189366 99.466553
3 196 0.003034 0.004617 0.006418 0.010394 0.018149 0.028724 0.039973 0.054655 0.076169 0.108935 0.152870 99.496063
3 197 0.002980 0.005491 0.008547 0.013162 0.020768 0.033361 0.050168 0.073197 0.106055 0.156831 0.229723 99.299713
3 198 0.001776 0.003150 0.004664 0.007444 0.013439 0.024143 0.038038 0.057081 0.087090 0.139776 0.220269 99.403130
3 199 0.001985 0.003205 0.004715 0.007722 0.013454 0.021936 0.031423 0.043718 0.061961 0.092299 0.136034 99.581551
3 200 0.003849 0.006011 0.008322 0.012691 0.020702 0.032949 0.047530 0.066515 0.093008 0.134422 0.192265 99.381729
3 201 0.001909 0.003679 0.005704 0.008945 0.015775 0.028527 0.045423 0.067847 0.102624 0.163937 0.256852 99.298775
3 202 0.002414 0.004051 0.005890 0.009166 0.015372 0.025297 0.036962 0.051368 0.071631 0.105416 0.155088 99.517349
3 203 0.003151 0.005836 0.008687 0.012930 0.021018 0.034095 0.048416 0.063756 0.084002 0.117731 0.165369 99.435005
3 204 0.004292 0.007587 0.011422 0.017575 0.028429 0.045904 0.067561 0.094855 0.131961 0.190242 0.271197 99.128975
3 205 0.001641 0.002942 0.004576 0.007925 0.015800 0.030101 0.048514 0.073059 0.111426 0.175576 0.264980 99.263458
3 206 0.003163 0.005048 0.007394 0.012229 0.021517 0.034728 0.048889 0.066363 0.090539 0.127875 0.177838 99.404419
3 207 0.007705 0.011730 0.016239 0.025800 0.043302 0.065676 0.087692 0.115067 0.152600 0.207165 0.275677 98.991348
3 208 0.005221 0.009526 0.014344 0.022369 0.037621 0.062832 0.094498 0.136745 0.197698 0.287002 0.399975 98.732170
3 209 0.002064 0.003516 0.005283 0.008828 0.016654 0.030406 0.047157 0.068078 0.097602 0.147694 0.219859 99.352852
3 210 0.002989 0.005005 0.007636 0.013187 0.024464 0.041062 0.059032 0.081184 0.111177 0.156139 0.213003 99.285118
3 211 0.008501 0.014601 0.021710 0.034923 0.059156 0.091573 0.124316 0.162637 0.211010 0.275657 0.350280 98.645630
3 212 0.001920 0.003703 0.006334 0.011836 0.025001 0.048529 0.078209 0.117122 0.174129 0.259112 0.358341 98.915764
3 213 0.003431 0.005571 0.008297 0.013828 0.024877 0.042802 0.064271 0.090122 0.121776 0.169319 0.231043 99.224663
3 214 0.008008 0.012159 0.017068 0.028596 0.052129 0.083502 0.111439 0.140906 0.178360 0.233301 0.295706 98.838821
3 215 0.013860 0.035388 0.053741 0.062498 0.082578 0.129201 0.181346 0.222951 0.268931 0.342892 0.431849 98.174767
3 216 0.004344 0.009086 0.015308 0.024416 0.043304 0.078431 0.118932 0.157856 0.202567 0.274677 0.363370 98.707703
3 217 0.006481 0.010386 0.014405 0.022386 0.039030 0.066394 0.096360 0.129187 0.168484 0.225575 0.293767 98.927544
3 218 0.010901 0.018578 0.027762 0.043989 0.073193 0.111681 0.145636 0.179291 0.220353 0.276134 0.336389 98.556099
3 219 0.015927 0.027421 0.039140 0.056787 0.087354 0.128310 0.164190 0.198736 0.240945 0.296631 0.355160 98.389397
3 220 0.015631 0.024832 0.033122 0.046361 0.069681 0.100435 0.127383 0.155694 0.192746 0.243490 0.298880 98.691742
3 221 0.012988 0.021451 0.029662 0.042041 0.063720 0.092901 0.119017 0.145313 0.178445 0.223407 0.271153 98.799904
3 222 0.008790 0.014815 0.021374 0.031831 0.050879 0.077260 0.101395 0.124034 0.149602 0.184330 0.220973 99.014717
3 223 0.009197 0.017167 0.024213 0.032469 0.048484 0.071859 0.091966 0.108827 0.129382 0.160275 0.194089 99.112068
3 224 0.005950 0.009713 0.014002 0.021362 0.034567 0.050515 0.064088 0.078254 0.095625 0.119278 0.144044 99.362602
3 225 0.004589 0.007431 0.010045 0.014554 0.023663 0.035455 0.045769 0.056843 0.071045 0.090247 0.109877 99.530479
3 226 0.004277 0.006444 0.008514 0.012776 0.021455 0.031715 0.039994 0.049308 0.061590 0.077894 0.093773 99.592262
3 227 0.004534 0.007531 0.010038 0.014021 0.022261 0.032402 0.040181 0.047733 0.057673 0.072033 0.086756 99.604836
3 228 0.003318 0.005606 0.007803 0.011210 0.018017 0.026736 0.034192 0.041806 0.051255 0.064660 0.078377 99.657021
3 229 0.003976 0.005574 0.007009 0.010480 0.017780 0.025971 0.032319 0.040018 0.050587 0.064743 0.078517 99.663025
3 230 0.003286 0.005621 0.007657 0.010654 0.016890 0.024917 0.031840 0.039410 0.049760 0.064887 0.080970 99.664101
3 231 0.003464 0.005064 0.006456 0.009419 0.015932 0.024239 0.031362 0.039139 0.048925 0.062693 0.076791 99.676514
3 232 0.003101 0.005187 0.007254 0.010443 0.016775 0.024905 0.032216 0.039999 0.049575 0.063185 0.077650 99.669708
3 233 0.003653 0.005400 0.006834 0.009785 0.016319 0.024338 0.030901 0.038078 0.047699 0.061402 0.075549 99.680038
3 234 0.002657 0.004462 0.006254 0.008973 0.014525 0.021774 0.028450 0.035590 0.044472 0.057056 0.070357 99.705429
3 235 0.003235 0.004702 0.006110 0.009099 0.015479 0.022825 0.028770 0.035610 0.044674 0.056729 0.068625 99.704140
3 236 0.002724 0.004710 0.006706 0.009569 0.015343 0.022875 0.029713 0.036656 0.045150 0.057309 0.070252 99.698990
3 237 0.003393 0.005067 0.006711 0.009991 0.016972 0.025345 0.032329 0.040211 0.050869 0.065395 0.080216 99.663498
3 238 0.002986 0.005180 0.007410 0.010688 0.017564 0.027269 0.036467 0.045866 0.058041 0.076027 0.096071 99.616432
3 239 0.003702 0.006400 0.009180 0.013302 0.021791 0.034227 0.046222 0.058364 0.074225 0.097901 0.124953 99.509727
3 240 0.004097 0.006724 0.009571 0.014423 0.024628 0.040007 0.055323 0.071141 0.091350 0.121182 0.155293 99.406258
3 241 0.005696 0.011325 0.017073 0.023376 0.036362 0.059041 0.082204 0.103005 0.129930 0.174365 0.229507 99.128113
3 242 0.007723 0.013740 0.020847 0.030838 0.049136 0.076970 0.104918 0.132881 0.168971 0.223650 0.288811 98.881516
3 243 0.018008 0.025519 0.030877 0.043682 0.072080 0.110016 0.140517 0.173092 0.223186 0.294776 0.370497 98.497749
3 244 0.012080 0.022443 0.035928 0.052141 0.077617 0.120607 0.166483 0.207308 0.251907 0.325030 0.418972 98.309479
3 245 0.021364 0.042608 0.055127 0.066724 0.101247 0.168095 0.226260 0.267021 0.330560 0.447752 0.591065 97.682175
3 246 0.022834 0.041688 0.066052 0.089841 0.118761 0.172186 0.232834 0.285623 0.336456 0.427501 0.556086 97.650131
3 247 0.026807 0.047176 0.059094 0.074539 0.115916 0.193293 0.265885 0.324678 0.405128 0.541777 0.704957 97.240746
3 248 0.024153 0.045136 0.068747 0.095036 0.135131 0.202000 0.271223 0.333827 0.406529 0.523973 0.672771 97.221466
3 249 0.034139 0.050421 0.063349 0.089311 0.139853 0.209791 0.270350 0.333141 0.419807 0.548019 0.696813 97.145004
3 250 0.016999 0.035016 0.055080 0.079721 0.127022 0.207417 0.290352 0.371055 0.481197 0.654068 0.862059 96.820015
3 251 0.012188 0.024085 0.037580 0.057375 0.100236 0.178984 0.267547 0.359574 0.479709 0.661584 0.881022 96.940117
3 252 0.017949 0.028333 0.040150 0.064884 0.114980 0.188061 0.260883 0.346402 0.464476 0.634441 0.833405 97.006035
3 253 0.014215 0.027862 0.040834 0.060537 0.107303 0.189255 0.275061 0.367096 0.501640 0.706040 0.938773 96.771385
3 254 0.008784 0.017714 0.028896 0.047582 0.089984 0.167941 0.260128 0.367900 0.520115 0.752723 1.028383 96.709846
3 255 0.008522 0.017359 0.028935 0.048464 0.091248 0.168330 0.263042 0.381394 0.549433 0.795381 1.083064 96.564827
3 256 0.009351 0.017874 0.027644 0.044941 0.085353 0.157268 0.242307 0.348069 0.502825 0.732036 0.995957 96.836380
3 257 0.005659 0.011855 0.020401 0.035828 0.072737 0.142074 0.229468 0.340795 0.505701 0.753866 1.041170 96.840446
3 258 0.007339 0.015359 0.026243 0.045630 0.091086 0.174317 0.278226 0.409804 0.598787 0.870813 1.172845 96.309547
3 259 0.008700 0.017983 0.029838 0.049539 0.093330 0.172194 0.267042 0.381729 0.541370 0.776686 1.052355 96.609238
3 260 0.005863 0.012144 0.020038 0.033401 0.065538 0.127780 0.205606 0.303709 0.451271 0.681733 0.963580 97.129341
3 261 0.008268 0.015030 0.024264 0.043686 0.089660 0.169048 0.261319 0.380928 0.559418 0.821664 1.122688 96.504028
3 262 0.019491 0.037701 0.058620 0.091038 0.156323 0.257333 0.364506 0.490445 0.666242 0.901896 1.155774 95.800629
3 263 0.019097 0.031957 0.044909 0.069005 0.119708 0.197518 0.275221 0.365341 0.493608 0.680678 0.902203 96.800751
3 264 0.014039 0.024900 0.037226 0.057754 0.100724 0.173004 0.249355 0.334457 0.453626 0.634781 0.854741 97.065392
3 265 0.033131 0.051133 0.066838 0.099668 0.169391 0.265348 0.345408 0.433236 0.566257 0.753998 0.953299 96.262291
3 266 0.039951 0.062910 0.083490 0.118437 0.182497 0.269005 0.342500 0.415274 0.512745 0.649779 0.798653 96.524765
3 267 0.017542 0.035536 0.053633 0.074602 0.117950 0.199547 0.284529 0.356512 0.443269 0.585401 0.756898 97.074577
3 268 0.018344 0.036552 0.055334 0.076779 0.117632 0.189468 0.262525 0.330283 0.417865 0.555749 0.723258 97.216209
3 269 0.021519 0.038470 0.057229 0.082437 0.126597 0.193931 0.257412 0.314788 0.382875 0.484852 0.603088 97.436806
3 270 0.015602 0.027180 0.038759 0.056745 0.092085 0.144529 0.192221 0.239234 0.303023 0.395743 0.498522 97.996353
3 271 0.011590 0.018587 0.026880 0.040883 0.066011 0.102641 0.138016 0.176071 0.226202 0.301207 0.390439 98.501465
3 272 0.009722 0.018054 0.025240 0.034834 0.055660 0.091392 0.126772 0.162224 0.212134 0.292083 0.389637 98.582253
3 273 0.004693 0.008506 0.013761 0.021623 0.034892 0.056544 0.080885 0.106777 0.137748 0.188028 0.253681 99.092865
3 274 0.007626 0.012980 0.016856 0.022843 0.037171 0.060922 0.083457 0.106764 0.140723 0.195180 0.259915 99.055565
3 275 0.004548 0.007864 0.012179 0.019040 0.031663 0.051293 0.071669 0.091843 0.114938 0.151608 0.196401 99.246948
3 276 0.007599 0.014554 0.020620 0.027097 0.040527 0.062290 0.082537 0.101118 0.125749 0.165999 0.215112 99.136803
3 277 0.011133 0.017218 0.022309 0.030846 0.047218 0.067139 0.081923 0.097161 0.118811 0.151622 0.188423 99.166199
3 278 0.003492 0.006033 0.009200 0.014397 0.024470 0.038344 0.051614 0.065239 0.081159 0.103394 0.127151 99.475510
3 279 0.005652 0.008333 0.010751 0.015778 0.026308 0.038424 0.047663 0.058336 0.073300 0.093479 0.113816 99.508163
3 280 0.002670 0.004357 0.006212 0.009395 0.015769 0.024198 0.032044 0.040730 0.051713 0.067135 0.083688 99.662094
3 281 0.002076 0.003372 0.004721 0.007118 0.012177 0.018827 0.024875 0.031702 0.040785 0.053893 0.068058 99.732391
3 282 0.002309 0.003469 0.004684 0.007114 0.012179 0.018348 0.023742 0.030065 0.038245 0.049403 0.060884 99.749557
3 283 0.001693 0.002766 0.003861 0.005735 0.009767 0.015188 0.020192 0.025655 0.032678 0.042957 0.054020 99.785492
3 284 0.002498 0.003791 0.004973 0.007142 0.011707 0.017390 0.022297 0.027714 0.034771 0.044953 0.055918 99.766853
3 285 0.002268 0.004052 0.005679 0.007704 0.012029 0.018386 0.024355 0.029971 0.036778 0.047438 0.059479 99.751862
3 286 0.002641 0.004086 0.005506 0.008034 0.013211 0.019650 0.025161 0.030886 0.038057 0.048261 0.058837 99.745674
3 287 0.002372 0.003721 0.005076 0.007563 0.012810 0.019447 0.025113 0.031070 0.038916 0.050072 0.061531 99.742310
3 288 0.003099 0.005053 0.006891 0.009890 0.016146 0.024469 0.031749 0.038986 0.048321 0.061849 0.076168 99.677376
3 289 0.002937 0.004807 0.006735 0.009967 0.016625 0.025795 0.034283 0.042978 0.054188 0.070450 0.088197 99.643036
3 290 0.004634 0.007797 0.010987 0.015744 0.025061 0.037730 0.048828 0.059263 0.072681 0.092936 0.115485 99.508858
3 291 0.005135 0.008389 0.011588 0.016885 0.027542 0.041927 0.054375 0.066787 0.083772 0.109053 0.137006 99.437538
3 292 0.008477 0.013418 0.018151 0.025280 0.038131 0.056030 0.072258 0.087919 0.107902 0.139042 0.176045 99.257347
3 293 0.005621 0.010128 0.013966 0.019314 0.031524 0.051978 0.071054 0.087092 0.108775 0.146209 0.191664 99.262680
3 294 0.005081 0.010365 0.017247 0.024392 0.034454 0.053344 0.076394 0.097357 0.119120 0.157716 0.212259 99.192268
3 295 0.003288 0.005834 0.007782 0.011327 0.021669 0.042200 0.064375 0.085575 0.116484 0.170328 0.235384 99.235756
3 296 0.005676 0.010416 0.016780 0.025666 0.040587 0.065574 0.094268 0.122922 0.156229 0.208889 0.275290 98.977699
3 297 0.008198 0.014224 0.018464 0.025771 0.044748 0.078751 0.112264 0.141539 0.179866 0.240928 0.309292 98.825951
3 298 0.012738 0.022341 0.034569 0.053220 0.083011 0.120598 0.153740 0.184122 0.220036 0.270632 0.326966 98.518028
3 299 0.036257 0.048885 0.057428 0.080032 0.121366 0.161386 0.185514 0.211913 0.250986 0.298894 0.342783 98.204552
3 300 0.014811 0.034379 0.056610 0.074256 0.103129 0.151594 0.197743 0.227860 0.256535 0.303690 0.359737 98.219658
3 301 0.023552 0.031601 0.038271 0.056339 0.093132 0.135634 0.167169 0.201954 0.251347 0.314821 0.375670 98.310509
3 302 0.006954 0.013073 0.021081 0.033248 0.056276 0.092782 0.131076 0.168266 0.212544 0.276544 0.350162 98.638000
3 303 0.008610 0.014779 0.020150 0.028906 0.048123 0.079392 0.110600 0.142982 0.189358 0.262496 0.352702 98.741905
3 304 0.008045 0.014149 0.021767 0.033045 0.052743 0.083802 0.117092 0.151547 0.194597 0.262430 0.348726 98.712067
3 305 0.009646 0.016689 0.022330 0.030405 0.047914 0.078188 0.110172 0.142069 0.183493 0.247592 0.325816 98.785690
3 306 0.008441 0.016073 0.024770 0.035758 0.056146 0.092451 0.132354 0.166982 0.203623 0.263602 0.339796 98.660004
3 307 0.016927 0.033323 0.047220 0.059141 0.081049 0.119146 0.156662 0.187556 0.223952 0.282441 0.354972 98.437614
3 308 0.014752 0.025211 0.035586 0.050310 0.076590 0.112960 0.145756 0.176734 0.215276 0.268995 0.327917 98.549911
3 309 0.011841 0.020336 0.029121 0.041870 0.064642 0.096858 0.127367 0.157613 0.195216 0.247151 0.304938 98.703049
3 310 0.011415 0.018847 0.025835 0.037408 0.060435 0.093197 0.122567 0.152033 0.191838 0.248295 0.309975 98.728157
3 311 0.008449 0.015080 0.022631 0.033251 0.051879 0.081190 0.111870 0.142070 0.178291 0.232222 0.296674 98.826393
3 312 0.009770 0.018304 0.026103 0.035144 0.052365 0.081854 0.112408 0.141611 0.178339 0.236795 0.310983 98.796326
3 313 0.006576 0.011607 0.017066 0.025066 0.040302 0.064565 0.089346 0.113807 0.144727 0.193035 0.252181 99.041725
3 314 0.009430 0.016992 0.024843 0.034530 0.050969 0.077379 0.105114 0.132089 0.163884 0.212948 0.274858 98.896965
3 315 0.003597 0.007177 0.010843 0.015801 0.027258 0.049687 0.075212 0.099257 0.129341 0.180507 0.247240 99.154083
3 316 0.006737 0.011519 0.017496 0.026952 0.042728 0.064342 0.085853 0.108750 0.136861 0.177268 0.225262 99.096230
3 317 0.011112 0.016819 0.021472 0.030949 0.049669 0.073951 0.095013 0.118463 0.150906 0.195464 0.244134 98.992050
3 318 0.007515 0.012463 0.017476 0.026152 0.042691 0.064234 0.082406 0.100675 0.125586 0.161060 0.199911 99.159828
3 319 0.004111 0.007018 0.010099 0.015585 0.026833 0.044427 0.063226 0.084385 0.112283 0.153082 0.201293 99.277657
3 320 0.001531 0.002722 0.004195 0.007359 0.015293 0.029117 0.044649 0.063105 0.090856 0.135391 0.189558 99.416229
3 321 0.005419 0.009682 0.013667 0.019548 0.031768 0.050475 0.068479 0.086398 0.110080 0.147308 0.192812 99.264366
3 322 0.006134 0.009411 0.012533 0.018862 0.031603 0.048623 0.064107 0.081288 0.104631 0.138040 0.175731 99.309036
3 323 0.003727 0.006539 0.009435 0.014147 0.023600 0.038260 0.054200 0.072678 0.098156 0.135909 0.181531 99.361816
3 324 0.001503 0.002765 0.004283 0.007187 0.014413 0.027086 0.041510 0.058752 0.084697 0.125173 0.173045 99.459587
3 325 0.006132 0.009688 0.013504 0.020716 0.035202 0.053957 0.070491 0.089080 0.114407 0.149614 0.189002 99.248207
3 326 0.005675 0.008451 0.011278 0.017639 0.030882 0.048306 0.063661 0.080483 0.103794 0.135972 0.170474 99.323387
3 327 0.004715 0.008547 0.012525 0.018156 0.028829 0.045861 0.064090 0.083013 0.107207 0.143649 0.188124 99.295280
3 328 0.005602 0.009397 0.012903 0.018477 0.030066 0.048015 0.065979 0.085085 0.110942 0.149174 0.194118 99.270241
3 329 0.006215 0.010706 0.015304 0.022084 0.035134 0.054226 0.072365 0.090202 0.113094 0.146536 0.185420 99.248711
3 330 0.005941 0.009057 0.012062 0.017951 0.030075 0.047084 0.063007 0.079767 0.101965 0.132865 0.166885 99.333344
3 331 0.005181 0.009187 0.013584 0.020084 0.032715 0.050778 0.067613 0.084266 0.106336 0.138303 0.175032 99.296921
3 332 0.007431 0.012040 0.016146 0.022574 0.035280 0.052664 0.068047 0.083566 0.104489 0.134277 0.168504 99.294983
3 333 0.004777 0.008196 0.012043 0.017760 0.028547 0.044040 0.059016 0.073934 0.092491 0.119260 0.150022 99.389915
3 334 0.003716 0.006308 0.008829 0.012987 0.021965 0.035989 0.049866 0.064129 0.083620 0.114042 0.150719 99.447838
3 335 0.004375 0.007873 0.011275 0.015849 0.024823 0.038861 0.052866 0.066553 0.084383 0.112707 0.147339 99.433098
3 336 0.001342 0.002323 0.003458 0.005579 0.010492 0.019064 0.028989 0.040142 0.055595 0.081361 0.115232 99.636421
3 337 0.002157 0.004176 0.006558 0.009700 0.015306 0.024384 0.034996 0.047020 0.063151 0.089360 0.124491 99.578705
3 338 0.000889 0.001573 0.002266 0.003509 0.006613 0.012517 0.019896 0.028642 0.041382 0.064032 0.095920 99.722763
3 339 0.001833 0.002801 0.004038 0.006744 0.012417 0.020580 0.029670 0.041918 0.060151 0.087360 0.120636 99.611847
3 340 0.001301 0.002018 0.002903 0.005034 0.010079 0.017875 0.026621 0.038491 0.057121 0.086165 0.122475 99.629913
3 341 0.002963 0.004776 0.006828 0.010871 0.019130 0.030895 0.043010 0.058057 0.080058 0.112908 0.152856 99.477654
3 342 0.006183 0.010558 0.014638 0.020906 0.033064 0.049741 0.065574 0.083485 0.108444 0.143362 0.183162 99.280884
3 343 0.005050 0.008300 0.012144 0.018769 0.031144 0.048754 0.066696 0.085977 0.109484 0.142667 0.181064 99.289955
3 344 0.002339 0.004471 0.006636 0.010027 0.018386 0.034074 0.051502 0.068839 0.092102 0.131067 0.180221 99.400337
3 345 0.008256 0.013166 0.018633 0.027743 0.043653 0.064792 0.085291 0.107477 0.134185 0.171240 0.214198 99.111366
3 346 0.006025 0.009946 0.013780 0.020578 0.034907 0.057066 0.079098 0.103359 0.137302 0.188015 0.247821 99.102104
3 347 0.009837 0.015235 0.020731 0.031102 0.051364 0.077415 0.099794 0.124139 0.156836 0.201863 0.251076 98.960609
3 348 0.006214 0.010660 0.015104 0.022353 0.036952 0.058678 0.080580 0.104895 0.137137 0.183068 0.236847 99.107513
3 349 0.001107 0.002060 0.003340 0.006011 0.012846 0.025919 0.041592 0.059410 0.084833 0.128501 0.186146 99.448242
3 350 0.005435 0.010005 0.014514 0.021112 0.035136 0.057855 0.081245 0.106153 0.139557 0.191122 0.254600 99.083260
3 351 0.006957 0.011663 0.016669 0.025263 0.041702 0.065234 0.089153 0.116871 0.152874 0.202667 0.260364 99.010590
3 352 0.001329 0.002209 0.003309 0.005928 0.012670 0.024543 0.038033 0.054888 0.080964 0.123777 0.177302 99.475052
3 353 0.001486 0.002695 0.004213 0.007183 0.013904 0.025037 0.038068 0.054984 0.080635 0.121215 0.173034 99.477547
3 354 0.006256 0.009874 0.013609 0.020863 0.035628 0.056016 0.075740 0.099305 0.131817 0.177962 0.231369 99.141563
3 355 0.004244 0.008714 0.013471 0.019449 0.031766 0.053462 0.077990 0.103980 0.137929 0.189236 0.251729 99.108032
3 356 0.000881 0.001664 0.002780 0.005074 0.010936 0.022423 0.037204 0.054917 0.079793 0.121444 0.175631 99.487251
3 357 0.003552 0.006037 0.008867 0.014350 0.026331 0.044837 0.064080 0.085647 0.114979 0.158351 0.208503 99.264465
3 358 0.010763 0.017642 0.024214 0.034929 0.055648 0.082806 0.105792 0.128442 0.158222 0.200936 0.249143 98.931465
3 359 0.009477 0.015208 0.019880 0.028367 0.046951 0.072495 0.094251 0.117555 0.152469 0.202651 0.257017 98.983681
3 360 0.007528 0.010955 0.015028 0.023384 0.037804 0.055220 0.071948 0.092891 0.120826 0.158431 0.201749 99.204239
3 361 0.003460 0.006371 0.009141 0.013261 0.022610 0.039238 0.057448 0.076561 0.102714 0.144439 0.195529 99.329224
3 362 0.005383 0.009016 0.012577 0.018450 0.030021 0.046854 0.062426 0.077720 0.097192 0.126859 0.161443 99.352058
3 363 0.006110 0.010067 0.014413 0.021134 0.031861 0.045861 0.058715 0.071802 0.088718 0.116222 0.150645 99.384453
3 364 0.002839 0.005248 0.007101 0.009669 0.016035 0.027580 0.039378 0.050454 0.065970 0.093860 0.130426 99.551437
3 365 0.005678 0.008172 0.010835 0.016193 0.025261 0.036546 0.047026 0.059376 0.076269 0.103126 0.136921 99.474594
3 366 0.002884 0.005179 0.007233 0.010224 0.016567 0.027668 0.039357 0.050128 0.063580 0.087797 0.120470 99.568909
3 367 0.004626 0.007893 0.011133 0.015917 0.024791 0.039122 0.054172 0.069798 0.089760 0.122667 0.165538 99.394585
3 368 0.005547 0.008744 0.011352 0.015928 0.025434 0.040117 0.054217 0.069001 0.089167 0.121741 0.162733 99.396019
3 369 0.005343 0.009121 0.013295 0.019411 0.029785 0.045589 0.062023 0.078696 0.097971 0.126939 0.162140 99.349686
3 370 0.005504 0.008971 0.011653 0.015992 0.024947 0.037943 0.050784 0.063858 0.079548 0.102292 0.127921 99.470589
3 371 0.006462 0.011901 0.017234 0.023148 0.032414 0.048307 0.064518 0.078704 0.094090 0.121283 0.157776 99.344162
4 5 0.000000 0.000000 0.000000 0.000000 0.000000 0.000000 0.000000 0.000000 0.000000 0.000000 0.000000 0.000000
4 6 3.548704 29.260233 16.446142 22.133041 6.901035 6.986523 4.917690 2.507524 1.087507 0.681880 0.149941 5.379783
4 7 11.250956 33.330582 11.025964 13.532153 5.825452 7.844309 5.716855 3.596649 1.650543 0.947038 0.309866 4.969634
4 8 3.912709 27.595219 18.495241 18.105751 7.368033 6.600663 5.337437 4.453219 2.485876 1.498127 0.563442 3.584285
4 9 1.047580 6.768318 4.024706 7.717325 15.950583 33.356361 14.777859 5.874260 2.919927 2.225579 1.111957 4.225545
4 10 0.183405 0.474290 0.687020 1.471483 6.377484 23.332020 31.746489 12.682873 5.752861 3.456751 2.775762 11.059561
4 11 0.055285 0.129411 0.223067 0.576830 2.317356 12.501860 35.140396 18.211069 9.303551 5.699925 4.459796 11.381456
4 12 0.014009 0.027436 0.063189 0.179644 0.421821 1.209251 6.020545 11.976526 26.543293 22.620804 14.840767 16.082712
4 13 0.003919 0.008321 0.013403 0.027751 0.055444 0.122434 0.386164 0.585345 1.573074 3.499263 9.278375 84.446510
4 14 0.002430 0.004135 0.005989 0.012661 0.024790 0.054751 0.160649 0.205901 0.383545 0.649240 1.584719 96.911194
4 15 0.001363 0.002051 0.002841 0.006580 0.015790 0.040543 0.124892 0.150454 0.252953 0.410245 0.981812 98.010475
4 16 0.004081 0.008378 0.015030 0.036526 0.110186 0.324275 0.815211 2.029722 5.097502 11.064674 17.568651 62.925762
4 17 0.002941 0.006601 0.012358 0.029080 0.093953 0.282804 0.735114 2.098631 6.805959 17.207386 25.904453 46.820724
4 18 0.000209 0.000347 0.000646 0.001739 0.004369 0.010270 0.021031 0.041579 0.083973 0.217758 0.633803 98.984268
4 19 0.000562 0.001023 0.002130 0.006279 0.017415 0.044254 0.102387 0.233017 0.527965 1.296605 3.133563 94.634804
4 20 0.006426 0.015110 0.032519 0.095852 0.387556 1.487499 4.607822 11.667705 22.373299 26.395018 18.566231 14.364966
4 21 0.001380 0.003449 0.007787 0.020874 0.069498 0.242793 0.757494 2.140228 5.684436 12.590663 19.966682 58.514713
4 22 0.000219 0.000377 0.000738 0.002026 0.005447 0.013660 0.029371 0.059914 0.123381 0.312229 0.869599 98.583038
4 23 0.001601 0.003557 0.007745 0.021147 0.066877 0.190325 0.451514 1.046104 2.549404 6.052946 12.126181 77.482597
4 24 0.009723 0.031316 0.070943 0.170733 0.577709 2.213837 6.072271 10.936033 14.678299 16.595396 15.302608 33.341129
4 25 0.001047 0.002003 0.004071 0.011122 0.034249 0.096635 0.228227 0.530741 1.264390 2.933684 5.868386 89.025452
4 26 0.000575 0.000969 0.001768 0.004521 0.011220 0.025882 0.054200 0.114405 0.241859 0.543797 1.211911 97.788895
4 27 0.006393 0.012838 0.025872 0.061981 0.156312 0.359551 0.732471 1.467041 2.918349 5.446084 8.913138 79.899963
4 28 0.001410 0.004252 0.009901 0.020355 0.052110 0.150751 0.360844 0.713874 1.255641 2.113095 3.208652 92.109123
4 29 0.001060 0.001712 0.002862 0.006162 0.013897 0.029176 0.052935 0.095411 0.171731 0.325086 0.601605 98.698357
4 30 0.001274 0.002004 0.003193 0.006657 0.015058 0.031211 0.056711 0.107125 0.210150 0.418710 0.785233 98.362671
4 31 0.002215 0.004200 0.007889 0.016753 0.036539 0.074495 0.137685 0.255489 0.466157 0.824412 1.361281 96.812881
4 32 0.003128 0.004742 0.007341 0.014488 0.029557 0.053480 0.085275 0.139832 0.236199 0.404165 0.659105 98.362686
4 33 0.003145 0.006059 0.009280 0.015177 0.028157 0.052748 0.083403 0.119298 0.168870 0.258974 0.398692 98.856194
4 34 0.002648 0.004915 0.007893 0.013988 0.027579 0.054997 0.092893 0.142501 0.211611 0.332713 0.518376 98.589882
4 35 0.002349 0.004383 0.007113 0.012189 0.022846 0.043476 0.072220 0.111620 0.167562 0.260527 0.396129 98.899590
4 36 0.004113 0.006493 0.009841 0.016980 0.029835 0.048061 0.068781 0.096515 0.135216 0.194988 0.278962 99.110214
4 37 0.006107 0.009886 0.014732 0.024421 0.041063 0.062521 0.084477 0.111724 0.147699 0.201063 0.272219 99.024086
4 38 0.005828 0.008998 0.012757 0.020761 0.035612 0.056657 0.079266 0.106872 0.142177 0.192311 0.257320 99.081436
4 39 0.004692 0.007328 0.010826 0.017892 0.030247 0.047459 0.066063 0.088260 0.116057 0.155984 0.207273 99.247917
4 40 0.007287 0.011379 0.014835 0.021315 0.034153 0.054066 0.074014 0.092902 0.114305 0.148469 0.192894 99.234383
4 41 0.006035 0.010656 0.015211 0.021879 0.034244 0.054786 0.077250 0.097971 0.118488 0.150279 0.190993 99.222206
4 42 0.009946 0.013130 0.015677 0.022414 0.033807 0.046978 0.058728 0.072651 0.089972 0.114954 0.146595 99.375145
4 43 0.006174 0.008555 0.011421 0.018140 0.029300 0.040560 0.050038 0.062244 0.078422 0.099573 0.123798 99.471779
4 44 0.008297 0.010681 0.013452 0.020877 0.033367 0.045652 0.055801 0.068950 0.085599 0.106143 0.128993 99.422195
4 45 0.008384 0.010645 0.012878 0.019364 0.030797 0.043269 0.053760 0.066193 0.081103 0.099833 0.120645 99.453133
4 46 0.004781 0.007510 0.010586 0.016080 0.024936 0.035354 0.044719 0.054699 0.066676 0.083105 0.102725 99.548828
4 47 0.006993 0.009493 0.011799 0.017207 0.025896 0.034412 0.041345 0.050191 0.061791 0.077192 0.095327 99.568352
4 48 0.012244 0.013530 0.015029 0.022135 0.034007 0.044118 0.051621 0.062633 0.077390 0.095890 0.116750 99.454651
4 49 0.009319 0.013681 0.016503 0.022493 0.033101 0.045304 0.054952 0.065321 0.078970 0.098130 0.119956 99.442268
4 50 0.007322 0.009058 0.011310 0.018068 0.029642 0.041366 0.050891 0.062464 0.076540 0.094727 0.115670 99.482941
4 51 0.003846 0.005729 0.007838 0.012847 0.023092 0.036470 0.049415 0.065047 0.085984 0.113650 0.144363 99.451721
4 52 0.008874 0.010805 0.012894 0.020286 0.033762 0.047599 0.060211 0.078316 0.103956 0.137916 0.177982 99.307404
4 53 0.010486 0.013341 0.016505 0.026190 0.041013 0.052994 0.062149 0.075578 0.094018 0.117680 0.144575 99.345474
4 54 0.004789 0.007424 0.010401 0.017426 0.032006 0.050712 0.066675 0.082286 0.099886 0.122883 0.148106 99.357407
4 55 0.002809 0.004266 0.006895 0.015371 0.036087 0.057755 0.072092 0.087874 0.109550 0.139016 0.171471 99.296814
4 56 0.025965 0.030440 0.031178 0.041171 0.058070 0.071497 0.079200 0.090126 0.107108 0.134235 0.169093 99.161919
4 57 0.020471 0.028736 0.031921 0.041175 0.057281 0.071060 0.076344 0.081975 0.094017 0.115588 0.141423 99.240013
4 58 0.020122 0.022246 0.023386 0.034146 0.053010 0.068003 0.076105 0.088485 0.106682 0.129276 0.151655 99.226883
4 59 0.010390 0.023260 0.038103 0.046070 0.051870 0.068812 0.089952 0.106237 0.120413 0.150186 0.195167 99.099541
4 60 0.020470 0.033866 0.033367 0.036023 0.051184 0.074788 0.090435 0.101665 0.120197 0.155498 0.198530 99.083977
4 61 0.016875 0.030009 0.047464 0.068515 0.084400 0.102507 0.125482 0.153804 0.184678 0.225994 0.278926 98.681343
4 62 0.017005 0.022978 0.027191 0.040683 0.068304 0.100351 0.120180 0.137114 0.160600 0.198328 0.239896 98.867371
4 63 0.003731 0.006110 0.009492 0.017982 0.038000 0.064555 0.085111 0.106555 0.138276 0.184310 0.234303 99.111572
4 64 0.001794 0.003141 0.005479 0.012076 0.030591 0.060765 0.090593 0.122328 0.166425 0.231864 0.305778 98.969162
4 65 0.016555 0.025829 0.034737 0.052467 0.083162 0.118251 0.148971 0.185882 0.235814 0.302991 0.379196 98.416145
4 66 0.005572 0.009837 0.014976 0.024365 0.043006 0.068608 0.092049 0.117888 0.153951 0.207732 0.271871 98.990150
4 67 0.004354 0.006940 0.010001 0.016547 0.029947 0.050428 0.073603 0.104033 0.148179 0.211869 0.287867 99.056229
4 68 0.008059 0.011094 0.015877 0.028778 0.053648 0.080775 0.106199 0.144968 0.204527 0.283361 0.371358 98.691353
4 69 0.014056 0.024143 0.032318 0.044512 0.066156 0.094481 0.120074 0.149288 0.190941 0.251290 0.324501 98.688240
4 70 0.007551 0.010521 0.015296 0.027273 0.049367 0.075417 0.100834 0.134608 0.178914 0.234035 0.295270 98.870918
4 71 0.006096 0.010273 0.015640 0.026045 0.046874 0.077632 0.109801 0.147334 0.197905 0.268621 0.350995 98.742783
4 72 0.011790 0.018535 0.025894 0.039913 0.065358 0.099157 0.131884 0.170250 0.220313 0.288524 0.369005 98.559380
4 73 0.012069 0.017599 0.023838 0.037055 0.061045 0.093014 0.124043 0.161145 0.209183 0.275160 0.353309 98.632538
4 74 0.013316 0.021110 0.029432 0.044039 0.070249 0.106703 0.141145 0.177270 0.222943 0.290729 0.373850 98.509216
4 75 0.024549 0.042813 0.054588 0.067566 0.094454 0.138893 0.177717 0.207591 0.243576 0.308239 0.392848 98.247162
4 76 0.034385 0.046947 0.057028 0.078868 0.114087 0.153119 0.184363 0.220670 0.269699 0.342252 0.432273 98.066315
4 77 0.045787 0.045777 0.053189 0.087117 0.136424 0.169156 0.193665 0.243261 0.316087 0.401963 0.493876 97.813698
4 78 0.020762 0.027467 0.036507 0.063269 0.114435 0.165541 0.202264 0.253747 0.334926 0.444325 0.564282 97.772476
4 79 0.010617 0.015780 0.022930 0.041586 0.080341 0.130492 0.175610 0.231046 0.312962 0.432144 0.572062 97.974434
4 80 0.011808 0.018692 0.027654 0.047544 0.083927 0.127431 0.165756 0.212782 0.282116 0.384087 0.508994 98.129211
4 81 0.004652 0.009532 0.015861 0.027549 0.057642 0.116415 0.184796 0.252051 0.334961 0.467744 0.630162 97.898636
4 82 0.003037 0.005297 0.009169 0.019023 0.043320 0.084555 0.133893 0.198430 0.294665 0.444373 0.634694 98.129547
4 83 0.008622 0.014093 0.020458 0.033612 0.059034 0.094258 0.130693 0.178160 0.249103 0.355990 0.492372 98.363602
4 84 0.017192 0.023725 0.031494 0.051565 0.086761 0.124657 0.157784 0.206228 0.280793 0.386751 0.518764 98.114288
4 85 0.006965 0.009558 0.014456 0.029713 0.064017 0.107413 0.150934 0.216994 0.320846 0.459018 0.610510 98.009575
4 86 0.008744 0.015286 0.024836 0.043686 0.078073 0.124830 0.175126 0.236721 0.318111 0.429170 0.563241 97.982178
4 87 0.011096 0.018121 0.026910 0.044394 0.076642 0.119595 0.160598 0.207149 0.269311 0.358873 0.469106 98.238205
4 88 0.019635 0.027677 0.036783 0.057815 0.095069 0.139194 0.178396 0.226605 0.294037 0.388928 0.503545 98.032310
4 89 0.022805 0.034492 0.045797 0.068760 0.110957 0.164950 0.213654 0.267204 0.337985 0.436815 0.550497 97.746086
4 90 0.028440 0.046252 0.059969 0.079845 0.116375 0.173125 0.227038 0.274856 0.329575 0.414665 0.520656 97.729202
4 91 0.015918 0.025301 0.036177 0.056530 0.093941 0.146090 0.194010 0.240257 0.297673 0.384163 0.488132 98.021812
4 92 0.020924 0.038233 0.053618 0.072169 0.109155 0.173111 0.236479 0.286262 0.338769 0.421118 0.519220 97.730942
4 93 0.029349 0.043433 0.056932 0.082510 0.125929 0.180390 0.225642 0.268706 0.320984 0.395356 0.481671 97.789093
4 94 0.013814 0.022614 0.033178 0.051805 0.084647 0.129819 0.174045 0.220497 0.276673 0.349027 0.428354 98.215523
4 95 0.019021 0.024689 0.031849 0.050285 0.082150 0.118683 0.151421 0.192449 0.245292 0.308537 0.375392 98.400238
4 96 0.014950 0.022492 0.030850 0.046962 0.075284 0.110819 0.142944 0.178539 0.223873 0.281494 0.344450 98.527344
4 97 0.014553 0.020994 0.028001 0.042411 0.068552 0.101261 0.130376 0.162963 0.205752 0.260938 0.321065 98.643135
4 98 0.017529 0.025824 0.033479 0.047640 0.073202 0.106607 0.136754 0.168206 0.207541 0.259369 0.317502 98.606346
4 99 0.015326 0.022246 0.029755 0.044458 0.070480 0.103602 0.133201 0.165024 0.206080 0.261008 0.322635 98.626190
4 100 0.019847 0.028408 0.036088 0.051595 0.080013 0.116976 0.148949 0.181561 0.223248 0.280349 0.345124 98.487839
4 101 0.014177 0.021459 0.029709 0.045256 0.072273 0.106785 0.138342 0.172100 0.215117 0.271349 0.333513 98.579918
4 102 0.019789 0.025601 0.032371 0.049157 0.077443 0.109580 0.136732 0.167758 0.207800 0.260714 0.321051 98.592003
4 103 0.013562 0.022631 0.030173 0.041633 0.065528 0.103540 0.138361 0.168100 0.206585 0.269549 0.347528 98.592812
4 104 0.014716 0.025336 0.033245 0.043955 0.067914 0.111006 0.152957 0.185785 0.223592 0.289243 0.373649 98.478607
4 105 0.008145 0.012679 0.018426 0.029654 0.050283 0.078426 0.105983 0.136158 0.175215 0.231606 0.300181 98.853241
4 106 0.011906 0.014917 0.019689 0.033674 0.058328 0.083234 0.103906 0.133221 0.176488 0.231978 0.294982 98.837677
4 107 0.004495 0.007106 0.011161 0.020931 0.041844 0.070453 0.098811 0.134344 0.186005 0.256061 0.335215 98.833572
4 108 0.009165 0.013059 0.017434 0.027823 0.048149 0.075548 0.101922 0.134058 0.179443 0.244073 0.321848 98.827484
4 109 0.007540 0.013101 0.019742 0.031290 0.051529 0.077426 0.100241 0.123779 0.155969 0.203593 0.261882 98.953911
4 110 0.012511 0.016760 0.021436 0.034197 0.057564 0.083149 0.103009 0.128596 0.168739 0.227544 0.298606 98.847893
4 111 0.004484 0.007497 0.011728 0.020547 0.037996 0.063762 0.091489 0.124629 0.169171 0.231405 0.305113 98.932175
4 112 0.007706 0.012375 0.017427 0.026901 0.045030 0.072144 0.098919 0.126376 0.161047 0.214318 0.282547 98.935211
4 113 0.009364 0.017156 0.023867 0.031953 0.046670 0.070868 0.094378 0.114117 0.137298 0.178714 0.236912 99.038704
4 114 0.010825 0.015036 0.019583 0.030096 0.048576 0.071679 0.092631 0.117432 0.151312 0.202827 0.269417 98.970589
4 115 0.005890 0.009229 0.013452 0.022289 0.039404 0.064459 0.090697 0.121646 0.162991 0.223314 0.298291 98.948341
4 116 0.012588 0.018107 0.023632 0.035456 0.055655 0.080426 0.102459 0.128392 0.164037 0.215724 0.280398 98.883125
4 117 0.010560 0.017078 0.024033 0.036349 0.056970 0.083034 0.106533 0.132994 0.170380 0.228934 0.306530 98.826607
4 118 0.005852 0.009252 0.013146 0.021138 0.037024 0.062276 0.091410 0.128715 0.181222 0.261641 0.366077 98.822250
4 119 0.004940 0.008987 0.013725 0.022110 0.039973 0.069964 0.103062 0.139666 0.188334 0.265681 0.368024 98.775536
4 120 0.007286 0.011512 0.016915 0.028136 0.048869 0.076465 0.104913 0.142564 0.196785 0.277585 0.381251 98.707718
4 121 0.005311 0.008696 0.013223 0.023183 0.044138 0.075145 0.108239 0.151674 0.215743 0.310788 0.428780 98.615082
4 122 0.002057 0.003827 0.006675 0.012973 0.028457 0.058969 0.099400 0.150712 0.218772 0.321921 0.451756 98.644485
4 123 0.012600 0.020078 0.027897 0.042837 0.070566 0.107905 0.144168 0.190647 0.256977 0.354585 0.479498 98.292244
4 124 0.013892 0.025233 0.038899 0.057995 0.090743 0.138595 0.185217 0.235562 0.298783 0.394930 0.518908 98.001244
4 125 0.020997 0.031791 0.040616 0.057741 0.090219 0.137256 0.183009 0.232698 0.294883 0.388564 0.508470 98.013756
4 126 0.006994 0.014149 0.024501 0.039528 0.067461 0.117007 0.174617 0.231922 0.296125 0.406582 0.562594 98.058525
4 127 0.058674 0.072929 0.080377 0.109877 0.162103 0.219587 0.265569 0.325237 0.406831 0.526190 0.675167 97.097466
4 128 0.020027 0.033970 0.051356 0.086989 0.157262 0.250438 0.338646 0.446385 0.599636 0.833118 1.127683 96.054489
4 129 0.003036 0.005427 0.009389 0.019408 0.044375 0.090299 0.149117 0.227480 0.338403 0.520441 0.779947 97.812675
4 130 0.006625 0.008361 0.012882 0.027574 0.056661 0.089055 0.122204 0.178896 0.270802 0.404698 0.571523 98.250725
4 131 0.015553 0.026636 0.039080 0.066864 0.126470 0.205495 0.274628 0.355388 0.475380 0.664809 0.909651 96.840050
4 132 0.001913 0.004028 0.007621 0.016296 0.043894 0.112996 0.223528 0.382950 0.631685 1.056348 1.623802 95.894936
4 133 0.001373 0.002029 0.003415 0.008068 0.020667 0.042668 0.073965 0.134376 0.252408 0.457952 0.750337 98.252747
4 134 0.004594 0.006798 0.010347 0.021071 0.044742 0.074914 0.104879 0.153155 0.234949 0.366583 0.547848 98.430122
4 135 0.001811 0.004315 0.008732 0.018136 0.046895 0.125659 0.265646 0.454052 0.685085 1.041531 1.502619 95.845520
4 136 0.000996 0.001646 0.002835 0.006350 0.015770 0.035106 0.067541 0.132679 0.271176 0.557471 1.043325 97.865105
4 137 0.000791 0.001216 0.001882 0.003826 0.008405 0.016325 0.027228 0.046006 0.079870 0.146905 0.263697 99.403847
4 138 0.001427 0.002583 0.004410 0.008839 0.019755 0.041511 0.073986 0.126709 0.216973 0.384216 0.648277 98.471313
4 139 0.000755 0.001756 0.003417 0.006928 0.017661 0.050406 0.121590 0.252602 0.486558 0.935787 1.631039 96.491501
4 140 0.000566 0.000837 0.001358 0.003070 0.007417 0.015216 0.027484 0.052624 0.105307 0.213754 0.408393 99.163971
4 141 0.000275 0.000511 0.000891 0.001828 0.004238 0.009605 0.018776 0.034303 0.062292 0.122318 0.236804 99.508163
4 142 0.000666 0.001297 0.002443 0.005477 0.014198 0.035268 0.075622 0.157868 0.330171 0.682085 1.279985 97.414917
4 143 0.000709 0.001156 0.001982 0.004421 0.010739 0.022931 0.043003 0.084560 0.175247 0.368625 0.719982 98.566643
4 144 0.000455 0.000749 0.001237 0.002624 0.006059 0.012494 0.022172 0.039330 0.071742 0.138092 0.258090 99.446960
4 145 0.000950 0.001832 0.003445 0.007940 0.021366 0.053793 0.112231 0.218235 0.416257 0.772528 1.287191 97.104233
4 146 0.005655 0.011000 0.019063 0.038092 0.087360 0.179225 0.301918 0.495639 0.844040 1.416472 2.162589 94.438950
4 147 0.002096 0.003435 0.006486 0.015852 0.039073 0.077931 0.134130 0.236412 0.427835 0.769666 1.289738 96.997345
4 148 0.000770 0.001508 0.002934 0.007146 0.020976 0.056232 0.118712 0.225401 0.418021 0.776667 1.300314 97.071320
4 149 0.018416 0.041754 0.080543 0.165599 0.391068 0.828166 1.376728 1.969596 2.635215 3.343264 3.878709 85.270943
4 150 0.014995 0.030602 0.054666 0.105090 0.230575 0.463278 0.752615 1.122217 1.689939 2.548906 3.521291 89.465828
4 151 0.003224 0.005026 0.008657 0.021295 0.058604 0.128360 0.221493 0.371347 0.627085 1.047930 1.600867 95.906105
4 152 0.018923 0.032478 0.066184 0.173782 0.432195 0.769261 1.147937 1.647990 2.230263 2.759336 3.121231 87.600418
4 153 0.094419 0.276204 0.475044 0.636156 1.022401 1.862355 2.782367 3.194696 3.245663 3.341207 3.392763 79.676727
4 154 0.021475 0.035943 0.058737 0.112070 0.230915 0.434049 0.678464 0.972424 1.353219 1.937526 2.665644 91.499535
4 155 0.009945 0.019284 0.035959 0.075547 0.163562 0.303358 0.482254 0.729454 1.084298 1.561233 2.079432 93.455673
4 156 0.079703 0.097260 0.141938 0.286473 0.557116 0.820131 1.060197 1.407981 1.836728 2.253212 2.630739 88.828522
4 157 0.065179 0.102110 0.157148 0.278849 0.493017 0.761352 1.051513 1.417539 1.849753 2.296762 2.708291 88.818481
4 158 0.022397 0.046207 0.072306 0.108627 0.184975 0.328741 0.504181 0.695614 0.938055 1.300425 1.755629 94.042847
4 159 0.019571 0.034456 0.054646 0.089186 0.153379 0.265324 0.405742 0.570996 0.773976 1.072665 1.466886 95.093170
4 160 0.015890 0.027652 0.043412 0.072556 0.128554 0.223776 0.341526 0.484111 0.665342 0.932285 1.285969 95.778923
4 161 0.034532 0.053634 0.080735 0.137313 0.241859 0.393733 0.565731 0.775852 1.041445 1.421097 1.903803 93.350266
4 162 0.032284 0.058507 0.089677 0.143791 0.263277 0.484216 0.752552 1.042524 1.395079 1.902177 2.472588 91.363327
4 163 0.055845 0.125855 0.220588 0.330679 0.524513 0.886730 1.323523 1.710132 2.068949 2.592776 3.234875 86.925529
4 164 0.070440 0.124112 0.189816 0.307657 0.540261 0.935231 1.374431 1.786970 2.194374 2.753000 3.375621 86.348083
4 165 0.036996 0.082878 0.152427 0.266289 0.509939 0.990205 1.533325 1.914591 2.184395 2.651007 3.232993 86.444954
4 166 0.015403 0.035298 0.071738 0.142940 0.321485 0.726087 1.335729 2.020103 2.710980 3.590459 4.506004 84.523773
4 167 0.028669 0.048456 0.085101 0.177904 0.398076 0.801640 1.328443 1.985114 2.814879 4.017810 5.488292 82.825615
4 168 0.045922 0.092405 0.168191 0.343074 0.797221 1.660902 2.673274 3.646724 4.647455 5.807572 6.737276 73.379990
4 169 0.004545 0.008372 0.016753 0.044065 0.132154 0.319369 0.619863 1.173120 2.277882 4.287858 6.884501 84.231522
4 170 0.003363 0.006766 0.015657 0.047182 0.157991 0.437482 0.990074 2.080040 4.151806 7.437429 10.773495 73.898712
4 171 0.115207 0.213641 0.482922 1.549536 4.984416 11.152162 16.171478 16.816986 13.305749 9.399976 6.265996 19.541927
4 172 0.003317 0.008603 0.020725 0.058265 0.221506 0.788743 2.214836 5.010606 9.257114 13.754866 15.663017 52.998398
4 173 0.000246 0.000420 0.000919 0.003238 0.012427 0.036019 0.078934 0.180490 0.479134 1.473999 4.219663 93.514511
4 174 0.009934 0.026227 0.069726 0.204548 0.730866 2.465879 6.237150 11.160611 14.882430 16.681286 14.894504 32.636841
4 175 0.010484 0.036677 0.083541 0.195925 0.746012 3.651732 12.141648 22.173994 23.212011 16.504045 8.588897 12.655033
4 176 0.000449 0.000887 0.001952 0.005984 0.021256 0.065485 0.154431 0.356670 0.928226 2.795256 7.643697 88.025703
4 177 0.000523 0.000891 0.001898 0.006362 0.023871 0.070639 0.166691 0.406593 1.059629 2.664445 5.546317 90.052139
4 178 0.048267 0.092331 0.206234 0.674786 2.430428 5.455087 7.380180 7.966565 8.315624 8.730282 8.606380 50.093834
4 179 0.003901 0.013006 0.031333 0.073661 0.256056 0.976198 2.620630 4.692049 6.796136 9.388280 11.207870 63.940876
4 180 0.000507 0.000862 0.001733 0.005041 0.017208 0.050490 0.118027 0.276293 0.669928 1.599905 3.305321 93.954681
4 181 0.001043 0.002277 0.005223 0.014654 0.048607 0.140676 0.306001 0.567194 0.976536 1.598236 2.329466 94.010086
4 182 0.013456 0.034966 0.076187 0.174602 0.462833 1.044231 1.612259 1.904002 2.084655 2.432684 2.887680 87.272446
4 183 0.001184 0.002395 0.004834 0.012192 0.037468 0.101648 0.218024 0.441914 0.903759 1.726685 2.848887 93.701012
4 184 0.000406 0.000668 0.001246 0.003205 0.008889 0.021252 0.043199 0.089712 0.195237 0.432875 0.889976 98.313332
4 185 0.001414 0.003360 0.006675 0.013401 0.032193 0.080437 0.164765 0.278842 0.423457 0.628142 0.878076 97.489235
4 186 0.002791 0.005648 0.010662 0.022451 0.052295 0.109536 0.188162 0.298088 0.465047 0.727089 1.086259 97.031975
4 187 0.000373 0.000684 0.001333 0.003331 0.009441 0.024332 0.052661 0.108108 0.220851 0.454185 0.852674 98.272026
4 188 0.000831 0.001569 0.002632 0.005089 0.010971 0.022184 0.038790 0.065404 0.113249 0.208337 0.372850 99.158089
4 189 0.001597 0.003097 0.005271 0.009406 0.017735 0.033024 0.055149 0.086001 0.129781 0.199536 0.302315 99.157089
4 190 0.000922 0.001613 0.002762 0.005603 0.012110 0.024066 0.042192 0.071827 0.121644 0.211900 0.357861 99.147499
4 191 0.000689 0.001204 0.002046 0.004088 0.008425 0.015786 0.026787 0.045252 0.076688 0.136228 0.241703 99.441109
4 192 0.001587 0.002481 0.003589 0.006166 0.010746 0.016716 0.023923 0.035467 0.054433 0.086768 0.137199 99.620926
4 193 0.002162 0.003745 0.005582 0.009292 0.016240 0.026478 0.038071 0.052562 0.073017 0.107002 0.157847 99.507996
4 194 0.000581 0.001139 0.002069 0.004110 0.008593 0.016884 0.029111 0.046688 0.072611 0.117990 0.190444 99.509773
4 195 0.002158 0.003188 0.004133 0.006566 0.011225 0.017428 0.024534 0.035225 0.052394 0.081916 0.128364 99.632874
4 196 0.002275 0.003548 0.005021 0.008157 0.013559 0.020147 0.027112 0.036796 0.051380 0.075279 0.110148 99.646576
4 197 0.002307 0.003873 0.005622 0.009098 0.015509 0.024770 0.035512 0.049809 0.070596 0.104607 0.155334 99.522957
4 198 0.001414 0.002282 0.003495 0.006323 0.012113 0.020600 0.030650 0.044531 0.065324 0.099958 0.152169 99.561142
4 199 0.003400 0.004886 0.006027 0.008831 0.013762 0.019976 0.026723 0.036443 0.051030 0.074464 0.108849 99.645607
4 200 0.003946 0.005844 0.007975 0.012937 0.021951 0.032090 0.040665 0.051938 0.069956 0.099795 0.141987 99.510918
4 201 0.001822 0.003168 0.004867 0.008251 0.015412 0.027625 0.042987 0.061881 0.087196 0.128766 0.189951 99.428070
4 202 0.003760 0.005043 0.006557 0.010660 0.018043 0.026599 0.034717 0.045643 0.061655 0.087564 0.124892 99.574867
4 203 0.006184 0.010615 0.013033 0.016360 0.023471 0.034541 0.045464 0.057244 0.074440 0.105316 0.151015 99.462318
4 204 0.007171 0.010596 0.013456 0.020397 0.034416 0.054215 0.074547 0.098799 0.132377 0.185758 0.258965 99.109306
4 205 0.001714 0.002816 0.004697 0.009352 0.019695 0.036353 0.057863 0.087093 0.127560 0.187954 0.267876 99.197029
4 206 0.005319 0.007324 0.009574 0.015800 0.028012 0.042498 0.055599 0.072954 0.098985 0.138745 0.191770 99.333420
4 207 0.015212 0.019480 0.024453 0.038799 0.062951 0.086365 0.105675 0.131339 0.167068 0.217461 0.280625 98.850571
4 208 0.007393 0.013348 0.020833 0.035300 0.064691 0.108419 0.153497 0.199122 0.251592 0.329390 0.427636 98.388779
4 209 0.002556 0.003995 0.005856 0.010514 0.021644 0.040412 0.063661 0.095740 0.143690 0.215739 0.302598 99.093597
4 210 0.005322 0.008223 0.012453 0.022860 0.044147 0.070029 0.092451 0.119182 0.156223 0.209652 0.272524 98.986931
4 211 0.025633 0.039470 0.054704 0.087673 0.139184 0.174707 0.191648 0.216861 0.258781 0.313346 0.373289 98.124702
4 212 0.002886 0.005281 0.009560 0.020582 0.051149 0.107960 0.172177 0.229741 0.280884 0.346508 0.410725 98.362549
4 213 0.004039 0.006427 0.009788 0.017528 0.034015 0.058063 0.084201 0.118652 0.169230 0.243363 0.328789 98.925903
4 214 0.012696 0.017053 0.023842 0.043437 0.082555 0.124677 0.155715 0.191927 0.241152 0.308272 0.377614 98.421059
4 215 0.016599 0.038421 0.058784 0.081983 0.137865 0.234032 0.309785 0.330375 0.333989 0.361277 0.392581 97.704308
4 216 0.004266 0.007853 0.012663 0.022323 0.047567 0.099586 0.164864 0.228022 0.288685 0.364969 0.430874 98.328331
4 217 0.008263 0.012326 0.017618 0.028891 0.049191 0.075755 0.103667 0.140447 0.190706 0.262697 0.349951 98.760483
4 218 0.015447 0.025437 0.037158 0.058763 0.096201 0.138182 0.169604 0.203013 0.247981 0.306686 0.367119 98.334412
4 219 0.019290 0.030880 0.043788 0.066610 0.105832 0.153061 0.192389 0.230714 0.272459 0.320846 0.368230 98.195908
4 220 0.013970 0.019363 0.026190 0.042034 0.070607 0.104414 0.134455 0.169578 0.211552 0.259686 0.306115 98.642036
4 221 0.012753 0.018923 0.025966 0.039282 0.061300 0.088200 0.113773 0.143808 0.179960 0.224388 0.271123 98.820518
4 222 0.009862 0.015039 0.021073 0.032923 0.054662 0.080839 0.102860 0.126317 0.155374 0.192593 0.229913 98.978546
4 223 0.009938 0.016622 0.022380 0.031063 0.048427 0.072836 0.093945 0.113089 0.135794 0.166647 0.197515 99.091736
4 224 0.006859 0.009470 0.012745 0.020289 0.034060 0.049449 0.062436 0.077633 0.095424 0.117152 0.138376 99.376106
4 225 0.004596 0.006572 0.008986 0.014225 0.023649 0.033899 0.043087 0.055023 0.069776 0.087273 0.104175 99.548737
4 226 0.004752 0.006110 0.007882 0.012777 0.021861 0.030673 0.037853 0.047926 0.060564 0.074833 0.087635 99.607124
4 227 0.004947 0.007050 0.009118 0.013571 0.021740 0.030195 0.036972 0.045466 0.056129 0.069229 0.081712 99.623871
4 228 0.003636 0.005382 0.007223 0.011036 0.018286 0.025997 0.032134 0.039575 0.048882 0.060940 0.072602 99.674309
4 229 0.004257 0.005024 0.006333 0.010542 0.018304 0.025208 0.030775 0.039408 0.050343 0.062719 0.073759 99.673325
4 230 0.003424 0.005186 0.006989 0.010470 0.017241 0.024911 0.031524 0.039736 0.050274 0.063984 0.077359 99.668900
4 231 0.003972 0.004930 0.006175 0.009858 0.016964 0.024014 0.029708 0.037677 0.047963 0.060672 0.072778 99.685287
4 232 0.003367 0.004931 0.006645 0.010217 0.017065 0.024417 0.030627 0.038642 0.048970 0.061987 0.074569 99.678566
4 233 0.003835 0.004830 0.006199 0.009946 0.017029 0.024006 0.029888 0.038157 0.048676 0.061379 0.073383 99.682671
4 234 0.003068 0.004436 0.005967 0.009227 0.015506 0.022213 0.027916 0.035333 0.044888 0.056818 0.068373 99.706253
4 235 0.003855 0.004615 0.005981 0.009939 0.016851 0.022734 0.027820 0.035841 0.045857 0.056842 0.066975 99.702682
4 236 0.003598 0.005208 0.006783 0.010066 0.016474 0.023306 0.029045 0.036359 0.045951 0.057854 0.069448 99.695908
4 237 0.004153 0.005124 0.006716 0.011089 0.018890 0.026023 0.032198 0.041380 0.053042 0.066335 0.079125 99.655930
4 238 0.004079 0.005905 0.007882 0.011998 0.020062 0.029468 0.037766 0.047725 0.060792 0.077884 0.095557 99.600883
4 239 0.005273 0.007663 0.010274 0.015433 0.025001 0.036671 0.047498 0.060337 0.076777 0.098849 0.123235 99.492989
4 240 0.006011 0.008236 0.011111 0.017643 0.029769 0.044446 0.057905 0.073934 0.094691 0.122955 0.154253 99.379044
4 241 0.008706 0.014493 0.019404 0.026446 0.041119 0.064674 0.087554 0.108772 0.135253 0.176601 0.226174 99.090805
4 242 0.011726 0.016934 0.023038 0.035425 0.057803 0.086049 0.111501 0.139790 0.176738 0.227656 0.285168 98.828171
4 243 0.021431 0.026763 0.034528 0.052827 0.081345 0.114019 0.145036 0.183654 0.230787 0.291702 0.361912 98.456001
4 244 0.021658 0.031033 0.038084 0.053814 0.086400 0.131788 0.168497 0.202661 0.251555 0.327664 0.414401 98.272446
4 245 0.020700 0.039343 0.061390 0.081607 0.108328 0.164231 0.230643 0.285920 0.333687 0.420144 0.544478 97.709526
4 246 0.045420 0.061560 0.066984 0.084630 0.123516 0.178264 0.219493 0.257292 0.314597 0.411252 0.528781 97.708206
4 247 0.020320 0.035984 0.056294 0.084605 0.126787 0.196815 0.276090 0.348955 0.418811 0.530833 0.677831 97.226677
4 248 0.031730 0.049196 0.065298 0.093630 0.145578 0.222930 0.292371 0.352051 0.421452 0.533762 0.669161 97.122841
4 249 0.036108 0.043869 0.055096 0.088438 0.148511 0.217751 0.275475 0.345234 0.440013 0.571404 0.717367 97.060738
4 250 0.017617 0.032075 0.048453 0.076747 0.140501 0.252411 0.368390 0.470155 0.586712 0.760605 0.942346 96.303986
4 251 0.014422 0.024922 0.037755 0.062591 0.120659 0.228111 0.350728 0.468014 0.596624 0.788420 1.002384 96.305374
4 252 0.025188 0.034100 0.046917 0.082488 0.153410 0.238496 0.309575 0.400623 0.542956 0.756354 1.000412 96.409485
4 253 0.015592 0.027782 0.042136 0.072357 0.148240 0.278132 0.400689 0.506996 0.646090 0.870733 1.115644 95.875610
4 254 0.008531 0.015731 0.026646 0.052424 0.126303 0.273707 0.439602 0.595762 0.781856 1.057719 1.327152 95.294563
4 255 0.008243 0.015538 0.026973 0.053381 0.127302 0.277002 0.457360 0.640263 0.854171 1.147081 1.423075 94.969612
4 256 0.009563 0.016642 0.028110 0.057926 0.136868 0.269528 0.398438 0.525293 0.700461 0.983869 1.305629 95.567673
4 257 0.005035 0.010375 0.019239 0.039674 0.101541 0.237648 0.411092 0.587899 0.801052 1.115175 1.428408 95.242867
4 258 0.006371 0.013117 0.024771 0.052145 0.135709 0.322115 0.554564 0.764514 0.971075 1.252934 1.500676 94.402008
4 259 0.007534 0.015247 0.027196 0.053351 0.129580 0.292508 0.484387 0.657815 0.850234 1.133861 1.415664 94.932625
4 260 0.004575 0.008933 0.015682 0.031032 0.076827 0.181360 0.324118 0.488667 0.702829 1.022816 1.364464 95.778694
4 261 0.007566 0.012990 0.022599 0.048278 0.118748 0.243678 0.384859 0.558401 0.809950 1.159411 1.496412 95.137108
4 262 0.018682 0.036205 0.060754 0.109172 0.225421 0.419063 0.605516 0.762711 0.933811 1.149902 1.336357 94.342407
4 263 0.018025 0.028693 0.044044 0.078649 0.156296 0.274839 0.391329 0.517587 0.683130 0.906407 1.131307 95.769699
4 264 0.017074 0.026654 0.038295 0.063550 0.118622 0.204664 0.296412 0.410253 0.576105 0.805752 1.049311 96.393311
4 265 0.033989 0.046795 0.068595 0.121139 0.215247 0.321270 0.412051 0.524003 0.672443 0.853270 1.031364 95.699837
4 266 0.050337 0.072198 0.094853 0.143747 0.227295 0.317911 0.383420 0.454870 0.555713 0.689255 0.825964 96.184441
4 267 0.020548 0.037595 0.055560 0.082238 0.138139 0.235243 0.333867 0.416440 0.505493 0.637237 0.780616 96.757027
4 268 0.018431 0.031241 0.045851 0.070462 0.119669 0.204348 0.293919 0.376441 0.466092 0.596852 0.742934 97.033760
4 269 0.033201 0.048089 0.062190 0.090814 0.141132 0.204867 0.259262 0.316126 0.387832 0.486054 0.596052 97.374382
4 270 0.020439 0.032033 0.046345 0.071538 0.112644 0.163549 0.208564 0.257148 0.317755 0.400600 0.495256 97.874130
4 271 0.017417 0.023336 0.030314 0.047880 0.080265 0.119691 0.153847 0.195470 0.251434 0.324986 0.404193 98.351166
4 272 0.012583 0.021724 0.031648 0.046436 0.073838 0.116548 0.160316 0.203928 0.253213 0.321666 0.397815 98.360291
4 273 0.007469 0.011471 0.015888 0.024758 0.042050 0.066707 0.090323 0.116447 0.150875 0.202890 0.264650 99.006477
4 274 0.009624 0.015466 0.021218 0.030463 0.047195 0.071652 0.096058 0.122810 0.155340 0.202440 0.258098 98.969635
4 275 0.007891 0.011566 0.015436 0.023562 0.039290 0.059772 0.076831 0.094783 0.118819 0.155819 0.198126 99.198112
4 276 0.010226 0.017249 0.023480 0.031946 0.047782 0.070575 0.091065 0.110037 0.131607 0.164527 0.203451 99.098053
4 277 0.017131 0.021562 0.024520 0.034163 0.051644 0.069190 0.081676 0.097704 0.119045 0.147045 0.176828 99.159492
4 278 0.004624 0.007290 0.010730 0.017136 0.029223 0.043660 0.055509 0.067816 0.082609 0.102931 0.123855 99.454620
4 279 0.008350 0.010178 0.012224 0.018477 0.029637 0.040095 0.048754 0.061401 0.077306 0.094942 0.111798 99.486839
4 280 0.003932 0.005705 0.007625 0.011674 0.019546 0.028154 0.035000 0.043337 0.054439 0.069119 0.083869 99.637596
4 281 0.002887 0.004130 0.005571 0.008643 0.014506 0.021020 0.026899 0.034484 0.044033 0.056069 0.068151 99.713608
4 282 0.003448 0.004493 0.005686 0.008796 0.014615 0.020309 0.025138 0.032035 0.040993 0.051731 0.062033 99.730721
4 283 0.002483 0.003592 0.004827 0.007360 0.012210 0.017605 0.022379 0.028368 0.035883 0.045641 0.055562 99.764084
4 284 0.003356 0.004424 0.005574 0.008450 0.013894 0.019479 0.024253 0.030568 0.038550 0.048490 0.058278 99.744690
4 285 0.003092 0.004888 0.006445 0.008988 0.014317 0.021330 0.027455 0.033360 0.040148 0.049942 0.060444 99.729591
4 286 0.003851 0.005189 0.006606 0.009875 0.015845 0.021997 0.027272 0.033928 0.041943 0.051706 0.061263 99.720528
4 287 0.003717 0.005050 0.006436 0.009741 0.016022 0.022598 0.028056 0.034951 0.043683 0.054331 0.064624 99.710793
4 288 0.004619 0.006658 0.008592 0.012498 0.019782 0.027870 0.034714 0.042879 0.053348 0.066669 0.080158 99.642212
4 289 0.004498 0.006487 0.008655 0.013076 0.021304 0.030917 0.039401 0.048972 0.060553 0.075361 0.090570 99.600204
4 290 0.007739 0.011094 0.013860 0.019367 0.029546 0.041339 0.051342 0.062961 0.078278 0.098620 0.120394 99.465462
4 291 0.007167 0.010246 0.013650 0.020413 0.032425 0.046632 0.058894 0.072523 0.089611 0.112966 0.138574 99.396896
4 292 0.011696 0.015188 0.018061 0.025847 0.040505 0.057626 0.071972 0.089086 0.112199 0.143457 0.177295 99.237068
4 293 0.005471 0.008813 0.012391 0.018392 0.030222 0.049211 0.069099 0.088386 0.110696 0.145857 0.188549 99.272911
4 294 0.005817 0.009736 0.013050 0.018628 0.031029 0.051347 0.071195 0.089641 0.113461 0.151261 0.195271 99.249565
4 295 0.002354 0.004312 0.007345 0.012368 0.021730 0.038479 0.059657 0.082508 0.109427 0.153729 0.213225 99.294868
4 296 0.007731 0.011329 0.013774 0.020486 0.035966 0.058558 0.078513 0.099905 0.132171 0.182072 0.239096 99.120399
4 297 0.006176 0.011150 0.018821 0.031340 0.050056 0.075611 0.102106 0.129353 0.161793 0.210627 0.269969 98.932999
4 298 0.016762 0.023961 0.030950 0.046357 0.073746 0.105547 0.131788 0.160992 0.199447 0.250184 0.303753 98.656517
4 299 0.040794 0.044976 0.052743 0.081678 0.125349 0.156718 0.177141 0.208716 0.248951 0.291093 0.330923 98.240921
4 300 0.020829 0.043003 0.061102 0.076735 0.108315 0.154990 0.191912 0.215293 0.244213 0.291507 0.344032 98.248070
4 301 0.026667 0.031136 0.038974 0.061759 0.099132 0.136222 0.167289 0.206602 0.251042 0.301356 0.352502 98.327316
4 302 0.009699 0.015811 0.022605 0.035695 0.061864 0.096239 0.125826 0.156713 0.199675 0.259851 0.324157 98.691872
4 303 0.007090 0.011465 0.017839 0.029631 0.050515 0.080677 0.113144 0.148640 0.190272 0.250175 0.323116 98.777435
4 304 0.010442 0.015243 0.019589 0.029844 0.051803 0.082596 0.110097 0.139528 0.181062 0.243246 0.314223 98.802330
4 305 0.006185 0.010661 0.016365 0.026084 0.044998 0.075794 0.109331 0.143157 0.182324 0.239645 0.305415 98.840042
4 306 0.007433 0.012250 0.017681 0.027595 0.047455 0.078764 0.110630 0.142076 0.180297 0.238944 0.309426 98.827446
4 307 0.013009 0.023071 0.033561 0.048151 0.073777 0.110800 0.145372 0.176287 0.211847 0.264666 0.325920 98.573532
4 308 0.015057 0.021864 0.029781 0.045775 0.072913 0.104626 0.132704 0.164612 0.203588 0.252669 0.305506 98.650909
4 309 0.013125 0.019496 0.026203 0.039598 0.063619 0.092019 0.116679 0.145611 0.184149 0.233406 0.285326 98.780769
4 310 0.010022 0.014847 0.020950 0.033103 0.054595 0.082590 0.109802 0.141270 0.180137 0.231410 0.288527 98.832748
4 311 0.009455 0.014379 0.019769 0.030196 0.049081 0.074280 0.098109 0.125244 0.161249 0.213012 0.273671 98.931549
4 312 0.009317 0.015637 0.021848 0.031367 0.049930 0.079125 0.108706 0.137609 0.170912 0.219632 0.277128 98.878792
4 313 0.008548 0.013217 0.018587 0.028114 0.044798 0.067501 0.089233 0.112597 0.141243 0.183235 0.234110 99.058815
4 314 0.014149 0.020724 0.026543 0.037906 0.056895 0.079519 0.100141 0.125389 0.159101 0.204448 0.257149 98.918037
4 315 0.003871 0.007348 0.011777 0.018368 0.031316 0.054278 0.080680 0.106965 0.136878 0.183889 0.243877 99.120750
4 316 0.009660 0.014409 0.019714 0.030755 0.050305 0.072256 0.090470 0.112203 0.141417 0.179679 0.221116 99.058022
4 317 0.015600 0.020344 0.025831 0.040263 0.064736 0.087704 0.105011 0.128251 0.159034 0.195620 0.233060 98.924545
4 318 0.010141 0.015084 0.020244 0.031198 0.050877 0.072592 0.089000 0.107105 0.131762 0.164738 0.199042 99.108215
4 319 0.005059 0.008137 0.011825 0.019224 0.033253 0.051170 0.068282 0.089347 0.118151 0.157239 0.200806 99.237511
4 320 0.001879 0.003091 0.004955 0.009630 0.021479 0.040225 0.059665 0.081887 0.110925 0.150652 0.192507 99.323105
4 321 0.008147 0.013317 0.017555 0.025354 0.041862 0.063548 0.081144 0.098403 0.122421 0.157274 0.194691 99.176285
4 322 0.007588 0.010758 0.014608 0.023246 0.038734 0.056125 0.070777 0.088192 0.110946 0.141831 0.176053 99.261139
4 323 0.004006 0.006429 0.009443 0.015446 0.027042 0.042423 0.057616 0.075978 0.101157 0.137072 0.178739 99.344650
4 324 0.001681 0.002737 0.004497 0.008992 0.020172 0.036727 0.053571 0.073292 0.099024 0.133960 0.171082 99.394264
4 325 0.013017 0.016019 0.020124 0.030822 0.047959 0.063543 0.075168 0.091940 0.116354 0.147822 0.181725 99.195503
4 326 0.006705 0.009852 0.013803 0.022192 0.037334 0.053409 0.065935 0.081480 0.103624 0.133291 0.164526 99.307854
4 327 0.004449 0.007320 0.010582 0.016655 0.029325 0.047952 0.066789 0.086969 0.111716 0.144716 0.180078 99.293449
4 328 0.005733 0.008820 0.012572 0.020126 0.034545 0.052797 0.069585 0.088178 0.111093 0.141248 0.174598 99.280701
4 329 0.007809 0.012372 0.017385 0.025981 0.040864 0.058723 0.074261 0.091259 0.113383 0.143113 0.176583 99.238274
4 330 0.007368 0.010264 0.013729 0.021576 0.035765 0.051504 0.064905 0.081346 0.103490 0.131576 0.161219 99.317261
4 331 0.006815 0.010458 0.014541 0.022123 0.036041 0.053056 0.068093 0.085214 0.108152 0.137943 0.169963 99.287598
4 332 0.008902 0.012230 0.015963 0.023929 0.037264 0.052281 0.065935 0.082604 0.103523 0.130324 0.161065 99.305984
4 333 0.006837 0.009967 0.013365 0.020051 0.032398 0.047201 0.060267 0.075180 0.094607 0.120496 0.149150 99.370483
4 334 0.004811 0.007345 0.010180 0.015512 0.026018 0.041079 0.055987 0.072032 0.091874 0.120623 0.154797 99.399742
4 335 0.005910 0.009140 0.012099 0.017643 0.028634 0.043555 0.057159 0.071697 0.090754 0.118577 0.150579 99.394249
4 336 0.001237 0.002058 0.003241 0.005598 0.010857 0.019990 0.030940 0.043838 0.061248 0.089947 0.127305 99.603745
4 337 0.002459 0.004186 0.006025 0.009470 0.017157 0.029456 0.042635 0.056716 0.073934 0.098731 0.127265 99.531967
4 338 0.000693 0.001255 0.002012 0.003422 0.006658 0.012634 0.020172 0.029211 0.041688 0.063906 0.095373 99.722977
4 339 0.002352 0.003164 0.004383 0.007762 0.014231 0.021656 0.029167 0.040581 0.057744 0.081292 0.109004 99.628662
4 340 0.001225 0.001805 0.002699 0.005035 0.010204 0.017301 0.024886 0.035759 0.052468 0.077153 0.106984 99.664482
4 341 0.002833 0.004153 0.005827 0.009679 0.017280 0.027141 0.037260 0.050771 0.069737 0.096155 0.127559 99.551605
4 342 0.005031 0.007914 0.011002 0.016835 0.027899 0.041810 0.054988 0.071222 0.093447 0.123363 0.157518 99.388969
4 343 0.005888 0.008502 0.011383 0.017763 0.029734 0.044030 0.056991 0.073058 0.094652 0.123597 0.155961 99.378433
4 344 0.002219 0.004059 0.006344 0.010052 0.017897 0.031198 0.046028 0.062127 0.083100 0.116844 0.160276 99.459854
4 345 0.011639 0.015383 0.019398 0.029354 0.046328 0.063619 0.078202 0.097518 0.122210 0.152849 0.187154 99.176346
4 346 0.006528 0.009943 0.014329 0.023086 0.039183 0.059696 0.079469 0.103582 0.135086 0.177832 0.227067 99.124199
4 347 0.015165 0.019149 0.023674 0.035541 0.056531 0.077972 0.094662 0.117015 0.147527 0.186438 0.227848 98.998474
4 348 0.007384 0.011331 0.015789 0.024320 0.040156 0.058957 0.075295 0.094802 0.121656 0.159383 0.203732 99.187202
4 349 0.000950 0.001613 0.002713 0.005525 0.013259 0.027278 0.043536 0.062916 0.089497 0.130572 0.179566 99.442574
4 350 0.007535 0.012313 0.016775 0.024743 0.040627 0.061975 0.081345 0.103201 0.134019 0.179189 0.231689 99.106583
4 351 0.008147 0.013129 0.019499 0.031416 0.051188 0.072577 0.091069 0.113372 0.141869 0.180779 0.225863 99.051094
4 352 0.001355 0.002011 0.003146 0.006352 0.014353 0.027061 0.041782 0.061334 0.087603 0.124446 0.167085 99.463470
4 353 0.001321 0.002231 0.003683 0.007170 0.014928 0.026236 0.039136 0.057405 0.084686 0.124654 0.172656 99.465897
4 354 0.007457 0.010124 0.013437 0.021632 0.036699 0.053873 0.069647 0.091871 0.124213 0.168667 0.219260 99.183121
4 355 0.004385 0.008413 0.012808 0.019692 0.034948 0.058714 0.081166 0.102638 0.130737 0.174967 0.227681 99.143852
4 356 0.000776 0.001315 0.002213 0.004524 0.010808 0.022761 0.038355 0.058392 0.085398 0.125442 0.171862 99.478157
4 357 0.003733 0.005976 0.009075 0.015674 0.028348 0.044893 0.061870 0.083288 0.111197 0.148556 0.191072 99.296318
4 358 0.012631 0.018628 0.024463 0.036760 0.059028 0.081931 0.098108 0.117505 0.146148 0.184668 0.225786 98.994347
4 359 0.009526 0.014557 0.020401 0.031337 0.050386 0.072582 0.091768 0.115063 0.147408 0.190891 0.239425 99.016655
4 360 0.009062 0.011510 0.014740 0.023802 0.039383 0.055319 0.069551 0.090225 0.118560 0.152306 0.186919 99.228622
4 361 0.002779 0.004802 0.007376 0.012034 0.021753 0.037768 0.055631 0.074698 0.097471 0.131651 0.173569 99.380463
4 362 0.007941 0.012013 0.016335 0.023944 0.035980 0.051067 0.065283 0.081091 0.099832 0.126935 0.159435 99.320145
4 363 0.011260 0.015666 0.018131 0.024812 0.037844 0.052864 0.063642 0.075294 0.092428 0.119314 0.151250 99.337494
4 364 0.002461 0.004771 0.008024 0.012422 0.019481 0.031168 0.044381 0.057203 0.071327 0.095571 0.128413 99.524780
4 365 0.008856 0.009873 0.011111 0.017315 0.028528 0.039608 0.048296 0.061051 0.079387 0.105013 0.134585 99.456375
4 366 0.003321 0.005924 0.008825 0.013077 0.020842 0.033035 0.045610 0.057248 0.070066 0.091167 0.118198 99.532684
4 367 0.006676 0.010148 0.013151 0.018859 0.029947 0.045480 0.059345 0.073150 0.090601 0.118463 0.152769 99.381409
4 368 0.006853 0.009878 0.012515 0.017846 0.027816 0.041558 0.054301 0.068207 0.085974 0.113426 0.147816 99.413803
4 369 0.006916 0.010847 0.014598 0.020930 0.031918 0.046377 0.059465 0.073495 0.091206 0.117923 0.150772 99.375557
4 370 0.005587 0.008480 0.011225 0.016455 0.026028 0.037844 0.049070 0.061684 0.076678 0.097204 0.120035 99.489716
4 371 0.006994 0.012259 0.016923 0.022410 0.031726 0.048193 0.065308 0.080209 0.095123 0.120854 0.155131 99.344872
5 6 0.000000 0.000000 0.000000 0.000000 0.000000 0.000000 0.000000 0.000000 0.000000 0.000000 0.000000 0.000000
5 7 3.552333 25.167217 18.850883 29.193869 7.915257 4.936410 3.219614 2.277591 1.107388 0.682902 0.241975 2.854560
5 8 8.906464 41.076935 16.419039 14.274255 5.066097 4.525018 3.419134 2.447087 1.077116 0.640504 0.246816 1.901539
5 9 2.061339 26.153051 28.967773 19.613884 6.568743 5.436459 4.200390 2.781851 1.366835 0.904858 0.414946 1.529867
5 10 0.912156 6.726608 4.774951 6.925741 9.846579 31.488176 24.827433 8.297210 2.079122 1.192814 0.677113 2.252097
5 11 0.020358 0.052844 0.100256 0.193894 0.514482 3.906149 32.960083 32.269035 13.329308 6.064695 4.113834 6.475066
5 12 0.013136 0.036474 0.075399 0.201252 0.851935 5.629388 28.197002 23.522167 15.068981 9.516726 7.621862 9.265677
5 13 0.003175 0.007330 0.013796 0.033472 0.080486 0.232454 0.948263 1.671574 4.470425 8.536722 17.911386 66.090919
5 14 0.006894 0.018702 0.032879 0.057169 0.086757 0.170029 0.490496 0.647919 1.381126 2.677249 7.196315 87.234467
5 15 0.003374 0.007269 0.010293 0.018373 0.035584 0.085815 0.284496 0.429355 1.074497 2.265025 6.061625 89.724297
5 16 0.016469 0.051755 0.112398 0.350081 1.600110 5.980710 17.433907 15.300709 17.195330 15.187391 13.746357 13.024788
5 17 0.028085 0.095792 0.222973 0.629001 2.493796 9.374218 19.917109 22.951429 17.709692 12.074666 7.291212 7.212031
5 18 0.002848 0.008293 0.016988 0.033472 0.087344 0.283549 0.826855 2.201231 5.721927 13.239967 21.967136 55.610390
5 19 0.014548 0.043700 0.093114 0.209934 0.637894 1.908644 4.269605 7.730566 13.662580 21.547750 23.331366 26.550304
5 20 0.526136 2.461064 5.688274 11.110655 19.423965 23.359650 17.683197 9.763863 4.873207 2.368218 1.149250 1.592522
5 21 0.044563 0.307445 1.191195 2.993404 6.915259 14.358647 20.020542 18.420139 13.870862 9.518915 5.856759 6.502268
5 22 0.006964 0.016547 0.027104 0.050796 0.141362 0.521180 1.787594 5.104507 11.700652 19.648382 21.673826 39.321083
5 23 0.057500 0.218447 0.517686 1.190726 3.546221 9.680395 17.092363 19.115486 16.578485 12.810137 8.528582 10.663971
5 24 0.789817 5.065236 12.739489 15.294029 13.721055 12.919281 11.685958 8.671474 6.062993 4.160388 2.867810 6.022472
5 25 0.034917 0.114835 0.292519 0.788597 2.425941 6.572258 11.960341 14.853241 14.762318 13.586107 11.490143 23.118780
5 26 0.009933 0.020525 0.035233 0.075419 0.199550 0.552166 1.429888 3.546976 8.096205 14.291975 18.021460 53.720673
5 27 0.110546 0.259377 0.500204 1.158413 2.950344 6.354997 10.456522 13.607942 14.948523 14.324159 12.006044 23.322933
5 28 0.071466 0.371284 1.113168 2.063663 3.315242 5.609326 8.430615 10.143034 10.895919 11.296297 11.508126 35.181858
5 29 0.010797 0.021894 0.033970 0.056060 0.110789 0.243898 0.484542 0.893148 1.597602 2.802530 4.468627 89.276138
5 30 0.008689 0.015386 0.023877 0.046405 0.109888 0.249625 0.495719 0.981339 1.955455 3.602552 5.654272 86.856796
5 31 0.014219 0.030994 0.057424 0.110426 0.232184 0.481647 0.906723 1.629795 2.791125 4.357885 5.988085 83.399498
5 32 0.011726 0.019088 0.025833 0.043626 0.091159 0.189887 0.332941 0.543924 0.881934 1.441686 2.196827 94.221375
5 33 0.012088 0.031215 0.050407 0.064091 0.086516 0.138096 0.209737 0.299504 0.444245 0.729702 1.213988 96.720413
5 34 0.011684 0.030457 0.051442 0.067893 0.094911 0.162515 0.267604 0.398203 0.576794 0.910649 1.467952 95.959900
5 35 0.006160 0.014731 0.025469 0.036723 0.055597 0.098120 0.162845 0.242701 0.345080 0.524395 0.812636 97.675545
5 36 0.005722 0.009629 0.013774 0.021766 0.038204 0.066673 0.102258 0.146171 0.205938 0.303897 0.445085 98.640884
5 37 0.010169 0.015908 0.020635 0.031184 0.052704 0.083259 0.113775 0.151858 0.210906 0.306806 0.434649 98.568146
5 38 0.010785 0.017980 0.024139 0.034843 0.054661 0.082769 0.109738 0.140754 0.186917 0.265110 0.375933 98.696365
5 39 0.005736 0.009801 0.013686 0.020465 0.034001 0.056102 0.079772 0.104669 0.137053 0.190190 0.262197 99.086327
5 40 0.006387 0.012516 0.017723 0.023815 0.036408 0.059906 0.083751 0.102065 0.123111 0.165968 0.229271 99.139076
5 41 0.008270 0.017869 0.026202 0.032344 0.042404 0.063182 0.086205 0.104693 0.123749 0.162899 0.225404 99.106773
5 42 0.005404 0.008670 0.011960 0.017846 0.028363 0.043736 0.059411 0.075124 0.092716 0.120037 0.155438 99.381294
5 43 0.003541 0.005180 0.006897 0.011181 0.020295 0.032415 0.043142 0.055237 0.072265 0.097265 0.125549 99.527039
5 44 0.008008 0.010869 0.012645 0.018464 0.030927 0.044883 0.053933 0.063759 0.079615 0.104561 0.133918 99.438416
5 45 0.004819 0.007198 0.009324 0.014168 0.024187 0.037193 0.047728 0.058327 0.073084 0.095792 0.122399 99.505783
5 46 0.002911 0.004763 0.006540 0.009720 0.016236 0.026592 0.037723 0.049075 0.062018 0.080580 0.103020 99.600822
5 47 0.003508 0.005472 0.007590 0.011925 0.020111 0.029964 0.037773 0.045563 0.056076 0.072038 0.091033 99.618950
5 48 0.009519 0.013139 0.014248 0.018972 0.029971 0.042628 0.050430 0.058292 0.071941 0.095341 0.124252 99.471268
5 49 0.003207 0.005818 0.008276 0.012128 0.020301 0.032972 0.044708 0.054781 0.067964 0.089480 0.115001 99.545364
5 50 0.003970 0.005120 0.006333 0.010506 0.019311 0.029927 0.039013 0.050423 0.066645 0.088857 0.112943 99.566956
5 51 0.005187 0.008866 0.012068 0.017925 0.029393 0.043769 0.055061 0.066612 0.084497 0.114017 0.151573 99.411034
5 52 0.008418 0.013623 0.017122 0.024165 0.038371 0.056142 0.071045 0.088055 0.114563 0.155395 0.205391 99.207710
5 53 0.004320 0.007061 0.009359 0.015110 0.029045 0.047027 0.058987 0.069942 0.087334 0.114596 0.145312 99.411911
5 54 0.002918 0.004915 0.007252 0.012186 0.022933 0.040626 0.060972 0.081185 0.099443 0.121807 0.146887 99.398872
5 55 0.006202 0.011080 0.016450 0.028129 0.051606 0.074303 0.084898 0.094993 0.114828 0.150138 0.195513 99.171860
5 56 0.022795 0.036251 0.036108 0.039907 0.052256 0.067932 0.078955 0.090882 0.111020 0.147587 0.197629 99.118675
5 57 0.007372 0.013094 0.017749 0.025185 0.040180 0.057664 0.067205 0.073257 0.085367 0.109278 0.138822 99.364830
5 58 0.007767 0.011968 0.015897 0.023338 0.036367 0.052118 0.065740 0.080507 0.100038 0.128597 0.160432 99.317238
5 59 0.012016 0.021632 0.024375 0.027337 0.038073 0.059659 0.080501 0.096321 0.114130 0.146849 0.189709 99.189400
5 60 0.004441 0.009210 0.017479 0.029078 0.042239 0.060853 0.082277 0.101270 0.117275 0.144499 0.184097 99.207283
5 61 0.019324 0.048249 0.070328 0.072485 0.076502 0.096005 0.117823 0.138616 0.169209 0.225177 0.303037 98.663239
5 62 0.004626 0.007729 0.011193 0.018679 0.036133 0.065496 0.092731 0.111514 0.128723 0.162045 0.205914 99.155220
5 63 0.002586 0.004438 0.006763 0.012276 0.025341 0.046255 0.068534 0.094014 0.128134 0.175063 0.226151 99.210442
5 64 0.005537 0.011900 0.019277 0.030804 0.054026 0.085402 0.111356 0.137869 0.183438 0.261180 0.359567 98.739639
5 65 0.013056 0.025745 0.034795 0.044158 0.064561 0.098593 0.131419 0.163074 0.206803 0.279075 0.370866 98.567856
5 66 0.002652 0.004688 0.007303 0.012605 0.024320 0.043923 0.065409 0.088447 0.118109 0.164327 0.222405 99.245811
5 67 0.005339 0.009037 0.012703 0.019604 0.033260 0.053036 0.074333 0.103064 0.148670 0.216541 0.299547 99.024872
5 68 0.011237 0.014716 0.017933 0.028783 0.051131 0.077819 0.103508 0.142055 0.203836 0.289277 0.387447 98.672264
5 69 0.004584 0.008898 0.013831 0.021411 0.036607 0.060407 0.084929 0.111554 0.150313 0.211694 0.288526 99.007240
5 70 0.003331 0.004627 0.006489 0.011745 0.022959 0.038486 0.055726 0.081772 0.123216 0.182842 0.254141 99.214668
5 71 0.002813 0.005000 0.007570 0.012600 0.023994 0.043724 0.067343 0.097513 0.143246 0.215413 0.307891 99.072899
5 72 0.003838 0.006685 0.009811 0.015893 0.029955 0.054336 0.082211 0.115368 0.162905 0.236843 0.329383 98.952774
5 73 0.003038 0.005007 0.007486 0.012813 0.024969 0.045997 0.070467 0.100622 0.144390 0.214770 0.305696 99.064743
5 74 0.003834 0.006605 0.009945 0.016686 0.032190 0.059978 0.092342 0.129863 0.182071 0.265277 0.370396 98.830811
5 75 0.006954 0.015032 0.023276 0.033115 0.054984 0.098301 0.145706 0.184397 0.228163 0.305337 0.406889 98.497841
5 76 0.014503 0.024878 0.035509 0.054932 0.090780 0.135665 0.174792 0.220373 0.289293 0.393063 0.516891 98.049324
5 77 0.048688 0.048861 0.052063 0.084084 0.142525 0.188970 0.219364 0.276998 0.371177 0.487658 0.605699 97.473915
5 78 0.047585 0.067442 0.075301 0.102314 0.160221 0.226687 0.279160 0.351838 0.471533 0.637145 0.820080 96.760696
5 79 0.013214 0.020763 0.027361 0.044217 0.085032 0.146684 0.203203 0.267726 0.370799 0.533862 0.729026 97.558113
5 80 0.010001 0.016726 0.023806 0.039612 0.074895 0.129792 0.183527 0.239652 0.317400 0.441824 0.596839 97.925926
5 81 0.019675 0.052649 0.088761 0.112930 0.149870 0.222770 0.305569 0.386042 0.493691 0.677939 0.935728 96.554375
5 82 0.015353 0.032001 0.050235 0.075675 0.123409 0.202674 0.292956 0.389979 0.515630 0.711697 0.967565 96.622826
5 83 0.010120 0.017907 0.024863 0.037430 0.064636 0.108888 0.157621 0.216165 0.300336 0.429742 0.595243 98.037048
5 84 0.022324 0.029634 0.036159 0.056652 0.097079 0.145046 0.188643 0.250944 0.348781 0.485213 0.643835 97.695694
5 85 0.027153 0.035174 0.044151 0.075519 0.140345 0.211272 0.269964 0.356139 0.492007 0.669235 0.860177 96.818863
5 86 0.024654 0.051011 0.075378 0.100848 0.138631 0.189952 0.240500 0.300703 0.394944 0.542138 0.742526 97.198715
5 87 0.007711 0.013984 0.021596 0.035778 0.066292 0.115336 0.165401 0.214150 0.274631 0.368663 0.488568 98.227890
5 88 0.022995 0.034724 0.042193 0.059472 0.097934 0.154583 0.206368 0.260100 0.335331 0.448464 0.580073 97.757759
5 89 0.032786 0.061306 0.081832 0.104238 0.145458 0.207440 0.262603 0.312878 0.383484 0.500081 0.652426 97.255470
5 90 0.020658 0.043621 0.060459 0.073285 0.103634 0.165270 0.228142 0.273932 0.327555 0.426712 0.559140 97.717598
5 91 0.009001 0.017037 0.026181 0.039790 0.068261 0.120774 0.179309 0.229492 0.283125 0.370054 0.479032 98.177940
5 92 0.018900 0.042797 0.061119 0.072758 0.103179 0.167592 0.231591 0.271754 0.315466 0.399979 0.510133 97.804733
5 93 0.017146 0.030669 0.041820 0.056292 0.087051 0.140850 0.194212 0.237403 0.286792 0.366326 0.461789 98.079651
5 94 0.005241 0.009805 0.015398 0.024582 0.044097 0.078334 0.118163 0.160783 0.215238 0.292125 0.380089 98.656143
5 95 0.007993 0.011563 0.015260 0.024431 0.045157 0.075897 0.105329 0.138290 0.184435 0.248746 0.320593 98.822311
5 96 0.005268 0.008912 0.013112 0.020727 0.036877 0.062883 0.091085 0.122378 0.164303 0.224358 0.294873 98.955223
5 97 0.005361 0.008308 0.011639 0.018634 0.034021 0.057852 0.082398 0.110163 0.149518 0.206769 0.273352 99.041977
5 98 0.007194 0.011598 0.015650 0.023309 0.040988 0.069008 0.096323 0.123602 0.161198 0.217260 0.282300 98.951569
5 99 0.007187 0.011576 0.016010 0.024356 0.042535 0.070218 0.096562 0.123459 0.161751 0.219116 0.285951 98.941277
5 100 0.011408 0.018065 0.022602 0.031152 0.051410 0.083747 0.114077 0.142732 0.181517 0.240670 0.311079 98.791542
5 101 0.006455 0.011294 0.015795 0.023083 0.039591 0.066899 0.093508 0.118365 0.153219 0.208992 0.276922 98.985878
5 102 0.012602 0.018154 0.020711 0.028398 0.048513 0.079801 0.106149 0.129822 0.164775 0.220590 0.285860 98.884621
5 103 0.009433 0.020674 0.028966 0.035371 0.053363 0.091398 0.128588 0.152321 0.182156 0.242856 0.325302 98.729568
5 104 0.013000 0.031307 0.043418 0.046629 0.061343 0.101853 0.146610 0.174471 0.202084 0.264053 0.358734 98.556496
5 105 0.003988 0.006768 0.009962 0.016497 0.031874 0.058110 0.084857 0.109656 0.141259 0.192458 0.255336 99.089233
5 106 0.012697 0.015204 0.018203 0.030226 0.054439 0.080008 0.099665 0.128025 0.174277 0.234606 0.298251 98.854401
5 107 0.014424 0.022942 0.029914 0.044134 0.071545 0.102252 0.124965 0.153827 0.204876 0.279331 0.366144 98.585648
5 108 0.008207 0.011750 0.014816 0.023558 0.043918 0.073313 0.099056 0.126095 0.164989 0.224886 0.298308 98.911110
5 109 0.004351 0.007136 0.010116 0.016566 0.030737 0.051541 0.072185 0.096153 0.131142 0.182322 0.241309 99.156441
5 110 0.020701 0.024593 0.025504 0.036545 0.060561 0.087524 0.107026 0.133213 0.177545 0.242844 0.319109 98.764839
5 111 0.011330 0.021847 0.031644 0.044948 0.067586 0.095571 0.116795 0.139354 0.179071 0.245587 0.333905 98.712364
5 112 0.005000 0.008995 0.013086 0.020009 0.035611 0.063845 0.092912 0.117417 0.146400 0.198333 0.267849 99.030548
5 113 0.005743 0.011642 0.016632 0.022173 0.034227 0.056785 0.080864 0.101990 0.127809 0.172648 0.232417 99.137077
5 114 0.015424 0.021725 0.025572 0.035680 0.055860 0.082133 0.104510 0.130940 0.170819 0.232726 0.311674 98.812935
5 115 0.011351 0.019608 0.026255 0.036804 0.056928 0.085207 0.109419 0.135838 0.178887 0.249699 0.342638 98.747368
5 116 0.008105 0.012661 0.017016 0.025535 0.041877 0.065836 0.088473 0.112036 0.144124 0.196537 0.266133 99.021667
5 117 0.005609 0.009029 0.012512 0.019853 0.035373 0.059962 0.085797 0.114747 0.154582 0.215833 0.292281 98.994423
5 118 0.006692 0.010932 0.015277 0.024309 0.043246 0.072540 0.103300 0.140699 0.195298 0.282135 0.398616 98.706955
5 119 0.005874 0.012112 0.018650 0.026713 0.042089 0.069905 0.101966 0.137668 0.186931 0.271412 0.394355 98.732323
5 120 0.003279 0.005239 0.007485 0.012694 0.024919 0.045979 0.070824 0.103103 0.151852 0.231086 0.335469 99.008072
5 121 0.003165 0.005249 0.007642 0.013220 0.026824 0.051139 0.080645 0.120393 0.182707 0.286283 0.424496 98.798241
5 122 0.004637 0.010392 0.017447 0.027120 0.045984 0.077727 0.115346 0.165087 0.241905 0.366028 0.537324 98.390999
5 123 0.006999 0.012059 0.017333 0.026369 0.045340 0.078822 0.117798 0.165250 0.230212 0.334084 0.474635 98.491096
5 124 0.006026 0.010013 0.014458 0.023923 0.045365 0.080840 0.120354 0.171348 0.248453 0.365394 0.506913 98.406914
5 125 0.011110 0.018167 0.025704 0.039354 0.064694 0.106258 0.156177 0.216296 0.289366 0.397474 0.545049 98.130348
5 126 0.011088 0.026131 0.043198 0.060225 0.091271 0.146599 0.209835 0.280926 0.381545 0.551303 0.793902 97.403976
5 127 0.044387 0.067827 0.082391 0.112149 0.169557 0.246117 0.322271 0.415472 0.533425 0.708405 0.932154 96.365845
5 128 0.049079 0.104034 0.155587 0.216304 0.321831 0.477121 0.640284 0.844956 1.139520 1.553852 2.053296 92.444138
5 129 0.009789 0.024902 0.045664 0.071235 0.123399 0.237718 0.404354 0.604604 0.853335 1.249198 1.812921 94.562874
5 130 0.008105 0.012830 0.019197 0.037947 0.087153 0.163327 0.244982 0.358377 0.536739 0.805073 1.124871 96.601402
5 131 0.063218 0.117072 0.150874 0.191802 0.272537 0.407621 0.557511 0.748571 1.032909 1.466454 2.047117 92.944313
5 132 0.012161 0.043352 0.105432 0.184897 0.349522 0.693399 1.152595 1.654561 2.317283 3.333902 4.571690 85.581207
5 133 0.003507 0.005966 0.010224 0.023807 0.068946 0.169443 0.333563 0.617606 1.092346 1.776913 2.533890 93.363792
5 134 0.012651 0.019671 0.028395 0.053191 0.110175 0.198353 0.306320 0.462573 0.692272 1.041471 1.507319 95.567612
5 135 0.020037 0.088034 0.243167 0.408186 0.563972 0.831508 1.221936 1.692057 2.312893 3.216019 4.508411 84.893784
5 136 0.004572 0.009940 0.019562 0.042141 0.112896 0.320733 0.755635 1.466835 2.452594 3.816102 5.301193 85.697800
5 137 0.002910 0.005547 0.008647 0.015651 0.033710 0.072626 0.134457 0.241007 0.444536 0.822744 1.394834 96.823326
5 138 0.016445 0.041363 0.070330 0.105067 0.172054 0.315818 0.542242 0.877200 1.374706 2.159513 3.269422 91.055840
5 139 0.009663 0.044157 0.130545 0.233895 0.408331 0.844480 1.667946 2.769860 4.061890 5.716938 7.731398 76.380898
5 140 0.003230 0.006578 0.011060 0.021261 0.051296 0.129610 0.281980 0.560479 1.056131 1.920226 3.150738 92.807411
5 141 0.003162 0.008569 0.016779 0.028568 0.052626 0.107960 0.209590 0.389809 0.727848 1.391429 2.549809 94.513847
5 142 0.011214 0.030869 0.067129 0.131145 0.278331 0.621425 1.262026 2.334330 3.991039 6.223982 8.608909 76.439606
5 143 0.003884 0.007774 0.014443 0.032211 0.086983 0.217339 0.455162 0.923109 1.855807 3.440100 5.438684 87.524506
5 144 0.002104 0.004104 0.006744 0.012743 0.028665 0.064037 0.125088 0.240303 0.473141 0.933202 1.675098 96.434769
5 145 0.019694 0.051847 0.097176 0.167750 0.339187 0.684093 1.140042 1.678470 2.445356 3.550594 4.786131 85.039658
5 146 0.027288 0.067221 0.117072 0.193421 0.374701 0.727635 1.178465 1.728420 2.547420 3.797832 5.325056 83.915466
5 147 0.007903 0.012839 0.020259 0.046409 0.137016 0.326899 0.600252 1.039624 1.763358 2.734650 3.656153 89.654633
5 148 0.008886 0.023668 0.048927 0.100886 0.258287 0.586129 0.961716 1.308504 1.758086 2.400822 3.034544 89.509544
5 149 0.162770 0.471707 0.757413 0.958451 1.402484 2.133009 2.693650 2.917013 3.176383 3.603523 4.018621 77.704979
5 150 0.017687 0.034352 0.057117 0.115124 0.295881 0.675452 1.113784 1.533236 2.074509 2.884619 3.698076 87.500160
5 151 0.015780 0.022016 0.030374 0.065486 0.187651 0.404301 0.633960 0.928678 1.370915 1.930394 2.392401 92.018044
5 152 0.216975 0.342019 0.466841 0.712440 1.124548 1.475928 1.632565 1.765888 2.014771 2.362502 2.694986 85.190536
5 153 0.117254 0.398321 0.580889 0.541508 0.726308 1.346641 1.986411 2.145247 2.184312 2.495900 2.869667 84.607544
5 154 0.025760 0.039845 0.052608 0.091335 0.206543 0.429984 0.649616 0.829576 1.075406 1.529584 2.080086 92.989662
5 155 0.036730 0.077057 0.124419 0.195540 0.316230 0.467691 0.622527 0.792402 1.008995 1.288731 1.611539 93.458138
5 156 0.132987 0.139058 0.148562 0.235000 0.411886 0.591342 0.739170 0.945539 1.236927 1.584926 1.936360 91.898247
5 157 0.051873 0.076272 0.097378 0.149616 0.255011 0.393247 0.532183 0.723121 1.018847 1.413758 1.845263 93.443428
5 158 0.019401 0.042254 0.060363 0.078373 0.125828 0.226400 0.347148 0.467837 0.626563 0.889218 1.239189 95.877426
5 159 0.012533 0.023081 0.034264 0.052749 0.091864 0.161031 0.244314 0.341536 0.470675 0.671992 0.947709 96.948257
5 160 0.008215 0.015189 0.024676 0.041744 0.074697 0.128145 0.195284 0.286103 0.420277 0.629113 0.917250 97.259308
5 161 0.040062 0.057503 0.066036 0.096096 0.173610 0.287320 0.398947 0.539564 0.756808 1.077999 1.469398 95.036659
5 162 0.010798 0.023581 0.045415 0.083367 0.164668 0.310359 0.489943 0.688162 0.938203 1.318805 1.788190 94.138512
5 163 0.075241 0.200064 0.301765 0.342697 0.450925 0.687976 0.957863 1.196541 1.484720 1.939964 2.511923 89.850327
5 164 0.028454 0.056245 0.087348 0.138751 0.257763 0.483915 0.762740 1.068589 1.449940 2.007698 2.656920 91.001633
5 165 0.040194 0.092467 0.148619 0.221448 0.374037 0.649534 0.969041 1.303338 1.738478 2.360773 3.055782 89.046288
5 166 0.057279 0.177190 0.333086 0.458500 0.674088 1.085675 1.585531 2.050651 2.569696 3.283978 4.116630 83.607697
5 167 0.043693 0.086137 0.132526 0.212919 0.412160 0.776076 1.218276 1.767154 2.594970 3.862771 5.326451 83.566872
5 168 0.037843 0.078987 0.122684 0.217379 0.524070 1.136467 1.843299 2.689332 4.109582 6.213922 8.182584 74.843849
5 169 0.013313 0.022645 0.038794 0.090236 0.259594 0.614489 1.175237 2.205335 4.284422 7.778196 11.382519 72.135223
5 170 0.024299 0.078099 0.183050 0.377213 0.893336 1.836325 3.142725 5.120499 8.513625 12.435492 14.221761 53.173576
5 171 0.588571 1.270339 2.029476 4.152730 10.100441 17.340467 17.275091 12.762565 9.062696 6.558829 4.388641 14.470153
5 172 0.017223 0.058444 0.121195 0.261835 1.004095 3.858749 8.818550 12.954103 15.874413 17.451836 14.472304 25.107252
5 173 0.004284 0.007479 0.012940 0.035263 0.144948 0.558457 1.695930 4.493433 10.148057 16.959368 18.346066 47.593777
5 174 0.253969 1.220848 3.189808 6.140243 11.491935 16.505579 16.027594 12.014712 8.888547 6.644054 4.548556 13.074154
5 175 0.346143 3.587199 11.726852 13.776291 14.507106 17.045120 15.340211 8.798556 4.352055 2.344522 1.422219 6.753728
5 176 0.011524 0.033332 0.067062 0.151571 0.611345 2.802857 8.151110 14.252262 17.542252 17.485176 13.079926 25.811583
5 177 0.017273 0.043584 0.090653 0.300705 1.609938 5.165688 8.160875 9.547609 11.597008 13.351521 12.126695 37.988449
5 178 4.211046 7.265666 6.120248 5.566273 7.307564 9.188273 8.752279 7.518251 6.902190 6.492208 5.470584 25.205418
5 179 0.311978 1.998025 4.674839 5.539645 7.091752 9.794818 10.967495 9.725614 8.694248 7.944813 6.855480 26.401293
5 180 0.016009 0.038217 0.078942 0.247529 1.247257 4.318185 7.834162 9.410720 9.771964 10.162855 9.705723 47.168438
5 181 0.087979 0.296092 0.581644 0.995378 2.066082 3.609905 4.469612 4.753392 5.466839 6.612181 7.581361 63.479538
5 182 0.770846 2.104740 2.683871 2.464398 2.679568 3.400355 4.088013 4.668677 5.603342 6.828858 7.869813 56.837524
5 183 0.047639 0.138430 0.281797 0.621832 1.745604 3.849982 5.610316 6.514632 7.542059 8.913222 9.555812 55.178673
5 184 0.006131 0.011457 0.018186 0.040198 0.134814 0.438810 1.052232 2.021804 3.353898 4.869718 5.951901 82.100853
5 185 0.017918 0.067721 0.162605 0.263704 0.411100 0.669806 0.969033 1.228982 1.550174 2.099336 2.947931 89.611694
5 186 0.038655 0.089263 0.152688 0.257874 0.470773 0.859556 1.353639 1.894248 2.517251 3.327101 4.247708 84.791245
5 187 0.004983 0.010976 0.020219 0.043996 0.124106 0.327486 0.675001 1.235093 2.184243 3.575645 5.041994 86.756256
5 188 0.003881 0.009265 0.014197 0.020217 0.034554 0.070721 0.136663 0.246905 0.443515 0.828062 1.474501 96.717522
5 189 0.003641 0.007931 0.013616 0.022222 0.037386 0.067267 0.116508 0.195054 0.317995 0.528362 0.872449 97.817574
5 190 0.005035 0.009445 0.014072 0.023532 0.045030 0.088826 0.160950 0.284898 0.495097 0.840884 1.337451 96.694778
5 191 0.002370 0.004521 0.006975 0.011631 0.021043 0.039336 0.070723 0.129709 0.242169 0.458746 0.828350 98.184433
5 192 0.001608 0.002488 0.003466 0.006063 0.011545 0.020084 0.031125 0.048741 0.078883 0.135727 0.234257 99.426010
5 193 0.002733 0.004838 0.006961 0.010577 0.016964 0.027732 0.042585 0.064773 0.099227 0.159823 0.259765 99.304024
5 194 0.001790 0.004261 0.007444 0.011766 0.018948 0.031686 0.051928 0.085326 0.142415 0.246497 0.423365 98.974571
5 195 0.001283 0.002201 0.003142 0.004984 0.008657 0.015040 0.024613 0.040076 0.065463 0.113273 0.197295 99.523972
5 196 0.001087 0.001655 0.002230 0.003821 0.007638 0.013912 0.021293 0.031478 0.048431 0.078799 0.124882 99.664772
5 197 0.002410 0.004114 0.005747 0.008916 0.015120 0.025226 0.038200 0.056996 0.087184 0.139366 0.220250 99.396469
5 198 0.002828 0.005399 0.007347 0.010182 0.016342 0.027201 0.040923 0.059905 0.092481 0.155189 0.259420 99.322784
5 199 0.001309 0.002224 0.003081 0.004903 0.009071 0.015761 0.022898 0.031658 0.045819 0.072887 0.116988 99.673401
5 200 0.002179 0.003451 0.004487 0.006806 0.012182 0.021469 0.032595 0.046515 0.067159 0.103076 0.156241 99.543839
5 201 0.003235 0.007137 0.011229 0.015414 0.022347 0.035200 0.052286 0.073864 0.106149 0.166418 0.267174 99.239548
5 202 0.003816 0.006120 0.007471 0.010213 0.016739 0.028121 0.040550 0.054096 0.073749 0.111483 0.171820 99.475822
5 203 0.003027 0.005932 0.008428 0.011413 0.017611 0.029313 0.042707 0.055581 0.072442 0.105715 0.159209 99.488617
5 204 0.005305 0.008618 0.011729 0.017717 0.029288 0.047647 0.070874 0.102754 0.149920 0.223699 0.324043 99.008408
5 205 0.004905 0.009243 0.013855 0.021428 0.036474 0.061165 0.091414 0.129829 0.186673 0.277054 0.401164 98.766792
5 206 0.002903 0.004863 0.006977 0.011294 0.020684 0.035978 0.054109 0.076883 0.109421 0.159974 0.225746 99.291168
5 207 0.006780 0.009902 0.013690 0.024193 0.046531 0.074005 0.097502 0.125493 0.167308 0.231589 0.312333 98.890671
5 208 0.019149 0.040585 0.057433 0.073772 0.103038 0.142068 0.176826 0.217411 0.285417 0.393997 0.537341 97.952965
5 209 0.005169 0.009613 0.014196 0.022906 0.045634 0.090018 0.140658 0.185106 0.232768 0.307881 0.399643 98.546402
5 210 0.004615 0.007010 0.010142 0.019017 0.040778 0.072731 0.103601 0.137787 0.182008 0.240160 0.297128 98.885025
5 211 0.042602 0.064850 0.068808 0.087100 0.130665 0.172368 0.189560 0.206831 0.243157 0.306880 0.386753 98.100426
5 212 0.025332 0.062580 0.099953 0.129997 0.170227 0.209151 0.229288 0.250106 0.300642 0.386682 0.494235 97.641808
5 213 0.009253 0.016523 0.022142 0.032152 0.058800 0.109263 0.163363 0.204453 0.241446 0.300916 0.365816 98.475876
5 214 0.011481 0.016388 0.020557 0.035231 0.075095 0.133339 0.174114 0.203334 0.246085 0.315157 0.373772 98.395447
5 215 0.026825 0.078901 0.112808 0.114174 0.145949 0.241332 0.320024 0.310449 0.282112 0.307669 0.363025 97.696724
5 216 0.013540 0.038617 0.072742 0.097676 0.128566 0.189608 0.254839 0.290808 0.313776 0.368160 0.448901 97.782768
5 217 0.009237 0.016226 0.020881 0.027775 0.045437 0.080050 0.121302 0.163152 0.211321 0.286025 0.372433 98.646164
5 218 0.006304 0.010875 0.016050 0.026441 0.051624 0.094716 0.141010 0.190263 0.251991 0.329264 0.395433 98.486031
5 219 0.011904 0.019570 0.027410 0.043283 0.079031 0.131952 0.177192 0.216002 0.261357 0.321423 0.380122 98.330750
5 220 0.010142 0.015549 0.020746 0.032040 0.057079 0.092843 0.123688 0.154175 0.195596 0.255836 0.320703 98.721603
5 221 0.005520 0.009658 0.014083 0.021560 0.037523 0.063236 0.089868 0.117777 0.154142 0.208748 0.271908 99.005981
5 222 0.002985 0.005303 0.008048 0.012825 0.023887 0.044364 0.068881 0.094786 0.125426 0.171078 0.222620 99.219803
5 223 0.002890 0.005740 0.008616 0.012721 0.023704 0.046193 0.072400 0.094276 0.115578 0.149514 0.186940 99.281433
5 224 0.001670 0.002673 0.004017 0.006967 0.013776 0.024662 0.036696 0.050569 0.067825 0.093307 0.121886 99.575951
5 225 0.001281 0.002127 0.003123 0.005149 0.009890 0.017341 0.025163 0.034088 0.045750 0.063813 0.084729 99.707542
5 226 0.001207 0.001809 0.002563 0.004448 0.008949 0.015261 0.021370 0.028895 0.039271 0.054358 0.070613 99.751251
5 227 0.001121 0.001878 0.002804 0.004729 0.009443 0.016694 0.024049 0.031925 0.041414 0.055358 0.070283 99.740295
5 228 0.000949 0.001621 0.002390 0.003876 0.007585 0.013626 0.020124 0.027134 0.035377 0.047870 0.061695 99.777756
5 229 0.001194 0.001742 0.002440 0.004271 0.008773 0.014782 0.020089 0.026622 0.035930 0.049994 0.064912 99.769249
5 230 0.000985 0.001831 0.002805 0.004443 0.008496 0.015380 0.022847 0.030492 0.039368 0.053463 0.069651 99.750244
5 231 0.001233 0.001882 0.002614 0.004384 0.008765 0.015069 0.020742 0.027223 0.036293 0.050512 0.066121 99.765167
5 232 0.000941 0.001599 0.002393 0.003982 0.007920 0.014217 0.020813 0.028084 0.037086 0.050895 0.066312 99.765755
5 233 0.001155 0.001785 0.002502 0.004221 0.008655 0.015157 0.020993 0.027433 0.036344 0.050334 0.065559 99.765862
5 234 0.000850 0.001474 0.002203 0.003621 0.007214 0.013085 0.019279 0.025986 0.034237 0.046899 0.061155 99.783997
5 235 0.000976 0.001450 0.002085 0.003691 0.007674 0.013211 0.018380 0.024687 0.033504 0.046516 0.060449 99.787376
5 236 0.000851 0.001472 0.002200 0.003665 0.007469 0.013553 0.019766 0.026371 0.034731 0.047297 0.061155 99.781471
5 237 0.001085 0.001603 0.002342 0.004246 0.008884 0.015245 0.021200 0.028652 0.039525 0.055374 0.072531 99.749313
5 238 0.001119 0.001900 0.002840 0.004759 0.009668 0.017810 0.026542 0.036193 0.048997 0.068442 0.090683 99.691048
5 239 0.001488 0.002538 0.003858 0.006527 0.013170 0.024198 0.035652 0.047787 0.064337 0.090736 0.121940 99.587769
5 240 0.001640 0.002654 0.003996 0.006983 0.014373 0.026751 0.040252 0.055940 0.078304 0.113101 0.154044 99.501961
5 241 0.003429 0.006793 0.010385 0.015398 0.027919 0.052264 0.079006 0.103014 0.133443 0.184989 0.249130 99.134232
5 242 0.005248 0.009066 0.013631 0.021728 0.039802 0.069699 0.100832 0.133388 0.177253 0.244300 0.323469 98.861588
5 243 0.011703 0.016965 0.022331 0.035808 0.067094 0.110672 0.146944 0.186182 0.246329 0.335028 0.431147 98.389801
5 244 0.007452 0.013580 0.021532 0.034208 0.059777 0.105462 0.156806 0.207991 0.271964 0.372579 0.492676 98.255974
5 245 0.029648 0.062446 0.087448 0.104059 0.140623 0.219477 0.302690 0.370213 0.454506 0.599860 0.791788 96.837250
5 246 0.014482 0.026813 0.043378 0.067618 0.109984 0.184939 0.269217 0.342093 0.415095 0.538027 0.696038 97.292313
5 247 0.039598 0.089099 0.130251 0.154729 0.202381 0.305196 0.412928 0.501195 0.614564 0.811000 1.069660 95.669403
5 248 0.028401 0.059291 0.089486 0.118183 0.175513 0.288287 0.408093 0.500543 0.600126 0.772515 0.992370 95.967194
5 249 0.039483 0.058857 0.071750 0.103669 0.182558 0.310224 0.426956 0.535161 0.678445 0.883849 1.088615 95.620438
5 250 0.061744 0.141048 0.202762 0.245494 0.346602 0.543740 0.716365 0.807211 0.921462 1.140983 1.404517 93.468071
5 251 0.048162 0.126658 0.206145 0.255176 0.354258 0.562397 0.767996 0.895050 1.029491 1.275079 1.583012 92.896576
5 252 0.046520 0.074285 0.091687 0.135559 0.266185 0.500205 0.719533 0.891622 1.094381 1.381971 1.637266 93.160789
5 253 0.088122 0.202605 0.253952 0.279749 0.413348 0.687141 0.908909 1.023659 1.191954 1.490619 1.794676 91.665268
5 254 0.083630 0.225532 0.343219 0.407669 0.581211 0.935971 1.231070 1.331267 1.427177 1.659223 1.927752 89.846275
5 255 0.071218 0.202871 0.339862 0.425024 0.596478 0.938528 1.247385 1.377172 1.473422 1.680303 1.928121 89.719620
5 256 0.093024 0.213862 0.276774 0.310539 0.467473 0.830350 1.200327 1.389636 1.517812 1.742195 1.958271 89.999733
5 257 0.075402 0.226005 0.383131 0.468519 0.642192 1.008795 1.354756 1.498004 1.585587 1.764448 1.968921 89.024239
5 258 0.099558 0.304756 0.514403 0.594869 0.734435 1.051903 1.340598 1.440165 1.491692 1.633658 1.821947 88.972023
5 259 0.090983 0.244662 0.374250 0.436056 0.595216 0.955425 1.305201 1.445138 1.512331 1.678735 1.880819 89.481178
5 260 0.054840 0.143155 0.232395 0.303879 0.465692 0.801683 1.157544 1.377301 1.541991 1.769744 1.990969 90.160805
5 261 0.088441 0.169062 0.236113 0.342364 0.581711 0.937669 1.207346 1.357995 1.509254 1.730255 1.929855 89.909935
5 262 0.122334 0.267149 0.383769 0.480473 0.644503 0.864570 1.014012 1.105315 1.248436 1.458863 1.671877 90.738701
5 263 0.100841 0.158981 0.193069 0.263930 0.424866 0.647438 0.818758 0.957068 1.128649 1.355529 1.559002 92.391876
5 264 0.045953 0.078858 0.109578 0.165421 0.294839 0.487395 0.653278 0.810241 1.030413 1.317589 1.571301 93.435135
5 265 0.079513 0.103064 0.120633 0.182803 0.316470 0.472868 0.587229 0.718155 0.909398 1.146894 1.361904 94.001068
5 266 0.054380 0.082933 0.100301 0.139360 0.228437 0.353796 0.449707 0.534116 0.658399 0.843739 1.031906 95.522926
5 267 0.037656 0.090222 0.140713 0.172546 0.226970 0.337411 0.445853 0.521404 0.613689 0.781592 0.999321 95.632622
5 268 0.023509 0.052530 0.081092 0.105023 0.154938 0.262676 0.382483 0.469784 0.553838 0.702772 0.893292 96.318069
5 269 0.017800 0.032349 0.045611 0.064697 0.107255 0.181949 0.256934 0.323736 0.406816 0.538099 0.689241 97.335518
5 270 0.013402 0.022253 0.030896 0.046218 0.079320 0.133177 0.186146 0.238765 0.308490 0.415021 0.538299 97.988007
5 271 0.009239 0.014340 0.020141 0.032947 0.060947 0.102606 0.141395 0.183093 0.241359 0.330007 0.430402 98.433525
5 272 0.013983 0.030308 0.044505 0.056997 0.083400 0.132645 0.181168 0.217725 0.259820 0.336353 0.436561 98.206535
5 273 0.003371 0.006099 0.009755 0.016176 0.029526 0.053388 0.081488 0.111240 0.146958 0.205188 0.278058 99.058754
5 274 0.010313 0.020692 0.029378 0.038195 0.056166 0.086961 0.117080 0.144671 0.179959 0.238521 0.312396 98.765663
5 275 0.003458 0.006073 0.009379 0.015267 0.027902 0.049788 0.073742 0.096831 0.122271 0.164410 0.216215 99.214661
5 276 0.009256 0.020637 0.031379 0.039608 0.053987 0.079034 0.103816 0.124245 0.147600 0.188274 0.241668 98.960495
5 277 0.008922 0.014493 0.018790 0.026101 0.042406 0.065834 0.085279 0.102331 0.123183 0.157863 0.198595 99.156204
5 278 0.001761 0.003036 0.004648 0.007709 0.014598 0.025634 0.037611 0.051248 0.069022 0.095562 0.124736 99.564438
5 279 0.003608 0.005231 0.006837 0.010765 0.019767 0.031175 0.040396 0.050775 0.065337 0.086860 0.110207 99.569038
5 280 0.001498 0.002541 0.003667 0.005665 0.010230 0.017154 0.024154 0.031922 0.042054 0.057715 0.075819 99.727585
5 281 0.001318 0.002135 0.002998 0.004636 0.008278 0.013592 0.018952 0.025179 0.033339 0.045921 0.060676 99.782982
5 282 0.001424 0.002151 0.002906 0.004546 0.008291 0.013366 0.018051 0.023508 0.030716 0.041475 0.053446 99.800117
5 283 0.001144 0.001832 0.002559 0.003950 0.007087 0.011513 0.015885 0.020951 0.027573 0.037516 0.048597 99.821396
5 284 0.001725 0.002614 0.003518 0.005320 0.009178 0.014137 0.018621 0.023713 0.030295 0.040129 0.051076 99.799675
5 285 0.001443 0.002592 0.003674 0.005182 0.008751 0.014688 0.020872 0.026381 0.032102 0.041482 0.052563 99.790268
5 286 0.001601 0.002426 0.003316 0.005089 0.008905 0.014126 0.019121 0.024606 0.031344 0.041333 0.052396 99.795738
5 287 0.001416 0.002138 0.002910 0.004580 0.008379 0.013597 0.018587 0.024356 0.031963 0.043067 0.055183 99.793823
5 288 0.001603 0.002564 0.003631 0.005683 0.010349 0.017281 0.024196 0.031494 0.040514 0.054033 0.069184 99.739471
5 289 0.001598 0.002577 0.003671 0.005802 0.010728 0.018301 0.026059 0.034434 0.045259 0.061891 0.081269 99.708412
5 290 0.002593 0.004353 0.006348 0.009880 0.017575 0.029291 0.041043 0.053032 0.067966 0.090563 0.116762 99.560600
5 291 0.003341 0.005321 0.007402 0.011528 0.020889 0.035055 0.048815 0.063383 0.082806 0.111346 0.142594 99.467514
5 292 0.007246 0.011217 0.014702 0.021305 0.035195 0.055015 0.072660 0.090125 0.113585 0.150020 0.192002 99.236931
5 293 0.007102 0.013555 0.019077 0.025465 0.038616 0.060594 0.081739 0.099499 0.121974 0.161196 0.211651 99.159531
5 294 0.004057 0.008649 0.014284 0.020310 0.030515 0.050634 0.075728 0.098649 0.122041 0.161320 0.213401 99.200409
5 295 0.005591 0.010692 0.015627 0.022143 0.034905 0.056737 0.080960 0.105140 0.134791 0.180114 0.235461 99.117836
5 296 0.003519 0.006331 0.009936 0.016089 0.028556 0.050305 0.074675 0.097553 0.123758 0.167315 0.223211 99.198753
5 297 0.011903 0.022218 0.028032 0.033437 0.045471 0.067463 0.089951 0.111759 0.141390 0.191927 0.260201 98.996246
5 298 0.005442 0.010238 0.015509 0.023450 0.039329 0.064232 0.088173 0.111531 0.144400 0.198328 0.264391 99.034973
5 299 0.011761 0.015805 0.019725 0.031827 0.058264 0.092378 0.122109 0.155712 0.200527 0.258850 0.316441 98.716606
5 300 0.005816 0.014034 0.022566 0.030539 0.049541 0.087803 0.129657 0.160511 0.192407 0.244296 0.303886 98.758949
5 301 0.011960 0.015901 0.020036 0.031967 0.057227 0.087906 0.112697 0.141648 0.183390 0.241577 0.303284 98.792412
5 302 0.004045 0.006862 0.010566 0.017881 0.033316 0.057467 0.083660 0.112383 0.148942 0.200703 0.260182 99.063995
5 303 0.011444 0.018823 0.025628 0.037179 0.058786 0.087980 0.114087 0.142165 0.181734 0.239607 0.306204 98.776367
5 304 0.008079 0.014462 0.020746 0.030343 0.050056 0.081964 0.113365 0.141264 0.174724 0.229544 0.295929 98.839531
5 305 0.010196 0.021900 0.032727 0.042249 0.059109 0.089250 0.120342 0.145758 0.174929 0.224102 0.287602 98.791840
5 306 0.004608 0.009925 0.015549 0.021707 0.035542 0.064598 0.099320 0.128889 0.161134 0.218908 0.295928 98.943886
5 307 0.007758 0.017711 0.026849 0.034119 0.050883 0.086153 0.125510 0.157211 0.192951 0.253700 0.329331 98.717827
5 308 0.006116 0.010763 0.015013 0.022096 0.038925 0.068144 0.097782 0.125155 0.160229 0.216155 0.282194 98.957428
5 309 0.004425 0.007745 0.011115 0.017000 0.030752 0.054718 0.080469 0.106477 0.139857 0.190074 0.248393 99.108978
5 310 0.004637 0.007572 0.010534 0.016493 0.030023 0.051667 0.073748 0.098515 0.133867 0.188044 0.252453 99.132446
5 311 0.004071 0.006823 0.009755 0.015145 0.027141 0.047729 0.070154 0.094167 0.126100 0.176857 0.238987 99.183067
5 312 0.006864 0.013571 0.019556 0.026200 0.041302 0.069503 0.098362 0.122344 0.150339 0.199088 0.261828 98.991043
5 313 0.004102 0.006894 0.009798 0.014995 0.026437 0.045830 0.066235 0.086980 0.113777 0.156529 0.208409 99.260017
5 314 0.005248 0.008906 0.013048 0.020208 0.034307 0.056468 0.079356 0.102006 0.128548 0.169513 0.219889 99.162498
5 315 0.003582 0.007343 0.011082 0.015539 0.024912 0.042746 0.062816 0.082060 0.106708 0.149983 0.209797 99.283432
5 316 0.003237 0.005636 0.008762 0.014454 0.025552 0.042387 0.060209 0.079656 0.104299 0.141238 0.184995 99.329575
5 317 0.013271 0.020124 0.024295 0.034204 0.057321 0.085104 0.101587 0.115556 0.139156 0.177135 0.216776 99.015465
5 318 0.003966 0.006450 0.009014 0.014204 0.026154 0.044850 0.062760 0.080033 0.101597 0.133614 0.167320 99.350037
5 319 0.002701 0.004225 0.006034 0.010286 0.019872 0.034552 0.049532 0.066737 0.090080 0.125185 0.165250 99.425545
5 320 0.005507 0.010306 0.015000 0.021720 0.033911 0.049172 0.061390 0.074369 0.095795 0.131781 0.176983 99.324074
5 321 0.007555 0.015019 0.020260 0.024933 0.036417 0.057697 0.077751 0.090881 0.103672 0.129108 0.162509 99.274200
5 322 0.004101 0.006009 0.007837 0.012279 0.022314 0.036995 0.050709 0.065461 0.085382 0.115502 0.148430 99.444977
5 323 0.004899 0.007593 0.009820 0.014507 0.024785 0.039622 0.053092 0.067507 0.087784 0.120007 0.159038 99.411346
5 324 0.005659 0.010160 0.014268 0.020532 0.032859 0.048845 0.062154 0.076599 0.098945 0.133642 0.175814 99.320526
5 325 0.008451 0.012533 0.015584 0.021958 0.034895 0.050638 0.062921 0.076120 0.094963 0.124133 0.158268 99.339539
5 326 0.003916 0.005374 0.006905 0.011336 0.021762 0.036197 0.049433 0.065124 0.086767 0.115955 0.145500 99.451736
5 327 0.004583 0.007657 0.010872 0.016621 0.028397 0.045095 0.060480 0.076692 0.098806 0.132480 0.171541 99.346771
5 328 0.006748 0.011197 0.014877 0.020650 0.032185 0.048879 0.063850 0.078449 0.098205 0.129559 0.169484 99.325920
5 329 0.003328 0.005816 0.008580 0.013109 0.022817 0.038574 0.055010 0.071535 0.092045 0.122486 0.157810 99.408890
5 330 0.003706 0.005397 0.007049 0.010970 0.019643 0.032427 0.045080 0.059276 0.078461 0.106217 0.137750 99.494019
5 331 0.003090 0.005249 0.007772 0.012274 0.021568 0.035381 0.049240 0.064621 0.085971 0.117619 0.154831 99.442383
5 332 0.004798 0.007486 0.009758 0.014052 0.023601 0.037512 0.050281 0.064005 0.083756 0.113941 0.150321 99.440491
5 333 0.003227 0.005260 0.007422 0.011379 0.020094 0.033481 0.046761 0.060489 0.078323 0.104928 0.135538 99.493095
5 334 0.004613 0.007899 0.010833 0.015309 0.024758 0.039201 0.053148 0.067109 0.086046 0.116776 0.155615 99.418694
5 335 0.005920 0.010587 0.014315 0.019114 0.029000 0.044370 0.059146 0.073185 0.090903 0.119877 0.156283 99.377296
5 336 0.003017 0.005392 0.008058 0.012500 0.021698 0.035964 0.051021 0.067053 0.087937 0.119446 0.156963 99.430946
5 337 0.004537 0.009587 0.014647 0.019510 0.027327 0.039427 0.052311 0.065650 0.082200 0.108747 0.145101 99.430954
5 338 0.001607 0.003164 0.004905 0.007354 0.012311 0.021195 0.032304 0.044810 0.060437 0.085610 0.119249 99.607056
5 339 0.002338 0.003376 0.004584 0.007559 0.013593 0.021404 0.029576 0.041042 0.057840 0.081885 0.111363 99.625435
5 340 0.001123 0.001710 0.002404 0.004149 0.008144 0.013813 0.019844 0.028519 0.042750 0.065355 0.094528 99.717659
5 341 0.001617 0.002551 0.003440 0.005402 0.009870 0.016602 0.023771 0.033203 0.047879 0.071787 0.103393 99.680481
5 342 0.001697 0.002809 0.003940 0.006155 0.011130 0.019232 0.028552 0.040540 0.058347 0.086016 0.120884 99.620697
5 343 0.001675 0.002613 0.003762 0.006230 0.011313 0.019046 0.027947 0.039297 0.054627 0.077787 0.107155 99.648544
5 344 0.001333 0.002519 0.003765 0.005763 0.010157 0.017801 0.026551 0.036534 0.050835 0.075546 0.110251 99.658943
5 345 0.003434 0.005537 0.008084 0.012789 0.021555 0.033651 0.046367 0.061679 0.081296 0.109940 0.145333 99.470337
5 346 0.005615 0.008622 0.011188 0.016496 0.027226 0.042224 0.057296 0.076499 0.104656 0.146248 0.196794 99.307129
5 347 0.005637 0.008388 0.011202 0.017317 0.030053 0.046765 0.061735 0.079277 0.104027 0.140818 0.183792 99.310989
5 348 0.004511 0.006786 0.008997 0.013886 0.024513 0.039202 0.052946 0.069206 0.093113 0.129192 0.171998 99.385658
5 349 0.002010 0.003700 0.005755 0.009469 0.017236 0.029017 0.041421 0.055880 0.076771 0.111398 0.157966 99.489380
5 350 0.006700 0.012615 0.016427 0.020767 0.031093 0.048750 0.065590 0.080888 0.101167 0.136909 0.185280 99.293816
5 351 0.004727 0.007712 0.010662 0.016343 0.028726 0.046785 0.063902 0.081997 0.105897 0.142783 0.186074 99.304398
5 352 0.003908 0.005838 0.007596 0.012132 0.022202 0.035228 0.046735 0.061443 0.084459 0.120609 0.164736 99.435112
5 353 0.002873 0.005349 0.008038 0.012315 0.020338 0.032447 0.046182 0.063263 0.086563 0.121902 0.168305 99.432426
5 354 0.003704 0.005521 0.007329 0.011927 0.022614 0.038226 0.052789 0.069284 0.092789 0.129999 0.174581 99.391243
5 355 0.007079 0.014295 0.019413 0.024103 0.034749 0.053662 0.072599 0.090452 0.114534 0.157120 0.214922 99.197075
5 356 0.002036 0.004195 0.007074 0.011537 0.020018 0.033071 0.047043 0.061994 0.081653 0.114814 0.160366 99.456200
5 357 0.003085 0.004882 0.006516 0.010241 0.018949 0.032906 0.047916 0.064973 0.087010 0.119730 0.158081 99.445709
5 358 0.006199 0.009349 0.012414 0.019102 0.032809 0.050382 0.065927 0.084790 0.112773 0.153326 0.199179 99.253754
5 359 0.011475 0.016446 0.019184 0.026259 0.041851 0.061155 0.075999 0.093825 0.123636 0.170058 0.225734 99.134377
5 360 0.005336 0.007454 0.009680 0.015219 0.025886 0.038789 0.050511 0.065541 0.086947 0.117029 0.151973 99.425636
5 361 0.003719 0.007447 0.010785 0.014461 0.021965 0.035345 0.049710 0.063850 0.082704 0.115534 0.161039 99.433441
5 362 0.005358 0.008839 0.010946 0.014678 0.023498 0.037659 0.051275 0.064943 0.082983 0.111769 0.146792 99.441261
5 363 0.006409 0.010401 0.013724 0.019659 0.030891 0.045544 0.057877 0.070497 0.087852 0.116327 0.151710 99.389107
5 364 0.007092 0.014459 0.019720 0.023459 0.030803 0.044620 0.059138 0.072643 0.089930 0.119751 0.159834 99.358551
5 365 0.010272 0.014275 0.016814 0.023468 0.036570 0.053855 0.068789 0.083302 0.100113 0.126080 0.157318 99.309143
5 366 0.007385 0.015794 0.023663 0.029350 0.036708 0.049323 0.062676 0.074910 0.089669 0.115517 0.151841 99.343170
5 367 0.009792 0.017687 0.024298 0.030982 0.041676 0.059195 0.077459 0.094733 0.114485 0.147303 0.191949 99.190437
5 368 0.007845 0.012862 0.016307 0.021690 0.033329 0.051666 0.068690 0.084805 0.105855 0.140792 0.184535 99.271622
5 369 0.004497 0.007667 0.011007 0.016395 0.026896 0.043482 0.060572 0.077824 0.098469 0.129952 0.168302 99.354942
5 370 0.004302 0.007232 0.009506 0.013296 0.021883 0.035275 0.048880 0.062604 0.079200 0.103858 0.131716 99.482254
5 371 0.004720 0.009065 0.013451 0.018327 0.026854 0.042796 0.060433 0.075985 0.091924 0.120347 0.159831 99.376266
6 7 0.000000 0.000000 0.000000 0.000000 0.000000 0.000000 0.000000 0.000000 0.000000 0.000000 0.000000 0.000000
6 8 3.127821 24.171112 23.293512 33.361225 7.665335 3.622481 1.867930 1.155301 0.476539 0.300457 0.141321 0.816961
6 9 6.586285 45.045799 21.003338 12.391034 4.497271 4.095963 3.058756 1.739815 0.719928 0.398204 0.147483 0.316125
6 10 2.292943 29.209099 31.833134 17.677088 5.572146 4.570218 3.587406 2.333852 1.236062 0.875781 0.416188 0.396083
6 11 0.352577 1.965904 1.589912 3.223244 7.128865 31.758858 31.399441 12.782690 4.089070 2.620003 1.465640 1.623799
6 12 0.021725 0.042326 0.081633 0.231490 0.799703 4.658642 28.033432 29.826927 18.232254 8.839767 5.248085 3.984018
6 13 0.003820 0.008801 0.014640 0.028795 0.072902 0.317488 1.782079 3.002017 5.951386 10.731528 24.582832 53.503712
6 14 0.005667 0.014362 0.028719 0.059172 0.102073 0.225129 0.762923 1.134129 2.472690 4.362124 9.943297 80.889717
6 15 0.001031 0.002275 0.003886 0.008680 0.016817 0.039544 0.124829 0.177893 0.413259 0.966966 3.341997 94.902817
6 16 0.006019 0.016679 0.033704 0.098644 0.473621 2.438196 11.496435 13.986415 20.211182 20.758307 18.324718 12.156079
6 17 0.037648 0.186190 0.471111 1.102160 3.561179 13.051038 36.191574 22.746744 12.063939 5.357931 2.982858 2.247628
6 18 0.001265 0.004963 0.012920 0.028349 0.087930 0.381271 1.344607 3.391989 6.992632 13.504110 21.110041 53.139923
6 19 0.001277 0.003365 0.006842 0.016626 0.050981 0.158663 0.455100 1.335546 4.247245 12.481854 25.598091 55.644405
6 20 0.056752 0.264335 0.811775 2.513640 8.295288 21.618515 29.630207 20.629215 9.449668 3.843080 1.506973 1.380552
6 21 0.027784 0.255304 1.294421 3.255696 6.158422 11.731957 17.965807 18.538788 14.840105 10.897758 7.285582 7.748376
6 22 0.001152 0.003458 0.007559 0.016999 0.047117 0.172782 0.609729 1.806975 4.516252 9.760684 16.584480 66.472809
6 23 0.003312 0.012286 0.031509 0.075885 0.257857 0.969174 2.803226 6.035787 11.321111 18.808975 23.262478 36.418404
6 24 0.083253 0.707148 2.828760 5.283534 7.683537 12.784197 18.475729 17.506660 12.208588 8.011094 5.395997 9.031505
6 25 0.009159 0.033685 0.102293 0.275609 0.778086 2.169688 4.893450 8.382170 11.698903 14.550507 15.830964 41.275486
6 26 0.001604 0.003824 0.007516 0.016425 0.038016 0.091809 0.215709 0.523796 1.318593 3.114608 6.350504 88.317596
6 27 0.010411 0.027976 0.058174 0.129427 0.367403 1.062315 2.393003 4.319860 7.146475 11.297868 15.553098 57.633991
6 28 0.012590 0.057118 0.177450 0.368805 0.722889 1.552866 2.997583 4.626910 6.276242 8.371133 10.833417 64.003006
6 29 0.009158 0.019588 0.033943 0.058767 0.099016 0.183273 0.336194 0.585522 0.990415 1.739690 3.017644 92.926788
6 30 0.002153 0.004050 0.006338 0.011169 0.022686 0.048295 0.094018 0.181102 0.353297 0.708240 1.352953 97.215698
6 31 0.003272 0.007741 0.014808 0.027219 0.052611 0.104744 0.195030 0.353618 0.636200 1.145542 1.967180 95.492035
6 32 0.004917 0.009462 0.013455 0.020103 0.036434 0.072680 0.126041 0.198384 0.309693 0.517683 0.846802 97.844345
6 33 0.006039 0.018435 0.032738 0.039492 0.049421 0.078221 0.121245 0.166888 0.223343 0.336800 0.539404 98.387978
6 34 0.005560 0.018339 0.039127 0.050389 0.058308 0.088775 0.142033 0.203082 0.272394 0.408971 0.661721 98.051300
6 35 0.003519 0.010070 0.020025 0.028796 0.040148 0.065496 0.103042 0.142182 0.184184 0.262968 0.401579 98.737991
6 36 0.004851 0.009912 0.014612 0.020511 0.032475 0.055007 0.082195 0.108692 0.139809 0.193619 0.273665 99.064651
6 37 0.009283 0.019409 0.026141 0.032226 0.045757 0.070811 0.097678 0.122957 0.156466 0.217231 0.305803 98.896233
6 38 0.010462 0.023706 0.034296 0.040867 0.051802 0.073383 0.096113 0.114870 0.137346 0.181700 0.251312 98.984138
6 39 0.005631 0.012484 0.019411 0.026184 0.037701 0.058307 0.079261 0.093764 0.107714 0.136027 0.179067 99.244453
6 40 0.007185 0.018963 0.029361 0.032063 0.036942 0.054262 0.076252 0.090285 0.099851 0.124001 0.165278 99.265556
6 41 0.007778 0.021766 0.039158 0.045759 0.047632 0.060351 0.078993 0.092907 0.102328 0.124154 0.163836 99.215340
6 42 0.009611 0.018573 0.023336 0.027242 0.036601 0.053407 0.069269 0.079658 0.088243 0.105389 0.129182 99.359482
6 43 0.005279 0.009528 0.012596 0.017653 0.030151 0.047909 0.059081 0.063910 0.071376 0.087870 0.107667 99.486977
6 44 0.013454 0.020615 0.021858 0.024833 0.034287 0.048113 0.058124 0.065529 0.076189 0.095494 0.119317 99.422188
6 45 0.008124 0.013766 0.016957 0.021658 0.031698 0.045461 0.055535 0.062460 0.070785 0.086545 0.106659 99.480354
6 46 0.004166 0.008208 0.012073 0.016752 0.025745 0.038925 0.049532 0.055955 0.062303 0.075082 0.092173 99.559090
6 47 0.006402 0.011215 0.014466 0.018863 0.026947 0.036549 0.042766 0.047311 0.053826 0.066145 0.082220 99.593292
6 48 0.016802 0.024860 0.024378 0.025895 0.033164 0.044280 0.052870 0.060243 0.069805 0.087387 0.111086 99.449234
6 49 0.005774 0.011919 0.016507 0.021338 0.031570 0.046656 0.056814 0.061079 0.067306 0.082441 0.102622 99.495979
6 50 0.006123 0.009566 0.011866 0.017079 0.028499 0.044147 0.056375 0.065220 0.073838 0.087656 0.103800 99.495827
6 51 0.008343 0.016616 0.022272 0.027478 0.035713 0.046104 0.054610 0.062923 0.074975 0.096239 0.126519 99.428207
6 52 0.007503 0.012713 0.016689 0.023005 0.035155 0.052534 0.069353 0.085888 0.104315 0.131988 0.167640 99.293221
6 53 0.003336 0.005741 0.008274 0.013552 0.025073 0.042180 0.058738 0.074765 0.093410 0.118442 0.144782 99.411705
6 54 0.003375 0.006266 0.009013 0.013397 0.022057 0.035507 0.049107 0.062689 0.079751 0.107683 0.143655 99.467506
6 55 0.003872 0.007176 0.010865 0.017371 0.030305 0.048662 0.067129 0.088402 0.116603 0.152745 0.189904 99.266968
6 56 0.013020 0.019125 0.022933 0.032772 0.054810 0.074706 0.080056 0.086229 0.100480 0.127225 0.163450 99.225197
6 57 0.008044 0.012287 0.015050 0.021082 0.033581 0.048548 0.059453 0.070580 0.087189 0.111487 0.137160 99.395546
6 58 0.006637 0.009908 0.012803 0.019790 0.033911 0.050361 0.061933 0.073366 0.089835 0.115638 0.144538 99.381279
6 59 0.003845 0.009035 0.015654 0.023155 0.035807 0.056127 0.076295 0.092199 0.108850 0.139488 0.182796 99.256744
6 60 0.003872 0.007027 0.011021 0.018463 0.033948 0.059570 0.085519 0.105904 0.123161 0.152697 0.189960 99.208862
6 61 0.016156 0.034426 0.047416 0.055189 0.072335 0.108612 0.145833 0.169153 0.190795 0.233574 0.293038 98.633476
6 62 0.006385 0.011218 0.015848 0.024650 0.043986 0.071044 0.091231 0.108671 0.134887 0.182741 0.241291 99.068047
6 63 0.001994 0.003685 0.005844 0.010312 0.020916 0.041026 0.067235 0.098099 0.133933 0.183257 0.238062 99.195633
6 64 0.004019 0.009214 0.014986 0.023301 0.042926 0.078683 0.116994 0.151571 0.194516 0.265144 0.351962 98.746681
6 65 0.018722 0.038091 0.051892 0.061050 0.075536 0.102186 0.131049 0.161689 0.201592 0.266428 0.356062 98.535706
6 66 0.003043 0.006070 0.009869 0.016572 0.031114 0.054115 0.075268 0.092828 0.113940 0.151916 0.202999 99.242271
6 67 0.002846 0.005040 0.007717 0.013169 0.024899 0.044369 0.068034 0.097419 0.137091 0.196383 0.270169 99.132866
6 68 0.011736 0.014717 0.017319 0.027088 0.047928 0.074569 0.100913 0.139263 0.198030 0.281513 0.379843 98.707077
6 69 0.007762 0.015593 0.022897 0.032165 0.049093 0.073352 0.096978 0.123572 0.162745 0.223778 0.302008 98.890060
6 70 0.003674 0.005484 0.007916 0.014236 0.028329 0.048750 0.070057 0.097373 0.136270 0.191659 0.257020 99.139229
6 71 0.003743 0.007195 0.011387 0.018270 0.032181 0.054992 0.081229 0.112803 0.158387 0.228898 0.319542 98.971375
6 72 0.006686 0.012122 0.017968 0.026710 0.042441 0.066099 0.092581 0.126018 0.172900 0.242392 0.333019 98.861069
6 73 0.005509 0.009355 0.013845 0.022496 0.039873 0.066170 0.094605 0.129446 0.176731 0.244948 0.328414 98.868607
6 74 0.005923 0.010617 0.016211 0.026077 0.046143 0.077914 0.112009 0.149599 0.198659 0.272457 0.363714 98.720673
6 75 0.009918 0.023954 0.039908 0.051649 0.068056 0.100734 0.140547 0.179738 0.225753 0.302041 0.410698 98.446999
6 76 0.010796 0.020630 0.031675 0.047957 0.077648 0.121974 0.166903 0.214790 0.278361 0.375110 0.496184 98.157974
6 77 0.022695 0.027546 0.033527 0.056518 0.103178 0.154258 0.193011 0.247146 0.331074 0.444227 0.565800 97.821022
6 78 0.018546 0.030135 0.040804 0.064538 0.114009 0.176881 0.231034 0.299645 0.407625 0.563077 0.739395 97.314316
6 79 0.007312 0.012448 0.018487 0.031486 0.060988 0.108509 0.159687 0.224056 0.320155 0.470102 0.659189 97.927582
6 80 0.005766 0.010411 0.015768 0.026746 0.049368 0.084282 0.121129 0.166461 0.234219 0.345920 0.500250 98.439682
6 81 0.008643 0.022149 0.036431 0.048010 0.070951 0.127850 0.209007 0.292740 0.387733 0.549230 0.786456 97.460800
6 82 0.006858 0.014282 0.024193 0.040322 0.072979 0.133385 0.213489 0.308881 0.429294 0.618061 0.879509 97.258743
6 83 0.005984 0.011421 0.018004 0.029538 0.052369 0.087197 0.125660 0.174861 0.249704 0.370813 0.537779 98.336670
6 84 0.015579 0.021437 0.026181 0.041052 0.073225 0.116283 0.155492 0.207670 0.291409 0.418782 0.579804 98.053085
6 85 0.010871 0.016384 0.022788 0.040907 0.085258 0.147792 0.206194 0.283257 0.409679 0.595686 0.807872 97.373314
6 86 0.010633 0.023023 0.038274 0.059057 0.097113 0.159415 0.229253 0.301028 0.387951 0.516275 0.687099 97.490883
6 87 0.005964 0.011788 0.019080 0.031656 0.058537 0.104561 0.155316 0.206385 0.269714 0.367524 0.491828 98.277649
6 88 0.016755 0.028958 0.039627 0.057067 0.092674 0.148132 0.202036 0.256078 0.328133 0.439364 0.580540 97.810631
6 89 0.025621 0.055951 0.085394 0.109411 0.144134 0.201079 0.260451 0.316058 0.384078 0.490832 0.636301 97.290688
6 90 0.020146 0.046911 0.071742 0.086535 0.114366 0.176650 0.247977 0.298397 0.343972 0.426225 0.539470 97.627609
6 91 0.011227 0.023380 0.036822 0.053616 0.087565 0.149588 0.213946 0.258909 0.300448 0.373632 0.468327 98.022537
6 92 0.022176 0.055749 0.090854 0.106213 0.127330 0.178600 0.234112 0.271602 0.311692 0.389305 0.500594 97.711777
6 93 0.027258 0.050829 0.068658 0.085587 0.116968 0.167224 0.214213 0.251067 0.291409 0.356659 0.439487 97.930641
6 94 0.008358 0.016944 0.028223 0.044442 0.074620 0.118533 0.160372 0.197614 0.242572 0.306566 0.379607 98.422150
6 95 0.014068 0.020208 0.026053 0.039476 0.066144 0.099353 0.128276 0.161004 0.205811 0.265087 0.329425 98.645096
6 96 0.008607 0.014548 0.021414 0.033612 0.057094 0.087355 0.114103 0.143192 0.184342 0.240562 0.303343 98.791832
6 97 0.008367 0.012571 0.017562 0.028307 0.049936 0.077630 0.102571 0.131150 0.171033 0.223238 0.279274 98.898354
6 98 0.011469 0.018229 0.024732 0.036171 0.058093 0.085841 0.109409 0.134502 0.170514 0.220139 0.275752 98.855148
6 99 0.010180 0.016031 0.022081 0.033522 0.056230 0.085422 0.109420 0.134201 0.170434 0.221449 0.278035 98.862991
6 100 0.015327 0.024059 0.030634 0.042236 0.065981 0.098228 0.125281 0.151774 0.189111 0.242424 0.303354 98.711594
6 101 0.007203 0.012636 0.018862 0.029242 0.050050 0.080523 0.108613 0.135382 0.171507 0.223990 0.284607 98.877388
6 102 0.012283 0.017667 0.021576 0.031273 0.053334 0.085723 0.114689 0.143421 0.182484 0.237578 0.296351 98.803619
6 103 0.009351 0.020337 0.030901 0.041128 0.062304 0.101712 0.139449 0.165429 0.196184 0.251569 0.322457 98.659180
6 104 0.014104 0.034177 0.051095 0.057319 0.071395 0.109860 0.153489 0.183405 0.213900 0.275333 0.366093 98.469833
6 105 0.003575 0.006742 0.010825 0.018131 0.034643 0.063312 0.092933 0.119436 0.151741 0.204528 0.270446 99.023697
6 106 0.006162 0.008515 0.011485 0.020669 0.041943 0.070462 0.096855 0.130187 0.179947 0.244689 0.310093 98.878998
6 107 0.010336 0.016664 0.022296 0.034727 0.062222 0.097841 0.126210 0.159116 0.213056 0.288576 0.371063 98.597893
6 108 0.009565 0.015582 0.020105 0.028106 0.045810 0.072647 0.098818 0.129774 0.176795 0.246936 0.330784 98.825081
6 109 0.003110 0.006043 0.009656 0.016164 0.030650 0.053833 0.076346 0.097570 0.127822 0.177819 0.240117 99.160866
6 110 0.008692 0.012164 0.014970 0.023769 0.044871 0.076691 0.105789 0.134839 0.173961 0.232763 0.300675 98.870811
6 111 0.007997 0.017517 0.026093 0.033825 0.050162 0.077829 0.106293 0.136973 0.181725 0.252223 0.342826 98.766541
6 112 0.006409 0.013485 0.020420 0.026625 0.039154 0.062013 0.086429 0.110621 0.141851 0.195369 0.269356 99.028267
6 113 0.004846 0.011490 0.018368 0.024445 0.035733 0.057860 0.082201 0.100619 0.121102 0.161432 0.220803 99.161102
6 114 0.008042 0.013485 0.017668 0.025214 0.041849 0.069697 0.096998 0.121542 0.152518 0.204420 0.272874 98.975693
6 115 0.008399 0.016949 0.024358 0.031118 0.045543 0.070458 0.096678 0.125716 0.165506 0.227399 0.308207 98.879669
6 116 0.011356 0.020171 0.026825 0.034535 0.048285 0.068347 0.086995 0.106280 0.132802 0.176360 0.235650 99.052399
6 117 0.006979 0.013779 0.020701 0.029598 0.044292 0.066395 0.089125 0.111946 0.141057 0.187887 0.252108 99.036133
6 118 0.005098 0.010047 0.015073 0.022131 0.036346 0.061434 0.089719 0.120186 0.159261 0.222586 0.309954 98.948166
6 119 0.005939 0.014375 0.023981 0.030397 0.039277 0.057901 0.081461 0.108079 0.141667 0.199066 0.285939 99.011917
6 120 0.004627 0.008223 0.011597 0.017442 0.029686 0.050127 0.072849 0.098312 0.130574 0.182136 0.253429 99.140999
6 121 0.002907 0.005344 0.008033 0.013283 0.025211 0.045825 0.069743 0.099971 0.144324 0.215183 0.309256 99.060921
6 122 0.003310 0.007871 0.013576 0.019802 0.030637 0.051026 0.077152 0.109627 0.154028 0.227832 0.337045 98.968086
6 123 0.007027 0.013064 0.018157 0.025311 0.040094 0.063591 0.088499 0.119106 0.161632 0.229530 0.321459 98.912521
6 124 0.005109 0.009611 0.014781 0.023327 0.040397 0.067004 0.094438 0.127059 0.173744 0.250137 0.355205 98.839188
6 125 0.006281 0.010334 0.014528 0.022751 0.039372 0.065515 0.093742 0.126878 0.170583 0.242628 0.345715 98.861671
6 126 0.003668 0.008539 0.015151 0.023423 0.039401 0.070714 0.111255 0.157571 0.216009 0.315017 0.460107 98.579147
6 127 0.018069 0.027436 0.035794 0.054897 0.094810 0.143009 0.183485 0.237714 0.319225 0.442866 0.597546 97.845146
6 128 0.007572 0.015877 0.027143 0.046929 0.091628 0.170109 0.263109 0.376906 0.527102 0.756685 1.060098 96.656837
6 129 0.002119 0.005200 0.009941 0.016899 0.030971 0.061132 0.107903 0.176092 0.278479 0.459412 0.739330 98.112526
6 130 0.003174 0.004905 0.007574 0.015346 0.033871 0.061263 0.092766 0.144613 0.233683 0.377863 0.567454 98.457489
6 131 0.010197 0.022529 0.034414 0.053145 0.095470 0.163360 0.233747 0.317871 0.440022 0.642243 0.919877 97.067123
6 132 0.001427 0.003984 0.008594 0.016759 0.038792 0.096830 0.200564 0.356642 0.598145 1.033484 1.710496 95.934280
6 133 0.001018 0.001738 0.002978 0.007058 0.020098 0.045557 0.079931 0.139052 0.248251 0.444810 0.736183 98.273323
6 134 0.004999 0.008527 0.012451 0.021830 0.042164 0.070927 0.103548 0.158558 0.254967 0.419231 0.657289 98.245506
6 135 0.002807 0.010854 0.027457 0.046267 0.082568 0.179089 0.353973 0.586171 0.870071 1.322809 2.008096 94.509842
6 136 0.000936 0.001890 0.003451 0.007089 0.017164 0.044018 0.098786 0.205321 0.410035 0.833596 1.576290 96.801422
6 137 0.001249 0.002126 0.003291 0.006448 0.013837 0.026896 0.044580 0.074445 0.129531 0.235853 0.415105 99.046638
6 138 0.005041 0.011894 0.021626 0.035930 0.061525 0.113730 0.193610 0.315226 0.510582 0.862989 1.425582 96.442261
6 139 0.002762 0.009939 0.024262 0.041974 0.077628 0.186755 0.420766 0.794769 1.354937 2.392674 4.116441 90.577095
6 140 0.001033 0.001978 0.003526 0.007472 0.017530 0.039132 0.076289 0.147259 0.287068 0.565814 1.044386 97.808510
6 141 0.000992 0.002416 0.004773 0.008913 0.017253 0.035830 0.069523 0.129803 0.241838 0.475291 0.916212 98.097160
6 142 0.005517 0.015756 0.034996 0.067060 0.136958 0.302567 0.616763 1.154495 2.049576 3.522411 5.580449 86.513451
6 143 0.001683 0.003409 0.006496 0.014824 0.039097 0.095205 0.198233 0.408102 0.848068 1.680925 2.949621 93.754333
6 144 0.000663 0.001311 0.002416 0.005205 0.012167 0.027860 0.056244 0.109649 0.213778 0.429101 0.808994 98.332611
6 145 0.008734 0.025224 0.050653 0.088208 0.182188 0.407351 0.758736 1.193004 1.779769 2.657365 3.713895 89.134872
6 146 0.035465 0.105257 0.205863 0.317683 0.535443 0.974122 1.548571 2.157340 2.922853 4.059253 5.484425 81.653725
6 147 0.003528 0.007423 0.015518 0.041567 0.132622 0.332141 0.613482 0.993832 1.552671 2.310238 3.071206 90.925774
6 148 0.002893 0.007551 0.016519 0.037916 0.113955 0.329673 0.672143 1.007237 1.347975 1.848800 2.351169 92.264168
6 149 0.219430 0.696226 1.209927 1.455578 1.767013 2.280140 2.654285 2.746126 2.847453 3.142049 3.592734 77.389038
6 150 0.029568 0.086987 0.188554 0.366646 0.800369 1.525929 2.110291 2.327921 2.501129 2.927154 3.453448 83.681999
6 151 0.005290 0.008216 0.012216 0.030022 0.106906 0.312212 0.619842 0.996081 1.444737 1.861433 2.000721 92.602325
6 152 0.106378 0.250512 0.365325 0.523393 0.917260 1.389744 1.532719 1.459480 1.503948 1.741240 2.017416 88.192589
6 153 0.186205 0.867425 1.620196 1.386082 1.182092 1.474501 1.854201 1.934167 1.953211 2.191210 2.595386 82.755318
6 154 0.014319 0.029196 0.048044 0.094794 0.261663 0.674041 1.121325 1.303331 1.367033 1.620429 1.908677 91.557152
6 155 0.011181 0.026891 0.050828 0.095010 0.195722 0.370212 0.568774 0.756294 0.962028 1.198634 1.408816 94.355606
6 156 0.074383 0.120034 0.155801 0.240251 0.423089 0.636595 0.784437 0.934038 1.177646 1.506810 1.834915 92.112007
6 157 0.046665 0.090794 0.138359 0.215837 0.363396 0.551716 0.716650 0.896644 1.171196 1.536705 1.919689 92.352348
6 158 0.011228 0.028081 0.045456 0.063097 0.106843 0.201282 0.316739 0.426971 0.572023 0.814582 1.126924 96.286781
6 159 0.006554 0.013374 0.022509 0.036193 0.062092 0.110920 0.176124 0.255904 0.362703 0.533086 0.768847 97.651688
6 160 0.004630 0.008805 0.014693 0.025468 0.047109 0.085274 0.136308 0.205852 0.306431 0.462870 0.673173 98.029388
6 161 0.011740 0.018420 0.026107 0.045635 0.091556 0.164028 0.240597 0.337092 0.484832 0.712737 1.001998 96.865257
6 162 0.004854 0.009144 0.016502 0.032821 0.069498 0.134488 0.215763 0.320105 0.475053 0.736104 1.094921 96.890747
6 163 0.012257 0.024836 0.039346 0.062654 0.119360 0.245042 0.420106 0.601545 0.793173 1.087222 1.451231 95.143227
6 164 0.009328 0.015977 0.025514 0.048522 0.103329 0.204187 0.336228 0.519076 0.795512 1.246485 1.832670 94.863174
6 165 0.009921 0.019926 0.034619 0.061577 0.123297 0.249740 0.432839 0.671438 0.983760 1.469536 2.085868 93.857483
6 166 0.007556 0.016296 0.028551 0.050269 0.106195 0.242623 0.463634 0.746502 1.110536 1.694352 2.439620 93.093857
6 167 0.005895 0.008587 0.013250 0.029132 0.071027 0.151993 0.269501 0.465106 0.797991 1.384302 2.244684 94.558533
6 168 0.012433 0.019212 0.031022 0.065700 0.153540 0.333320 0.702887 1.512405 2.968657 4.914959 6.695384 82.590485
6 169 0.002559 0.004392 0.007851 0.019453 0.052806 0.118658 0.223208 0.439112 0.936696 2.113568 4.418320 91.663376
6 170 0.001271 0.002762 0.006233 0.016912 0.045816 0.108701 0.212046 0.378750 0.666857 1.373709 2.977014 94.209930
6 171 0.044623 0.054106 0.083451 0.229613 0.710164 2.055505 6.236898 16.425369 23.511112 18.288731 10.127151 22.233276
6 172 0.003357 0.009493 0.021880 0.048339 0.131286 0.386162 1.158055 3.538136 9.449977 17.494162 20.860561 46.898594
6 173 0.000361 0.000693 0.001446 0.004394 0.014553 0.043251 0.091414 0.164996 0.302121 0.781887 2.308567 96.286324
6 174 0.009960 0.024709 0.060962 0.164320 0.464169 1.273959 3.249985 7.172086 12.579882 17.408571 17.808744 39.782650
6 175 0.016807 0.076846 0.202255 0.450194 1.555210 7.293598 21.426182 29.400188 20.237722 9.481400 3.663695 6.195900
6 176 0.003818 0.009479 0.018792 0.036416 0.098688 0.326864 0.861244 1.799064 3.727985 8.932323 17.781761 66.403564
6 177 0.001011 0.002219 0.004768 0.013517 0.043856 0.124392 0.291220 0.686206 1.680407 3.832202 7.135670 86.184532
6 178 0.106059 0.271748 0.594351 1.517576 3.909836 6.720620 8.116121 8.602241 9.329217 10.157072 9.916198 40.758961
6 179 0.016217 0.103745 0.333902 0.618406 1.405160 3.962799 8.516328 11.356369 11.599171 11.566620 11.027082 39.494198
6 180 0.001129 0.002639 0.005857 0.015751 0.054642 0.187134 0.495045 1.104717 2.233592 4.169981 6.589728 85.139786
6 181 0.001806 0.005708 0.014964 0.038688 0.115326 0.299946 0.585505 0.972431 1.560393 2.442026 3.499572 90.463631
6 182 0.036906 0.151539 0.395855 0.700570 1.110326 1.720332 2.309328 2.667172 3.019984 3.685798 4.686850 79.515335
6 183 0.003691 0.009999 0.023145 0.055209 0.160458 0.454190 1.000210 1.822829 3.011976 4.705488 6.555099 82.197708
6 184 0.000813 0.001641 0.002931 0.006180 0.015611 0.040479 0.091131 0.199538 0.445196 0.952741 1.734808 96.508934
6 185 0.002135 0.007214 0.017254 0.031009 0.057014 0.117805 0.216224 0.333380 0.477888 0.719420 1.109048 96.911606
6 186 0.004223 0.010729 0.021900 0.042307 0.087289 0.185069 0.345518 0.574818 0.894448 1.379145 2.050782 94.403770
6 187 0.001096 0.002322 0.004236 0.008680 0.021127 0.053028 0.118844 0.256124 0.543822 1.103721 1.962800 95.924202
6 188 0.001097 0.002738 0.004903 0.007598 0.012094 0.022144 0.040373 0.071177 0.124982 0.237842 0.457529 99.017517
6 189 0.001301 0.002938 0.005425 0.009235 0.015288 0.026232 0.043699 0.069958 0.109539 0.184897 0.325682 99.205811
6 190 0.001397 0.002640 0.004273 0.007638 0.014722 0.028541 0.051877 0.092943 0.164967 0.298947 0.524596 98.807457
6 191 0.001134 0.002196 0.003457 0.005675 0.009838 0.017644 0.030842 0.054859 0.099043 0.185867 0.344619 99.244827
6 192 0.000919 0.001466 0.002117 0.003741 0.006899 0.011297 0.016415 0.024106 0.036828 0.061154 0.104293 99.730766
6 193 0.001286 0.002442 0.003612 0.005492 0.008815 0.014430 0.021806 0.031966 0.047681 0.077369 0.128438 99.656662
6 194 0.000744 0.001745 0.003177 0.005278 0.008680 0.014677 0.024156 0.039245 0.064377 0.112799 0.201605 99.523521
6 195 0.000937 0.001623 0.002266 0.003534 0.005941 0.009658 0.014709 0.022782 0.036246 0.061663 0.106595 99.734047
6 196 0.000750 0.001228 0.001776 0.003147 0.006205 0.010571 0.014696 0.019680 0.027928 0.043754 0.069911 99.800354
6 197 0.001505 0.002651 0.003721 0.005621 0.009302 0.015479 0.023341 0.034155 0.051251 0.082236 0.132134 99.638603
6 198 0.001403 0.003014 0.004456 0.006125 0.009484 0.015960 0.024742 0.036109 0.053692 0.089137 0.153681 99.602196
6 199 0.001373 0.002709 0.003691 0.005148 0.008550 0.014140 0.020137 0.027028 0.037667 0.057817 0.089551 99.732193
6 200 0.001775 0.003321 0.004871 0.007380 0.012488 0.021315 0.031530 0.042585 0.057255 0.083505 0.124237 99.609741
6 201 0.002145 0.005357 0.009469 0.013100 0.017521 0.026534 0.040183 0.057228 0.079931 0.121076 0.192215 99.435242
6 202 0.002524 0.004892 0.007003 0.009722 0.014680 0.023319 0.033793 0.044969 0.058736 0.084230 0.126135 99.589996
6 203 0.003825 0.009375 0.014338 0.017457 0.022429 0.032683 0.045252 0.057567 0.073384 0.104482 0.157159 99.462044
6 204 0.005273 0.010598 0.014068 0.018325 0.028524 0.048510 0.074143 0.104256 0.145284 0.211205 0.300497 99.039314
6 205 0.003340 0.007397 0.011662 0.016933 0.027039 0.045271 0.068813 0.097989 0.142012 0.218578 0.330598 99.030373
6 206 0.003412 0.006381 0.008949 0.013243 0.022505 0.036919 0.052663 0.071337 0.099269 0.143762 0.202426 99.339134
6 207 0.008296 0.014512 0.019941 0.030374 0.052511 0.085054 0.115644 0.144471 0.179577 0.234761 0.307555 98.807304
6 208 0.013017 0.032789 0.052165 0.066407 0.090050 0.133171 0.179989 0.220517 0.268637 0.354568 0.483038 98.105659
6 209 0.003768 0.008478 0.013235 0.019028 0.033397 0.066471 0.114780 0.165868 0.215694 0.279888 0.350456 98.728935
6 210 0.005021 0.010287 0.016119 0.027068 0.056183 0.107779 0.151461 0.172518 0.188695 0.224711 0.269116 98.771042
6 211 0.042559 0.105565 0.134022 0.131203 0.139903 0.163050 0.180567 0.197582 0.230524 0.291346 0.377986 98.005692
6 212 0.014545 0.044522 0.084530 0.108680 0.147361 0.212862 0.256791 0.263659 0.273138 0.324193 0.407151 97.862564
6 213 0.005840 0.011782 0.016887 0.024811 0.048125 0.102699 0.174135 0.230439 0.261833 0.290260 0.308171 98.525017
6 214 0.015886 0.028488 0.036582 0.057031 0.123733 0.216915 0.242508 0.218627 0.206952 0.231869 0.263681 98.357727
6 215 0.037513 0.150382 0.243194 0.190249 0.140544 0.156016 0.189312 0.201892 0.209410 0.252932 0.336773 97.891785
6 216 0.010909 0.037442 0.083993 0.112024 0.140159 0.216003 0.303487 0.319168 0.282139 0.284806 0.329509 97.880363
6 217 0.008649 0.015576 0.021264 0.030731 0.055403 0.107163 0.183769 0.272439 0.337553 0.367150 0.368239 98.232063
6 218 0.012603 0.025976 0.042449 0.070008 0.131793 0.205250 0.241155 0.250660 0.267492 0.301823 0.335432 98.115364
6 219 0.032545 0.060141 0.084762 0.108190 0.140867 0.175402 0.199754 0.222344 0.251280 0.293261 0.343489 98.087967
6 220 0.022756 0.036819 0.046197 0.059940 0.088757 0.128417 0.160766 0.190413 0.227433 0.277126 0.329507 98.431870
6 221 0.012231 0.020929 0.029436 0.042632 0.068300 0.104523 0.138957 0.173683 0.213524 0.260724 0.304945 98.630119
6 222 0.008547 0.015820 0.023991 0.036125 0.059513 0.092161 0.120994 0.145108 0.170344 0.204402 0.239366 98.883629
6 223 0.009896 0.021244 0.031708 0.040345 0.056792 0.081394 0.101583 0.116638 0.135512 0.166529 0.202723 99.035637
6 224 0.004852 0.007728 0.011248 0.017844 0.030449 0.046198 0.060173 0.074653 0.090461 0.110778 0.131272 99.414345
6 225 0.003537 0.005507 0.007598 0.011779 0.020071 0.029947 0.038825 0.050044 0.064730 0.082750 0.099635 99.585579
6 226 0.003164 0.004471 0.006087 0.010030 0.017739 0.025665 0.032078 0.040734 0.051945 0.065394 0.077662 99.665031
6 227 0.003365 0.005281 0.007307 0.011232 0.018786 0.026695 0.032671 0.039821 0.049195 0.061470 0.073416 99.670761
6 228 0.002630 0.004389 0.006225 0.009411 0.015546 0.022437 0.028143 0.034897 0.043373 0.054600 0.065633 99.712715
6 229 0.003276 0.004243 0.005493 0.009004 0.016051 0.023068 0.028381 0.035711 0.045096 0.056646 0.067331 99.705696
6 230 0.002641 0.004706 0.006759 0.010003 0.016421 0.023899 0.029929 0.036815 0.045878 0.058401 0.070930 99.693611
6 231 0.003266 0.004474 0.005638 0.008600 0.014792 0.021817 0.027562 0.034643 0.043470 0.055134 0.066745 99.713860
6 232 0.002533 0.004144 0.005861 0.009003 0.015148 0.021976 0.027543 0.034381 0.043363 0.055347 0.067220 99.713478
6 233 0.003068 0.004426 0.005669 0.008609 0.014849 0.021775 0.027177 0.033932 0.042903 0.054929 0.066848 99.715820
6 234 0.002013 0.003428 0.004953 0.007639 0.013040 0.019455 0.024902 0.031437 0.040051 0.051901 0.063921 99.737259
6 235 0.002349 0.003234 0.004319 0.007193 0.013269 0.019611 0.024601 0.031498 0.040797 0.052332 0.063161 99.737633
6 236 0.002002 0.003402 0.004938 0.007705 0.013462 0.020221 0.025898 0.032714 0.041944 0.054311 0.066736 99.726662
6 237 0.002684 0.003657 0.004932 0.008275 0.015332 0.022973 0.029412 0.038313 0.050484 0.065462 0.079736 99.678741
6 238 0.002909 0.004869 0.006976 0.010770 0.018705 0.028625 0.037241 0.047168 0.060924 0.080053 0.100375 99.601387
6 239 0.004780 0.007610 0.010328 0.015295 0.025634 0.038811 0.050424 0.064073 0.083481 0.110246 0.139026 99.450287
6 240 0.004384 0.006879 0.009930 0.016102 0.029316 0.047769 0.065069 0.083238 0.105962 0.137511 0.171790 99.322052
6 241 0.008907 0.017681 0.025692 0.033716 0.049243 0.074344 0.098789 0.121769 0.152034 0.199838 0.259903 98.958084
6 242 0.013192 0.022692 0.032555 0.046331 0.069885 0.101679 0.130742 0.160418 0.199096 0.256459 0.326419 98.640533
6 243 0.027676 0.037396 0.044217 0.060866 0.093937 0.136171 0.171516 0.212552 0.271648 0.352843 0.441525 98.149651
6 244 0.013073 0.024243 0.036413 0.054077 0.089716 0.148562 0.204872 0.250658 0.304861 0.394505 0.504249 97.974762
6 245 0.027625 0.065267 0.104538 0.125997 0.154655 0.224474 0.306649 0.373965 0.444030 0.562692 0.727061 96.883049
6 246 0.019122 0.033034 0.047757 0.072235 0.121998 0.207365 0.291801 0.358431 0.426452 0.541786 0.685252 97.194763
6 247 0.022994 0.055772 0.092986 0.122047 0.173514 0.283549 0.408715 0.505271 0.601753 0.764990 0.980423 95.987991
6 248 0.020462 0.043364 0.066200 0.091447 0.145165 0.251196 0.368140 0.465375 0.571381 0.738180 0.934826 96.304260
6 249 0.025902 0.043029 0.058557 0.088189 0.156567 0.269744 0.379288 0.480752 0.609252 0.802632 1.013313 96.072777
6 250 0.028356 0.078825 0.144762 0.196263 0.280254 0.445970 0.617819 0.726641 0.829490 1.013628 1.247350 94.390640
6 251 0.025743 0.077425 0.144275 0.189775 0.272228 0.458517 0.671163 0.810188 0.926456 1.136562 1.412109 93.875557
6 252 0.022027 0.043695 0.063540 0.094992 0.183673 0.363536 0.555105 0.705020 0.871734 1.141272 1.427416 94.527992
6 253 0.033225 0.092175 0.144374 0.178354 0.282247 0.515080 0.751112 0.885857 1.027264 1.293565 1.586800 93.209946
6 254 0.034977 0.106999 0.202200 0.273381 0.411442 0.719862 1.050037 1.209766 1.295293 1.502880 1.774127 91.419029
6 255 0.036603 0.126202 0.267470 0.362002 0.490098 0.757478 1.043671 1.199516 1.314723 1.537355 1.833529 91.031357
6 256 0.043175 0.112586 0.172238 0.210458 0.330404 0.623192 0.944089 1.113069 1.234703 1.494398 1.799352 91.922340
6 257 0.029135 0.093328 0.179493 0.245626 0.387188 0.715609 1.094780 1.308490 1.437253 1.670009 1.930886 90.908203
6 258 0.042417 0.138211 0.274576 0.373462 0.534768 0.879531 1.241191 1.390724 1.430378 1.573284 1.777938 90.343521
6 259 0.041424 0.137140 0.277860 0.365079 0.491605 0.778407 1.092042 1.247604 1.329623 1.518050 1.780813 90.940353
6 260 0.027928 0.084039 0.158226 0.215837 0.337750 0.619865 0.950514 1.154482 1.300286 1.548130 1.839400 91.763542
6 261 0.035136 0.081193 0.131601 0.201011 0.379163 0.719052 1.046421 1.240786 1.407435 1.657438 1.886848 91.213921
6 262 0.053810 0.149782 0.260403 0.345730 0.496414 0.753701 0.968426 1.072012 1.170889 1.344544 1.538759 91.845535
6 263 0.089730 0.172386 0.219408 0.264706 0.386517 0.590055 0.747205 0.842538 0.975747 1.201510 1.450349 93.059853
6 264 0.045614 0.095097 0.136019 0.175235 0.273345 0.454092 0.620552 0.744122 0.904646 1.159360 1.441738 93.950180
6 265 0.065134 0.103880 0.129187 0.180284 0.304716 0.484732 0.619065 0.726134 0.876081 1.090904 1.290566 94.129318
6 266 0.054354 0.090398 0.112846 0.151222 0.240790 0.380235 0.494633 0.579773 0.684993 0.842075 1.000565 95.368118
6 267 0.036230 0.095295 0.158749 0.188503 0.231090 0.346317 0.479776 0.562537 0.621727 0.742790 0.922843 95.614151
6 268 0.030667 0.078409 0.130612 0.156433 0.193072 0.288831 0.402592 0.484119 0.552831 0.676027 0.852378 96.154030
6 269 0.026623 0.054313 0.079194 0.104394 0.156199 0.247181 0.332392 0.392939 0.458482 0.566703 0.695827 96.885750
6 270 0.023350 0.042285 0.056935 0.076959 0.121805 0.190987 0.250552 0.302591 0.372542 0.472383 0.578130 97.511475
6 271 0.016246 0.027326 0.038423 0.058168 0.099175 0.158321 0.208731 0.251550 0.302145 0.377209 0.458645 98.004066
6 272 0.026172 0.062424 0.092757 0.102925 0.118198 0.156437 0.196969 0.232221 0.276390 0.350652 0.452058 97.932800
6 273 0.005377 0.010895 0.018583 0.029865 0.051879 0.090122 0.131327 0.163304 0.188700 0.232504 0.289408 98.788040
6 274 0.016985 0.035247 0.047682 0.055134 0.071351 0.101619 0.131641 0.159320 0.193885 0.247409 0.313519 98.626205
6 275 0.005371 0.009871 0.015597 0.025125 0.045460 0.078932 0.111741 0.137258 0.160059 0.196961 0.238932 98.974693
6 276 0.012694 0.028358 0.043568 0.053373 0.067373 0.091845 0.117019 0.139489 0.164056 0.202888 0.252897 98.826439
6 277 0.019977 0.028488 0.032589 0.041624 0.061243 0.085183 0.102656 0.121306 0.146596 0.182087 0.219602 98.958656
6 278 0.003296 0.005909 0.009293 0.015158 0.027489 0.043847 0.057722 0.071356 0.088744 0.113985 0.140047 99.423149
6 279 0.008258 0.010663 0.012537 0.018032 0.029442 0.041723 0.051300 0.064323 0.082628 0.105846 0.128509 99.446739
6 280 0.002752 0.004550 0.006513 0.009929 0.016821 0.025445 0.032964 0.041480 0.052598 0.068394 0.085311 99.653236
6 281 0.002548 0.003963 0.005406 0.008126 0.013653 0.020376 0.026424 0.033818 0.043438 0.056465 0.070114 99.715675
6 282 0.002865 0.004009 0.005117 0.007731 0.013076 0.018995 0.023926 0.030427 0.039202 0.050797 0.062527 99.741325
6 283 0.002059 0.003169 0.004378 0.006743 0.011554 0.017206 0.022198 0.028298 0.036140 0.046627 0.057244 99.764381
6 284 0.003201 0.004563 0.005774 0.008394 0.013539 0.019182 0.023924 0.029900 0.037679 0.048046 0.058833 99.746964
6 285 0.002938 0.005316 0.007327 0.009677 0.014460 0.020959 0.026582 0.031889 0.038473 0.048856 0.060646 99.732880
6 286 0.002816 0.004127 0.005526 0.008378 0.013944 0.020147 0.025428 0.031699 0.039401 0.049373 0.059305 99.739853
6 287 0.002638 0.003806 0.005103 0.008029 0.014038 0.020581 0.025904 0.032633 0.041650 0.052986 0.063806 99.728828
6 288 0.003583 0.005396 0.007253 0.010962 0.018237 0.026260 0.032828 0.040903 0.051900 0.066200 0.080646 99.655830
6 289 0.003567 0.005540 0.007683 0.011803 0.020002 0.029707 0.038076 0.047992 0.061350 0.078931 0.097049 99.598297
6 290 0.006157 0.009457 0.012781 0.018859 0.030288 0.043966 0.056044 0.070156 0.088600 0.112657 0.138163 99.412872
6 291 0.007351 0.011074 0.014910 0.022220 0.036254 0.052804 0.066045 0.081081 0.102094 0.130636 0.160188 99.315346
6 292 0.012443 0.018048 0.022458 0.031376 0.049102 0.071453 0.089631 0.108729 0.134385 0.170116 0.208318 99.083939
6 293 0.010066 0.019383 0.025357 0.031376 0.045832 0.070104 0.092026 0.110323 0.134359 0.174639 0.223775 99.062759
6 294 0.004731 0.010345 0.017285 0.024685 0.036949 0.059676 0.086242 0.109494 0.132981 0.173678 0.229049 99.114891
6 295 0.005285 0.010812 0.016416 0.023479 0.037802 0.062522 0.089667 0.116698 0.151280 0.204468 0.268676 99.012901
6 296 0.003861 0.006964 0.010893 0.018172 0.033870 0.059659 0.087076 0.115418 0.151957 0.207357 0.272025 99.032745
6 297 0.008881 0.017646 0.025478 0.034508 0.052105 0.081791 0.112111 0.140995 0.178839 0.240047 0.317109 98.790482
6 298 0.007673 0.012740 0.019021 0.031713 0.056505 0.089545 0.118897 0.149722 0.190927 0.251490 0.321688 98.750076
6 299 0.023979 0.028914 0.034930 0.056417 0.097266 0.136819 0.163934 0.198384 0.247786 0.308699 0.367149 98.335716
6 300 0.012160 0.030274 0.048989 0.061892 0.086620 0.130245 0.171786 0.200814 0.235863 0.294113 0.363638 98.363609
6 301 0.018516 0.024058 0.029488 0.045362 0.078389 0.119076 0.152318 0.186883 0.229607 0.286647 0.346502 98.483154
6 302 0.005971 0.011758 0.019682 0.032898 0.059859 0.098243 0.133072 0.165341 0.205679 0.262643 0.324522 98.680336
6 303 0.017239 0.028684 0.036789 0.049436 0.075391 0.113833 0.149189 0.183825 0.227624 0.290296 0.359569 98.468117
6 304 0.014266 0.028671 0.042320 0.057698 0.084301 0.122972 0.156496 0.183723 0.216886 0.270654 0.336302 98.485718
6 305 0.013375 0.031535 0.051571 0.065842 0.083749 0.117665 0.154643 0.183716 0.213860 0.265206 0.334688 98.484154
6 306 0.007400 0.015505 0.025252 0.037346 0.061466 0.106651 0.157625 0.198157 0.234286 0.292669 0.364485 98.499153
6 307 0.014113 0.030529 0.047628 0.062546 0.085409 0.123388 0.161727 0.195490 0.236365 0.300423 0.380599 98.361786
6 308 0.011746 0.020535 0.029314 0.042768 0.068737 0.106228 0.141089 0.174889 0.217336 0.277664 0.344999 98.564697
6 309 0.008829 0.015719 0.023250 0.035026 0.057606 0.089542 0.120308 0.152490 0.194546 0.252054 0.315238 98.735390
6 310 0.008007 0.013577 0.019849 0.031360 0.055563 0.091794 0.126894 0.162572 0.207039 0.267305 0.330770 98.685272
6 311 0.008499 0.015231 0.022600 0.034216 0.057170 0.092045 0.126326 0.158613 0.195717 0.249007 0.308792 98.731781
6 312 0.016637 0.034346 0.048120 0.056219 0.070931 0.100406 0.130993 0.157934 0.190211 0.242754 0.312364 98.639084
6 313 0.009349 0.017419 0.025813 0.036469 0.055780 0.085227 0.113341 0.137390 0.163606 0.205115 0.255139 98.895348
6 314 0.015054 0.027862 0.037957 0.048242 0.066718 0.094187 0.119849 0.144968 0.177603 0.226332 0.284763 98.756462
6 315 0.005929 0.013516 0.021997 0.030247 0.045648 0.075145 0.109788 0.140112 0.168453 0.211280 0.266114 98.911766
6 316 0.007543 0.013962 0.022154 0.036088 0.061902 0.092551 0.114356 0.131401 0.152442 0.184711 0.219529 98.963364
6 317 0.040561 0.058845 0.059945 0.066357 0.084980 0.107907 0.123384 0.141122 0.168781 0.208368 0.251569 98.688179
6 318 0.009681 0.017666 0.025180 0.037506 0.063315 0.093008 0.109171 0.119433 0.136696 0.166738 0.198057 99.023552
6 319 0.003973 0.006990 0.010599 0.018063 0.036654 0.067898 0.098563 0.124031 0.148134 0.181608 0.214625 99.088860
6 320 0.008482 0.018589 0.026325 0.033226 0.049895 0.078159 0.101673 0.116239 0.133247 0.166167 0.207978 99.060020
6 321 0.014188 0.034164 0.052600 0.057692 0.062504 0.078354 0.096498 0.110955 0.126953 0.155994 0.197093 99.013008
6 322 0.007124 0.012543 0.016616 0.023258 0.039578 0.065785 0.088047 0.102865 0.118076 0.144316 0.172979 99.208817
6 323 0.004976 0.008663 0.011751 0.017357 0.031095 0.054341 0.077171 0.097471 0.119563 0.150960 0.184702 99.241951
6 324 0.007116 0.014931 0.022075 0.029312 0.042829 0.062066 0.079124 0.095655 0.117947 0.153178 0.195985 99.179779
6 325 0.019993 0.030139 0.033866 0.039888 0.054058 0.072955 0.087226 0.102031 0.123208 0.154756 0.190911 99.090973
6 326 0.005823 0.009190 0.012327 0.019526 0.036529 0.058386 0.073716 0.087017 0.105845 0.134535 0.162882 99.294228
6 327 0.005901 0.011197 0.016378 0.023167 0.036196 0.056388 0.075398 0.092172 0.111803 0.143843 0.183457 99.244102
6 328 0.010677 0.019654 0.025969 0.032201 0.044072 0.061578 0.077681 0.094436 0.116649 0.150208 0.191965 99.174911
6 329 0.006898 0.012813 0.018990 0.027222 0.042380 0.063762 0.082948 0.101086 0.123567 0.156022 0.192631 99.171677
6 330 0.006836 0.010289 0.013089 0.019165 0.032687 0.050659 0.066149 0.083244 0.106617 0.137628 0.169399 99.304237
6 331 0.006065 0.010083 0.014680 0.022341 0.036658 0.054793 0.070607 0.087664 0.110778 0.143636 0.181035 99.261658
6 332 0.010633 0.014643 0.017569 0.024146 0.036745 0.051907 0.065759 0.083080 0.106724 0.138030 0.172845 99.277916
6 333 0.006425 0.010327 0.014225 0.020717 0.033004 0.048753 0.062743 0.077795 0.098212 0.127608 0.160601 99.339592
6 334 0.005863 0.010104 0.014106 0.019918 0.031310 0.047833 0.063592 0.079831 0.101199 0.134317 0.174985 99.316940
6 335 0.005786 0.010884 0.015625 0.021282 0.031607 0.047611 0.063734 0.079268 0.097567 0.126352 0.161890 99.338394
6 336 0.002493 0.004458 0.006609 0.010250 0.018577 0.033226 0.049965 0.067268 0.087436 0.118244 0.155520 99.445953
6 337 0.003957 0.008852 0.014255 0.019330 0.027094 0.039385 0.052600 0.066280 0.083383 0.110647 0.146941 99.427277
6 338 0.001190 0.002374 0.003746 0.005822 0.010491 0.019303 0.030382 0.042942 0.058801 0.085168 0.120073 99.619713
6 339 0.001980 0.002999 0.004333 0.007503 0.014022 0.022916 0.032598 0.046106 0.065432 0.092679 0.124954 99.584480
6 340 0.000973 0.001512 0.002219 0.004047 0.008430 0.015046 0.022233 0.032544 0.049275 0.075509 0.108162 99.680046
6 341 0.001830 0.002901 0.004065 0.006617 0.012216 0.020603 0.029581 0.041494 0.059575 0.087788 0.123574 99.609756
6 342 0.002878 0.004724 0.006631 0.010369 0.018163 0.029298 0.040932 0.056098 0.078339 0.110426 0.149054 99.493095
6 343 0.002389 0.003771 0.005531 0.009394 0.017258 0.027999 0.039256 0.053870 0.073889 0.102273 0.136256 99.528114
6 344 0.001333 0.002563 0.004032 0.006462 0.011965 0.021986 0.034345 0.049251 0.069848 0.103482 0.147612 99.547119
6 345 0.006278 0.009671 0.013330 0.020838 0.034572 0.050204 0.063853 0.081112 0.104786 0.137085 0.173818 99.304451
6 346 0.007940 0.012912 0.017445 0.024681 0.037975 0.055861 0.073680 0.095831 0.126252 0.168781 0.219714 99.158928
6 347 0.010768 0.016882 0.021594 0.030762 0.049940 0.072567 0.089307 0.108430 0.136815 0.177121 0.220357 99.065460
6 348 0.007789 0.012880 0.016070 0.021805 0.034586 0.053396 0.071027 0.090033 0.115618 0.154504 0.201369 99.220924
6 349 0.001866 0.003973 0.006604 0.010644 0.020603 0.039126 0.058848 0.075980 0.095424 0.129836 0.174949 99.382141
6 350 0.008976 0.019374 0.028006 0.033830 0.044165 0.063040 0.082778 0.101286 0.123494 0.161264 0.213156 99.120628
6 351 0.011660 0.021746 0.028068 0.035107 0.049595 0.070973 0.089779 0.107773 0.131042 0.169118 0.216742 99.068398
6 352 0.004998 0.007903 0.009693 0.013700 0.024393 0.042457 0.059881 0.076976 0.099997 0.138728 0.185662 99.335617
6 353 0.003005 0.006396 0.010438 0.015892 0.025930 0.041207 0.057326 0.075080 0.098138 0.134044 0.181028 99.351517
6 354 0.007223 0.011658 0.015522 0.023394 0.040506 0.064091 0.084617 0.106135 0.134147 0.176530 0.226343 99.109833
6 355 0.008698 0.019251 0.027538 0.033386 0.045027 0.067393 0.090565 0.112028 0.139784 0.189148 0.257273 99.009911
6 356 0.001527 0.003136 0.005367 0.009217 0.017897 0.034126 0.053873 0.074184 0.096882 0.134863 0.186592 99.382332
6 357 0.004113 0.007043 0.009656 0.014614 0.025287 0.041411 0.058113 0.078368 0.106293 0.148003 0.198459 99.308640
6 358 0.009092 0.014493 0.019718 0.029799 0.049396 0.073967 0.094537 0.118069 0.152486 0.202769 0.260205 98.975471
6 359 0.012644 0.018269 0.021890 0.030187 0.048226 0.072123 0.093101 0.118719 0.157072 0.211801 0.273198 98.942772
6 360 0.005230 0.007666 0.010606 0.017619 0.031394 0.047421 0.060907 0.078599 0.104954 0.142160 0.184374 99.309067
6 361 0.003061 0.006230 0.009648 0.013906 0.021916 0.036202 0.053084 0.071740 0.095676 0.134868 0.188599 99.365074
6 362 0.004968 0.008679 0.012098 0.017296 0.027483 0.043371 0.059731 0.077450 0.099735 0.132858 0.172161 99.344177
6 363 0.004454 0.007345 0.010362 0.016189 0.027739 0.044193 0.059942 0.076797 0.098305 0.131477 0.172107 99.351089
6 364 0.003060 0.006320 0.009866 0.014206 0.022798 0.038040 0.054827 0.070921 0.090399 0.122900 0.164524 99.402145
6 365 0.006259 0.009092 0.011709 0.018124 0.031081 0.047555 0.061584 0.077343 0.098745 0.130729 0.167863 99.339920
6 366 0.004647 0.010154 0.016363 0.021832 0.029723 0.043974 0.060332 0.074331 0.087973 0.112056 0.146789 99.391823
6 367 0.008201 0.015456 0.022300 0.029748 0.041275 0.058731 0.076634 0.094692 0.116680 0.150455 0.193220 99.192612
6 368 0.007409 0.012489 0.016415 0.022204 0.034148 0.053000 0.071581 0.090099 0.112889 0.147937 0.190876 99.240952
6 369 0.006166 0.010813 0.015686 0.022854 0.035486 0.053493 0.070709 0.088146 0.109482 0.140978 0.178248 99.267937
6 370 0.006517 0.011300 0.014961 0.019838 0.029351 0.042589 0.055607 0.069511 0.086387 0.110368 0.138067 99.415504
6 371 0.006562 0.012858 0.019383 0.025822 0.035305 0.051881 0.069251 0.084497 0.100539 0.129410 0.169745 99.294746
7 8 0.000000 0.000000 0.000000 0.000000 0.000000 0.000000 0.000000 0.000000 0.000000 0.000000 0.000000 0.000000
7 9 2.748536 20.382299 22.009623 35.131001 9.379952 4.648624 2.982942 1.736662 0.604071 0.245083 0.082412 0.048793
7 10 7.632898 47.480003 20.558870 10.618948 3.987815 3.983259 3.100461 1.635934 0.586963 0.269341 0.099077 0.046428
7 11 2.119016 23.223820 24.303787 19.960545 9.128965 8.066766 5.848302 3.501060 1.842929 1.231297 0.564903 0.208608
7 12 0.429720 1.763719 1.351612 4.729851 13.967127 34.483673 24.626871 10.963128 4.017545 2.160321 0.888773 0.617662
7 13 0.009132 0.018951 0.039082 0.106158 0.303008 1.081319 5.538097 9.782623 19.539816 23.018248 24.297752 16.265816
7 14 0.006979 0.015462 0.027615 0.065971 0.139033 0.337885 1.069235 1.474830 3.077260 5.873903 15.205741 72.706085
7 15 0.001638 0.003148 0.005460 0.014231 0.032641 0.077410 0.244496 0.348115 0.775525 1.678463 5.134359 91.684517
7 16 0.011319 0.019559 0.038235 0.176235 1.077731 4.479766 14.859247 16.735338 24.258402 19.508070 12.097866 6.738236
7 17 0.011783 0.024922 0.046804 0.154147 0.685323 3.692791 21.287912 28.751247 26.588980 11.563069 4.702643 2.490376
7 18 0.000338 0.000847 0.001747 0.005011 0.016235 0.056105 0.219212 0.341091 0.914538 2.581402 10.496543 85.366928
7 19 0.000515 0.000974 0.002039 0.007068 0.025063 0.069213 0.155962 0.409291 1.344986 4.821848 14.074397 79.088638
7 20 0.008313 0.014407 0.027564 0.119654 0.788013 5.015590 19.069967 34.702362 25.843473 9.814550 2.728006 1.868101
7 21 0.001002 0.002499 0.005444 0.015760 0.066288 0.323661 1.385186 4.939531 14.017866 25.297243 25.490761 28.454760
7 22 0.000081 0.000153 0.000328 0.001205 0.003958 0.010026 0.019423 0.035058 0.064849 0.178409 0.628903 99.057610
7 23 0.000445 0.000872 0.001722 0.004981 0.016137 0.048315 0.130549 0.395821 1.364857 4.715563 13.211395 80.109337
7 24 0.002005 0.005945 0.010844 0.022810 0.089315 0.555946 2.771694 8.634593 17.072123 22.562784 19.387346 28.884596
7 25 0.000158 0.000273 0.000579 0.001895 0.005878 0.016231 0.041197 0.112607 0.315914 0.923530 2.528117 96.053619
7 26 0.000093 0.000132 0.000225 0.000627 0.001649 0.003971 0.008599 0.018227 0.036492 0.082635 0.200235 99.647110
7 27 0.000397 0.000678 0.001301 0.003597 0.009741 0.023220 0.050380 0.119454 0.308916 0.821747 2.054721 96.605850
7 28 0.000339 0.000757 0.001445 0.003188 0.008158 0.025409 0.074764 0.192439 0.440590 0.974116 1.923061 96.355728
7 29 0.000549 0.000795 0.001311 0.003089 0.007120 0.015494 0.031365 0.060531 0.108245 0.199680 0.365178 99.206642
7 30 0.000561 0.000806 0.001252 0.002846 0.006424 0.012423 0.021634 0.039169 0.074456 0.151562 0.308186 99.380684
7 31 0.000177 0.000299 0.000565 0.001378 0.003375 0.007344 0.014397 0.028705 0.056446 0.113075 0.221325 99.552910
7 32 0.000362 0.000505 0.000821 0.001952 0.004797 0.009339 0.015358 0.026128 0.046549 0.086004 0.153166 99.655022
7 33 0.000502 0.000972 0.001762 0.003591 0.008123 0.017365 0.030216 0.044728 0.062007 0.092475 0.138994 99.599266
7 34 0.000504 0.000896 0.001530 0.003212 0.007886 0.018341 0.033310 0.049843 0.068570 0.103310 0.158437 99.554161
7 35 0.000449 0.000772 0.001342 0.002845 0.006486 0.013582 0.024009 0.038156 0.056846 0.087114 0.131301 99.637100
7 36 0.000794 0.001265 0.002098 0.004350 0.009329 0.016802 0.025237 0.036134 0.051853 0.077457 0.113425 99.661255
7 37 0.001382 0.002449 0.004126 0.007998 0.016023 0.026936 0.037151 0.048486 0.064896 0.092307 0.130203 99.568039
7 38 0.001520 0.002528 0.004049 0.007910 0.016964 0.031002 0.044737 0.057230 0.071560 0.093888 0.122075 99.546539
7 39 0.001299 0.002076 0.003273 0.006193 0.012428 0.021849 0.032188 0.044073 0.058928 0.080256 0.105951 99.631485
7 40 0.001785 0.003564 0.005505 0.008824 0.016493 0.029640 0.041936 0.050376 0.059721 0.078402 0.103300 99.600449
7 41 0.001677 0.003192 0.005040 0.008678 0.017291 0.032503 0.047961 0.058871 0.067561 0.082591 0.101297 99.573341
7 42 0.002771 0.004556 0.006773 0.011543 0.020405 0.030792 0.038850 0.046632 0.056760 0.072775 0.092500 99.615639
7 43 0.002011 0.003088 0.004588 0.008304 0.015541 0.023537 0.030259 0.038653 0.050481 0.066047 0.082363 99.675133
7 44 0.003592 0.005173 0.006922 0.011632 0.021082 0.030802 0.036719 0.042715 0.051557 0.064985 0.079760 99.645058
7 45 0.003288 0.005009 0.006881 0.011060 0.018548 0.026240 0.031959 0.038824 0.048820 0.062599 0.077391 99.669380
7 46 0.001557 0.002732 0.004234 0.006991 0.012326 0.020004 0.027977 0.036009 0.044869 0.057085 0.071104 99.715111
7 47 0.001864 0.003021 0.004546 0.007998 0.014815 0.022590 0.028608 0.034905 0.043323 0.054619 0.066543 99.717171
7 48 0.003506 0.005154 0.007086 0.012241 0.022529 0.032391 0.037487 0.042293 0.050123 0.062604 0.076950 99.647644
7 49 0.001985 0.003597 0.006026 0.011061 0.020302 0.030708 0.038931 0.046753 0.056627 0.069587 0.083666 99.630753
7 50 0.002129 0.003149 0.004436 0.007978 0.015538 0.024567 0.032411 0.042317 0.056622 0.074713 0.092174 99.643967
7 51 0.001377 0.002287 0.003342 0.005907 0.012297 0.022603 0.033411 0.044614 0.057768 0.075785 0.095698 99.644905
7 52 0.001146 0.001875 0.003025 0.006126 0.013549 0.024785 0.037286 0.053050 0.074079 0.100598 0.128681 99.555794
7 53 0.001027 0.001761 0.003023 0.006381 0.014148 0.025079 0.036449 0.049883 0.067250 0.088082 0.109858 99.597061
7 54 0.000963 0.001760 0.002856 0.005245 0.010595 0.018622 0.027401 0.038582 0.055617 0.082030 0.113525 99.642799
7 55 0.000710 0.001052 0.001547 0.003118 0.007544 0.015576 0.026366 0.042394 0.066595 0.100218 0.134381 99.600502
7 56 0.002831 0.004426 0.007303 0.016221 0.036313 0.054339 0.063133 0.072565 0.086178 0.104726 0.125909 99.426056
7 57 0.003530 0.005188 0.007524 0.013848 0.026778 0.040250 0.049864 0.061194 0.076619 0.094279 0.111349 99.509583
7 58 0.002768 0.003786 0.005526 0.010887 0.022021 0.033488 0.042865 0.056856 0.078117 0.103162 0.125791 99.514732
7 59 0.001821 0.003449 0.005499 0.009340 0.018434 0.034403 0.052411 0.070027 0.089824 0.119423 0.153217 99.442154
7 60 0.002866 0.004332 0.006785 0.014408 0.032384 0.052626 0.066991 0.084638 0.110475 0.142343 0.170891 99.311264
7 61 0.005633 0.010303 0.015739 0.027172 0.052934 0.088563 0.114466 0.130409 0.147472 0.178209 0.214235 99.014870
7 62 0.003981 0.005949 0.008834 0.017462 0.036855 0.059601 0.078247 0.102100 0.135627 0.175492 0.209993 99.165855
7 63 0.001011 0.001732 0.002871 0.005732 0.012432 0.023157 0.036537 0.056302 0.086819 0.131261 0.182384 99.459763
7 64 0.000707 0.001185 0.001921 0.004158 0.010855 0.024478 0.043614 0.070850 0.110598 0.168420 0.231717 99.331490
7 65 0.004529 0.009256 0.015808 0.027760 0.050705 0.081055 0.106492 0.129287 0.158240 0.204049 0.259935 98.952881
7 66 0.001265 0.002354 0.004169 0.008291 0.017555 0.031722 0.047672 0.067181 0.092173 0.127043 0.166372 99.434204
7 67 0.000909 0.001453 0.002241 0.004346 0.009358 0.017453 0.027585 0.042828 0.067399 0.106292 0.156668 99.563469
7 68 0.001971 0.002603 0.003638 0.007452 0.017378 0.032176 0.048515 0.072435 0.109805 0.163995 0.225940 99.314095
7 69 0.003433 0.006793 0.011368 0.019872 0.036533 0.058727 0.079531 0.102051 0.132710 0.176951 0.229627 99.142403
7 70 0.002346 0.003438 0.005252 0.010341 0.021215 0.035320 0.050865 0.074697 0.110518 0.158091 0.211079 99.316841
7 71 0.002636 0.004597 0.006964 0.011804 0.022311 0.038503 0.056801 0.081034 0.117864 0.173621 0.242256 99.241608
7 72 0.005138 0.008356 0.012067 0.020000 0.035769 0.057059 0.079283 0.109197 0.152749 0.213228 0.283796 99.023361
7 73 0.003596 0.005715 0.008860 0.016127 0.030811 0.051466 0.074681 0.106707 0.151547 0.213329 0.285641 99.051521
7 74 0.004055 0.006457 0.009879 0.018220 0.036368 0.062755 0.090314 0.124467 0.170801 0.235950 0.310405 98.930328
7 75 0.007218 0.014303 0.021431 0.031983 0.054886 0.091911 0.127880 0.160300 0.201485 0.268035 0.347786 98.672775
7 76 0.006894 0.011298 0.017873 0.032907 0.062365 0.098386 0.131225 0.172373 0.229772 0.306964 0.392924 98.537018
7 77 0.009033 0.010149 0.014268 0.030643 0.063755 0.092754 0.114513 0.155634 0.224449 0.312079 0.403825 98.568901
7 78 0.003604 0.005128 0.007852 0.017392 0.041877 0.075959 0.108691 0.154753 0.226050 0.321153 0.420163 98.617378
7 79 0.001867 0.002892 0.004726 0.010383 0.024686 0.047135 0.072289 0.108643 0.166944 0.255000 0.361638 98.943802
7 80 0.001539 0.002783 0.005117 0.010946 0.023747 0.042691 0.063977 0.093451 0.137995 0.207281 0.296959 99.113518
7 81 0.000997 0.002082 0.003365 0.006065 0.014984 0.037914 0.071597 0.111220 0.165647 0.258380 0.373713 98.954033
7 82 0.000711 0.001135 0.001950 0.004502 0.011760 0.026885 0.050246 0.087105 0.145104 0.239310 0.364973 99.066315
7 83 0.001264 0.002275 0.004131 0.008824 0.020027 0.038724 0.061627 0.092125 0.136459 0.203217 0.288896 99.142433
7 84 0.003004 0.005177 0.008260 0.015566 0.032469 0.056679 0.080158 0.111238 0.161635 0.239964 0.337595 98.948250
7 85 0.001619 0.002153 0.003239 0.007334 0.019141 0.038413 0.061019 0.098351 0.166263 0.269943 0.389827 98.942696
7 86 0.001769 0.003018 0.005115 0.010724 0.026060 0.055570 0.094528 0.144642 0.213148 0.307302 0.410594 98.727531
7 87 0.002091 0.003910 0.007012 0.014289 0.031697 0.059787 0.090718 0.127849 0.180487 0.259034 0.353234 98.869888
7 88 0.004490 0.007205 0.011280 0.021571 0.045087 0.079468 0.114290 0.156450 0.215150 0.299755 0.399339 98.645920
7 89 0.006244 0.009997 0.015920 0.030957 0.065654 0.120249 0.177613 0.234906 0.297717 0.380005 0.468871 98.191864
7 90 0.009760 0.017590 0.025854 0.041186 0.076075 0.132025 0.184439 0.227884 0.280376 0.363805 0.458060 98.182938
7 91 0.005523 0.009730 0.016155 0.029711 0.058879 0.103889 0.150101 0.196988 0.255191 0.342150 0.443846 98.387840
7 92 0.011017 0.020007 0.028495 0.043057 0.078582 0.142157 0.206349 0.255031 0.304261 0.381211 0.465257 98.064575
7 93 0.019243 0.029001 0.039720 0.062653 0.104617 0.157055 0.199949 0.239400 0.287451 0.357765 0.438084 98.065063
7 94 0.008501 0.014797 0.023730 0.040571 0.071555 0.111879 0.150357 0.191494 0.242956 0.310538 0.384627 98.448990
7 95 0.014914 0.018535 0.023999 0.041076 0.073138 0.106685 0.134518 0.172534 0.225886 0.289280 0.352230 98.547203
7 96 0.011670 0.016952 0.023697 0.039248 0.068037 0.100071 0.127015 0.160391 0.207754 0.267082 0.328265 98.649818
7 97 0.011666 0.015637 0.020820 0.034907 0.062147 0.091934 0.116145 0.147504 0.193330 0.251024 0.309677 98.745209
7 98 0.016678 0.022578 0.028858 0.044312 0.071769 0.100741 0.124212 0.154556 0.198836 0.254879 0.313751 98.668823
7 99 0.012216 0.016649 0.022242 0.036403 0.063012 0.093064 0.118017 0.149074 0.193998 0.251941 0.313618 98.729767
7 100 0.015605 0.020546 0.026144 0.041613 0.071126 0.103589 0.128995 0.160241 0.205626 0.264495 0.326896 98.635124
7 101 0.006931 0.010629 0.016304 0.029373 0.054980 0.086704 0.116616 0.152945 0.202007 0.262036 0.324726 98.736748
7 102 0.009344 0.012127 0.016591 0.029452 0.054517 0.083026 0.107646 0.139933 0.186766 0.247820 0.313441 98.799339
7 103 0.006339 0.011119 0.015720 0.024474 0.046829 0.085549 0.121854 0.151742 0.190590 0.252654 0.322003 98.771126
7 104 0.005952 0.011446 0.016802 0.025508 0.047992 0.089784 0.130631 0.161396 0.199121 0.263762 0.339194 98.708412
7 105 0.001972 0.003337 0.005715 0.011625 0.025721 0.047416 0.070414 0.098922 0.141750 0.203826 0.274661 99.114639
7 106 0.003100 0.004048 0.006092 0.013231 0.030518 0.051895 0.071638 0.100926 0.147664 0.208482 0.272351 99.090057
7 107 0.002282 0.003175 0.004775 0.010375 0.025808 0.048521 0.071110 0.101987 0.150292 0.213842 0.276811 99.091026
7 108 0.002722 0.004174 0.006246 0.011668 0.024123 0.041590 0.058126 0.080005 0.117211 0.174393 0.241850 99.237892
7 109 0.001554 0.002882 0.005000 0.009682 0.020301 0.036342 0.053540 0.075102 0.107520 0.154244 0.207984 99.325851
7 110 0.002683 0.003447 0.004902 0.010280 0.023840 0.041245 0.056168 0.076794 0.111533 0.163152 0.221730 99.284218
7 111 0.001006 0.001577 0.002546 0.005464 0.013508 0.028169 0.046749 0.071032 0.104534 0.151200 0.201848 99.372368
7 112 0.001544 0.002754 0.004656 0.009134 0.019618 0.035705 0.051435 0.068375 0.092940 0.133261 0.184872 99.395706
7 113 0.001926 0.004051 0.006588 0.010533 0.019607 0.035932 0.054014 0.071323 0.092996 0.127955 0.171600 99.403473
7 114 0.001972 0.002789 0.004025 0.007559 0.015976 0.028728 0.042523 0.060501 0.087268 0.128310 0.178116 99.442230
7 115 0.001228 0.001916 0.002992 0.005943 0.013428 0.026107 0.040839 0.059240 0.085257 0.124251 0.171487 99.467316
7 116 0.002061 0.003411 0.005606 0.011058 0.022976 0.039066 0.053764 0.069473 0.090010 0.120211 0.156345 99.426018
7 117 0.001664 0.003084 0.005251 0.009683 0.018611 0.031669 0.046105 0.063574 0.086929 0.121160 0.164160 99.448105
7 118 0.000801 0.001255 0.002008 0.004099 0.009229 0.017976 0.028934 0.044484 0.068226 0.106996 0.158143 99.557854
7 119 0.000804 0.001498 0.002484 0.004734 0.010414 0.020832 0.033556 0.048970 0.069991 0.103378 0.146444 99.556900
7 120 0.001012 0.001735 0.002957 0.005955 0.012648 0.022861 0.034680 0.051155 0.075178 0.112619 0.161925 99.517273
7 121 0.000840 0.001418 0.002358 0.004836 0.010932 0.021062 0.033055 0.050504 0.078976 0.126437 0.189592 99.479988
7 122 0.000485 0.000885 0.001461 0.002952 0.007339 0.016721 0.029656 0.047813 0.076689 0.126404 0.191362 99.498230
7 123 0.001047 0.001821 0.003257 0.007152 0.016843 0.032063 0.048334 0.069831 0.101775 0.151541 0.213428 99.352905
7 124 0.001445 0.002658 0.004791 0.009956 0.022439 0.042073 0.063275 0.089789 0.126192 0.180176 0.246278 99.210922
7 125 0.002052 0.003279 0.005353 0.010983 0.024534 0.043147 0.059352 0.080504 0.114990 0.170401 0.240102 99.245300
7 126 0.000646 0.001211 0.002072 0.004102 0.009847 0.022540 0.041519 0.067875 0.104991 0.163855 0.238320 99.343018
7 127 0.002996 0.004549 0.008136 0.020289 0.051129 0.081759 0.101606 0.132795 0.180385 0.247321 0.318969 98.850067
7 128 0.000852 0.001390 0.002474 0.005851 0.015302 0.034207 0.062277 0.107186 0.175477 0.281496 0.418514 98.894974
7 129 0.000290 0.000533 0.000914 0.001993 0.005104 0.012070 0.023073 0.041386 0.072680 0.132209 0.224397 99.485359
7 130 0.000401 0.000575 0.000978 0.002466 0.006508 0.013197 0.022391 0.040592 0.075180 0.133611 0.210542 99.493561
7 131 0.000631 0.001123 0.002025 0.004937 0.014189 0.034311 0.062727 0.102418 0.156913 0.240254 0.339951 99.040527
7 132 0.000136 0.000255 0.000462 0.001121 0.003184 0.008387 0.017806 0.037070 0.078602 0.171351 0.340321 99.341309
7 133 0.000152 0.000218 0.000369 0.000947 0.002429 0.005006 0.008971 0.018126 0.038455 0.081131 0.156407 99.687790
7 134 0.000301 0.000452 0.000755 0.001838 0.004809 0.010330 0.018028 0.031905 0.055555 0.096877 0.156755 99.622391
7 135 0.000162 0.000326 0.000585 0.001285 0.003574 0.010727 0.027224 0.062461 0.131017 0.267788 0.490920 99.003929
7 136 0.000113 0.000171 0.000298 0.000778 0.002092 0.004612 0.008680 0.017866 0.039791 0.094701 0.217225 99.613670
7 137 0.000163 0.000230 0.000372 0.000858 0.001964 0.003814 0.006614 0.012054 0.021809 0.040337 0.072612 99.839172
7 138 0.000278 0.000436 0.000733 0.001706 0.004196 0.009321 0.018018 0.034182 0.061821 0.114354 0.206648 99.548309
7 139 0.000177 0.000360 0.000676 0.001527 0.003895 0.010468 0.025034 0.058123 0.131465 0.310814 0.688281 98.769173
7 140 0.000125 0.000169 0.000284 0.000757 0.002016 0.004362 0.008330 0.017364 0.037195 0.082107 0.173714 99.673576
7 141 0.000086 0.000145 0.000253 0.000588 0.001462 0.003399 0.007069 0.014212 0.026965 0.054877 0.113147 99.777794
7 142 0.000330 0.000606 0.001123 0.002714 0.007213 0.018392 0.042815 0.103462 0.251075 0.599077 1.290024 97.683167
7 143 0.000230 0.000360 0.000670 0.001795 0.004874 0.011184 0.023451 0.054908 0.135464 0.332274 0.748670 98.686119
7 144 0.000150 0.000234 0.000410 0.001011 0.002571 0.005809 0.011507 0.022759 0.044052 0.090500 0.183415 99.637589
7 145 0.000663 0.001165 0.002136 0.005538 0.016720 0.043924 0.095310 0.203283 0.437482 0.911420 1.655457 96.626900
7 146 0.004847 0.010474 0.020313 0.044533 0.114844 0.281423 0.572033 1.069811 1.939488 3.309065 4.980987 87.652184
7 147 0.000964 0.001683 0.003324 0.009402 0.031076 0.083265 0.176708 0.366430 0.765287 1.520170 2.640204 94.401482
7 148 0.000439 0.000779 0.001468 0.004011 0.013301 0.037693 0.082751 0.173888 0.378361 0.822940 1.558088 96.926277
7 149 0.013891 0.031852 0.071420 0.192493 0.608905 1.535830 2.705067 3.721175 4.497675 5.221661 5.598031 75.802002
7 150 0.015102 0.033454 0.067046 0.159349 0.465875 1.133435 1.991425 2.909959 3.978958 5.292316 6.368722 77.584366
7 151 0.001841 0.002641 0.004848 0.014535 0.046667 0.108941 0.201771 0.384380 0.752200 1.397910 2.257688 94.826576
7 152 0.006546 0.010338 0.019915 0.061363 0.223385 0.579773 1.029614 1.603438 2.389567 3.313462 3.926646 86.835953
7 153 0.109340 0.411197 0.768003 1.004668 1.668519 3.293350 4.735862 4.670870 4.151545 4.229576 4.479154 70.477913
7 154 0.018928 0.031133 0.057580 0.144519 0.389059 0.816577 1.305243 1.894194 2.673337 3.785431 4.879913 84.004089
7 155 0.005018 0.008832 0.015468 0.035690 0.092562 0.208108 0.389925 0.696674 1.206962 1.968745 2.813073 92.558945
7 156 0.020815 0.026788 0.048877 0.139435 0.386033 0.739665 1.122741 1.690170 2.476661 3.313839 3.991166 86.043808
7 157 0.046656 0.072679 0.128242 0.291827 0.643979 1.080604 1.497571 2.032746 2.708169 3.389627 3.939318 84.168587
7 158 0.028098 0.054257 0.077455 0.118977 0.224444 0.416444 0.627576 0.864686 1.225206 1.784115 2.447442 92.131302
7 159 0.011176 0.017805 0.028551 0.054502 0.108870 0.200461 0.320898 0.493799 0.744410 1.121368 1.631862 95.266296
7 160 0.008779 0.013880 0.023315 0.048441 0.102340 0.185441 0.293634 0.465881 0.737188 1.126680 1.616717 95.377701
7 161 0.027421 0.035269 0.053904 0.115631 0.243196 0.403930 0.592135 0.905821 1.382734 2.006306 2.715304 91.518356
7 162 0.021402 0.037215 0.066973 0.144319 0.318974 0.563919 0.821917 1.178238 1.726059 2.454657 3.168203 89.498123
7 163 0.040157 0.070817 0.106394 0.192225 0.401466 0.727817 1.051668 1.426428 1.972121 2.770222 3.655975 87.584709
7 164 0.056997 0.090662 0.162205 0.369636 0.829787 1.418067 1.996789 2.763051 3.761528 4.863762 5.795425 77.892090
7 165 0.054369 0.108372 0.197402 0.404830 0.864130 1.516251 2.156150 2.875931 3.782660 4.884306 5.922082 77.233521
7 166 0.022889 0.041038 0.072345 0.167360 0.470561 1.107031 1.943806 2.962133 4.239088 5.858201 7.221583 75.893959
7 167 0.041812 0.050173 0.095695 0.302982 0.894017 1.680256 2.565541 4.102620 6.490233 9.143999 10.968715 63.663960
7 168 0.142397 0.262524 0.565828 1.677126 4.517653 7.550121 9.115898 10.273172 11.088110 10.702563 9.130688 34.973919
7 169 0.009071 0.015158 0.038830 0.151678 0.584809 1.453481 2.915622 5.916603 11.196618 16.426245 17.279869 44.012016
7 170 0.002507 0.004303 0.009169 0.031356 0.129915 0.383732 0.924499 2.380907 6.381258 13.793111 19.020254 56.938988
7 171 0.145826 0.250041 0.684410 3.659337 14.979893 23.617176 18.232647 11.584001 7.564436 5.136858 3.339775 10.805601
7 172 0.011628 0.030712 0.082825 0.356231 2.080312 7.551292 13.594975 16.838655 18.869497 17.381117 10.784760 12.417995
7 173 0.000616 0.001032 0.002014 0.006302 0.024725 0.066540 0.134083 0.336796 1.277884 5.480957 16.311037 76.358017
7 174 0.004523 0.009522 0.022045 0.089418 0.577172 2.491832 5.830352 9.963783 16.263781 22.885204 19.428074 22.434292
7 175 0.014921 0.049898 0.087216 0.221947 1.826356 15.369309 37.424175 26.133770 9.586228 3.813335 1.515961 3.956881
7 176 0.002193 0.004057 0.007611 0.020164 0.081100 0.255945 0.560195 1.236561 3.686228 12.059214 25.173321 56.913410
7 177 0.000475 0.000774 0.001709 0.005838 0.018442 0.045872 0.094549 0.223131 0.606435 1.834150 5.006593 92.162033
7 178 0.014527 0.019767 0.043776 0.226383 1.417133 4.271282 6.981740 9.301437 11.365446 12.608306 12.015599 41.734608
7 179 0.002134 0.005553 0.010898 0.027314 0.118817 0.599005 2.162942 5.558147 11.326876 17.221951 17.670732 45.295628
7 180 0.000149 0.000227 0.000478 0.001644 0.005520 0.014691 0.031940 0.076094 0.200089 0.594540 1.725990 97.348640
7 181 0.000190 0.000314 0.000600 0.001761 0.005714 0.016797 0.042271 0.107007 0.257407 0.572982 1.114121 97.880836
7 182 0.001039 0.001944 0.003976 0.011761 0.044181 0.157205 0.422613 0.882624 1.440805 2.048996 2.621790 92.363068
7 183 0.000203 0.000321 0.000627 0.001809 0.005586 0.014972 0.035257 0.088704 0.230608 0.586976 1.360795 97.674141
7 184 0.000105 0.000151 0.000250 0.000621 0.001712 0.004205 0.008755 0.018210 0.038264 0.089082 0.210562 99.628082
7 185 0.000146 0.000291 0.000562 0.001262 0.003242 0.008654 0.020656 0.046279 0.096652 0.188984 0.325819 99.307457
7 186 0.000241 0.000404 0.000759 0.001865 0.004766 0.011343 0.024876 0.054652 0.114776 0.228709 0.417142 99.140472
7 187 0.000092 0.000142 0.000262 0.000693 0.001876 0.004248 0.008669 0.018585 0.040919 0.094621 0.213244 99.616653
7 188 0.000142 0.000247 0.000409 0.000820 0.001757 0.003563 0.006624 0.012088 0.021441 0.040006 0.075027 99.837875
7 189 0.000179 0.000299 0.000512 0.001091 0.002436 0.004941 0.009091 0.016451 0.028737 0.050144 0.083984 99.802139
7 190 0.000131 0.000194 0.000324 0.000756 0.001798 0.003582 0.006418 0.011838 0.022085 0.042961 0.081460 99.828453
7 191 0.000123 0.000203 0.000358 0.000814 0.001826 0.003345 0.005449 0.009127 0.015518 0.028107 0.052311 99.882820
7 192 0.000195 0.000288 0.000454 0.000952 0.001940 0.003202 0.004809 0.007629 0.012291 0.020320 0.033417 99.914513
7 193 0.000264 0.000437 0.000701 0.001357 0.002633 0.004334 0.006382 0.009594 0.014839 0.024325 0.039858 99.895271
7 194 0.000085 0.000146 0.000242 0.000500 0.001133 0.002320 0.004175 0.007226 0.012127 0.021358 0.037289 99.913399
7 195 0.000155 0.000241 0.000380 0.000771 0.001618 0.002828 0.004388 0.006895 0.010919 0.017952 0.029532 99.924316
7 196 0.000327 0.000514 0.000794 0.001487 0.002770 0.004312 0.006190 0.009276 0.014225 0.022142 0.033930 99.904037
7 197 0.000358 0.000604 0.000965 0.001747 0.003174 0.005114 0.007499 0.011141 0.017040 0.027688 0.045097 99.879578
7 198 0.000165 0.000268 0.000413 0.000796 0.001723 0.003332 0.005607 0.009117 0.014599 0.024253 0.039587 99.900139
7 199 0.000227 0.000373 0.000629 0.001309 0.002790 0.004901 0.007454 0.011195 0.016893 0.026153 0.039791 99.888283
7 200 0.000466 0.000841 0.001451 0.002824 0.005652 0.009813 0.014854 0.021933 0.032658 0.049891 0.074078 99.785545
7 201 0.000252 0.000452 0.000767 0.001492 0.003213 0.006727 0.012340 0.020233 0.030610 0.047986 0.074508 99.801422
7 202 0.000381 0.000575 0.000921 0.001961 0.004435 0.008092 0.012218 0.017836 0.026332 0.040313 0.060678 99.826256
7 203 0.000623 0.001348 0.002480 0.004552 0.008907 0.016190 0.024590 0.033149 0.043612 0.061010 0.085511 99.718025
7 204 0.000664 0.001190 0.001997 0.003986 0.008880 0.017163 0.027184 0.040337 0.060708 0.095317 0.144814 99.597755
7 205 0.000238 0.000394 0.000686 0.001524 0.003713 0.007824 0.014027 0.023809 0.039578 0.066981 0.108913 99.732307
7 206 0.000333 0.000569 0.001007 0.002216 0.005223 0.009909 0.015534 0.023618 0.036681 0.058181 0.088645 99.758080
7 207 0.001014 0.001799 0.003149 0.006544 0.014641 0.027491 0.043034 0.064127 0.094858 0.139706 0.194340 99.409294
7 208 0.001061 0.001954 0.003367 0.006813 0.016154 0.035552 0.064505 0.103537 0.153671 0.221606 0.295375 99.096405
7 209 0.000356 0.000590 0.001000 0.002177 0.005373 0.011200 0.019008 0.031035 0.052831 0.094144 0.158818 99.623466
7 210 0.000555 0.000968 0.001772 0.003958 0.009461 0.018596 0.030615 0.049613 0.082478 0.135638 0.201576 99.464775
7 211 0.002286 0.004727 0.009250 0.020928 0.055339 0.116379 0.166659 0.191057 0.209115 0.246090 0.288890 98.689285
7 212 0.000651 0.001125 0.002087 0.005100 0.015108 0.040611 0.087501 0.153250 0.215948 0.277355 0.321210 98.880051
7 213 0.000589 0.000936 0.001616 0.003760 0.009718 0.019831 0.032001 0.050538 0.083735 0.141331 0.218022 99.437920
7 214 0.002370 0.003603 0.006078 0.013524 0.033197 0.063687 0.095510 0.136735 0.196931 0.275741 0.339670 98.832954
7 215 0.006299 0.019257 0.034054 0.046206 0.089773 0.196117 0.282176 0.272645 0.241884 0.259056 0.293856 98.258675
7 216 0.001487 0.002854 0.004983 0.009860 0.024570 0.063234 0.126726 0.190284 0.234756 0.291194 0.338874 98.711182
7 217 0.002377 0.003464 0.005393 0.010777 0.022883 0.041440 0.063654 0.095473 0.141257 0.208965 0.289250 99.115067
7 218 0.004913 0.009125 0.016098 0.031304 0.064558 0.108831 0.146611 0.184332 0.232478 0.292561 0.345131 98.564056
7 219 0.011255 0.019409 0.029940 0.050898 0.095679 0.151348 0.188658 0.212571 0.238235 0.277326 0.318108 98.406570
7 220 0.011525 0.015792 0.021128 0.034893 0.063021 0.097144 0.125336 0.156288 0.195354 0.243921 0.289749 98.745850
7 221 0.012480 0.017441 0.023080 0.035975 0.059829 0.087279 0.111573 0.141293 0.179013 0.224454 0.269691 98.837891
7 222 0.009916 0.014977 0.020820 0.033515 0.059082 0.088221 0.109162 0.130155 0.158104 0.195629 0.231110 98.949310
7 223 0.014086 0.024069 0.029120 0.035807 0.053458 0.078351 0.096324 0.109702 0.127866 0.156421 0.185624 99.089172
7 224 0.008729 0.010890 0.013711 0.022004 0.037333 0.051108 0.060332 0.072714 0.088619 0.107093 0.123867 99.403603
7 225 0.005051 0.006664 0.008896 0.014628 0.025016 0.034840 0.042818 0.053918 0.067251 0.081610 0.094146 99.565163
7 226 0.005293 0.006146 0.007663 0.012833 0.022342 0.030124 0.035463 0.044013 0.054930 0.066578 0.076145 99.638466
7 227 0.005772 0.007430 0.009168 0.013916 0.022607 0.030151 0.034954 0.041553 0.050210 0.060956 0.070928 99.652359
7 228 0.004342 0.006193 0.007843 0.011584 0.018673 0.025314 0.029887 0.035967 0.043980 0.053974 0.063130 99.699112
7 229 0.005240 0.005415 0.006621 0.011566 0.020186 0.026331 0.030549 0.038130 0.047110 0.056367 0.064103 99.688377
7 230 0.004596 0.006667 0.008339 0.011923 0.018951 0.026006 0.031093 0.037502 0.045788 0.056385 0.066378 99.686371
7 231 0.004945 0.005404 0.006387 0.010515 0.018316 0.024805 0.029189 0.036088 0.044725 0.054737 0.063503 99.701385
7 232 0.004035 0.005424 0.007058 0.011001 0.017911 0.023918 0.028417 0.035076 0.043567 0.053736 0.063315 99.706543
7 233 0.004655 0.005372 0.006538 0.010627 0.018254 0.024761 0.029302 0.036194 0.044895 0.055370 0.065006 99.699028
7 234 0.003534 0.004901 0.006233 0.009498 0.015748 0.021673 0.026171 0.032598 0.041096 0.051398 0.061073 99.726074
7 235 0.003730 0.004221 0.005412 0.009490 0.016824 0.022387 0.026481 0.033446 0.042102 0.051626 0.060298 99.723984
7 236 0.003779 0.005406 0.006792 0.009929 0.016086 0.022129 0.026806 0.033214 0.042005 0.052828 0.063177 99.717850
7 237 0.004126 0.004777 0.006075 0.010459 0.018655 0.025494 0.030659 0.038764 0.049216 0.060920 0.071663 99.679192
7 238 0.004608 0.006835 0.008822 0.012997 0.021249 0.029795 0.036278 0.044382 0.056143 0.071648 0.087254 99.619987
7 239 0.005811 0.008201 0.010710 0.016226 0.026724 0.038655 0.048950 0.061233 0.077255 0.098249 0.120367 99.487617
7 240 0.005897 0.008286 0.011227 0.018191 0.031809 0.047210 0.060023 0.075452 0.096495 0.124138 0.152720 99.368546
7 241 0.009346 0.015282 0.019847 0.027054 0.043276 0.068182 0.090340 0.109459 0.133027 0.170060 0.212700 99.101433
7 242 0.012399 0.018123 0.024089 0.036821 0.061022 0.088870 0.110268 0.134700 0.171315 0.222141 0.275898 98.844353
7 243 0.022802 0.026229 0.031687 0.050106 0.082602 0.116539 0.144316 0.181792 0.232702 0.296801 0.363703 98.450722
7 244 0.011942 0.018541 0.026691 0.045151 0.083299 0.130934 0.166305 0.201541 0.256684 0.339645 0.426348 98.292915
7 245 0.014236 0.026431 0.038145 0.055241 0.095638 0.171606 0.245000 0.291941 0.334916 0.417329 0.516925 97.792587
7 246 0.013380 0.019333 0.028188 0.052335 0.103264 0.164897 0.209284 0.254929 0.324713 0.432121 0.548049 97.849503
7 247 0.008035 0.013754 0.021805 0.040053 0.084947 0.164440 0.246948 0.320424 0.401412 0.524731 0.659379 97.514069
7 248 0.009603 0.015285 0.024068 0.045958 0.098655 0.181584 0.259257 0.330797 0.416394 0.542951 0.675390 97.400055
7 249 0.011111 0.015109 0.023253 0.048634 0.107371 0.182686 0.243438 0.315287 0.423280 0.584248 0.760138 97.285446
7 250 0.005230 0.009663 0.016586 0.033400 0.086515 0.207333 0.361018 0.495207 0.613481 0.773231 0.913516 96.484818
7 251 0.003345 0.006139 0.010591 0.022008 0.060786 0.158287 0.290553 0.415251 0.544855 0.741445 0.938311 96.808426
7 252 0.003520 0.005454 0.009591 0.022777 0.060160 0.123642 0.190949 0.277758 0.415121 0.638542 0.903964 97.348526
7 253 0.002846 0.005306 0.009726 0.022231 0.067715 0.181054 0.326069 0.451370 0.582492 0.796339 1.010968 96.543884
7 254 0.002118 0.003770 0.007156 0.017757 0.058514 0.166528 0.328848 0.511238 0.714587 0.992739 1.233789 95.962952
7 255 0.002203 0.004157 0.007973 0.018907 0.059628 0.174386 0.359439 0.557280 0.743915 0.990551 1.214012 95.867554
7 256 0.002680 0.004622 0.008424 0.020541 0.063090 0.158120 0.272223 0.386085 0.530323 0.771862 1.046985 96.735039
7 257 0.001584 0.003039 0.005945 0.014489 0.046945 0.137739 0.284570 0.459990 0.674877 0.996027 1.305186 96.069611
7 258 0.001864 0.003626 0.007155 0.017930 0.062527 0.197111 0.419806 0.657201 0.872842 1.147612 1.355644 95.256683
7 259 0.001915 0.003681 0.007162 0.017466 0.057326 0.170216 0.346741 0.528677 0.706483 0.961511 1.201553 95.997276
7 260 0.001669 0.003310 0.006262 0.014362 0.044338 0.125511 0.247145 0.382290 0.549236 0.816942 1.108384 96.700546
7 261 0.002250 0.003637 0.006724 0.017421 0.056316 0.147157 0.274689 0.440530 0.668298 0.995694 1.306107 96.081177
7 262 0.003771 0.007561 0.014445 0.032743 0.097390 0.258435 0.472403 0.655021 0.807113 1.005891 1.163682 95.481544
7 263 0.005752 0.008950 0.015358 0.035560 0.095586 0.204799 0.318584 0.428316 0.558289 0.751225 0.947355 96.630219
7 264 0.006238 0.010789 0.017341 0.032972 0.075171 0.151447 0.234776 0.329455 0.468496 0.679773 0.907829 97.085716
7 265 0.011353 0.016070 0.025412 0.055100 0.132672 0.243770 0.337456 0.437210 0.571706 0.754514 0.927810 96.486923
7 266 0.013481 0.021213 0.033565 0.065154 0.139327 0.245431 0.330742 0.405505 0.503593 0.648339 0.790314 96.803337
7 267 0.008000 0.015511 0.024461 0.040611 0.085649 0.182974 0.294774 0.379889 0.458846 0.586882 0.720653 97.201752
7 268 0.009175 0.016635 0.025323 0.041234 0.080773 0.160538 0.252511 0.333399 0.417880 0.551082 0.701044 97.410408
7 269 0.012076 0.020202 0.030762 0.052720 0.099682 0.168195 0.227833 0.284293 0.359614 0.476033 0.604958 97.663628
7 270 0.010104 0.015845 0.024166 0.042058 0.076984 0.125055 0.170926 0.222658 0.290146 0.383621 0.486401 98.152039
7 271 0.008412 0.011489 0.015807 0.028667 0.057700 0.095661 0.126947 0.164798 0.222074 0.304224 0.390179 98.574043
7 272 0.007520 0.013961 0.020216 0.030061 0.054846 0.100882 0.146372 0.180386 0.214523 0.272630 0.339499 98.619102
7 273 0.003731 0.006094 0.009506 0.017342 0.034259 0.058403 0.079942 0.103417 0.136681 0.189706 0.250531 99.110382
7 274 0.007115 0.011283 0.014815 0.022238 0.040058 0.067742 0.091948 0.114280 0.142499 0.187162 0.237674 99.063187
7 275 0.003797 0.005732 0.008663 0.016128 0.033064 0.056225 0.075651 0.096255 0.124462 0.167724 0.213852 99.198448
7 276 0.007910 0.013042 0.017063 0.024716 0.043632 0.072431 0.097108 0.118133 0.142257 0.178112 0.214928 99.070671
7 277 0.017504 0.019411 0.021471 0.032852 0.055590 0.077408 0.090412 0.107513 0.131765 0.164011 0.195381 99.086678
7 278 0.002873 0.004698 0.007428 0.013207 0.025091 0.039014 0.050698 0.064734 0.083608 0.108971 0.134611 99.465065
7 279 0.007672 0.008331 0.009934 0.016315 0.028234 0.039220 0.048108 0.062448 0.081504 0.103388 0.124097 99.470749
7 280 0.002933 0.004299 0.005839 0.009422 0.016981 0.025288 0.031696 0.040048 0.052087 0.068173 0.084318 99.658920
7 281 0.002309 0.003245 0.004438 0.007354 0.013285 0.019770 0.025415 0.033122 0.043338 0.056237 0.069123 99.722366
7 282 0.003230 0.004022 0.005017 0.008067 0.014095 0.019948 0.024651 0.031755 0.041432 0.052987 0.063813 99.730988
7 283 0.002322 0.003217 0.004295 0.006960 0.012250 0.017577 0.021924 0.028106 0.036561 0.047128 0.057314 99.762344
7 284 0.003315 0.004141 0.005130 0.008130 0.014088 0.019890 0.024391 0.030584 0.038667 0.048762 0.058375 99.744530
7 285 0.003683 0.005701 0.006919 0.009160 0.014396 0.021107 0.026576 0.032107 0.039131 0.049180 0.059524 99.732521
7 286 0.003720 0.004799 0.005923 0.009055 0.015040 0.020764 0.025247 0.031480 0.039745 0.049891 0.059675 99.734657
7 287 0.003458 0.004414 0.005505 0.008675 0.014864 0.020889 0.025664 0.032390 0.041398 0.052079 0.062071 99.728592
7 288 0.004299 0.005861 0.007350 0.011190 0.018739 0.026461 0.032375 0.040203 0.051229 0.065119 0.078686 99.658485
7 289 0.003236 0.004708 0.006456 0.010468 0.018738 0.028517 0.036874 0.046834 0.060041 0.076970 0.093786 99.613365
7 290 0.005492 0.007967 0.010500 0.016278 0.027924 0.041503 0.052662 0.066026 0.084607 0.108680 0.132932 99.445427
7 291 0.005019 0.007368 0.010237 0.016692 0.029669 0.045080 0.057761 0.073061 0.094690 0.122993 0.151352 99.386078
7 292 0.007843 0.010468 0.013443 0.022025 0.039961 0.060616 0.075962 0.093912 0.120391 0.156180 0.191196 99.208000
7 293 0.003069 0.005061 0.007432 0.012377 0.024605 0.045655 0.066963 0.086898 0.110895 0.148296 0.189675 99.299072
7 294 0.002694 0.004743 0.007115 0.011892 0.023490 0.043101 0.062410 0.081567 0.108667 0.153444 0.205179 99.295700
7 295 0.001336 0.002285 0.003626 0.006585 0.013978 0.028352 0.046841 0.069440 0.100942 0.152133 0.215712 99.358765
7 296 0.002157 0.003345 0.005206 0.010457 0.023410 0.042632 0.061559 0.086002 0.125107 0.183640 0.249028 99.207458
7 297 0.002957 0.005003 0.007627 0.013740 0.029139 0.055533 0.083718 0.114476 0.157180 0.221655 0.293694 99.015274
7 298 0.006015 0.009257 0.013687 0.025154 0.050179 0.082732 0.112959 0.150703 0.204844 0.271542 0.335051 98.737877
7 299 0.019065 0.025411 0.034699 0.060524 0.104873 0.142446 0.167511 0.203138 0.253958 0.311854 0.366887 98.309639
7 300 0.012170 0.028691 0.044964 0.059748 0.090194 0.138965 0.182247 0.211199 0.246910 0.303379 0.364923 98.316612
7 301 0.011530 0.014980 0.020918 0.037295 0.068075 0.102814 0.135396 0.178269 0.232971 0.296543 0.358187 98.543022
7 302 0.003270 0.005875 0.009722 0.018445 0.039911 0.073414 0.107392 0.145951 0.199562 0.270598 0.340749 98.785110
7 303 0.003872 0.006426 0.010300 0.019329 0.040116 0.072369 0.104707 0.140878 0.190549 0.264244 0.346834 98.800369
7 304 0.004366 0.007476 0.011637 0.021329 0.045789 0.085763 0.123505 0.158868 0.205457 0.276313 0.350323 98.709175
7 305 0.003677 0.006579 0.010380 0.018572 0.039993 0.081066 0.127967 0.171331 0.217422 0.283541 0.352960 98.686508
7 306 0.004466 0.007581 0.011744 0.020775 0.042211 0.079216 0.119352 0.161593 0.216839 0.302057 0.399255 98.634911
7 307 0.010130 0.018248 0.026287 0.039833 0.069813 0.118197 0.164716 0.205396 0.253233 0.324908 0.405073 98.364166
7 308 0.010837 0.015784 0.022428 0.038450 0.069915 0.107663 0.139791 0.177630 0.229958 0.298731 0.369784 98.519028
7 309 0.008784 0.013918 0.020197 0.033225 0.058584 0.090644 0.119990 0.155144 0.204113 0.268385 0.336520 98.690498
7 310 0.007212 0.010924 0.016637 0.030375 0.058282 0.093261 0.125427 0.165424 0.219879 0.288970 0.358640 98.624977
7 311 0.007131 0.011374 0.016621 0.027764 0.050801 0.083405 0.114219 0.148288 0.194044 0.259917 0.332839 98.753593
7 312 0.009800 0.017285 0.023575 0.033821 0.057988 0.097264 0.131732 0.158322 0.190053 0.244088 0.306950 98.729118
7 313 0.004920 0.008023 0.012366 0.021556 0.040804 0.068915 0.096045 0.123688 0.156677 0.204447 0.257190 99.005371
7 314 0.006728 0.011526 0.017408 0.028747 0.050752 0.079595 0.105114 0.132017 0.167907 0.219609 0.277496 98.903099
7 315 0.001937 0.003479 0.005420 0.009419 0.019680 0.039834 0.064741 0.093060 0.129323 0.183607 0.245671 99.203835
7 316 0.003713 0.006254 0.009670 0.017425 0.034669 0.058339 0.080243 0.106052 0.141628 0.188157 0.232564 99.121284
7 317 0.008380 0.011744 0.016675 0.031136 0.060263 0.086706 0.100772 0.117722 0.144462 0.182218 0.220766 99.019150
7 318 0.003459 0.005817 0.009324 0.017401 0.034771 0.057997 0.078922 0.101883 0.131524 0.170414 0.208765 99.179718
7 319 0.001629 0.002935 0.004807 0.009009 0.019113 0.035065 0.052034 0.074058 0.108790 0.162796 0.225251 99.304512
7 320 0.000980 0.001605 0.002619 0.005368 0.013227 0.028756 0.049193 0.074330 0.105364 0.147693 0.190595 99.380272
7 321 0.002586 0.004929 0.007954 0.013860 0.028355 0.052354 0.075638 0.093748 0.110665 0.137337 0.166607 99.305962
7 322 0.002412 0.003930 0.006317 0.011603 0.022672 0.037647 0.052539 0.070725 0.095174 0.130347 0.169112 99.397522
7 323 0.001515 0.002565 0.004065 0.007445 0.015393 0.027775 0.041035 0.057807 0.082780 0.121704 0.168401 99.469513
7 324 0.000975 0.001568 0.002430 0.004716 0.011241 0.023664 0.038970 0.057696 0.082423 0.117826 0.155430 99.503059
7 325 0.004428 0.007017 0.010374 0.018295 0.035317 0.055409 0.069834 0.084782 0.106125 0.137328 0.170474 99.300613
7 326 0.003061 0.004778 0.007190 0.012694 0.024234 0.039112 0.052665 0.069142 0.092534 0.125483 0.160542 99.408562
7 327 0.002783 0.004802 0.007021 0.011102 0.020299 0.035257 0.051087 0.068448 0.092043 0.128792 0.172572 99.405792
7 328 0.003248 0.005146 0.007651 0.013059 0.024832 0.042580 0.060874 0.080602 0.104136 0.137140 0.173441 99.347290
7 329 0.004746 0.008359 0.012766 0.020509 0.034830 0.053324 0.070312 0.089178 0.114557 0.149822 0.189210 99.252388
7 330 0.004288 0.006347 0.009059 0.015322 0.027860 0.043667 0.058575 0.076956 0.101750 0.134429 0.169072 99.352676
7 331 0.003629 0.005984 0.009119 0.015364 0.027911 0.044027 0.059144 0.077669 0.104265 0.139720 0.177494 99.335678
7 332 0.005893 0.008315 0.011203 0.018032 0.031223 0.046226 0.059115 0.075526 0.098863 0.129388 0.161611 99.354607
7 333 0.003523 0.005772 0.008537 0.014002 0.025314 0.039919 0.052785 0.067014 0.087073 0.115435 0.146360 99.434265
7 334 0.001788 0.002982 0.004550 0.007820 0.015445 0.027801 0.041257 0.056747 0.077756 0.109040 0.144941 99.509872
7 335 0.001728 0.003001 0.004639 0.008151 0.016900 0.030793 0.044322 0.058292 0.076807 0.104865 0.135578 99.514923
7 336 0.000480 0.000754 0.001201 0.002349 0.005383 0.011114 0.018809 0.029519 0.045753 0.073150 0.108684 99.702797
7 337 0.000840 0.001543 0.002452 0.004429 0.010116 0.021193 0.034003 0.046710 0.061136 0.083228 0.107876 99.626472
7 338 0.000308 0.000536 0.000849 0.001585 0.003530 0.007277 0.012180 0.018758 0.029080 0.048014 0.074834 99.803047
7 339 0.000811 0.001203 0.001866 0.003694 0.007797 0.013571 0.020186 0.030322 0.046347 0.070490 0.100361 99.703354
7 340 0.000394 0.000590 0.000920 0.001900 0.004435 0.008613 0.013956 0.022516 0.036897 0.059962 0.089140 99.760674
7 341 0.000932 0.001509 0.002294 0.004301 0.009301 0.017165 0.025950 0.038243 0.057603 0.086606 0.121110 99.634987
7 342 0.002348 0.004072 0.006338 0.010836 0.019719 0.031719 0.044364 0.061181 0.085334 0.117814 0.154593 99.461678
7 343 0.001862 0.003080 0.004911 0.009044 0.017778 0.029665 0.042267 0.059173 0.082779 0.114238 0.149274 99.485931
7 344 0.000628 0.001096 0.001736 0.003183 0.007035 0.014557 0.024818 0.039194 0.061270 0.097011 0.142068 99.607399
7 345 0.003810 0.006112 0.009253 0.016305 0.030553 0.047747 0.063263 0.083310 0.110943 0.146535 0.183895 99.298271
7 346 0.002654 0.004336 0.006718 0.011924 0.022767 0.038341 0.054945 0.076387 0.106499 0.150172 0.203106 99.322144
7 347 0.003829 0.005993 0.009284 0.017178 0.034786 0.057249 0.076778 0.100584 0.133984 0.177622 0.221844 99.160866
7 348 0.002260 0.003970 0.006249 0.010937 0.021508 0.037062 0.052509 0.071410 0.099397 0.141673 0.191278 99.361740
7 349 0.000473 0.000756 0.001200 0.002457 0.006153 0.013301 0.022775 0.036827 0.059778 0.096978 0.141122 99.618179
7 350 0.002142 0.003884 0.006092 0.010891 0.023561 0.045091 0.066918 0.088047 0.112825 0.150293 0.191411 99.298843
7 351 0.003296 0.006506 0.011201 0.019479 0.035954 0.058481 0.078211 0.097552 0.122213 0.160791 0.206537 99.199776
7 352 0.000628 0.000939 0.001456 0.003050 0.007475 0.015314 0.024934 0.038709 0.060124 0.094647 0.137019 99.615707
7 353 0.000545 0.000933 0.001566 0.003273 0.007881 0.016251 0.027185 0.043245 0.068458 0.107536 0.152630 99.570503
7 354 0.002657 0.004328 0.006976 0.013596 0.028715 0.049499 0.069236 0.094276 0.130870 0.182691 0.238387 99.178764
7 355 0.002461 0.005083 0.007966 0.012582 0.024928 0.049515 0.076814 0.101584 0.130900 0.180675 0.241832 99.165665
7 356 0.000390 0.000634 0.001024 0.002154 0.005466 0.012304 0.022111 0.036947 0.061051 0.102655 0.157311 99.597954
7 357 0.001246 0.002092 0.003491 0.006899 0.014811 0.027871 0.043713 0.065170 0.095656 0.141678 0.198128 99.399246
7 358 0.006019 0.010064 0.015127 0.025503 0.046182 0.071694 0.094165 0.121728 0.161600 0.214820 0.271276 98.961815
7 359 0.005234 0.007913 0.011190 0.018724 0.034601 0.055551 0.075212 0.100238 0.136589 0.187175 0.243731 99.123840
7 360 0.002618 0.003806 0.005701 0.010833 0.021902 0.036020 0.050116 0.069998 0.098952 0.136477 0.175154 99.388420
7 361 0.000910 0.001613 0.002564 0.004555 0.009389 0.018558 0.030864 0.047112 0.069537 0.104624 0.148731 99.561539
7 362 0.002805 0.004645 0.006984 0.011775 0.020874 0.032928 0.044778 0.058788 0.076831 0.102909 0.134223 99.502464
7 363 0.002209 0.003590 0.005564 0.010144 0.019428 0.031321 0.042295 0.055555 0.073841 0.100350 0.130952 99.524750
7 364 0.000681 0.001192 0.001866 0.003342 0.007126 0.014700 0.024814 0.036805 0.051588 0.074801 0.103210 99.679878
7 365 0.001508 0.001998 0.002842 0.005747 0.012713 0.021843 0.030446 0.042893 0.062471 0.090749 0.121557 99.605232
7 366 0.000935 0.001711 0.002784 0.004936 0.010155 0.020209 0.032854 0.046011 0.060112 0.081192 0.106017 99.633087
7 367 0.002336 0.003726 0.005332 0.009159 0.018648 0.034347 0.050542 0.067032 0.086937 0.116030 0.147965 99.457947
7 368 0.002244 0.003453 0.004848 0.008127 0.015723 0.027785 0.040286 0.054803 0.075306 0.107419 0.145962 99.514046
7 369 0.002653 0.004308 0.006497 0.011109 0.020528 0.034029 0.047846 0.063834 0.084280 0.113037 0.145878 99.466003
7 370 0.002700 0.004198 0.006044 0.010357 0.019707 0.031829 0.043055 0.055745 0.071806 0.093261 0.115440 99.545853
7 371 0.005252 0.009130 0.012526 0.017227 0.026159 0.041333 0.056986 0.071423 0.087669 0.115144 0.150895 99.406258
8 9 0.000000 0.000000 0.000000 0.000000 0.000000 0.000000 0.000000 0.000000 0.000000 0.000000 0.000000 0.000000
8 10 2.244786 20.203316 23.972145 34.260311 10.619431 5.215565 2.368948 0.810180 0.207696 0.068627 0.018384 0.010613
8 11 6.152039 39.922031 19.737799 12.566854 6.396294 6.529918 4.847358 2.455319 0.911726 0.358618 0.087971 0.034071
8 12 4.493310 26.714083 17.628559 16.883854 11.140233 9.810516 6.082541 3.571217 2.025580 1.181383 0.369865 0.098860
8 13 0.292405 1.745514 1.689583 4.323257 9.852211 25.863691 23.815823 15.231866 8.349602 5.407790 2.347711 1.080548
8 14 0.038016 0.090622 0.178058 0.410450 0.933818 2.402559 8.220380 11.504533 20.001383 21.270590 20.623419 14.326173
8 15 0.021792 0.044031 0.080205 0.269560 1.121714 3.578962 9.951354 11.145266 18.012646 19.466578 19.489988 16.817904
8 16 1.502294 3.574092 5.031158 10.020823 17.794756 22.252352 22.359011 9.131659 4.581528 1.945526 0.945081 0.861719
8 17 0.287637 0.862582 1.646428 5.283566 17.417173 30.241936 28.811321 9.166451 3.599347 1.376103 0.640671 0.666784
8 18 0.002904 0.006522 0.013175 0.040184 0.184575 0.974717 6.251923 12.335277 26.399166 26.066828 18.433153 9.291574
8 19 0.033731 0.115061 0.290767 0.983335 3.549875 9.637563 24.282991 20.789770 19.830698 11.402650 5.978512 3.105047
8 20 2.398508 9.598223 18.114355 24.473455 21.908510 13.309172 5.760780 2.154615 0.899450 0.422039 0.218247 0.742645
8 21 0.013287 0.057259 0.165514 0.599056 3.085007 12.206285 22.994265 23.384029 17.867680 11.266896 5.209646 3.151076
8 22 0.001321 0.003277 0.007125 0.019155 0.065712 0.237011 0.891261 3.405523 11.310906 24.135765 27.688694 32.234253
8 23 0.010564 0.051337 0.198509 0.758592 2.995660 9.263343 17.766729 21.713631 19.543072 13.894508 7.841031 5.963024
8 24 0.047386 0.367756 1.444557 3.701082 8.341791 15.966278 20.533974 17.889923 13.024740 8.567567 4.969942 5.145007
8 25 0.001093 0.003123 0.007627 0.021515 0.085073 0.324640 0.960269 2.558949 6.696039 15.031014 23.381227 50.929428
8 26 0.000775 0.001634 0.002989 0.007088 0.019552 0.054544 0.142982 0.409991 1.263650 3.628287 8.465101 86.003410
8 27 0.003963 0.009783 0.022635 0.064292 0.210826 0.646414 1.720295 4.231411 9.115262 15.491545 19.529417 48.954155
8 28 0.001827 0.006371 0.017003 0.039957 0.100388 0.273925 0.651713 1.360615 2.701309 5.156108 8.771126 80.919662
8 29 0.001726 0.003079 0.005038 0.010119 0.020316 0.040910 0.077593 0.148836 0.292945 0.613897 1.258814 97.526726
8 30 0.001673 0.002852 0.004349 0.008395 0.017435 0.037036 0.075632 0.159215 0.347443 0.772970 1.597608 96.975395
8 31 0.002819 0.005732 0.009659 0.017632 0.032115 0.061150 0.116580 0.225015 0.441043 0.890447 1.757107 96.440704
8 32 0.000781 0.001321 0.002056 0.003825 0.007859 0.015718 0.027691 0.047167 0.080611 0.146687 0.266268 99.400017
8 33 0.001336 0.003089 0.005227 0.008156 0.013765 0.025320 0.041948 0.063311 0.094050 0.152658 0.254135 99.337006
8 34 0.001271 0.002811 0.004788 0.007789 0.013713 0.027011 0.048322 0.077605 0.118550 0.194377 0.324775 99.178986
8 35 0.001129 0.002439 0.004141 0.006532 0.010950 0.019623 0.032133 0.048452 0.071383 0.113510 0.183746 99.505966
8 36 0.000753 0.001333 0.002141 0.003849 0.007687 0.014756 0.024500 0.037270 0.054843 0.084643 0.129396 99.638832
8 37 0.001047 0.001806 0.002778 0.004991 0.010194 0.019612 0.032335 0.049442 0.073446 0.110920 0.161507 99.531921
8 38 0.001607 0.002816 0.004229 0.007116 0.013457 0.024236 0.037772 0.053941 0.073832 0.101860 0.137138 99.542000
8 39 0.000950 0.001735 0.002741 0.004621 0.008481 0.014862 0.022709 0.032061 0.044174 0.064075 0.092434 99.711159
8 40 0.000927 0.001874 0.002895 0.004499 0.008348 0.016236 0.026786 0.038229 0.052019 0.074033 0.102013 99.672142
8 41 0.001179 0.002520 0.004178 0.006568 0.011594 0.021405 0.034856 0.049541 0.065615 0.088471 0.115787 99.598282
8 42 0.001017 0.001653 0.002483 0.004385 0.008688 0.016214 0.025839 0.036785 0.048536 0.064622 0.083669 99.706108
8 43 0.000776 0.001231 0.001820 0.003229 0.006505 0.011573 0.017238 0.024236 0.033818 0.048372 0.066198 99.785004
8 44 0.001817 0.002628 0.003475 0.005686 0.010733 0.018290 0.026634 0.036270 0.047156 0.060823 0.075415 99.711075
8 45 0.000965 0.001510 0.002186 0.003811 0.007641 0.013800 0.020793 0.028647 0.037837 0.050794 0.065732 99.766281
8 46 0.000638 0.001118 0.001663 0.002759 0.005359 0.009807 0.015086 0.021164 0.029188 0.041799 0.057559 99.813858
8 47 0.000853 0.001363 0.001998 0.003482 0.006879 0.012153 0.018248 0.025708 0.034988 0.047030 0.059963 99.787331
8 48 0.002109 0.002785 0.003473 0.005796 0.011598 0.020153 0.028835 0.038372 0.049012 0.062306 0.075806 99.699753
8 49 0.000755 0.001349 0.002097 0.003601 0.007042 0.013119 0.020798 0.029646 0.040407 0.055301 0.072098 99.753792
8 50 0.001117 0.001596 0.002170 0.003936 0.008309 0.014726 0.021248 0.029188 0.039928 0.054727 0.070981 99.752075
8 51 0.001564 0.002468 0.003525 0.006097 0.011690 0.019558 0.028087 0.038899 0.052953 0.071131 0.091599 99.672424
8 52 0.001219 0.002103 0.003236 0.005758 0.011216 0.019608 0.029752 0.043246 0.061915 0.087337 0.117267 99.617340
8 53 0.000681 0.001192 0.001847 0.003400 0.007344 0.014398 0.023210 0.033871 0.048089 0.068554 0.092346 99.705063
8 54 0.000684 0.001170 0.001718 0.003043 0.006587 0.013447 0.022898 0.034727 0.049534 0.070303 0.093591 99.702301
8 55 0.001204 0.002108 0.003375 0.006662 0.014323 0.024735 0.034528 0.046114 0.062984 0.087396 0.117615 99.598953
8 56 0.004172 0.007842 0.012319 0.020039 0.031000 0.040740 0.049703 0.061753 0.078837 0.101538 0.129067 99.462990
8 57 0.001266 0.002281 0.003745 0.007082 0.014822 0.026559 0.039166 0.052874 0.069497 0.089795 0.110708 99.582207
8 58 0.001176 0.001804 0.002639 0.005039 0.011345 0.021728 0.033546 0.047704 0.065831 0.089328 0.113110 99.606750
8 59 0.001225 0.002803 0.004502 0.006827 0.012510 0.023940 0.038092 0.051917 0.068511 0.095882 0.131573 99.562218
8 60 0.001428 0.002779 0.004806 0.008978 0.017899 0.031600 0.045724 0.060152 0.078139 0.106634 0.143290 99.498573
8 61 0.007971 0.018166 0.025972 0.032102 0.044224 0.065472 0.087772 0.107812 0.131888 0.170036 0.218006 99.090584
8 62 0.001484 0.002741 0.004455 0.008305 0.018028 0.035546 0.055248 0.075097 0.098271 0.132474 0.172327 99.396027
8 63 0.000681 0.001282 0.002078 0.003883 0.008518 0.017252 0.028576 0.043212 0.064103 0.096056 0.135467 99.598900
8 64 0.001238 0.002466 0.004014 0.007094 0.014320 0.025788 0.038515 0.055756 0.085164 0.134489 0.200707 99.430450
8 65 0.002824 0.005337 0.007862 0.012457 0.023781 0.045394 0.072776 0.102549 0.135712 0.180582 0.230703 99.180016
8 66 0.000600 0.001075 0.001708 0.003158 0.006776 0.013405 0.021968 0.033579 0.051179 0.080720 0.120337 99.665497
8 67 0.000802 0.001414 0.002234 0.003945 0.007458 0.012880 0.019649 0.029733 0.046290 0.073729 0.112742 99.689125
8 68 0.001207 0.001812 0.002677 0.005125 0.010910 0.019488 0.029672 0.045604 0.072131 0.113671 0.168677 99.529030
8 69 0.000769 0.001451 0.002376 0.004387 0.009529 0.019510 0.033464 0.052235 0.079148 0.119385 0.167964 99.509789
8 70 0.000536 0.000837 0.001319 0.002697 0.006183 0.012017 0.019775 0.032028 0.052043 0.084376 0.127346 99.660843
8 71 0.000546 0.001071 0.001786 0.003319 0.007272 0.014766 0.024940 0.039255 0.061989 0.100943 0.155026 99.589088
8 72 0.000961 0.001839 0.003008 0.005460 0.011457 0.022245 0.036250 0.055606 0.085289 0.133402 0.196682 99.447800
8 73 0.000730 0.001303 0.002164 0.004209 0.009251 0.018450 0.030872 0.048739 0.076271 0.121389 0.182403 99.504219
8 74 0.000863 0.001586 0.002675 0.005243 0.011852 0.024549 0.041850 0.065768 0.101542 0.159341 0.235387 99.349335
8 75 0.001923 0.004229 0.007062 0.011638 0.022523 0.043737 0.070171 0.099663 0.138848 0.202372 0.285017 99.112823
8 76 0.003598 0.006674 0.011091 0.020313 0.039315 0.065473 0.092845 0.129115 0.184223 0.265861 0.365802 98.815689
8 77 0.014810 0.016787 0.020096 0.034688 0.062151 0.088262 0.111328 0.152119 0.217612 0.302780 0.398283 98.581085
8 78 0.010271 0.016128 0.021859 0.035906 0.064000 0.096486 0.126621 0.172708 0.249017 0.356421 0.483188 98.367393
8 79 0.002495 0.004298 0.006506 0.011769 0.024947 0.047745 0.074451 0.109481 0.163907 0.250508 0.360972 98.942924
8 80 0.001726 0.003071 0.004945 0.009529 0.020877 0.040362 0.063962 0.095144 0.141514 0.213206 0.302552 99.103119
8 81 0.004325 0.010996 0.018965 0.027279 0.044013 0.077175 0.117736 0.158659 0.211254 0.301343 0.427172 98.601082
8 82 0.002500 0.004883 0.008427 0.015582 0.031716 0.059522 0.092833 0.131890 0.184825 0.271241 0.395350 98.801231
8 83 0.001495 0.002750 0.004518 0.008288 0.016997 0.032098 0.051115 0.076040 0.113425 0.174454 0.259329 99.259491
8 84 0.003199 0.005015 0.007404 0.013311 0.026817 0.047867 0.072693 0.106729 0.156543 0.228085 0.316332 99.016006
8 85 0.003687 0.005137 0.007597 0.015531 0.035032 0.062313 0.090599 0.131617 0.197498 0.291044 0.401064 98.758881
8 86 0.004042 0.007862 0.013364 0.024190 0.045811 0.075431 0.105955 0.143261 0.199054 0.282670 0.392083 98.706284
8 87 0.001306 0.002525 0.004345 0.008125 0.017503 0.036112 0.062133 0.096164 0.144917 0.221671 0.320179 99.085022
8 88 0.003294 0.005615 0.008550 0.015247 0.032242 0.062731 0.099531 0.143933 0.204355 0.290321 0.389402 98.744781
8 89 0.006672 0.013025 0.020953 0.034431 0.062907 0.108862 0.157624 0.208818 0.279120 0.383281 0.509264 98.215042
8 90 0.004366 0.009661 0.016005 0.024929 0.046462 0.090365 0.143822 0.194926 0.255528 0.350242 0.464341 98.399353
8 91 0.002143 0.004209 0.007095 0.012601 0.026347 0.055402 0.095505 0.141945 0.202109 0.297382 0.416304 98.738953
8 92 0.004839 0.011679 0.020345 0.030854 0.054842 0.103807 0.162684 0.216973 0.282782 0.382992 0.498454 98.229752
8 93 0.004996 0.009270 0.014809 0.025386 0.050431 0.096035 0.149477 0.204436 0.269000 0.359892 0.461747 98.354523
8 94 0.001928 0.003795 0.006495 0.011705 0.024281 0.048527 0.080820 0.121373 0.178370 0.263782 0.365408 98.893517
8 95 0.003438 0.005537 0.008201 0.014623 0.030588 0.056976 0.086774 0.124290 0.178657 0.254573 0.338248 98.898094
8 96 0.002410 0.004395 0.007144 0.012819 0.026441 0.049737 0.077181 0.110895 0.159586 0.230507 0.311993 99.006889
8 97 0.002859 0.004847 0.007525 0.013422 0.027480 0.050234 0.075466 0.107248 0.155283 0.225124 0.304405 99.026108
8 98 0.004555 0.008119 0.012410 0.020633 0.039413 0.068756 0.098985 0.132867 0.181009 0.249202 0.325841 98.858215
8 99 0.004338 0.007690 0.011732 0.019379 0.036657 0.064462 0.093982 0.127702 0.176443 0.247365 0.328866 98.881386
8 100 0.006610 0.011626 0.016387 0.025013 0.045598 0.078901 0.112037 0.147096 0.197292 0.270533 0.354789 98.734116
8 101 0.003073 0.005990 0.009551 0.015779 0.030606 0.056908 0.086937 0.120977 0.171065 0.245750 0.331650 98.921715
8 102 0.005511 0.009302 0.012600 0.019244 0.036190 0.065656 0.096184 0.127584 0.171315 0.236922 0.312721 98.906776
8 103 0.005311 0.013589 0.021984 0.028159 0.042821 0.071391 0.101569 0.129327 0.169860 0.239887 0.330801 98.845306
8 104 0.004422 0.010229 0.016003 0.022084 0.037168 0.068745 0.105101 0.137107 0.176844 0.243695 0.326899 98.851707
8 105 0.001295 0.002391 0.003904 0.007405 0.017167 0.036363 0.059657 0.084769 0.119502 0.173176 0.235680 99.258690
8 106 0.006320 0.009576 0.012605 0.020600 0.037826 0.056682 0.070099 0.088464 0.122199 0.171252 0.228032 99.176338
8 107 0.007375 0.011844 0.015584 0.023710 0.040257 0.058989 0.074914 0.097435 0.136365 0.192640 0.258665 99.082222
8 108 0.001397 0.002323 0.003593 0.006874 0.015732 0.032431 0.053062 0.077531 0.110287 0.158206 0.213635 99.324928
8 109 0.001314 0.002623 0.004388 0.007903 0.016049 0.028650 0.041707 0.057574 0.083704 0.124909 0.175409 99.455772
8 110 0.007028 0.010434 0.012531 0.017967 0.029998 0.045508 0.059580 0.077786 0.106687 0.149577 0.200464 99.282440
8 111 0.001955 0.004114 0.006928 0.011817 0.022028 0.036589 0.050720 0.066282 0.089362 0.125892 0.172893 99.411423
8 112 0.000654 0.001180 0.001932 0.003649 0.008256 0.018070 0.032656 0.051323 0.075002 0.109339 0.149398 99.548538
8 113 0.001013 0.002277 0.003863 0.006188 0.011435 0.021251 0.033455 0.046867 0.065206 0.095188 0.134114 99.579147
8 114 0.002018 0.003147 0.004462 0.007512 0.014255 0.023954 0.034256 0.047660 0.067957 0.099716 0.140923 99.554138
8 115 0.001149 0.002075 0.003255 0.005621 0.010967 0.019680 0.030133 0.043718 0.063785 0.094905 0.136529 99.588188
8 116 0.000733 0.001171 0.001821 0.003513 0.007774 0.015303 0.025479 0.039654 0.059428 0.087659 0.121385 99.636086
8 117 0.000762 0.001350 0.002116 0.003758 0.007531 0.013977 0.022282 0.033686 0.050806 0.078544 0.115913 99.669281
8 118 0.000760 0.001308 0.001990 0.003505 0.007087 0.013281 0.021022 0.031792 0.048842 0.078355 0.121262 99.670799
8 119 0.000531 0.001104 0.001880 0.003263 0.006453 0.012394 0.020275 0.031033 0.047911 0.076874 0.118146 99.680138
8 120 0.000408 0.000683 0.001047 0.001966 0.004378 0.008919 0.014961 0.023674 0.037579 0.062594 0.099440 99.744347
8 121 0.000408 0.000716 0.001126 0.002097 0.004557 0.009312 0.016064 0.026556 0.044069 0.075966 0.124093 99.695030
8 122 0.000562 0.001246 0.002175 0.003732 0.007186 0.013665 0.022445 0.035086 0.056032 0.095170 0.156679 99.606026
8 123 0.000430 0.000777 0.001277 0.002458 0.005574 0.012069 0.021902 0.036899 0.060540 0.101241 0.158085 99.598747
8 124 0.000461 0.000860 0.001429 0.002774 0.006497 0.014085 0.025092 0.042681 0.073667 0.128224 0.203286 99.500946
8 125 0.001026 0.001803 0.002806 0.004986 0.010250 0.020345 0.034848 0.056722 0.089911 0.143190 0.216913 99.417198
8 126 0.000838 0.002016 0.003709 0.006328 0.012065 0.023424 0.038864 0.059773 0.092543 0.154155 0.252211 99.354080
8 127 0.003201 0.005877 0.009790 0.018159 0.035340 0.059966 0.088281 0.130454 0.192886 0.284029 0.393211 98.778809
8 128 0.002594 0.005308 0.009341 0.017969 0.037923 0.073972 0.120525 0.187272 0.291893 0.466154 0.708615 98.078438
8 129 0.000917 0.002362 0.004551 0.007701 0.013671 0.027459 0.051730 0.092108 0.158032 0.282979 0.499976 98.858513
8 130 0.000665 0.001126 0.001857 0.003970 0.009154 0.018621 0.032288 0.056698 0.100022 0.178426 0.298173 99.298996
8 131 0.001854 0.003878 0.006814 0.013453 0.029629 0.060036 0.101337 0.165852 0.272228 0.449681 0.701053 98.194191
8 132 0.000672 0.001663 0.003331 0.006974 0.017498 0.046988 0.107127 0.226868 0.473763 0.982061 1.838434 96.294617
8 133 0.000305 0.000524 0.000893 0.002046 0.005141 0.011940 0.024807 0.055109 0.125311 0.280971 0.572379 98.920578
8 134 0.000362 0.000625 0.001082 0.002511 0.006166 0.013295 0.024887 0.049852 0.101660 0.207055 0.393354 99.199150
8 135 0.000809 0.002189 0.004818 0.010694 0.028170 0.077091 0.178143 0.376725 0.764528 1.500409 2.646855 94.409569
8 136 0.000315 0.000652 0.001363 0.003517 0.010592 0.031433 0.083159 0.219168 0.564200 1.358689 2.751730 94.975182
8 137 0.000312 0.000534 0.000882 0.002002 0.004711 0.009988 0.019216 0.039645 0.083016 0.177001 0.363572 99.299118
8 138 0.001089 0.002313 0.004499 0.009677 0.021481 0.045897 0.090604 0.185316 0.382724 0.782904 1.499740 96.973755
8 139 0.001790 0.005555 0.013545 0.031365 0.089472 0.269486 0.671757 1.456204 2.954548 5.618085 9.133172 79.755020
8 140 0.000509 0.000967 0.001904 0.005081 0.015614 0.042346 0.098618 0.233156 0.556765 1.269158 2.513467 95.262413
8 141 0.000478 0.001101 0.002156 0.004620 0.010904 0.025411 0.053901 0.116501 0.259035 0.590575 1.265701 97.669617
8 142 0.003365 0.008972 0.021868 0.055445 0.158229 0.421647 0.980455 2.124468 4.227845 7.307586 10.549786 74.140343
8 143 0.001797 0.003647 0.008014 0.023753 0.082177 0.227500 0.512071 1.148014 2.527809 4.851311 7.599394 83.014519
8 144 0.000696 0.001394 0.002644 0.006128 0.015864 0.038151 0.080614 0.172261 0.373683 0.805069 1.587319 96.916176
8 145 0.008152 0.020066 0.040493 0.087646 0.230602 0.536769 0.986872 1.683412 2.947789 4.941900 7.212255 81.304039
8 146 0.023298 0.060446 0.122279 0.242646 0.579346 1.292232 2.369369 3.942971 6.332637 9.213064 11.188433 64.633278
8 147 0.007198 0.014390 0.029083 0.077229 0.245479 0.602893 1.113747 1.949200 3.465271 5.715448 8.002773 78.777283
8 148 0.005168 0.013291 0.027909 0.059662 0.159011 0.396887 0.784333 1.382609 2.403869 4.021966 5.887023 84.858269
8 149 0.069460 0.193438 0.369613 0.682127 1.599747 3.257410 4.684097 5.513590 6.409595 7.364064 7.771532 62.085331
8 150 0.029299 0.066824 0.122114 0.241259 0.581843 1.279215 2.243537 3.540337 5.431470 7.726885 9.340046 69.397179
8 151 0.022948 0.038966 0.058604 0.108714 0.239135 0.478543 0.804689 1.298078 2.067833 3.204060 4.557997 87.120430
8 152 0.041995 0.094723 0.180564 0.375644 0.896412 1.699895 2.462141 3.293051 4.431450 5.722786 6.705081 74.096260
8 153 0.047075 0.163797 0.299064 0.411514 0.812781 2.028872 3.733604 4.895045 5.712858 6.662166 7.031220 68.202003
8 154 0.034953 0.071498 0.110106 0.181167 0.377343 0.790284 1.288010 1.822140 2.578617 3.867792 5.454249 83.423843
8 155 0.016693 0.055250 0.111712 0.161872 0.244555 0.418659 0.689070 1.063370 1.602867 2.432197 3.585242 89.618515
8 156 0.015365 0.030046 0.055082 0.120486 0.303783 0.638693 1.060617 1.632401 2.484458 3.616251 4.694674 85.348145
8 157 0.014245 0.028442 0.048780 0.095967 0.223968 0.474204 0.811159 1.287897 2.037296 3.065150 4.081149 87.831749
8 158 0.014835 0.046309 0.085833 0.118014 0.188089 0.342334 0.535762 0.742639 1.054889 1.606373 2.379295 92.885628
8 159 0.004735 0.010567 0.019578 0.035048 0.068609 0.136950 0.235727 0.371246 0.576827 0.929081 1.452259 96.159378
8 160 0.004347 0.008913 0.016043 0.030672 0.065159 0.133698 0.234765 0.386883 0.634258 1.036769 1.585158 95.863335
8 161 0.026553 0.054325 0.083366 0.134883 0.262790 0.482996 0.730889 1.047211 1.568831 2.355172 3.244489 90.008499
8 162 0.008202 0.023297 0.052974 0.107509 0.253776 0.583989 1.029739 1.488318 2.036370 2.864976 3.755448 87.795403
8 163 0.074424 0.258452 0.482638 0.571566 0.719030 1.128543 1.684686 2.205078 2.811658 3.771631 5.080871 81.211426
8 164 0.043662 0.133360 0.257189 0.396039 0.741843 1.581897 2.752046 3.815336 4.863929 6.314224 7.764934 71.335541
8 165 0.074425 0.250511 0.480014 0.667885 1.039145 1.859174 2.949547 4.007228 5.232214 6.918573 8.555070 67.966209
8 166 0.164017 0.621076 1.211460 1.553548 2.188205 3.396836 4.604068 5.367208 6.401995 8.051226 9.599553 56.840809
8 167 0.257961 0.621311 0.865442 1.194716 2.482124 5.485691 9.092142 11.340737 12.076141 11.980994 10.352014 34.250725
8 168 0.759560 2.576504 3.784100 4.395149 6.953973 11.566189 13.825780 12.103732 10.028808 8.480188 6.455348 19.070669
8 169 0.085952 0.292238 0.740031 2.253804 7.836855 17.395050 20.593361 16.511902 11.316534 7.351679 4.421164 11.201430
8 170 0.050521 0.174788 0.376704 1.073257 5.206295 17.194473 23.380249 16.942099 10.949585 7.618718 4.700088 12.333226
8 171 14.094882 27.393723 17.682657 9.064174 7.228677 6.230710 4.192094 2.524576 1.886330 1.590545 1.210366 6.901267
8 172 1.831506 8.034964 10.777042 10.914820 17.071907 21.572906 14.098287 5.731753 2.583851 1.525584 0.923183 4.934198
8 173 0.021911 0.041279 0.058527 0.219796 2.193620 13.863857 27.609089 25.305944 15.397185 7.219943 2.508728 5.560123
8 174 1.241731 5.503367 8.918804 12.077541 20.205921 22.832264 13.564907 5.667792 2.664743 1.517263 0.869047 4.936619
8 175 9.729513 32.391720 29.825624 12.698955 5.588851 2.844700 1.450092 0.777140 0.497104 0.358945 0.280879 3.556473
8 176 0.126496 0.381017 0.706911 1.699694 6.872527 22.142101 30.765539 19.311649 8.198736 3.719931 1.694376 4.381021
8 177 0.014130 0.029819 0.063807 0.254374 1.407550 5.307253 12.466753 21.328411 25.186691 17.198845 7.335357 9.407009
8 178 1.815201 3.846564 5.184412 7.226601 12.100313 16.874702 16.152370 11.768668 7.896887 5.126174 3.073963 8.934145
8 179 0.180366 1.020972 2.668075 5.039204 10.279338 17.114994 19.473263 15.907681 10.834903 6.565814 3.639180 7.276210
8 180 0.003316 0.007872 0.017970 0.058464 0.287391 1.207776 3.615644 8.435752 15.494349 21.120171 19.133648 30.617649
8 181 0.004715 0.016034 0.042394 0.114164 0.391463 1.155706 2.521468 4.641569 7.977160 12.137630 15.190536 55.807159
8 182 0.049427 0.165487 0.399843 0.854653 1.835465 3.389096 5.087976 6.871253 9.063947 11.215733 12.339794 48.727325
8 183 0.003723 0.009987 0.024768 0.070179 0.244692 0.720242 1.634242 3.373731 6.575836 10.723504 13.638028 62.981068
8 184 0.000554 0.001023 0.001783 0.004263 0.012552 0.035571 0.087902 0.223301 0.591919 1.482418 3.090099 94.468620
8 185 0.000744 0.002169 0.004790 0.009292 0.019305 0.044160 0.093427 0.189281 0.376768 0.733682 1.344612 97.181770
8 186 0.001010 0.002317 0.004798 0.010604 0.024905 0.056634 0.116469 0.238436 0.479930 0.922897 1.638147 96.503853
8 187 0.000295 0.000562 0.001024 0.002355 0.006373 0.016983 0.041328 0.101337 0.249335 0.589325 1.230350 97.760735
8 188 0.000419 0.000869 0.001431 0.002430 0.004484 0.008780 0.016442 0.030535 0.057609 0.119439 0.250591 99.506973
8 189 0.000532 0.001070 0.001799 0.003006 0.005131 0.008973 0.015328 0.026647 0.047004 0.088570 0.168048 99.633888
8 190 0.000303 0.000521 0.000820 0.001526 0.003079 0.006115 0.011605 0.022655 0.044543 0.090705 0.179384 99.638741
8 191 0.000187 0.000323 0.000511 0.000968 0.001988 0.003973 0.007592 0.014768 0.028714 0.059630 0.125866 99.755486
8 192 0.000233 0.000364 0.000540 0.001028 0.002058 0.003509 0.005235 0.008003 0.012833 0.022720 0.041475 99.902000
8 193 0.000435 0.000725 0.001042 0.001711 0.002983 0.004947 0.007598 0.011826 0.018928 0.032375 0.055247 99.862183
8 194 0.000168 0.000324 0.000528 0.000926 0.001752 0.003280 0.005734 0.009811 0.016803 0.031315 0.059248 99.870117
8 195 0.000106 0.000174 0.000269 0.000518 0.001097 0.002111 0.003710 0.006435 0.010933 0.019816 0.036368 99.918457
8 196 0.000190 0.000307 0.000451 0.000797 0.001548 0.002722 0.004318 0.006777 0.010706 0.018194 0.031171 99.922821
8 197 0.000212 0.000360 0.000534 0.000925 0.001800 0.003247 0.005181 0.008189 0.013362 0.023438 0.040826 99.901924
8 198 0.000195 0.000358 0.000552 0.000941 0.001807 0.003323 0.005542 0.009027 0.015028 0.027415 0.050597 99.885216
8 199 0.000115 0.000197 0.000316 0.000605 0.001309 0.002583 0.004478 0.007315 0.011636 0.019762 0.033862 99.917816
8 200 0.000267 0.000481 0.000745 0.001259 0.002362 0.004269 0.007007 0.011128 0.017697 0.029742 0.049805 99.875237
8 201 0.000333 0.000653 0.001077 0.001856 0.003491 0.006312 0.010246 0.015909 0.024863 0.041563 0.069811 99.823883
8 202 0.000350 0.000587 0.000910 0.001603 0.003036 0.005384 0.008648 0.013387 0.020475 0.033050 0.053690 99.858879
8 203 0.000346 0.000710 0.001151 0.001923 0.003797 0.007518 0.012826 0.019372 0.028235 0.043232 0.065325 99.815567
8 204 0.000413 0.000715 0.001124 0.002071 0.004359 0.008527 0.014702 0.024337 0.040523 0.069237 0.113540 99.720451
8 205 0.000475 0.000851 0.001394 0.002624 0.005428 0.010114 0.016655 0.026645 0.043079 0.071797 0.117569 99.703369
8 206 0.000325 0.000550 0.000904 0.001796 0.003895 0.007441 0.012414 0.019785 0.030859 0.048944 0.075808 99.797279
8 207 0.000588 0.000999 0.001576 0.002990 0.006449 0.012468 0.021073 0.034673 0.057329 0.094938 0.148175 99.618736
8 208 0.001590 0.002969 0.004833 0.008774 0.017789 0.033140 0.053772 0.083379 0.128263 0.195009 0.281672 99.188812
8 209 0.000506 0.000933 0.001557 0.002928 0.006289 0.012657 0.021818 0.035257 0.056940 0.095377 0.152819 99.612923
8 210 0.000500 0.000860 0.001429 0.002850 0.006417 0.012722 0.021102 0.032813 0.050462 0.080989 0.126596 99.663254
8 211 0.002125 0.003734 0.005928 0.011107 0.023883 0.048594 0.084110 0.129587 0.182226 0.238867 0.290245 98.979599
8 212 0.002096 0.003955 0.006975 0.014610 0.034852 0.072279 0.113398 0.149997 0.188934 0.244790 0.309108 98.859009
8 213 0.000917 0.001696 0.002815 0.005118 0.010426 0.020101 0.033355 0.051304 0.076894 0.120024 0.180802 99.496552
8 214 0.001805 0.002903 0.004219 0.007648 0.016608 0.032146 0.050333 0.074418 0.114020 0.182491 0.266993 99.246414
8 215 0.004634 0.012270 0.020010 0.028613 0.056873 0.134544 0.225711 0.266642 0.287441 0.328386 0.363170 98.271706
8 216 0.002587 0.006319 0.011729 0.019123 0.034669 0.068413 0.116157 0.165300 0.215111 0.283496 0.354997 98.722099
8 217 0.001710 0.003113 0.004866 0.008316 0.016475 0.031727 0.050810 0.073353 0.102702 0.153014 0.223457 99.330452
8 218 0.001533 0.002886 0.004719 0.008668 0.019318 0.040499 0.068960 0.106317 0.160551 0.240423 0.324539 99.021584
8 219 0.003187 0.005581 0.008827 0.016186 0.035423 0.072911 0.122327 0.179880 0.242841 0.307941 0.359404 98.645493
8 220 0.003817 0.006178 0.009224 0.016299 0.033555 0.061936 0.093318 0.129342 0.174963 0.235266 0.296120 98.939987
8 221 0.002853 0.005327 0.008795 0.015450 0.030162 0.053140 0.077650 0.105386 0.142549 0.197452 0.259914 99.101326
8 222 0.001493 0.002776 0.004706 0.008743 0.018942 0.037815 0.061667 0.090409 0.127442 0.178916 0.232873 99.234215
8 223 0.002005 0.004203 0.006924 0.011570 0.024265 0.048634 0.075179 0.097158 0.120730 0.155410 0.189175 99.264748
8 224 0.001209 0.002037 0.003283 0.006133 0.012982 0.023476 0.034797 0.048382 0.066128 0.091411 0.118363 99.591797
8 225 0.001042 0.001766 0.002715 0.004745 0.009471 0.016378 0.023821 0.033322 0.045997 0.063565 0.082338 99.714836
8 226 0.001078 0.001685 0.002492 0.004467 0.009215 0.015552 0.021705 0.029697 0.040706 0.055651 0.070729 99.747025
8 227 0.001176 0.002012 0.003060 0.005250 0.010481 0.017709 0.024649 0.032751 0.043125 0.057217 0.071375 99.731194
8 228 0.001006 0.001748 0.002627 0.004372 0.008544 0.014551 0.020397 0.027019 0.035346 0.047281 0.059653 99.777451
8 229 0.001524 0.002186 0.002995 0.005137 0.010127 0.016131 0.021297 0.028240 0.037949 0.050984 0.063765 99.759659
8 230 0.001422 0.002690 0.004036 0.006138 0.010922 0.017922 0.024655 0.031719 0.040263 0.052924 0.066552 99.740761
8 231 0.001559 0.002337 0.003157 0.005083 0.009688 0.015848 0.021388 0.027779 0.035910 0.047785 0.060303 99.769165
8 232 0.001083 0.001837 0.002763 0.004551 0.008606 0.014279 0.020033 0.026862 0.035217 0.046901 0.059102 99.778763
8 233 0.001438 0.002182 0.003000 0.004909 0.009449 0.015324 0.020626 0.027128 0.035674 0.047600 0.059754 99.772911
8 234 0.000879 0.001546 0.002349 0.003877 0.007482 0.012622 0.017707 0.023662 0.031317 0.042602 0.054736 99.801224
8 235 0.000961 0.001418 0.002036 0.003613 0.007321 0.011990 0.016432 0.022546 0.031141 0.042909 0.055059 99.804573
8 236 0.000776 0.001353 0.002065 0.003486 0.006909 0.011770 0.016613 0.022371 0.030079 0.041347 0.053636 99.809593
8 237 0.000990 0.001468 0.002127 0.003813 0.007784 0.012879 0.017865 0.024790 0.034805 0.048527 0.063156 99.781799
8 238 0.000914 0.001639 0.002559 0.004355 0.008766 0.015638 0.022868 0.031154 0.042337 0.059192 0.078496 99.732086
8 239 0.001380 0.002385 0.003622 0.006145 0.012355 0.022050 0.032208 0.043987 0.060171 0.083982 0.110945 99.620773
8 240 0.001513 0.002542 0.003971 0.007028 0.014436 0.026506 0.039795 0.055528 0.077165 0.109554 0.146965 99.514999
8 241 0.004052 0.008308 0.012638 0.017837 0.030240 0.053011 0.077359 0.100686 0.131814 0.181769 0.242056 99.140236
8 242 0.004772 0.008732 0.013608 0.021783 0.039824 0.070349 0.103587 0.138506 0.183498 0.250116 0.326304 98.838928
8 243 0.010042 0.015615 0.021040 0.033661 0.064133 0.108469 0.148306 0.192417 0.255649 0.340184 0.424579 98.385910
8 244 0.006440 0.012331 0.019364 0.030640 0.056496 0.103674 0.155409 0.205887 0.271107 0.371653 0.483363 98.283638
8 245 0.022759 0.053343 0.076944 0.089482 0.123344 0.198970 0.279776 0.344445 0.422918 0.548171 0.697336 97.142509
8 246 0.010197 0.020098 0.033198 0.054227 0.099221 0.180072 0.265143 0.333000 0.400341 0.510245 0.639070 97.455193
8 247 0.032014 0.070136 0.103451 0.127749 0.175033 0.266571 0.361272 0.439810 0.531890 0.675423 0.850330 96.366325
8 248 0.029656 0.067184 0.102208 0.130776 0.183786 0.274422 0.357799 0.421908 0.506913 0.653035 0.832289 96.440025
8 249 0.042476 0.069299 0.085771 0.118750 0.199437 0.320796 0.424557 0.517630 0.636362 0.799063 0.957261 95.828598
8 250 0.042038 0.098128 0.151626 0.202344 0.307537 0.468456 0.592175 0.669328 0.774632 0.939884 1.103684 94.650169
8 251 0.026918 0.062927 0.098940 0.139626 0.239148 0.416053 0.569597 0.671579 0.803502 1.017589 1.232267 94.721855
8 252 0.016731 0.030220 0.047329 0.082761 0.169803 0.313484 0.456635 0.598504 0.783660 1.032107 1.261240 95.207527
8 253 0.041454 0.097412 0.150797 0.204084 0.320023 0.494553 0.634606 0.745954 0.914672 1.148168 1.357103 93.891174
8 254 0.031127 0.074260 0.127294 0.199915 0.362880 0.617150 0.817825 0.936943 1.076084 1.286857 1.474122 92.995544
8 255 0.024612 0.061110 0.111559 0.179555 0.326353 0.569530 0.792112 0.954374 1.139697 1.379403 1.577534 92.884155
8 256 0.034448 0.069978 0.106227 0.158218 0.275763 0.473850 0.673241 0.851042 1.065103 1.341354 1.578398 93.372383
8 257 0.029633 0.076818 0.142111 0.228007 0.405550 0.686354 0.924515 1.068051 1.216790 1.420862 1.592855 92.208450
8 258 0.037467 0.102484 0.183588 0.271451 0.451654 0.736744 0.957048 1.051136 1.139739 1.291942 1.432520 92.344223
8 259 0.024547 0.058658 0.101593 0.161215 0.300166 0.546492 0.774541 0.922457 1.076640 1.299044 1.485000 93.249641
8 260 0.022013 0.049874 0.083488 0.134974 0.261856 0.487939 0.705129 0.866824 1.038263 1.264162 1.445381 93.640099
8 261 0.041472 0.079107 0.123214 0.211837 0.397719 0.621027 0.770867 0.890933 1.053766 1.261770 1.434109 93.114182
8 262 0.050111 0.121025 0.187610 0.250224 0.374621 0.547686 0.668569 0.749890 0.881053 1.078416 1.272681 93.818108
8 263 0.031593 0.049565 0.069301 0.117216 0.227966 0.385902 0.519040 0.637489 0.780893 0.962309 1.117404 95.101318
8 264 0.018001 0.031343 0.047208 0.084327 0.181576 0.327625 0.447648 0.558950 0.718703 0.929461 1.104674 95.550484
8 265 0.056669 0.078147 0.089204 0.135489 0.240976 0.356346 0.432837 0.527617 0.683060 0.881878 1.059914 95.457863
8 266 0.028597 0.051484 0.068177 0.095695 0.162769 0.261878 0.341127 0.412928 0.521655 0.683274 0.846109 96.526299
8 267 0.018125 0.042573 0.070198 0.095769 0.142512 0.235055 0.337797 0.423264 0.515221 0.650960 0.802870 96.665657
8 268 0.011588 0.025205 0.042082 0.064367 0.109869 0.199335 0.302845 0.394899 0.493909 0.640276 0.799665 96.915962
8 269 0.007799 0.015114 0.023840 0.038516 0.072977 0.137162 0.210752 0.286210 0.381004 0.518943 0.665455 97.642227
8 270 0.006278 0.011510 0.017571 0.028600 0.053753 0.096830 0.145105 0.201414 0.279396 0.392065 0.516280 98.251198
8 271 0.004129 0.007150 0.011077 0.019479 0.039076 0.071594 0.107750 0.151511 0.213652 0.305627 0.408779 98.660179
8 272 0.006118 0.014017 0.022780 0.032058 0.051265 0.089153 0.135983 0.185150 0.244282 0.327073 0.420316 98.471802
8 273 0.001414 0.002773 0.004888 0.008907 0.018162 0.036485 0.060509 0.087753 0.120893 0.176434 0.247094 99.234688
8 274 0.005251 0.011147 0.016452 0.022526 0.037560 0.065436 0.095255 0.125483 0.164820 0.223847 0.290907 98.941315
8 275 0.001593 0.003015 0.005008 0.008841 0.018230 0.036468 0.058167 0.080355 0.106474 0.153059 0.212146 99.316643
8 276 0.006026 0.013604 0.021918 0.029958 0.044454 0.069306 0.095726 0.122526 0.156610 0.207091 0.265170 98.967613
8 277 0.008188 0.013487 0.018275 0.027618 0.048733 0.076161 0.096516 0.115632 0.140691 0.177647 0.216507 99.060547
8 278 0.000896 0.001640 0.002810 0.005259 0.011367 0.022194 0.035552 0.052262 0.074193 0.105756 0.138545 99.549522
8 279 0.002928 0.004493 0.006226 0.010359 0.020004 0.032255 0.043115 0.057449 0.078159 0.105658 0.133068 99.506287
8 280 0.000987 0.001785 0.002786 0.004668 0.008995 0.015730 0.023084 0.032198 0.044625 0.063259 0.084722 99.717163
8 281 0.000875 0.001483 0.002224 0.003745 0.007249 0.012449 0.017976 0.025122 0.035074 0.050123 0.067683 99.776001
8 282 0.000951 0.001499 0.002172 0.003723 0.007396 0.012579 0.017871 0.024659 0.033777 0.046621 0.060592 99.788162
8 283 0.000783 0.001304 0.001948 0.003289 0.006402 0.010844 0.015460 0.021346 0.029483 0.041471 0.054829 99.812843
8 284 0.001273 0.001960 0.002767 0.004547 0.008547 0.013836 0.018987 0.025390 0.033766 0.045311 0.057506 99.786110
8 285 0.001199 0.002288 0.003484 0.005250 0.009347 0.015774 0.022246 0.028484 0.035759 0.047100 0.060001 99.769066
8 286 0.001102 0.001781 0.002650 0.004440 0.008433 0.013958 0.019455 0.025871 0.034072 0.045826 0.058684 99.783722
8 287 0.000947 0.001517 0.002229 0.003810 0.007555 0.012772 0.018018 0.024626 0.033911 0.047054 0.061007 99.786552
8 288 0.001042 0.001713 0.002606 0.004578 0.009258 0.016118 0.023269 0.031911 0.043404 0.059526 0.076858 99.729721
8 289 0.000875 0.001469 0.002273 0.004092 0.008576 0.015661 0.023573 0.033558 0.047529 0.067571 0.089862 99.704964
8 290 0.001490 0.002510 0.003875 0.006833 0.013967 0.025348 0.037680 0.052254 0.072105 0.101112 0.133759 99.549072
8 291 0.001854 0.003001 0.004538 0.008194 0.017046 0.030591 0.044907 0.062616 0.087405 0.121726 0.158060 99.460068
8 292 0.004389 0.006874 0.009817 0.016130 0.029834 0.049237 0.068566 0.091704 0.122978 0.164988 0.208842 99.226639
8 293 0.003383 0.006083 0.008984 0.014123 0.026028 0.045997 0.066964 0.088195 0.116106 0.159008 0.210148 99.254982
8 294 0.002209 0.004570 0.007635 0.011983 0.020518 0.035843 0.054228 0.074458 0.101848 0.148239 0.209696 99.328773
8 295 0.002257 0.004186 0.006408 0.010476 0.019943 0.036933 0.057613 0.082290 0.117272 0.170971 0.234456 99.257195
8 296 0.001268 0.002322 0.003960 0.007396 0.015321 0.029744 0.048240 0.071372 0.103967 0.156871 0.225712 99.333832
8 297 0.003821 0.007540 0.011285 0.017125 0.029798 0.050713 0.073912 0.101591 0.143875 0.209886 0.291430 99.059021
8 298 0.001425 0.002687 0.004612 0.008589 0.017894 0.035007 0.057451 0.086072 0.126625 0.190521 0.272083 99.197037
8 299 0.003195 0.004952 0.007358 0.014044 0.031846 0.061427 0.094776 0.136249 0.193722 0.268573 0.341970 98.841888
8 300 0.002384 0.006509 0.011984 0.017632 0.030483 0.058220 0.094876 0.130572 0.172586 0.236962 0.313030 98.924759
8 301 0.003754 0.005612 0.008128 0.014825 0.030941 0.055431 0.081267 0.113356 0.158102 0.222682 0.296913 99.008980
8 302 0.001198 0.002206 0.003788 0.007359 0.016088 0.031775 0.052453 0.080958 0.123513 0.187561 0.264886 99.228218
8 303 0.004487 0.007553 0.011019 0.018132 0.033703 0.058464 0.086056 0.120488 0.169585 0.240472 0.323509 98.926529
8 304 0.003243 0.005972 0.009633 0.016720 0.033136 0.062111 0.096287 0.134413 0.182185 0.250318 0.326200 98.879784
8 305 0.005704 0.011552 0.017954 0.027244 0.046802 0.080753 0.117960 0.154152 0.198399 0.264687 0.343456 98.731331
8 306 0.002184 0.004455 0.007495 0.012720 0.025720 0.053348 0.089945 0.130042 0.181229 0.265948 0.371862 98.855057
8 307 0.004996 0.011107 0.017954 0.026704 0.047438 0.088104 0.136455 0.185030 0.246511 0.338097 0.439436 98.458168
8 308 0.003307 0.006177 0.010051 0.017504 0.035187 0.066426 0.102573 0.142888 0.195505 0.273659 0.363760 98.782959
8 309 0.002062 0.003936 0.006399 0.011278 0.023651 0.046799 0.074840 0.108217 0.154936 0.225452 0.308225 99.034203
8 310 0.002268 0.004117 0.006647 0.012105 0.026137 0.051826 0.082610 0.120592 0.174662 0.252494 0.337889 98.928658
8 311 0.001869 0.003513 0.005757 0.010248 0.021260 0.042256 0.068216 0.099148 0.142258 0.212111 0.298674 99.094688
8 312 0.003914 0.008287 0.013024 0.019514 0.035728 0.068617 0.108007 0.145896 0.189695 0.254683 0.326853 98.825783
8 313 0.001331 0.002374 0.003915 0.007258 0.015578 0.031965 0.053917 0.081051 0.116196 0.169780 0.234262 99.282372
8 314 0.001643 0.002954 0.004709 0.008467 0.017535 0.034413 0.056309 0.084190 0.122291 0.179063 0.245311 99.243111
8 315 0.000975 0.001973 0.003281 0.005676 0.011319 0.022296 0.036586 0.054772 0.082417 0.130123 0.194164 99.456421
8 316 0.000886 0.001604 0.002694 0.005194 0.011415 0.022567 0.036947 0.056877 0.086955 0.134020 0.189322 99.451515
8 317 0.003148 0.004540 0.006511 0.012616 0.028299 0.051202 0.074288 0.101336 0.132526 0.168397 0.201413 99.215729
8 318 0.000912 0.001583 0.002511 0.004812 0.011004 0.022650 0.038152 0.059242 0.089382 0.132746 0.178747 99.458260
8 319 0.000670 0.001163 0.001854 0.003526 0.007704 0.015389 0.025634 0.040316 0.062975 0.100812 0.151199 99.588760
8 320 0.001439 0.002653 0.004171 0.007299 0.014605 0.026199 0.038976 0.054623 0.077580 0.113152 0.156531 99.502769
8 321 0.001264 0.002397 0.003760 0.006402 0.013470 0.027740 0.046380 0.066498 0.088608 0.118621 0.148543 99.476318
8 322 0.000928 0.001464 0.002158 0.003994 0.008941 0.017638 0.027867 0.041047 0.060499 0.092241 0.131004 99.612221
8 323 0.001296 0.002231 0.003405 0.005786 0.010932 0.019230 0.029322 0.042882 0.062434 0.092587 0.130907 99.598984
8 324 0.001276 0.002377 0.003764 0.006486 0.012668 0.022511 0.033493 0.047442 0.068782 0.101990 0.142484 99.556732
8 325 0.001388 0.002265 0.003471 0.006361 0.013747 0.026926 0.043119 0.062011 0.084007 0.114020 0.146519 99.496162
8 326 0.001171 0.001848 0.002700 0.004780 0.009923 0.018440 0.028193 0.040615 0.058583 0.086817 0.121214 99.625710
8 327 0.001582 0.002927 0.004565 0.007465 0.013825 0.024485 0.036708 0.050878 0.070427 0.102041 0.142391 99.542702
8 328 0.001808 0.003136 0.004726 0.007844 0.014956 0.026611 0.039936 0.056073 0.078699 0.113548 0.156046 99.496620
8 329 0.001161 0.002134 0.003448 0.006006 0.012268 0.023841 0.038319 0.055326 0.077500 0.112124 0.154529 99.513344
8 330 0.001463 0.002355 0.003432 0.005912 0.011787 0.021481 0.032653 0.046761 0.066924 0.097825 0.135592 99.573814
8 331 0.001048 0.001912 0.003155 0.005694 0.011725 0.022293 0.035159 0.051210 0.074403 0.110814 0.155845 99.526749
8 332 0.001842 0.002983 0.004356 0.007453 0.014883 0.026673 0.039253 0.054210 0.075487 0.107434 0.146100 99.519333
8 333 0.001186 0.002092 0.003262 0.005636 0.011473 0.021718 0.033972 0.048740 0.069376 0.100136 0.135999 99.566406
8 334 0.001391 0.002491 0.003813 0.006351 0.012213 0.022155 0.033915 0.048377 0.069362 0.102574 0.144026 99.553329
8 335 0.002067 0.003964 0.006029 0.009267 0.016295 0.027408 0.039565 0.053514 0.072585 0.101349 0.134961 99.532997
8 336 0.000977 0.001648 0.002555 0.004574 0.009436 0.017459 0.026598 0.037702 0.053407 0.078952 0.111672 99.655022
8 337 0.001858 0.003896 0.006231 0.009318 0.015139 0.023882 0.033560 0.044942 0.060422 0.084491 0.115168 99.601097
8 338 0.000670 0.001240 0.001914 0.003148 0.005958 0.010958 0.017267 0.025205 0.036515 0.056055 0.083335 99.757736
8 339 0.000955 0.001472 0.002220 0.004041 0.007922 0.013468 0.020189 0.030313 0.045762 0.068998 0.098681 99.705978
8 340 0.000390 0.000608 0.000918 0.001765 0.003862 0.007253 0.011567 0.018430 0.030273 0.050833 0.080243 99.793861
8 341 0.000546 0.000960 0.001487 0.002652 0.005505 0.010445 0.016857 0.026335 0.042024 0.069044 0.107060 99.717087
8 342 0.000688 0.001256 0.001950 0.003351 0.006841 0.013217 0.021699 0.033664 0.052313 0.082756 0.122807 99.659462
8 343 0.000615 0.001066 0.001667 0.002976 0.006084 0.011588 0.018951 0.029496 0.045609 0.071615 0.106013 99.704323
8 344 0.000419 0.000808 0.001292 0.002206 0.004367 0.008354 0.013673 0.021190 0.033641 0.057113 0.093575 99.763367
8 345 0.001142 0.001983 0.003089 0.005436 0.010906 0.019959 0.031067 0.046048 0.067555 0.100001 0.140449 99.572365
8 346 0.001493 0.002443 0.003653 0.006362 0.012456 0.022288 0.034328 0.051349 0.076615 0.114983 0.164485 99.509544
8 347 0.001232 0.002070 0.003220 0.005910 0.012820 0.025430 0.041693 0.063071 0.091914 0.133277 0.182480 99.436882
8 348 0.000973 0.001703 0.002631 0.004678 0.009707 0.018470 0.029353 0.044193 0.066550 0.101943 0.147810 99.571991
8 349 0.000587 0.001060 0.001703 0.003118 0.006500 0.012278 0.019382 0.029227 0.045109 0.073706 0.115202 99.692123
8 350 0.001527 0.003094 0.004879 0.007788 0.014788 0.027633 0.043089 0.061059 0.085476 0.124363 0.173030 99.453278
8 351 0.001081 0.001963 0.003147 0.005673 0.012192 0.024774 0.042037 0.064213 0.091654 0.128582 0.168917 99.455765
8 352 0.000777 0.001162 0.001714 0.003301 0.007068 0.012952 0.020024 0.030604 0.047086 0.074781 0.114013 99.686523
8 353 0.000711 0.001348 0.002237 0.004016 0.007844 0.014106 0.022146 0.034108 0.053454 0.085766 0.130230 99.644035
8 354 0.001213 0.002010 0.003068 0.005620 0.012157 0.023940 0.038455 0.057470 0.084804 0.127662 0.179966 99.463631
8 355 0.002628 0.005356 0.008203 0.012248 0.021376 0.037332 0.055180 0.075074 0.103162 0.149040 0.208143 99.322258
8 356 0.000640 0.001273 0.002211 0.003975 0.007803 0.014482 0.023040 0.034376 0.051513 0.082813 0.130154 99.647720
8 357 0.000791 0.001372 0.002160 0.003977 0.008434 0.016698 0.027708 0.042748 0.064639 0.100194 0.146837 99.584442
8 358 0.003115 0.005298 0.007715 0.012431 0.023140 0.040065 0.058376 0.080770 0.113201 0.161746 0.218600 99.275543
8 359 0.005621 0.008812 0.011592 0.017250 0.029145 0.045728 0.061739 0.081381 0.110547 0.154807 0.209820 99.263557
8 360 0.001852 0.002876 0.004263 0.007606 0.014727 0.024676 0.035662 0.051125 0.073951 0.106655 0.145623 99.530991
8 361 0.001123 0.002205 0.003450 0.005465 0.009811 0.017643 0.027749 0.040841 0.059656 0.091124 0.135824 99.605110
8 362 0.001336 0.002489 0.003811 0.006166 0.011410 0.020453 0.031265 0.043961 0.060632 0.086749 0.119586 99.612137
8 363 0.001606 0.002879 0.004451 0.007558 0.014065 0.024109 0.035036 0.047721 0.064460 0.090056 0.121833 99.586227
8 364 0.001632 0.003300 0.005045 0.007556 0.012895 0.021926 0.031832 0.042106 0.055602 0.078274 0.108205 99.631622
8 365 0.002151 0.003308 0.004700 0.008074 0.015428 0.026210 0.037707 0.051109 0.067756 0.091552 0.119148 99.572853
8 366 0.002672 0.005699 0.009098 0.013222 0.020094 0.030255 0.040837 0.051354 0.064514 0.085199 0.111834 99.565216
8 367 0.003899 0.007846 0.012232 0.017437 0.025659 0.038020 0.051357 0.065478 0.082953 0.110002 0.145593 99.439529
8 368 0.002231 0.003966 0.005774 0.008998 0.016266 0.028621 0.042140 0.056896 0.076746 0.108158 0.146610 99.503593
8 369 0.001441 0.002547 0.003944 0.006706 0.012819 0.023142 0.035475 0.050635 0.071260 0.102419 0.140023 99.549583
8 370 0.001441 0.002502 0.003673 0.006060 0.011676 0.020526 0.030711 0.043693 0.062194 0.088790 0.117818 99.610916
8 371 0.002472 0.004751 0.007425 0.011195 0.018418 0.031461 0.046711 0.062005 0.079259 0.107993 0.146065 99.482246
9 10 0.000000 0.000000 0.000000 0.000000 0.000000 0.000000 0.000000 0.000000 0.000000 0.000000 0.000000 0.000000
9 11 1.832129 17.297817 22.468559 32.269165 13.567236 7.441954 3.353705 1.268384 0.379453 0.097801 0.015753 0.008043
9 12 5.461196 31.690205 17.107061 14.777077 10.896693 10.522086 6.325727 2.410589 0.607741 0.160867 0.028553 0.012207
9 13 0.486552 3.166330 3.594338 8.622744 14.266537 28.381725 23.406464 11.988014 4.181577 1.452295 0.348469 0.104954
9 14 0.114738 0.796518 0.848166 2.466361 6.730577 23.268196 28.508455 20.925457 9.775466 4.610824 1.415981 0.539262
9 15 0.008030 0.015714 0.029813 0.115528 0.572905 3.222421 19.486629 28.235275 29.305548 13.064967 4.477080 1.466093
9 16 2.312123 5.582016 8.799714 18.525768 27.003611 21.697918 11.534575 2.746439 0.949495 0.359040 0.178062 0.311240
9 17 20.524641 34.346638 20.820791 10.932652 5.593394 3.232570 2.183654 0.804654 0.486962 0.293786 0.232158 0.548097
9 18 0.017623 0.051140 0.165877 1.259678 9.998605 27.587402 36.269157 14.780066 6.177491 2.075583 0.817752 0.799625
9 19 0.034628 0.083164 0.200705 1.263336 9.527852 28.529716 38.903904 14.084394 4.872756 1.433318 0.514014 0.552209
9 20 29.420715 31.733042 18.533367 10.633651 4.798831 2.180964 1.358737 0.512092 0.258162 0.124578 0.093885 0.351973
9 21 1.199475 6.693970 16.556158 25.138607 24.028660 14.843002 6.485383 2.431009 0.988282 0.465155 0.255073 0.915225
9 22 0.004157 0.009234 0.017292 0.061501 0.406526 3.301347 15.302203 31.580263 28.112272 13.799928 4.547457 2.857816
9 23 0.014218 0.061946 0.223421 1.104101 6.405874 21.642387 30.661695 21.838865 10.472348 4.403486 1.758165 1.413493
9 24 0.204970 1.741733 8.323103 20.180721 24.272261 19.810534 12.470391 6.425159 3.084890 1.453405 0.736066 1.296767
9 25 0.003764 0.011588 0.036202 0.155908 0.769228 3.428674 10.578722 20.583933 24.153658 19.254156 11.479558 9.544606
9 26 0.001187 0.002938 0.005611 0.011872 0.035550 0.113915 0.366403 1.357114 5.639524 16.882360 28.145308 47.438217
9 27 0.003517 0.009817 0.025364 0.077403 0.270292 0.968653 3.120853 8.436723 16.942497 23.139912 21.397686 25.607285
9 28 0.002786 0.009601 0.026707 0.068566 0.186219 0.580338 1.635861 3.844165 7.496996 12.269847 16.633125 57.245792
9 29 0.002426 0.004740 0.008435 0.016913 0.030997 0.057769 0.108972 0.218045 0.459272 1.036823 2.327520 95.728088
9 30 0.002250 0.003986 0.006443 0.012845 0.026248 0.055293 0.115894 0.250050 0.542945 1.184567 2.467659 95.331825
9 31 0.002831 0.005627 0.009627 0.017652 0.031371 0.059190 0.115343 0.233294 0.482263 1.016842 2.060351 95.965614
9 32 0.003065 0.004813 0.006922 0.012616 0.024118 0.044708 0.076798 0.128010 0.215443 0.382432 0.676841 98.424232
9 33 0.001674 0.003608 0.005932 0.009149 0.014970 0.026680 0.044430 0.068655 0.103922 0.169660 0.285229 99.266090
9 34 0.002826 0.006238 0.010127 0.015243 0.024272 0.041098 0.064173 0.094200 0.138048 0.220661 0.364074 99.019043
9 35 0.001800 0.003606 0.005894 0.009557 0.016296 0.027876 0.042816 0.060727 0.084309 0.125646 0.192457 99.429016
9 36 0.001315 0.002122 0.003244 0.006003 0.012100 0.021492 0.032570 0.047153 0.068504 0.101932 0.148199 99.555367
9 37 0.002273 0.003796 0.005532 0.009493 0.018374 0.031703 0.045928 0.063190 0.088866 0.129334 0.183332 99.418175
9 38 0.004012 0.006971 0.010011 0.015884 0.026922 0.039853 0.049344 0.058588 0.073006 0.098614 0.134971 99.481819
9 39 0.001691 0.002821 0.004338 0.007612 0.014106 0.023080 0.032166 0.042300 0.055272 0.074826 0.100717 99.641075
9 40 0.001673 0.002955 0.004176 0.006718 0.013329 0.025071 0.036423 0.045235 0.055614 0.074400 0.098502 99.635902
9 41 0.003288 0.006501 0.009163 0.012973 0.021115 0.033811 0.045007 0.053208 0.063199 0.082287 0.108591 99.560860
9 42 0.001775 0.002774 0.004097 0.007336 0.014314 0.023673 0.031741 0.039454 0.048758 0.063314 0.081358 99.681404
9 43 0.000951 0.001368 0.001947 0.003669 0.007866 0.013862 0.020062 0.027929 0.038716 0.052556 0.066172 99.764900
9 44 0.002222 0.003190 0.004538 0.008202 0.015489 0.022342 0.026715 0.032288 0.040994 0.053511 0.067864 99.722649
9 45 0.001365 0.001990 0.002811 0.005022 0.009952 0.016182 0.021680 0.028061 0.036673 0.048651 0.061998 99.765617
9 46 0.000866 0.001413 0.002115 0.003648 0.006998 0.012031 0.017572 0.023862 0.031741 0.042931 0.055994 99.800835
9 47 0.001163 0.001734 0.002480 0.004571 0.009459 0.015503 0.020386 0.025968 0.034041 0.044875 0.055659 99.784157
9 48 0.002598 0.004019 0.005867 0.010170 0.017779 0.023950 0.027447 0.032221 0.040610 0.053396 0.068392 99.713547
9 49 0.000822 0.001208 0.001716 0.003180 0.006960 0.013202 0.020467 0.028891 0.038716 0.050998 0.063196 99.770645
9 50 0.001121 0.001554 0.002215 0.004278 0.008897 0.014337 0.019080 0.025271 0.034371 0.046861 0.060667 99.781349
9 51 0.002469 0.004252 0.006286 0.010146 0.016351 0.022133 0.026642 0.032768 0.042751 0.058031 0.078161 99.700012
9 52 0.001331 0.002181 0.003331 0.006046 0.011587 0.018878 0.027208 0.039193 0.056656 0.079247 0.104113 99.650230
9 53 0.000458 0.000663 0.000968 0.001932 0.004452 0.008713 0.014406 0.022948 0.035871 0.055191 0.078745 99.775658
9 54 0.000501 0.000784 0.001196 0.002388 0.005421 0.010103 0.015516 0.023298 0.035766 0.056109 0.084130 99.764786
9 55 0.001070 0.001870 0.003042 0.005772 0.011432 0.019091 0.028323 0.042489 0.064139 0.092121 0.123751 99.606895
9 56 0.001775 0.003102 0.005098 0.010034 0.021132 0.036513 0.052890 0.072228 0.094982 0.118102 0.140324 99.443817
9 57 0.000630 0.000964 0.001465 0.002954 0.007016 0.014284 0.023942 0.037670 0.058344 0.087700 0.118509 99.646523
9 58 0.000607 0.000857 0.001327 0.002954 0.007392 0.014456 0.023055 0.036410 0.058019 0.088226 0.120008 99.646690
9 59 0.000665 0.001486 0.002520 0.004266 0.008930 0.018651 0.031361 0.045639 0.065891 0.100227 0.143868 99.576500
9 60 0.000650 0.001036 0.001666 0.003565 0.008845 0.018530 0.031123 0.048721 0.074644 0.111995 0.152013 99.547211
9 61 0.004033 0.009378 0.016313 0.025505 0.042766 0.069764 0.096030 0.116287 0.138220 0.176790 0.227038 99.077881
9 62 0.000877 0.001388 0.002258 0.004877 0.011888 0.023749 0.037883 0.056899 0.083677 0.122352 0.165140 99.489006
9 63 0.000371 0.000562 0.000925 0.002112 0.005236 0.010702 0.018417 0.031694 0.054599 0.091268 0.137935 99.646179
9 64 0.000993 0.002029 0.003673 0.007320 0.015936 0.029614 0.045080 0.065019 0.095558 0.141966 0.196958 99.395851
9 65 0.003272 0.006348 0.010020 0.016970 0.031780 0.053668 0.073929 0.092374 0.114366 0.148531 0.191156 99.257591
9 66 0.000394 0.000621 0.000996 0.002103 0.005056 0.010276 0.017026 0.026931 0.042604 0.068959 0.103878 99.721161
9 67 0.000538 0.000872 0.001402 0.002744 0.005741 0.010578 0.017368 0.029032 0.049281 0.081812 0.125736 99.674896
9 68 0.001086 0.001713 0.002750 0.005740 0.012832 0.022557 0.033368 0.050544 0.079836 0.122166 0.172800 99.494606
9 69 0.000597 0.001101 0.001908 0.003893 0.009162 0.018956 0.031657 0.047738 0.070231 0.104107 0.145478 99.565170
9 70 0.000339 0.000484 0.000747 0.001642 0.004036 0.007900 0.012862 0.021274 0.036247 0.062147 0.098616 99.753708
9 71 0.000331 0.000565 0.000929 0.001879 0.004318 0.008736 0.014954 0.024716 0.040851 0.068856 0.109279 99.724586
9 72 0.000551 0.000928 0.001469 0.002862 0.006459 0.012775 0.020829 0.032484 0.051318 0.083449 0.127731 99.659142
9 73 0.000423 0.000667 0.001063 0.002201 0.005198 0.010585 0.017891 0.029136 0.047079 0.077625 0.120490 99.687645
9 74 0.000454 0.000719 0.001150 0.002432 0.005876 0.012250 0.021195 0.035539 0.059692 0.101530 0.160930 99.598228
9 75 0.000858 0.001579 0.002486 0.004640 0.010819 0.023543 0.039980 0.060206 0.089248 0.140019 0.209455 99.417168
9 76 0.001297 0.002118 0.003574 0.007737 0.018619 0.037357 0.060876 0.094917 0.147537 0.228004 0.326472 99.071495
9 77 0.004457 0.005523 0.008154 0.017653 0.037991 0.059962 0.080971 0.117713 0.179394 0.263123 0.357155 98.867905
9 78 0.006595 0.010340 0.015142 0.027206 0.051050 0.080005 0.110836 0.160881 0.243016 0.356947 0.488950 98.449036
9 79 0.002083 0.003299 0.004915 0.009185 0.019123 0.035708 0.057197 0.090700 0.146901 0.236679 0.354798 99.039413
9 80 0.000856 0.001432 0.002441 0.005153 0.011678 0.023531 0.040739 0.068319 0.112945 0.186366 0.288011 99.258530
9 81 0.003275 0.007928 0.014440 0.023235 0.039271 0.068184 0.105816 0.151471 0.214531 0.316105 0.459929 98.595810
9 82 0.003491 0.006604 0.011700 0.022173 0.041409 0.069715 0.106716 0.159313 0.231685 0.332373 0.466899 98.547920
9 83 0.001452 0.002414 0.003819 0.007234 0.015012 0.028204 0.046134 0.073269 0.116329 0.183451 0.274006 99.248680
9 84 0.002884 0.004186 0.006248 0.012103 0.024694 0.041412 0.060193 0.090668 0.142485 0.218861 0.312723 99.083542
9 85 0.004163 0.005997 0.009190 0.018674 0.039908 0.067441 0.097753 0.146272 0.223552 0.323450 0.433378 98.630226
9 86 0.004539 0.009117 0.016581 0.030660 0.053900 0.081922 0.112676 0.153237 0.212292 0.296219 0.409677 98.619179
9 87 0.001398 0.002301 0.003715 0.007366 0.016539 0.033639 0.057102 0.089922 0.137604 0.207800 0.292719 99.149895
9 88 0.003795 0.005567 0.008477 0.016849 0.036522 0.065215 0.095782 0.135428 0.193060 0.273357 0.364341 98.801598
9 89 0.010036 0.019191 0.031914 0.052816 0.086896 0.128419 0.166676 0.208242 0.266838 0.355311 0.467196 98.206467
9 90 0.006605 0.011857 0.017318 0.027700 0.052748 0.094090 0.134979 0.172938 0.221510 0.298047 0.388802 98.573402
9 91 0.002968 0.005116 0.008373 0.015398 0.031030 0.057061 0.087302 0.123367 0.174440 0.256121 0.357697 98.881126
9 92 0.008022 0.016682 0.025205 0.035443 0.058976 0.103444 0.151475 0.190833 0.234882 0.306929 0.395999 98.472107
9 93 0.006142 0.010611 0.016822 0.029572 0.057668 0.099104 0.138154 0.176608 0.227415 0.303029 0.388457 98.546425
9 94 0.002028 0.003579 0.005954 0.011242 0.023995 0.046433 0.074255 0.109583 0.159526 0.231355 0.312539 99.019508
9 95 0.003077 0.004609 0.007090 0.013882 0.030153 0.053289 0.076106 0.105810 0.150916 0.213714 0.283197 99.058159
9 96 0.002087 0.003455 0.005620 0.010824 0.023529 0.043998 0.067268 0.097051 0.140141 0.200256 0.266343 99.139427
9 97 0.002306 0.003543 0.005454 0.010425 0.022604 0.041583 0.062249 0.089491 0.130995 0.191434 0.260078 99.179840
9 98 0.003372 0.005378 0.008378 0.015550 0.032565 0.058147 0.084138 0.114576 0.156507 0.213342 0.273755 99.034294
9 99 0.003164 0.004977 0.007633 0.014022 0.029339 0.053231 0.078060 0.107414 0.149031 0.208076 0.272742 99.072304
9 100 0.003992 0.006254 0.009592 0.017860 0.037836 0.066926 0.093746 0.123496 0.166033 0.226319 0.291890 98.956055
9 101 0.001790 0.002880 0.004614 0.008881 0.019318 0.037185 0.058741 0.087003 0.128993 0.192321 0.268076 99.190193
9 102 0.002819 0.004136 0.006216 0.011843 0.025332 0.045337 0.065339 0.091109 0.132739 0.197032 0.273052 99.145050
9 103 0.003037 0.005920 0.009699 0.016326 0.032308 0.061980 0.095026 0.124483 0.158786 0.214039 0.279941 98.998451
9 104 0.003701 0.007389 0.011737 0.018872 0.035453 0.065462 0.097550 0.124853 0.156081 0.209058 0.277477 98.992363
9 105 0.000803 0.001248 0.002031 0.004225 0.010021 0.020686 0.035107 0.056012 0.088500 0.140360 0.205769 99.435242
9 106 0.002438 0.003403 0.005053 0.010055 0.021492 0.036049 0.050224 0.071191 0.106562 0.156756 0.213135 99.323639
9 107 0.005165 0.008703 0.013079 0.021613 0.037256 0.054560 0.070111 0.092584 0.129768 0.182541 0.245056 99.139565
9 108 0.001483 0.002409 0.003809 0.007428 0.016233 0.029511 0.043398 0.062153 0.092167 0.138070 0.194054 99.409286
9 109 0.000644 0.001028 0.001630 0.003250 0.007395 0.014490 0.023717 0.037556 0.060152 0.095636 0.140096 99.614403
9 110 0.003385 0.004542 0.006101 0.010974 0.021428 0.033546 0.044455 0.060862 0.088957 0.130541 0.179826 99.415382
9 111 0.002507 0.004850 0.008094 0.013693 0.023188 0.034480 0.046134 0.062002 0.085953 0.120758 0.165727 99.432617
9 112 0.000850 0.001392 0.002226 0.004293 0.009281 0.017428 0.026834 0.038638 0.055701 0.083116 0.118784 99.641457
9 113 0.000901 0.001623 0.002354 0.003865 0.007745 0.014441 0.022336 0.032060 0.046514 0.069963 0.099750 99.698448
9 114 0.001942 0.002774 0.003893 0.006662 0.012219 0.019277 0.026704 0.037550 0.054918 0.081318 0.114920 99.637825
9 115 0.001825 0.003148 0.004796 0.007959 0.014081 0.021855 0.029391 0.039250 0.054835 0.079545 0.113127 99.630188
9 116 0.000936 0.001414 0.002132 0.004038 0.008410 0.014353 0.020187 0.027803 0.039623 0.058178 0.081967 99.740959
9 117 0.000759 0.001149 0.001669 0.003022 0.006065 0.010463 0.015603 0.023087 0.034861 0.053413 0.077614 99.772293
9 118 0.001003 0.001579 0.002346 0.004122 0.007876 0.012977 0.018521 0.026674 0.039897 0.061203 0.090353 99.733444
9 119 0.000871 0.001728 0.002728 0.004279 0.007599 0.013112 0.019525 0.027448 0.038714 0.057617 0.084863 99.741516
9 120 0.000469 0.000686 0.001007 0.001920 0.004030 0.007189 0.010865 0.016340 0.024930 0.039314 0.059288 99.833961
9 121 0.000368 0.000561 0.000851 0.001676 0.003625 0.006601 0.010167 0.015821 0.025525 0.042277 0.066080 99.826447
9 122 0.000645 0.001366 0.002409 0.004008 0.006920 0.011435 0.017075 0.025241 0.037594 0.059319 0.092509 99.741478
9 123 0.000388 0.000606 0.000953 0.001933 0.004422 0.008663 0.014059 0.022331 0.034952 0.056047 0.085149 99.770500
9 124 0.000284 0.000444 0.000681 0.001352 0.003109 0.006205 0.010363 0.017509 0.030546 0.054475 0.089192 99.785843
9 125 0.000474 0.000718 0.001083 0.002093 0.004436 0.008145 0.012948 0.021049 0.034944 0.059578 0.096828 99.757698
9 126 0.000422 0.000856 0.001426 0.002442 0.004864 0.010121 0.018430 0.031449 0.052226 0.091140 0.150993 99.635628
9 127 0.001101 0.001705 0.002656 0.005534 0.013423 0.027273 0.044414 0.071846 0.114712 0.176974 0.250558 99.289795
9 128 0.000975 0.001855 0.003249 0.006432 0.013906 0.028687 0.051228 0.090068 0.157295 0.274068 0.447369 98.924866
9 129 0.000559 0.001211 0.002124 0.003719 0.006754 0.013282 0.024675 0.044974 0.079728 0.149060 0.277176 99.396744
9 130 0.000431 0.000642 0.001012 0.002205 0.004982 0.010021 0.018141 0.035345 0.068442 0.129002 0.221611 99.508163
9 131 0.001233 0.002485 0.004696 0.010137 0.022532 0.044533 0.076357 0.131616 0.223447 0.378270 0.611101 98.493591
9 132 0.000566 0.001271 0.002476 0.005179 0.012097 0.031044 0.072236 0.164325 0.361947 0.780005 1.541222 97.027634
9 133 0.000331 0.000555 0.000945 0.002128 0.005091 0.011504 0.023698 0.052441 0.116576 0.257287 0.527604 99.001839
9 134 0.000499 0.000832 0.001439 0.003355 0.007783 0.016409 0.031364 0.064724 0.132081 0.264863 0.496936 98.979721
9 135 0.001599 0.004727 0.011540 0.024974 0.055755 0.137059 0.313179 0.668595 1.319602 2.469362 4.235418 90.758194
9 136 0.000556 0.001205 0.002543 0.006364 0.018530 0.055476 0.149202 0.389260 0.960394 2.186827 4.234669 91.994980
9 137 0.000498 0.000890 0.001519 0.003331 0.007678 0.017289 0.036298 0.079558 0.173952 0.381254 0.793670 98.504059
9 138 0.003452 0.007974 0.016466 0.035445 0.072660 0.145703 0.281439 0.567755 1.133513 2.157948 3.804107 91.773537
9 139 0.005579 0.021102 0.062807 0.146575 0.356899 0.920193 2.084287 3.990074 6.715426 10.201784 13.329858 62.165417
9 140 0.001562 0.003424 0.007442 0.019709 0.059890 0.166264 0.394333 0.912309 2.037642 4.112413 6.983373 85.301643
9 141 0.001558 0.003816 0.007911 0.017195 0.041238 0.104113 0.247859 0.575854 1.283260 2.699698 4.974038 90.043457
9 142 0.019984 0.067116 0.201927 0.545199 1.371368 2.889041 5.081946 7.729858 10.440784 12.468391 13.068372 46.116013
9 143 0.009686 0.022767 0.057706 0.175643 0.585150 1.499545 2.958809 5.235583 8.408941 11.606053 13.339623 56.100494
9 144 0.002074 0.004467 0.008963 0.020900 0.059084 0.160779 0.374079 0.819818 1.761664 3.520502 5.981661 87.286011
9 145 0.047676 0.124162 0.263769 0.548652 1.252017 2.508729 4.055870 5.723129 7.604846 9.446151 10.455120 57.969879
9 146 0.182835 0.486979 1.026982 2.022202 3.809932 5.966280 7.656838 8.701958 9.426987 9.725887 9.324739 41.668381
9 147 0.025378 0.046529 0.100222 0.300733 0.958620 2.163660 3.732072 5.788754 8.103312 9.914701 10.522469 58.343552
9 148 0.017473 0.040520 0.089799 0.234064 0.695063 1.593641 2.627627 3.609739 4.714348 6.110274 7.361179 72.906273
9 149 0.778138 1.535464 2.191006 2.828366 3.655527 4.472086 4.964345 5.254725 5.698864 6.190068 6.471406 55.960007
9 150 0.058650 0.114852 0.223926 0.581637 1.694204 3.448884 4.839738 5.816264 6.886914 8.036694 8.481522 59.816711
9 151 0.021817 0.031326 0.050804 0.125111 0.347832 0.741380 1.282951 2.148057 3.423993 4.908464 6.146439 80.771828
9 152 0.092049 0.181044 0.338049 0.722359 1.410805 2.002828 2.416873 2.954064 3.792823 4.782042 5.684237 75.622826
9 153 0.170199 0.422245 0.500744 0.590201 1.123374 2.454502 3.960221 4.659913 4.885993 5.281816 5.451127 70.499664
9 154 0.015357 0.022459 0.035539 0.082780 0.233492 0.521396 0.834380 1.242819 1.991164 3.312670 4.937964 86.769981
9 155 0.006739 0.014542 0.027799 0.056259 0.126887 0.278479 0.504011 0.786796 1.133036 1.654946 2.351641 93.058868
9 156 0.007886 0.011786 0.021117 0.053003 0.137194 0.271069 0.439117 0.706051 1.143615 1.789158 2.585085 92.834915
9 157 0.005260 0.007961 0.014196 0.035990 0.097173 0.201836 0.337642 0.559881 0.937973 1.509111 2.207970 94.085007
9 158 0.003748 0.008466 0.014351 0.024445 0.053846 0.121986 0.214719 0.316842 0.453865 0.692778 1.020653 97.074303
9 159 0.001528 0.002528 0.004308 0.009121 0.021062 0.044522 0.078460 0.128863 0.205624 0.338593 0.537196 98.628197
9 160 0.001292 0.002204 0.003848 0.008325 0.019393 0.040035 0.070145 0.119144 0.199948 0.340807 0.554011 98.640854
9 161 0.002848 0.004552 0.007811 0.018023 0.048077 0.106039 0.182256 0.292705 0.468179 0.757627 1.141142 96.970734
9 162 0.000934 0.001649 0.003359 0.008836 0.025673 0.063395 0.124981 0.230280 0.415414 0.749733 1.228550 97.147194
9 163 0.005349 0.011459 0.020322 0.039550 0.097942 0.240543 0.448816 0.680788 0.944860 1.370557 1.916504 94.223312
9 164 0.002470 0.004274 0.007962 0.019204 0.054330 0.138359 0.277253 0.502163 0.873540 1.560206 2.606277 93.953964
9 165 0.006809 0.013310 0.023810 0.048974 0.114968 0.254111 0.463050 0.771831 1.228028 2.004492 3.130521 91.940102
9 166 0.010296 0.024484 0.052106 0.110802 0.253973 0.562953 1.038958 1.622945 2.282055 3.328471 4.787435 85.925522
9 167 0.012994 0.020178 0.036125 0.092224 0.255573 0.540420 0.900240 1.491836 2.604494 4.745056 7.903995 81.396866
9 168 0.023427 0.046474 0.091327 0.241493 0.816384 2.196718 4.288875 7.007302 10.570811 14.499802 15.610148 44.607239
9 169 0.009588 0.018844 0.039143 0.107467 0.407548 1.281014 3.147234 6.866416 13.578161 21.028706 21.183495 32.332386
9 170 0.005625 0.015168 0.037284 0.093823 0.276068 0.707101 1.580921 3.407466 7.644256 15.722874 22.498512 48.010902
9 171 0.286644 0.596743 1.188604 3.367619 10.395281 20.142109 20.210546 14.364457 9.958381 6.938414 4.139850 8.411352
9 172 0.114990 0.421707 1.041765 2.981521 10.322060 23.818953 26.072861 15.660363 7.809329 4.304224 2.270962 5.181264
9 173 0.007961 0.016740 0.035997 0.097589 0.323333 1.218671 4.442914 13.765326 26.521332 26.358589 14.461979 12.749568
9 174 0.063907 0.222774 0.560338 1.497176 5.209464 15.132004 23.584028 20.814413 13.471657 8.096454 4.209468 7.138321
9 175 2.444917 14.379975 28.766191 22.261757 12.718241 7.199737 3.717291 1.804724 1.000177 0.647661 0.474038 4.585287
9 176 0.246331 0.770590 1.608535 3.253155 7.905622 17.456507 23.972130 19.110907 10.732372 5.835086 3.076550 6.032216
9 177 0.010406 0.018782 0.041578 0.171264 0.847595 2.591955 6.107113 13.461272 23.212551 23.280863 13.484536 16.772083
9 178 1.177685 1.686058 2.557389 5.072805 11.266152 17.403439 17.044170 13.120111 9.492000 6.615048 4.167725 10.397418
9 179 0.411862 2.460186 6.797690 10.777675 14.455930 16.202078 14.678123 10.885299 7.325639 4.647831 2.926496 8.431193
9 180 0.005167 0.014439 0.043748 0.168663 0.783265 2.904211 7.097133 12.334071 16.504005 18.011974 14.878622 27.254700
9 181 0.003596 0.011235 0.032457 0.104650 0.360791 0.949127 2.008190 3.847716 6.883018 11.117729 15.047026 59.634464
9 182 0.059197 0.202386 0.532024 1.151992 2.234601 3.718068 5.442953 7.464969 9.695153 11.690866 12.642773 45.165016
9 183 0.005519 0.016908 0.054720 0.196163 0.712661 2.099018 4.699562 8.229076 11.345738 13.221931 13.305211 46.113491
9 184 0.000720 0.001440 0.002770 0.006732 0.018229 0.050593 0.133941 0.369166 1.023546 2.575779 5.200283 90.616798
9 185 0.000657 0.001798 0.004011 0.008353 0.017086 0.038887 0.087325 0.190549 0.397783 0.805338 1.546408 96.901810
9 186 0.001178 0.002647 0.005795 0.013790 0.033690 0.083180 0.189141 0.415873 0.850074 1.598597 2.725454 94.080582
9 187 0.000470 0.000960 0.001878 0.004363 0.011240 0.029405 0.073316 0.185953 0.458880 1.038907 2.028880 96.165749
[truncated: 7,649,097 more chars]
