# Supplementary material for: Force-Generation by the Trans-Envelope Tol-Pal System
Source: Front Microbiol. 2022 Mar 3;13:852176. doi: 10.3389/fmicb.2022.852176 (PMC8928145; doi:10.3389/fmicb.2022.852176)
Supplement: Supplementary file 2 [file Data_Sheet_2.ZIP › Supplementary-RaptorX/TolQ(A)-TolR(B).all_in_one/688448A_688448B.gcnn_genomic]

0.085662 0.211292 0.236475 0.209546 0.116658 0.059872 0.089804 0.126848 0.077405 0.068129 0.088130 0.079858 0.052019 0.039424 0.035191 0.026165 0.023248 0.031947 0.014588 0.009601 0.013963 0.010805 0.006259 0.010602 0.017523 0.015215 0.008501 0.016413 0.027640 0.015516 0.008924 0.014703 0.027675 0.017035 0.013027 0.024357 0.036594 0.029676 0.023567 0.035000 0.028054 0.019724 0.022735 0.023459 0.016191 0.017379 0.013838 0.012983 0.012632 0.012270 0.011990 0.006930 0.008569 0.010463 0.009388 0.005736 0.010365 0.011751 0.011934 0.015682 0.013845 0.016873 0.024321 0.015877 0.010319 0.030530 0.034241 0.029210 0.042851 0.083705 0.117495 0.147773 0.175007 0.080807 0.063580 0.061737 0.048343 0.030923 0.022116 0.027802 0.029015 0.010597 0.009585 0.025845 0.018648 0.008958 0.014673 0.021075 0.013183 0.015807 0.030035 0.033136 0.045629 0.062491 0.089022 0.112701 0.106796 0.107094 0.087017 0.075222 0.067703 0.064311 0.051923 0.036103 0.030105 0.021559 0.017247 0.012999 0.019197 0.020102 0.014953 0.011540 0.017336 0.015940 0.015563 0.017152 0.022432 0.021173 0.016976 0.023933 0.041386 0.046626 0.022662 0.058571 0.110718 0.073136 0.027583 0.043370 0.027206 0.011715 0.013032 0.022245 0.017084 0.013816 0.015674 0.014700 0.016331 0.011436 0.010548 0.010215 0.009027 0.005011 0.005781 0.009154 0.006119 0.005301 0.010055 0.011752 0.006763 0.017292 0.039294 0.023503 0.031866 0.125398 0.111298 0.055852 0.163745 0.214988 0.142028 0.154668 0.111474 0.107754 0.102480 0.073962 0.110104 0.143888 0.062548 0.100509 0.114440 0.056470 0.081709 0.253073 0.051169 0.015249 0.108480 0.080279 0.011059 0.015854 0.056571 0.025456 0.010128 0.017408 0.030633 0.011527 0.006533 0.017109 0.017592 0.005565 0.010166 0.025603 0.013145 0.008521 0.014027 0.022030 0.011809 0.012927 0.019221 0.025618 0.014761 0.014464 0.017356 0.011550 0.012941 0.014180 0.012237 0.008198 0.013929 0.012112 0.006705 0.008329 0.009381 0.007654 0.005745 0.011702 0.012555 0.010956 0.009458 0.012960 0.012782 0.019974 0.025704 0.031544 0.026917 0.021032 0.013725 0.010785 0.010096 0.009121 0.008101 0.008137 0.007996 0.007698 0.010149 0.011756 0.013783 0.017896 0.022613 0.024001 0.023445 0.022948 0.018239 0.022766 0.023307 0.024813 0.019947 0.023048 0.022114 0.021071 0.028242 0.037151 0.036176 0.020078 0.023477 0.023594 0.016613 0.014689 0.015479 0.015664 0.015006 0.027378 0.032092 0.029016 0.033536 0.090671 0.099936 0.067926 0.076243 0.105505 0.089842 0.065469 0.062394 0.040678 0.034070 0.031059 0.018030 0.017850 0.013898 0.015050 0.013870 0.016189 0.011736 0.010953 0.012544 0.010564 0.011019 0.011387 0.015778 0.016440 0.017942 0.013498 0.014930 0.013180 0.013498 0.011570 0.015246 0.012769 0.025546 0.027130 0.045880 0.053977 0.054006 0.052210 0.050077 0.039735 0.050141 0.052566 0.080715 0.147721 0.113008 0.079738 0.065046 0.055168 0.062657 0.030138 0.032580 0.019887 0.019067 0.016596 0.018444 0.018248 0.008288 0.017213 0.019018 0.020449 0.008876 0.014865 0.014477 0.012949 0.013104 0.015284 0.014482 0.013851 0.015536 0.014224 0.011754 0.013864 0.006823 0.010373 0.006476 0.011043 0.009307 0.013919 0.024895 0.023497 0.018914 0.025996 0.014528 0.035747 0.043838 0.011066 0.029672 0.073352 0.023129 0.014478 0.053088 0.063217 0.011186 0.019924 0.050746 0.036076 0.024493 0.014710 0.023427 0.015573 0.006162 0.006519 0.005377 0.009523 0.010890 0.014651 0.016268 0.038419
0.211292 0.251016 0.419229 0.492488 0.371133 0.135251 0.110203 0.207229 0.091009 0.042637 0.065282 0.085367 0.038505 0.030894 0.030857 0.015898 0.011013 0.013246 0.004374 0.002892 0.004249 0.003359 0.001906 0.004160 0.007458 0.006288 0.003105 0.008802 0.014751 0.008142 0.004508 0.009855 0.024169 0.012139 0.009833 0.029552 0.042407 0.029197 0.019448 0.038209 0.025949 0.013493 0.017864 0.019754 0.013831 0.015981 0.011137 0.010995 0.010715 0.012045 0.011789 0.004936 0.007350 0.011822 0.008084 0.003737 0.009320 0.010986 0.010460 0.013748 0.014805 0.019502 0.032971 0.013459 0.006722 0.035200 0.034741 0.024701 0.038809 0.106524 0.147337 0.153535 0.169604 0.067376 0.053889 0.058129 0.043509 0.025866 0.015699 0.019569 0.024942 0.006358 0.005557 0.022192 0.014492 0.005831 0.012575 0.023665 0.010371 0.012917 0.030920 0.032547 0.039045 0.075019 0.102478 0.131323 0.134728 0.119805 0.120924 0.102370 0.097106 0.096005 0.073768 0.054556 0.039365 0.027943 0.018800 0.010731 0.021853 0.028659 0.014309 0.009077 0.017677 0.015389 0.011344 0.012497 0.019385 0.018065 0.011230 0.015899 0.031324 0.044362 0.016752 0.061399 0.149195 0.080823 0.024607 0.043050 0.022785 0.007963 0.009040 0.016012 0.010695 0.008498 0.013803 0.008377 0.008036 0.005337 0.005392 0.004856 0.003970 0.001701 0.002232 0.003963 0.002483 0.002195 0.005817 0.005898 0.002852 0.010970 0.035457 0.010933 0.017842 0.153710 0.113446 0.036953 0.175783 0.266259 0.162884 0.198106 0.139045 0.123283 0.138782 0.071322 0.131985 0.180515 0.059599 0.121989 0.153599 0.044436 0.078350 0.312132 0.030998 0.006533 0.096148 0.040921 0.003567 0.006261 0.035499 0.015157 0.004361 0.011256 0.028744 0.006616 0.003335 0.017016 0.017321 0.002791 0.006809 0.028620 0.009940 0.004864 0.010386 0.018879 0.007040 0.007503 0.013923 0.017935 0.009352 0.010757 0.014068 0.007167 0.009474 0.012208 0.010172 0.004894 0.010037 0.009764 0.004604 0.006196 0.008498 0.007416 0.003744 0.012527 0.015839 0.013215 0.010196 0.015562 0.015895 0.028563 0.031872 0.039867 0.042459 0.029487 0.019746 0.012628 0.009716 0.010202 0.008568 0.008038 0.008015 0.007935 0.010785 0.012597 0.015761 0.022680 0.032965 0.034894 0.044257 0.045375 0.029769 0.038914 0.038769 0.040472 0.024868 0.029541 0.027616 0.020816 0.033196 0.045247 0.035575 0.017024 0.021164 0.025243 0.012115 0.009715 0.009732 0.010329 0.008741 0.015113 0.027052 0.020535 0.019848 0.078060 0.137208 0.064908 0.075384 0.120580 0.121789 0.084043 0.084746 0.061896 0.046503 0.047358 0.023951 0.026883 0.018652 0.021018 0.023041 0.028273 0.018899 0.016275 0.015790 0.011708 0.012738 0.012148 0.018831 0.020497 0.024520 0.016551 0.018535 0.015989 0.016247 0.011824 0.017086 0.010377 0.023087 0.028369 0.060105 0.075457 0.091375 0.087410 0.067339 0.038353 0.045540 0.052187 0.076657 0.176417 0.142021 0.099902 0.077904 0.061099 0.056181 0.028450 0.033204 0.017465 0.019256 0.015812 0.020408 0.020055 0.005856 0.019517 0.022519 0.024635 0.006669 0.017100 0.017805 0.013431 0.011774 0.018182 0.017261 0.016804 0.019906 0.018494 0.013279 0.017988 0.004714 0.010833 0.005153 0.010891 0.007693 0.012955 0.029623 0.024746 0.017680 0.031742 0.011786 0.047200 0.048403 0.006427 0.031834 0.116672 0.019194 0.010635 0.066424 0.054788 0.006340 0.019958 0.064080 0.037435 0.027106 0.012946 0.029486 0.018855 0.004840 0.005888 0.004041 0.007982 0.009232 0.014403 0.011838 0.024041
0.236475 0.419229 0.401528 0.587131 0.574553 0.317649 0.216624 0.241339 0.123093 0.037827 0.046922 0.084217 0.019928 0.011626 0.009292 0.004068 0.004206 0.006964 0.001563 0.001056 0.002607 0.001818 0.000987 0.002078 0.006031 0.003068 0.001558 0.006218 0.009961 0.004742 0.003084 0.006406 0.016721 0.009201 0.007453 0.014626 0.028999 0.039541 0.017957 0.034923 0.023942 0.013466 0.018856 0.019349 0.014582 0.016405 0.011300 0.011949 0.011850 0.013520 0.012448 0.004756 0.005838 0.007967 0.007338 0.003232 0.007958 0.010094 0.010862 0.010788 0.013908 0.019407 0.028555 0.009961 0.005058 0.025124 0.023150 0.018361 0.029526 0.066920 0.085142 0.077946 0.115212 0.037788 0.028519 0.040850 0.035749 0.021988 0.012608 0.010853 0.015317 0.004462 0.004561 0.014974 0.013299 0.005637 0.011511 0.020543 0.011481 0.013827 0.026017 0.027551 0.028240 0.057053 0.076096 0.103455 0.113423 0.125376 0.108346 0.083724 0.072604 0.075028 0.059235 0.032716 0.033793 0.026222 0.021564 0.009515 0.025971 0.049567 0.018987 0.012767 0.024985 0.017543 0.012801 0.012022 0.016165 0.017249 0.011147 0.012208 0.018398 0.026160 0.008804 0.040092 0.110570 0.085053 0.021045 0.047893 0.020405 0.007072 0.008884 0.015072 0.008001 0.006582 0.012094 0.007677 0.006954 0.004210 0.004884 0.003539 0.003126 0.001364 0.001638 0.003092 0.002144 0.001651 0.005366 0.003998 0.001898 0.007539 0.023000 0.006350 0.007756 0.075069 0.049063 0.014678 0.084263 0.161930 0.109233 0.131598 0.069972 0.067409 0.078134 0.038167 0.077142 0.101702 0.022610 0.045637 0.066154 0.013578 0.020649 0.190945 0.010642 0.001700 0.043801 0.022083 0.001446 0.002421 0.028942 0.007256 0.002307 0.005883 0.022017 0.004502 0.001966 0.013108 0.016675 0.002049 0.005210 0.027062 0.010046 0.004124 0.009246 0.024175 0.006555 0.006212 0.010974 0.016411 0.005819 0.007537 0.012418 0.006134 0.007245 0.008166 0.009355 0.004269 0.009889 0.009709 0.005122 0.006287 0.009805 0.008411 0.003551 0.011577 0.014812 0.016189 0.009715 0.015749 0.018478 0.021264 0.025135 0.032437 0.027927 0.021631 0.015918 0.010788 0.009105 0.008830 0.008209 0.007703 0.007075 0.007180 0.010323 0.010762 0.013398 0.017670 0.025266 0.027404 0.030141 0.028760 0.021323 0.030959 0.031969 0.039760 0.024899 0.026988 0.030283 0.020023 0.036180 0.057215 0.038527 0.016007 0.021337 0.026532 0.010062 0.007547 0.009201 0.009429 0.005942 0.011030 0.023580 0.015955 0.013307 0.064626 0.114199 0.060759 0.078858 0.105111 0.083893 0.077834 0.086535 0.064547 0.046341 0.034107 0.019346 0.023186 0.019354 0.026234 0.021030 0.035548 0.023202 0.017946 0.021985 0.015238 0.014715 0.015514 0.020578 0.024997 0.024836 0.019345 0.023806 0.019613 0.022400 0.012715 0.021079 0.007870 0.020109 0.016233 0.040886 0.056592 0.060457 0.063678 0.050551 0.031280 0.042897 0.044371 0.056639 0.112156 0.110216 0.088742 0.053829 0.043720 0.039795 0.025716 0.033455 0.013790 0.020576 0.016157 0.018430 0.021039 0.004816 0.015098 0.018297 0.016406 0.004883 0.015009 0.019033 0.015292 0.012187 0.020566 0.022215 0.017379 0.021524 0.020561 0.013370 0.019026 0.004429 0.011248 0.003913 0.009748 0.005630 0.010846 0.031276 0.019805 0.007494 0.021492 0.011634 0.033363 0.028375 0.004575 0.026669 0.082457 0.012477 0.008446 0.057724 0.036100 0.004313 0.018578 0.069968 0.040448 0.038940 0.015629 0.045618 0.027908 0.004543 0.006685 0.003915 0.007140 0.008747 0.014738 0.012122 0.025641
0.209546 0.492488 0.587131 0.628414 0.686278 0.577125 0.443486 0.483101 0.450199 0.105109 0.133989 0.192437 0.051043 0.011242 0.010541 0.004847 0.009407 0.008685 0.001325 0.001836 0.015781 0.001898 0.000725 0.002760 0.017541 0.002077 0.001248 0.007451 0.013556 0.003428 0.002712 0.007661 0.012623 0.008502 0.008674 0.018966 0.020627 0.022445 0.017202 0.035647 0.022034 0.013283 0.015885 0.013544 0.014369 0.013243 0.009350 0.009640 0.012843 0.011529 0.010995 0.006682 0.007765 0.007261 0.006435 0.004616 0.009067 0.008819 0.009978 0.009328 0.010904 0.019613 0.017726 0.007367 0.006141 0.023166 0.014799 0.016907 0.021378 0.034489 0.034650 0.028239 0.045808 0.021220 0.016644 0.031788 0.029859 0.026344 0.015931 0.012706 0.012990 0.006214 0.008237 0.018268 0.017226 0.007964 0.016872 0.016789 0.015054 0.020229 0.032611 0.026465 0.028893 0.045068 0.041376 0.044974 0.052197 0.059887 0.075886 0.057339 0.062565 0.075457 0.071610 0.041878 0.048560 0.026894 0.027403 0.013021 0.021982 0.034537 0.025923 0.019277 0.017706 0.021922 0.016948 0.014839 0.016954 0.017342 0.014668 0.012925 0.015302 0.016877 0.009776 0.028704 0.061522 0.079409 0.028183 0.058672 0.025644 0.010805 0.011276 0.018841 0.005795 0.004280 0.007840 0.005438 0.002815 0.003388 0.004100 0.002978 0.002446 0.001485 0.001632 0.002708 0.002059 0.001785 0.006859 0.004247 0.002403 0.024167 0.033771 0.009900 0.024039 0.160650 0.054997 0.024243 0.102554 0.124287 0.071791 0.064181 0.045682 0.070225 0.090773 0.053229 0.117865 0.181473 0.047078 0.061988 0.134224 0.023990 0.040603 0.516191 0.053082 0.002655 0.222218 0.181606 0.001479 0.003796 0.117866 0.016245 0.001808 0.010560 0.055984 0.007515 0.002185 0.026078 0.033254 0.003216 0.006925 0.031417 0.012680 0.004590 0.007573 0.017177 0.005829 0.005523 0.007481 0.009787 0.006284 0.005631 0.007618 0.006310 0.008425 0.008055 0.008173 0.005918 0.010126 0.011411 0.009318 0.008699 0.010312 0.011299 0.006501 0.015004 0.014026 0.019664 0.017185 0.016293 0.015774 0.015462 0.019989 0.021257 0.014276 0.010943 0.008252 0.006614 0.005975 0.006405 0.006010 0.005987 0.006517 0.005551 0.007193 0.007678 0.008283 0.011304 0.016270 0.020533 0.026388 0.025236 0.019876 0.035001 0.034869 0.044530 0.029819 0.042113 0.032935 0.027743 0.036203 0.056126 0.041612 0.019479 0.026804 0.050210 0.015752 0.016743 0.033259 0.029826 0.018420 0.054029 0.124745 0.041226 0.050460 0.232713 0.198638 0.109309 0.136452 0.172905 0.105894 0.081156 0.079764 0.051515 0.058671 0.026472 0.023410 0.021368 0.027707 0.035165 0.020311 0.035683 0.017884 0.011247 0.011984 0.010674 0.011490 0.012160 0.013545 0.016463 0.019406 0.015855 0.022171 0.024460 0.030660 0.017175 0.019558 0.007517 0.013113 0.012642 0.022071 0.035174 0.045764 0.061647 0.033392 0.050003 0.031207 0.051943 0.040817 0.107386 0.095944 0.082283 0.047208 0.041646 0.040499 0.025639 0.028828 0.011841 0.015482 0.018215 0.016818 0.013673 0.005615 0.013831 0.016195 0.019598 0.007182 0.014105 0.015993 0.013529 0.014040 0.016494 0.019123 0.016162 0.024974 0.022155 0.016021 0.028617 0.006149 0.012245 0.003603 0.006354 0.004429 0.008980 0.017693 0.015547 0.007441 0.021285 0.013985 0.029991 0.022525 0.004889 0.023545 0.040861 0.009612 0.006931 0.027802 0.030943 0.004982 0.013214 0.050099 0.045052 0.044410 0.020677 0.052120 0.032653 0.007846 0.010896 0.006364 0.010032 0.008142 0.013416 0.010084 0.026874
0.116658 0.371133 0.574553 0.686278 0.710033 0.682290 0.635079 0.612463 0.550598 0.173968 0.102977 0.035463 0.009523 0.002244 0.002372 0.001258 0.001958 0.001420 0.000452 0.000649 0.004711 0.000513 0.000345 0.000869 0.006322 0.000569 0.000508 0.002990 0.003703 0.001357 0.001377 0.003226 0.004978 0.003895 0.003763 0.005351 0.007482 0.010015 0.010034 0.014262 0.016385 0.016314 0.022949 0.014691 0.015702 0.013616 0.010675 0.012798 0.014469 0.015290 0.012328 0.006955 0.008535 0.009356 0.008336 0.004691 0.010833 0.012818 0.011899 0.011245 0.014292 0.023612 0.022310 0.007686 0.004762 0.021759 0.014442 0.013501 0.018849 0.030653 0.023061 0.014869 0.025157 0.018815 0.015193 0.029812 0.033416 0.027963 0.018043 0.012499 0.013055 0.006441 0.007666 0.016700 0.024846 0.010868 0.019779 0.021732 0.022221 0.026625 0.037921 0.028706 0.028304 0.045221 0.035231 0.029995 0.038833 0.042255 0.049542 0.036537 0.041418 0.037643 0.041642 0.029134 0.032920 0.017046 0.018238 0.008456 0.012878 0.018915 0.019545 0.015561 0.014929 0.020913 0.020746 0.014136 0.018427 0.022221 0.018170 0.010591 0.015578 0.016663 0.007055 0.021456 0.036635 0.049099 0.019938 0.063450 0.025411 0.011720 0.013636 0.021834 0.002943 0.002599 0.005325 0.003532 0.001477 0.001557 0.002184 0.001560 0.001489 0.000891 0.001188 0.002072 0.001510 0.001376 0.005397 0.002905 0.001227 0.008666 0.011319 0.004537 0.009015 0.047210 0.026150 0.013869 0.031229 0.038115 0.028828 0.019324 0.012235 0.017335 0.022035 0.019981 0.040381 0.035098 0.008661 0.009202 0.019929 0.002504 0.001760 0.047577 0.002918 0.000310 0.010684 0.014949 0.000307 0.000628 0.049831 0.004783 0.000714 0.004418 0.038023 0.003342 0.001020 0.008669 0.013923 0.001387 0.003381 0.008207 0.004986 0.003714 0.006641 0.008789 0.003045 0.004414 0.005711 0.005226 0.003506 0.004795 0.006684 0.004771 0.007143 0.009362 0.009986 0.003930 0.007541 0.012985 0.008086 0.006760 0.012209 0.018607 0.005613 0.011206 0.013232 0.017178 0.011964 0.015930 0.017283 0.015973 0.015054 0.019699 0.014762 0.011615 0.008775 0.006553 0.006347 0.006906 0.006281 0.006265 0.006513 0.005941 0.007209 0.007771 0.008531 0.010914 0.015189 0.016536 0.023795 0.024517 0.025427 0.052063 0.043910 0.063623 0.041810 0.056241 0.044698 0.024267 0.032287 0.044835 0.025658 0.015478 0.021137 0.032783 0.008403 0.007533 0.014421 0.013924 0.008006 0.014679 0.023519 0.014723 0.014359 0.053270 0.054516 0.044031 0.068793 0.072743 0.046562 0.057031 0.073619 0.052226 0.068256 0.029355 0.026846 0.029558 0.032025 0.036618 0.019393 0.025249 0.017657 0.011755 0.013985 0.012618 0.013722 0.014042 0.013834 0.017178 0.022316 0.022403 0.031488 0.036770 0.038644 0.015223 0.023415 0.006213 0.014025 0.008947 0.020611 0.031622 0.049203 0.054490 0.030937 0.034444 0.029745 0.031932 0.029757 0.051751 0.062380 0.060189 0.031124 0.032801 0.033712 0.030360 0.040316 0.013283 0.017515 0.016772 0.014916 0.014136 0.004354 0.010087 0.013294 0.012489 0.006068 0.015191 0.015873 0.013745 0.015292 0.019870 0.021090 0.020736 0.034540 0.038135 0.024124 0.045662 0.005571 0.013163 0.002707 0.007003 0.004390 0.009689 0.016989 0.019551 0.007105 0.025959 0.016423 0.029413 0.019848 0.003951 0.021293 0.023833 0.007248 0.004965 0.021808 0.026469 0.004581 0.012165 0.052942 0.044873 0.042835 0.015678 0.063302 0.043759 0.007518 0.014924 0.008127 0.013702 0.011345 0.023027 0.014036 0.031220
0.059872 0.135251 0.317649 0.577125 0.682290 0.707432 0.738946 0.688642 0.752455 0.655208 0.180049 0.025681 0.014348 0.001848 0.004202 0.001696 0.017053 0.026280 0.001151 0.007915 0.336546 0.077396 0.001737 0.043982 0.546971 0.024048 0.001793 0.045577 0.104617 0.002978 0.001616 0.006825 0.005880 0.007245 0.006869 0.007397 0.007445 0.011182 0.015922 0.014934 0.015987 0.023515 0.016213 0.009210 0.013852 0.010887 0.008850 0.009144 0.015139 0.008259 0.006892 0.008064 0.008622 0.005868 0.005888 0.006471 0.010018 0.007725 0.007108 0.007178 0.005653 0.018372 0.008373 0.004330 0.007018 0.015012 0.006565 0.012432 0.015475 0.012946 0.011012 0.009389 0.011369 0.007799 0.007053 0.012976 0.014243 0.020662 0.018359 0.010726 0.010226 0.014945 0.016356 0.015915 0.021205 0.019017 0.046395 0.017051 0.021797 0.034999 0.038436 0.022991 0.028931 0.035618 0.022344 0.018427 0.018823 0.018365 0.024303 0.018853 0.028257 0.022737 0.031304 0.026498 0.040633 0.012821 0.018084 0.017426 0.014411 0.011813 0.020701 0.028697 0.013813 0.015223 0.021327 0.018889 0.015273 0.010960 0.011748 0.009906 0.006961 0.006500 0.009960 0.014037 0.014640 0.026425 0.026694 0.046735 0.028545 0.017625 0.010949 0.030081 0.007309 0.002566 0.006497 0.026323 0.002357 0.001982 0.006433 0.020477 0.002451 0.002409 0.005117 0.003145 0.002390 0.004657 0.010460 0.003812 0.004704 0.046352 0.012622 0.010353 0.038828 0.073564 0.032223 0.035850 0.040974 0.035367 0.030299 0.015875 0.009145 0.013453 0.009403 0.022760 0.019449 0.023570 0.016064 0.009939 0.008880 0.002281 0.004629 0.096980 0.009012 0.000932 0.143673 0.513076 0.004490 0.010448 0.602282 0.311630 0.011132 0.081850 0.341244 0.038098 0.003365 0.058066 0.045741 0.005286 0.007724 0.009096 0.011462 0.006592 0.005489 0.008488 0.005271 0.003577 0.003509 0.005623 0.005277 0.003002 0.004740 0.008130 0.006820 0.006277 0.007787 0.006903 0.005149 0.008691 0.016741 0.009227 0.008887 0.024158 0.023642 0.018884 0.011663 0.024872 0.028364 0.015847 0.010553 0.010669 0.012718 0.012656 0.008991 0.006788 0.004357 0.003369 0.002974 0.003178 0.002956 0.003045 0.003127 0.003075 0.003237 0.003417 0.003468 0.003770 0.004559 0.005518 0.007530 0.007862 0.008293 0.016262 0.018556 0.026966 0.019575 0.050971 0.021633 0.032347 0.026920 0.039437 0.061495 0.032848 0.031918 0.134352 0.073160 0.045794 0.144009 0.184508 0.083154 0.119778 0.266692 0.132959 0.080917 0.240700 0.206822 0.089822 0.108935 0.226337 0.092041 0.047489 0.061159 0.040964 0.114746 0.017249 0.038643 0.014330 0.030039 0.026516 0.008914 0.016583 0.008349 0.006817 0.007238 0.006858 0.007479 0.008628 0.006918 0.007921 0.009289 0.011456 0.015561 0.026387 0.037076 0.027455 0.020992 0.011288 0.009678 0.011031 0.009924 0.014006 0.024147 0.034864 0.013670 0.050879 0.023447 0.056091 0.021235 0.036313 0.026461 0.018211 0.011993 0.014044 0.023194 0.016234 0.028163 0.014053 0.009200 0.012762 0.008437 0.009305 0.008654 0.008425 0.007747 0.013070 0.013211 0.010092 0.009182 0.013617 0.015378 0.010174 0.012455 0.012157 0.016762 0.018462 0.021444 0.049793 0.011821 0.034638 0.004541 0.007803 0.003596 0.005821 0.006850 0.008323 0.005125 0.015296 0.017541 0.020887 0.013130 0.005984 0.026697 0.017277 0.015540 0.007749 0.017146 0.060520 0.015657 0.009900 0.040662 0.063606 0.035534 0.023049 0.040019 0.031680 0.018571 0.028171 0.020587 0.026003 0.014615 0.021314 0.011762 0.027096
0.089804 0.110203 0.216624 0.443486 0.635079 0.738946 0.781574 0.802122 0.792399 0.783283 0.657284 0.063813 0.017725 0.001356 0.002908 0.000753 0.004769 0.051044 0.000672 0.000446 0.076774 0.058669 0.000390 0.001477 0.161832 0.005222 0.000504 0.002461 0.011682 0.002319 0.001117 0.002419 0.004399 0.006895 0.006960 0.006953 0.006796 0.009231 0.019983 0.016840 0.017904 0.023443 0.027554 0.013472 0.016660 0.014867 0.013710 0.013216 0.016435 0.011909 0.010092 0.010917 0.009017 0.005773 0.007031 0.007141 0.011402 0.009828 0.010333 0.011194 0.009452 0.037959 0.018771 0.005824 0.011229 0.035022 0.009253 0.007808 0.014663 0.017574 0.010058 0.009680 0.014886 0.011323 0.008248 0.017105 0.013300 0.016207 0.015612 0.008423 0.007875 0.010781 0.009738 0.011328 0.017883 0.010413 0.023047 0.017741 0.022008 0.042107 0.057269 0.037192 0.034757 0.044962 0.033899 0.024845 0.024754 0.022873 0.032114 0.024143 0.032429 0.021686 0.026322 0.025980 0.041595 0.011077 0.014268 0.015311 0.015433 0.012116 0.015103 0.020848 0.015333 0.016523 0.013328 0.013582 0.020977 0.014930 0.009659 0.009910 0.008562 0.006307 0.006698 0.011131 0.011226 0.010812 0.007477 0.014293 0.006423 0.005509 0.003892 0.006901 0.001502 0.001420 0.003456 0.006729 0.000793 0.001208 0.003407 0.002373 0.001115 0.001152 0.001505 0.000997 0.001092 0.002048 0.005030 0.001738 0.002014 0.028010 0.012364 0.004641 0.022668 0.081044 0.018045 0.015235 0.024723 0.024625 0.011838 0.009127 0.005966 0.008163 0.007695 0.011858 0.012786 0.011937 0.007660 0.003809 0.003965 0.001269 0.001149 0.004700 0.001030 0.000317 0.002998 0.012869 0.000525 0.000530 0.060633 0.022852 0.000924 0.004807 0.112377 0.004758 0.000862 0.011655 0.012974 0.001395 0.003279 0.004389 0.004311 0.003362 0.002966 0.004268 0.002627 0.002329 0.002465 0.003507 0.002931 0.002518 0.004508 0.006379 0.004428 0.008152 0.008364 0.004907 0.004597 0.010548 0.014736 0.007527 0.011143 0.036783 0.016865 0.012005 0.012030 0.032242 0.019533 0.011353 0.013513 0.016726 0.015403 0.013568 0.009919 0.009624 0.006211 0.004675 0.004295 0.004784 0.004728 0.004727 0.005304 0.005110 0.005678 0.005901 0.005892 0.006053 0.007502 0.008950 0.013997 0.016622 0.018020 0.039983 0.042811 0.080331 0.046351 0.109882 0.039850 0.048437 0.029278 0.035637 0.050630 0.022203 0.021414 0.096096 0.036559 0.015276 0.049414 0.079159 0.019983 0.021255 0.045003 0.030767 0.018312 0.046286 0.044160 0.031372 0.038195 0.063118 0.035631 0.033561 0.032859 0.027500 0.064709 0.015184 0.029110 0.016646 0.034589 0.033476 0.013589 0.025564 0.015419 0.010867 0.012798 0.011311 0.012070 0.015142 0.010276 0.012314 0.014222 0.020819 0.025676 0.036531 0.024716 0.014387 0.011660 0.005949 0.006393 0.006138 0.008962 0.016847 0.025774 0.025178 0.012440 0.028851 0.014786 0.029349 0.016039 0.034831 0.030751 0.025291 0.017525 0.021286 0.033380 0.025280 0.034103 0.013404 0.012336 0.023633 0.012291 0.009302 0.009889 0.014837 0.011075 0.012573 0.010796 0.013417 0.012814 0.017972 0.017765 0.019676 0.019139 0.021785 0.043181 0.049567 0.033026 0.053937 0.008839 0.023814 0.002656 0.004654 0.002719 0.006072 0.010392 0.014943 0.006169 0.029057 0.017922 0.029563 0.017405 0.004742 0.025396 0.023585 0.010754 0.006382 0.016855 0.040223 0.007439 0.008485 0.030370 0.047957 0.034808 0.016796 0.047208 0.031240 0.012568 0.021057 0.013242 0.021158 0.017135 0.025277 0.018589 0.038085
0.126848 0.207229 0.241339 0.483101 0.612463 0.688642 0.802122 0.844043 0.858914 0.767531 0.795572 0.541587 0.093015 0.006882 0.002731 0.000976 0.010056 0.011324 0.000159 0.000194 0.005862 0.000416 0.000133 0.000132 0.001094 0.000149 0.000113 0.000286 0.000310 0.000409 0.000391 0.000684 0.001057 0.001381 0.001387 0.001854 0.002550 0.003272 0.004261 0.005257 0.004631 0.003983 0.007928 0.006158 0.006978 0.007117 0.005015 0.004672 0.005977 0.005503 0.005339 0.003336 0.003270 0.003127 0.003029 0.002072 0.004873 0.005959 0.005726 0.005841 0.006929 0.014746 0.012574 0.004053 0.003116 0.017096 0.007028 0.004043 0.006298 0.014546 0.009998 0.008272 0.014686 0.009957 0.007083 0.014897 0.013213 0.013164 0.008298 0.006148 0.005430 0.003098 0.003131 0.005796 0.007713 0.003698 0.006327 0.008355 0.008292 0.012037 0.024424 0.017290 0.016505 0.030310 0.030225 0.025072 0.031392 0.033021 0.042167 0.028300 0.032284 0.022469 0.022907 0.015456 0.019629 0.007355 0.009423 0.007083 0.008787 0.009068 0.008039 0.005809 0.007971 0.013522 0.009074 0.006075 0.008730 0.008142 0.004320 0.003268 0.004059 0.003117 0.001827 0.003570 0.007121 0.007070 0.002449 0.007802 0.002626 0.001877 0.001618 0.001807 0.000487 0.000638 0.000823 0.000630 0.000357 0.000445 0.000725 0.000491 0.000411 0.000289 0.000413 0.000483 0.000424 0.000613 0.002130 0.000965 0.000619 0.004106 0.006405 0.002207 0.003519 0.036587 0.010890 0.004875 0.010195 0.024835 0.015082 0.010086 0.007355 0.009063 0.012093 0.011438 0.017617 0.015806 0.004391 0.004404 0.029119 0.002390 0.000614 0.064502 0.010086 0.000182 0.003829 0.012383 0.000511 0.000394 0.011322 0.001585 0.000269 0.000608 0.003260 0.000576 0.000332 0.000751 0.001153 0.000454 0.000805 0.001204 0.001102 0.001059 0.001176 0.001668 0.000720 0.001045 0.001608 0.001646 0.000848 0.001055 0.001871 0.001138 0.001392 0.002140 0.002496 0.001281 0.001709 0.003507 0.002903 0.001819 0.002672 0.005790 0.002241 0.003061 0.004833 0.011405 0.006469 0.008490 0.011867 0.011528 0.011947 0.015415 0.010928 0.011336 0.008082 0.005607 0.005590 0.006019 0.006064 0.005788 0.006694 0.006063 0.007638 0.007758 0.008503 0.009243 0.011451 0.013159 0.023904 0.025613 0.027272 0.049072 0.053800 0.066396 0.043009 0.067952 0.037028 0.023164 0.020021 0.020978 0.013018 0.005905 0.006721 0.009864 0.004034 0.003876 0.007535 0.005974 0.004460 0.006686 0.009190 0.006166 0.007149 0.022289 0.019612 0.023153 0.033169 0.028728 0.021864 0.033280 0.034440 0.027360 0.025372 0.012249 0.015808 0.014652 0.025727 0.025247 0.010992 0.023487 0.020649 0.011181 0.013813 0.010123 0.010506 0.011724 0.010175 0.012099 0.013263 0.012871 0.023502 0.027395 0.023561 0.007541 0.007967 0.003188 0.005035 0.003853 0.008910 0.013072 0.024125 0.024499 0.011201 0.016398 0.012484 0.014484 0.014813 0.030547 0.039786 0.039705 0.026708 0.026120 0.026709 0.015100 0.017215 0.005296 0.007115 0.008790 0.006228 0.004090 0.002239 0.006459 0.007384 0.005981 0.003883 0.010971 0.008510 0.008146 0.007472 0.013832 0.012679 0.011391 0.025188 0.019327 0.007418 0.010188 0.001551 0.003127 0.000977 0.002106 0.001375 0.003543 0.008389 0.007953 0.002420 0.009603 0.005234 0.009741 0.007543 0.001363 0.005142 0.009031 0.002349 0.001660 0.007132 0.008629 0.001732 0.004635 0.017717 0.017921 0.014876 0.005180 0.020580 0.012386 0.002703 0.004703 0.003232 0.005661 0.005411 0.008713 0.008786 0.019585
0.077405 0.091009 0.123093 0.450199 0.550598 0.752455 0.792399 0.858914 0.869019 0.862231 0.784081 0.722009 0.571410 0.079260 0.023213 0.012297 0.451336 0.212966 0.002086 0.061752 0.720659 0.021203 0.000532 0.034736 0.131151 0.000463 0.000215 0.002677 0.001837 0.000789 0.000820 0.002345 0.002631 0.003786 0.004766 0.005266 0.002990 0.003245 0.006019 0.004528 0.003146 0.003952 0.003549 0.002927 0.004652 0.003362 0.002465 0.002637 0.004175 0.002427 0.002553 0.003173 0.003055 0.001929 0.001956 0.002727 0.004404 0.003044 0.002386 0.003045 0.002551 0.007549 0.003470 0.002040 0.003502 0.005833 0.002735 0.003473 0.003734 0.003685 0.003060 0.003007 0.004894 0.003583 0.003322 0.007329 0.010653 0.017159 0.013349 0.008715 0.004600 0.007748 0.008383 0.006766 0.007549 0.005937 0.011025 0.005086 0.006304 0.009394 0.012139 0.008409 0.011620 0.009769 0.008189 0.008990 0.010243 0.011145 0.018946 0.013477 0.018988 0.012927 0.015203 0.014889 0.013535 0.005807 0.013620 0.012729 0.005948 0.008257 0.014141 0.009353 0.004313 0.007663 0.007931 0.005316 0.003658 0.004232 0.003533 0.002490 0.001970 0.002007 0.002437 0.001769 0.002192 0.003908 0.004236 0.011126 0.006863 0.008594 0.004378 0.006398 0.001246 0.001408 0.001123 0.001255 0.000400 0.000749 0.001297 0.001580 0.000598 0.000647 0.002971 0.002324 0.000945 0.003752 0.029733 0.006012 0.002575 0.035416 0.028873 0.010886 0.012772 0.031597 0.022425 0.019120 0.010714 0.014945 0.019355 0.008858 0.005556 0.009759 0.006596 0.019056 0.015425 0.030661 0.015629 0.022787 0.145122 0.033591 0.014338 0.803866 0.468607 0.006763 0.494900 0.948765 0.050072 0.013874 0.545228 0.215901 0.002411 0.005996 0.050736 0.002980 0.000454 0.002594 0.002669 0.000758 0.002266 0.003563 0.001928 0.001361 0.001593 0.002389 0.001482 0.001124 0.001458 0.001377 0.001303 0.000874 0.001702 0.001747 0.001950 0.001590 0.001776 0.002130 0.001624 0.002508 0.003857 0.002414 0.002922 0.006241 0.006724 0.007023 0.007416 0.012909 0.017879 0.012501 0.008219 0.006836 0.009317 0.009415 0.004626 0.004944 0.002978 0.002507 0.002521 0.002980 0.002971 0.003414 0.004214 0.003485 0.003803 0.004207 0.004037 0.003791 0.004113 0.004549 0.006147 0.007787 0.009402 0.023616 0.024493 0.032444 0.033625 0.083798 0.039902 0.057959 0.054697 0.059592 0.088285 0.031118 0.027848 0.088460 0.042836 0.045263 0.132483 0.133902 0.075356 0.166419 0.300014 0.145399 0.125396 0.339265 0.245354 0.205130 0.210055 0.255170 0.101529 0.047049 0.055918 0.033789 0.060022 0.010419 0.022952 0.008592 0.020875 0.018984 0.004759 0.012055 0.006054 0.005078 0.004905 0.004234 0.004900 0.005323 0.004090 0.005032 0.005321 0.004833 0.009272 0.012772 0.025203 0.014956 0.014478 0.006449 0.006318 0.007155 0.006496 0.006143 0.011927 0.015692 0.006274 0.026456 0.013948 0.032548 0.010390 0.020545 0.017514 0.011827 0.008175 0.008944 0.016890 0.006104 0.008491 0.004597 0.004021 0.005209 0.003427 0.002904 0.003627 0.003739 0.004004 0.005012 0.005650 0.005275 0.003934 0.006327 0.007284 0.005986 0.005760 0.005519 0.009160 0.006539 0.005254 0.010519 0.003223 0.010647 0.002191 0.004187 0.001625 0.002792 0.003693 0.003609 0.001994 0.004517 0.004104 0.004790 0.004816 0.002645 0.005102 0.003827 0.003579 0.002685 0.004263 0.012511 0.004014 0.003874 0.013796 0.022806 0.010758 0.005705 0.009011 0.007323 0.004899 0.005666 0.007438 0.012634 0.006790 0.007070 0.006945 0.013427
0.068129 0.042637 0.037827 0.105109 0.173968 0.655208 0.783283 0.767531 0.862231 0.840451 0.866340 0.703435 0.623065 0.141956 0.028871 0.006132 0.519862 0.946662 0.046820 0.037471 0.963182 0.654494 0.002102 0.024825 0.459752 0.004968 0.000228 0.001811 0.001722 0.000817 0.000619 0.001422 0.001746 0.002811 0.004752 0.004680 0.003084 0.003703 0.007355 0.004582 0.003095 0.005336 0.004047 0.002648 0.004213 0.003878 0.003010 0.002721 0.004576 0.002198 0.002237 0.004038 0.003641 0.001570 0.001557 0.003025 0.003963 0.002246 0.002120 0.002637 0.002041 0.010586 0.003157 0.001506 0.004561 0.009515 0.002261 0.002759 0.003659 0.002881 0.002112 0.002002 0.003227 0.002129 0.001731 0.003228 0.003876 0.006983 0.009242 0.005146 0.002625 0.005248 0.007448 0.005360 0.005925 0.006677 0.015316 0.006113 0.007902 0.018490 0.024830 0.013938 0.015854 0.012501 0.009751 0.009644 0.009270 0.009417 0.014296 0.010839 0.012622 0.007263 0.009502 0.010456 0.011850 0.004282 0.009464 0.012844 0.006232 0.004748 0.010234 0.011329 0.004434 0.004552 0.006003 0.005046 0.003523 0.002703 0.002660 0.002555 0.001983 0.001528 0.002376 0.001579 0.001124 0.001373 0.001205 0.002122 0.001874 0.002445 0.001335 0.002350 0.000908 0.001002 0.000929 0.002138 0.000434 0.000729 0.002080 0.005150 0.000894 0.000845 0.011141 0.004229 0.000967 0.007241 0.039854 0.004811 0.003381 0.064602 0.011495 0.006310 0.015431 0.028932 0.006814 0.008006 0.005988 0.005248 0.005105 0.003520 0.002626 0.003515 0.002245 0.006905 0.003489 0.005001 0.004810 0.003091 0.004800 0.001491 0.000995 0.062006 0.073338 0.002026 0.029087 0.854665 0.095849 0.004113 0.294343 0.417074 0.004361 0.002371 0.070900 0.008098 0.000544 0.002279 0.002379 0.000692 0.001744 0.002040 0.001544 0.001292 0.001026 0.001530 0.001781 0.000900 0.000813 0.001057 0.001426 0.000730 0.000976 0.001954 0.001784 0.001740 0.001569 0.002639 0.001683 0.002230 0.004778 0.003151 0.002439 0.006172 0.009651 0.005893 0.004305 0.013059 0.013465 0.005531 0.004949 0.006415 0.007790 0.007011 0.003555 0.004490 0.002741 0.002308 0.002341 0.002433 0.002333 0.002657 0.003134 0.002725 0.002770 0.003245 0.003024 0.002670 0.002711 0.003052 0.003738 0.004953 0.005479 0.011898 0.014748 0.023589 0.023126 0.088929 0.034568 0.103967 0.049253 0.048243 0.083298 0.042732 0.026112 0.097852 0.045510 0.030874 0.115638 0.146887 0.048297 0.081842 0.279892 0.148751 0.060356 0.194415 0.209389 0.107108 0.057912 0.108296 0.041361 0.018315 0.012487 0.010611 0.023095 0.005145 0.013963 0.004904 0.014203 0.014268 0.004352 0.010747 0.005142 0.004947 0.005169 0.004152 0.005272 0.005585 0.004192 0.004514 0.004868 0.005309 0.007825 0.011244 0.013447 0.009262 0.006573 0.003764 0.002857 0.004010 0.003208 0.003831 0.004614 0.005367 0.002700 0.010344 0.006880 0.015327 0.006066 0.011382 0.007931 0.005568 0.006238 0.006496 0.013173 0.004436 0.007009 0.004250 0.003251 0.007519 0.003376 0.002435 0.003703 0.004436 0.003436 0.004495 0.005110 0.004890 0.003712 0.006402 0.008388 0.006015 0.006263 0.007961 0.015701 0.011473 0.010586 0.021914 0.006027 0.015632 0.002578 0.003568 0.001530 0.002789 0.003384 0.003122 0.002607 0.005517 0.007015 0.007067 0.005451 0.003335 0.011225 0.006159 0.005314 0.004883 0.006147 0.019476 0.007436 0.004849 0.012021 0.023586 0.010372 0.006965 0.007937 0.005842 0.005609 0.007150 0.007993 0.014940 0.009314 0.009594 0.009082 0.014359
0.088130 0.065282 0.046922 0.133989 0.102977 0.180049 0.657284 0.795572 0.784081 0.866340 0.914153 0.896426 0.672114 0.179411 0.014998 0.001248 0.083367 0.474467 0.002071 0.000673 0.084621 0.025516 0.000201 0.000095 0.002368 0.000180 0.000078 0.000142 0.000377 0.000900 0.000599 0.000744 0.001023 0.001868 0.002708 0.003885 0.005214 0.005593 0.011573 0.009055 0.006032 0.008078 0.009742 0.005462 0.006636 0.006508 0.005649 0.005090 0.006742 0.005782 0.006483 0.006434 0.006276 0.003865 0.003547 0.004532 0.006888 0.005264 0.005076 0.006177 0.006393 0.021310 0.014844 0.003707 0.006840 0.028849 0.009111 0.004961 0.006421 0.012625 0.006981 0.005872 0.009738 0.006899 0.004854 0.010690 0.008522 0.008982 0.011376 0.007254 0.005532 0.005013 0.007565 0.008710 0.010392 0.006186 0.015250 0.012537 0.011151 0.023095 0.051264 0.021781 0.022230 0.031969 0.028844 0.025637 0.027796 0.029019 0.042449 0.032718 0.034934 0.020094 0.020031 0.025264 0.024368 0.008759 0.010356 0.010449 0.009812 0.009340 0.008420 0.006893 0.006986 0.008211 0.005223 0.004978 0.004505 0.003779 0.002925 0.003098 0.003071 0.002050 0.001987 0.002493 0.002183 0.001873 0.000922 0.001589 0.000874 0.000856 0.000666 0.000783 0.000401 0.000473 0.000555 0.000737 0.000333 0.000397 0.000898 0.000880 0.000785 0.000640 0.000910 0.001129 0.000877 0.001671 0.009782 0.002318 0.001496 0.020850 0.020466 0.003194 0.007493 0.066750 0.011644 0.005898 0.009307 0.017238 0.007548 0.005662 0.003930 0.004631 0.004788 0.010589 0.007407 0.005936 0.003876 0.003115 0.011653 0.002671 0.000775 0.017034 0.015879 0.000385 0.000844 0.026205 0.003742 0.000258 0.002454 0.003349 0.000169 0.000293 0.001177 0.000338 0.000294 0.000467 0.000653 0.000371 0.000653 0.000746 0.000692 0.000767 0.000713 0.000989 0.000851 0.000799 0.000955 0.001133 0.000996 0.001014 0.001322 0.001545 0.001610 0.003253 0.002625 0.001938 0.002294 0.003761 0.004305 0.002693 0.003954 0.007295 0.004791 0.004728 0.006709 0.017084 0.009700 0.006728 0.009894 0.016205 0.015286 0.014827 0.010974 0.013855 0.008208 0.006699 0.006707 0.006452 0.006170 0.006414 0.007812 0.007301 0.007947 0.008124 0.007211 0.006257 0.007077 0.008053 0.010940 0.015225 0.018736 0.037881 0.047432 0.073410 0.068292 0.136444 0.080674 0.128595 0.072251 0.052208 0.048910 0.021763 0.018424 0.033186 0.011857 0.008560 0.022292 0.021503 0.009270 0.013054 0.028706 0.018932 0.013228 0.032457 0.042193 0.049094 0.038758 0.045090 0.046076 0.045446 0.026590 0.023242 0.031549 0.013581 0.023738 0.013184 0.025305 0.027067 0.010873 0.027770 0.016927 0.013538 0.016075 0.011436 0.014172 0.017491 0.011884 0.012382 0.013064 0.015999 0.025438 0.026992 0.024576 0.011968 0.010740 0.005413 0.005779 0.006688 0.008133 0.012561 0.015127 0.012684 0.009832 0.019728 0.014170 0.021602 0.015598 0.034985 0.030655 0.023359 0.031331 0.027006 0.040396 0.015972 0.019662 0.008339 0.008323 0.013643 0.011222 0.005902 0.004205 0.010934 0.007429 0.008914 0.005534 0.010965 0.009202 0.011219 0.012381 0.015056 0.015796 0.018977 0.050497 0.031795 0.017925 0.021839 0.003506 0.010919 0.002145 0.003712 0.002361 0.005872 0.011271 0.009472 0.004119 0.011491 0.008951 0.016370 0.010732 0.002388 0.010928 0.014228 0.003709 0.004182 0.011807 0.015151 0.003091 0.007960 0.020375 0.021413 0.017321 0.007888 0.020422 0.010781 0.003495 0.005654 0.004807 0.012295 0.009549 0.014564 0.013416 0.018920
0.079858 0.085367 0.084217 0.192437 0.035463 0.025681 0.063813 0.541587 0.722009 0.703435 0.896426 0.899121 0.853209 0.532789 0.066075 0.012677 0.224905 0.138459 0.000383 0.001267 0.071559 0.001084 0.000124 0.000123 0.000132 0.000029 0.000035 0.000089 0.000145 0.000333 0.000380 0.000430 0.000529 0.000745 0.000914 0.001191 0.001998 0.001873 0.002712 0.002633 0.002617 0.003031 0.003687 0.003146 0.003592 0.003905 0.003140 0.003458 0.004265 0.004709 0.004874 0.003258 0.003462 0.002752 0.002293 0.002105 0.004272 0.004116 0.003313 0.003866 0.004486 0.006556 0.006812 0.002387 0.002076 0.007581 0.006273 0.003805 0.003465 0.008599 0.007782 0.006071 0.008451 0.007106 0.005487 0.010493 0.009543 0.007254 0.007549 0.006135 0.003555 0.002793 0.003590 0.006135 0.006352 0.003875 0.005878 0.008319 0.008003 0.008279 0.020512 0.012533 0.013790 0.016949 0.020920 0.027815 0.031527 0.034694 0.050650 0.040171 0.041001 0.027731 0.023339 0.019605 0.015339 0.008908 0.010034 0.007459 0.006574 0.006188 0.007220 0.003582 0.004177 0.007739 0.005288 0.003605 0.003014 0.002951 0.003127 0.002231 0.002550 0.002385 0.001589 0.002094 0.002110 0.002063 0.000869 0.001815 0.000859 0.000769 0.000629 0.000570 0.000317 0.000366 0.000322 0.000332 0.000185 0.000215 0.000328 0.000313 0.000351 0.000299 0.000436 0.000882 0.000590 0.001126 0.016081 0.005042 0.001193 0.021749 0.063676 0.004888 0.004544 0.068029 0.027575 0.007075 0.007194 0.022865 0.013231 0.008020 0.004507 0.004555 0.004309 0.009966 0.008583 0.012042 0.004822 0.028365 0.353915 0.158769 0.003989 0.382468 0.757422 0.007253 0.019046 0.555022 0.045071 0.000464 0.007724 0.004841 0.000082 0.000158 0.000399 0.000223 0.000189 0.000209 0.000245 0.000177 0.000323 0.000401 0.000426 0.000477 0.000632 0.000741 0.000512 0.000643 0.000951 0.000877 0.000636 0.000985 0.001197 0.001023 0.001351 0.001862 0.002089 0.001405 0.002088 0.002432 0.002132 0.002096 0.003553 0.004301 0.002283 0.003684 0.005766 0.006059 0.004736 0.006575 0.007435 0.009303 0.013608 0.018622 0.013128 0.016037 0.010506 0.008243 0.007497 0.007438 0.006475 0.007417 0.007990 0.007297 0.007748 0.008465 0.007811 0.007147 0.007308 0.008307 0.009780 0.014735 0.019759 0.036582 0.047795 0.069717 0.077314 0.136699 0.108869 0.124592 0.090966 0.097179 0.077834 0.024716 0.025578 0.027784 0.013040 0.012771 0.022711 0.018656 0.012125 0.030472 0.059789 0.044403 0.043751 0.117663 0.126667 0.141438 0.131729 0.110013 0.078838 0.070903 0.065299 0.048775 0.040827 0.031435 0.034816 0.026116 0.026997 0.033845 0.015328 0.033876 0.020440 0.012565 0.013024 0.009760 0.010166 0.013227 0.010428 0.012806 0.012392 0.012690 0.018850 0.020384 0.028471 0.010579 0.011174 0.005427 0.011023 0.010501 0.014876 0.019957 0.020504 0.019106 0.010746 0.015780 0.019441 0.025654 0.024283 0.045590 0.049099 0.034041 0.038037 0.025786 0.034997 0.014020 0.011524 0.005003 0.006969 0.007424 0.008859 0.005241 0.002430 0.007516 0.006395 0.005038 0.003075 0.007190 0.005935 0.005853 0.006788 0.010651 0.010753 0.009976 0.022454 0.012308 0.005794 0.006826 0.001688 0.004620 0.001572 0.003468 0.001964 0.004512 0.008472 0.008190 0.002957 0.007710 0.005006 0.008869 0.007291 0.001331 0.004411 0.005115 0.001511 0.001833 0.007495 0.008215 0.001760 0.005978 0.022150 0.013967 0.011506 0.004594 0.009038 0.007987 0.002346 0.003612 0.003217 0.006345 0.007479 0.011505 0.011860 0.015643
0.052019 0.038505 0.019928 0.051043 0.009523 0.014348 0.017725 0.093015 0.571410 0.623065 0.672114 0.853209 0.937184 0.942832 0.518601 0.302887 0.994716 0.942061 0.022406 0.182830 0.870088 0.042812 0.001240 0.005747 0.002106 0.000029 0.000055 0.000208 0.000352 0.000467 0.000751 0.000935 0.000767 0.001022 0.001475 0.001459 0.001786 0.002501 0.003437 0.002789 0.002761 0.004043 0.003433 0.002756 0.003315 0.003324 0.002766 0.002773 0.003664 0.002841 0.003082 0.003350 0.003062 0.002183 0.002179 0.002379 0.003805 0.003137 0.002814 0.003643 0.003296 0.006032 0.004367 0.002130 0.003023 0.007119 0.004126 0.004230 0.005053 0.007898 0.008028 0.007355 0.009419 0.004715 0.003786 0.006859 0.007631 0.007311 0.007873 0.007059 0.004377 0.004306 0.005686 0.007405 0.007100 0.005610 0.009108 0.009507 0.008994 0.010575 0.019598 0.015012 0.018258 0.021224 0.022003 0.028308 0.031460 0.031446 0.043485 0.031666 0.033984 0.021785 0.018683 0.017949 0.014071 0.007489 0.008876 0.008642 0.005749 0.005206 0.007168 0.004215 0.003720 0.006634 0.004910 0.003413 0.002397 0.002260 0.002290 0.001806 0.001674 0.001512 0.001491 0.001669 0.001586 0.001371 0.000949 0.001622 0.001095 0.001300 0.000862 0.000802 0.000604 0.000553 0.000329 0.000384 0.000220 0.000269 0.000399 0.000334 0.000362 0.000344 0.006422 0.011194 0.000867 0.006103 0.188330 0.040293 0.003304 0.108106 0.115437 0.005375 0.004829 0.029225 0.008368 0.002785 0.001939 0.003633 0.004087 0.003899 0.002540 0.002459 0.002061 0.008471 0.003616 0.004305 0.005244 0.028042 0.215661 0.311981 0.013154 0.397593 0.944155 0.262907 0.135333 0.967156 0.784690 0.013709 0.053542 0.229486 0.001536 0.000198 0.000727 0.000454 0.000187 0.000290 0.000373 0.000304 0.000503 0.000616 0.000521 0.000590 0.000614 0.000822 0.000773 0.000842 0.000799 0.000883 0.001165 0.001277 0.001122 0.001413 0.001816 0.001736 0.001533 0.001792 0.002045 0.002053 0.002398 0.002486 0.003427 0.004245 0.003799 0.005104 0.006939 0.007452 0.007683 0.009484 0.007896 0.007863 0.014563 0.013889 0.007432 0.009411 0.006169 0.004891 0.004649 0.004957 0.004191 0.004958 0.006083 0.005525 0.005989 0.006672 0.006342 0.005234 0.004714 0.004701 0.005639 0.007332 0.009675 0.019710 0.030196 0.037346 0.041316 0.102323 0.080354 0.204036 0.134263 0.163321 0.189464 0.070628 0.045535 0.078942 0.041740 0.038757 0.094472 0.076252 0.039955 0.141382 0.322262 0.172137 0.126623 0.351643 0.359181 0.254964 0.192333 0.209673 0.110392 0.062041 0.050840 0.038752 0.037227 0.016355 0.027480 0.013954 0.022105 0.030472 0.012583 0.034404 0.016205 0.012253 0.010563 0.007800 0.008141 0.009937 0.008313 0.010412 0.009836 0.008455 0.012394 0.013907 0.025070 0.011435 0.015042 0.005444 0.008332 0.007752 0.008932 0.009886 0.010322 0.011532 0.005677 0.010625 0.011645 0.023237 0.022710 0.047408 0.040218 0.026109 0.028798 0.022392 0.028310 0.008923 0.007944 0.004180 0.005677 0.008688 0.006758 0.004252 0.003438 0.006731 0.006236 0.004426 0.003900 0.006212 0.004865 0.005491 0.007242 0.007472 0.007497 0.007862 0.012340 0.008747 0.007367 0.010364 0.003640 0.014876 0.003546 0.007057 0.003498 0.006562 0.007683 0.006318 0.003146 0.005305 0.005130 0.006602 0.004722 0.002055 0.006672 0.004788 0.002285 0.003136 0.009425 0.010057 0.003130 0.007321 0.019952 0.017886 0.013676 0.007054 0.009528 0.008272 0.004673 0.005427 0.005622 0.008929 0.009608 0.010259 0.009356 0.016284
0.039424 0.030894 0.011626 0.011242 0.002244 0.001848 0.001356 0.006882 0.079260 0.141956 0.179411 0.532789 0.942832 0.969682 0.820861 0.710028 0.987755 0.901673 0.045836 0.019601 0.034144 0.002929 0.000215 0.000055 0.000039 0.000034 0.000039 0.000125 0.000171 0.000253 0.000400 0.000501 0.000700 0.000881 0.001078 0.000935 0.001541 0.002094 0.002744 0.002609 0.002943 0.003929 0.003218 0.002856 0.003129 0.003205 0.002817 0.002914 0.003588 0.003005 0.003047 0.002834 0.002957 0.002505 0.002288 0.001893 0.003224 0.003241 0.003009 0.003536 0.004180 0.006183 0.006663 0.002754 0.002346 0.008520 0.005845 0.004445 0.005508 0.015692 0.020746 0.016070 0.026669 0.008414 0.005575 0.010172 0.009963 0.007839 0.006944 0.006827 0.004834 0.002788 0.003323 0.005931 0.006147 0.004371 0.007281 0.009759 0.009019 0.010568 0.025384 0.021188 0.030124 0.038033 0.056578 0.063050 0.074052 0.064938 0.084358 0.054612 0.060164 0.036664 0.026442 0.024674 0.015924 0.009097 0.008630 0.007771 0.006953 0.006031 0.007200 0.004133 0.005223 0.007814 0.004076 0.003358 0.002700 0.002138 0.001870 0.001533 0.001497 0.001072 0.000887 0.001276 0.001304 0.000978 0.000638 0.000941 0.000576 0.000528 0.000581 0.000492 0.000305 0.000292 0.000207 0.000213 0.000144 0.000130 0.000179 0.000091 0.000097 0.000111 0.011369 0.024894 0.000453 0.005867 0.458612 0.123991 0.003815 0.142473 0.315773 0.006262 0.003102 0.049057 0.009219 0.001907 0.001588 0.003490 0.004239 0.004487 0.003209 0.002200 0.002105 0.005122 0.002876 0.003779 0.002149 0.009800 0.093634 0.194178 0.002296 0.037297 0.743146 0.045408 0.001227 0.156151 0.197941 0.000262 0.000282 0.003301 0.000078 0.000066 0.000113 0.000183 0.000132 0.000103 0.000187 0.000148 0.000208 0.000297 0.000274 0.000368 0.000598 0.000672 0.000564 0.000809 0.000936 0.000928 0.001121 0.001650 0.001097 0.001191 0.002141 0.002076 0.001623 0.001602 0.002541 0.002422 0.001875 0.002462 0.003885 0.004515 0.003071 0.006021 0.007978 0.007625 0.007618 0.013666 0.011533 0.013206 0.025223 0.024325 0.015355 0.021736 0.012611 0.009563 0.008565 0.008273 0.006918 0.007985 0.009923 0.008500 0.010474 0.011296 0.012204 0.009473 0.008476 0.008128 0.009350 0.012566 0.016135 0.026151 0.044360 0.048822 0.046748 0.065378 0.054143 0.120770 0.091375 0.129020 0.157736 0.060531 0.030138 0.038600 0.022966 0.019311 0.033028 0.024327 0.012037 0.059698 0.133287 0.044221 0.035630 0.166187 0.191830 0.130887 0.103295 0.122979 0.092984 0.064319 0.058236 0.047497 0.036029 0.018366 0.022561 0.016543 0.018675 0.030679 0.016856 0.040981 0.022937 0.016655 0.016306 0.011584 0.012086 0.014041 0.012292 0.014829 0.013657 0.012080 0.017447 0.016879 0.023056 0.007809 0.014098 0.004024 0.008252 0.007036 0.010904 0.016508 0.016482 0.013781 0.006977 0.009293 0.012340 0.028767 0.038835 0.100520 0.084017 0.054201 0.059483 0.038449 0.041241 0.011810 0.011000 0.004725 0.007743 0.012017 0.008615 0.004585 0.003185 0.008693 0.007828 0.005508 0.003963 0.007642 0.005961 0.006650 0.008055 0.008650 0.010069 0.012104 0.017855 0.014088 0.011244 0.013883 0.003660 0.012152 0.002847 0.006969 0.003422 0.007093 0.012159 0.008268 0.003254 0.006843 0.006279 0.010349 0.004659 0.001588 0.007365 0.006064 0.001942 0.003058 0.015947 0.011196 0.002965 0.010469 0.028151 0.020276 0.020477 0.008864 0.013505 0.012017 0.004986 0.006056 0.005387 0.010730 0.011178 0.011641 0.012242 0.020778
0.035191 0.030857 0.009292 0.010541 0.002372 0.004202 0.002908 0.002731 0.023213 0.028871 0.014998 0.066075 0.518601 0.820861 0.783808 0.846432 0.757394 0.704440 0.575587 0.017844 0.004856 0.004609 0.004023 0.000231 0.000036 0.000030 0.000138 0.000211 0.000358 0.000457 0.000487 0.000685 0.001207 0.001625 0.001651 0.001651 0.001795 0.002127 0.003446 0.003076 0.003479 0.005090 0.003430 0.003163 0.003711 0.003348 0.002827 0.002914 0.003636 0.002848 0.003396 0.004120 0.004010 0.002953 0.003533 0.003437 0.004388 0.003518 0.003524 0.003920 0.003956 0.008747 0.006451 0.003310 0.004479 0.010206 0.005794 0.005602 0.007257 0.012537 0.015328 0.013088 0.022531 0.006505 0.004618 0.007785 0.006364 0.006679 0.006073 0.005308 0.005021 0.004327 0.004158 0.006924 0.006875 0.005184 0.010726 0.011410 0.010660 0.015755 0.028598 0.026944 0.038975 0.043632 0.052768 0.062098 0.075656 0.073421 0.101990 0.064607 0.066017 0.040575 0.030406 0.029309 0.018847 0.010949 0.009877 0.010732 0.007509 0.005982 0.006773 0.004580 0.004074 0.006977 0.003496 0.003492 0.002781 0.002462 0.001988 0.001839 0.001609 0.001103 0.001463 0.001480 0.001344 0.001038 0.000941 0.001098 0.000936 0.000793 0.000594 0.000600 0.000426 0.000244 0.000175 0.000230 0.000105 0.000132 0.000197 0.000053 0.000087 0.000253 0.002375 0.000807 0.000279 0.001157 0.029952 0.002668 0.001272 0.008459 0.009537 0.001579 0.001337 0.004571 0.002805 0.002576 0.001621 0.002660 0.003561 0.002645 0.001765 0.001751 0.001547 0.005682 0.002750 0.001881 0.001727 0.002708 0.002073 0.003139 0.000418 0.000723 0.020226 0.000763 0.000230 0.003317 0.004661 0.000135 0.000130 0.000200 0.000086 0.000114 0.000280 0.000474 0.000195 0.000196 0.000366 0.000306 0.000282 0.000508 0.000491 0.000508 0.000505 0.000910 0.000799 0.000596 0.000677 0.001234 0.001389 0.001352 0.001211 0.001705 0.002382 0.002778 0.001750 0.001741 0.002173 0.002271 0.002080 0.002274 0.003652 0.004451 0.004026 0.007963 0.009241 0.009056 0.012852 0.018051 0.009981 0.011442 0.024562 0.019375 0.012988 0.023668 0.013460 0.009958 0.007994 0.007159 0.005816 0.006078 0.006122 0.006079 0.007014 0.007696 0.007802 0.007708 0.007283 0.007455 0.009147 0.010899 0.016052 0.028701 0.046208 0.033212 0.025311 0.032043 0.015352 0.033669 0.022080 0.028760 0.034656 0.022870 0.012626 0.018799 0.014914 0.020208 0.028393 0.021305 0.014624 0.047877 0.066979 0.027666 0.031280 0.092197 0.085312 0.059652 0.042436 0.078775 0.055569 0.031825 0.026670 0.024204 0.028225 0.011742 0.022789 0.010038 0.016587 0.019950 0.008642 0.023611 0.013812 0.012370 0.014834 0.013824 0.015641 0.019790 0.015384 0.017055 0.017337 0.016858 0.020759 0.019804 0.026562 0.011543 0.029777 0.005145 0.008883 0.007516 0.008272 0.013214 0.012943 0.011692 0.007544 0.014156 0.014858 0.039630 0.034573 0.097076 0.059013 0.041273 0.043935 0.032895 0.038736 0.011593 0.013609 0.006565 0.010465 0.023466 0.013906 0.006344 0.007184 0.016581 0.012967 0.009049 0.008178 0.012655 0.008863 0.011598 0.012572 0.012012 0.011827 0.014816 0.021684 0.018045 0.015270 0.021289 0.005798 0.025833 0.004984 0.008168 0.003129 0.005432 0.009789 0.006582 0.002881 0.005040 0.004789 0.005840 0.004706 0.002166 0.006685 0.006346 0.003187 0.003518 0.011479 0.015262 0.004038 0.009386 0.028475 0.025804 0.023443 0.011942 0.013942 0.011538 0.007870 0.005465 0.006171 0.009020 0.009060 0.010409 0.012310 0.021442
0.026165 0.015898 0.004068 0.004847 0.001258 0.001696 0.000753 0.000976 0.012297 0.006132 0.001248 0.012677 0.302887 0.710028 0.846432 0.900391 0.905015 0.732897 0.804223 0.806146 0.022815 0.003323 0.002628 0.001078 0.000064 0.000009 0.000025 0.000118 0.000177 0.000283 0.000496 0.000581 0.001043 0.001957 0.002103 0.001617 0.002207 0.002542 0.002739 0.002459 0.004190 0.005454 0.003168 0.003354 0.004482 0.003324 0.002584 0.002747 0.003802 0.002359 0.002625 0.003357 0.002936 0.002081 0.002166 0.002472 0.003507 0.002741 0.002914 0.003720 0.003026 0.005702 0.004938 0.002633 0.002882 0.006382 0.004448 0.004427 0.005229 0.009383 0.016003 0.014942 0.024315 0.005962 0.004545 0.006808 0.006414 0.005908 0.006613 0.005194 0.003950 0.004462 0.005478 0.005703 0.004764 0.004272 0.009723 0.006983 0.006036 0.009548 0.022979 0.016440 0.032139 0.040462 0.067968 0.062415 0.068954 0.061834 0.085491 0.053060 0.056735 0.028699 0.022405 0.024780 0.016772 0.009442 0.007130 0.008127 0.005840 0.004505 0.006073 0.004338 0.003631 0.006087 0.003472 0.003221 0.002209 0.001817 0.001704 0.001369 0.001062 0.000854 0.001017 0.000935 0.000991 0.000761 0.000702 0.000845 0.000732 0.000682 0.000403 0.000446 0.000414 0.000254 0.000124 0.000083 0.000043 0.000090 0.000233 0.008889 0.003062 0.001634 0.434667 0.188794 0.001623 0.035011 0.668985 0.063322 0.005314 0.093829 0.088421 0.002885 0.002156 0.013829 0.003872 0.002972 0.001574 0.002074 0.003013 0.002435 0.001565 0.001672 0.001325 0.004314 0.002244 0.002019 0.001972 0.004056 0.005046 0.024534 0.000828 0.001469 0.134830 0.026287 0.000398 0.014539 0.083786 0.000268 0.000136 0.001782 0.000179 0.000094 0.000158 0.000167 0.000160 0.000125 0.000235 0.000277 0.000369 0.000314 0.000362 0.000509 0.000419 0.000631 0.000827 0.000718 0.000732 0.001114 0.001526 0.001333 0.000906 0.001784 0.002315 0.002010 0.001404 0.002353 0.002136 0.001877 0.002047 0.003113 0.003795 0.003513 0.003758 0.008476 0.007706 0.008171 0.014050 0.017350 0.010101 0.013988 0.035865 0.028804 0.015907 0.030786 0.013497 0.009086 0.007391 0.007640 0.006619 0.006746 0.008871 0.007657 0.010145 0.009161 0.008928 0.007726 0.006988 0.006231 0.006962 0.008750 0.010367 0.020423 0.026111 0.026727 0.024931 0.043688 0.025123 0.080906 0.057088 0.086376 0.184156 0.122527 0.030337 0.051131 0.066161 0.083340 0.089238 0.051458 0.037749 0.224544 0.211311 0.046815 0.063191 0.208640 0.166323 0.087068 0.060734 0.107000 0.105446 0.051186 0.041315 0.032444 0.044619 0.011457 0.024504 0.010234 0.019060 0.024245 0.009163 0.029546 0.013721 0.013040 0.013961 0.012073 0.015512 0.015863 0.011233 0.011700 0.009180 0.007933 0.009985 0.010626 0.016291 0.006510 0.012085 0.003661 0.005655 0.005860 0.005844 0.010905 0.010704 0.007755 0.004573 0.010761 0.007660 0.034885 0.023325 0.115470 0.070570 0.054784 0.054981 0.028046 0.037663 0.007610 0.009362 0.004760 0.006340 0.014809 0.008411 0.003963 0.004632 0.010937 0.006629 0.005405 0.007191 0.008666 0.005150 0.006932 0.008287 0.006899 0.007252 0.008707 0.015024 0.010462 0.009610 0.012902 0.003925 0.010537 0.002596 0.003815 0.001863 0.003440 0.005260 0.004248 0.002168 0.003984 0.003807 0.005035 0.003392 0.001942 0.006597 0.004935 0.002634 0.003628 0.010016 0.010526 0.003402 0.007736 0.018009 0.018655 0.017984 0.011736 0.015524 0.014654 0.010471 0.006937 0.009682 0.015390 0.013170 0.011456 0.013295 0.025100
0.023248 0.011013 0.004206 0.009407 0.001958 0.017053 0.004769 0.010056 0.451336 0.519862 0.083367 0.224905 0.994716 0.987755 0.757394 0.905015 0.954490 0.912089 0.830647 0.910519 0.941399 0.029094 0.003074 0.003073 0.001462 0.000060 0.000007 0.000019 0.000124 0.000138 0.000461 0.000604 0.000753 0.001328 0.002240 0.001511 0.001537 0.002267 0.002173 0.001811 0.002600 0.004386 0.002743 0.002590 0.003712 0.003101 0.002345 0.002293 0.003096 0.002030 0.002208 0.002646 0.002353 0.001544 0.001608 0.001753 0.002236 0.002110 0.002088 0.002446 0.002061 0.004183 0.003191 0.001499 0.001977 0.004136 0.002365 0.002051 0.002373 0.003485 0.003810 0.003103 0.004797 0.002369 0.002080 0.003594 0.004241 0.004101 0.005129 0.004161 0.002420 0.002463 0.002970 0.003047 0.003144 0.002672 0.004623 0.002649 0.003831 0.005742 0.007775 0.005127 0.010957 0.010752 0.013026 0.015995 0.018399 0.019186 0.026690 0.017388 0.018930 0.012306 0.012984 0.012096 0.009889 0.004659 0.004134 0.004368 0.003499 0.002683 0.003799 0.003378 0.002520 0.003360 0.002829 0.002541 0.001947 0.001567 0.001588 0.001159 0.000890 0.000724 0.000870 0.000801 0.000709 0.000622 0.000570 0.000731 0.000662 0.000629 0.000352 0.000307 0.000307 0.000230 0.000070 0.000047 0.000033 0.000053 0.000044 0.003091 0.003283 0.000340 0.106285 0.257688 0.004744 0.010031 0.552447 0.165015 0.007340 0.080806 0.105285 0.003613 0.001266 0.005877 0.002540 0.001855 0.000907 0.001442 0.002230 0.001723 0.001480 0.001640 0.001206 0.003601 0.001963 0.001579 0.001465 0.004946 0.026651 0.163247 0.002932 0.026057 0.914834 0.329720 0.006904 0.767578 0.933945 0.007106 0.003854 0.131248 0.004000 0.000034 0.000056 0.000200 0.000043 0.000088 0.000154 0.000159 0.000247 0.000215 0.000259 0.000383 0.000363 0.000368 0.000501 0.000548 0.000478 0.000473 0.000691 0.000680 0.000582 0.000849 0.001120 0.001032 0.000791 0.001169 0.001265 0.001134 0.001210 0.001738 0.001816 0.002100 0.001971 0.003644 0.003487 0.004239 0.006076 0.006288 0.005578 0.005775 0.012679 0.008541 0.004388 0.006258 0.004003 0.003364 0.003281 0.003335 0.003209 0.003884 0.005743 0.004817 0.005511 0.006203 0.005725 0.004614 0.004263 0.004133 0.004888 0.006640 0.007666 0.014862 0.020760 0.022122 0.020470 0.039501 0.032913 0.124041 0.093021 0.128754 0.230695 0.122741 0.043723 0.119158 0.083040 0.076422 0.172168 0.107240 0.044623 0.193884 0.349049 0.104567 0.095318 0.329079 0.292455 0.125068 0.081111 0.120474 0.071825 0.031085 0.026420 0.022406 0.030261 0.008014 0.014419 0.006421 0.011591 0.016371 0.005734 0.019781 0.009034 0.006665 0.005914 0.004342 0.005192 0.005468 0.004951 0.005729 0.003964 0.003420 0.003978 0.004555 0.007226 0.003217 0.004950 0.001919 0.002726 0.002460 0.003174 0.004568 0.005881 0.004080 0.002289 0.003844 0.002908 0.008615 0.008281 0.031066 0.027457 0.015926 0.011868 0.007701 0.010027 0.002871 0.002939 0.001692 0.002096 0.004549 0.002816 0.001692 0.001662 0.003034 0.002506 0.001963 0.002215 0.003313 0.002609 0.002805 0.003458 0.003340 0.003887 0.003776 0.005442 0.003929 0.003534 0.004195 0.001832 0.004306 0.001601 0.002257 0.001279 0.002480 0.003126 0.002772 0.001432 0.002500 0.002598 0.003307 0.001761 0.001105 0.003799 0.002830 0.001318 0.002734 0.007416 0.006292 0.002482 0.007396 0.013411 0.013965 0.013398 0.008588 0.008157 0.006157 0.004415 0.004290 0.004837 0.007520 0.006758 0.006492 0.005807 0.015077
0.031947 0.013246 0.006964 0.008685 0.001420 0.026280 0.051044 0.011324 0.212966 0.946662 0.474467 0.138459 0.942061 0.901673 0.704440 0.732897 0.912089 0.799819 0.931916 0.864120 0.917928 0.904266 0.016626 0.001658 0.001314 0.000265 0.000019 0.000006 0.000029 0.000111 0.000230 0.000490 0.000684 0.000915 0.001515 0.001746 0.001768 0.001747 0.002500 0.001854 0.002519 0.003469 0.002904 0.002735 0.003653 0.002954 0.002443 0.002341 0.002907 0.002227 0.002147 0.002406 0.002664 0.001906 0.001703 0.001752 0.002646 0.002515 0.002374 0.002946 0.002556 0.005049 0.003446 0.001492 0.002208 0.004216 0.002320 0.002166 0.002432 0.003333 0.002802 0.002236 0.002844 0.001820 0.001466 0.002312 0.002238 0.002382 0.002661 0.002181 0.001890 0.001600 0.001927 0.002320 0.002475 0.001916 0.003297 0.002075 0.002984 0.004640 0.005879 0.003968 0.006530 0.007472 0.009554 0.012897 0.015655 0.019768 0.023701 0.014313 0.013391 0.009463 0.009689 0.008152 0.007975 0.004260 0.003147 0.002919 0.002883 0.001679 0.001869 0.001696 0.001939 0.001834 0.001621 0.001816 0.001751 0.001188 0.001303 0.001411 0.000993 0.000689 0.000891 0.001042 0.000711 0.000636 0.000564 0.000722 0.000675 0.000486 0.000310 0.000280 0.000173 0.000078 0.000033 0.000030 0.000008 0.000018 0.000027 0.000048 0.000025 0.000043 0.000229 0.000623 0.000117 0.000120 0.001979 0.000680 0.000309 0.000451 0.000765 0.000629 0.000355 0.000584 0.000893 0.001075 0.000603 0.001046 0.001179 0.001050 0.000861 0.000979 0.000750 0.002010 0.001546 0.000961 0.000501 0.000797 0.000746 0.000741 0.000075 0.000416 0.058279 0.000343 0.000043 0.034802 0.037898 0.000016 0.000043 0.002050 0.000022 0.000014 0.000023 0.000013 0.000020 0.000033 0.000139 0.000091 0.000138 0.000261 0.000249 0.000283 0.000330 0.000403 0.000380 0.000326 0.000389 0.000406 0.000507 0.000535 0.000649 0.000938 0.001058 0.001153 0.001071 0.001113 0.001421 0.001229 0.001117 0.001470 0.001803 0.002386 0.001746 0.003263 0.002863 0.003423 0.004171 0.005336 0.003795 0.004666 0.010194 0.007394 0.004017 0.005766 0.004092 0.003839 0.003492 0.003021 0.002639 0.003095 0.003763 0.003261 0.003428 0.004413 0.004210 0.004202 0.003575 0.003878 0.004388 0.005724 0.007271 0.010868 0.009969 0.008981 0.007865 0.012005 0.007311 0.011966 0.011285 0.016076 0.028747 0.012538 0.007656 0.015690 0.009844 0.009792 0.026858 0.021165 0.009300 0.030142 0.132927 0.027921 0.016966 0.094376 0.110110 0.027063 0.023492 0.044678 0.023474 0.013367 0.014446 0.013787 0.012400 0.007400 0.011216 0.006209 0.007403 0.009448 0.003977 0.009501 0.006713 0.005582 0.005943 0.004761 0.005872 0.005833 0.006366 0.006326 0.004659 0.004324 0.004587 0.004170 0.005097 0.002263 0.003142 0.001518 0.002648 0.002009 0.002560 0.003567 0.004271 0.003220 0.002323 0.003322 0.002589 0.006431 0.006031 0.020108 0.016778 0.008860 0.007810 0.006669 0.009257 0.003816 0.003507 0.001693 0.002329 0.005776 0.003343 0.001811 0.002030 0.004612 0.003313 0.002472 0.002587 0.004374 0.003263 0.004214 0.005032 0.004195 0.004261 0.004586 0.005982 0.004568 0.003312 0.003823 0.001871 0.005463 0.001821 0.002854 0.001354 0.002422 0.003284 0.003285 0.001366 0.002555 0.002166 0.002874 0.001628 0.000855 0.002790 0.002552 0.001119 0.001993 0.004013 0.004237 0.001574 0.004255 0.009518 0.009762 0.009170 0.004830 0.003346 0.002722 0.002500 0.002331 0.002786 0.003976 0.004207 0.005065 0.004930 0.011849
0.014588 0.004374 0.001563 0.001325 0.000452 0.001151 0.000672 0.000159 0.002086 0.046820 0.002071 0.000383 0.022406 0.045836 0.575587 0.804223 0.830647 0.931916 0.827184 0.953093 0.884236 0.939433 0.932766 0.020741 0.002339 0.000653 0.000449 0.000032 0.000008 0.000041 0.000199 0.000361 0.000803 0.001361 0.001843 0.002444 0.002349 0.002389 0.002774 0.002553 0.003311 0.003682 0.002814 0.003481 0.004741 0.003055 0.002759 0.002550 0.003396 0.002028 0.002318 0.002724 0.002298 0.001552 0.001798 0.002035 0.002635 0.002053 0.002205 0.003181 0.002780 0.007735 0.005422 0.002231 0.002841 0.004992 0.002891 0.002053 0.002310 0.002639 0.002352 0.002226 0.003108 0.001625 0.001373 0.001976 0.001763 0.002310 0.003170 0.002131 0.001914 0.003511 0.003522 0.003073 0.003414 0.003532 0.005845 0.002598 0.003322 0.006748 0.009365 0.006445 0.014783 0.012153 0.016019 0.023077 0.025095 0.029147 0.043853 0.022783 0.030999 0.016132 0.017636 0.018866 0.017095 0.004975 0.004147 0.005510 0.003763 0.002101 0.002569 0.002665 0.002158 0.001972 0.001818 0.002451 0.001801 0.001328 0.001391 0.001584 0.000886 0.000603 0.000825 0.000735 0.000558 0.000487 0.000504 0.000490 0.000527 0.000341 0.000215 0.000220 0.000088 0.000047 0.000046 0.000132 0.000020 0.000047 0.000272 0.009409 0.000608 0.000212 0.028567 0.003235 0.000081 0.000362 0.005796 0.000150 0.000212 0.000468 0.000271 0.000409 0.000470 0.000861 0.000715 0.001104 0.000749 0.000969 0.000833 0.000721 0.000494 0.000521 0.000336 0.000972 0.000495 0.000392 0.000357 0.000433 0.000130 0.000100 0.000068 0.000062 0.000426 0.000047 0.000035 0.000115 0.001913 0.000022 0.000022 0.000217 0.000036 0.000026 0.000040 0.000023 0.000041 0.000030 0.000132 0.000148 0.000198 0.000353 0.000422 0.000401 0.000313 0.000639 0.000665 0.000383 0.000411 0.000633 0.000813 0.000500 0.000674 0.001235 0.001007 0.001105 0.000969 0.001163 0.001037 0.001202 0.001453 0.001529 0.001607 0.002253 0.002588 0.004015 0.002930 0.004807 0.007511 0.006710 0.004432 0.007076 0.020893 0.010148 0.005212 0.009041 0.005989 0.004222 0.003659 0.003294 0.003234 0.003106 0.003461 0.003382 0.003946 0.004430 0.004560 0.004463 0.004713 0.004306 0.005199 0.005427 0.005550 0.008989 0.009781 0.009274 0.008245 0.016159 0.006856 0.013181 0.011897 0.014375 0.022816 0.022772 0.010350 0.015559 0.016366 0.021881 0.027338 0.019561 0.013718 0.039376 0.052261 0.016641 0.013232 0.047367 0.053047 0.015620 0.015154 0.030961 0.025510 0.009380 0.009417 0.008756 0.012328 0.005019 0.010234 0.004024 0.007342 0.008537 0.003303 0.008656 0.004727 0.006058 0.006218 0.004780 0.006351 0.008955 0.006327 0.005942 0.004441 0.004045 0.004024 0.004631 0.006152 0.002946 0.004494 0.001736 0.002368 0.002245 0.002025 0.003061 0.003399 0.002941 0.002854 0.005340 0.003287 0.012274 0.006467 0.037511 0.023693 0.010679 0.008587 0.006419 0.011726 0.003312 0.003773 0.002261 0.002934 0.007160 0.003875 0.002087 0.002837 0.004941 0.003651 0.003007 0.003388 0.005163 0.003953 0.005077 0.005712 0.005744 0.004713 0.004942 0.007348 0.004945 0.004254 0.004270 0.002029 0.004065 0.001591 0.001600 0.000964 0.001464 0.002579 0.002369 0.001057 0.002028 0.001701 0.001877 0.001617 0.001056 0.002260 0.002311 0.002026 0.001629 0.002361 0.003851 0.001834 0.002675 0.007095 0.009024 0.007515 0.004371 0.003660 0.002849 0.003618 0.002886 0.004618 0.006089 0.005242 0.005897 0.007256 0.013313
0.009601 0.002892 0.001056 0.001836 0.000649 0.007915 0.000446 0.000194 0.061752 0.037471 0.000673 0.001267 0.182830 0.019601 0.017844 0.806146 0.910519 0.864120 0.953093 0.805866 0.945720 0.890561 0.951548 0.948180 0.022572 0.002073 0.003237 0.000773 0.000044 0.000012 0.000085 0.000434 0.000487 0.001412 0.002334 0.002051 0.001774 0.002665 0.003076 0.002325 0.003102 0.003875 0.002144 0.002321 0.004131 0.002797 0.002427 0.002553 0.003536 0.001562 0.001916 0.003266 0.002351 0.001195 0.001433 0.002389 0.002108 0.001279 0.001403 0.001645 0.001311 0.004419 0.002059 0.001184 0.002530 0.003142 0.001439 0.001504 0.001792 0.001511 0.001193 0.001030 0.001432 0.000933 0.000874 0.001389 0.001532 0.002554 0.004406 0.002307 0.001444 0.004663 0.005805 0.002156 0.002923 0.004321 0.006242 0.001767 0.002758 0.005099 0.005426 0.003293 0.006524 0.004302 0.005057 0.005322 0.004798 0.005147 0.006946 0.005189 0.008088 0.004147 0.005970 0.007231 0.007634 0.002368 0.002547 0.005089 0.002741 0.001339 0.002755 0.003287 0.001527 0.001593 0.002064 0.002627 0.001364 0.001171 0.001283 0.001170 0.000561 0.000375 0.000651 0.000449 0.000329 0.000309 0.000452 0.000301 0.000308 0.000367 0.000175 0.000083 0.000034 0.000022 0.000014 0.003005 0.009134 0.000296 0.008275 0.940368 0.338656 0.007007 0.920797 0.544328 0.005902 0.020736 0.423836 0.019848 0.001826 0.007374 0.002256 0.000888 0.001002 0.000852 0.001139 0.002453 0.001006 0.000848 0.000894 0.000634 0.000473 0.000764 0.000419 0.001561 0.000564 0.000548 0.000834 0.000703 0.000173 0.000398 0.000086 0.000090 0.019892 0.014900 0.000259 0.028352 0.720341 0.004527 0.001314 0.295609 0.131809 0.000139 0.000312 0.007124 0.000321 0.000022 0.000034 0.000073 0.000285 0.000271 0.000418 0.000644 0.000338 0.000409 0.000873 0.000413 0.000325 0.000407 0.000898 0.000424 0.000463 0.001044 0.000883 0.000851 0.000648 0.001545 0.000789 0.000835 0.001579 0.002151 0.001456 0.002006 0.004123 0.003799 0.002887 0.005126 0.008609 0.004700 0.002757 0.003620 0.007224 0.004407 0.002298 0.003371 0.002136 0.001811 0.001817 0.001886 0.001791 0.001773 0.002350 0.002050 0.002414 0.002471 0.002266 0.001945 0.002213 0.002289 0.002468 0.002934 0.003035 0.005144 0.006310 0.007323 0.007529 0.025951 0.012775 0.055667 0.052158 0.057445 0.176141 0.159189 0.074012 0.146988 0.127439 0.187259 0.354865 0.159827 0.076437 0.293010 0.305291 0.059312 0.060617 0.223282 0.142232 0.029158 0.024390 0.044837 0.032266 0.007479 0.006853 0.005423 0.011413 0.002843 0.010404 0.002868 0.007398 0.006594 0.002086 0.005310 0.002347 0.002740 0.002660 0.002150 0.002783 0.003353 0.002146 0.002160 0.001945 0.001771 0.002049 0.002408 0.004562 0.002600 0.003131 0.002161 0.001824 0.001942 0.001163 0.001620 0.002318 0.001916 0.001376 0.003559 0.001687 0.007246 0.002316 0.007374 0.004894 0.004009 0.003106 0.002572 0.005485 0.001816 0.002270 0.002189 0.001735 0.003101 0.001720 0.001300 0.002179 0.002693 0.001803 0.002032 0.002652 0.002750 0.001870 0.002910 0.003086 0.002770 0.002479 0.002316 0.003210 0.002450 0.003209 0.002759 0.002049 0.002692 0.001712 0.001381 0.000957 0.001270 0.001621 0.001219 0.000995 0.001491 0.001887 0.001500 0.001137 0.001566 0.001989 0.001347 0.001737 0.002482 0.001843 0.003300 0.002413 0.002385 0.003604 0.006963 0.005284 0.006937 0.004340 0.003598 0.007321 0.004731 0.010887 0.010962 0.007407 0.004540 0.004119 0.009211
0.013963 0.004249 0.002607 0.015781 0.004711 0.336546 0.076774 0.005862 0.720659 0.963182 0.084621 0.071559 0.870088 0.034144 0.004856 0.022815 0.941399 0.917928 0.884236 0.945720 0.777967 0.939984 0.879381 0.938946 0.930664 0.017809 0.005876 0.004009 0.000729 0.000062 0.000049 0.000127 0.000314 0.000607 0.001333 0.001609 0.001201 0.001735 0.003438 0.002492 0.002356 0.003102 0.001899 0.001664 0.002678 0.001971 0.001744 0.001628 0.002395 0.001360 0.001488 0.002574 0.002265 0.001065 0.001285 0.002211 0.002059 0.001299 0.001354 0.001517 0.001100 0.003057 0.001267 0.000771 0.002048 0.002332 0.001107 0.001134 0.001814 0.001382 0.000918 0.000834 0.001136 0.000901 0.000769 0.001029 0.000994 0.001659 0.002421 0.001516 0.001005 0.002107 0.002543 0.001554 0.002122 0.002168 0.002916 0.001140 0.001519 0.002597 0.002545 0.001790 0.002529 0.002024 0.002204 0.002518 0.002338 0.002426 0.002410 0.002137 0.002979 0.002295 0.003145 0.003625 0.003146 0.001434 0.002057 0.003194 0.001914 0.001059 0.001960 0.002476 0.001517 0.001353 0.002089 0.002413 0.001498 0.000983 0.001053 0.000896 0.000473 0.000353 0.000594 0.000442 0.000311 0.000311 0.000367 0.000228 0.000187 0.000218 0.000104 0.000051 0.000012 0.000015 0.000014 0.000087 0.000553 0.000014 0.000023 0.035179 0.006690 0.000070 0.008304 0.048524 0.000473 0.000230 0.006495 0.001653 0.000781 0.001056 0.000495 0.001050 0.000755 0.000481 0.001182 0.002939 0.000816 0.000600 0.000712 0.000519 0.000393 0.000674 0.000429 0.001766 0.000877 0.000783 0.001089 0.001129 0.000327 0.000226 0.000066 0.000560 0.056700 0.002007 0.001068 0.474429 0.734000 0.002970 0.007133 0.972383 0.186951 0.000186 0.006148 0.056856 0.000202 0.000017 0.000053 0.000042 0.000157 0.000182 0.000216 0.000331 0.000269 0.000250 0.000319 0.000219 0.000209 0.000196 0.000359 0.000268 0.000316 0.000511 0.000607 0.000627 0.000468 0.000851 0.000666 0.000563 0.000999 0.001314 0.000948 0.001076 0.001963 0.002221 0.001729 0.002513 0.004128 0.002396 0.001832 0.002036 0.003831 0.002769 0.001688 0.001883 0.001434 0.001364 0.001399 0.001446 0.001421 0.001560 0.002176 0.001813 0.001889 0.001996 0.001811 0.001514 0.001709 0.001720 0.002055 0.002331 0.002626 0.004618 0.005731 0.006199 0.005289 0.011746 0.007551 0.021851 0.021886 0.033928 0.084650 0.035127 0.028217 0.178370 0.043855 0.051132 0.270608 0.177412 0.054343 0.155841 0.330456 0.071843 0.050560 0.255590 0.158083 0.031522 0.026794 0.050518 0.018412 0.005582 0.005883 0.005079 0.005530 0.002357 0.004848 0.002164 0.004102 0.004531 0.001612 0.003828 0.001924 0.002073 0.001793 0.001576 0.001856 0.002000 0.001631 0.001591 0.001598 0.001397 0.001618 0.001774 0.002754 0.001929 0.001636 0.001371 0.001403 0.001282 0.000937 0.001228 0.001410 0.001355 0.000947 0.001642 0.001234 0.002999 0.001462 0.002855 0.002587 0.001981 0.001842 0.001739 0.002803 0.001278 0.001431 0.001139 0.001063 0.002220 0.001151 0.000777 0.001345 0.001690 0.001166 0.001024 0.001502 0.001877 0.001287 0.001670 0.002107 0.002145 0.002026 0.001762 0.002274 0.001926 0.001976 0.002045 0.001602 0.002070 0.001303 0.001341 0.000886 0.001114 0.001264 0.000990 0.000765 0.001307 0.001854 0.001546 0.001041 0.001263 0.002456 0.001465 0.001157 0.001991 0.001895 0.002620 0.001993 0.002028 0.003246 0.007296 0.005616 0.008286 0.003047 0.002324 0.004137 0.002933 0.004467 0.004608 0.003829 0.002698 0.002212 0.006351
0.010805 0.003359 0.001818 0.001898 0.000513 0.077396 0.058669 0.000416 0.021203 0.654494 0.025516 0.001084 0.042812 0.002929 0.004609 0.003323 0.029094 0.904266 0.939433 0.890561 0.939984 0.770141 0.934013 0.864745 0.914742 0.899062 0.019181 0.002944 0.001809 0.000594 0.000113 0.000037 0.000130 0.000425 0.000782 0.001353 0.001234 0.001377 0.003014 0.003749 0.003210 0.003285 0.002709 0.002642 0.003527 0.002969 0.003029 0.002940 0.003239 0.001872 0.001927 0.002716 0.002812 0.001499 0.001863 0.003138 0.003353 0.002022 0.002353 0.002760 0.001863 0.005633 0.002250 0.001220 0.002799 0.003980 0.001587 0.001380 0.001793 0.001599 0.001148 0.000916 0.001089 0.000738 0.000657 0.000840 0.000744 0.001080 0.001653 0.001056 0.000831 0.001506 0.001711 0.001121 0.001775 0.002439 0.003041 0.001434 0.002357 0.004626 0.004254 0.003146 0.004446 0.003349 0.003690 0.003569 0.003248 0.003180 0.003242 0.002619 0.004526 0.003410 0.004149 0.005240 0.006977 0.002334 0.002563 0.003689 0.003007 0.001495 0.001973 0.002627 0.001745 0.001303 0.001529 0.002414 0.001719 0.001016 0.001105 0.001513 0.000633 0.000424 0.000707 0.000568 0.000353 0.000356 0.000331 0.000301 0.000231 0.000163 0.000105 0.000132 0.000032 0.000025 0.000031 0.000156 0.000061 0.000026 0.000019 0.000220 0.000025 0.000019 0.000063 0.000030 0.000032 0.000045 0.000026 0.000035 0.000182 0.000186 0.000181 0.000243 0.000294 0.000327 0.000472 0.000875 0.000492 0.000477 0.000435 0.000337 0.000246 0.000298 0.000220 0.000732 0.000424 0.000322 0.000358 0.000354 0.000162 0.000062 0.000045 0.000046 0.000020 0.000007 0.000022 0.000185 0.000331 0.000007 0.000009 0.003565 0.000081 0.000007 0.000054 0.000782 0.000029 0.000041 0.000024 0.000025 0.000061 0.000117 0.000179 0.000186 0.000230 0.000293 0.000292 0.000208 0.000264 0.000267 0.000343 0.000298 0.000419 0.000610 0.000674 0.000670 0.000495 0.000744 0.000510 0.000630 0.000986 0.001121 0.001034 0.001320 0.001804 0.001670 0.001368 0.001967 0.003300 0.002759 0.001938 0.002546 0.004462 0.003088 0.002439 0.002560 0.001970 0.001698 0.001609 0.001496 0.001540 0.001532 0.001698 0.001668 0.001848 0.002094 0.002123 0.001917 0.002031 0.002003 0.002224 0.002450 0.002647 0.003543 0.004108 0.004134 0.003389 0.006857 0.003275 0.005052 0.004402 0.006428 0.008100 0.005436 0.004853 0.022325 0.008389 0.007802 0.018507 0.021507 0.010941 0.017958 0.041616 0.014508 0.012069 0.036708 0.032196 0.011219 0.010260 0.019223 0.011180 0.004488 0.004150 0.004039 0.004166 0.002084 0.004195 0.002088 0.004106 0.004567 0.001724 0.003098 0.002279 0.002654 0.002262 0.002061 0.002518 0.003091 0.002229 0.002114 0.001950 0.001879 0.002042 0.002056 0.002940 0.001880 0.001886 0.001308 0.001463 0.001595 0.001326 0.001699 0.001853 0.001835 0.001461 0.002227 0.001543 0.003659 0.001780 0.003570 0.003128 0.002503 0.002720 0.002667 0.004058 0.002261 0.002810 0.002007 0.001777 0.003490 0.001950 0.001269 0.001832 0.003504 0.001818 0.001493 0.002817 0.004808 0.002156 0.002682 0.003762 0.004603 0.002901 0.002492 0.003619 0.003135 0.002357 0.002069 0.001421 0.001766 0.001053 0.000962 0.000712 0.000806 0.001108 0.000924 0.000656 0.001424 0.001360 0.001417 0.001197 0.000942 0.001469 0.001303 0.001236 0.001223 0.001390 0.002179 0.001524 0.001437 0.002821 0.004931 0.003896 0.003253 0.002618 0.001878 0.003367 0.002218 0.003526 0.004226 0.003034 0.002950 0.002382 0.006565
0.006259 0.001906 0.000987 0.000725 0.000345 0.001737 0.000390 0.000133 0.000532 0.002102 0.000201 0.000124 0.001240 0.000215 0.004023 0.002628 0.003074 0.016626 0.932766 0.951548 0.879381 0.934013 0.754694 0.913978 0.861506 0.915357 0.913967 0.027503 0.004421 0.002591 0.002377 0.000210 0.000067 0.000245 0.001028 0.001128 0.001217 0.001688 0.002414 0.003142 0.004245 0.003218 0.001981 0.002452 0.003631 0.002257 0.002265 0.002122 0.002867 0.001567 0.001675 0.002611 0.002343 0.001275 0.001549 0.002540 0.002415 0.001566 0.001705 0.002148 0.001602 0.004565 0.001827 0.001020 0.002046 0.002194 0.001250 0.001220 0.001336 0.001073 0.000903 0.000887 0.001213 0.000764 0.000610 0.000851 0.000731 0.001193 0.001847 0.001023 0.001056 0.002412 0.002326 0.001117 0.002370 0.003885 0.003669 0.001594 0.003673 0.007822 0.005933 0.004555 0.007776 0.004167 0.003709 0.003868 0.003531 0.003512 0.004129 0.003592 0.006666 0.004281 0.005327 0.007984 0.011968 0.002789 0.003167 0.008010 0.004918 0.001892 0.003162 0.005035 0.002301 0.001709 0.002275 0.003684 0.002419 0.001287 0.001491 0.001617 0.000683 0.000399 0.000658 0.000528 0.000317 0.000341 0.000325 0.000267 0.000077 0.000048 0.000048 0.000197 0.002886 0.000529 0.000134 0.269116 0.085290 0.000265 0.018589 0.938172 0.010321 0.000620 0.098921 0.006016 0.000061 0.000253 0.000841 0.000054 0.000264 0.000338 0.000368 0.000763 0.000880 0.000918 0.000940 0.001602 0.000740 0.000744 0.000688 0.000443 0.000301 0.000333 0.000213 0.000701 0.000337 0.000338 0.000376 0.000295 0.000118 0.000067 0.000069 0.000031 0.000011 0.000010 0.000020 0.000044 0.002276 0.000020 0.000016 0.002974 0.004134 0.000024 0.000275 0.022831 0.000706 0.000077 0.000162 0.000661 0.000142 0.000277 0.000312 0.000488 0.000443 0.000612 0.000793 0.000345 0.000352 0.000511 0.000799 0.000394 0.000423 0.000922 0.000965 0.000954 0.000800 0.001537 0.000792 0.000938 0.002112 0.002299 0.001470 0.001721 0.003727 0.002297 0.001822 0.003391 0.004712 0.002789 0.001992 0.003291 0.005205 0.003532 0.002308 0.002914 0.002048 0.001772 0.001730 0.001722 0.001799 0.001780 0.002191 0.002152 0.002687 0.002680 0.002580 0.002235 0.002573 0.002380 0.002846 0.002894 0.003197 0.004643 0.005607 0.006547 0.006865 0.017106 0.007912 0.016541 0.016964 0.016238 0.020859 0.029629 0.024436 0.034150 0.021888 0.043392 0.065953 0.035003 0.027896 0.065446 0.055072 0.021646 0.030667 0.059330 0.034088 0.017313 0.017431 0.030088 0.019427 0.006522 0.005421 0.004488 0.005619 0.002465 0.005414 0.002234 0.005516 0.004846 0.001817 0.003331 0.002076 0.002814 0.002347 0.002045 0.002620 0.003345 0.002266 0.002038 0.002023 0.001672 0.001973 0.002247 0.003425 0.002362 0.002014 0.001689 0.001536 0.001774 0.001181 0.001450 0.001660 0.001793 0.001211 0.002590 0.001427 0.004770 0.001664 0.003404 0.002591 0.002559 0.002861 0.002896 0.004798 0.002080 0.002583 0.001816 0.001927 0.002924 0.001741 0.001248 0.001666 0.002337 0.001806 0.001574 0.001925 0.002590 0.001869 0.002366 0.003080 0.002970 0.002625 0.002161 0.002915 0.002363 0.002880 0.002209 0.001450 0.001573 0.001169 0.001043 0.000809 0.001053 0.001407 0.001240 0.000888 0.001545 0.001612 0.001314 0.001481 0.001363 0.001553 0.001369 0.001383 0.001390 0.001164 0.002032 0.001364 0.001274 0.002727 0.004689 0.002854 0.003220 0.002647 0.002292 0.003564 0.002736 0.003998 0.005836 0.003446 0.003065 0.003247 0.006971
0.010602 0.004160 0.002078 0.002760 0.000869 0.043982 0.001477 0.000132 0.034736 0.024825 0.000095 0.000123 0.005747 0.000055 0.000231 0.001078 0.003073 0.001658 0.020741 0.948180 0.938946 0.864745 0.913978 0.747351 0.918418 0.857138 0.927721 0.926096 0.032296 0.005188 0.027645 0.009515 0.000250 0.000126 0.000598 0.000932 0.000570 0.001025 0.001578 0.001548 0.001998 0.002434 0.001620 0.001536 0.001809 0.001321 0.001238 0.001139 0.001902 0.000999 0.001169 0.002259 0.001867 0.000915 0.001045 0.002658 0.001918 0.001019 0.001147 0.001390 0.001036 0.002805 0.000964 0.000648 0.001679 0.001372 0.000726 0.000745 0.000942 0.000667 0.000507 0.000472 0.000684 0.000493 0.000399 0.000659 0.000629 0.001389 0.002339 0.000878 0.000873 0.003060 0.002856 0.000936 0.001713 0.002407 0.002028 0.000821 0.001690 0.002992 0.001944 0.001500 0.001921 0.001255 0.001051 0.001080 0.001041 0.001042 0.001155 0.001005 0.001383 0.001107 0.001397 0.002048 0.002523 0.000976 0.001379 0.003202 0.001642 0.000954 0.002150 0.003155 0.001082 0.001129 0.002074 0.002310 0.001268 0.000987 0.001256 0.000835 0.000361 0.000282 0.000495 0.000293 0.000131 0.000180 0.000235 0.000162 0.000038 0.000106 0.000032 0.000092 0.027483 0.012619 0.000179 0.133130 0.845111 0.004286 0.004930 0.967568 0.453360 0.006116 0.141686 0.140693 0.003434 0.001827 0.006140 0.000532 0.000846 0.000499 0.000362 0.001078 0.000946 0.000568 0.000606 0.001969 0.000599 0.000435 0.000535 0.000405 0.000345 0.000392 0.000202 0.000778 0.000336 0.000343 0.000860 0.000692 0.000252 0.000143 0.000225 0.000088 0.000201 0.000142 0.000234 0.014640 0.458865 0.008186 0.004813 0.982620 0.977608 0.007019 0.243954 0.993583 0.165865 0.001970 0.014380 0.046232 0.000184 0.000083 0.000117 0.000193 0.000329 0.000284 0.000341 0.000262 0.000209 0.000202 0.000473 0.000221 0.000208 0.000454 0.000479 0.000503 0.000364 0.000979 0.000458 0.000475 0.001013 0.001409 0.000878 0.000884 0.002456 0.001556 0.001094 0.001731 0.002644 0.001267 0.001057 0.001286 0.001684 0.001438 0.001023 0.001151 0.000865 0.000825 0.000863 0.000902 0.000886 0.000963 0.001160 0.001106 0.001161 0.001242 0.001158 0.000983 0.001078 0.001068 0.001274 0.001566 0.001500 0.002315 0.002978 0.003929 0.004107 0.012504 0.008706 0.021697 0.020735 0.050467 0.054845 0.042524 0.127961 0.218752 0.050613 0.118058 0.390834 0.142101 0.052795 0.190827 0.202683 0.040184 0.033731 0.104824 0.042295 0.014473 0.012754 0.023113 0.015482 0.004427 0.003509 0.002816 0.004248 0.001616 0.004573 0.001701 0.004079 0.002717 0.000965 0.001599 0.001007 0.001141 0.001169 0.001122 0.001253 0.001404 0.000974 0.000945 0.000991 0.000938 0.001098 0.001196 0.001711 0.001760 0.001343 0.001476 0.001019 0.001151 0.000598 0.000772 0.000842 0.000916 0.000565 0.001161 0.000746 0.002091 0.000867 0.001213 0.001194 0.001077 0.000937 0.001038 0.001714 0.000908 0.000995 0.000948 0.000702 0.001359 0.000830 0.000676 0.001333 0.001242 0.000901 0.000910 0.001517 0.001501 0.001078 0.001387 0.001679 0.001517 0.001467 0.001279 0.001528 0.001357 0.001721 0.001373 0.001374 0.001171 0.001176 0.000886 0.000758 0.001060 0.000898 0.000726 0.000809 0.001160 0.002432 0.001200 0.000975 0.002064 0.002299 0.001167 0.001391 0.001830 0.001291 0.001816 0.001855 0.001402 0.002190 0.004941 0.003157 0.004543 0.003748 0.003293 0.007686 0.004428 0.007218 0.005504 0.003974 0.002199 0.001650 0.004444
0.017523 0.007458 0.006031 0.017541 0.006322 0.546971 0.161832 0.001094 0.131151 0.459752 0.002368 0.000132 0.002106 0.000039 0.000036 0.000064 0.001462 0.001314 0.002339 0.022572 0.930664 0.914742 0.861506 0.918418 0.740890 0.917610 0.841493 0.887727 0.854539 0.025863 0.006802 0.003771 0.001112 0.000181 0.000106 0.000304 0.000446 0.000624 0.001782 0.002091 0.002213 0.002545 0.002305 0.002260 0.002637 0.001745 0.001765 0.001727 0.002887 0.001945 0.002305 0.004486 0.004264 0.001679 0.001852 0.004728 0.003899 0.001675 0.001952 0.002800 0.002226 0.005232 0.001924 0.001031 0.002450 0.002864 0.001206 0.001210 0.001490 0.001050 0.000750 0.000744 0.001258 0.000742 0.000506 0.000655 0.000585 0.001016 0.001971 0.001136 0.001017 0.001567 0.002322 0.001208 0.001465 0.001751 0.001956 0.000945 0.001466 0.001991 0.002094 0.001603 0.001577 0.001307 0.001359 0.001450 0.001320 0.001427 0.001461 0.001285 0.001464 0.001439 0.001742 0.002813 0.003116 0.001178 0.001666 0.002452 0.001555 0.001038 0.001671 0.002342 0.001339 0.001483 0.002041 0.002564 0.001780 0.001349 0.001108 0.000862 0.000489 0.000356 0.000414 0.000402 0.000199 0.000238 0.000173 0.000138 0.000035 0.000014 0.000025 0.000033 0.000272 0.000090 0.000017 0.000124 0.001896 0.000017 0.000005 0.000290 0.000202 0.000038 0.000023 0.000078 0.000055 0.000127 0.000083 0.000105 0.000274 0.000447 0.000414 0.000628 0.000472 0.000388 0.000648 0.001343 0.000637 0.000647 0.000705 0.000562 0.000386 0.000437 0.000292 0.001411 0.000702 0.000552 0.000802 0.001033 0.000477 0.000172 0.000246 0.000167 0.000038 0.000012 0.000090 0.004335 0.006012 0.000088 0.001894 0.744703 0.048226 0.000288 0.126337 0.671354 0.001575 0.000504 0.019488 0.002506 0.000033 0.000062 0.000053 0.000075 0.000107 0.000184 0.000169 0.000112 0.000126 0.000144 0.000251 0.000175 0.000219 0.000347 0.000478 0.000518 0.000408 0.000768 0.000470 0.000553 0.000981 0.001290 0.001001 0.001047 0.002132 0.001472 0.001229 0.001943 0.002858 0.001499 0.001263 0.001651 0.002403 0.001928 0.001554 0.001705 0.001391 0.001305 0.001319 0.001337 0.001378 0.001436 0.001826 0.001796 0.001844 0.001905 0.001942 0.001503 0.001806 0.001721 0.001843 0.002103 0.001942 0.002936 0.003421 0.004812 0.004296 0.007135 0.005508 0.006480 0.005316 0.016472 0.013549 0.005584 0.010103 0.090708 0.013919 0.014500 0.097850 0.082269 0.025044 0.058444 0.131015 0.033471 0.020509 0.075075 0.043547 0.014998 0.013791 0.026771 0.014538 0.005500 0.004920 0.004533 0.005631 0.002469 0.004623 0.002303 0.006365 0.004488 0.001639 0.002723 0.001876 0.001825 0.001886 0.001754 0.002330 0.002266 0.001621 0.001598 0.001600 0.001490 0.001894 0.002134 0.002448 0.002047 0.001680 0.001269 0.001040 0.001288 0.000830 0.001133 0.001257 0.001397 0.000791 0.001244 0.001138 0.001938 0.001546 0.002219 0.002444 0.001969 0.002083 0.002640 0.002987 0.001470 0.001549 0.001272 0.001139 0.002360 0.001350 0.000899 0.001556 0.002259 0.001204 0.001138 0.001810 0.002191 0.001586 0.002259 0.002769 0.002536 0.002507 0.001840 0.002022 0.001596 0.001747 0.001485 0.001139 0.000972 0.000752 0.000837 0.000743 0.001021 0.000994 0.000800 0.000745 0.001612 0.002144 0.001814 0.001447 0.001447 0.002711 0.002226 0.001542 0.001523 0.001605 0.002246 0.001546 0.001434 0.002920 0.005310 0.004002 0.003473 0.003708 0.002818 0.003563 0.002993 0.003420 0.004352 0.002737 0.002226 0.001916 0.004920
0.015215 0.006288 0.003068 0.002077 0.000569 0.024048 0.005222 0.000149 0.000463 0.004968 0.000180 0.000029 0.000029 0.000034 0.000030 0.000009 0.000060 0.000265 0.000653 0.002073 0.017809 0.899062 0.915357 0.857138 0.917610 0.732033 0.901301 0.819949 0.865284 0.845324 0.035330 0.013971 0.003990 0.002188 0.000484 0.000097 0.000129 0.000299 0.000735 0.001153 0.001438 0.001655 0.002044 0.002157 0.002416 0.001657 0.001842 0.001622 0.002277 0.001674 0.002144 0.004090 0.004513 0.001871 0.002013 0.004275 0.003657 0.001663 0.001710 0.002346 0.001926 0.004891 0.002045 0.001106 0.002286 0.002214 0.001199 0.001187 0.001326 0.001047 0.000766 0.000684 0.000954 0.000634 0.000487 0.000576 0.000498 0.000779 0.001185 0.000719 0.000668 0.000913 0.001277 0.000882 0.001463 0.001669 0.001889 0.001252 0.002488 0.003749 0.003232 0.003226 0.002494 0.001571 0.001736 0.001840 0.001587 0.001592 0.001602 0.001429 0.002159 0.001912 0.002392 0.004328 0.005592 0.001749 0.002040 0.003961 0.002511 0.001320 0.002191 0.003065 0.001609 0.001375 0.002006 0.002340 0.001581 0.000991 0.001053 0.000846 0.000554 0.000372 0.000439 0.000350 0.000167 0.000161 0.000086 0.000171 0.000435 0.000070 0.000078 0.000547 0.021661 0.000444 0.000035 0.021253 0.006143 0.000008 0.000062 0.002602 0.000017 0.000009 0.000010 0.000009 0.000029 0.000072 0.000054 0.000050 0.000123 0.000228 0.000206 0.000261 0.000292 0.000231 0.000312 0.000529 0.000341 0.000448 0.000477 0.000348 0.000283 0.000280 0.000184 0.000431 0.000279 0.000291 0.000348 0.000304 0.000177 0.000075 0.000087 0.000083 0.000046 0.000030 0.000121 0.000019 0.000034 0.000013 0.000035 0.002039 0.000600 0.000020 0.004212 0.194132 0.000789 0.000202 0.012879 0.007365 0.000039 0.000073 0.000126 0.000074 0.000091 0.000197 0.000215 0.000151 0.000130 0.000145 0.000260 0.000198 0.000229 0.000356 0.000430 0.000483 0.000423 0.000855 0.000465 0.000602 0.001476 0.001244 0.000788 0.001071 0.002582 0.001179 0.000874 0.001361 0.002261 0.001365 0.001208 0.001826 0.002492 0.002302 0.001546 0.001727 0.001439 0.001281 0.001288 0.001303 0.001292 0.001277 0.001383 0.001480 0.001675 0.001708 0.001950 0.001699 0.001815 0.001481 0.001475 0.001732 0.001790 0.002501 0.003005 0.004241 0.003783 0.005887 0.003992 0.004663 0.003970 0.005996 0.004115 0.002725 0.002413 0.007943 0.004964 0.005341 0.009674 0.009990 0.008713 0.011564 0.012439 0.010923 0.009943 0.014740 0.011882 0.008881 0.007238 0.011167 0.007736 0.004054 0.003634 0.003580 0.003960 0.001813 0.002560 0.001535 0.003197 0.003405 0.001590 0.002345 0.002020 0.001835 0.001854 0.001945 0.002320 0.002724 0.001956 0.001933 0.001967 0.001919 0.002126 0.002124 0.002306 0.001734 0.001253 0.001133 0.000959 0.001118 0.000930 0.001293 0.001121 0.001194 0.000747 0.000907 0.000853 0.001391 0.001201 0.001807 0.001798 0.001461 0.001738 0.001824 0.002607 0.001170 0.001384 0.001098 0.001158 0.002386 0.001452 0.000996 0.001502 0.002005 0.001257 0.001208 0.001653 0.002121 0.001715 0.002110 0.002695 0.002372 0.002191 0.001660 0.002088 0.001533 0.001608 0.001393 0.000945 0.000883 0.000608 0.000644 0.000578 0.000642 0.000782 0.000797 0.000607 0.001069 0.001153 0.001153 0.001014 0.000846 0.001120 0.001541 0.001206 0.001003 0.001286 0.001637 0.000983 0.001041 0.001925 0.002929 0.002270 0.001743 0.002120 0.001784 0.001808 0.001767 0.002217 0.002919 0.002119 0.001988 0.001640 0.004654
0.008501 0.003105 0.001558 0.001248 0.000508 0.001793 0.000504 0.000113 0.000215 0.000228 0.000078 0.000035 0.000055 0.000039 0.000138 0.000025 0.000007 0.000019 0.000449 0.003237 0.005876 0.019181 0.913967 0.927721 0.841493 0.901301 0.746801 0.908537 0.821173 0.870215 0.871402 0.048573 0.005490 0.006883 0.003803 0.000183 0.000043 0.000120 0.000497 0.000749 0.001031 0.001377 0.001287 0.001510 0.001923 0.001390 0.001325 0.001261 0.001866 0.001247 0.001556 0.003162 0.003014 0.001676 0.001701 0.004132 0.002600 0.001489 0.001619 0.001776 0.001269 0.003164 0.001577 0.001083 0.002325 0.001853 0.001004 0.001127 0.001402 0.000944 0.000689 0.000603 0.000831 0.000506 0.000411 0.000514 0.000651 0.001123 0.001618 0.000664 0.000753 0.001595 0.001317 0.000710 0.001383 0.001580 0.001369 0.000856 0.001917 0.002519 0.002088 0.001767 0.001882 0.001186 0.001113 0.001276 0.001059 0.001029 0.001103 0.001060 0.001576 0.001409 0.001778 0.002893 0.005600 0.001516 0.001858 0.004115 0.002558 0.001169 0.002354 0.004077 0.001482 0.001214 0.002073 0.002259 0.001108 0.000833 0.001089 0.000886 0.000449 0.000326 0.000331 0.000314 0.000108 0.000068 0.000043 0.000328 0.015620 0.013886 0.008146 0.028830 0.982567 0.600019 0.009444 0.947520 0.922702 0.003062 0.014696 0.819183 0.013814 0.000338 0.001952 0.000735 0.000159 0.000190 0.000168 0.000169 0.000354 0.000543 0.000402 0.000742 0.000705 0.000425 0.000555 0.001096 0.000543 0.000509 0.000597 0.000504 0.000385 0.000469 0.000219 0.000506 0.000263 0.000271 0.000409 0.000377 0.000188 0.000114 0.000130 0.000088 0.000056 0.000053 0.000076 0.000019 0.000256 0.000021 0.000083 0.007108 0.081868 0.000239 0.015839 0.892963 0.114179 0.004483 0.184424 0.585362 0.003403 0.002039 0.006053 0.002364 0.000072 0.000114 0.000123 0.000176 0.000157 0.000164 0.000368 0.000258 0.000214 0.000424 0.000628 0.000600 0.000471 0.001329 0.000674 0.000884 0.001874 0.002216 0.001028 0.001150 0.003216 0.001618 0.001020 0.001694 0.002583 0.001598 0.001276 0.001665 0.002044 0.001695 0.001129 0.001188 0.001001 0.000945 0.000971 0.001052 0.001048 0.001139 0.001307 0.001185 0.001366 0.001446 0.001505 0.001315 0.001379 0.001285 0.001409 0.001704 0.001800 0.002834 0.003525 0.005934 0.005627 0.013785 0.009230 0.011932 0.015208 0.018915 0.007293 0.010341 0.018763 0.017028 0.013768 0.029803 0.054321 0.020930 0.021462 0.035146 0.021868 0.017939 0.017250 0.026503 0.022942 0.021453 0.016875 0.026158 0.019482 0.006548 0.005073 0.004699 0.004669 0.001850 0.002940 0.001603 0.003187 0.003550 0.001334 0.002306 0.001482 0.001601 0.001634 0.001534 0.002004 0.002104 0.001542 0.001432 0.001623 0.001346 0.001662 0.001642 0.002276 0.001796 0.001211 0.001191 0.000970 0.001144 0.000784 0.001033 0.000918 0.001043 0.000609 0.000841 0.000744 0.001664 0.001133 0.001527 0.001433 0.001118 0.000988 0.001146 0.001632 0.000956 0.001076 0.000944 0.001019 0.001909 0.001402 0.000973 0.001443 0.001494 0.001113 0.001095 0.001417 0.001443 0.001231 0.001624 0.001860 0.001709 0.001852 0.001612 0.001950 0.001443 0.001754 0.001186 0.001029 0.000929 0.000941 0.000895 0.000810 0.001070 0.000878 0.000771 0.000715 0.001001 0.001392 0.001174 0.000980 0.001135 0.001306 0.001122 0.001330 0.001415 0.001311 0.001519 0.001150 0.001195 0.001944 0.003205 0.002741 0.002449 0.002621 0.002741 0.002890 0.003643 0.003838 0.003804 0.002812 0.002106 0.001584 0.004025
0.016413 0.008802 0.006218 0.007451 0.002990 0.045577 0.002461 0.000286 0.002677 0.001811 0.000142 0.000089 0.000208 0.000125 0.000211 0.000118 0.000019 0.000006 0.000032 0.000773 0.004009 0.002944 0.027503 0.926096 0.887727 0.819949 0.908537 0.736692 0.880723 0.813072 0.894845 0.866593 0.034154 0.008709 0.018600 0.002412 0.000167 0.000051 0.000119 0.000551 0.000821 0.001155 0.001546 0.001650 0.002085 0.001777 0.001613 0.001575 0.002163 0.001415 0.001765 0.003309 0.003736 0.001981 0.001814 0.004132 0.003721 0.002010 0.002011 0.002180 0.001487 0.002825 0.001583 0.001078 0.001517 0.001385 0.000945 0.000883 0.001030 0.000841 0.000583 0.000531 0.000847 0.000605 0.000472 0.000674 0.000840 0.001428 0.002140 0.000887 0.000841 0.001476 0.001178 0.000772 0.001228 0.001019 0.001013 0.000817 0.001398 0.001501 0.001629 0.001263 0.001098 0.001004 0.000884 0.000839 0.000828 0.000840 0.000910 0.000850 0.001052 0.000993 0.001133 0.001561 0.002403 0.001454 0.001657 0.002333 0.001886 0.001174 0.002026 0.002491 0.001615 0.001502 0.002714 0.003177 0.001582 0.001032 0.001442 0.000955 0.000525 0.000334 0.000331 0.000378 0.000084 0.000034 0.000037 0.000154 0.001266 0.005744 0.001356 0.000553 0.346453 0.076122 0.000297 0.011220 0.347463 0.000749 0.000049 0.009623 0.002285 0.000124 0.000143 0.000299 0.000239 0.000286 0.000484 0.000299 0.000319 0.000432 0.000379 0.000646 0.000538 0.000478 0.000565 0.000953 0.000691 0.000633 0.000641 0.000495 0.000425 0.000398 0.000290 0.000794 0.000442 0.000344 0.000605 0.001026 0.000528 0.000292 0.000346 0.000471 0.000182 0.000151 0.000378 0.000282 0.001302 0.000280 0.004795 0.211300 0.356452 0.008757 0.546796 0.996160 0.433444 0.121431 0.915305 0.851035 0.010285 0.007643 0.054049 0.001899 0.000029 0.000027 0.000028 0.000082 0.000092 0.000099 0.000199 0.000179 0.000164 0.000231 0.000427 0.000438 0.000347 0.000631 0.000531 0.000612 0.000919 0.001345 0.000906 0.000981 0.001606 0.001235 0.000922 0.001250 0.001730 0.001515 0.001295 0.001516 0.001754 0.001551 0.001099 0.001136 0.001021 0.001025 0.001065 0.001182 0.001131 0.001221 0.001182 0.001069 0.001144 0.001250 0.001206 0.001131 0.001304 0.001298 0.001522 0.001857 0.002049 0.003172 0.005544 0.008218 0.009256 0.014866 0.017933 0.013596 0.017691 0.042707 0.015057 0.011589 0.035487 0.062839 0.018417 0.033056 0.096642 0.046545 0.023011 0.048993 0.059883 0.026277 0.017887 0.031750 0.033538 0.023858 0.018909 0.026449 0.020230 0.007580 0.006728 0.005245 0.005683 0.003045 0.005205 0.003124 0.007549 0.006255 0.002078 0.003504 0.001978 0.001905 0.002039 0.001813 0.002386 0.002358 0.001598 0.001537 0.001744 0.001542 0.001620 0.001802 0.002233 0.001671 0.001269 0.001005 0.000922 0.000961 0.000901 0.001282 0.001273 0.001382 0.000788 0.000841 0.000880 0.001454 0.001469 0.001901 0.001965 0.001467 0.001165 0.001301 0.001559 0.001060 0.001064 0.000973 0.001038 0.002070 0.001536 0.000937 0.001206 0.001479 0.001072 0.001080 0.001210 0.001510 0.001345 0.001536 0.001771 0.001775 0.001924 0.001935 0.002053 0.001951 0.001983 0.001403 0.000966 0.000981 0.000813 0.001165 0.001037 0.001771 0.001364 0.001218 0.000903 0.001564 0.003020 0.002196 0.001341 0.001458 0.002355 0.001664 0.001273 0.001831 0.002023 0.001873 0.001405 0.002089 0.003423 0.005592 0.005985 0.003706 0.004179 0.004217 0.003141 0.004010 0.004030 0.003463 0.003799 0.002562 0.001912 0.004512
0.027640 0.014751 0.009961 0.013556 0.003703 0.104617 0.011682 0.000310 0.001837 0.001722 0.000377 0.000145 0.000352 0.000171 0.000358 0.000177 0.000124 0.000029 0.000008 0.000044 0.000729 0.001809 0.004421 0.032296 0.854539 0.865284 0.821173 0.880723 0.691984 0.882954 0.793555 0.853317 0.820341 0.028211 0.005934 0.003606 0.001016 0.000109 0.000055 0.000291 0.000727 0.000896 0.001301 0.001934 0.002575 0.002099 0.002227 0.002271 0.003089 0.002068 0.002385 0.005341 0.007736 0.002882 0.002421 0.008301 0.007591 0.002632 0.002551 0.003343 0.001750 0.004262 0.001633 0.001171 0.002533 0.002276 0.001235 0.001536 0.001728 0.001378 0.000881 0.000810 0.001375 0.000806 0.000579 0.000887 0.001009 0.001823 0.003579 0.001116 0.000820 0.001473 0.001578 0.000922 0.001124 0.001087 0.001312 0.000991 0.001501 0.001747 0.002060 0.001449 0.001322 0.001141 0.001177 0.001221 0.001020 0.001093 0.001136 0.001128 0.001283 0.001250 0.001432 0.002290 0.003116 0.001325 0.001879 0.002858 0.001581 0.001119 0.001897 0.002576 0.001488 0.001509 0.002274 0.002569 0.001357 0.001048 0.001065 0.000917 0.000519 0.000332 0.000316 0.000330 0.000139 0.000080 0.000068 0.000214 0.000505 0.000172 0.000029 0.000059 0.003578 0.000184 0.000024 0.000159 0.000234 0.000021 0.000006 0.000011 0.000007 0.000036 0.000048 0.000047 0.000091 0.000162 0.000204 0.000108 0.000145 0.000216 0.000222 0.000292 0.000332 0.000346 0.000418 0.000502 0.000385 0.000564 0.000501 0.000395 0.000329 0.000313 0.000221 0.000713 0.000356 0.000311 0.000471 0.000603 0.000302 0.000149 0.000198 0.000201 0.000102 0.000059 0.000151 0.000094 0.000032 0.000030 0.000157 0.001325 0.000217 0.000039 0.012638 0.045244 0.000435 0.000398 0.130732 0.022460 0.000037 0.000128 0.001899 0.000037 0.000018 0.000032 0.000021 0.000034 0.000038 0.000081 0.000144 0.000112 0.000155 0.000280 0.000396 0.000440 0.000446 0.000856 0.000427 0.000631 0.001271 0.001303 0.000752 0.001117 0.002162 0.001206 0.000841 0.001513 0.002284 0.001561 0.001378 0.001726 0.002690 0.002180 0.001394 0.001513 0.001227 0.001115 0.001066 0.001129 0.001162 0.001174 0.001205 0.001228 0.001269 0.001424 0.001504 0.001462 0.001565 0.001444 0.001604 0.001878 0.001936 0.002744 0.003561 0.004791 0.003834 0.006868 0.004660 0.005750 0.004647 0.009600 0.007359 0.004989 0.003549 0.012035 0.007853 0.008065 0.014560 0.023539 0.012277 0.014260 0.022639 0.016261 0.009965 0.015832 0.015143 0.011949 0.009094 0.014152 0.009428 0.005139 0.004172 0.004548 0.004845 0.002612 0.003394 0.002307 0.006558 0.006783 0.002533 0.005537 0.002650 0.002555 0.003307 0.003429 0.005507 0.005241 0.002959 0.002450 0.002458 0.001967 0.001934 0.002340 0.002567 0.001947 0.001508 0.001309 0.001038 0.001378 0.001105 0.001596 0.001448 0.001476 0.000842 0.001039 0.001044 0.001902 0.001790 0.003890 0.003224 0.002136 0.002115 0.002128 0.001995 0.001182 0.001312 0.000999 0.001325 0.003048 0.001805 0.000987 0.001767 0.002235 0.001223 0.001214 0.001666 0.001786 0.001524 0.001963 0.002283 0.002231 0.002294 0.001767 0.002191 0.001606 0.001922 0.001305 0.000944 0.000929 0.000714 0.000770 0.000682 0.000938 0.000965 0.000973 0.000834 0.001900 0.002104 0.002308 0.001538 0.001350 0.001949 0.001504 0.001405 0.001389 0.001519 0.002537 0.001384 0.001571 0.003305 0.006631 0.004499 0.002751 0.002472 0.002105 0.002011 0.001848 0.002307 0.002440 0.002796 0.002653 0.002605 0.006320
0.015516 0.008142 0.004742 0.003428 0.001357 0.002978 0.002319 0.000409 0.000789 0.000817 0.000900 0.000333 0.000467 0.000253 0.000457 0.000283 0.000138 0.000111 0.000041 0.000012 0.000062 0.000594 0.002591 0.005188 0.025863 0.845324 0.870215 0.813072 0.882954 0.689039 0.877384 0.822247 0.873313 0.866005 0.031978 0.005526 0.002709 0.001620 0.000270 0.000082 0.000190 0.000675 0.000830 0.001257 0.001959 0.001904 0.002161 0.002376 0.003311 0.002223 0.002266 0.004753 0.005499 0.002773 0.003035 0.007618 0.005695 0.002453 0.002648 0.004124 0.002122 0.006412 0.001972 0.001433 0.003200 0.002760 0.001688 0.001934 0.002130 0.001635 0.001184 0.001117 0.001975 0.000956 0.000675 0.000876 0.000890 0.001431 0.002003 0.000858 0.000972 0.001481 0.001517 0.001042 0.001628 0.001344 0.001710 0.001137 0.002122 0.002556 0.002495 0.001632 0.001586 0.001251 0.001347 0.001315 0.001165 0.001172 0.001267 0.001310 0.001624 0.001591 0.002026 0.003742 0.004388 0.002084 0.003025 0.005076 0.002543 0.001538 0.002857 0.004549 0.002117 0.001973 0.003190 0.003486 0.002008 0.001728 0.001801 0.001423 0.000886 0.000356 0.000276 0.000365 0.000389 0.005379 0.001430 0.006411 0.490965 0.088866 0.002308 0.028897 0.917715 0.012015 0.000257 0.108951 0.016541 0.000016 0.000024 0.000217 0.000006 0.000040 0.000052 0.000055 0.000102 0.000208 0.000313 0.000181 0.000228 0.000367 0.000335 0.000408 0.000465 0.000482 0.000624 0.000754 0.000594 0.000902 0.000814 0.000611 0.000449 0.000404 0.000245 0.000510 0.000358 0.000444 0.000548 0.000595 0.000364 0.000220 0.000247 0.000178 0.000109 0.000084 0.000112 0.000093 0.000069 0.000032 0.000054 0.000022 0.000030 0.000012 0.000373 0.012117 0.000503 0.000124 0.021452 0.073886 0.000122 0.000115 0.004629 0.001168 0.000036 0.000041 0.000052 0.000082 0.000042 0.000082 0.000264 0.000193 0.000144 0.000417 0.000762 0.000581 0.000565 0.001441 0.000774 0.000772 0.001839 0.001708 0.000893 0.001335 0.002915 0.001661 0.000987 0.002063 0.003379 0.002023 0.001819 0.002553 0.003681 0.002560 0.001566 0.001602 0.001280 0.001141 0.001165 0.001268 0.001279 0.001355 0.001373 0.001374 0.001498 0.001774 0.001741 0.001741 0.001756 0.001600 0.001866 0.002258 0.002427 0.003668 0.004645 0.007611 0.006804 0.011358 0.006225 0.006361 0.005437 0.006841 0.005990 0.005643 0.002893 0.004433 0.006888 0.009867 0.007965 0.012360 0.015871 0.015839 0.018237 0.019678 0.018900 0.023028 0.022550 0.026995 0.018385 0.025767 0.020588 0.006548 0.006130 0.005198 0.005320 0.002984 0.004074 0.002585 0.005319 0.006675 0.002357 0.004294 0.002794 0.002892 0.003281 0.003026 0.003983 0.005519 0.003568 0.002914 0.003100 0.002101 0.002094 0.002178 0.002835 0.002147 0.001518 0.001352 0.001117 0.001300 0.001197 0.001639 0.001758 0.001783 0.001110 0.001269 0.001325 0.002173 0.002112 0.003257 0.003316 0.002355 0.001922 0.001993 0.001966 0.001266 0.001407 0.001230 0.001794 0.004483 0.002567 0.001410 0.002136 0.002700 0.001600 0.001452 0.002171 0.001859 0.001612 0.002088 0.002369 0.002174 0.002692 0.002470 0.003177 0.002318 0.003450 0.002061 0.001416 0.001188 0.001016 0.000984 0.000955 0.001173 0.001326 0.001289 0.000977 0.001653 0.001588 0.001638 0.001324 0.001122 0.001650 0.001550 0.001241 0.001309 0.001608 0.002476 0.001408 0.001898 0.003016 0.005657 0.004862 0.002912 0.003359 0.002264 0.002144 0.002124 0.002996 0.002772 0.003405 0.003132 0.003233 0.007724
0.008924 0.004508 0.003084 0.002712 0.001377 0.001616 0.001117 0.000391 0.000820 0.000619 0.000599 0.000380 0.000751 0.000400 0.000487 0.000496 0.000461 0.000230 0.000199 0.000085 0.000049 0.000113 0.002377 0.027645 0.006802 0.035330 0.871402 0.894845 0.793555 0.877384 0.712595 0.883381 0.825620 0.885930 0.887215 0.035369 0.007279 0.005977 0.002839 0.000342 0.000064 0.000118 0.000495 0.000705 0.001314 0.001630 0.001643 0.002018 0.003505 0.001963 0.002046 0.003592 0.002960 0.001579 0.001932 0.005445 0.004135 0.001874 0.001785 0.002361 0.001328 0.003626 0.001399 0.000889 0.001758 0.001662 0.001095 0.001094 0.001376 0.000978 0.000751 0.000705 0.001170 0.000740 0.000606 0.000759 0.000814 0.001346 0.001538 0.000657 0.000890 0.001565 0.001150 0.000881 0.001747 0.001200 0.001105 0.000822 0.001491 0.001490 0.001542 0.001101 0.000929 0.000800 0.000750 0.000693 0.000687 0.000745 0.000896 0.000895 0.001141 0.001060 0.001354 0.001859 0.002951 0.001550 0.002053 0.003424 0.002403 0.001439 0.002692 0.003355 0.001782 0.001597 0.002663 0.002665 0.001557 0.001549 0.001625 0.001112 0.000534 0.000187 0.000644 0.000413 0.000271 0.007390 0.013908 0.011751 0.436129 0.963898 0.166741 0.049690 0.981627 0.596753 0.003677 0.076280 0.364362 0.001006 0.000130 0.001874 0.000163 0.000122 0.000113 0.000158 0.000272 0.000339 0.000591 0.000448 0.000545 0.000492 0.000487 0.000889 0.000769 0.000633 0.000894 0.001201 0.000924 0.000981 0.000987 0.000785 0.000654 0.000687 0.000345 0.000887 0.000476 0.000482 0.000941 0.001152 0.000561 0.000374 0.000468 0.000376 0.000176 0.000173 0.000217 0.000154 0.000118 0.000092 0.000205 0.000287 0.002569 0.000310 0.018740 0.534682 0.155505 0.022798 0.784972 0.986063 0.057533 0.027436 0.707285 0.339108 0.000401 0.000648 0.006727 0.000161 0.000018 0.000023 0.000079 0.000163 0.000124 0.000238 0.000435 0.000380 0.000290 0.000873 0.000726 0.000652 0.001080 0.001708 0.000916 0.001029 0.002163 0.001688 0.000998 0.001603 0.002520 0.001774 0.001332 0.001790 0.002134 0.001521 0.001028 0.001069 0.000873 0.000817 0.000891 0.000939 0.000918 0.001003 0.001086 0.001039 0.001157 0.001297 0.001250 0.001210 0.001322 0.001309 0.001551 0.001910 0.002249 0.004390 0.005143 0.009013 0.008636 0.019743 0.014931 0.010356 0.011329 0.017990 0.008032 0.008911 0.010048 0.009080 0.008305 0.021790 0.024500 0.019254 0.019604 0.031261 0.028758 0.024431 0.021504 0.036283 0.040409 0.028863 0.025295 0.033971 0.033714 0.009778 0.010811 0.009756 0.007303 0.003610 0.004702 0.002961 0.006614 0.006734 0.002043 0.003264 0.001816 0.001960 0.002087 0.001788 0.002349 0.002346 0.001766 0.001730 0.001811 0.001527 0.001647 0.001738 0.002420 0.001826 0.001225 0.001206 0.001077 0.001273 0.001124 0.001574 0.001629 0.001804 0.000956 0.001125 0.001092 0.001726 0.001656 0.001925 0.002155 0.001633 0.001175 0.001231 0.001472 0.001040 0.001153 0.000943 0.001237 0.002525 0.001835 0.001160 0.001298 0.001587 0.001237 0.001073 0.001382 0.001387 0.001160 0.001391 0.001703 0.001652 0.001836 0.001848 0.002186 0.001851 0.002603 0.001847 0.001368 0.001573 0.001218 0.001562 0.001531 0.002120 0.001622 0.001441 0.001155 0.001841 0.002880 0.002093 0.001357 0.001335 0.001982 0.001454 0.001134 0.001232 0.001647 0.002115 0.001216 0.001974 0.003368 0.005901 0.005384 0.003485 0.003510 0.002924 0.002516 0.003915 0.004349 0.003680 0.004972 0.002829 0.002629 0.005675
0.014703 0.009855 0.006406 0.007661 0.003226 0.006825 0.002419 0.000684 0.002345 0.001422 0.000744 0.000430 0.000935 0.000501 0.000685 0.000581 0.000604 0.000490 0.000361 0.000434 0.000127 0.000037 0.000210 0.009515 0.003771 0.013971 0.048573 0.866593 0.853317 0.822247 0.883381 0.695608 0.888536 0.832532 0.890152 0.874257 0.025190 0.005384 0.003896 0.003684 0.000340 0.000076 0.000198 0.000880 0.001274 0.002079 0.002525 0.002844 0.004804 0.003307 0.002907 0.005190 0.005455 0.002039 0.002295 0.008594 0.007956 0.002610 0.002468 0.002729 0.001394 0.003734 0.001459 0.000952 0.001934 0.001730 0.001149 0.001298 0.001331 0.000915 0.000746 0.000746 0.001249 0.000919 0.000738 0.001262 0.001032 0.001899 0.002293 0.000799 0.000737 0.001420 0.001556 0.000858 0.001171 0.000947 0.001227 0.000698 0.001042 0.001308 0.001427 0.000906 0.000774 0.000730 0.000725 0.000596 0.000586 0.000646 0.000756 0.000808 0.001019 0.000912 0.001176 0.001522 0.002224 0.001354 0.001843 0.002759 0.001781 0.001489 0.002041 0.002205 0.001242 0.001154 0.001482 0.001914 0.001081 0.001112 0.001180 0.001061 0.000415 0.000199 0.000092 0.000208 0.000150 0.000392 0.000212 0.000290 0.001293 0.014746 0.000198 0.000038 0.003826 0.001434 0.000038 0.000043 0.000587 0.000061 0.000031 0.000017 0.000043 0.000132 0.000153 0.000111 0.000144 0.000243 0.000533 0.000262 0.000299 0.000340 0.000404 0.000507 0.000504 0.000644 0.000754 0.000963 0.000919 0.001091 0.000825 0.000753 0.000649 0.000654 0.000441 0.001588 0.000717 0.000660 0.001036 0.002069 0.000950 0.000394 0.000458 0.000679 0.000211 0.000143 0.000394 0.000401 0.000193 0.000126 0.000657 0.000155 0.000084 0.000064 0.016558 0.074325 0.004530 0.011123 0.769133 0.672428 0.002455 0.045520 0.636221 0.020760 0.000040 0.000721 0.001496 0.000009 0.000011 0.000017 0.000033 0.000070 0.000093 0.000203 0.000249 0.000246 0.000228 0.000512 0.000412 0.000555 0.000910 0.001023 0.000767 0.000793 0.001470 0.001243 0.000866 0.001543 0.003493 0.002175 0.001647 0.002017 0.002233 0.001536 0.000969 0.000987 0.000797 0.000768 0.000854 0.000901 0.000957 0.001052 0.001053 0.001027 0.001110 0.001206 0.001144 0.001216 0.001489 0.001486 0.001675 0.001958 0.002447 0.004163 0.005969 0.008084 0.005564 0.010275 0.008012 0.006782 0.006167 0.012839 0.009050 0.006240 0.004198 0.010534 0.009831 0.013465 0.015996 0.025961 0.017899 0.023225 0.031782 0.024792 0.018227 0.032205 0.032700 0.020179 0.019260 0.020572 0.015472 0.004817 0.005136 0.004949 0.006046 0.003234 0.004610 0.003067 0.008783 0.009269 0.002627 0.006119 0.002987 0.003213 0.003932 0.003080 0.004284 0.003637 0.002077 0.001808 0.002043 0.001822 0.001966 0.002388 0.003828 0.002583 0.001754 0.001457 0.001226 0.001621 0.001393 0.002466 0.002074 0.002191 0.001112 0.001409 0.001305 0.001943 0.001733 0.002019 0.002299 0.002316 0.001628 0.001500 0.001564 0.001222 0.001505 0.001274 0.001458 0.003082 0.001918 0.001136 0.001479 0.001657 0.001314 0.001138 0.001468 0.001410 0.001171 0.001735 0.001903 0.002013 0.002050 0.002108 0.002470 0.002011 0.002468 0.001771 0.001228 0.001313 0.000898 0.001077 0.000850 0.001053 0.001154 0.001206 0.000929 0.002107 0.002198 0.002254 0.001313 0.001161 0.002057 0.001263 0.000985 0.001392 0.001245 0.001761 0.001151 0.001613 0.002872 0.005865 0.005000 0.002571 0.002552 0.002103 0.001979 0.002370 0.003452 0.003430 0.004264 0.003044 0.003195 0.006343
0.027675 0.024169 0.016721 0.012623 0.004978 0.005880 0.004399 0.001057 0.002631 0.001746 0.001023 0.000529 0.000767 0.000700 0.001207 0.001043 0.000753 0.000684 0.000803 0.000487 0.000314 0.000130 0.000067 0.000250 0.001112 0.003990 0.005490 0.034154 0.820341 0.873313 0.825620 0.888536 0.695315 0.897874 0.837144 0.891135 0.871543 0.029400 0.008145 0.005729 0.004509 0.000656 0.000128 0.000283 0.001139 0.002350 0.002461 0.003296 0.005736 0.004278 0.003501 0.005595 0.005355 0.002180 0.001997 0.004371 0.004974 0.002731 0.002666 0.002830 0.001544 0.003443 0.001520 0.001065 0.001941 0.002286 0.001411 0.001812 0.001923 0.001538 0.001640 0.001731 0.003561 0.001801 0.001249 0.001857 0.001497 0.001856 0.002601 0.001373 0.001208 0.001545 0.001875 0.001453 0.002024 0.001312 0.001913 0.001096 0.001734 0.001900 0.002268 0.001547 0.001406 0.001399 0.001483 0.001253 0.001104 0.001219 0.001463 0.001509 0.001744 0.001717 0.002250 0.002962 0.004476 0.002177 0.002784 0.003903 0.002858 0.001790 0.002612 0.002529 0.001726 0.002220 0.002437 0.003000 0.002104 0.002218 0.001429 0.001456 0.001207 0.000582 0.000265 0.000640 0.002515 0.029001 0.001014 0.002415 0.018067 0.001665 0.000051 0.000111 0.002823 0.000036 0.000019 0.000026 0.000016 0.000023 0.000025 0.000022 0.000034 0.000087 0.000130 0.000081 0.000095 0.000175 0.000296 0.000186 0.000204 0.000294 0.000340 0.000515 0.000596 0.000873 0.001103 0.000919 0.001114 0.001839 0.001363 0.001263 0.000850 0.000775 0.000453 0.000945 0.000518 0.000463 0.000572 0.000715 0.000635 0.000366 0.000359 0.000420 0.000201 0.000121 0.000188 0.000214 0.000186 0.000136 0.000386 0.000145 0.000048 0.000050 0.000106 0.000234 0.000022 0.000051 0.003150 0.004091 0.000025 0.000054 0.004142 0.000244 0.000016 0.000013 0.000052 0.000016 0.000009 0.000019 0.000041 0.000053 0.000070 0.000269 0.000382 0.000300 0.000386 0.000776 0.000512 0.000558 0.000963 0.001139 0.000784 0.001152 0.001413 0.001339 0.000978 0.001664 0.002527 0.002116 0.001727 0.002258 0.003241 0.002497 0.001488 0.001519 0.001135 0.000975 0.001056 0.001114 0.001211 0.001312 0.001375 0.001355 0.001476 0.001716 0.001762 0.001920 0.002156 0.002018 0.002304 0.002681 0.002688 0.003509 0.003799 0.005094 0.004331 0.007215 0.004431 0.004631 0.003965 0.006537 0.005691 0.004856 0.003107 0.005926 0.006927 0.009075 0.009411 0.011234 0.009454 0.010844 0.013804 0.014310 0.011055 0.015494 0.015039 0.013114 0.011736 0.013376 0.010732 0.005054 0.006710 0.005638 0.006572 0.003766 0.004966 0.003830 0.008813 0.008285 0.003074 0.005061 0.003340 0.003679 0.004070 0.004393 0.006272 0.008161 0.004304 0.003585 0.003100 0.002631 0.002620 0.002979 0.003792 0.002857 0.001985 0.001637 0.001705 0.001802 0.002105 0.003367 0.003641 0.003205 0.001591 0.002159 0.002112 0.002854 0.002882 0.004842 0.005559 0.003804 0.003448 0.002636 0.002702 0.001617 0.001823 0.001202 0.001534 0.003137 0.001951 0.001197 0.001499 0.002042 0.001498 0.001386 0.001720 0.001779 0.001454 0.001961 0.002181 0.002075 0.002254 0.002450 0.003453 0.002824 0.004215 0.002964 0.001805 0.001968 0.001220 0.001782 0.001398 0.001645 0.001814 0.002120 0.001696 0.003800 0.002875 0.003245 0.002362 0.001268 0.002372 0.001729 0.001169 0.001271 0.001801 0.002499 0.001297 0.001994 0.004259 0.007515 0.006941 0.003123 0.002948 0.002561 0.001822 0.002448 0.003030 0.004003 0.007442 0.004611 0.004838 0.009133
0.017035 0.012139 0.009201 0.008502 0.003895 0.007245 0.006895 0.001381 0.003786 0.002811 0.001868 0.000745 0.001022 0.000881 0.001625 0.001957 0.001328 0.000915 0.001361 0.001412 0.000607 0.000425 0.000245 0.000126 0.000181 0.002188 0.006883 0.008709 0.028211 0.866005 0.885930 0.832532 0.897874 0.711556 0.913889 0.849381 0.890978 0.880531 0.035785 0.007090 0.005372 0.004258 0.000480 0.000146 0.000352 0.001305 0.001932 0.003224 0.007402 0.004093 0.004204 0.009498 0.005265 0.002239 0.002618 0.006014 0.004131 0.001978 0.001672 0.002044 0.001045 0.004084 0.001267 0.000808 0.002342 0.002577 0.001156 0.001568 0.002410 0.001645 0.001315 0.001415 0.002433 0.001260 0.000882 0.000884 0.000687 0.001089 0.001472 0.000798 0.001050 0.001896 0.001562 0.001121 0.002357 0.001593 0.001651 0.000794 0.001771 0.001907 0.001643 0.001111 0.001066 0.000933 0.000971 0.000856 0.000735 0.000911 0.001206 0.001306 0.001577 0.001566 0.002131 0.002942 0.003284 0.001606 0.002141 0.004256 0.002628 0.001786 0.003202 0.003641 0.001867 0.002337 0.002763 0.002817 0.002081 0.001297 0.001410 0.001334 0.000906 0.010738 0.064915 0.012950 0.084360 0.861467 0.526104 0.157907 0.973741 0.973372 0.023429 0.014453 0.748250 0.008188 0.000111 0.001140 0.000568 0.000045 0.000080 0.000052 0.000107 0.000243 0.000317 0.000176 0.000224 0.000323 0.000473 0.000346 0.000489 0.000444 0.000513 0.000916 0.000855 0.001124 0.001392 0.001364 0.001287 0.002200 0.001690 0.001350 0.000899 0.001016 0.000544 0.001387 0.000618 0.000828 0.001064 0.000939 0.000832 0.000479 0.000530 0.000453 0.000281 0.000329 0.000351 0.000257 0.000481 0.000347 0.000580 0.000238 0.000124 0.000110 0.000144 0.000857 0.000223 0.000099 0.010485 0.206047 0.001120 0.000422 0.087627 0.117304 0.000083 0.000401 0.051704 0.001050 0.000016 0.000048 0.001094 0.000072 0.000048 0.000113 0.000385 0.000451 0.000350 0.001368 0.000974 0.000740 0.001393 0.002466 0.001066 0.001270 0.002564 0.002204 0.001340 0.003025 0.004170 0.002896 0.002263 0.003087 0.004674 0.003482 0.001685 0.001698 0.001160 0.000986 0.001069 0.001116 0.001188 0.001345 0.001489 0.001479 0.001740 0.002021 0.002307 0.002392 0.002791 0.002485 0.002631 0.003173 0.003545 0.005921 0.005067 0.006437 0.005270 0.015148 0.007127 0.009948 0.007652 0.011484 0.012005 0.008586 0.006274 0.008909 0.014158 0.019392 0.018078 0.017493 0.017827 0.025314 0.025254 0.017377 0.015625 0.034414 0.035031 0.023070 0.019316 0.030531 0.032513 0.009152 0.011991 0.008011 0.010163 0.003497 0.008144 0.003721 0.011975 0.008077 0.002186 0.003999 0.002296 0.002534 0.002420 0.002201 0.003308 0.003959 0.003145 0.002678 0.002362 0.002023 0.002104 0.002328 0.003564 0.002841 0.001736 0.002019 0.001426 0.002537 0.001675 0.002151 0.003214 0.003002 0.001670 0.002889 0.002464 0.003552 0.002186 0.003977 0.004507 0.003097 0.002760 0.002783 0.003173 0.001383 0.001572 0.001220 0.001149 0.002336 0.001485 0.001030 0.001438 0.001609 0.001284 0.001561 0.001659 0.001514 0.001267 0.001813 0.001718 0.001612 0.001751 0.001781 0.002314 0.002184 0.003837 0.003334 0.002375 0.002605 0.001497 0.001888 0.001410 0.001989 0.001743 0.001724 0.001672 0.002833 0.002630 0.002161 0.001707 0.001372 0.002493 0.001462 0.001215 0.001562 0.001856 0.002725 0.001388 0.002102 0.003593 0.007178 0.007488 0.006124 0.005541 0.004904 0.002845 0.003299 0.004500 0.004952 0.005626 0.003904 0.003471 0.008001
0.013027 0.009833 0.007453 0.008674 0.003763 0.006869 0.006960 0.001387 0.004766 0.004752 0.002708 0.000914 0.001475 0.001078 0.001651 0.002103 0.002240 0.001515 0.001843 0.002334 0.001333 0.000782 0.001028 0.000598 0.000106 0.000484 0.003803 0.018600 0.005934 0.031978 0.887215 0.890152 0.837144 0.913889 0.716307 0.911171 0.834016 0.880655 0.881781 0.034092 0.006114 0.005978 0.003040 0.000636 0.000238 0.000604 0.001593 0.002413 0.006452 0.003938 0.004236 0.010595 0.007922 0.002861 0.003369 0.007275 0.005616 0.001839 0.001371 0.001815 0.000927 0.003447 0.001115 0.000726 0.001918 0.002146 0.001018 0.001429 0.001936 0.001227 0.001006 0.001082 0.001610 0.000963 0.000694 0.000795 0.000645 0.001480 0.001823 0.000792 0.000911 0.002236 0.001517 0.000755 0.001472 0.001266 0.001236 0.000554 0.001113 0.001281 0.001151 0.000817 0.000768 0.000711 0.000667 0.000624 0.000584 0.000706 0.000895 0.000987 0.001117 0.001092 0.001451 0.001867 0.002339 0.001321 0.001780 0.003254 0.002158 0.001565 0.002816 0.002941 0.001609 0.001903 0.002545 0.002895 0.001545 0.000978 0.001154 0.001176 0.000617 0.001011 0.020147 0.004090 0.004284 0.143464 0.205952 0.015602 0.039227 0.839444 0.012910 0.000665 0.022874 0.007902 0.000184 0.000152 0.000526 0.000205 0.000176 0.000165 0.000199 0.000302 0.000301 0.000240 0.000270 0.000405 0.000658 0.000442 0.000580 0.000547 0.000642 0.001099 0.000961 0.001182 0.001332 0.001388 0.001368 0.001753 0.001596 0.001303 0.001018 0.001295 0.000723 0.001829 0.000705 0.000661 0.000894 0.000914 0.000694 0.000405 0.000686 0.000780 0.000271 0.000278 0.000550 0.000353 0.000355 0.000401 0.000932 0.000313 0.000117 0.000174 0.000311 0.001688 0.000590 0.000975 0.146768 0.650648 0.011394 0.015069 0.994361 0.788661 0.001049 0.091435 0.872432 0.004311 0.000042 0.001237 0.004208 0.000014 0.000014 0.000030 0.000125 0.000275 0.000249 0.000499 0.000429 0.000575 0.000866 0.001287 0.000855 0.000915 0.001879 0.001841 0.001302 0.002306 0.004027 0.002381 0.001630 0.001849 0.002932 0.001984 0.001210 0.001208 0.000899 0.000812 0.000877 0.000902 0.000951 0.001086 0.001203 0.001272 0.001362 0.001543 0.001511 0.001556 0.001837 0.001947 0.002227 0.002661 0.003344 0.006662 0.006645 0.010208 0.006720 0.016965 0.009989 0.010717 0.006406 0.011569 0.011228 0.007702 0.005136 0.010947 0.010296 0.014039 0.015722 0.019904 0.015716 0.024317 0.037664 0.020019 0.017890 0.036942 0.035015 0.021858 0.017656 0.032351 0.041327 0.007773 0.010574 0.006856 0.008608 0.003081 0.006219 0.002680 0.010036 0.008079 0.002183 0.004006 0.002575 0.002906 0.002885 0.002441 0.003470 0.003047 0.002257 0.001974 0.001889 0.001745 0.001733 0.002076 0.002825 0.002806 0.001382 0.001412 0.001107 0.001614 0.001128 0.001617 0.001972 0.001729 0.001049 0.001681 0.001427 0.001989 0.001230 0.001888 0.002147 0.001716 0.001547 0.001655 0.002336 0.001399 0.001674 0.001228 0.001528 0.003083 0.001870 0.001312 0.001554 0.001606 0.001167 0.001211 0.001559 0.001414 0.001132 0.001487 0.001503 0.001513 0.001554 0.001552 0.001925 0.001781 0.002491 0.002403 0.001443 0.002119 0.001084 0.001382 0.000876 0.001315 0.001315 0.001449 0.001199 0.001881 0.002352 0.001930 0.001670 0.001263 0.002237 0.001388 0.001062 0.001232 0.001446 0.002261 0.001126 0.001844 0.002579 0.003845 0.003276 0.002449 0.003745 0.002799 0.002276 0.002747 0.004435 0.003725 0.005498 0.003471 0.002752 0.007425
0.024357 0.029552 0.014626 0.018966 0.005351 0.007397 0.006953 0.001854 0.005266 0.004680 0.003885 0.001191 0.001459 0.000935 0.001651 0.001617 0.001511 0.001746 0.002444 0.002051 0.001609 0.001353 0.001128 0.000932 0.000304 0.000097 0.000183 0.002412 0.003606 0.005526 0.035369 0.874257 0.891135 0.849381 0.911171 0.725474 0.904453 0.828739 0.893459 0.883399 0.034053 0.009288 0.006343 0.004177 0.001172 0.000488 0.001155 0.002464 0.006951 0.004429 0.004494 0.011630 0.010667 0.003556 0.002790 0.007115 0.004295 0.001685 0.001221 0.001653 0.000985 0.003861 0.001477 0.001048 0.002558 0.002813 0.001701 0.003033 0.003373 0.002280 0.002214 0.002555 0.003547 0.002070 0.001257 0.001332 0.000879 0.001339 0.002730 0.001672 0.001334 0.002737 0.002498 0.001384 0.001578 0.001114 0.001491 0.000705 0.000967 0.001203 0.001016 0.000716 0.000716 0.000709 0.000764 0.000828 0.000792 0.000954 0.001070 0.001152 0.001205 0.001243 0.001577 0.002118 0.002367 0.001545 0.001866 0.003429 0.001741 0.001368 0.002010 0.001862 0.000999 0.001239 0.001118 0.001471 0.000915 0.000703 0.000454 0.000746 0.000749 0.000452 0.000604 0.000487 0.000807 0.004907 0.000530 0.000364 0.000372 0.000510 0.000029 0.000031 0.000024 0.000019 0.000047 0.000083 0.000074 0.000135 0.000157 0.000153 0.000093 0.000149 0.000155 0.000128 0.000132 0.000260 0.000348 0.000224 0.000253 0.000396 0.000388 0.000483 0.000605 0.000723 0.000902 0.000741 0.000764 0.001227 0.001058 0.001005 0.000682 0.000820 0.000529 0.001455 0.000720 0.000691 0.000703 0.000686 0.000545 0.000303 0.000475 0.000565 0.000243 0.000174 0.000507 0.000450 0.000241 0.000236 0.000834 0.000526 0.000178 0.000284 0.000284 0.000065 0.000026 0.000094 0.002357 0.002064 0.000037 0.000367 0.054312 0.000674 0.000012 0.000738 0.014336 0.000007 0.000005 0.000051 0.000064 0.000014 0.000021 0.000031 0.000100 0.000105 0.000209 0.000527 0.000331 0.000508 0.000848 0.001096 0.000759 0.000948 0.001763 0.001603 0.001308 0.002639 0.004377 0.003019 0.001930 0.002702 0.004052 0.002575 0.001626 0.001512 0.001028 0.000952 0.000949 0.000941 0.000960 0.001083 0.001128 0.001234 0.001317 0.001524 0.001553 0.001615 0.001822 0.001902 0.002001 0.002442 0.002778 0.003883 0.004051 0.004946 0.002957 0.006221 0.003548 0.005590 0.003053 0.005606 0.005587 0.003998 0.002378 0.006322 0.005972 0.006401 0.008346 0.013549 0.009281 0.013602 0.019393 0.013773 0.008462 0.017500 0.013889 0.010866 0.006806 0.012300 0.009294 0.004019 0.005618 0.003764 0.005701 0.002443 0.004675 0.002406 0.008981 0.008090 0.002538 0.005905 0.003584 0.004756 0.005156 0.004489 0.007047 0.006107 0.004833 0.003472 0.003327 0.002585 0.002838 0.003358 0.003969 0.004130 0.002395 0.002216 0.001716 0.002581 0.001750 0.002882 0.003736 0.002948 0.001634 0.002764 0.001865 0.003191 0.002467 0.005573 0.006103 0.003785 0.002871 0.002789 0.003648 0.001924 0.002449 0.001809 0.002115 0.004529 0.002323 0.001456 0.002016 0.002528 0.001672 0.001558 0.002165 0.001977 0.001510 0.001892 0.002215 0.001950 0.002176 0.002241 0.002885 0.002144 0.002580 0.002333 0.001474 0.001582 0.000968 0.001197 0.000790 0.001180 0.001517 0.002046 0.001374 0.002484 0.002614 0.002383 0.001731 0.001461 0.002135 0.001665 0.001543 0.001750 0.001796 0.002933 0.001509 0.003027 0.003841 0.004221 0.004169 0.002342 0.003759 0.002820 0.002198 0.002211 0.002858 0.003444 0.004557 0.004493 0.002975 0.008611
0.036594 0.042407 0.028999 0.020627 0.007482 0.007445 0.006796 0.002550 0.002990 0.003084 0.005214 0.001998 0.001786 0.001541 0.001795 0.002207 0.001537 0.001768 0.002349 0.001774 0.001201 0.001234 0.001217 0.000570 0.000446 0.000129 0.000043 0.000167 0.001016 0.002709 0.007279 0.025190 0.871543 0.890978 0.834016 0.904453 0.735817 0.913065 0.830469 0.894558 0.883437 0.049642 0.013958 0.008559 0.005104 0.003057 0.001430 0.002191 0.006626 0.004811 0.004938 0.006927 0.007062 0.003946 0.003478 0.003437 0.003206 0.002187 0.001732 0.001916 0.001322 0.003552 0.001739 0.001097 0.001578 0.002487 0.001724 0.002830 0.003162 0.004229 0.004214 0.004776 0.007793 0.003862 0.001641 0.002865 0.001475 0.001931 0.002126 0.001617 0.002022 0.001464 0.001282 0.001482 0.002074 0.000955 0.001110 0.001024 0.001574 0.001450 0.001391 0.001044 0.000986 0.001208 0.001547 0.001559 0.001450 0.001656 0.001865 0.002014 0.002135 0.002289 0.003033 0.003581 0.003912 0.002517 0.002717 0.003398 0.002823 0.002064 0.002821 0.001877 0.001824 0.002603 0.001398 0.001318 0.001550 0.001434 0.002653 0.001325 0.003193 0.123545 0.082359 0.011413 0.197559 0.643829 0.045875 0.011079 0.031803 0.006439 0.000058 0.000061 0.000165 0.000012 0.000068 0.000101 0.000081 0.000124 0.000155 0.000143 0.000105 0.000129 0.000141 0.000181 0.000197 0.000233 0.000422 0.000351 0.000308 0.000476 0.000780 0.000762 0.000644 0.001463 0.001502 0.000851 0.001105 0.002043 0.001893 0.001896 0.001227 0.001328 0.000888 0.001497 0.000941 0.000804 0.000764 0.000804 0.001019 0.000522 0.000433 0.000559 0.000412 0.000240 0.000337 0.000396 0.000385 0.000288 0.000464 0.000380 0.000169 0.000163 0.000179 0.000073 0.000039 0.000045 0.000037 0.000095 0.000014 0.000026 0.000359 0.000203 0.000014 0.000017 0.001079 0.000025 0.000020 0.000127 0.000818 0.000031 0.000035 0.000079 0.000204 0.000122 0.000214 0.000505 0.000565 0.000495 0.000775 0.001484 0.000956 0.001161 0.001416 0.001733 0.001858 0.002384 0.003109 0.003108 0.002140 0.003048 0.005894 0.004060 0.003252 0.002331 0.001621 0.001459 0.001467 0.001478 0.001446 0.001657 0.001797 0.002080 0.002660 0.003312 0.004093 0.004229 0.005415 0.006033 0.005306 0.005460 0.006409 0.007680 0.005725 0.006563 0.004307 0.007034 0.005699 0.006187 0.006488 0.008998 0.006975 0.005640 0.004346 0.004929 0.003852 0.004870 0.004690 0.004452 0.004549 0.006683 0.008906 0.007921 0.007260 0.012062 0.016930 0.012694 0.010728 0.013928 0.015063 0.008162 0.015387 0.007156 0.007020 0.004759 0.006646 0.005247 0.010277 0.010822 0.004632 0.006921 0.005137 0.006112 0.005401 0.005515 0.006765 0.007462 0.008838 0.006797 0.006488 0.003963 0.004104 0.004139 0.004586 0.003254 0.002793 0.002153 0.002449 0.002790 0.003386 0.005226 0.009217 0.005747 0.004027 0.004367 0.004224 0.006431 0.012806 0.032159 0.036857 0.014919 0.010376 0.007431 0.009061 0.002897 0.003511 0.001662 0.002677 0.004194 0.003087 0.001624 0.001188 0.002669 0.002100 0.001752 0.001443 0.002487 0.002139 0.002293 0.002415 0.002626 0.003309 0.003441 0.003890 0.003632 0.003957 0.003818 0.001852 0.002698 0.001163 0.002650 0.001461 0.002810 0.003669 0.005538 0.002967 0.004641 0.003161 0.003377 0.002247 0.001099 0.002693 0.003166 0.001294 0.002229 0.003976 0.003358 0.001412 0.005370 0.007280 0.005940 0.007473 0.003240 0.007805 0.008103 0.002089 0.002948 0.003168 0.005225 0.007116 0.008161 0.005799 0.013534
0.029676 0.029197 0.039541 0.022445 0.010015 0.011182 0.009231 0.003272 0.003245 0.003703 0.005593 0.001873 0.002501 0.002094 0.002127 0.002542 0.002267 0.001747 0.002389 0.002665 0.001735 0.001377 0.001688 0.001025 0.000624 0.000299 0.000120 0.000051 0.000109 0.001620 0.005977 0.005384 0.029400 0.880531 0.880655 0.828739 0.913065 0.735340 0.903585 0.832812 0.896236 0.874486 0.050591 0.011125 0.008763 0.008009 0.004355 0.003465 0.013585 0.007806 0.007014 0.012874 0.009691 0.004144 0.004005 0.005582 0.004022 0.002263 0.001688 0.002073 0.001359 0.004827 0.001795 0.001086 0.001769 0.002803 0.001563 0.002838 0.002352 0.002735 0.001972 0.002032 0.003253 0.002000 0.000840 0.001363 0.001592 0.005287 0.004714 0.000677 0.000857 0.001758 0.001145 0.001003 0.001746 0.001184 0.001236 0.000826 0.002267 0.001520 0.001025 0.000749 0.000778 0.000895 0.000878 0.000925 0.000877 0.000953 0.001280 0.001463 0.001842 0.002330 0.002851 0.003834 0.003464 0.002370 0.002557 0.003864 0.003017 0.002062 0.003039 0.002231 0.001946 0.003102 0.001337 0.001601 0.000746 0.001163 0.037570 0.017044 0.005455 0.196688 0.839625 0.136371 0.299649 0.863965 0.757564 0.113556 0.158208 0.470275 0.008392 0.000771 0.003594 0.000474 0.000174 0.000246 0.000289 0.000558 0.000419 0.000374 0.000347 0.000415 0.000337 0.000449 0.000578 0.000504 0.000862 0.000920 0.000753 0.000847 0.001393 0.001343 0.001139 0.002217 0.002893 0.001766 0.002100 0.003109 0.003356 0.003131 0.001757 0.002218 0.001416 0.002306 0.001216 0.001139 0.001411 0.001350 0.001954 0.000882 0.000839 0.000682 0.000547 0.000397 0.000663 0.000399 0.000452 0.000497 0.000515 0.000411 0.000372 0.000338 0.000254 0.000119 0.000076 0.000094 0.000207 0.002567 0.000126 0.000136 0.080941 0.144755 0.000374 0.007734 0.949732 0.058577 0.000272 0.089573 0.493352 0.000291 0.000058 0.006420 0.001390 0.000093 0.000066 0.000412 0.001026 0.000637 0.000552 0.001242 0.001059 0.001011 0.001241 0.002004 0.001834 0.002388 0.003082 0.004207 0.001976 0.002208 0.003947 0.003242 0.001923 0.001681 0.001225 0.001233 0.001243 0.001348 0.001276 0.001552 0.001712 0.001899 0.002295 0.002840 0.002783 0.002935 0.003121 0.004176 0.003929 0.004232 0.006179 0.012228 0.007734 0.015346 0.009012 0.026249 0.017465 0.013472 0.012016 0.014909 0.009164 0.007330 0.010421 0.009506 0.005467 0.007771 0.007408 0.007190 0.006764 0.011954 0.013083 0.009825 0.011609 0.021824 0.022848 0.015618 0.015805 0.021120 0.026579 0.012212 0.023499 0.010875 0.008797 0.005237 0.007414 0.005871 0.010976 0.009104 0.003226 0.005760 0.003503 0.003656 0.003391 0.003301 0.003585 0.004001 0.004058 0.003847 0.003544 0.003011 0.002895 0.003320 0.004066 0.002624 0.002092 0.001906 0.002019 0.002243 0.002713 0.003435 0.007065 0.004684 0.002860 0.003141 0.002783 0.004845 0.010791 0.018598 0.020098 0.007354 0.005582 0.003399 0.005461 0.001982 0.002339 0.001208 0.001948 0.003255 0.002908 0.001668 0.001232 0.002323 0.001728 0.001570 0.001329 0.001910 0.001714 0.001847 0.002069 0.002066 0.002588 0.003068 0.003138 0.003290 0.003000 0.003638 0.001632 0.003086 0.001113 0.002460 0.001274 0.003441 0.002503 0.003258 0.001911 0.002786 0.003107 0.002990 0.001610 0.000949 0.002908 0.001921 0.001062 0.001499 0.003612 0.002914 0.001284 0.003345 0.004452 0.004968 0.006470 0.003030 0.009414 0.012155 0.002694 0.005155 0.004368 0.006992 0.011782 0.010171 0.007311 0.015282
0.023567 0.019448 0.017957 0.017202 0.010034 0.015922 0.019983 0.004261 0.006019 0.007355 0.011573 0.002712 0.003437 0.002744 0.003446 0.002739 0.002173 0.002500 0.002774 0.003076 0.003438 0.003014 0.002414 0.001578 0.001782 0.000735 0.000497 0.000119 0.000055 0.000270 0.002839 0.003896 0.008145 0.035785 0.881781 0.893459 0.830469 0.903585 0.732003 0.916125 0.837540 0.913564 0.860402 0.054094 0.021312 0.024021 0.012509 0.009010 0.019834 0.008846 0.012131 0.021118 0.018355 0.005931 0.005751 0.007902 0.004991 0.002347 0.001742 0.001786 0.001104 0.003109 0.001437 0.001128 0.001988 0.002287 0.001675 0.003376 0.002962 0.002762 0.002841 0.002760 0.005341 0.003102 0.001321 0.001269 0.000530 0.000998 0.001529 0.000598 0.000681 0.001473 0.001701 0.000929 0.001193 0.000975 0.001228 0.000680 0.001073 0.001108 0.000959 0.000658 0.000734 0.000838 0.000888 0.000970 0.001050 0.001127 0.001320 0.001312 0.001565 0.001605 0.002277 0.002578 0.002601 0.001782 0.002404 0.003501 0.002017 0.001613 0.002167 0.001728 0.001105 0.001600 0.001112 0.001553 0.001137 0.000648 0.001409 0.001010 0.000688 0.001816 0.023797 0.001102 0.001853 0.018215 0.023007 0.002342 0.001727 0.008441 0.000205 0.000114 0.000112 0.000150 0.000226 0.000356 0.000428 0.000480 0.000404 0.000445 0.000307 0.000344 0.000398 0.000330 0.000309 0.000497 0.000695 0.000483 0.000502 0.000801 0.000917 0.000953 0.000998 0.001701 0.002406 0.001392 0.001887 0.002571 0.002078 0.001736 0.001111 0.001524 0.000864 0.001868 0.001025 0.000902 0.001031 0.001026 0.001044 0.000471 0.000559 0.000572 0.000259 0.000207 0.000462 0.000417 0.000238 0.000299 0.000727 0.000355 0.000217 0.000365 0.000421 0.000166 0.000080 0.000125 0.000246 0.000401 0.000040 0.000981 0.201242 0.016069 0.000283 0.136896 0.920655 0.000896 0.000303 0.280355 0.050262 0.000016 0.000057 0.001256 0.000072 0.000071 0.000072 0.000108 0.000232 0.000343 0.000550 0.000718 0.000688 0.000720 0.001212 0.001600 0.001318 0.001771 0.002696 0.002940 0.001717 0.002042 0.003408 0.002735 0.001800 0.001723 0.001282 0.001188 0.001267 0.001294 0.001229 0.001449 0.001503 0.001577 0.001858 0.002236 0.002376 0.002610 0.002727 0.003506 0.004096 0.004680 0.006599 0.008601 0.007059 0.010601 0.005443 0.011255 0.006594 0.008038 0.004997 0.007897 0.009504 0.006115 0.004060 0.012864 0.008450 0.010258 0.010244 0.014267 0.011949 0.021802 0.019703 0.014201 0.017723 0.022971 0.019686 0.013782 0.011876 0.022331 0.020928 0.007476 0.007729 0.005223 0.006169 0.003346 0.005221 0.003287 0.008086 0.008725 0.003500 0.006737 0.004328 0.004465 0.004669 0.004121 0.005782 0.005956 0.006616 0.005998 0.006352 0.004838 0.004667 0.004169 0.004754 0.003694 0.002227 0.002003 0.001839 0.002428 0.002727 0.004018 0.005872 0.004615 0.003087 0.003865 0.003672 0.005849 0.006277 0.012015 0.011689 0.005362 0.004520 0.004202 0.006769 0.003073 0.006494 0.001938 0.003713 0.006965 0.004459 0.002359 0.002259 0.004393 0.002431 0.002098 0.002037 0.002916 0.002173 0.002450 0.002762 0.002737 0.003072 0.003451 0.004130 0.003353 0.003428 0.003458 0.001330 0.001690 0.000816 0.001237 0.000841 0.001667 0.002318 0.003337 0.001757 0.003570 0.002785 0.003009 0.002002 0.001097 0.002102 0.002144 0.001413 0.001346 0.002501 0.004081 0.001399 0.002786 0.005992 0.007064 0.007410 0.002837 0.006291 0.004930 0.002546 0.003755 0.002891 0.004019 0.005761 0.005133 0.005539 0.012587
0.035000 0.038209 0.034923 0.035647 0.014262 0.014934 0.016840 0.005257 0.004528 0.004582 0.009055 0.002633 0.002789 0.002609 0.003076 0.002459 0.001811 0.001854 0.002553 0.002325 0.002492 0.003749 0.003142 0.001548 0.002091 0.001153 0.000749 0.000551 0.000291 0.000082 0.000342 0.003684 0.005729 0.007090 0.034092 0.883399 0.894558 0.832812 0.916125 0.759560 0.928165 0.851077 0.900465 0.823735 0.058187 0.034104 0.016150 0.013749 0.017333 0.007727 0.012125 0.010266 0.009053 0.005192 0.005847 0.005595 0.003631 0.002807 0.001954 0.001642 0.001161 0.003193 0.002148 0.001334 0.002147 0.003855 0.002691 0.005258 0.004794 0.006312 0.005966 0.004943 0.015554 0.011476 0.006014 0.032001 0.007937 0.004420 0.002842 0.001745 0.002308 0.001533 0.001918 0.001689 0.002118 0.001174 0.001442 0.001056 0.001461 0.001309 0.001179 0.000840 0.000838 0.000975 0.001099 0.001304 0.001399 0.001582 0.001678 0.001580 0.001783 0.002109 0.002767 0.003346 0.003017 0.002836 0.003510 0.003139 0.002262 0.002176 0.003468 0.001936 0.001361 0.002829 0.001283 0.001360 0.001948 0.001888 0.003514 0.000911 0.001588 0.011139 0.004972 0.000883 0.007244 0.015493 0.000831 0.000877 0.000186 0.000095 0.000090 0.000139 0.000125 0.000162 0.000256 0.000459 0.000305 0.000406 0.000439 0.000475 0.000354 0.000325 0.000395 0.000360 0.000310 0.000403 0.000588 0.000506 0.000427 0.000703 0.000923 0.000833 0.000909 0.001715 0.002259 0.001252 0.001491 0.002753 0.002293 0.001841 0.001322 0.001584 0.001181 0.002321 0.001247 0.001107 0.000975 0.001061 0.001271 0.000532 0.000518 0.000566 0.000379 0.000221 0.000423 0.000393 0.000253 0.000269 0.000588 0.000475 0.000213 0.000335 0.000377 0.000219 0.000097 0.000134 0.000109 0.000024 0.000029 0.000071 0.000127 0.000008 0.000019 0.000111 0.000630 0.000006 0.000014 0.000571 0.000251 0.000018 0.000019 0.000279 0.000083 0.000076 0.000134 0.000216 0.000220 0.000245 0.000738 0.001088 0.001101 0.001171 0.001458 0.001820 0.001566 0.001783 0.002085 0.002176 0.001732 0.002065 0.003873 0.004056 0.002774 0.002619 0.001821 0.001696 0.001592 0.001579 0.001424 0.001643 0.001707 0.001950 0.002431 0.003096 0.003156 0.003937 0.003840 0.005057 0.005501 0.006819 0.007467 0.009068 0.006357 0.007931 0.005196 0.007455 0.004345 0.005371 0.004073 0.005607 0.005735 0.004568 0.003396 0.006456 0.004118 0.006215 0.005280 0.006601 0.005976 0.007375 0.007837 0.008640 0.007536 0.011300 0.013202 0.013683 0.009677 0.015111 0.013206 0.006618 0.008221 0.005493 0.006987 0.005278 0.007491 0.004974 0.011095 0.012103 0.005275 0.009881 0.007033 0.009477 0.009250 0.008497 0.010906 0.012004 0.014067 0.014491 0.017571 0.009770 0.010997 0.007276 0.008919 0.005034 0.004605 0.003307 0.003828 0.004244 0.006508 0.008971 0.017464 0.011902 0.008636 0.011765 0.012285 0.025933 0.045098 0.074348 0.060084 0.022812 0.026688 0.021736 0.040131 0.009518 0.018587 0.003945 0.005950 0.008838 0.006516 0.003454 0.002515 0.006744 0.004213 0.002855 0.002768 0.004619 0.003583 0.003383 0.004663 0.004377 0.005233 0.005734 0.006009 0.005354 0.004901 0.005698 0.002047 0.002449 0.001085 0.001940 0.001184 0.002940 0.004170 0.008226 0.002800 0.005865 0.003720 0.004754 0.004602 0.001474 0.003172 0.003393 0.002070 0.002540 0.005019 0.007014 0.001948 0.006200 0.016943 0.012887 0.020252 0.005876 0.017980 0.009048 0.003024 0.004640 0.003929 0.006357 0.007110 0.006558 0.006379 0.016799
0.028054 0.025949 0.023942 0.022034 0.016385 0.015987 0.017904 0.004631 0.003146 0.003095 0.006032 0.002617 0.002761 0.002943 0.003479 0.004190 0.002600 0.002519 0.003311 0.003102 0.002356 0.003210 0.004245 0.001998 0.002213 0.001438 0.001031 0.000821 0.000727 0.000190 0.000064 0.000340 0.004509 0.005372 0.006114 0.034053 0.883437 0.896236 0.837540 0.928165 0.797797 0.941324 0.850012 0.880252 0.763083 0.095517 0.061206 0.024491 0.038326 0.007809 0.009725 0.012815 0.007029 0.003822 0.007360 0.005448 0.003411 0.002718 0.002400 0.002101 0.001267 0.004921 0.001773 0.001053 0.001858 0.004088 0.002344 0.003037 0.003829 0.005434 0.004621 0.005755 0.022217 0.017206 0.025265 0.275308 0.223932 0.193340 0.066927 0.007822 0.009444 0.003705 0.001054 0.001025 0.001542 0.000947 0.001035 0.001070 0.002021 0.001526 0.001187 0.000962 0.000998 0.001077 0.001171 0.001360 0.001303 0.001482 0.001863 0.001993 0.002020 0.002158 0.003014 0.003476 0.004000 0.003008 0.003883 0.003954 0.002783 0.003114 0.003393 0.001432 0.001607 0.004725 0.002838 0.002101 0.001905 0.036227 0.300416 0.035237 0.022804 0.768844 0.848893 0.040620 0.259917 0.552179 0.095862 0.004314 0.001629 0.001040 0.000198 0.000275 0.000259 0.000337 0.000547 0.000639 0.000434 0.000579 0.000597 0.000525 0.000485 0.000499 0.000513 0.000517 0.000551 0.000543 0.000773 0.000789 0.000817 0.001065 0.001836 0.001903 0.001606 0.004133 0.006048 0.002954 0.003486 0.007659 0.008508 0.006267 0.003663 0.004923 0.003231 0.006511 0.002704 0.002055 0.002122 0.002042 0.001689 0.000992 0.001250 0.001228 0.000654 0.000449 0.001046 0.000661 0.000478 0.000491 0.000943 0.000698 0.000365 0.000524 0.000481 0.000328 0.000218 0.000179 0.000112 0.000047 0.000043 0.000050 0.000028 0.000024 0.000018 0.000071 0.011074 0.000147 0.000022 0.007877 0.087471 0.000071 0.000254 0.089026 0.004804 0.000105 0.000418 0.003972 0.000337 0.000259 0.000597 0.001569 0.001640 0.001710 0.001776 0.002499 0.002272 0.002978 0.003522 0.002297 0.002236 0.002476 0.004064 0.003803 0.002593 0.002747 0.001753 0.001699 0.001829 0.001888 0.001755 0.002048 0.002294 0.002736 0.003793 0.004675 0.005111 0.006004 0.006264 0.007452 0.009746 0.010921 0.017638 0.023501 0.014719 0.018559 0.011559 0.018026 0.011627 0.019499 0.012200 0.011616 0.011329 0.012824 0.006035 0.008006 0.005945 0.009613 0.006059 0.005338 0.005348 0.008181 0.007409 0.006638 0.009257 0.014046 0.016924 0.015932 0.017502 0.023827 0.027687 0.015386 0.018960 0.010901 0.012138 0.007710 0.009190 0.005696 0.009488 0.011166 0.005200 0.010874 0.006406 0.008082 0.007815 0.007235 0.008993 0.010608 0.011206 0.013189 0.014925 0.006326 0.007425 0.005696 0.006957 0.004414 0.004352 0.003612 0.003863 0.006169 0.007380 0.010586 0.026982 0.014607 0.013773 0.012489 0.028883 0.045772 0.089411 0.099385 0.068734 0.035136 0.037764 0.036655 0.067851 0.008796 0.018242 0.003783 0.004909 0.007442 0.005144 0.003058 0.001990 0.004162 0.004007 0.003411 0.002337 0.004691 0.004252 0.004015 0.004314 0.004888 0.006474 0.005824 0.005857 0.006165 0.006093 0.008746 0.002866 0.004882 0.001757 0.003823 0.002032 0.005558 0.007900 0.008870 0.004044 0.006119 0.004573 0.004288 0.003677 0.001427 0.003967 0.003693 0.001856 0.002478 0.005997 0.006226 0.001944 0.006613 0.012501 0.011278 0.015783 0.005977 0.022577 0.021047 0.005021 0.013086 0.008450 0.016273 0.013722 0.011564 0.011720 0.025966
0.019724 0.013493 0.013466 0.013283 0.016314 0.023515 0.023443 0.003983 0.003952 0.005336 0.008078 0.003031 0.004043 0.003929 0.005090 0.005454 0.004386 0.003469 0.003682 0.003875 0.003102 0.003285 0.003218 0.002434 0.002545 0.001655 0.001377 0.001155 0.000896 0.000675 0.000118 0.000076 0.000656 0.004258 0.005978 0.009288 0.049642 0.874486 0.913564 0.851077 0.941324 0.803281 0.949916 0.835650 0.863659 0.730835 0.160519 0.139849 0.231342 0.025465 0.023110 0.049445 0.021060 0.003900 0.004498 0.008876 0.005157 0.002511 0.001956 0.002172 0.001126 0.004777 0.001315 0.001195 0.002190 0.002965 0.001853 0.002647 0.002557 0.002782 0.002168 0.002272 0.007532 0.004436 0.003436 0.024536 0.082704 0.143510 0.115857 0.005680 0.001704 0.003477 0.001796 0.000521 0.000686 0.000732 0.000915 0.000697 0.001410 0.001322 0.000965 0.000771 0.000845 0.000896 0.000882 0.001024 0.001061 0.001169 0.001646 0.001750 0.001918 0.001818 0.002852 0.003915 0.004034 0.002312 0.003992 0.006356 0.003019 0.002846 0.003872 0.002480 0.001973 0.004466 0.003040 0.004883 0.001503 0.005279 0.164984 0.042927 0.002648 0.085762 0.713793 0.024751 0.019435 0.131809 0.158700 0.006465 0.001887 0.005053 0.000763 0.000541 0.000713 0.000968 0.000891 0.001037 0.000787 0.001165 0.001096 0.000961 0.000790 0.000939 0.000992 0.000820 0.000683 0.000914 0.001187 0.000927 0.001108 0.001719 0.002142 0.002107 0.002474 0.004503 0.007436 0.004028 0.004925 0.012985 0.012338 0.007498 0.003357 0.003688 0.001885 0.004230 0.001991 0.001846 0.002896 0.002357 0.002009 0.001191 0.002138 0.002281 0.000860 0.000502 0.001462 0.001042 0.000537 0.000454 0.000958 0.000572 0.000348 0.000609 0.000542 0.000360 0.000331 0.000380 0.000186 0.000050 0.000073 0.000066 0.000875 0.000689 0.000090 0.022127 0.789292 0.006678 0.001960 0.971961 0.934617 0.000483 0.043189 0.887680 0.013657 0.000215 0.003017 0.006186 0.000090 0.000087 0.000221 0.000617 0.001106 0.000946 0.001152 0.002132 0.001322 0.001425 0.002576 0.001813 0.001237 0.001265 0.002157 0.002248 0.001449 0.001719 0.001172 0.001260 0.001406 0.001515 0.001449 0.001777 0.002073 0.002106 0.002723 0.003122 0.003198 0.003299 0.003647 0.004071 0.005982 0.006619 0.009606 0.019535 0.013046 0.030781 0.009449 0.021987 0.007921 0.015466 0.007091 0.007684 0.008771 0.007685 0.003768 0.008351 0.006584 0.009656 0.006321 0.010210 0.008722 0.014710 0.013134 0.010491 0.023857 0.025772 0.022351 0.017797 0.021636 0.030186 0.034966 0.011431 0.011806 0.007755 0.010582 0.004503 0.007042 0.003420 0.008222 0.008262 0.003430 0.006262 0.004160 0.004444 0.005814 0.004527 0.006546 0.006382 0.006734 0.006107 0.005974 0.003547 0.004817 0.003691 0.005266 0.003627 0.002716 0.002754 0.002224 0.003452 0.003867 0.006478 0.012457 0.008575 0.006206 0.008188 0.012938 0.017101 0.019257 0.020597 0.014776 0.008566 0.008200 0.008244 0.016697 0.003639 0.007116 0.002325 0.003499 0.007992 0.004222 0.002662 0.002151 0.004172 0.003066 0.002463 0.002398 0.003402 0.002640 0.002858 0.003554 0.003584 0.004144 0.004451 0.004801 0.004858 0.005576 0.009152 0.002554 0.004811 0.001288 0.002229 0.001309 0.003329 0.005139 0.005534 0.002478 0.004215 0.003743 0.003374 0.002220 0.001151 0.003693 0.002505 0.001480 0.002194 0.003787 0.005834 0.001996 0.004205 0.007612 0.009753 0.009367 0.003894 0.011253 0.009124 0.003917 0.009018 0.007101 0.014517 0.011018 0.009899 0.009253 0.021335
0.022735 0.017864 0.018856 0.015885 0.022949 0.016213 0.027554 0.007928 0.003549 0.004047 0.009742 0.003687 0.003433 0.003218 0.003430 0.003168 0.002743 0.002904 0.002814 0.002144 0.001899 0.002709 0.001981 0.001620 0.002305 0.002044 0.001287 0.001546 0.001301 0.000830 0.000495 0.000198 0.000128 0.000480 0.003040 0.006343 0.013958 0.050591 0.860402 0.900465 0.850012 0.949916 0.814153 0.950880 0.826367 0.789419 0.493862 0.135436 0.234309 0.075688 0.066013 0.029256 0.014215 0.005411 0.003633 0.003002 0.003925 0.003051 0.001987 0.001934 0.001274 0.002392 0.001309 0.001138 0.001433 0.002459 0.002293 0.003724 0.003951 0.005931 0.006033 0.006437 0.017755 0.012556 0.014448 0.041446 0.028278 0.012062 0.007294 0.001848 0.000706 0.000332 0.000500 0.000547 0.000554 0.000428 0.000748 0.000840 0.001190 0.001128 0.001171 0.000881 0.000828 0.000954 0.001095 0.001290 0.001502 0.001586 0.001894 0.001784 0.001709 0.001758 0.002280 0.002434 0.002610 0.002439 0.003250 0.002277 0.001778 0.002218 0.002504 0.001383 0.001525 0.004459 0.001706 0.001968 0.002530 0.001948 0.003343 0.000910 0.001359 0.002553 0.005364 0.001082 0.001279 0.002111 0.000647 0.002054 0.000826 0.000505 0.000708 0.000715 0.000877 0.000926 0.000738 0.000728 0.000732 0.000899 0.000630 0.000682 0.000664 0.000554 0.000751 0.000771 0.000558 0.000584 0.001070 0.000856 0.000598 0.001028 0.002301 0.001393 0.001048 0.002606 0.003615 0.002001 0.003866 0.011316 0.009821 0.008881 0.004772 0.003354 0.002218 0.002796 0.002081 0.001903 0.001335 0.001658 0.002327 0.001087 0.000955 0.001593 0.001117 0.000349 0.000673 0.000621 0.000410 0.000358 0.000701 0.000489 0.000309 0.000449 0.000551 0.000329 0.000272 0.000421 0.000416 0.000152 0.000140 0.000249 0.000150 0.000036 0.000058 0.003808 0.013180 0.000040 0.000303 0.222219 0.002186 0.000024 0.002625 0.028000 0.000124 0.000079 0.001086 0.000326 0.000275 0.000307 0.000511 0.000735 0.001095 0.001227 0.001002 0.001845 0.001438 0.001117 0.001423 0.001797 0.001260 0.001397 0.002242 0.002759 0.002396 0.003115 0.002132 0.002190 0.002328 0.002393 0.002119 0.002533 0.002614 0.002771 0.003140 0.003877 0.004185 0.004995 0.006045 0.008322 0.013285 0.011968 0.012863 0.014133 0.011944 0.018474 0.011225 0.012488 0.010175 0.008304 0.006252 0.006606 0.005104 0.005410 0.004031 0.004966 0.004204 0.004481 0.003494 0.005680 0.004315 0.005558 0.005839 0.007513 0.011885 0.010866 0.017387 0.018331 0.025749 0.025554 0.031512 0.016119 0.016989 0.009354 0.009737 0.007484 0.007685 0.005846 0.009014 0.012511 0.006570 0.009932 0.007055 0.009074 0.010414 0.009126 0.012939 0.014759 0.020837 0.023531 0.028378 0.015296 0.020836 0.010173 0.009501 0.004160 0.003275 0.002446 0.003689 0.003740 0.009056 0.015238 0.034132 0.017725 0.020568 0.010317 0.024694 0.018094 0.037371 0.038543 0.030147 0.021722 0.020225 0.021475 0.036003 0.008942 0.024149 0.004255 0.009012 0.012885 0.011355 0.006510 0.002351 0.008065 0.008349 0.004299 0.002283 0.005873 0.005275 0.004741 0.005548 0.006959 0.008181 0.008130 0.008017 0.007421 0.005629 0.006372 0.001793 0.003125 0.001219 0.002469 0.001630 0.006549 0.010114 0.015721 0.004781 0.015962 0.007988 0.009200 0.007577 0.001215 0.003599 0.005121 0.001810 0.002165 0.007776 0.006897 0.001582 0.005474 0.017402 0.012102 0.015196 0.003998 0.015940 0.008003 0.002580 0.005643 0.004042 0.012513 0.012372 0.016596 0.014340 0.027280
0.023459 0.019754 0.019349 0.013544 0.014691 0.009210 0.013472 0.006158 0.002927 0.002648 0.005462 0.003146 0.002756 0.002856 0.003163 0.003354 0.002590 0.002735 0.003481 0.002321 0.001664 0.002642 0.002452 0.001536 0.002260 0.002157 0.001510 0.001650 0.001934 0.001257 0.000705 0.000880 0.000283 0.000146 0.000636 0.004177 0.008559 0.011125 0.054094 0.823735 0.880252 0.835650 0.950880 0.806518 0.952717 0.804854 0.577714 0.330386 0.119038 0.074758 0.101236 0.051016 0.012455 0.006243 0.005354 0.002851 0.002872 0.002632 0.001767 0.002034 0.001404 0.003862 0.002001 0.001279 0.001487 0.003303 0.002616 0.003905 0.006990 0.010596 0.016426 0.041306 0.099469 0.135304 0.265881 0.772788 0.673898 0.260129 0.134959 0.081156 0.023383 0.001328 0.001044 0.001388 0.000752 0.000524 0.000975 0.001701 0.002144 0.001704 0.001698 0.001422 0.001216 0.001268 0.001458 0.001688 0.001601 0.001693 0.002043 0.002029 0.001845 0.001991 0.002939 0.003061 0.003351 0.004316 0.004908 0.002479 0.002420 0.004652 0.004345 0.001695 0.002678 0.010456 0.005590 0.003112 0.004785 0.014621 0.045911 0.002473 0.003096 0.049145 0.028507 0.001139 0.002947 0.004366 0.000444 0.001759 0.001003 0.000729 0.000627 0.000879 0.000852 0.000741 0.000741 0.000819 0.000766 0.001119 0.000830 0.000873 0.000931 0.000776 0.000904 0.000953 0.000820 0.000777 0.001498 0.001455 0.001049 0.001421 0.004852 0.002308 0.001495 0.003947 0.005462 0.003593 0.005037 0.012998 0.019433 0.020947 0.011065 0.006514 0.003579 0.004260 0.002595 0.002239 0.001534 0.001871 0.002203 0.001124 0.000987 0.001405 0.001095 0.000418 0.000786 0.000659 0.000483 0.000412 0.000815 0.000626 0.000358 0.000517 0.000542 0.000356 0.000300 0.000422 0.000393 0.000182 0.000159 0.000196 0.000109 0.000108 0.000101 0.000144 0.000190 0.000044 0.000119 0.003763 0.000469 0.000053 0.000347 0.008871 0.000312 0.000202 0.004562 0.005842 0.000568 0.000593 0.001353 0.001122 0.001356 0.002261 0.001372 0.002033 0.001765 0.001895 0.001561 0.001847 0.001833 0.001988 0.002480 0.003520 0.003148 0.005414 0.003069 0.003221 0.002923 0.003148 0.002857 0.003265 0.003518 0.003877 0.004745 0.005869 0.006698 0.007613 0.009191 0.011369 0.017762 0.018159 0.015458 0.015424 0.015004 0.015607 0.012372 0.011283 0.007584 0.006955 0.006275 0.006609 0.005675 0.005957 0.004669 0.004691 0.004141 0.004199 0.003156 0.003462 0.003069 0.004065 0.003960 0.004517 0.006248 0.006891 0.010168 0.011765 0.018029 0.020225 0.028526 0.017191 0.016044 0.009855 0.010065 0.007896 0.008319 0.006921 0.009584 0.012637 0.007892 0.011696 0.009580 0.012147 0.013530 0.010127 0.013794 0.017868 0.022705 0.033058 0.044778 0.019805 0.029515 0.016032 0.015045 0.005909 0.005712 0.003118 0.005163 0.004746 0.012027 0.022406 0.042239 0.020154 0.027066 0.019256 0.091097 0.057834 0.121556 0.083763 0.058239 0.050252 0.062862 0.082944 0.148535 0.039157 0.091321 0.008901 0.011386 0.012234 0.009226 0.006707 0.002443 0.006704 0.008079 0.004631 0.002625 0.006273 0.006672 0.006516 0.007942 0.008990 0.010400 0.009967 0.010616 0.011374 0.007310 0.010566 0.002880 0.005754 0.001765 0.003684 0.002805 0.013137 0.023504 0.027205 0.007723 0.020894 0.010505 0.014207 0.013528 0.002254 0.004856 0.006984 0.002318 0.002660 0.009199 0.010324 0.002372 0.008111 0.027669 0.019129 0.020939 0.006501 0.027202 0.018974 0.005661 0.012913 0.007871 0.022628 0.021383 0.020100 0.023165 0.029915
0.016191 0.013831 0.014582 0.014369 0.015702 0.013852 0.016660 0.006978 0.004652 0.004213 0.006636 0.003592 0.003315 0.003129 0.003711 0.004482 0.003712 0.003653 0.004741 0.004131 0.002678 0.003527 0.003631 0.001809 0.002637 0.002416 0.001923 0.002085 0.002575 0.001959 0.001314 0.001274 0.001139 0.000352 0.000238 0.001172 0.005104 0.008763 0.021312 0.058187 0.763083 0.863659 0.826367 0.952717 0.793392 0.965540 0.797085 0.487176 0.346194 0.033761 0.105052 0.149114 0.037115 0.005131 0.004739 0.004647 0.003113 0.002032 0.001423 0.002302 0.001205 0.005688 0.001456 0.000948 0.001788 0.003128 0.001519 0.002754 0.014956 0.007963 0.009986 0.033337 0.058113 0.063464 0.170434 0.600726 0.942648 0.864722 0.788749 0.350020 0.091388 0.039475 0.009953 0.001565 0.000416 0.000323 0.000712 0.000908 0.001863 0.001811 0.001363 0.001200 0.001221 0.001055 0.001078 0.001283 0.001240 0.001388 0.001789 0.001680 0.001694 0.001757 0.002792 0.003440 0.003728 0.003750 0.005589 0.003346 0.003123 0.005567 0.004926 0.002730 0.003125 0.011877 0.026694 0.021091 0.005240 0.059446 0.419798 0.065479 0.013120 0.224453 0.483528 0.008108 0.006934 0.017109 0.005227 0.002297 0.001462 0.001369 0.001295 0.001595 0.001585 0.001245 0.001378 0.001346 0.001366 0.001952 0.001561 0.001547 0.001295 0.001289 0.001641 0.001225 0.001127 0.001221 0.001983 0.001693 0.001679 0.001842 0.003642 0.003090 0.002468 0.005440 0.007067 0.005388 0.007312 0.016991 0.025613 0.022200 0.013823 0.008881 0.004358 0.007307 0.003584 0.002750 0.002839 0.003232 0.002899 0.001759 0.002245 0.002930 0.001698 0.000685 0.001924 0.001288 0.000627 0.000592 0.001261 0.000871 0.000445 0.000811 0.000702 0.000463 0.000415 0.000587 0.000382 0.000239 0.000246 0.000245 0.000116 0.000112 0.000132 0.000223 0.001607 0.000092 0.000567 0.202930 0.120540 0.001160 0.060236 0.967501 0.061992 0.003815 0.218965 0.295540 0.001586 0.000895 0.012250 0.001777 0.000718 0.001108 0.001539 0.002387 0.001815 0.002004 0.002202 0.001839 0.001705 0.001846 0.002248 0.002319 0.001808 0.002782 0.001954 0.002199 0.002470 0.002682 0.002451 0.002966 0.003333 0.003439 0.004194 0.005158 0.005375 0.005486 0.006060 0.006775 0.008831 0.010413 0.011142 0.015265 0.018472 0.018438 0.009689 0.013551 0.006895 0.011050 0.008261 0.008832 0.009944 0.011349 0.005070 0.007508 0.007572 0.006231 0.004577 0.006034 0.005519 0.007095 0.006391 0.007518 0.011738 0.011974 0.014175 0.015704 0.023359 0.024966 0.031890 0.021372 0.017134 0.011949 0.014007 0.007162 0.008805 0.006182 0.009944 0.012156 0.007411 0.011395 0.007754 0.008438 0.009032 0.007401 0.009707 0.010391 0.010548 0.012493 0.015407 0.007452 0.011107 0.008814 0.010206 0.005687 0.005679 0.003475 0.005485 0.005663 0.011418 0.023157 0.039713 0.021630 0.022076 0.018755 0.074750 0.056690 0.057043 0.043572 0.032160 0.027941 0.025637 0.031943 0.071262 0.015583 0.036933 0.005986 0.008291 0.012530 0.007760 0.004684 0.002894 0.007221 0.007237 0.004509 0.002901 0.006651 0.006429 0.006026 0.008105 0.009140 0.009354 0.008582 0.010828 0.009445 0.009183 0.015802 0.005865 0.010748 0.002756 0.005579 0.003161 0.011766 0.020362 0.018850 0.007985 0.015922 0.011550 0.013353 0.011354 0.002566 0.006386 0.006181 0.002677 0.003021 0.007123 0.008855 0.002965 0.007604 0.017570 0.016066 0.017188 0.007855 0.023358 0.021584 0.009634 0.028238 0.018564 0.045298 0.027206 0.036544 0.033001 0.042582
0.017379 0.015981 0.016405 0.013243 0.013616 0.010887 0.014867 0.007117 0.003362 0.003878 0.006508 0.003905 0.003324 0.003205 0.003348 0.003324 0.003101 0.002954 0.003055 0.002797 0.001971 0.002969 0.002257 0.001321 0.001745 0.001657 0.001390 0.001777 0.002099 0.001904 0.001630 0.002079 0.002350 0.001305 0.000604 0.000488 0.003057 0.008009 0.024021 0.034104 0.095517 0.730835 0.789419 0.804854 0.965540 0.791827 0.965419 0.819616 0.536021 0.201939 0.086954 0.229900 0.113799 0.012732 0.007066 0.003851 0.003202 0.002103 0.001190 0.001918 0.001231 0.003126 0.001337 0.001309 0.001572 0.003042 0.002191 0.004001 0.006932 0.010355 0.009096 0.013821 0.026619 0.026763 0.042105 0.102957 0.462316 0.250642 0.397557 0.069362 0.004606 0.002954 0.003159 0.000873 0.000498 0.000361 0.000744 0.000983 0.001442 0.001405 0.001258 0.001051 0.001074 0.001048 0.001197 0.001354 0.001510 0.001730 0.002110 0.001939 0.002134 0.002313 0.003025 0.003344 0.004094 0.004324 0.004888 0.003711 0.004205 0.005741 0.006074 0.003691 0.005075 0.013705 0.010094 0.010751 0.003938 0.007974 0.063483 0.010613 0.002580 0.009047 0.033846 0.002556 0.001905 0.003883 0.001721 0.003729 0.001784 0.001784 0.001809 0.001517 0.001435 0.001424 0.001331 0.001294 0.001602 0.002105 0.001601 0.001441 0.001419 0.001080 0.001661 0.001281 0.001010 0.001147 0.002100 0.001483 0.001134 0.001504 0.003461 0.002129 0.001798 0.005307 0.007034 0.004643 0.006916 0.017172 0.020624 0.016968 0.008480 0.005988 0.003543 0.004942 0.003793 0.002477 0.002422 0.002698 0.003083 0.001673 0.001561 0.002771 0.002213 0.000649 0.001812 0.001596 0.000672 0.000639 0.001186 0.000999 0.000464 0.000784 0.000688 0.000411 0.000374 0.000547 0.000520 0.000242 0.000347 0.000437 0.000145 0.000093 0.000126 0.001738 0.003538 0.000124 0.004976 0.594996 0.063742 0.002767 0.482249 0.929348 0.013516 0.008716 0.473265 0.104178 0.000673 0.001493 0.008808 0.000623 0.000510 0.000868 0.000744 0.001496 0.001160 0.001050 0.001151 0.001714 0.001393 0.001503 0.001842 0.002288 0.001752 0.002459 0.001880 0.002238 0.002429 0.002826 0.002836 0.003493 0.003809 0.003985 0.004692 0.005827 0.005949 0.006324 0.007733 0.009110 0.012559 0.012243 0.012849 0.014892 0.017581 0.024009 0.013131 0.013953 0.008854 0.010223 0.008232 0.008403 0.006696 0.006653 0.005371 0.006668 0.005432 0.004558 0.003544 0.006504 0.005322 0.004558 0.004941 0.007650 0.011889 0.008019 0.014253 0.018817 0.026492 0.025415 0.041576 0.030879 0.022003 0.014231 0.015230 0.009801 0.010381 0.008671 0.010673 0.015020 0.009287 0.011491 0.007504 0.007980 0.008562 0.008112 0.010050 0.010018 0.011137 0.012920 0.016337 0.008922 0.015653 0.009906 0.010462 0.004951 0.005281 0.002702 0.005407 0.004956 0.011906 0.024685 0.051456 0.022949 0.023259 0.012633 0.042620 0.029358 0.038586 0.033484 0.029670 0.027998 0.024087 0.026194 0.037220 0.014058 0.029168 0.004922 0.011122 0.011711 0.011210 0.005764 0.002019 0.006295 0.007591 0.003852 0.002158 0.006166 0.007127 0.005916 0.008281 0.011194 0.012744 0.011598 0.013494 0.010606 0.008855 0.011742 0.003095 0.006461 0.001705 0.004514 0.002791 0.013688 0.029691 0.031953 0.008130 0.017404 0.010433 0.011083 0.008718 0.001450 0.005091 0.005744 0.001596 0.002202 0.007806 0.007577 0.002033 0.008086 0.020885 0.016243 0.015903 0.005709 0.013262 0.012150 0.003874 0.010446 0.006842 0.019069 0.016122 0.027101 0.030348 0.043308
0.013838 0.011137 0.011300 0.009350 0.010675 0.008850 0.013710 0.005015 0.002465 0.003010 0.005649 0.003140 0.002766 0.002817 0.002827 0.002584 0.002345 0.002443 0.002759 0.002427 0.001744 0.003029 0.002265 0.001238 0.001765 0.001842 0.001325 0.001613 0.002227 0.002161 0.001643 0.002525 0.002461 0.001932 0.001593 0.001155 0.001430 0.004355 0.012509 0.016150 0.061206 0.160519 0.493862 0.577714 0.797085 0.965419 0.750314 0.963257 0.779585 0.347127 0.270139 0.165872 0.110367 0.013950 0.008301 0.005749 0.002242 0.001111 0.000629 0.001376 0.000997 0.002809 0.001424 0.001499 0.002096 0.003494 0.003266 0.014076 0.027790 0.027713 0.037972 0.076993 0.089198 0.097837 0.144049 0.227042 0.481575 0.072907 0.116230 0.086501 0.003506 0.001026 0.002257 0.001439 0.000844 0.000318 0.000726 0.001100 0.001466 0.001398 0.001186 0.001038 0.001082 0.001032 0.001259 0.001573 0.001595 0.001810 0.002117 0.002053 0.002101 0.002304 0.003398 0.003000 0.003230 0.004413 0.004672 0.002569 0.003019 0.005374 0.006209 0.002725 0.003923 0.012763 0.006370 0.005614 0.004420 0.007068 0.008154 0.004762 0.003479 0.002836 0.004403 0.002894 0.002986 0.004861 0.002230 0.006186 0.002808 0.002172 0.001994 0.001913 0.001324 0.001187 0.001301 0.001207 0.001515 0.001947 0.001460 0.001368 0.001274 0.000955 0.001307 0.001237 0.001044 0.000984 0.002048 0.001535 0.001183 0.001425 0.003906 0.002189 0.001709 0.004811 0.007054 0.005088 0.006769 0.012048 0.012643 0.010089 0.006917 0.004932 0.002945 0.003908 0.002936 0.002496 0.001753 0.002405 0.003280 0.001748 0.001278 0.002514 0.003085 0.000630 0.001501 0.001458 0.000670 0.000556 0.001067 0.000874 0.000435 0.000687 0.000641 0.000427 0.000370 0.000504 0.000495 0.000258 0.000336 0.000472 0.000341 0.000216 0.000374 0.000489 0.000318 0.000212 0.000674 0.024328 0.001627 0.000469 0.037755 0.102382 0.001655 0.001566 0.143738 0.040159 0.000806 0.001361 0.008896 0.000862 0.000638 0.001120 0.000960 0.001383 0.001123 0.001338 0.001283 0.001772 0.001668 0.001628 0.001967 0.002590 0.001969 0.002888 0.002348 0.002885 0.002988 0.003516 0.003353 0.004285 0.004864 0.005271 0.006249 0.007328 0.006686 0.007350 0.007903 0.009238 0.011083 0.010760 0.013075 0.012666 0.014668 0.019377 0.011935 0.011797 0.007771 0.007371 0.006543 0.006660 0.005970 0.005459 0.004193 0.004614 0.004029 0.003380 0.002420 0.003645 0.003709 0.003124 0.003347 0.005943 0.007101 0.005834 0.012602 0.014700 0.017839 0.015476 0.028058 0.023430 0.023350 0.013314 0.014268 0.011465 0.011433 0.010846 0.013525 0.018991 0.013682 0.012434 0.007686 0.010176 0.009460 0.008044 0.011265 0.011417 0.014962 0.022676 0.036513 0.023474 0.048045 0.021007 0.017489 0.007252 0.006461 0.003114 0.007175 0.005653 0.015108 0.029535 0.052691 0.026798 0.033794 0.016276 0.060437 0.035800 0.039206 0.042818 0.030691 0.030910 0.038262 0.038744 0.060862 0.020997 0.053824 0.006650 0.015297 0.013972 0.015155 0.006099 0.002159 0.007209 0.009181 0.004673 0.002426 0.007428 0.008578 0.007129 0.009155 0.010251 0.014356 0.011498 0.013901 0.010897 0.009104 0.013755 0.002918 0.008323 0.001726 0.005022 0.003404 0.016644 0.035395 0.047389 0.017268 0.052713 0.018534 0.039558 0.053015 0.002801 0.008157 0.011573 0.002448 0.002436 0.010131 0.012700 0.002276 0.009977 0.029752 0.020266 0.015935 0.004747 0.011168 0.009513 0.003057 0.007697 0.005705 0.018535 0.019893 0.033244 0.038882 0.049446
0.012983 0.010995 0.011949 0.009640 0.012798 0.009144 0.013216 0.004672 0.002637 0.002721 0.005090 0.003458 0.002773 0.002914 0.002914 0.002747 0.002293 0.002341 0.002550 0.002553 0.001628 0.002940 0.002122 0.001139 0.001727 0.001622 0.001261 0.001575 0.002271 0.002376 0.002018 0.002844 0.003296 0.003224 0.002413 0.002464 0.002191 0.003465 0.009010 0.013749 0.024491 0.139849 0.135436 0.330386 0.487176 0.819616 0.963257 0.757870 0.963853 0.770479 0.585811 0.607365 0.191594 0.021835 0.013867 0.011920 0.002670 0.000494 0.000184 0.000385 0.000334 0.001281 0.000761 0.000770 0.002786 0.001846 0.001997 0.063311 0.171116 0.048133 0.095635 0.333248 0.273191 0.261086 0.462675 0.485339 0.920232 0.315351 0.657668 0.589420 0.016000 0.003251 0.013847 0.001569 0.000197 0.000112 0.000280 0.000781 0.001008 0.000970 0.001066 0.001165 0.001016 0.001120 0.001326 0.001594 0.001620 0.001741 0.002157 0.002033 0.002238 0.002066 0.003924 0.003647 0.003067 0.003799 0.005417 0.002235 0.002659 0.007817 0.008804 0.001970 0.003411 0.015111 0.009810 0.003504 0.003812 0.011539 0.009668 0.002678 0.002456 0.005473 0.003366 0.001875 0.003017 0.004904 0.001886 0.005140 0.002407 0.001862 0.001811 0.001627 0.001106 0.001014 0.001214 0.001242 0.001475 0.002008 0.001391 0.001070 0.001176 0.000976 0.001192 0.001208 0.001060 0.000955 0.002077 0.001648 0.001256 0.001619 0.004164 0.002519 0.001660 0.005349 0.006713 0.004809 0.006146 0.010812 0.014666 0.012741 0.009150 0.005837 0.003640 0.004404 0.003171 0.002018 0.001595 0.002547 0.002535 0.001341 0.001049 0.001829 0.001269 0.000480 0.001089 0.001080 0.000623 0.000535 0.001194 0.001027 0.000518 0.000688 0.000870 0.000550 0.000492 0.000746 0.000543 0.000304 0.000534 0.000578 0.000460 0.000342 0.000497 0.000500 0.000178 0.000184 0.000520 0.007188 0.000819 0.000294 0.033369 0.254663 0.004159 0.002320 0.294476 0.148816 0.000658 0.005181 0.075813 0.001311 0.000372 0.000993 0.000717 0.000972 0.000794 0.001034 0.000826 0.001353 0.001497 0.001295 0.001539 0.001937 0.001680 0.002421 0.002001 0.002251 0.002729 0.003142 0.003456 0.004275 0.004751 0.005524 0.007812 0.007477 0.007219 0.006997 0.007597 0.008316 0.010832 0.012567 0.015459 0.017190 0.027035 0.024083 0.009456 0.008741 0.005978 0.004914 0.004750 0.004435 0.003658 0.003435 0.002612 0.003326 0.003486 0.002746 0.002216 0.002776 0.003034 0.002522 0.002641 0.003875 0.005263 0.004269 0.008762 0.014439 0.018273 0.015415 0.032983 0.026954 0.021487 0.012601 0.012911 0.007716 0.007667 0.007456 0.010429 0.013540 0.010040 0.009049 0.006306 0.006791 0.007511 0.006274 0.008551 0.008334 0.009102 0.011834 0.013008 0.008636 0.016708 0.012667 0.014275 0.005152 0.004895 0.002670 0.005286 0.004904 0.015454 0.034084 0.060747 0.031329 0.050477 0.020275 0.084403 0.038883 0.036882 0.035882 0.024804 0.030228 0.026586 0.040600 0.073790 0.024499 0.088595 0.005501 0.013983 0.008888 0.008300 0.004364 0.001495 0.004487 0.007002 0.003522 0.002082 0.006367 0.007791 0.006718 0.006835 0.009410 0.012051 0.010472 0.011652 0.008760 0.007525 0.007994 0.001985 0.004458 0.001295 0.004003 0.002399 0.011919 0.026176 0.044496 0.012907 0.038070 0.011134 0.015172 0.017893 0.001738 0.003782 0.007252 0.001647 0.001659 0.006423 0.007293 0.001967 0.010775 0.031305 0.019780 0.012545 0.004351 0.009425 0.007968 0.002489 0.006630 0.004984 0.018595 0.021446 0.041029 0.042252 0.057539
0.012632 0.010715 0.011850 0.012843 0.014469 0.015139 0.016435 0.005977 0.004175 0.004576 0.006742 0.004265 0.003664 0.003588 0.003636 0.003802 0.003096 0.002907 0.003396 0.003536 0.002395 0.003239 0.002867 0.001902 0.002887 0.002277 0.001866 0.002163 0.003089 0.003311 0.003505 0.004804 0.005736 0.007402 0.006452 0.006951 0.006626 0.013585 0.019834 0.017333 0.038326 0.231342 0.234309 0.119038 0.346194 0.536021 0.779585 0.963853 0.861220 0.960365 0.827863 0.923674 0.843967 0.090389 0.027761 0.016929 0.009137 0.001098 0.000130 0.000286 0.000182 0.000773 0.000379 0.000272 0.006877 0.001133 0.000750 0.043793 0.136285 0.017951 0.016857 0.086739 0.060732 0.046973 0.078987 0.112403 0.881854 0.654696 0.967773 0.648597 0.028556 0.076604 0.207487 0.003027 0.000224 0.000221 0.000327 0.000491 0.000975 0.001194 0.001094 0.001004 0.001283 0.001350 0.001479 0.001636 0.001534 0.001759 0.002433 0.002358 0.002926 0.002357 0.004117 0.005594 0.005382 0.004740 0.006912 0.005118 0.005456 0.008227 0.012612 0.006860 0.006196 0.017803 0.023887 0.015043 0.005031 0.012267 0.038228 0.008751 0.002886 0.007966 0.013216 0.003144 0.003022 0.005251 0.003474 0.005942 0.003168 0.002801 0.002957 0.002817 0.002323 0.001949 0.002262 0.002625 0.002699 0.003626 0.002748 0.001965 0.001658 0.001546 0.001870 0.001495 0.001330 0.001486 0.002391 0.001736 0.001762 0.002314 0.004119 0.002901 0.002225 0.005596 0.006571 0.004854 0.006286 0.010467 0.013504 0.010689 0.006774 0.005034 0.002994 0.004596 0.002985 0.001976 0.001737 0.002581 0.002444 0.001410 0.001390 0.002415 0.001491 0.000752 0.001963 0.001952 0.001047 0.000808 0.002088 0.001915 0.000799 0.001167 0.001785 0.000873 0.000625 0.000875 0.000785 0.000381 0.000519 0.000854 0.000699 0.000547 0.000738 0.000633 0.000223 0.000122 0.000449 0.023155 0.006066 0.001534 0.230714 0.889985 0.082835 0.057842 0.954633 0.870905 0.012982 0.225038 0.769022 0.022301 0.000707 0.008463 0.004224 0.000382 0.000319 0.000426 0.000838 0.001397 0.001224 0.001140 0.001546 0.001859 0.001326 0.001915 0.001517 0.001895 0.002307 0.002855 0.002959 0.003611 0.004084 0.004266 0.004920 0.005166 0.004978 0.005165 0.005906 0.006538 0.007547 0.008736 0.008065 0.012136 0.012407 0.011168 0.006186 0.008498 0.004623 0.005661 0.004773 0.004688 0.004509 0.004247 0.002792 0.004461 0.004629 0.004022 0.003280 0.004830 0.004396 0.003914 0.003884 0.005732 0.006237 0.004714 0.008852 0.015147 0.013517 0.015545 0.024634 0.016788 0.012458 0.008077 0.009430 0.004248 0.005248 0.003968 0.007181 0.009652 0.005357 0.006497 0.004439 0.004292 0.004452 0.004241 0.005157 0.005029 0.005078 0.005285 0.005637 0.004023 0.006543 0.005905 0.007711 0.004407 0.004458 0.003182 0.005930 0.006203 0.014669 0.026100 0.042464 0.027211 0.025017 0.019568 0.042388 0.027346 0.020718 0.021213 0.017046 0.016528 0.010866 0.012564 0.023069 0.008815 0.024791 0.004032 0.009460 0.008038 0.006191 0.003621 0.002041 0.004506 0.004689 0.003710 0.002526 0.005100 0.005196 0.005547 0.006104 0.005870 0.008060 0.006807 0.008039 0.005135 0.005256 0.005049 0.002124 0.003085 0.001408 0.003148 0.002402 0.008677 0.015560 0.030181 0.010216 0.024536 0.009945 0.008515 0.006727 0.001765 0.003601 0.003479 0.001386 0.001736 0.003971 0.004539 0.001726 0.005586 0.012121 0.011291 0.007977 0.004083 0.007011 0.006301 0.002567 0.004925 0.004619 0.015030 0.017177 0.032497 0.030765 0.050175
0.012270 0.012045 0.013520 0.011529 0.015290 0.008259 0.011909 0.005503 0.002427 0.002198 0.005782 0.004709 0.002841 0.003005 0.002848 0.002359 0.002030 0.002227 0.002028 0.001562 0.001360 0.001872 0.001567 0.000999 0.001945 0.001674 0.001247 0.001415 0.002068 0.002223 0.001963 0.003307 0.004278 0.004093 0.003938 0.004429 0.004811 0.007806 0.008846 0.007727 0.007809 0.025465 0.075688 0.074758 0.033761 0.201939 0.347127 0.770479 0.960365 0.865414 0.958552 0.836954 0.899624 0.864433 0.064366 0.005637 0.005191 0.003517 0.000473 0.000696 0.000288 0.000558 0.000402 0.000525 0.000916 0.000856 0.001000 0.006602 0.005788 0.007009 0.005085 0.014374 0.019810 0.013111 0.007400 0.006482 0.048259 0.010534 0.133854 0.015149 0.000172 0.000328 0.001837 0.000124 0.000110 0.000037 0.000079 0.000296 0.000506 0.000819 0.000961 0.001379 0.001183 0.001952 0.002545 0.002547 0.002312 0.002625 0.003640 0.003547 0.004319 0.003156 0.005759 0.006362 0.006941 0.006232 0.008862 0.005349 0.007711 0.008761 0.007798 0.003006 0.007999 0.012294 0.005056 0.005535 0.005324 0.009343 0.003386 0.004806 0.002893 0.004672 0.002236 0.003886 0.003556 0.004689 0.002011 0.003049 0.001446 0.001259 0.001386 0.001074 0.000954 0.000901 0.000953 0.000964 0.000993 0.001473 0.001116 0.000904 0.000963 0.000764 0.001075 0.001022 0.000848 0.000753 0.001438 0.001255 0.000834 0.001378 0.002987 0.001853 0.001319 0.004874 0.005979 0.003271 0.005631 0.011091 0.013869 0.011147 0.007007 0.004377 0.003212 0.003914 0.003515 0.001989 0.001183 0.002133 0.002714 0.001195 0.000821 0.001799 0.001307 0.000516 0.000984 0.001254 0.000726 0.000536 0.001349 0.001140 0.000544 0.000624 0.001043 0.000522 0.000359 0.000533 0.000579 0.000240 0.000278 0.000482 0.000423 0.000325 0.000511 0.000803 0.000291 0.000259 0.000522 0.001275 0.000135 0.000164 0.022236 0.044436 0.000583 0.004560 0.585383 0.034628 0.000319 0.050729 0.159157 0.000339 0.000139 0.002506 0.000288 0.000328 0.000357 0.000438 0.000462 0.001246 0.001460 0.001215 0.001880 0.002502 0.002054 0.003066 0.002804 0.003254 0.004122 0.004884 0.005546 0.006491 0.007175 0.008447 0.011193 0.012803 0.015510 0.016747 0.021886 0.023372 0.030672 0.030979 0.022345 0.025268 0.025153 0.016633 0.009726 0.010533 0.007726 0.006132 0.005534 0.005045 0.003630 0.003381 0.002537 0.003055 0.002892 0.002391 0.001836 0.002700 0.002435 0.002161 0.002223 0.004084 0.004433 0.003483 0.008181 0.015655 0.016056 0.013820 0.022460 0.023275 0.015719 0.009822 0.009220 0.006810 0.006688 0.006780 0.010226 0.013570 0.008702 0.007622 0.006507 0.005482 0.006164 0.006324 0.008172 0.007276 0.008099 0.008698 0.009230 0.008161 0.012333 0.010929 0.010757 0.004582 0.005392 0.002908 0.005357 0.004553 0.016152 0.039079 0.072416 0.031294 0.027847 0.010687 0.022485 0.013707 0.019470 0.021623 0.018292 0.022699 0.014461 0.017342 0.020557 0.012815 0.044159 0.005525 0.024251 0.008165 0.011360 0.006298 0.001651 0.005418 0.005989 0.003910 0.002379 0.007617 0.007828 0.007894 0.008152 0.009772 0.012510 0.009718 0.011959 0.008187 0.005775 0.005273 0.001646 0.002602 0.001004 0.002513 0.001729 0.007042 0.016565 0.039154 0.008032 0.034348 0.006676 0.010540 0.007515 0.001079 0.002916 0.004325 0.000921 0.001047 0.004451 0.004439 0.001046 0.004279 0.014656 0.010473 0.007625 0.002880 0.006831 0.005477 0.001852 0.003860 0.002847 0.008843 0.012181 0.065623 0.043391 0.084988
0.011990 0.011789 0.012448 0.010995 0.012328 0.006892 0.010092 0.005339 0.002553 0.002237 0.006483 0.004874 0.003082 0.003047 0.003396 0.002625 0.002208 0.002147 0.002318 0.001916 0.001488 0.001927 0.001675 0.001169 0.002305 0.002144 0.001556 0.001765 0.002385 0.002266 0.002046 0.002907 0.003501 0.004204 0.004236 0.004494 0.004938 0.007014 0.012131 0.012125 0.009725 0.023110 0.066013 0.101236 0.105052 0.086954 0.270139 0.585811 0.827863 0.958552 0.881015 0.956611 0.853311 0.929011 0.911833 0.042174 0.011300 0.005891 0.002489 0.023016 0.001312 0.000892 0.000752 0.011400 0.035007 0.002037 0.006390 0.393958 0.138504 0.038266 0.034524 0.119377 0.083754 0.056368 0.049859 0.026316 0.103710 0.004114 0.119956 0.043501 0.000100 0.000102 0.002387 0.000202 0.000073 0.000027 0.000080 0.000336 0.000383 0.000634 0.000850 0.001095 0.000858 0.001367 0.002154 0.002305 0.001886 0.002050 0.002990 0.002945 0.003526 0.002678 0.005300 0.006436 0.004329 0.004049 0.008105 0.004541 0.003281 0.004624 0.005049 0.001521 0.003056 0.006542 0.003006 0.002329 0.002615 0.004558 0.002159 0.002417 0.001881 0.003364 0.002249 0.002249 0.002877 0.004445 0.002785 0.003237 0.001872 0.001686 0.001868 0.001196 0.001152 0.001294 0.001279 0.001037 0.000948 0.001325 0.000992 0.000910 0.000942 0.000730 0.000949 0.000950 0.000867 0.000764 0.001271 0.001206 0.000785 0.001064 0.001922 0.001695 0.001155 0.003229 0.004148 0.002507 0.003562 0.006028 0.006692 0.005649 0.003799 0.002715 0.002244 0.002865 0.002157 0.001500 0.000980 0.001580 0.001820 0.000990 0.000738 0.001205 0.001077 0.000474 0.000738 0.000894 0.000540 0.000439 0.000930 0.000879 0.000509 0.000507 0.000783 0.000523 0.000393 0.000537 0.000631 0.000328 0.000344 0.000680 0.000669 0.000512 0.000680 0.001269 0.000606 0.000369 0.000668 0.000527 0.000214 0.000254 0.001010 0.004953 0.000232 0.000536 0.030465 0.004766 0.000170 0.001254 0.022017 0.000216 0.000234 0.001034 0.000475 0.000410 0.000329 0.000531 0.000651 0.000989 0.001201 0.001718 0.002942 0.003695 0.002951 0.005204 0.004379 0.004844 0.004909 0.005653 0.005938 0.007162 0.007456 0.008702 0.010922 0.011790 0.013295 0.013951 0.016245 0.016838 0.017284 0.018924 0.015393 0.017130 0.016187 0.014157 0.011829 0.012579 0.006997 0.006216 0.005599 0.004880 0.003254 0.002771 0.001708 0.002336 0.001921 0.001548 0.001245 0.001947 0.001582 0.001503 0.001652 0.003073 0.002818 0.002978 0.006587 0.008057 0.008105 0.009055 0.012292 0.011479 0.008405 0.006276 0.006404 0.005059 0.006529 0.005742 0.008651 0.012275 0.007440 0.006995 0.005646 0.005077 0.005486 0.005175 0.006689 0.006738 0.008014 0.008032 0.009886 0.008385 0.012180 0.010610 0.013613 0.005125 0.005296 0.003111 0.005349 0.004164 0.011612 0.021094 0.042231 0.029442 0.019806 0.011795 0.016983 0.012829 0.014659 0.028326 0.023623 0.026730 0.019350 0.016415 0.022520 0.012701 0.025647 0.006566 0.016805 0.006901 0.008056 0.008251 0.001771 0.003816 0.006275 0.005831 0.002476 0.005596 0.008721 0.008566 0.006591 0.009338 0.014463 0.009080 0.010038 0.006281 0.005115 0.004598 0.001752 0.002335 0.001184 0.002132 0.001689 0.005566 0.009732 0.024051 0.009182 0.036589 0.005698 0.009733 0.012275 0.001363 0.002152 0.004197 0.001317 0.001049 0.003305 0.004966 0.001250 0.003192 0.010733 0.009785 0.007102 0.002644 0.005919 0.004998 0.001736 0.003556 0.002824 0.006450 0.006895 0.018229 0.017338 0.051617
0.006930 0.004936 0.004756 0.006682 0.006955 0.008064 0.010917 0.003336 0.003173 0.004038 0.006434 0.003258 0.003350 0.002834 0.004120 0.003357 0.002646 0.002406 0.002724 0.003266 0.002574 0.002716 0.002611 0.002259 0.004486 0.004090 0.003162 0.003309 0.005341 0.004753 0.003592 0.005190 0.005595 0.009498 0.010595 0.011630 0.006927 0.012874 0.021118 0.010266 0.012815 0.049445 0.029256 0.051016 0.149114 0.229900 0.165872 0.607365 0.923674 0.836954 0.956611 0.909557 0.967209 0.853804 0.939153 0.953572 0.061278 0.005366 0.002409 0.059374 0.004024 0.023569 0.000550 0.023730 0.760071 0.036305 0.008401 0.732101 0.742328 0.032934 0.025896 0.172795 0.091478 0.055657 0.089060 0.072111 0.664850 0.108812 0.931252 0.902764 0.004720 0.057771 0.804754 0.024100 0.000198 0.000830 0.005682 0.000079 0.000152 0.000338 0.000427 0.000674 0.000726 0.000854 0.001100 0.001359 0.001132 0.001224 0.001793 0.001812 0.002162 0.001510 0.002934 0.003341 0.002831 0.001938 0.004183 0.005068 0.002469 0.003063 0.007359 0.003199 0.001983 0.004990 0.005633 0.003375 0.001597 0.002772 0.003992 0.002116 0.001120 0.001924 0.002203 0.001251 0.001331 0.003045 0.002696 0.003781 0.003045 0.004144 0.003377 0.002517 0.002845 0.002547 0.002319 0.003507 0.001835 0.002682 0.002782 0.002042 0.001435 0.001493 0.001804 0.001156 0.001004 0.001573 0.001558 0.001217 0.001209 0.001806 0.001720 0.001945 0.001944 0.002688 0.003074 0.003113 0.003244 0.003907 0.004213 0.003244 0.002116 0.002142 0.001411 0.003244 0.001688 0.001333 0.001475 0.002127 0.001625 0.001015 0.001157 0.001547 0.000802 0.000526 0.001149 0.001349 0.000618 0.000468 0.001400 0.001171 0.000636 0.000925 0.001704 0.000878 0.000661 0.001091 0.001258 0.000691 0.000641 0.001320 0.001253 0.000839 0.000751 0.001570 0.000894 0.000541 0.000546 0.000726 0.000343 0.000125 0.001990 0.106337 0.001692 0.001612 0.327737 0.389340 0.000966 0.020860 0.767616 0.022395 0.000389 0.036929 0.072274 0.000369 0.000198 0.002497 0.000851 0.000738 0.000744 0.000983 0.002087 0.002087 0.001524 0.002844 0.002184 0.002387 0.002643 0.003119 0.003049 0.003706 0.004300 0.004210 0.005276 0.005018 0.004698 0.004627 0.005348 0.005556 0.006577 0.008820 0.007352 0.011795 0.011933 0.010759 0.008103 0.014535 0.004253 0.006587 0.004566 0.004467 0.004459 0.002855 0.001406 0.003309 0.003026 0.002287 0.002155 0.004118 0.003330 0.003288 0.003329 0.007270 0.005899 0.005299 0.009839 0.012727 0.007797 0.011014 0.012960 0.006750 0.004173 0.003340 0.004391 0.001958 0.004606 0.002445 0.005880 0.006251 0.002595 0.003598 0.002257 0.002251 0.002404 0.002066 0.002619 0.002829 0.002916 0.003310 0.003442 0.002716 0.004304 0.003804 0.008324 0.005054 0.003776 0.003388 0.003091 0.004713 0.004639 0.006497 0.011056 0.013556 0.006151 0.011656 0.014024 0.012730 0.006133 0.007697 0.007000 0.006506 0.004221 0.004103 0.007092 0.002923 0.006307 0.002730 0.003956 0.003826 0.003249 0.003221 0.002527 0.002571 0.003061 0.003802 0.002305 0.002671 0.002850 0.003562 0.002995 0.003602 0.004345 0.003052 0.003188 0.001855 0.002004 0.001815 0.001242 0.001616 0.001053 0.001582 0.001184 0.002483 0.003097 0.004504 0.002632 0.005610 0.002718 0.001983 0.001942 0.001239 0.001424 0.001483 0.001476 0.001140 0.001571 0.002985 0.001642 0.001818 0.004218 0.005751 0.003931 0.002638 0.002713 0.002564 0.001824 0.003178 0.002945 0.005269 0.003907 0.003850 0.004877 0.016377
0.008569 0.007350 0.005838 0.007765 0.008535 0.008622 0.009017 0.003270 0.003055 0.003641 0.006276 0.003462 0.003062 0.002957 0.004010 0.002936 0.002353 0.002664 0.002298 0.002351 0.002265 0.002812 0.002343 0.001867 0.004264 0.004513 0.003014 0.003736 0.007736 0.005499 0.002960 0.005455 0.005355 0.005265 0.007922 0.010667 0.007062 0.009691 0.018355 0.009053 0.007029 0.021060 0.014215 0.012455 0.037115 0.113799 0.110367 0.191594 0.843967 0.899624 0.853311 0.967209 0.874932 0.959459 0.861807 0.930623 0.895636 0.042188 0.003802 0.011532 0.001175 0.004551 0.000263 0.000804 0.047525 0.000610 0.000175 0.010462 0.011550 0.001122 0.000329 0.001628 0.002732 0.002280 0.001068 0.001296 0.028480 0.010305 0.564275 0.031468 0.000151 0.013232 0.239983 0.000362 0.000096 0.000886 0.002639 0.000145 0.000304 0.000710 0.000579 0.001219 0.001326 0.001899 0.002129 0.002466 0.002422 0.002742 0.004139 0.003593 0.005143 0.003896 0.006225 0.006292 0.007704 0.005173 0.007535 0.013383 0.009942 0.008305 0.012711 0.008139 0.007135 0.009803 0.009747 0.010267 0.004716 0.012455 0.004685 0.004639 0.002347 0.002869 0.001979 0.002554 0.002150 0.003654 0.002210 0.004025 0.003697 0.002776 0.002170 0.002360 0.002282 0.001973 0.001932 0.003125 0.001612 0.002493 0.002413 0.001776 0.001318 0.001316 0.001572 0.001181 0.001017 0.001556 0.002111 0.001326 0.001159 0.002391 0.002643 0.002229 0.002229 0.005395 0.004756 0.004144 0.005714 0.009600 0.009799 0.007876 0.005128 0.003598 0.002421 0.004397 0.003290 0.002248 0.001677 0.002770 0.003124 0.001376 0.001174 0.002229 0.001177 0.000577 0.001233 0.002225 0.000810 0.000526 0.001809 0.002124 0.000745 0.001071 0.003523 0.001138 0.000652 0.001215 0.001274 0.000607 0.000590 0.001115 0.001022 0.000715 0.000696 0.001092 0.000679 0.000673 0.000737 0.000351 0.000182 0.000146 0.004133 0.023098 0.000984 0.010187 0.739801 0.248623 0.003095 0.388578 0.952831 0.019384 0.004596 0.416872 0.103860 0.000686 0.001611 0.015602 0.000572 0.000894 0.001176 0.000967 0.002071 0.002919 0.002721 0.003768 0.003493 0.003810 0.004681 0.005129 0.005184 0.005942 0.007139 0.007572 0.011089 0.009667 0.011122 0.011225 0.015787 0.018723 0.030151 0.042882 0.021052 0.032404 0.020659 0.012859 0.006502 0.009949 0.004648 0.005911 0.005264 0.005975 0.007357 0.004947 0.002158 0.004714 0.004554 0.003862 0.002860 0.006869 0.004966 0.004422 0.004043 0.010553 0.009350 0.004992 0.010652 0.014200 0.013157 0.014963 0.016947 0.010404 0.006797 0.004954 0.006068 0.002811 0.004643 0.002818 0.006269 0.007953 0.003138 0.004459 0.003008 0.002973 0.003466 0.003408 0.003676 0.003845 0.003712 0.004047 0.003799 0.002835 0.004309 0.004072 0.006901 0.004363 0.004738 0.002297 0.003384 0.003612 0.005775 0.009909 0.013096 0.013353 0.006734 0.008484 0.006628 0.006738 0.005035 0.005261 0.005785 0.006179 0.004080 0.004142 0.004969 0.002309 0.004716 0.001711 0.002416 0.003245 0.002728 0.002628 0.001704 0.003285 0.002899 0.002506 0.002167 0.004287 0.003495 0.004624 0.004019 0.004655 0.004953 0.004317 0.005350 0.002958 0.002544 0.002101 0.001171 0.001797 0.001092 0.002211 0.001277 0.002547 0.004924 0.005694 0.002296 0.005975 0.003612 0.002821 0.001738 0.000882 0.002564 0.001967 0.001070 0.001019 0.001680 0.002140 0.000952 0.001822 0.003450 0.004461 0.003106 0.001975 0.002676 0.002177 0.001309 0.002455 0.002116 0.005801 0.004213 0.006430 0.007577 0.023762
0.010463 0.011822 0.007967 0.007261 0.009356 0.005868 0.005773 0.003127 0.001929 0.001570 0.003865 0.002752 0.002183 0.002505 0.002953 0.002081 0.001544 0.001906 0.001552 0.001195 0.001065 0.001499 0.001275 0.000915 0.001679 0.001871 0.001676 0.001981 0.002882 0.002773 0.001579 0.002039 0.002180 0.002239 0.002861 0.003556 0.003946 0.004144 0.005931 0.005192 0.003822 0.003900 0.005411 0.006243 0.005131 0.012732 0.013950 0.021835 0.090389 0.864433 0.929011 0.853804 0.959459 0.846922 0.956217 0.831277 0.910611 0.786668 0.068379 0.092907 0.005822 0.001456 0.000831 0.009600 0.009200 0.000267 0.000471 0.033461 0.004832 0.001515 0.000535 0.002030 0.003434 0.002435 0.000945 0.000588 0.000346 0.000096 0.001576 0.000201 0.000041 0.000025 0.000435 0.000029 0.000027 0.000030 0.000041 0.000062 0.000080 0.000332 0.000469 0.000740 0.000738 0.001989 0.002519 0.002995 0.003397 0.003546 0.005633 0.004595 0.006803 0.005129 0.008201 0.006746 0.006731 0.004045 0.005772 0.003755 0.005341 0.006006 0.004065 0.001835 0.003386 0.004771 0.001720 0.002660 0.002079 0.004057 0.001226 0.001986 0.001340 0.002323 0.001104 0.001438 0.001686 0.002413 0.000905 0.001779 0.001168 0.001196 0.001210 0.000998 0.000911 0.001255 0.001106 0.001042 0.000805 0.001144 0.000842 0.000664 0.000784 0.000601 0.000773 0.000865 0.000767 0.000714 0.001414 0.001068 0.000617 0.001038 0.002005 0.001412 0.001060 0.003120 0.003912 0.002444 0.003818 0.007937 0.008273 0.007077 0.004302 0.002549 0.002350 0.003358 0.003474 0.002224 0.001178 0.002088 0.003530 0.001287 0.000776 0.001442 0.001099 0.000446 0.000559 0.000831 0.000486 0.000381 0.000750 0.000654 0.000406 0.000378 0.000710 0.000423 0.000288 0.000497 0.000639 0.000310 0.000351 0.000670 0.000608 0.000455 0.000566 0.000912 0.000358 0.000390 0.000682 0.000673 0.000207 0.000227 0.000407 0.000165 0.000096 0.000246 0.010072 0.000329 0.000084 0.003324 0.032886 0.000089 0.000145 0.017421 0.001511 0.000169 0.000239 0.002275 0.000250 0.000488 0.001094 0.001101 0.002143 0.003453 0.004900 0.006970 0.008381 0.009180 0.011406 0.012468 0.013229 0.013254 0.013857 0.014551 0.020899 0.019196 0.024157 0.024119 0.030899 0.036594 0.054192 0.058851 0.036577 0.034281 0.031075 0.020455 0.013944 0.011467 0.008486 0.006964 0.006222 0.006107 0.004299 0.003297 0.002030 0.002497 0.002195 0.001748 0.001416 0.002535 0.001464 0.001597 0.001732 0.004414 0.003173 0.002885 0.007385 0.009826 0.013449 0.010878 0.010932 0.011541 0.008744 0.005226 0.005409 0.005313 0.005968 0.005831 0.007494 0.010906 0.005730 0.006080 0.005680 0.005054 0.005715 0.006775 0.006175 0.005779 0.005548 0.006095 0.006555 0.005046 0.007341 0.005999 0.009722 0.003141 0.003320 0.001813 0.002972 0.002222 0.005908 0.013535 0.022747 0.013520 0.007388 0.005011 0.004333 0.003646 0.005423 0.007458 0.009055 0.011819 0.009299 0.008627 0.006482 0.004319 0.007505 0.001765 0.004608 0.003641 0.004689 0.004642 0.001101 0.002905 0.004256 0.003166 0.001451 0.004550 0.005203 0.004985 0.004221 0.007206 0.008345 0.006879 0.008345 0.005480 0.002992 0.001982 0.000821 0.001146 0.000672 0.001450 0.001008 0.002183 0.004856 0.006588 0.002414 0.008530 0.003018 0.004121 0.002625 0.000698 0.001859 0.003263 0.000862 0.000793 0.002219 0.003451 0.000823 0.002045 0.005750 0.005493 0.004554 0.001813 0.003470 0.002820 0.001015 0.001850 0.001613 0.003508 0.003444 0.008461 0.009600 0.029439
0.009388 0.008084 0.007338 0.006435 0.008336 0.005888 0.007031 0.003029 0.001956 0.001557 0.003547 0.002293 0.002179 0.002288 0.003533 0.002166 0.001608 0.001703 0.001798 0.001433 0.001285 0.001863 0.001549 0.001045 0.001852 0.002013 0.001701 0.001814 0.002421 0.003035 0.001932 0.002295 0.001997 0.002618 0.003369 0.002790 0.003478 0.004005 0.005751 0.005847 0.007360 0.004498 0.003633 0.005354 0.004739 0.007066 0.008301 0.013867 0.027761 0.064366 0.911833 0.939153 0.861807 0.956217 0.837070 0.943508 0.821933 0.872851 0.768301 0.724420 0.245703 0.054327 0.011216 0.676979 0.884563 0.013373 0.049740 0.883552 0.253173 0.008429 0.005334 0.027235 0.020787 0.017190 0.006189 0.002040 0.001756 0.000113 0.008559 0.011748 0.000012 0.000045 0.024032 0.000387 0.000021 0.000045 0.001072 0.000063 0.000082 0.000299 0.000491 0.000731 0.000636 0.001297 0.001719 0.001645 0.001851 0.001976 0.003796 0.003494 0.005713 0.004399 0.007055 0.007297 0.004676 0.003267 0.006393 0.003469 0.002371 0.003522 0.004116 0.001243 0.001484 0.003562 0.001560 0.001782 0.001261 0.002389 0.001263 0.001326 0.001058 0.001769 0.001298 0.001042 0.001646 0.002496 0.001294 0.001747 0.001302 0.001613 0.001558 0.000965 0.001083 0.001341 0.001243 0.001234 0.000792 0.001128 0.000929 0.000904 0.000717 0.000607 0.000784 0.000736 0.000648 0.000644 0.001084 0.000917 0.000600 0.000959 0.001859 0.001476 0.001083 0.002373 0.003245 0.002031 0.002930 0.005130 0.005907 0.004397 0.002590 0.001851 0.001529 0.002438 0.001834 0.001466 0.000948 0.001502 0.001798 0.000939 0.000683 0.001186 0.000868 0.000409 0.000506 0.000736 0.000445 0.000367 0.000729 0.000524 0.000362 0.000392 0.000585 0.000440 0.000299 0.000483 0.000718 0.000399 0.000454 0.000962 0.000978 0.000604 0.000684 0.001399 0.000630 0.000364 0.000587 0.000681 0.000277 0.000148 0.000225 0.000107 0.000077 0.000183 0.000893 0.000342 0.000068 0.000457 0.021153 0.000155 0.000173 0.011586 0.007153 0.000209 0.000305 0.006264 0.000484 0.000368 0.000699 0.001360 0.003520 0.004689 0.006109 0.010707 0.012070 0.011697 0.012434 0.014513 0.013220 0.015539 0.015517 0.013624 0.014244 0.013789 0.012475 0.011819 0.011544 0.011589 0.012210 0.016626 0.020297 0.018137 0.019287 0.015976 0.018805 0.016672 0.008652 0.008500 0.005525 0.005792 0.004046 0.003061 0.001975 0.002510 0.002057 0.001408 0.001090 0.001962 0.001141 0.001203 0.001175 0.002661 0.001770 0.001968 0.004411 0.005094 0.005275 0.005380 0.005703 0.005046 0.004194 0.003690 0.004787 0.003956 0.006980 0.005386 0.006639 0.008359 0.004020 0.005142 0.003901 0.004091 0.004642 0.004922 0.004551 0.004770 0.004379 0.005124 0.005636 0.004812 0.007114 0.006183 0.012759 0.004352 0.003771 0.002633 0.003456 0.002601 0.004335 0.006552 0.015619 0.014229 0.005371 0.005715 0.004920 0.005172 0.004615 0.007328 0.007564 0.007265 0.007878 0.005649 0.006732 0.005953 0.007933 0.002471 0.005297 0.003359 0.004351 0.004684 0.001339 0.003010 0.004314 0.003191 0.001298 0.003262 0.003314 0.002737 0.002527 0.004036 0.004649 0.003127 0.003467 0.002354 0.002398 0.001742 0.000913 0.001075 0.000684 0.001194 0.000900 0.001783 0.002818 0.004681 0.002573 0.005123 0.002259 0.002684 0.002159 0.000618 0.001153 0.001768 0.001007 0.000705 0.001708 0.003828 0.000947 0.001736 0.005666 0.004941 0.003434 0.001463 0.002229 0.002325 0.000928 0.001549 0.001535 0.002905 0.002861 0.005081 0.005381 0.021427
0.005736 0.003737 0.003232 0.004616 0.004691 0.006471 0.007141 0.002072 0.002727 0.003025 0.004532 0.002105 0.002379 0.001893 0.003437 0.002472 0.001753 0.001752 0.002035 0.002389 0.002211 0.003138 0.002540 0.002658 0.004728 0.004275 0.004132 0.004132 0.008301 0.007618 0.005445 0.008594 0.004371 0.006014 0.007275 0.007115 0.003437 0.005582 0.007902 0.005595 0.005448 0.008876 0.003002 0.002851 0.004647 0.003851 0.005749 0.011920 0.016929 0.005637 0.042174 0.953572 0.930623 0.831277 0.943508 0.881326 0.946528 0.766040 0.799969 0.790621 0.210196 0.462701 0.004599 0.138312 0.965268 0.024116 0.003110 0.196338 0.101425 0.000831 0.000304 0.002205 0.003205 0.002272 0.001325 0.000779 0.001539 0.000502 0.103406 0.049196 0.000082 0.006177 0.730050 0.010727 0.000094 0.011673 0.126842 0.000114 0.000074 0.005368 0.000974 0.000455 0.000579 0.000868 0.001077 0.001066 0.001212 0.001333 0.002284 0.002179 0.003934 0.002945 0.005406 0.008921 0.007121 0.002573 0.005373 0.023738 0.004285 0.004004 0.009823 0.011169 0.002856 0.003879 0.005092 0.004838 0.002005 0.003333 0.001768 0.001783 0.001146 0.001463 0.001673 0.000995 0.001047 0.001934 0.001599 0.002327 0.003072 0.004366 0.001988 0.001754 0.002793 0.002266 0.001729 0.002848 0.001519 0.002519 0.002530 0.002103 0.001357 0.001309 0.002016 0.001234 0.000936 0.001489 0.001905 0.001211 0.000953 0.002049 0.001931 0.001995 0.002160 0.003572 0.003918 0.004740 0.005656 0.006442 0.006646 0.004566 0.002734 0.002523 0.001647 0.004249 0.002229 0.001751 0.002239 0.002736 0.002652 0.001351 0.001513 0.002899 0.001368 0.000680 0.001594 0.003017 0.001017 0.000603 0.002058 0.001537 0.000650 0.000837 0.001665 0.000972 0.000638 0.001071 0.001514 0.000856 0.000709 0.001674 0.001850 0.000879 0.000759 0.001677 0.001120 0.000519 0.000511 0.000679 0.000672 0.000284 0.000208 0.000340 0.000102 0.000250 0.010968 0.020562 0.000246 0.019636 0.785814 0.025092 0.002590 0.631896 0.729043 0.003035 0.013635 0.480018 0.023118 0.000224 0.001783 0.005300 0.003028 0.001987 0.002253 0.004230 0.004526 0.004850 0.005469 0.006922 0.006574 0.008456 0.009831 0.007729 0.008711 0.007453 0.006235 0.005536 0.005391 0.005245 0.006148 0.008421 0.007315 0.011465 0.012377 0.010513 0.008511 0.017309 0.005869 0.010876 0.005562 0.008844 0.009012 0.004688 0.002393 0.007029 0.007300 0.003928 0.003630 0.011534 0.008616 0.005109 0.004299 0.015678 0.011080 0.005963 0.008774 0.009766 0.007980 0.007385 0.007278 0.003894 0.003204 0.002609 0.004172 0.001820 0.003934 0.002208 0.006171 0.005833 0.001823 0.002764 0.001658 0.001846 0.002182 0.001992 0.002070 0.002210 0.002069 0.002251 0.002503 0.002330 0.003169 0.002833 0.005114 0.004197 0.002371 0.002529 0.001781 0.002380 0.002012 0.002889 0.003758 0.004132 0.001761 0.004363 0.003548 0.004922 0.002504 0.002381 0.002945 0.002590 0.002003 0.001865 0.002262 0.001589 0.002250 0.001484 0.001570 0.002350 0.001710 0.001620 0.001906 0.002185 0.001735 0.001385 0.001666 0.001733 0.001398 0.001642 0.001810 0.001914 0.001734 0.001437 0.001575 0.001051 0.001242 0.001090 0.000964 0.001087 0.000766 0.001064 0.000877 0.001258 0.001682 0.001720 0.001735 0.002142 0.002010 0.001614 0.001395 0.000901 0.001318 0.001101 0.001271 0.000971 0.000892 0.001617 0.000959 0.001081 0.002072 0.002962 0.001965 0.001504 0.001479 0.001641 0.001223 0.002131 0.001951 0.003677 0.002660 0.002892 0.003602 0.011554
0.010365 0.009320 0.007958 0.009067 0.010833 0.010018 0.011402 0.004873 0.004404 0.003963 0.006888 0.004272 0.003805 0.003224 0.004388 0.003507 0.002236 0.002646 0.002635 0.002108 0.002059 0.003353 0.002415 0.001918 0.003899 0.003657 0.002600 0.003721 0.007591 0.005695 0.004135 0.007956 0.004974 0.004131 0.005616 0.004295 0.003206 0.004022 0.004991 0.003631 0.003411 0.005157 0.003925 0.002872 0.003113 0.003202 0.002242 0.002670 0.009137 0.005191 0.011300 0.061278 0.895636 0.910611 0.821933 0.946528 0.884698 0.921513 0.736385 0.453169 0.033906 0.013150 0.001127 0.011816 0.052835 0.001089 0.000406 0.004982 0.000947 0.000654 0.000310 0.000514 0.000816 0.000805 0.000349 0.000220 0.000076 0.000097 0.000468 0.000050 0.000025 0.000088 0.006665 0.000057 0.000069 0.000488 0.004494 0.000316 0.000511 0.003678 0.001565 0.001996 0.002142 0.003206 0.002772 0.003075 0.004249 0.004689 0.008647 0.008393 0.019332 0.014297 0.019836 0.027471 0.032167 0.010847 0.013489 0.023965 0.016389 0.015444 0.007799 0.007304 0.010022 0.008638 0.003132 0.005897 0.005647 0.008155 0.001922 0.002842 0.002652 0.002653 0.001639 0.002096 0.002260 0.002755 0.001414 0.002839 0.002341 0.001985 0.001631 0.001391 0.001464 0.002018 0.001665 0.001944 0.001257 0.002417 0.001704 0.001520 0.001494 0.001271 0.001307 0.001558 0.001213 0.001262 0.002531 0.001982 0.001147 0.003292 0.004898 0.004106 0.003515 0.010875 0.011111 0.009810 0.023094 0.026351 0.025871 0.025553 0.011836 0.007823 0.006091 0.010064 0.008299 0.005214 0.003503 0.007490 0.012924 0.004096 0.002067 0.007026 0.003136 0.000799 0.001646 0.002731 0.001098 0.000741 0.002310 0.001545 0.000712 0.000827 0.001782 0.000970 0.000658 0.001681 0.001886 0.000701 0.000825 0.001788 0.001355 0.000790 0.000832 0.001112 0.000605 0.000529 0.000634 0.000629 0.000530 0.000559 0.000593 0.000205 0.000167 0.000405 0.003761 0.000596 0.000132 0.031602 0.343744 0.002722 0.003546 0.733251 0.330712 0.002125 0.072533 0.569054 0.010877 0.000581 0.016725 0.016873 0.006142 0.004477 0.007138 0.013743 0.015739 0.018367 0.020617 0.024168 0.021944 0.023283 0.025037 0.023390 0.025542 0.022366 0.021602 0.018821 0.019695 0.023496 0.030461 0.041425 0.039578 0.054263 0.063016 0.049639 0.040986 0.039628 0.021134 0.023402 0.013185 0.015064 0.013419 0.007614 0.005391 0.008419 0.009761 0.005590 0.004861 0.012329 0.013115 0.006947 0.004741 0.026153 0.029074 0.010882 0.017980 0.032774 0.046029 0.025354 0.022043 0.014799 0.012691 0.008950 0.009486 0.005918 0.009531 0.006567 0.011128 0.013642 0.004893 0.006628 0.004229 0.005204 0.006426 0.009261 0.005882 0.006446 0.005153 0.005669 0.006027 0.005906 0.008049 0.007166 0.011187 0.005523 0.005219 0.002870 0.004051 0.003657 0.006959 0.013711 0.014916 0.010383 0.004692 0.004744 0.005605 0.005862 0.005786 0.005850 0.008146 0.007553 0.005402 0.004593 0.005003 0.003590 0.005467 0.002798 0.004873 0.005277 0.005892 0.005040 0.002199 0.006021 0.004573 0.002503 0.002147 0.005595 0.003640 0.003342 0.003884 0.005907 0.004932 0.005380 0.006682 0.004170 0.003712 0.002684 0.001422 0.002309 0.001041 0.002465 0.001611 0.003233 0.007135 0.007389 0.003452 0.009816 0.004313 0.005001 0.003386 0.001057 0.002520 0.002256 0.000977 0.001301 0.002214 0.002229 0.001080 0.003220 0.005999 0.004774 0.004381 0.002183 0.003192 0.003014 0.001311 0.002435 0.002173 0.004948 0.004650 0.008319 0.010380 0.021161
0.011751 0.010986 0.010094 0.008819 0.012818 0.007725 0.009828 0.005959 0.003044 0.002246 0.005264 0.004116 0.003137 0.003241 0.003518 0.002741 0.002110 0.002515 0.002053 0.001279 0.001299 0.002022 0.001566 0.001019 0.001675 0.001663 0.001489 0.002010 0.002632 0.002453 0.001874 0.002610 0.002731 0.001978 0.001839 0.001685 0.002187 0.002263 0.002347 0.002807 0.002718 0.002511 0.003051 0.002632 0.002032 0.002103 0.001111 0.000494 0.001098 0.003517 0.005891 0.005366 0.042188 0.786668 0.872851 0.766040 0.921513 0.920872 0.887710 0.638184 0.115815 0.006666 0.001032 0.129392 0.096974 0.000704 0.001112 0.040739 0.000739 0.000792 0.000570 0.000875 0.001123 0.001077 0.000441 0.000173 0.000092 0.000033 0.000012 0.000016 0.000008 0.000014 0.000053 0.000032 0.000029 0.000055 0.000149 0.000216 0.000265 0.001192 0.001177 0.001387 0.001808 0.004858 0.004392 0.003961 0.008016 0.008418 0.016603 0.014696 0.026304 0.019045 0.024117 0.022194 0.021280 0.008699 0.007937 0.004014 0.007098 0.007176 0.002777 0.001310 0.002591 0.003300 0.001288 0.001345 0.001396 0.002052 0.001107 0.001224 0.001370 0.001790 0.000800 0.001088 0.001642 0.002125 0.000742 0.001951 0.001350 0.001173 0.001100 0.000933 0.000842 0.001167 0.001059 0.000843 0.000804 0.001077 0.000899 0.000789 0.000990 0.000759 0.001001 0.001375 0.001108 0.000923 0.002177 0.001815 0.000792 0.001878 0.004928 0.002320 0.001547 0.006578 0.008509 0.005030 0.018542 0.032201 0.027328 0.029604 0.011591 0.006588 0.006152 0.006794 0.006579 0.003316 0.001716 0.003293 0.006292 0.002413 0.000968 0.002697 0.002215 0.000616 0.000893 0.001350 0.000838 0.000704 0.001386 0.001078 0.000587 0.000555 0.001000 0.000613 0.000391 0.000707 0.001079 0.000432 0.000581 0.001255 0.000924 0.000668 0.000924 0.001256 0.000461 0.000494 0.000707 0.000729 0.000395 0.000528 0.000755 0.000311 0.000159 0.000376 0.000167 0.000041 0.000115 0.000495 0.003107 0.000099 0.000319 0.046798 0.004747 0.000429 0.005868 0.106851 0.001431 0.000794 0.007222 0.011697 0.007527 0.007423 0.016298 0.028821 0.038456 0.043502 0.051799 0.052939 0.044915 0.044441 0.041980 0.040072 0.041728 0.039046 0.034638 0.032649 0.031207 0.036204 0.041681 0.052747 0.060642 0.061393 0.077935 0.064481 0.060395 0.035564 0.030678 0.019393 0.014255 0.012022 0.007551 0.005190 0.004293 0.004129 0.003446 0.002623 0.002077 0.003514 0.002241 0.002135 0.001904 0.006781 0.004800 0.004465 0.010223 0.014807 0.022051 0.016584 0.018563 0.022559 0.019265 0.011586 0.008081 0.008942 0.008754 0.009647 0.009340 0.015416 0.008654 0.010031 0.007695 0.011392 0.013508 0.017206 0.011400 0.011072 0.008196 0.008730 0.008526 0.007417 0.010054 0.008282 0.011460 0.004622 0.005022 0.002725 0.004559 0.002894 0.009567 0.022667 0.026000 0.013257 0.006645 0.004136 0.005648 0.005243 0.007618 0.010135 0.015174 0.015258 0.012694 0.008448 0.007136 0.007747 0.007999 0.002975 0.007389 0.005701 0.008757 0.005946 0.001344 0.005147 0.006727 0.003458 0.001533 0.006849 0.005652 0.004318 0.004463 0.008958 0.009496 0.009735 0.010047 0.006938 0.003785 0.002960 0.001221 0.001906 0.001220 0.002491 0.001825 0.004602 0.009764 0.012467 0.004774 0.009496 0.003656 0.005578 0.004942 0.000904 0.002704 0.003329 0.000907 0.001200 0.003149 0.002859 0.000838 0.003424 0.009816 0.006828 0.006541 0.002327 0.004808 0.004466 0.001241 0.002300 0.002212 0.004686 0.006135 0.014096 0.017639 0.033240
0.011934 0.010460 0.010862 0.009978 0.011899 0.007108 0.010333 0.005726 0.002386 0.002120 0.005076 0.003313 0.002814 0.003009 0.003524 0.002914 0.002088 0.002374 0.002205 0.001403 0.001354 0.002353 0.001705 0.001147 0.001952 0.001710 0.001619 0.002011 0.002551 0.002648 0.001785 0.002468 0.002666 0.001672 0.001371 0.001221 0.001732 0.001688 0.001742 0.001954 0.002400 0.001956 0.001987 0.001767 0.001423 0.001190 0.000629 0.000184 0.000130 0.000473 0.002489 0.002409 0.003802 0.068379 0.768301 0.799969 0.736385 0.887710 0.921686 0.956316 0.772738 0.192102 0.042609 0.580656 0.537881 0.007445 0.012548 0.188971 0.004380 0.000811 0.000523 0.000618 0.000991 0.000906 0.000360 0.000152 0.000085 0.000023 0.000015 0.000024 0.000009 0.000009 0.000396 0.000052 0.000043 0.000111 0.003875 0.000248 0.000242 0.004590 0.003647 0.001263 0.001801 0.009221 0.005368 0.004356 0.007493 0.009322 0.015813 0.015476 0.034724 0.019157 0.024485 0.027201 0.019508 0.005140 0.005275 0.004292 0.004926 0.004519 0.002389 0.000975 0.001633 0.002528 0.001112 0.001017 0.000989 0.001433 0.000834 0.000776 0.000948 0.001318 0.000726 0.000962 0.001632 0.002466 0.001088 0.002538 0.001708 0.002062 0.001528 0.001246 0.001164 0.001306 0.001140 0.000925 0.000935 0.001071 0.000929 0.000893 0.001018 0.000789 0.001195 0.001355 0.001039 0.001059 0.002660 0.001889 0.000840 0.001930 0.004429 0.002233 0.001784 0.008200 0.008096 0.005250 0.022341 0.037574 0.027570 0.021259 0.011029 0.006471 0.006901 0.007374 0.007650 0.003819 0.001848 0.003307 0.004611 0.002017 0.000982 0.002699 0.002182 0.000694 0.000959 0.001617 0.000877 0.000701 0.001355 0.001054 0.000571 0.000508 0.000988 0.000701 0.000404 0.000619 0.001122 0.000502 0.000647 0.001124 0.001149 0.000666 0.000809 0.001411 0.000626 0.000494 0.000646 0.000618 0.000432 0.000366 0.000525 0.000317 0.000149 0.000170 0.000078 0.000033 0.000064 0.000114 0.000978 0.000057 0.000179 0.037565 0.018980 0.000356 0.010583 0.398524 0.011725 0.001007 0.029696 0.084869 0.018818 0.011000 0.026537 0.045169 0.058429 0.060170 0.068894 0.071448 0.060650 0.062453 0.060191 0.054883 0.056077 0.048353 0.036457 0.032238 0.031078 0.034239 0.038148 0.046228 0.037233 0.038650 0.044791 0.041452 0.036128 0.032388 0.028499 0.023337 0.016063 0.014724 0.009768 0.006403 0.004610 0.005095 0.004942 0.002990 0.001958 0.003588 0.002334 0.002347 0.002037 0.007764 0.005104 0.004973 0.010171 0.013983 0.017670 0.015526 0.015521 0.019615 0.016205 0.012399 0.010116 0.008819 0.008665 0.008620 0.008694 0.012898 0.007613 0.009084 0.006888 0.008453 0.011457 0.009360 0.008473 0.008199 0.006663 0.006792 0.007288 0.006691 0.010189 0.007236 0.010084 0.005494 0.006137 0.003899 0.005379 0.003349 0.008319 0.016012 0.017979 0.011031 0.006516 0.004472 0.005973 0.005894 0.008077 0.012936 0.016395 0.017241 0.014507 0.010165 0.007957 0.008805 0.007527 0.002949 0.005367 0.005593 0.006366 0.003853 0.001352 0.004245 0.004735 0.002557 0.001440 0.004972 0.005008 0.004374 0.003985 0.006967 0.008606 0.006978 0.006507 0.005537 0.003384 0.003298 0.001526 0.002021 0.001408 0.002434 0.002317 0.004409 0.009131 0.011364 0.004225 0.009585 0.004165 0.005291 0.003915 0.000949 0.002164 0.002774 0.000961 0.001173 0.002873 0.002795 0.000801 0.002743 0.008273 0.006678 0.005576 0.002522 0.003701 0.003813 0.001237 0.002206 0.001932 0.004401 0.006244 0.012980 0.017943 0.027615
0.015682 0.013748 0.010788 0.009328 0.011245 0.007178 0.011194 0.005841 0.003045 0.002637 0.006177 0.003866 0.003643 0.003536 0.003920 0.003720 0.002446 0.002946 0.003181 0.001645 0.001517 0.002760 0.002148 0.001390 0.002800 0.002346 0.001776 0.002180 0.003343 0.004124 0.002361 0.002729 0.002830 0.002044 0.001815 0.001653 0.001916 0.002073 0.001786 0.001642 0.002101 0.002172 0.001934 0.002034 0.002302 0.001918 0.001376 0.000385 0.000286 0.000696 0.023016 0.059374 0.011532 0.092907 0.724420 0.790621 0.453169 0.638184 0.956316 0.954723 0.939273 0.590070 0.231797 0.886691 0.804624 0.013877 0.031518 0.478203 0.020023 0.001880 0.000512 0.001102 0.001319 0.001258 0.000567 0.000350 0.000178 0.000096 0.000100 0.000156 0.000018 0.000042 0.008613 0.000158 0.000048 0.000480 0.027044 0.000195 0.000222 0.014475 0.011458 0.001136 0.001919 0.014308 0.005189 0.004347 0.006815 0.009064 0.018864 0.021404 0.062589 0.032672 0.040614 0.055254 0.039730 0.004785 0.004644 0.007554 0.005992 0.002751 0.001696 0.001358 0.001698 0.001808 0.000880 0.001328 0.001071 0.001422 0.000807 0.000849 0.000745 0.001182 0.000824 0.000779 0.001350 0.002088 0.000985 0.002289 0.001485 0.001840 0.001213 0.001250 0.001178 0.001218 0.001014 0.000859 0.000847 0.001218 0.000970 0.000968 0.001135 0.000887 0.001120 0.001478 0.001115 0.001041 0.002699 0.002039 0.000837 0.002154 0.005202 0.002344 0.001824 0.008471 0.007927 0.004514 0.011782 0.023167 0.026625 0.018203 0.011281 0.006825 0.006624 0.007575 0.006671 0.003637 0.001929 0.003894 0.004107 0.001864 0.001090 0.003098 0.001907 0.000719 0.001095 0.001727 0.000953 0.000662 0.001866 0.001335 0.000564 0.000482 0.000914 0.000677 0.000377 0.000571 0.000992 0.000474 0.000514 0.000929 0.001052 0.000574 0.000640 0.001016 0.000640 0.000461 0.000591 0.000553 0.000558 0.000433 0.000619 0.000385 0.000198 0.000217 0.000111 0.000044 0.000083 0.000212 0.002688 0.000102 0.000321 0.093620 0.106807 0.000831 0.028077 0.667883 0.065926 0.001962 0.074238 0.226875 0.030634 0.016148 0.037831 0.052599 0.055127 0.053830 0.057525 0.056718 0.046573 0.047786 0.048922 0.042630 0.044055 0.040342 0.030075 0.026803 0.025555 0.026842 0.028036 0.032580 0.024782 0.027917 0.030458 0.032632 0.021268 0.021760 0.017375 0.015632 0.013846 0.014855 0.012127 0.008604 0.005249 0.007662 0.009078 0.005573 0.002694 0.008102 0.005976 0.005063 0.003297 0.010329 0.007764 0.005607 0.008413 0.013292 0.018876 0.017444 0.016112 0.018983 0.016849 0.011193 0.010290 0.006927 0.006671 0.005915 0.006357 0.008778 0.004789 0.006069 0.004744 0.005693 0.006745 0.006281 0.006778 0.007094 0.005867 0.006377 0.006898 0.006730 0.009587 0.007509 0.008652 0.004636 0.004938 0.002508 0.003741 0.002601 0.005780 0.011388 0.013882 0.007639 0.005325 0.003732 0.006218 0.006525 0.010002 0.018189 0.023972 0.021770 0.015030 0.009914 0.008579 0.005994 0.006375 0.002540 0.004397 0.005194 0.005791 0.003207 0.001253 0.004427 0.004259 0.002499 0.001536 0.004556 0.004691 0.004370 0.004286 0.007008 0.009357 0.007837 0.007711 0.005708 0.003506 0.003112 0.001375 0.001851 0.001224 0.001980 0.001937 0.003665 0.007089 0.008509 0.003466 0.008779 0.004514 0.005402 0.005025 0.001058 0.002387 0.002810 0.000986 0.001069 0.002790 0.003264 0.000746 0.002549 0.006678 0.006490 0.004671 0.002456 0.003181 0.003459 0.001267 0.001931 0.001713 0.003709 0.005979 0.009658 0.015947 0.024483
0.013845 0.014805 0.013908 0.010904 0.014292 0.005653 0.009452 0.006929 0.002551 0.002041 0.006393 0.004486 0.003296 0.004180 0.003956 0.003026 0.002061 0.002556 0.002780 0.001311 0.001100 0.001863 0.001602 0.001036 0.002226 0.001926 0.001269 0.001487 0.001750 0.002122 0.001328 0.001394 0.001544 0.001045 0.000927 0.000985 0.001322 0.001359 0.001104 0.001161 0.001267 0.001126 0.001274 0.001404 0.001205 0.001231 0.000997 0.000334 0.000182 0.000288 0.001312 0.004024 0.001175 0.005822 0.245703 0.210196 0.033906 0.115815 0.772738 0.939273 0.957893 0.866213 0.780226 0.972864 0.858483 0.062569 0.033655 0.025793 0.002323 0.000770 0.000189 0.000249 0.000458 0.000652 0.000378 0.000262 0.000185 0.000088 0.000065 0.000053 0.000017 0.000021 0.000309 0.000065 0.000030 0.000113 0.011727 0.000238 0.000089 0.013888 0.038807 0.001019 0.001179 0.036091 0.006177 0.002247 0.003698 0.005953 0.013849 0.019335 0.052852 0.024697 0.029350 0.034713 0.029200 0.004060 0.003227 0.003707 0.006119 0.002194 0.001093 0.000652 0.001112 0.001473 0.000664 0.000751 0.000684 0.001007 0.000427 0.000447 0.000552 0.000736 0.000433 0.000635 0.001008 0.001485 0.000686 0.001725 0.001051 0.001331 0.001165 0.000991 0.000876 0.001061 0.000983 0.000717 0.000804 0.000942 0.000868 0.000785 0.001010 0.000788 0.000958 0.001214 0.001124 0.000948 0.002285 0.001672 0.000748 0.001757 0.004638 0.001842 0.001527 0.007667 0.007180 0.003444 0.009913 0.019938 0.019718 0.017143 0.011543 0.006075 0.006302 0.005344 0.005781 0.003246 0.001531 0.003027 0.003532 0.001731 0.000958 0.002848 0.001807 0.000574 0.000807 0.001376 0.000715 0.000593 0.001275 0.000820 0.000488 0.000446 0.000770 0.000523 0.000361 0.000509 0.000841 0.000418 0.000485 0.000768 0.000773 0.000575 0.000639 0.000916 0.000467 0.000471 0.000586 0.000538 0.000373 0.000442 0.000630 0.000223 0.000153 0.000174 0.000149 0.000051 0.000061 0.000198 0.000089 0.000032 0.000105 0.002256 0.005183 0.000101 0.002347 0.343372 0.032522 0.000920 0.057837 0.348389 0.043700 0.020956 0.070637 0.112417 0.099107 0.093814 0.102601 0.096209 0.078149 0.075551 0.070250 0.061238 0.064267 0.053902 0.043470 0.036610 0.038035 0.036071 0.034895 0.037752 0.029706 0.029902 0.033804 0.033324 0.021419 0.017357 0.017098 0.012960 0.014031 0.016692 0.011210 0.006740 0.004655 0.005865 0.004960 0.003286 0.002175 0.005254 0.002636 0.002611 0.001756 0.005805 0.005044 0.004932 0.006682 0.011644 0.019346 0.015359 0.016882 0.025273 0.025780 0.017740 0.009994 0.006939 0.004731 0.006070 0.004988 0.007515 0.005785 0.006025 0.005558 0.006900 0.007864 0.006986 0.007533 0.006759 0.006260 0.006675 0.007356 0.006899 0.009773 0.007462 0.007433 0.003199 0.003853 0.001481 0.002823 0.001740 0.005783 0.013667 0.015988 0.006610 0.005387 0.002947 0.005781 0.004872 0.012154 0.022954 0.033563 0.028995 0.022899 0.014122 0.008940 0.006134 0.007387 0.002107 0.004124 0.004018 0.004372 0.002886 0.000992 0.004586 0.004660 0.002316 0.001171 0.006046 0.006316 0.004639 0.004557 0.010514 0.016528 0.012040 0.009521 0.007483 0.003675 0.003616 0.001259 0.002214 0.001079 0.002030 0.001416 0.003280 0.007795 0.009582 0.002698 0.010845 0.005039 0.005699 0.003161 0.000758 0.001765 0.002773 0.000670 0.000769 0.002302 0.002467 0.000592 0.002237 0.005701 0.005672 0.005050 0.001898 0.003506 0.003991 0.001075 0.001958 0.001494 0.003366 0.006043 0.011909 0.019274 0.023986
0.016873 0.019502 0.019407 0.019613 0.023612 0.018372 0.037959 0.014746 0.007549 0.010586 0.021310 0.006556 0.006032 0.006183 0.008747 0.005702 0.004183 0.005049 0.007735 0.004419 0.003057 0.005633 0.004565 0.002805 0.005232 0.004891 0.003164 0.002825 0.004262 0.006412 0.003626 0.003734 0.003443 0.004084 0.003447 0.003861 0.003552 0.004827 0.003109 0.003193 0.004921 0.004777 0.002392 0.003862 0.005688 0.003126 0.002809 0.001281 0.000773 0.000558 0.000892 0.023569 0.004551 0.001456 0.054327 0.462701 0.013150 0.006666 0.192102 0.590070 0.866213 0.875922 0.883774 0.836426 0.900914 0.785074 0.038346 0.008905 0.006771 0.002913 0.000413 0.000469 0.000791 0.001145 0.000602 0.000581 0.000430 0.000473 0.000285 0.000508 0.000030 0.000111 0.046203 0.018803 0.000844 0.042190 0.960258 0.158524 0.008828 0.805006 0.848435 0.029634 0.024876 0.312305 0.044291 0.002532 0.002572 0.004959 0.013225 0.017795 0.050175 0.019055 0.031079 0.107000 0.065878 0.006465 0.016459 0.068918 0.009835 0.003376 0.010152 0.003579 0.001422 0.003659 0.001669 0.001558 0.001947 0.003920 0.001337 0.001454 0.001614 0.002114 0.001718 0.001127 0.001729 0.002052 0.001824 0.003513 0.002887 0.007366 0.003132 0.002902 0.003702 0.004825 0.002680 0.002218 0.002230 0.002443 0.002179 0.002641 0.002028 0.002083 0.002447 0.002283 0.001765 0.002705 0.005962 0.002883 0.001798 0.006324 0.008653 0.003582 0.004197 0.015463 0.011139 0.006876 0.015783 0.026500 0.027147 0.024806 0.023118 0.013968 0.009449 0.013208 0.007817 0.005831 0.004473 0.006699 0.005096 0.002706 0.002535 0.007324 0.002854 0.001171 0.002952 0.004056 0.001641 0.001125 0.004105 0.002582 0.001166 0.001328 0.002712 0.001829 0.000923 0.001539 0.002718 0.001341 0.000947 0.002025 0.002679 0.001271 0.000961 0.001582 0.001199 0.000638 0.000785 0.000776 0.000874 0.000451 0.000722 0.000652 0.000443 0.000362 0.000255 0.000217 0.000220 0.000313 0.000263 0.000099 0.000085 0.003590 0.126178 0.002002 0.005232 0.807410 0.699531 0.015268 0.242223 0.836580 0.303778 0.072775 0.157004 0.209269 0.100711 0.079332 0.072307 0.072207 0.057887 0.059549 0.061138 0.051930 0.054299 0.046996 0.035063 0.028928 0.026859 0.027417 0.027483 0.034051 0.030335 0.040926 0.047752 0.051929 0.026760 0.046903 0.023277 0.030436 0.025928 0.028444 0.038301 0.025939 0.010068 0.021895 0.032341 0.019240 0.008079 0.026484 0.021691 0.013969 0.007349 0.019790 0.024430 0.011846 0.010814 0.020348 0.022376 0.024484 0.027585 0.023407 0.024851 0.017793 0.017447 0.006272 0.008450 0.007597 0.009056 0.010516 0.005478 0.007348 0.004817 0.006181 0.006613 0.005769 0.006154 0.005459 0.004871 0.005283 0.004883 0.005241 0.007839 0.008510 0.011559 0.007112 0.007716 0.003000 0.004505 0.003978 0.007519 0.012891 0.014845 0.007693 0.005968 0.005516 0.008011 0.008633 0.013250 0.019115 0.025967 0.020088 0.016931 0.011026 0.012387 0.006764 0.008609 0.003219 0.004837 0.007890 0.005230 0.002759 0.002710 0.006949 0.004603 0.002375 0.002773 0.005398 0.004273 0.004478 0.005937 0.007564 0.011919 0.010952 0.010882 0.007499 0.005648 0.004723 0.002789 0.003764 0.003275 0.002587 0.002103 0.004194 0.007861 0.007547 0.003608 0.008386 0.006707 0.006542 0.003515 0.001748 0.003397 0.003644 0.001536 0.001518 0.002713 0.005704 0.001523 0.003081 0.006233 0.009737 0.006307 0.004948 0.004643 0.006370 0.003674 0.004017 0.004071 0.006603 0.013512 0.014401 0.018655 0.030652
0.024321 0.032971 0.028555 0.017726 0.022310 0.008373 0.018771 0.012574 0.003470 0.003157 0.014844 0.006812 0.004367 0.006663 0.006451 0.004938 0.003191 0.003446 0.005422 0.002059 0.001267 0.002250 0.001827 0.000964 0.001924 0.002045 0.001577 0.001583 0.001633 0.001972 0.001399 0.001459 0.001520 0.001267 0.001115 0.001477 0.001739 0.001795 0.001437 0.002148 0.001773 0.001315 0.001309 0.002001 0.001456 0.001337 0.001424 0.000761 0.000379 0.000402 0.000752 0.000550 0.000263 0.000831 0.011216 0.004599 0.001127 0.001032 0.042609 0.231797 0.780226 0.883774 0.929130 0.935464 0.816902 0.886489 0.841048 0.036951 0.005010 0.006199 0.001290 0.001220 0.001690 0.001976 0.000728 0.000422 0.000262 0.000146 0.000085 0.000084 0.000033 0.000034 0.000635 0.002303 0.000050 0.000265 0.215128 0.027558 0.000573 0.038608 0.614894 0.012677 0.002824 0.079779 0.037972 0.002735 0.002270 0.005021 0.011494 0.019204 0.035302 0.014626 0.016961 0.016106 0.007720 0.002928 0.002419 0.001318 0.001314 0.001528 0.000883 0.000293 0.000482 0.001886 0.000755 0.000523 0.000640 0.001840 0.000641 0.000517 0.000751 0.000958 0.000486 0.000629 0.001232 0.001203 0.000592 0.001274 0.000763 0.000938 0.000816 0.000844 0.000815 0.001217 0.001077 0.000822 0.000965 0.001078 0.000883 0.000959 0.001174 0.000869 0.001155 0.001359 0.001120 0.000973 0.002799 0.001641 0.000756 0.001892 0.004693 0.001757 0.001498 0.006611 0.006362 0.002915 0.007371 0.017466 0.016596 0.016911 0.012805 0.007339 0.006671 0.006556 0.006305 0.003351 0.001712 0.003034 0.003596 0.001579 0.001079 0.002738 0.001804 0.000633 0.001090 0.001655 0.000796 0.000694 0.001482 0.001106 0.000659 0.000584 0.001039 0.000699 0.000405 0.000545 0.000898 0.000502 0.000423 0.000679 0.000696 0.000510 0.000591 0.000826 0.000470 0.000466 0.000488 0.000421 0.000306 0.000285 0.000362 0.000182 0.000147 0.000128 0.000107 0.000055 0.000053 0.000105 0.000067 0.000034 0.000028 0.000057 0.000114 0.000023 0.000101 0.005234 0.004005 0.000593 0.008783 0.210047 0.056860 0.038116 0.114174 0.214304 0.159549 0.133746 0.133929 0.121707 0.091969 0.087963 0.081464 0.069134 0.067575 0.064329 0.051969 0.042297 0.042790 0.042551 0.045182 0.046540 0.044217 0.037483 0.040299 0.037170 0.022286 0.022883 0.016932 0.013104 0.015344 0.017691 0.014579 0.009080 0.006478 0.007613 0.005742 0.004199 0.002314 0.004323 0.002655 0.002970 0.001887 0.004262 0.005026 0.004410 0.005651 0.010438 0.016029 0.012539 0.018963 0.024679 0.027295 0.018616 0.013114 0.008889 0.007061 0.009847 0.006662 0.010168 0.007328 0.007642 0.006379 0.008327 0.008320 0.007759 0.008170 0.007294 0.006941 0.007977 0.008982 0.009192 0.014662 0.011990 0.011600 0.004407 0.004469 0.001802 0.003181 0.002082 0.006637 0.018632 0.019675 0.007530 0.005444 0.003165 0.005922 0.004991 0.011516 0.024981 0.040931 0.030243 0.031686 0.022137 0.019607 0.010818 0.013337 0.002459 0.005051 0.006449 0.006623 0.002675 0.001308 0.007343 0.006688 0.002509 0.002152 0.011431 0.006911 0.004824 0.006359 0.012464 0.017808 0.014096 0.013815 0.009896 0.004098 0.003848 0.001297 0.001878 0.001309 0.001878 0.001183 0.002649 0.007659 0.008653 0.002158 0.007642 0.003398 0.005702 0.003007 0.000772 0.001924 0.002806 0.000783 0.000859 0.002699 0.003537 0.000821 0.003023 0.007083 0.006583 0.006007 0.002439 0.004415 0.004092 0.001327 0.002262 0.002003 0.003289 0.006120 0.012560 0.017306 0.030202
0.015877 0.013459 0.009961 0.007367 0.007686 0.004330 0.005824 0.004053 0.002040 0.001506 0.003707 0.002387 0.002130 0.002754 0.003310 0.002633 0.001499 0.001492 0.002231 0.001184 0.000771 0.001220 0.001020 0.000648 0.001031 0.001106 0.001083 0.001078 0.001171 0.001433 0.000889 0.000952 0.001065 0.000808 0.000726 0.001048 0.001097 0.001086 0.001128 0.001334 0.001053 0.001195 0.001138 0.001279 0.000948 0.001309 0.001499 0.000770 0.000272 0.000525 0.011400 0.023730 0.000804 0.009600 0.676979 0.138312 0.011816 0.129392 0.580656 0.886691 0.972864 0.836426 0.935464 0.941924 0.943838 0.857550 0.923187 0.876682 0.057554 0.012008 0.003269 0.005723 0.004320 0.002600 0.001180 0.000660 0.000231 0.000152 0.000127 0.000309 0.000030 0.000051 0.000807 0.000496 0.000035 0.000061 0.004169 0.000285 0.000117 0.000480 0.003814 0.000312 0.000370 0.001022 0.000987 0.001495 0.001507 0.001959 0.003577 0.005178 0.008566 0.004258 0.004043 0.005188 0.004471 0.000930 0.000694 0.000769 0.000811 0.000443 0.000287 0.000200 0.000204 0.000520 0.000298 0.000315 0.000232 0.000542 0.000326 0.000317 0.000315 0.000417 0.000291 0.000307 0.000551 0.000786 0.000423 0.000727 0.000546 0.000557 0.000476 0.000585 0.000563 0.000596 0.000753 0.000622 0.000581 0.000651 0.000704 0.000504 0.000646 0.000567 0.000624 0.000698 0.000676 0.000576 0.001094 0.000822 0.000499 0.000752 0.001717 0.001039 0.000800 0.002187 0.003011 0.001599 0.002789 0.005978 0.006558 0.005324 0.004337 0.003292 0.002828 0.002778 0.002607 0.002020 0.001067 0.001397 0.001832 0.000915 0.000592 0.000961 0.000905 0.000409 0.000528 0.000666 0.000515 0.000419 0.000811 0.000727 0.000462 0.000440 0.000695 0.000476 0.000304 0.000395 0.000519 0.000353 0.000319 0.000423 0.000392 0.000323 0.000366 0.000554 0.000391 0.000285 0.000304 0.000306 0.000211 0.000167 0.000268 0.000187 0.000089 0.000116 0.000170 0.000053 0.000021 0.000125 0.000050 0.000012 0.000022 0.000199 0.000562 0.000013 0.000093 0.014108 0.000730 0.000126 0.000668 0.012333 0.003211 0.005789 0.010090 0.024603 0.034117 0.037638 0.044908 0.045037 0.035601 0.038519 0.038960 0.029073 0.026070 0.027409 0.021042 0.017817 0.016934 0.016007 0.015444 0.014239 0.016370 0.015495 0.014233 0.012289 0.008212 0.008993 0.006225 0.006225 0.005724 0.005715 0.008572 0.003538 0.002083 0.003404 0.002524 0.001348 0.000962 0.001899 0.000917 0.000925 0.000967 0.001636 0.001250 0.001628 0.002474 0.003560 0.004949 0.005562 0.006226 0.008047 0.006014 0.005420 0.004885 0.004715 0.003641 0.003630 0.003225 0.004739 0.003285 0.004155 0.003300 0.004105 0.004651 0.004348 0.005027 0.005019 0.005081 0.005932 0.005819 0.005308 0.006920 0.005619 0.005252 0.002052 0.001704 0.000974 0.001626 0.001068 0.001963 0.005515 0.007040 0.003246 0.001994 0.001718 0.002481 0.002668 0.004264 0.011930 0.019635 0.015247 0.018263 0.008577 0.010168 0.004498 0.004670 0.001417 0.002302 0.002727 0.002742 0.001313 0.000644 0.002251 0.002452 0.001557 0.000898 0.004141 0.003679 0.002799 0.002942 0.004765 0.006187 0.004417 0.003920 0.003083 0.001692 0.001454 0.000684 0.001101 0.000707 0.001154 0.000592 0.001107 0.002380 0.003453 0.001126 0.003733 0.001441 0.002233 0.002147 0.000473 0.000902 0.001163 0.000499 0.000446 0.001101 0.001552 0.000430 0.001131 0.003505 0.003047 0.002180 0.000947 0.001606 0.001596 0.000710 0.001123 0.001162 0.002450 0.002854 0.004854 0.007624 0.017923
0.010319 0.006722 0.005058 0.006141 0.004762 0.007018 0.011229 0.003116 0.003502 0.004561 0.006840 0.002076 0.003023 0.002346 0.004479 0.002882 0.001977 0.002208 0.002841 0.002530 0.002048 0.002799 0.002046 0.001679 0.002450 0.002286 0.002325 0.001517 0.002533 0.003200 0.001758 0.001934 0.001941 0.002342 0.001918 0.002558 0.001578 0.001769 0.001988 0.002147 0.001858 0.002190 0.001433 0.001487 0.001788 0.001572 0.002096 0.002786 0.006877 0.000916 0.035007 0.760071 0.047525 0.009200 0.884563 0.965268 0.052835 0.096974 0.537881 0.804624 0.858483 0.900914 0.816902 0.943838 0.958296 0.962628 0.849726 0.919286 0.882527 0.055390 0.009631 0.024366 0.008441 0.003920 0.003877 0.001244 0.000867 0.000599 0.010550 0.078346 0.000699 0.002673 0.683201 0.264942 0.001221 0.031368 0.944895 0.013618 0.000666 0.068890 0.078809 0.000664 0.000521 0.002093 0.000764 0.001044 0.001021 0.001056 0.001672 0.001886 0.003359 0.001724 0.002319 0.011588 0.012166 0.001163 0.002293 0.047258 0.003056 0.000599 0.006455 0.008005 0.000335 0.000608 0.001429 0.000514 0.000461 0.000765 0.000426 0.000754 0.000529 0.000603 0.000908 0.000432 0.000764 0.001093 0.001179 0.001460 0.001550 0.002777 0.001051 0.001453 0.002075 0.002036 0.001404 0.001867 0.001439 0.001366 0.001669 0.001248 0.000915 0.001205 0.001493 0.001012 0.000871 0.001395 0.001636 0.000928 0.000944 0.001799 0.001502 0.001438 0.001898 0.002567 0.002989 0.003044 0.003377 0.005055 0.006012 0.004899 0.003657 0.003943 0.001990 0.003414 0.001932 0.001903 0.002569 0.002166 0.001708 0.000992 0.001146 0.001483 0.000700 0.000618 0.001021 0.001128 0.000776 0.000624 0.001745 0.001789 0.000808 0.000931 0.002000 0.001541 0.000601 0.000839 0.001104 0.000714 0.000468 0.000819 0.001043 0.000471 0.000398 0.000996 0.001074 0.000295 0.000298 0.000420 0.000480 0.000142 0.000244 0.000311 0.000167 0.000132 0.000066 0.000060 0.000035 0.000050 0.003723 0.000418 0.000026 0.009955 0.392916 0.001521 0.000634 0.536915 0.307461 0.000501 0.003436 0.096448 0.014669 0.004059 0.004473 0.012030 0.008296 0.008513 0.008580 0.010233 0.008214 0.010169 0.012255 0.009341 0.008979 0.008547 0.006349 0.005193 0.004542 0.003765 0.003945 0.004192 0.004138 0.006286 0.006519 0.005798 0.003978 0.011754 0.004414 0.011475 0.008891 0.008333 0.038580 0.020673 0.003218 0.018102 0.026818 0.008555 0.003115 0.011572 0.007174 0.003874 0.004308 0.005820 0.004434 0.003516 0.003848 0.004548 0.003628 0.006638 0.005015 0.003205 0.002598 0.002023 0.003136 0.001336 0.002927 0.001428 0.002530 0.002828 0.001339 0.002444 0.001411 0.001670 0.001878 0.001679 0.002068 0.002056 0.001979 0.002056 0.001729 0.001528 0.001939 0.002074 0.002716 0.001930 0.001513 0.001212 0.001053 0.001246 0.000919 0.001622 0.002053 0.001431 0.000933 0.001746 0.001520 0.002635 0.001950 0.002950 0.003530 0.002841 0.002701 0.001713 0.003066 0.001167 0.001370 0.000882 0.000902 0.002305 0.001026 0.000631 0.000989 0.001402 0.000932 0.000739 0.001131 0.001204 0.001148 0.001459 0.001629 0.001535 0.001771 0.001552 0.001545 0.001265 0.001513 0.001052 0.000876 0.001052 0.001004 0.000793 0.000613 0.000838 0.001062 0.000978 0.000759 0.001156 0.000934 0.000986 0.001002 0.000754 0.000981 0.000752 0.000994 0.000717 0.000768 0.001468 0.000833 0.000815 0.001633 0.002660 0.001599 0.001405 0.001439 0.001477 0.001869 0.001570 0.002562 0.003364 0.003773 0.002852 0.003706 0.011866
0.030530 0.035200 0.025124 0.023166 0.021759 0.015012 0.035022 0.017096 0.005833 0.009515 0.028849 0.007581 0.007119 0.008520 0.010206 0.006382 0.004136 0.004216 0.004992 0.003142 0.002332 0.003980 0.002194 0.001372 0.002864 0.002214 0.001853 0.001385 0.002276 0.002760 0.001662 0.001730 0.002286 0.002577 0.002146 0.002813 0.002487 0.002803 0.002287 0.003855 0.004088 0.002965 0.002459 0.003303 0.003128 0.003042 0.003494 0.001846 0.001133 0.000856 0.002037 0.036305 0.000610 0.000267 0.013373 0.024116 0.001089 0.000704 0.007445 0.013877 0.062569 0.785074 0.886489 0.857550 0.962628 0.909751 0.952370 0.848173 0.848522 0.627512 0.074183 0.067986 0.020854 0.010560 0.006950 0.002690 0.001004 0.000274 0.001169 0.071394 0.003286 0.001135 0.415985 0.929184 0.022173 0.052938 0.981789 0.792748 0.005728 0.100829 0.691248 0.021154 0.002461 0.009709 0.006592 0.002416 0.002500 0.002992 0.004673 0.005119 0.007769 0.003449 0.004872 0.008893 0.004352 0.001100 0.001745 0.005740 0.000610 0.000613 0.004607 0.000593 0.000248 0.001401 0.001291 0.000274 0.000513 0.001889 0.000431 0.000547 0.000696 0.000982 0.000669 0.000551 0.001065 0.001247 0.001075 0.001669 0.001159 0.001936 0.001353 0.001056 0.001396 0.001925 0.001401 0.001158 0.001403 0.001517 0.001199 0.001076 0.001105 0.001014 0.001444 0.001203 0.000873 0.001023 0.002524 0.001188 0.000804 0.001998 0.003142 0.001759 0.001825 0.006294 0.005392 0.003387 0.007280 0.014281 0.018198 0.016641 0.013571 0.009135 0.005855 0.007216 0.006112 0.004038 0.003159 0.003122 0.003660 0.001353 0.001411 0.002663 0.001229 0.000670 0.001460 0.001569 0.000906 0.000715 0.002148 0.002299 0.000922 0.000923 0.002220 0.001507 0.000639 0.000923 0.001697 0.000786 0.000637 0.001235 0.001106 0.000584 0.000599 0.001061 0.000855 0.000468 0.000479 0.000435 0.000433 0.000247 0.000326 0.000331 0.000233 0.000139 0.000103 0.000120 0.000073 0.000085 0.000106 0.000100 0.000072 0.000120 0.011790 0.000262 0.000108 0.013568 0.060474 0.000764 0.001761 0.072878 0.041998 0.024582 0.032455 0.107071 0.074788 0.065206 0.063565 0.068777 0.049606 0.050570 0.053513 0.041674 0.044587 0.040062 0.031219 0.025335 0.020733 0.017279 0.019230 0.022538 0.025196 0.028400 0.031670 0.021662 0.014467 0.022570 0.011417 0.016126 0.020369 0.016156 0.054202 0.027270 0.005418 0.014736 0.024982 0.013694 0.004188 0.009337 0.009168 0.006911 0.003854 0.005082 0.006424 0.005497 0.005384 0.010219 0.011686 0.014301 0.014656 0.010724 0.009876 0.007413 0.011530 0.006208 0.011300 0.007492 0.008007 0.011440 0.005812 0.008432 0.004921 0.006112 0.006706 0.008055 0.007552 0.007109 0.006421 0.006524 0.006255 0.006144 0.009822 0.015523 0.014517 0.005663 0.004746 0.001920 0.002630 0.002305 0.004292 0.009321 0.012142 0.006096 0.004337 0.005031 0.005544 0.007113 0.008792 0.011890 0.013800 0.011402 0.014331 0.008464 0.015615 0.005999 0.007995 0.003004 0.004233 0.010296 0.004391 0.001781 0.001846 0.005512 0.002665 0.001466 0.001928 0.003921 0.003423 0.003798 0.004554 0.007497 0.008596 0.008453 0.007891 0.006328 0.005335 0.004014 0.001508 0.002067 0.001408 0.001774 0.001500 0.002455 0.006463 0.004680 0.001864 0.004411 0.002431 0.003272 0.002333 0.000933 0.002290 0.001969 0.001087 0.001013 0.001885 0.003080 0.001021 0.002093 0.004316 0.006754 0.006253 0.003908 0.007991 0.006076 0.003643 0.003702 0.003184 0.006001 0.006499 0.008332 0.010315 0.024004
0.034241 0.034741 0.023150 0.014799 0.014442 0.006565 0.009253 0.007028 0.002735 0.002261 0.009111 0.006273 0.004126 0.005845 0.005794 0.004448 0.002365 0.002320 0.002891 0.001439 0.001107 0.001587 0.001250 0.000726 0.001206 0.001199 0.001004 0.000945 0.001235 0.001688 0.001095 0.001149 0.001411 0.001156 0.001018 0.001701 0.001724 0.001563 0.001675 0.002691 0.002344 0.001853 0.002293 0.002616 0.001519 0.002191 0.003266 0.001997 0.000750 0.001000 0.006390 0.008401 0.000175 0.000471 0.049740 0.003110 0.000406 0.001112 0.012548 0.031518 0.033655 0.038346 0.841048 0.923187 0.849726 0.952370 0.915838 0.946642 0.794197 0.677665 0.378938 0.135283 0.064208 0.024722 0.011564 0.002362 0.000689 0.000173 0.000200 0.006137 0.000256 0.000072 0.004559 0.037248 0.000120 0.000075 0.013915 0.008732 0.000130 0.000224 0.013936 0.000646 0.000652 0.001020 0.002342 0.003653 0.003805 0.004305 0.005797 0.007260 0.007626 0.003458 0.004148 0.003143 0.002187 0.001022 0.000917 0.000540 0.000465 0.000531 0.000504 0.000204 0.000169 0.000885 0.000428 0.000228 0.000268 0.001201 0.000374 0.000269 0.000404 0.000769 0.000312 0.000339 0.000751 0.000858 0.000535 0.001143 0.000800 0.000711 0.000670 0.000727 0.000547 0.000722 0.000750 0.000663 0.000622 0.000722 0.000699 0.000631 0.000803 0.000651 0.000788 0.000829 0.000776 0.000660 0.001469 0.000966 0.000623 0.001029 0.002659 0.001324 0.001026 0.003467 0.004031 0.002001 0.003556 0.008803 0.010991 0.009865 0.007015 0.004819 0.004209 0.003437 0.003706 0.002704 0.001383 0.001635 0.002326 0.001041 0.000794 0.001206 0.000980 0.000485 0.000693 0.000845 0.000679 0.000568 0.001166 0.001300 0.000604 0.000544 0.000841 0.000610 0.000377 0.000504 0.000701 0.000434 0.000420 0.000688 0.000551 0.000424 0.000496 0.000651 0.000484 0.000422 0.000417 0.000371 0.000253 0.000183 0.000250 0.000177 0.000102 0.000101 0.000112 0.000076 0.000032 0.000066 0.000097 0.000069 0.000035 0.000071 0.000075 0.000051 0.000065 0.000119 0.000112 0.000207 0.000341 0.001325 0.003202 0.009198 0.010188 0.029969 0.040549 0.041805 0.051519 0.054838 0.040579 0.041811 0.040081 0.034835 0.033165 0.033289 0.026184 0.023359 0.018979 0.017886 0.018052 0.020446 0.022233 0.020880 0.015088 0.012705 0.008022 0.008805 0.006605 0.007217 0.008291 0.007575 0.015376 0.005300 0.002310 0.003593 0.003644 0.002191 0.001471 0.002059 0.001534 0.001602 0.001540 0.001943 0.001780 0.002525 0.002810 0.004458 0.006065 0.008329 0.007382 0.011089 0.008238 0.006572 0.008125 0.005261 0.008472 0.006480 0.006103 0.007826 0.004794 0.006163 0.004815 0.005084 0.005980 0.006297 0.006444 0.006364 0.007367 0.007959 0.009132 0.008713 0.010441 0.010810 0.007203 0.002937 0.002606 0.001411 0.002336 0.001841 0.004310 0.011081 0.011107 0.005011 0.004114 0.003135 0.004828 0.005001 0.006943 0.013280 0.016235 0.012935 0.014070 0.011158 0.017334 0.007232 0.012699 0.002783 0.003957 0.006873 0.004444 0.001905 0.000970 0.004187 0.002682 0.001635 0.001213 0.004465 0.004201 0.003899 0.004404 0.008394 0.010353 0.007586 0.007253 0.004817 0.003042 0.002522 0.000951 0.001504 0.000788 0.001683 0.001147 0.002367 0.008394 0.006657 0.001688 0.004521 0.001942 0.002769 0.002009 0.000694 0.001474 0.001636 0.000746 0.000683 0.001487 0.002109 0.000728 0.001830 0.004228 0.004232 0.005425 0.002128 0.006720 0.004566 0.001907 0.002123 0.001854 0.003254 0.003817 0.006398 0.008129 0.020408
0.029210 0.024701 0.018361 0.016907 0.013501 0.012432 0.007808 0.004043 0.003473 0.002759 0.004961 0.003805 0.004230 0.004445 0.005602 0.004427 0.002051 0.002166 0.002053 0.001504 0.001134 0.001380 0.001220 0.000745 0.001210 0.001187 0.001127 0.000883 0.001536 0.001934 0.001094 0.001298 0.001812 0.001568 0.001429 0.003033 0.002830 0.002838 0.003376 0.005258 0.003037 0.002647 0.003724 0.003905 0.002754 0.004001 0.014076 0.063311 0.043793 0.006602 0.393958 0.732101 0.010462 0.033461 0.883552 0.196338 0.004982 0.040739 0.188971 0.478203 0.025793 0.008905 0.036951 0.876682 0.919286 0.848173 0.946642 0.913872 0.944879 0.761465 0.580003 0.442657 0.138788 0.092582 0.149556 0.040568 0.028447 0.002465 0.012952 0.330018 0.005677 0.000668 0.159231 0.064033 0.000272 0.000546 0.025940 0.000951 0.000139 0.000153 0.000845 0.000341 0.000517 0.000702 0.001332 0.002340 0.002540 0.002483 0.003666 0.004113 0.004774 0.002642 0.002694 0.002656 0.002323 0.000829 0.000763 0.001218 0.000714 0.000521 0.000725 0.000546 0.000325 0.000683 0.000609 0.000457 0.000385 0.000980 0.000461 0.000628 0.000523 0.001029 0.000689 0.000454 0.001049 0.001329 0.000934 0.001509 0.001207 0.001082 0.000752 0.000960 0.000907 0.000831 0.000901 0.001140 0.000732 0.000835 0.001107 0.000753 0.000700 0.000668 0.000812 0.000652 0.000628 0.000705 0.001038 0.000686 0.000618 0.000968 0.001489 0.001079 0.001132 0.002607 0.003516 0.002504 0.003349 0.006564 0.007536 0.006665 0.003969 0.003345 0.002506 0.002381 0.002072 0.001945 0.001374 0.001358 0.001694 0.000911 0.000808 0.001133 0.000759 0.000515 0.000776 0.001086 0.000816 0.000638 0.001680 0.003562 0.000857 0.000877 0.001312 0.000973 0.000450 0.000757 0.000898 0.000508 0.000578 0.001250 0.001024 0.000594 0.000687 0.001281 0.001140 0.000527 0.000641 0.000887 0.000630 0.000250 0.000494 0.000441 0.000196 0.000204 0.000208 0.000115 0.000067 0.000185 0.001116 0.000115 0.000093 0.000344 0.004940 0.000059 0.000113 0.001103 0.000270 0.000185 0.000303 0.000541 0.001402 0.005477 0.005897 0.008224 0.009957 0.010004 0.012371 0.013574 0.012647 0.014409 0.015911 0.014177 0.013735 0.013373 0.010962 0.009445 0.008151 0.008172 0.008429 0.009913 0.009479 0.012544 0.008588 0.008931 0.005554 0.008252 0.005413 0.009402 0.012806 0.013334 0.060149 0.021841 0.002948 0.007467 0.010431 0.003227 0.001933 0.003247 0.002127 0.002116 0.002892 0.002728 0.001931 0.002844 0.003724 0.003690 0.004130 0.006095 0.007062 0.006408 0.005295 0.003988 0.006217 0.003214 0.006814 0.003155 0.004482 0.004666 0.002423 0.003900 0.003169 0.003400 0.004104 0.004261 0.004505 0.004937 0.005447 0.005301 0.005461 0.004539 0.005122 0.004913 0.004781 0.003133 0.002171 0.001482 0.001817 0.001774 0.002359 0.004883 0.005684 0.003460 0.002590 0.003134 0.003898 0.004118 0.005071 0.008845 0.008373 0.007016 0.007496 0.006011 0.009083 0.003380 0.004940 0.002217 0.002206 0.004360 0.002304 0.001428 0.001034 0.002075 0.001834 0.001352 0.001194 0.002582 0.003099 0.002584 0.002667 0.003844 0.004444 0.003479 0.003380 0.002118 0.001883 0.001713 0.000909 0.001493 0.000828 0.001460 0.001186 0.002149 0.005934 0.003754 0.001421 0.002491 0.001426 0.001682 0.001404 0.000534 0.001068 0.001131 0.000708 0.000633 0.001095 0.002085 0.000737 0.001297 0.003081 0.003497 0.003573 0.001659 0.004381 0.002891 0.001552 0.002092 0.002137 0.004812 0.003611 0.005424 0.006245 0.016067
0.042851 0.038809 0.029526 0.021378 0.018849 0.015475 0.014663 0.006298 0.003734 0.003659 0.006421 0.003465 0.005053 0.005508 0.007257 0.005229 0.002373 0.002432 0.002310 0.001792 0.001814 0.001793 0.001336 0.000942 0.001490 0.001326 0.001402 0.001030 0.001728 0.002130 0.001376 0.001331 0.001923 0.002410 0.001936 0.003373 0.003162 0.002352 0.002962 0.004794 0.003829 0.002557 0.003951 0.006990 0.014956 0.006932 0.027790 0.171116 0.136285 0.005788 0.138504 0.742328 0.011550 0.004832 0.253173 0.101425 0.000947 0.000739 0.004380 0.020023 0.002323 0.006771 0.005010 0.057554 0.882527 0.848522 0.794197 0.944879 0.925104 0.910638 0.761377 0.735135 0.296995 0.155111 0.474084 0.160885 0.300477 0.055107 0.137452 0.975245 0.475096 0.039836 0.954400 0.984057 0.034596 0.052206 0.818911 0.070839 0.000599 0.001452 0.006211 0.000336 0.000535 0.000669 0.001082 0.002043 0.002303 0.002155 0.002845 0.002780 0.003994 0.002683 0.002971 0.002282 0.001867 0.000813 0.000881 0.004005 0.000503 0.000544 0.008283 0.002594 0.000260 0.001023 0.009560 0.000379 0.000463 0.001631 0.000956 0.000770 0.000851 0.001137 0.000866 0.000664 0.001403 0.001673 0.001516 0.002240 0.001782 0.002159 0.001510 0.001840 0.001686 0.002139 0.002166 0.002363 0.001503 0.001632 0.001507 0.001247 0.001024 0.000954 0.001391 0.000988 0.000821 0.001138 0.001707 0.000906 0.000862 0.001596 0.001954 0.001368 0.001813 0.003956 0.004813 0.003552 0.006147 0.008351 0.009696 0.008930 0.005701 0.004257 0.002669 0.003266 0.002544 0.002410 0.002106 0.001937 0.001761 0.001054 0.001115 0.001503 0.000866 0.000631 0.001116 0.001391 0.001052 0.000814 0.002154 0.003999 0.001334 0.001128 0.001739 0.001446 0.000685 0.001135 0.001218 0.000826 0.000860 0.001675 0.001542 0.000893 0.001064 0.002055 0.001848 0.000810 0.001050 0.001568 0.001063 0.000433 0.000537 0.000441 0.000375 0.000267 0.000195 0.000427 0.000150 0.000146 0.003389 0.001327 0.000114 0.000374 0.041308 0.000485 0.000109 0.001795 0.007205 0.000296 0.000304 0.001625 0.003406 0.006030 0.005701 0.011419 0.009453 0.009148 0.009999 0.012366 0.009154 0.010824 0.013434 0.010484 0.011410 0.010902 0.008853 0.007428 0.006005 0.005966 0.006370 0.006353 0.006299 0.006488 0.005495 0.006139 0.004074 0.008880 0.005160 0.010699 0.016616 0.016639 0.072154 0.035008 0.004944 0.011469 0.022298 0.006900 0.002691 0.004232 0.003943 0.003583 0.003714 0.003708 0.003090 0.004503 0.004830 0.004743 0.004264 0.006155 0.005810 0.004623 0.003797 0.003383 0.006325 0.003085 0.008231 0.003310 0.005232 0.005451 0.002501 0.004179 0.002862 0.003318 0.003722 0.004257 0.004163 0.004681 0.005030 0.004630 0.004744 0.004115 0.004858 0.005204 0.004439 0.003639 0.002524 0.002252 0.002196 0.002773 0.003137 0.006602 0.006427 0.004543 0.003079 0.004260 0.004184 0.005843 0.005501 0.008279 0.007812 0.006357 0.007391 0.005108 0.008571 0.003280 0.004230 0.002009 0.001947 0.005340 0.002266 0.001237 0.001419 0.002172 0.001582 0.001308 0.001406 0.002393 0.002473 0.002220 0.002440 0.002866 0.003365 0.003265 0.003294 0.002211 0.002502 0.002100 0.001185 0.001588 0.001136 0.001927 0.001767 0.004538 0.010615 0.006500 0.002375 0.003514 0.001958 0.002143 0.001412 0.000747 0.001392 0.001130 0.000955 0.000829 0.001346 0.002074 0.000857 0.001542 0.002895 0.004484 0.004518 0.002931 0.006473 0.005243 0.002760 0.004028 0.004071 0.007340 0.005270 0.006136 0.005523 0.014465
0.083705 0.106524 0.066920 0.034489 0.030653 0.012946 0.017574 0.014546 0.003685 0.002881 0.012625 0.008599 0.007898 0.015692 0.012537 0.009383 0.003485 0.003333 0.002639 0.001511 0.001382 0.001599 0.001073 0.000667 0.001050 0.001047 0.000944 0.000841 0.001378 0.001635 0.000978 0.000915 0.001538 0.001645 0.001227 0.002280 0.004229 0.002735 0.002762 0.006312 0.005434 0.002782 0.005931 0.010596 0.007963 0.010355 0.027713 0.048133 0.017951 0.007009 0.038266 0.032934 0.001122 0.001515 0.008429 0.000831 0.000654 0.000792 0.000811 0.001880 0.000770 0.002913 0.006199 0.012008 0.055390 0.627512 0.677665 0.761465 0.910638 0.867700 0.901060 0.731507 0.321700 0.115843 0.153661 0.075314 0.062459 0.009527 0.004738 0.375501 0.149648 0.000821 0.056408 0.876153 0.023865 0.000931 0.093611 0.115442 0.000279 0.000160 0.005335 0.000812 0.000978 0.001530 0.003268 0.005116 0.005378 0.004967 0.005700 0.005554 0.008593 0.004839 0.005683 0.003680 0.002276 0.001208 0.001348 0.000585 0.000481 0.000717 0.001393 0.000259 0.000308 0.001918 0.002120 0.000400 0.000887 0.003171 0.000960 0.000845 0.001446 0.002304 0.000933 0.001055 0.001996 0.002359 0.001147 0.003326 0.001764 0.001874 0.001898 0.001695 0.001178 0.001807 0.001965 0.001323 0.001253 0.001533 0.001254 0.000910 0.001335 0.000895 0.001210 0.001365 0.001034 0.000852 0.002019 0.001347 0.000696 0.001459 0.003251 0.001436 0.001302 0.006541 0.006570 0.003130 0.006816 0.013980 0.014697 0.013415 0.009497 0.005901 0.005073 0.004311 0.004462 0.003366 0.001787 0.002343 0.002701 0.001446 0.001012 0.002031 0.001593 0.000701 0.001128 0.001485 0.001024 0.000861 0.001780 0.001998 0.001026 0.000807 0.001204 0.000852 0.000473 0.000729 0.001125 0.000583 0.000678 0.001396 0.001273 0.000923 0.001404 0.002033 0.001167 0.001004 0.001372 0.001781 0.000898 0.000710 0.000803 0.000583 0.000466 0.000340 0.000371 0.000378 0.000286 0.000248 0.000310 0.000453 0.000192 0.000317 0.000562 0.000395 0.000217 0.000237 0.000565 0.000543 0.000620 0.002384 0.005253 0.009978 0.011064 0.027169 0.025827 0.025497 0.030255 0.036866 0.025683 0.027154 0.029853 0.024228 0.026480 0.027697 0.024027 0.023044 0.018618 0.018123 0.015978 0.014186 0.013938 0.013529 0.011973 0.011557 0.009046 0.013045 0.012223 0.013054 0.029259 0.022610 0.056879 0.027985 0.006000 0.007038 0.010947 0.004234 0.001931 0.002610 0.002247 0.002434 0.002200 0.002805 0.002785 0.003858 0.005111 0.005490 0.007120 0.006835 0.007761 0.008665 0.007961 0.007053 0.011643 0.010328 0.017405 0.011291 0.010098 0.011392 0.006784 0.008342 0.006993 0.008102 0.009185 0.011386 0.009515 0.009594 0.010460 0.010448 0.011511 0.010092 0.013694 0.014238 0.009026 0.003901 0.003954 0.002295 0.003856 0.003931 0.008399 0.019252 0.022511 0.011064 0.010485 0.006930 0.012028 0.010069 0.018556 0.024516 0.025206 0.023472 0.020741 0.016869 0.021852 0.011106 0.015741 0.004168 0.006325 0.012237 0.007481 0.002882 0.001294 0.004643 0.003762 0.002123 0.001543 0.006073 0.006333 0.004024 0.004776 0.007170 0.009281 0.009164 0.008680 0.005832 0.004437 0.003640 0.001208 0.002272 0.001308 0.003268 0.003201 0.014196 0.055588 0.037277 0.006591 0.010317 0.003747 0.005353 0.003184 0.000758 0.002401 0.002553 0.000946 0.001002 0.003253 0.003652 0.001016 0.003838 0.008491 0.010820 0.015686 0.005641 0.019207 0.011268 0.002998 0.005610 0.003062 0.006721 0.005702 0.010005 0.009882 0.022473
0.117495 0.147337 0.085142 0.034650 0.023061 0.011012 0.010058 0.009998 0.003060 0.002112 0.006981 0.007782 0.008028 0.020746 0.015328 0.016003 0.003810 0.002802 0.002352 0.001193 0.000918 0.001148 0.000903 0.000507 0.000750 0.000766 0.000689 0.000583 0.000881 0.001184 0.000751 0.000746 0.001640 0.001315 0.001006 0.002214 0.004214 0.001972 0.002841 0.005966 0.004621 0.002168 0.006033 0.016426 0.009986 0.009096 0.037972 0.095635 0.016857 0.005085 0.034524 0.025896 0.000329 0.000535 0.005334 0.000304 0.000310 0.000570 0.000523 0.000512 0.000189 0.000413 0.001290 0.003269 0.009631 0.074183 0.378938 0.580003 0.761377 0.901060 0.851111 0.880947 0.664239 0.312780 0.333596 0.111118 0.147641 0.027873 0.011339 0.396875 0.184107 0.000976 0.017468 0.262597 0.008861 0.000386 0.005869 0.005944 0.000357 0.000237 0.000660 0.000706 0.000906 0.001462 0.003693 0.004436 0.005462 0.004949 0.005330 0.004798 0.005462 0.004068 0.004137 0.003532 0.002306 0.001123 0.000994 0.000676 0.000421 0.000476 0.000801 0.000281 0.000234 0.001080 0.001129 0.000450 0.000581 0.002098 0.001086 0.000734 0.001102 0.002391 0.001155 0.000930 0.002216 0.002868 0.000882 0.002361 0.001679 0.001330 0.001460 0.001625 0.001078 0.001225 0.001396 0.001251 0.000871 0.001005 0.000957 0.000791 0.000997 0.000686 0.000960 0.000912 0.000782 0.000634 0.001263 0.001014 0.000620 0.001020 0.002382 0.001332 0.001124 0.004188 0.005236 0.003013 0.006651 0.013187 0.014037 0.014224 0.009901 0.005926 0.005047 0.003787 0.004068 0.003259 0.001498 0.001678 0.002235 0.001267 0.000836 0.001385 0.001191 0.000591 0.000786 0.001155 0.000819 0.000714 0.001517 0.001644 0.000768 0.000583 0.000837 0.000574 0.000304 0.000468 0.000600 0.000360 0.000444 0.001094 0.000842 0.000664 0.001035 0.001553 0.000972 0.000836 0.001358 0.001671 0.000911 0.000608 0.000994 0.000729 0.000550 0.000396 0.000561 0.000421 0.000306 0.000316 0.000291 0.000285 0.000147 0.000208 0.000187 0.000172 0.000181 0.000287 0.000341 0.000505 0.000809 0.002603 0.003783 0.007134 0.009379 0.016414 0.014660 0.016210 0.017179 0.020547 0.016206 0.017132 0.018410 0.017236 0.018999 0.020315 0.019167 0.019256 0.015543 0.018588 0.015602 0.013266 0.013195 0.009606 0.006949 0.007790 0.006155 0.006385 0.007263 0.008114 0.014350 0.014109 0.029032 0.014849 0.003798 0.003629 0.004960 0.002217 0.001200 0.001547 0.001323 0.001569 0.001505 0.001972 0.001836 0.002721 0.003841 0.003855 0.004882 0.005111 0.005766 0.007019 0.006628 0.006276 0.008579 0.007796 0.010576 0.010130 0.007338 0.009102 0.007005 0.007807 0.006805 0.006829 0.008745 0.009630 0.009228 0.009637 0.012746 0.013757 0.014523 0.011381 0.011066 0.010610 0.007573 0.003977 0.003380 0.002065 0.003496 0.003263 0.007789 0.015657 0.019020 0.009937 0.009760 0.006511 0.011411 0.009503 0.020315 0.033773 0.039396 0.034389 0.027216 0.020299 0.020209 0.010319 0.011566 0.003530 0.005732 0.008320 0.007187 0.003521 0.001034 0.003345 0.004374 0.002244 0.001180 0.004507 0.005518 0.003731 0.004101 0.006889 0.008680 0.006952 0.008526 0.006302 0.003666 0.003428 0.001141 0.002384 0.001184 0.002667 0.002760 0.018493 0.079389 0.078431 0.008536 0.013847 0.004117 0.006212 0.003745 0.000717 0.002146 0.003497 0.000969 0.001012 0.004061 0.004839 0.001109 0.004813 0.014475 0.013524 0.016316 0.004970 0.016242 0.014073 0.002546 0.004346 0.002470 0.006158 0.005132 0.010078 0.010092 0.022667
0.147773 0.153535 0.077946 0.028239 0.014869 0.009389 0.009680 0.008272 0.003007 0.002002 0.005872 0.006071 0.007355 0.016070 0.013088 0.014942 0.003103 0.002236 0.002226 0.001030 0.000834 0.000916 0.000887 0.000472 0.000744 0.000684 0.000603 0.000531 0.000810 0.001117 0.000705 0.000746 0.001731 0.001415 0.001082 0.002555 0.004776 0.002032 0.002760 0.004943 0.005755 0.002272 0.006437 0.041306 0.033337 0.013821 0.076993 0.333248 0.086739 0.014374 0.119377 0.172795 0.001628 0.002030 0.027235 0.002205 0.000514 0.000875 0.000618 0.001102 0.000249 0.000469 0.001220 0.005723 0.024366 0.067986 0.135283 0.442657 0.735135 0.731507 0.880947 0.850118 0.879546 0.748266 0.739840 0.455674 0.465892 0.124669 0.064570 0.773068 0.421002 0.003650 0.056561 0.352041 0.011313 0.000552 0.006194 0.002992 0.000448 0.000317 0.000614 0.000639 0.001077 0.001266 0.003104 0.003961 0.004253 0.003820 0.003794 0.003440 0.003747 0.002780 0.002733 0.002495 0.001810 0.000921 0.000758 0.000660 0.000502 0.000440 0.000749 0.000422 0.000305 0.001229 0.002812 0.000646 0.000789 0.003257 0.002588 0.001205 0.001469 0.003652 0.001998 0.001599 0.002649 0.003012 0.001072 0.002811 0.001925 0.001490 0.001560 0.001906 0.001380 0.001157 0.001251 0.001475 0.000821 0.000867 0.000893 0.000768 0.000834 0.000594 0.000833 0.000702 0.000595 0.000515 0.000989 0.000780 0.000521 0.000884 0.001573 0.001018 0.000927 0.003138 0.003798 0.002569 0.005673 0.011446 0.012397 0.012326 0.007365 0.005115 0.003709 0.003100 0.003121 0.002730 0.001458 0.001537 0.001708 0.001105 0.000832 0.001169 0.000966 0.000556 0.000839 0.001141 0.000865 0.000720 0.001565 0.001693 0.000781 0.000588 0.000738 0.000479 0.000250 0.000387 0.000417 0.000309 0.000395 0.000940 0.000716 0.000689 0.000910 0.001511 0.000937 0.000835 0.001409 0.001615 0.001123 0.000679 0.000973 0.000827 0.000929 0.000639 0.000635 0.000720 0.000462 0.000423 0.000578 0.000431 0.000189 0.000210 0.000364 0.000164 0.000187 0.000254 0.000308 0.000388 0.000565 0.001698 0.002542 0.004457 0.005623 0.007726 0.007029 0.008253 0.008255 0.009698 0.007875 0.009953 0.011788 0.010393 0.011227 0.012562 0.011386 0.012067 0.009748 0.010652 0.009214 0.007446 0.009614 0.007084 0.005004 0.006174 0.004807 0.005651 0.005453 0.007814 0.011577 0.011292 0.031947 0.018487 0.003906 0.003864 0.005879 0.002629 0.001130 0.001518 0.001568 0.001974 0.001429 0.002017 0.001873 0.002676 0.003999 0.004219 0.004186 0.005012 0.005417 0.005823 0.005588 0.005176 0.007318 0.005349 0.007056 0.006512 0.005507 0.007361 0.005344 0.007281 0.005584 0.006012 0.006914 0.007708 0.007142 0.007921 0.008652 0.011320 0.009415 0.007423 0.007420 0.006287 0.005006 0.003420 0.002705 0.001907 0.003305 0.003168 0.005930 0.011073 0.014564 0.010004 0.009265 0.007440 0.011706 0.009865 0.019139 0.036108 0.040773 0.026355 0.024948 0.014156 0.017236 0.007989 0.008173 0.003000 0.004345 0.006779 0.005875 0.003403 0.001196 0.003246 0.004440 0.002495 0.001171 0.003598 0.004997 0.002994 0.003185 0.004683 0.006289 0.004666 0.005131 0.003893 0.003239 0.002560 0.000988 0.001879 0.000968 0.002287 0.002398 0.015529 0.055734 0.051817 0.006234 0.008771 0.003694 0.004527 0.002703 0.000650 0.001927 0.002938 0.000982 0.001182 0.004472 0.006817 0.001349 0.006053 0.016970 0.013493 0.011755 0.004281 0.009566 0.013920 0.002191 0.003763 0.002059 0.005548 0.004975 0.008265 0.008152 0.020158
0.175007 0.169604 0.115212 0.045808 0.025157 0.011369 0.014886 0.014686 0.004894 0.003227 0.009738 0.008451 0.009419 0.026669 0.022531 0.024315 0.004797 0.002844 0.003108 0.001432 0.001136 0.001089 0.001213 0.000684 0.001258 0.000954 0.000831 0.000847 0.001375 0.001975 0.001170 0.001249 0.003561 0.002433 0.001610 0.003547 0.007793 0.003253 0.005341 0.015554 0.022217 0.007532 0.017755 0.099469 0.058113 0.026619 0.089198 0.273191 0.060732 0.019810 0.083754 0.091478 0.002732 0.003434 0.020787 0.003205 0.000816 0.001123 0.000991 0.001319 0.000458 0.000791 0.001690 0.004320 0.008441 0.020854 0.064208 0.138788 0.296995 0.321700 0.664239 0.879546 0.754700 0.813157 0.737757 0.423773 0.300845 0.069516 0.048894 0.524871 0.512250 0.010652 0.040440 0.402518 0.036679 0.001515 0.009255 0.011231 0.000723 0.000456 0.001023 0.001006 0.001224 0.001367 0.002983 0.003156 0.003491 0.003447 0.003302 0.003138 0.003061 0.002983 0.003085 0.002318 0.001726 0.001105 0.000923 0.000699 0.000702 0.000885 0.001895 0.000821 0.000714 0.003807 0.009674 0.001226 0.001374 0.008647 0.005600 0.001304 0.002496 0.007810 0.003060 0.002180 0.004541 0.005591 0.001870 0.005562 0.003186 0.002427 0.002663 0.002286 0.001755 0.001725 0.001650 0.001738 0.001332 0.001314 0.001278 0.001174 0.001085 0.000726 0.001136 0.000878 0.000682 0.000632 0.001668 0.000987 0.000550 0.001279 0.003057 0.001499 0.001047 0.004808 0.005024 0.003291 0.006540 0.014316 0.017051 0.016492 0.010980 0.007362 0.005128 0.004168 0.004186 0.003752 0.001626 0.001808 0.002204 0.001215 0.000937 0.001654 0.001269 0.000614 0.001144 0.001689 0.001028 0.000835 0.001995 0.002001 0.000855 0.000684 0.000993 0.000689 0.000316 0.000586 0.000610 0.000420 0.000615 0.001650 0.000954 0.000971 0.001643 0.002452 0.001423 0.001570 0.002756 0.002270 0.001768 0.001362 0.001667 0.001235 0.002405 0.001291 0.000872 0.001547 0.001510 0.000809 0.000714 0.001237 0.000419 0.000322 0.000760 0.000386 0.000274 0.000439 0.000758 0.000666 0.000667 0.002183 0.003361 0.003956 0.003572 0.005186 0.005105 0.006399 0.007094 0.010339 0.009364 0.012417 0.016258 0.014830 0.019425 0.020384 0.018734 0.019233 0.016588 0.018702 0.014491 0.012082 0.017381 0.010936 0.008039 0.008787 0.008680 0.010115 0.010131 0.015747 0.019339 0.017648 0.033918 0.026041 0.006166 0.005691 0.008268 0.003875 0.001727 0.002183 0.002152 0.002685 0.001866 0.002455 0.002407 0.003524 0.005378 0.006377 0.006576 0.007774 0.009149 0.010245 0.009356 0.008533 0.009414 0.008264 0.008338 0.009827 0.008031 0.011359 0.008848 0.011395 0.008299 0.008988 0.009679 0.010273 0.010416 0.012387 0.013177 0.016326 0.017006 0.013869 0.016618 0.013526 0.009671 0.006684 0.004542 0.002379 0.004096 0.003862 0.009056 0.018369 0.022391 0.013908 0.014765 0.010326 0.018417 0.014811 0.036524 0.058760 0.073973 0.051655 0.049377 0.026197 0.029197 0.014682 0.012848 0.003999 0.005989 0.008482 0.007599 0.004559 0.001524 0.004400 0.005297 0.003242 0.001472 0.004676 0.006017 0.004578 0.005214 0.008022 0.011043 0.008123 0.009173 0.007134 0.005096 0.004567 0.001324 0.002418 0.001175 0.003481 0.002693 0.015582 0.048248 0.058659 0.007937 0.012995 0.006550 0.008599 0.004985 0.001035 0.004616 0.007722 0.001667 0.002318 0.012035 0.016351 0.002487 0.019527 0.043990 0.022432 0.019414 0.006706 0.011473 0.012273 0.002249 0.004401 0.002424 0.006212 0.006357 0.013691 0.011940 0.025428
0.080807 0.067376 0.037788 0.021220 0.018815 0.007799 0.011323 0.009957 0.003583 0.002129 0.006899 0.007106 0.004715 0.008414 0.006505 0.005962 0.002369 0.001820 0.001625 0.000933 0.000901 0.000738 0.000764 0.000493 0.000742 0.000634 0.000506 0.000605 0.000806 0.000956 0.000740 0.000919 0.001801 0.001260 0.000963 0.002070 0.003862 0.002000 0.003102 0.011476 0.017206 0.004436 0.012556 0.135304 0.063464 0.026763 0.097837 0.261086 0.046973 0.013111 0.056368 0.055657 0.002280 0.002435 0.017190 0.002272 0.000805 0.001077 0.000906 0.001258 0.000652 0.001145 0.001976 0.002600 0.003920 0.010560 0.024722 0.092582 0.155111 0.115843 0.312780 0.748266 0.813157 0.736963 0.820287 0.615344 0.269803 0.035701 0.017053 0.371961 0.295947 0.005939 0.013626 0.143921 0.010539 0.000869 0.002864 0.004090 0.000509 0.000282 0.000754 0.000792 0.000897 0.000999 0.001772 0.001579 0.001424 0.001426 0.001416 0.001348 0.001293 0.001046 0.001091 0.000861 0.000713 0.000498 0.000447 0.000412 0.000425 0.000584 0.001116 0.000566 0.000407 0.001813 0.003780 0.000613 0.000680 0.007857 0.004198 0.000841 0.001935 0.013512 0.002851 0.001622 0.004389 0.012026 0.002614 0.008000 0.003676 0.002487 0.002973 0.002077 0.001122 0.001301 0.001471 0.001220 0.000960 0.001085 0.001042 0.000869 0.000865 0.000578 0.000745 0.000731 0.000599 0.000528 0.001758 0.000930 0.000461 0.000947 0.002656 0.001133 0.000715 0.003007 0.005166 0.002594 0.005971 0.015308 0.022582 0.024943 0.014836 0.010219 0.007331 0.004404 0.004876 0.004486 0.001499 0.001755 0.002289 0.001186 0.000818 0.001459 0.001134 0.000571 0.000954 0.001165 0.000846 0.000744 0.001391 0.001205 0.000661 0.000547 0.000766 0.000468 0.000269 0.000498 0.000555 0.000361 0.000595 0.001483 0.000852 0.000997 0.002079 0.003353 0.001137 0.001712 0.003367 0.002670 0.001393 0.001455 0.002309 0.001168 0.001485 0.000870 0.000995 0.000766 0.000658 0.000632 0.000592 0.000698 0.000362 0.000382 0.000569 0.000547 0.000318 0.000585 0.000885 0.000735 0.000887 0.001825 0.003080 0.002721 0.002569 0.003851 0.004684 0.005547 0.007202 0.010680 0.010937 0.013436 0.015782 0.014659 0.020253 0.019358 0.020419 0.017278 0.016530 0.015974 0.015533 0.012462 0.014470 0.010651 0.009409 0.010308 0.008368 0.008431 0.010864 0.010686 0.013839 0.013044 0.014987 0.009122 0.003283 0.003320 0.003805 0.001785 0.001135 0.001620 0.001338 0.001353 0.001322 0.002119 0.001998 0.003141 0.005260 0.006460 0.007642 0.007189 0.009067 0.009939 0.008944 0.008401 0.007704 0.006483 0.005961 0.007402 0.007062 0.009895 0.008657 0.010149 0.008873 0.009592 0.009490 0.009714 0.010327 0.010498 0.011102 0.012534 0.012450 0.010453 0.012399 0.010892 0.009046 0.005220 0.003471 0.001791 0.003086 0.002600 0.007003 0.013399 0.018201 0.012927 0.013254 0.008061 0.015489 0.009733 0.020079 0.033700 0.040514 0.033119 0.029605 0.020902 0.019231 0.011094 0.013354 0.003420 0.006621 0.007001 0.006912 0.004494 0.001145 0.003436 0.005434 0.002845 0.001267 0.004800 0.007512 0.005105 0.004300 0.009516 0.011416 0.007512 0.007911 0.006901 0.004611 0.004118 0.001152 0.002050 0.001078 0.003210 0.002395 0.011728 0.041221 0.037918 0.005588 0.011267 0.007065 0.006657 0.003448 0.000889 0.003504 0.006816 0.001258 0.001808 0.009204 0.008862 0.001769 0.012691 0.033664 0.016058 0.017589 0.005241 0.011517 0.011958 0.001717 0.003927 0.002411 0.006399 0.006736 0.012738 0.012383 0.021161
0.063580 0.053889 0.028519 0.016644 0.015193 0.007053 0.008248 0.007083 0.003322 0.001731 0.004854 0.005487 0.003786 0.005575 0.004618 0.004545 0.002080 0.001466 0.001373 0.000874 0.000769 0.000657 0.000610 0.000399 0.000506 0.000487 0.000411 0.000472 0.000579 0.000675 0.000606 0.000738 0.001249 0.000882 0.000694 0.001257 0.001641 0.000840 0.001321 0.006014 0.025265 0.003436 0.014448 0.265881 0.170434 0.042105 0.144049 0.462675 0.078987 0.007400 0.049859 0.089060 0.001068 0.000945 0.006189 0.001325 0.000349 0.000441 0.000360 0.000567 0.000378 0.000602 0.000728 0.001180 0.003877 0.006950 0.011564 0.149556 0.474084 0.153661 0.333596 0.739840 0.737757 0.820287 0.828598 0.876422 0.755109 0.145727 0.089125 0.774186 0.696663 0.012021 0.032681 0.393365 0.023018 0.000925 0.002508 0.001926 0.000279 0.000230 0.000477 0.000572 0.000655 0.000904 0.001332 0.001054 0.000808 0.000784 0.000834 0.000925 0.000892 0.000766 0.000780 0.000680 0.000544 0.000316 0.000284 0.000238 0.000238 0.000208 0.000326 0.000215 0.000165 0.000549 0.005244 0.000474 0.000285 0.006778 0.019488 0.000675 0.001441 0.042026 0.006127 0.001078 0.003594 0.013483 0.002539 0.009452 0.003631 0.002419 0.002896 0.002147 0.001112 0.001396 0.001694 0.001323 0.000998 0.001391 0.001201 0.000953 0.000977 0.000617 0.000866 0.000718 0.000618 0.000506 0.001297 0.000809 0.000397 0.000736 0.001728 0.001043 0.000704 0.002830 0.004541 0.002604 0.006184 0.011562 0.016462 0.013005 0.010468 0.007443 0.004861 0.003858 0.003892 0.003561 0.001378 0.001643 0.002087 0.001067 0.000668 0.001221 0.001123 0.000550 0.000760 0.000912 0.000710 0.000622 0.001030 0.000844 0.000508 0.000466 0.000688 0.000497 0.000300 0.000511 0.000536 0.000354 0.000558 0.000854 0.000572 0.000747 0.001254 0.001507 0.000816 0.001150 0.001580 0.001579 0.000939 0.001157 0.001804 0.000901 0.000900 0.000870 0.001007 0.000685 0.000410 0.000527 0.000452 0.000392 0.000229 0.000255 0.000315 0.000273 0.000240 0.000560 0.000756 0.000526 0.000736 0.001197 0.001811 0.001924 0.001875 0.002561 0.003152 0.003992 0.004771 0.006795 0.006360 0.007881 0.008026 0.007852 0.008945 0.009870 0.010824 0.010621 0.011191 0.010786 0.011587 0.008993 0.010143 0.009687 0.007856 0.009335 0.008170 0.008376 0.009426 0.009161 0.010743 0.010499 0.012206 0.006985 0.003092 0.002698 0.004016 0.001764 0.001245 0.001782 0.001517 0.001241 0.001483 0.002482 0.001896 0.003083 0.007238 0.005788 0.006563 0.006963 0.009525 0.009156 0.008458 0.006666 0.006420 0.004861 0.004931 0.006230 0.006383 0.009391 0.007163 0.010160 0.008313 0.008930 0.009165 0.008872 0.008889 0.008336 0.009711 0.011197 0.011232 0.008183 0.010006 0.007481 0.006309 0.003584 0.002296 0.001364 0.002230 0.001756 0.005057 0.009536 0.013021 0.010023 0.009942 0.006992 0.011784 0.008879 0.016009 0.036785 0.037186 0.022456 0.021505 0.015282 0.015512 0.009763 0.014349 0.003342 0.006672 0.007392 0.006565 0.003720 0.001122 0.003393 0.004872 0.002394 0.001137 0.004337 0.006024 0.004762 0.004613 0.009524 0.011312 0.007375 0.006528 0.005409 0.003645 0.003209 0.000846 0.001746 0.000829 0.002565 0.002207 0.010100 0.029530 0.028966 0.004989 0.012712 0.008054 0.006870 0.003175 0.000768 0.002964 0.005082 0.000991 0.001382 0.009677 0.012048 0.001762 0.009501 0.043290 0.022071 0.012527 0.003947 0.007004 0.009423 0.001520 0.003332 0.001979 0.005362 0.005782 0.010215 0.012380 0.020681
0.061737 0.058129 0.040850 0.031788 0.029812 0.012976 0.017105 0.014897 0.007329 0.003228 0.010690 0.010493 0.006859 0.010172 0.007785 0.006808 0.003594 0.002312 0.001976 0.001389 0.001029 0.000840 0.000851 0.000659 0.000655 0.000576 0.000514 0.000674 0.000887 0.000876 0.000759 0.001262 0.001857 0.000884 0.000795 0.001332 0.002865 0.001363 0.001269 0.032001 0.275308 0.024536 0.041446 0.772788 0.600726 0.102957 0.227042 0.485339 0.112403 0.006482 0.026316 0.072111 0.001296 0.000588 0.002040 0.000779 0.000220 0.000173 0.000152 0.000350 0.000262 0.000581 0.000422 0.000660 0.001244 0.002690 0.002362 0.040568 0.160885 0.075314 0.111118 0.455674 0.423773 0.615344 0.876422 0.912269 0.930598 0.494835 0.258707 0.790545 0.494106 0.005907 0.004638 0.144061 0.010083 0.000398 0.000422 0.000597 0.000230 0.000168 0.000363 0.000499 0.000563 0.000795 0.001211 0.001130 0.000792 0.000682 0.000716 0.000749 0.000811 0.000725 0.000670 0.000578 0.000459 0.000249 0.000213 0.000180 0.000121 0.000132 0.000299 0.000079 0.000079 0.000515 0.004619 0.000343 0.000322 0.012675 0.074015 0.000921 0.002413 0.132408 0.034899 0.002188 0.012802 0.060067 0.009933 0.048702 0.011718 0.006085 0.009322 0.006224 0.002190 0.002301 0.002866 0.002144 0.001592 0.001912 0.001592 0.001450 0.001423 0.000904 0.001170 0.001013 0.000852 0.000687 0.001850 0.001140 0.000568 0.001120 0.002871 0.001472 0.001064 0.004625 0.006833 0.003774 0.006701 0.013712 0.020619 0.018729 0.015454 0.011803 0.007005 0.006028 0.004810 0.004210 0.001844 0.002359 0.002877 0.001397 0.001001 0.001950 0.001688 0.000651 0.001001 0.001065 0.000764 0.000659 0.001105 0.000847 0.000530 0.000584 0.000806 0.000641 0.000417 0.000993 0.000817 0.000515 0.001033 0.001605 0.001021 0.001508 0.002193 0.002189 0.001296 0.002456 0.002444 0.002065 0.001209 0.001383 0.002312 0.001138 0.000868 0.000800 0.000943 0.000830 0.000306 0.000324 0.000326 0.000216 0.000159 0.000185 0.000204 0.000222 0.000150 0.000429 0.000630 0.000454 0.000627 0.001128 0.001654 0.001742 0.001749 0.002726 0.003042 0.004131 0.004997 0.006814 0.006800 0.008560 0.009626 0.009692 0.012825 0.014771 0.016037 0.015937 0.019655 0.017824 0.020698 0.014835 0.019882 0.016154 0.015338 0.015213 0.013929 0.014595 0.015730 0.017889 0.023692 0.020148 0.029265 0.018092 0.005971 0.004719 0.007888 0.003975 0.002121 0.003045 0.002687 0.002086 0.002190 0.003845 0.002642 0.003675 0.006899 0.007968 0.009554 0.009877 0.016369 0.015696 0.013743 0.011430 0.012316 0.007866 0.007561 0.008540 0.009231 0.012786 0.009836 0.013535 0.010133 0.011451 0.012281 0.011706 0.012032 0.012674 0.015465 0.016894 0.022736 0.017165 0.018531 0.015344 0.012424 0.006565 0.004919 0.002433 0.004027 0.003182 0.007093 0.015096 0.020019 0.015132 0.013444 0.011367 0.018553 0.016847 0.038370 0.073227 0.070357 0.037220 0.035735 0.023382 0.024424 0.013953 0.025009 0.005753 0.011616 0.009759 0.008521 0.005809 0.001804 0.005321 0.006409 0.004479 0.001951 0.006905 0.009633 0.010011 0.009797 0.026859 0.023087 0.013796 0.012969 0.012064 0.008394 0.006845 0.001393 0.003342 0.001415 0.004114 0.002901 0.012756 0.028835 0.022380 0.006356 0.018160 0.014612 0.014449 0.007144 0.001505 0.008158 0.014726 0.001606 0.002322 0.021484 0.018541 0.002431 0.014611 0.048449 0.024786 0.017204 0.006366 0.010633 0.009264 0.002039 0.004680 0.002928 0.009003 0.010534 0.020203 0.023751 0.033559
0.048343 0.043509 0.035749 0.029859 0.033416 0.014243 0.013300 0.013213 0.010653 0.003876 0.008522 0.009543 0.007631 0.009963 0.006364 0.006414 0.004241 0.002238 0.001763 0.001532 0.000994 0.000744 0.000731 0.000629 0.000585 0.000498 0.000651 0.000840 0.001009 0.000890 0.000814 0.001032 0.001497 0.000687 0.000645 0.000879 0.001475 0.001592 0.000530 0.007937 0.223932 0.082704 0.028278 0.673898 0.942648 0.462316 0.481575 0.920232 0.881854 0.048259 0.103710 0.664850 0.028480 0.000346 0.001756 0.001539 0.000076 0.000092 0.000085 0.000178 0.000185 0.000430 0.000262 0.000231 0.000867 0.001004 0.000689 0.028447 0.300477 0.062459 0.147641 0.465892 0.300845 0.269803 0.755109 0.930598 0.978838 0.917590 0.798262 0.976753 0.894169 0.073040 0.010103 0.012894 0.004656 0.000264 0.000082 0.000051 0.000089 0.000084 0.000194 0.000315 0.000377 0.000564 0.000767 0.000725 0.000614 0.000510 0.000568 0.000565 0.000566 0.000556 0.000591 0.000457 0.000343 0.000186 0.000169 0.000128 0.000078 0.000067 0.000113 0.000056 0.000027 0.000082 0.009030 0.001091 0.000070 0.004691 0.173595 0.000993 0.000392 0.060160 0.026937 0.000368 0.000830 0.006556 0.004517 0.041228 0.013743 0.011888 0.015685 0.010024 0.003050 0.004714 0.003476 0.002560 0.002823 0.003693 0.002157 0.001893 0.002260 0.001253 0.001528 0.001587 0.001174 0.000862 0.002156 0.001533 0.000594 0.001332 0.002773 0.001684 0.001118 0.004227 0.005576 0.002902 0.005125 0.008904 0.011604 0.010958 0.008933 0.006458 0.005230 0.005764 0.003723 0.003152 0.002029 0.002859 0.002723 0.001584 0.001195 0.002165 0.001414 0.000691 0.001123 0.000970 0.000846 0.000907 0.001647 0.000981 0.000726 0.000791 0.000833 0.000778 0.000537 0.000886 0.000786 0.000626 0.001129 0.001416 0.000978 0.001351 0.002007 0.001726 0.001032 0.001870 0.001713 0.001370 0.000726 0.000925 0.002140 0.014851 0.001772 0.000613 0.013288 0.056501 0.000280 0.000194 0.008659 0.001337 0.000085 0.000071 0.000185 0.000118 0.000159 0.000356 0.000506 0.000448 0.000552 0.000866 0.001218 0.001273 0.001396 0.001964 0.002138 0.002644 0.003226 0.004068 0.004005 0.005101 0.005853 0.005255 0.006856 0.007264 0.007698 0.006682 0.007003 0.007371 0.009095 0.008508 0.011563 0.010293 0.008715 0.010488 0.009679 0.013793 0.014471 0.019179 0.024878 0.024430 0.032729 0.022468 0.008526 0.005989 0.011294 0.005734 0.002506 0.004791 0.005079 0.002417 0.002199 0.005143 0.003385 0.003818 0.007959 0.010137 0.009643 0.010434 0.017153 0.017696 0.012632 0.010546 0.010030 0.006991 0.007144 0.006749 0.008890 0.012169 0.007166 0.011864 0.007541 0.008299 0.007828 0.008072 0.007653 0.007089 0.007755 0.009310 0.011133 0.007915 0.009983 0.007793 0.007901 0.004489 0.003001 0.001971 0.003551 0.003260 0.006012 0.010045 0.012527 0.013617 0.009448 0.008834 0.015073 0.017190 0.023262 0.038774 0.032729 0.019451 0.014687 0.010238 0.010757 0.006259 0.007691 0.003014 0.006266 0.005892 0.005321 0.003191 0.001351 0.003325 0.003298 0.002232 0.001441 0.004244 0.004192 0.004558 0.004766 0.008446 0.009196 0.009059 0.008270 0.007459 0.006152 0.005216 0.001308 0.003247 0.001460 0.005216 0.003144 0.012424 0.019342 0.015455 0.005696 0.013660 0.014561 0.013357 0.005149 0.001750 0.008461 0.008829 0.001138 0.002134 0.011663 0.007501 0.001642 0.007377 0.020476 0.018444 0.017731 0.006870 0.006605 0.007183 0.002152 0.005107 0.002982 0.011302 0.013688 0.017919 0.018225 0.027405
0.030923 0.025866 0.021988 0.026344 0.027963 0.020662 0.016207 0.013164 0.017159 0.006983 0.008982 0.007254 0.007311 0.007839 0.006679 0.005908 0.004101 0.002382 0.002310 0.002554 0.001659 0.001080 0.001193 0.001389 0.001016 0.000779 0.001123 0.001428 0.001823 0.001431 0.001346 0.001899 0.001856 0.001089 0.001480 0.001339 0.001931 0.005287 0.000998 0.004420 0.193340 0.143510 0.012062 0.260129 0.864722 0.250642 0.072907 0.315351 0.654696 0.010534 0.004114 0.108812 0.010305 0.000096 0.000113 0.000502 0.000097 0.000033 0.000023 0.000096 0.000088 0.000473 0.000146 0.000152 0.000599 0.000274 0.000173 0.002465 0.055107 0.009527 0.027873 0.124669 0.069516 0.035701 0.145727 0.494835 0.917590 0.923721 0.941853 0.852320 0.847490 0.840038 0.022304 0.004005 0.002999 0.001373 0.000365 0.000016 0.000023 0.000090 0.000147 0.000289 0.000377 0.000414 0.000527 0.000578 0.000480 0.000432 0.000452 0.000425 0.000427 0.000427 0.000505 0.000418 0.000368 0.000135 0.000098 0.000035 0.000029 0.000027 0.000211 0.001789 0.000055 0.000374 0.376846 0.204696 0.001835 0.090945 0.959313 0.153869 0.004555 0.276227 0.338840 0.002162 0.000976 0.008520 0.018915 0.062502 0.027426 0.048307 0.042021 0.018887 0.008472 0.019091 0.013030 0.007891 0.007787 0.014062 0.007404 0.004738 0.005072 0.003489 0.004143 0.003288 0.002450 0.002444 0.004957 0.003197 0.001811 0.002472 0.004520 0.003722 0.002106 0.004639 0.007335 0.005470 0.005231 0.008236 0.010548 0.008581 0.006741 0.005922 0.004662 0.006824 0.003754 0.003096 0.002957 0.003485 0.002957 0.002171 0.001936 0.002106 0.001946 0.001156 0.002058 0.001335 0.001175 0.001351 0.002196 0.001346 0.001206 0.001679 0.001092 0.001043 0.000888 0.001615 0.001172 0.001081 0.001849 0.002683 0.002455 0.001879 0.002047 0.002323 0.001498 0.001389 0.001253 0.001229 0.001954 0.000377 0.002268 0.121076 0.030850 0.000686 0.053443 0.616691 0.004635 0.000610 0.105762 0.050382 0.000128 0.000073 0.001972 0.000114 0.000118 0.000225 0.000402 0.000585 0.000583 0.000830 0.001063 0.001380 0.001385 0.001810 0.001941 0.002331 0.002964 0.003686 0.003765 0.004590 0.005701 0.004620 0.005861 0.005886 0.006130 0.005360 0.006065 0.006032 0.007454 0.007143 0.009218 0.011685 0.011371 0.016091 0.012837 0.022456 0.017934 0.038248 0.033604 0.030231 0.054217 0.033725 0.012142 0.012515 0.022912 0.010858 0.005517 0.012941 0.011962 0.004942 0.005099 0.013424 0.007662 0.006248 0.011393 0.015630 0.012756 0.016366 0.021178 0.018252 0.011063 0.010086 0.011552 0.005998 0.009322 0.006065 0.010665 0.010885 0.005807 0.009216 0.005703 0.006643 0.006688 0.005972 0.005939 0.005790 0.005680 0.006159 0.006076 0.006100 0.006667 0.006196 0.006984 0.005329 0.003003 0.002635 0.003531 0.004337 0.004586 0.006780 0.007072 0.010629 0.007426 0.010054 0.014400 0.025351 0.018564 0.029849 0.018767 0.012766 0.009216 0.007170 0.009185 0.004542 0.006285 0.003156 0.005292 0.005143 0.003912 0.003203 0.002092 0.002988 0.002794 0.002660 0.002268 0.003585 0.003708 0.005115 0.005831 0.007919 0.008736 0.009047 0.008830 0.007865 0.008597 0.006628 0.002519 0.004476 0.002821 0.005810 0.003843 0.008546 0.014852 0.012361 0.008277 0.013318 0.031152 0.015044 0.006826 0.006743 0.025591 0.014214 0.002850 0.005413 0.019324 0.012492 0.003842 0.009956 0.021615 0.022461 0.018239 0.009762 0.008552 0.009246 0.004027 0.008050 0.007340 0.022006 0.022976 0.021740 0.022377 0.030394
0.022116 0.015699 0.012608 0.015931 0.018043 0.018359 0.015612 0.008298 0.013349 0.009242 0.011376 0.007549 0.007873 0.006944 0.006073 0.006613 0.005129 0.002661 0.003170 0.004406 0.002421 0.001653 0.001847 0.002339 0.001971 0.001185 0.001618 0.002140 0.003579 0.002003 0.001538 0.002293 0.002601 0.001472 0.001823 0.002730 0.002126 0.004714 0.001529 0.002842 0.066927 0.115857 0.007294 0.134959 0.788749 0.397557 0.116230 0.657668 0.967773 0.133854 0.119956 0.931252 0.564275 0.001576 0.008559 0.103406 0.000468 0.000012 0.000015 0.000100 0.000065 0.000285 0.000085 0.000127 0.010550 0.001169 0.000200 0.012952 0.137452 0.004738 0.011339 0.064570 0.048894 0.017053 0.089125 0.258707 0.798262 0.941853 0.956755 0.947791 0.845071 0.947108 0.935117 0.012709 0.001676 0.000855 0.001281 0.000025 0.000005 0.000020 0.000124 0.000236 0.000397 0.000485 0.000501 0.000537 0.000478 0.000463 0.000509 0.000389 0.000360 0.000346 0.000421 0.000383 0.000450 0.000074 0.000050 0.000047 0.000029 0.000021 0.000134 0.008592 0.000034 0.000019 0.021642 0.085697 0.000094 0.000840 0.278663 0.014374 0.000125 0.004362 0.037342 0.000297 0.000154 0.000725 0.003385 0.027042 0.020562 0.047075 0.024751 0.019396 0.013703 0.024199 0.011818 0.015753 0.009933 0.020758 0.011636 0.006985 0.005355 0.004858 0.006394 0.002751 0.002253 0.003369 0.003207 0.002005 0.001997 0.003054 0.002186 0.002662 0.002384 0.003372 0.003524 0.003695 0.003654 0.004261 0.004770 0.004148 0.003115 0.002945 0.002108 0.004987 0.002216 0.001683 0.002095 0.002410 0.001752 0.001483 0.002256 0.001836 0.001067 0.001015 0.002839 0.001502 0.001206 0.001518 0.003830 0.001421 0.001237 0.002843 0.001955 0.001190 0.001068 0.002517 0.001419 0.001126 0.002050 0.002438 0.001534 0.001392 0.001296 0.001701 0.001229 0.000839 0.000842 0.000680 0.000884 0.000218 0.002167 0.167809 0.016706 0.002461 0.310583 0.826195 0.007022 0.011240 0.809933 0.207789 0.000394 0.002066 0.057943 0.000151 0.000032 0.000174 0.000185 0.000421 0.000451 0.001014 0.001015 0.001233 0.001236 0.001753 0.001628 0.001769 0.002035 0.002395 0.002191 0.002701 0.002959 0.002667 0.003071 0.003165 0.003304 0.002977 0.003272 0.003357 0.004290 0.003979 0.004802 0.007312 0.006949 0.009242 0.007246 0.016817 0.009410 0.025878 0.019713 0.020916 0.042788 0.052256 0.014553 0.017040 0.059846 0.051455 0.011826 0.031682 0.071492 0.015952 0.008612 0.027247 0.021146 0.008711 0.011894 0.020059 0.013395 0.021138 0.018614 0.015843 0.007337 0.006463 0.009210 0.003646 0.008037 0.003830 0.010367 0.007890 0.003466 0.006209 0.003887 0.004956 0.004237 0.003676 0.004148 0.003772 0.003714 0.003754 0.003557 0.003074 0.003750 0.003623 0.004438 0.003797 0.001898 0.002632 0.002315 0.004053 0.002668 0.004500 0.004106 0.005190 0.002911 0.006187 0.006769 0.018125 0.008140 0.010920 0.008761 0.005517 0.003757 0.002970 0.003602 0.002004 0.002366 0.001555 0.002201 0.003600 0.002276 0.001509 0.002215 0.002424 0.001539 0.001488 0.001911 0.002486 0.002202 0.002973 0.003055 0.003338 0.003622 0.003677 0.004129 0.003384 0.004369 0.003623 0.002298 0.005055 0.003215 0.005603 0.002945 0.004956 0.005640 0.004930 0.005207 0.006323 0.014719 0.007834 0.004044 0.005901 0.014948 0.004824 0.002139 0.003604 0.005118 0.005095 0.002694 0.003475 0.005436 0.010184 0.007347 0.005003 0.003797 0.005215 0.003367 0.005709 0.006932 0.015711 0.016230 0.013566 0.011753 0.021238
0.027802 0.019569 0.010853 0.012706 0.012499 0.010726 0.008423 0.006148 0.008715 0.005146 0.007254 0.006135 0.007059 0.006827 0.005308 0.005194 0.004161 0.002181 0.002131 0.002307 0.001516 0.001056 0.001023 0.000878 0.001136 0.000719 0.000664 0.000887 0.001116 0.000858 0.000657 0.000799 0.001373 0.000798 0.000792 0.001672 0.001617 0.000677 0.000598 0.001745 0.007822 0.005680 0.001848 0.081156 0.350020 0.069362 0.086501 0.589420 0.648597 0.015149 0.043501 0.902764 0.031468 0.000201 0.011748 0.049196 0.000050 0.000016 0.000024 0.000156 0.000053 0.000508 0.000084 0.000309 0.078346 0.071394 0.006137 0.330018 0.975245 0.375501 0.396875 0.773068 0.524871 0.371961 0.774186 0.790545 0.976753 0.852320 0.947791 0.950924 0.962887 0.901833 0.952923 0.946500 0.014688 0.002440 0.001484 0.000572 0.000048 0.000008 0.000036 0.000257 0.000330 0.000523 0.000717 0.000679 0.000570 0.000526 0.000565 0.000375 0.000294 0.000223 0.000276 0.000194 0.000117 0.000024 0.000025 0.000007 0.000009 0.000019 0.000074 0.000188 0.000005 0.000017 0.002754 0.000262 0.000017 0.000236 0.008544 0.000026 0.000037 0.000523 0.000485 0.000083 0.000073 0.000165 0.000247 0.003337 0.002200 0.002522 0.002708 0.003911 0.002137 0.002475 0.002035 0.002348 0.002032 0.003418 0.002326 0.001633 0.001540 0.001128 0.001493 0.001076 0.000801 0.000913 0.001354 0.000908 0.000597 0.001091 0.001005 0.000747 0.000728 0.001705 0.001759 0.001351 0.001979 0.002838 0.002910 0.002972 0.001937 0.001732 0.001213 0.002235 0.001293 0.001023 0.000996 0.001194 0.001260 0.000856 0.000747 0.001261 0.000685 0.000385 0.000698 0.000882 0.000645 0.000521 0.001361 0.001020 0.000575 0.000714 0.000910 0.000643 0.000383 0.000708 0.000815 0.000519 0.000670 0.001078 0.000613 0.000493 0.000526 0.000547 0.000433 0.000364 0.000460 0.000377 0.000275 0.000182 0.000261 0.000517 0.000075 0.000112 0.001061 0.005147 0.000033 0.000058 0.016249 0.000960 0.000024 0.000023 0.000966 0.000024 0.000031 0.000056 0.000087 0.000203 0.000285 0.000758 0.001113 0.001374 0.001365 0.002140 0.001938 0.002053 0.002402 0.002966 0.003114 0.003836 0.004303 0.003797 0.004707 0.004438 0.004419 0.003698 0.004342 0.003702 0.003897 0.003415 0.003498 0.003867 0.004003 0.004958 0.004046 0.008330 0.005993 0.010489 0.012153 0.014589 0.027752 0.025874 0.006370 0.009293 0.026442 0.013972 0.004103 0.008918 0.015283 0.003999 0.004009 0.008787 0.007084 0.005035 0.008564 0.013038 0.009038 0.010165 0.009509 0.010536 0.006143 0.005246 0.005764 0.002804 0.004306 0.002677 0.004305 0.006356 0.002603 0.005714 0.003756 0.003786 0.004193 0.004290 0.004135 0.004112 0.003937 0.004124 0.003771 0.002696 0.003346 0.003220 0.003153 0.002472 0.001516 0.001596 0.001632 0.002126 0.001956 0.003339 0.003959 0.003700 0.002286 0.004741 0.005113 0.009372 0.006657 0.010147 0.009919 0.004958 0.003571 0.002647 0.003038 0.001819 0.002411 0.001397 0.002080 0.003625 0.002120 0.001297 0.001404 0.002177 0.001454 0.001161 0.001289 0.002284 0.002015 0.002203 0.002276 0.003042 0.003047 0.002887 0.003591 0.002894 0.002510 0.001632 0.000953 0.001440 0.001016 0.001987 0.001180 0.002633 0.003538 0.002199 0.001386 0.002303 0.003313 0.002765 0.001668 0.001211 0.002767 0.001789 0.000802 0.000956 0.002204 0.002948 0.000973 0.001938 0.004576 0.006076 0.004173 0.002004 0.002466 0.002208 0.001465 0.002128 0.001860 0.004430 0.005013 0.005497 0.005919 0.013991
0.029015 0.024942 0.015317 0.012990 0.013055 0.010226 0.007875 0.005430 0.004600 0.002625 0.005532 0.003555 0.004377 0.004834 0.005021 0.003950 0.002420 0.001890 0.001914 0.001444 0.001005 0.000831 0.001056 0.000873 0.001017 0.000668 0.000753 0.000841 0.000820 0.000972 0.000890 0.000737 0.001208 0.001050 0.000911 0.001334 0.002022 0.000857 0.000681 0.002308 0.009444 0.001704 0.000706 0.023383 0.091388 0.004606 0.003506 0.016000 0.028556 0.000172 0.000100 0.004720 0.000151 0.000041 0.000012 0.000082 0.000025 0.000008 0.000009 0.000018 0.000017 0.000030 0.000033 0.000030 0.000699 0.003286 0.000256 0.005677 0.475096 0.149648 0.184107 0.421002 0.512250 0.295947 0.696663 0.494106 0.894169 0.847490 0.845071 0.962887 0.904206 0.960791 0.891566 0.948086 0.957596 0.010320 0.001241 0.001216 0.000742 0.000073 0.000021 0.000086 0.000291 0.000543 0.000823 0.000905 0.000718 0.000703 0.000801 0.000587 0.000372 0.000341 0.000516 0.000189 0.000099 0.000051 0.000060 0.000041 0.000008 0.000064 0.018006 0.007488 0.000112 0.009666 0.936404 0.077720 0.000843 0.310428 0.919123 0.002625 0.000475 0.088833 0.009022 0.000054 0.000082 0.000256 0.000449 0.003717 0.001696 0.002340 0.003381 0.002290 0.001727 0.003160 0.002917 0.002630 0.003486 0.006776 0.002744 0.002346 0.002578 0.001504 0.001788 0.001897 0.001225 0.001149 0.002817 0.001879 0.000757 0.001297 0.002845 0.001468 0.000815 0.002850 0.003912 0.001788 0.002191 0.006315 0.006053 0.004064 0.002638 0.002095 0.001708 0.003191 0.001835 0.001351 0.001535 0.001601 0.001713 0.001361 0.001050 0.001670 0.001159 0.000592 0.000744 0.000811 0.000787 0.000658 0.001097 0.000946 0.000691 0.000705 0.000575 0.000715 0.000428 0.000450 0.000483 0.000415 0.000415 0.000493 0.000433 0.000385 0.000351 0.000367 0.000327 0.000285 0.000381 0.000342 0.000274 0.000220 0.000254 0.000367 0.000123 0.000077 0.000227 0.016990 0.000095 0.000052 0.003271 0.008535 0.000042 0.000039 0.002202 0.000226 0.000089 0.000105 0.000136 0.000387 0.000398 0.000907 0.001399 0.002079 0.002120 0.002581 0.002846 0.003446 0.003928 0.004786 0.004674 0.005607 0.007375 0.006323 0.008014 0.006996 0.006829 0.005438 0.005974 0.006414 0.007833 0.006416 0.007996 0.008166 0.007217 0.010425 0.012675 0.020972 0.012867 0.018883 0.020384 0.015797 0.015919 0.013005 0.005668 0.006292 0.009203 0.004172 0.002622 0.003727 0.002967 0.001773 0.002578 0.003625 0.003298 0.003396 0.006629 0.009818 0.008220 0.011000 0.009359 0.014044 0.009652 0.007153 0.010409 0.004512 0.006474 0.003746 0.006221 0.008523 0.003207 0.007065 0.004139 0.004562 0.005137 0.004631 0.004997 0.004993 0.004799 0.004933 0.003835 0.002799 0.003853 0.003111 0.002930 0.001994 0.001365 0.001019 0.001328 0.001564 0.002024 0.002814 0.004698 0.003700 0.002280 0.003064 0.005430 0.009419 0.006116 0.012379 0.011182 0.007615 0.005767 0.003601 0.004555 0.002568 0.003152 0.001539 0.002772 0.002590 0.002047 0.001542 0.000884 0.001397 0.001440 0.001465 0.000888 0.001599 0.002196 0.002894 0.002336 0.003710 0.005420 0.006152 0.006312 0.004427 0.003031 0.002241 0.000875 0.001252 0.000675 0.001233 0.000869 0.002417 0.004260 0.003790 0.001674 0.003106 0.005461 0.003753 0.001846 0.001693 0.008151 0.005604 0.001310 0.002173 0.010523 0.004991 0.001172 0.004236 0.020737 0.010491 0.006938 0.003335 0.004202 0.004047 0.002181 0.004461 0.003766 0.009789 0.008385 0.008324 0.013463 0.022122
0.010597 0.006358 0.004462 0.006214 0.006441 0.014945 0.010781 0.003098 0.007748 0.005248 0.005013 0.002793 0.004306 0.002788 0.004327 0.004462 0.002463 0.001600 0.003511 0.004663 0.002107 0.001506 0.002412 0.003060 0.001567 0.000913 0.001595 0.001476 0.001473 0.001481 0.001565 0.001420 0.001545 0.001896 0.002236 0.002737 0.001464 0.001758 0.001473 0.001533 0.003705 0.003477 0.000332 0.001328 0.039475 0.002954 0.001026 0.003251 0.076604 0.000328 0.000102 0.057771 0.013232 0.000025 0.000045 0.006177 0.000088 0.000014 0.000009 0.000042 0.000021 0.000111 0.000034 0.000051 0.002673 0.001135 0.000072 0.000668 0.039836 0.000821 0.000976 0.003650 0.010652 0.005939 0.012021 0.005907 0.073040 0.840038 0.947108 0.901833 0.960791 0.916889 0.980031 0.900340 0.959118 0.965567 0.019086 0.001645 0.001108 0.001239 0.000100 0.000040 0.000100 0.000294 0.000373 0.000419 0.000341 0.000388 0.000526 0.000395 0.000305 0.000237 0.000297 0.000048 0.000029 0.000008 0.000125 0.004055 0.000748 0.000454 0.237391 0.993641 0.028638 0.004309 0.997632 0.984326 0.000761 0.043150 0.887559 0.024731 0.000068 0.000778 0.005423 0.000048 0.000030 0.000091 0.000761 0.002998 0.002712 0.023075 0.008967 0.003552 0.005434 0.023866 0.007083 0.013738 0.011597 0.033698 0.011074 0.011089 0.004854 0.005447 0.007414 0.003126 0.002165 0.005899 0.003572 0.002122 0.003029 0.002834 0.001671 0.002671 0.003085 0.002024 0.002783 0.003347 0.001871 0.001770 0.001998 0.001371 0.000940 0.001455 0.000894 0.003414 0.001293 0.001114 0.002548 0.002440 0.001440 0.001430 0.002764 0.001717 0.000843 0.001315 0.002607 0.001416 0.001214 0.001643 0.003347 0.001581 0.001255 0.003146 0.001386 0.001383 0.001417 0.001478 0.000975 0.000990 0.000811 0.000908 0.000855 0.000559 0.000331 0.000533 0.000729 0.000273 0.000372 0.000286 0.000236 0.000080 0.000074 0.004062 0.001215 0.000129 0.011009 0.756385 0.009058 0.001031 0.841387 0.958374 0.001577 0.011387 0.794156 0.066427 0.000227 0.003158 0.017180 0.000289 0.000198 0.000464 0.000750 0.001408 0.001184 0.001417 0.001319 0.001446 0.001570 0.001836 0.001727 0.002049 0.002955 0.002668 0.003490 0.002855 0.002742 0.001968 0.002100 0.001764 0.002008 0.001962 0.001757 0.003173 0.002932 0.004344 0.003762 0.024648 0.005443 0.020892 0.009778 0.008955 0.017241 0.022228 0.006137 0.012993 0.040124 0.029894 0.009510 0.022986 0.048116 0.011620 0.007490 0.013560 0.015885 0.006786 0.006867 0.010136 0.006683 0.014594 0.008982 0.007132 0.004616 0.003675 0.008783 0.002179 0.007117 0.001892 0.006740 0.005354 0.001320 0.003501 0.001648 0.002076 0.002248 0.001676 0.002114 0.001981 0.001698 0.001685 0.001422 0.001275 0.001552 0.001733 0.002205 0.003112 0.001246 0.002866 0.000948 0.003145 0.000919 0.001368 0.001574 0.002082 0.001015 0.004098 0.003215 0.015513 0.002737 0.003763 0.002621 0.002099 0.001463 0.001170 0.001720 0.000809 0.001185 0.001107 0.001127 0.002187 0.001025 0.000852 0.001803 0.001035 0.000927 0.001466 0.001758 0.001102 0.001312 0.002534 0.001825 0.001587 0.001945 0.001992 0.002662 0.001823 0.002955 0.002285 0.002244 0.002827 0.002082 0.001482 0.001420 0.002178 0.001982 0.001458 0.001930 0.001916 0.006506 0.002237 0.001798 0.009611 0.011383 0.002633 0.004320 0.004827 0.002799 0.003393 0.002494 0.002517 0.004638 0.007441 0.004001 0.004072 0.003524 0.005424 0.008269 0.011894 0.019210 0.020148 0.010799 0.005758 0.005737 0.014036
0.009585 0.005557 0.004561 0.008237 0.007666 0.016356 0.009738 0.003131 0.008383 0.007448 0.007565 0.003590 0.005686 0.003323 0.004158 0.005478 0.002970 0.001927 0.003522 0.005805 0.002543 0.001711 0.002326 0.002856 0.002322 0.001277 0.001317 0.001178 0.001578 0.001517 0.001150 0.001556 0.001875 0.001562 0.001517 0.002498 0.001282 0.001145 0.001701 0.001918 0.001054 0.001796 0.000500 0.001044 0.009953 0.003159 0.002257 0.013847 0.207487 0.001837 0.002387 0.804754 0.239983 0.000435 0.024032 0.730050 0.006665 0.000053 0.000396 0.008613 0.000309 0.046203 0.000635 0.000807 0.683201 0.415985 0.004559 0.159231 0.954400 0.056408 0.017468 0.056561 0.040440 0.013626 0.032681 0.004638 0.010103 0.022304 0.935117 0.952923 0.891566 0.980031 0.875417 0.971682 0.902926 0.965088 0.962250 0.021705 0.004321 0.003391 0.001537 0.000348 0.000162 0.000254 0.000634 0.000552 0.000544 0.000669 0.000838 0.000547 0.000486 0.000288 0.000271 0.000058 0.000083 0.000019 0.000120 0.031173 0.001285 0.000062 0.041853 0.771243 0.000202 0.000068 0.059027 0.004316 0.000005 0.000025 0.000637 0.000017 0.000009 0.000008 0.000054 0.000064 0.000039 0.000099 0.000275 0.001216 0.001408 0.005347 0.001762 0.002342 0.002841 0.004233 0.001804 0.004075 0.003327 0.006791 0.005832 0.005231 0.003059 0.003866 0.005103 0.001903 0.001548 0.003867 0.002865 0.001306 0.001979 0.003300 0.001014 0.001109 0.002193 0.001616 0.001277 0.001606 0.001505 0.001367 0.001237 0.001071 0.000819 0.001099 0.000690 0.002565 0.001247 0.001031 0.002053 0.001750 0.001150 0.000886 0.001602 0.001504 0.000543 0.000703 0.001812 0.001132 0.000786 0.000935 0.003427 0.001771 0.001077 0.002152 0.002306 0.002017 0.000920 0.001399 0.000902 0.000673 0.000644 0.000734 0.000764 0.000417 0.000281 0.000395 0.000503 0.000199 0.000261 0.000249 0.000252 0.000096 0.000132 0.000175 0.000038 0.000053 0.001666 0.039858 0.000110 0.000540 0.634550 0.188326 0.000504 0.018732 0.854032 0.007278 0.000113 0.024320 0.042447 0.000141 0.000105 0.000432 0.000606 0.001308 0.001330 0.001976 0.001817 0.002021 0.001932 0.002085 0.001847 0.002248 0.002497 0.002161 0.002592 0.002325 0.002259 0.001757 0.001878 0.001709 0.001851 0.001871 0.001446 0.001896 0.002291 0.002723 0.002086 0.006424 0.002911 0.008437 0.005240 0.006237 0.013374 0.031121 0.005226 0.009874 0.066530 0.066727 0.008966 0.028878 0.135438 0.024289 0.007675 0.029139 0.043736 0.007537 0.005747 0.011082 0.006463 0.010250 0.006336 0.006378 0.003999 0.002902 0.004369 0.001397 0.003292 0.001266 0.003469 0.004197 0.001183 0.003269 0.001430 0.001721 0.001946 0.001598 0.002066 0.001973 0.001720 0.001612 0.001469 0.001243 0.001589 0.001667 0.002286 0.002489 0.001023 0.002124 0.000887 0.002329 0.000905 0.001346 0.001287 0.001614 0.000908 0.002771 0.002041 0.004834 0.001889 0.002594 0.002732 0.001696 0.001335 0.001041 0.001223 0.000657 0.000934 0.000890 0.000945 0.002407 0.001050 0.000745 0.001832 0.001481 0.000870 0.001124 0.001793 0.001290 0.001145 0.001836 0.001628 0.001582 0.001713 0.001475 0.001968 0.001146 0.001491 0.001175 0.001457 0.001475 0.001445 0.001121 0.000908 0.000987 0.000802 0.000605 0.000705 0.000926 0.001753 0.001158 0.000942 0.002102 0.002486 0.001269 0.002463 0.001839 0.001314 0.001970 0.001538 0.001284 0.002008 0.003814 0.002320 0.001704 0.001723 0.001602 0.003692 0.003451 0.008941 0.005619 0.004872 0.002941 0.003263 0.008926
0.025845 0.022192 0.014974 0.018268 0.016700 0.015915 0.011328 0.005796 0.006766 0.005360 0.008710 0.006135 0.007405 0.005931 0.006924 0.005703 0.003047 0.002320 0.003073 0.002156 0.001554 0.001121 0.001117 0.000936 0.001208 0.000882 0.000710 0.000772 0.000922 0.001042 0.000881 0.000858 0.001453 0.001121 0.000755 0.001384 0.001482 0.001003 0.000929 0.001689 0.001025 0.000521 0.000547 0.001388 0.001565 0.000873 0.001439 0.001569 0.003027 0.000124 0.000202 0.024100 0.000362 0.000029 0.000387 0.010727 0.000057 0.000032 0.000052 0.000158 0.000065 0.018803 0.002303 0.000496 0.264942 0.929184 0.037248 0.064033 0.984057 0.876153 0.262597 0.352041 0.402518 0.143921 0.393365 0.144061 0.012894 0.004005 0.012709 0.946500 0.948086 0.900340 0.971682 0.834714 0.964546 0.872124 0.937112 0.931034 0.030776 0.005925 0.005575 0.003380 0.000982 0.000461 0.000878 0.001252 0.001202 0.001437 0.001892 0.000958 0.000596 0.000333 0.000275 0.000049 0.000052 0.000058 0.000137 0.000808 0.000024 0.000029 0.021014 0.007058 0.000017 0.000648 0.338648 0.000405 0.000006 0.000822 0.002343 0.000005 0.000008 0.000026 0.000022 0.000076 0.000130 0.000214 0.000240 0.000986 0.000665 0.000813 0.000835 0.001256 0.001080 0.001420 0.001115 0.001663 0.001285 0.002595 0.001906 0.002169 0.001612 0.001330 0.001721 0.001456 0.000919 0.001144 0.002280 0.001118 0.000595 0.001467 0.001544 0.000784 0.000787 0.002214 0.002177 0.001361 0.002165 0.004247 0.003573 0.002731 0.001751 0.001717 0.001288 0.002607 0.001665 0.001482 0.001287 0.001330 0.001480 0.001054 0.000814 0.001364 0.000765 0.000493 0.000638 0.000669 0.000611 0.000521 0.001235 0.001318 0.000644 0.000638 0.000763 0.000891 0.000397 0.000488 0.000536 0.000384 0.000346 0.000490 0.000419 0.000296 0.000253 0.000252 0.000248 0.000191 0.000225 0.000191 0.000195 0.000092 0.000099 0.000060 0.000056 0.000049 0.000029 0.000116 0.000038 0.000048 0.001211 0.001210 0.000049 0.000052 0.007857 0.000223 0.000059 0.000468 0.001920 0.000220 0.000388 0.000616 0.001065 0.003331 0.003814 0.006571 0.006460 0.007591 0.006461 0.006880 0.005965 0.007064 0.008081 0.006467 0.007453 0.007176 0.006697 0.005132 0.005160 0.005796 0.005734 0.005733 0.004492 0.005158 0.005934 0.007994 0.006310 0.012703 0.006652 0.010597 0.009435 0.009270 0.009954 0.008922 0.003838 0.005082 0.012385 0.004978 0.002272 0.003546 0.007315 0.002424 0.002521 0.004913 0.006363 0.003842 0.005628 0.010428 0.007455 0.008837 0.007961 0.008838 0.007359 0.004811 0.007457 0.003448 0.005255 0.003289 0.005651 0.010227 0.003417 0.008351 0.004366 0.005091 0.006757 0.005337 0.005785 0.005524 0.005074 0.005031 0.004075 0.003246 0.003957 0.003653 0.003836 0.002601 0.001917 0.001704 0.001781 0.001791 0.002077 0.002783 0.003539 0.003232 0.001997 0.002936 0.005066 0.008107 0.008356 0.017749 0.023200 0.011185 0.007596 0.004414 0.004994 0.002282 0.002788 0.001714 0.002025 0.004254 0.002133 0.001331 0.001297 0.002184 0.001539 0.001586 0.001220 0.001897 0.002157 0.002502 0.002212 0.003032 0.004133 0.003767 0.006489 0.003185 0.002221 0.001782 0.000951 0.001265 0.000789 0.001480 0.000834 0.001402 0.001671 0.001808 0.000892 0.001787 0.002290 0.002311 0.001317 0.000947 0.002600 0.002097 0.001095 0.001123 0.002549 0.002488 0.000901 0.002923 0.007351 0.005697 0.005184 0.002132 0.003199 0.002692 0.002064 0.002913 0.003231 0.004924 0.004077 0.004625 0.004944 0.013819
0.018648 0.014492 0.013299 0.017226 0.024846 0.021205 0.017883 0.007713 0.007549 0.005925 0.010392 0.006352 0.007100 0.006147 0.006875 0.004764 0.003144 0.002475 0.003414 0.002923 0.002122 0.001775 0.002370 0.001713 0.001465 0.001463 0.001383 0.001228 0.001124 0.001628 0.001747 0.001171 0.002024 0.002357 0.001472 0.001578 0.002074 0.001746 0.001193 0.002118 0.001542 0.000686 0.000554 0.000752 0.000416 0.000498 0.000844 0.000197 0.000224 0.000110 0.000073 0.000198 0.000096 0.000027 0.000021 0.000094 0.000069 0.000029 0.000043 0.000048 0.000030 0.000844 0.000050 0.000035 0.001221 0.022173 0.000120 0.000272 0.034596 0.023865 0.008861 0.011313 0.036679 0.010539 0.023018 0.010083 0.004656 0.002999 0.001676 0.014688 0.957596 0.959118 0.902926 0.964546 0.816437 0.952696 0.871017 0.925191 0.899490 0.041746 0.007113 0.005297 0.003590 0.000932 0.000533 0.000812 0.001448 0.001495 0.002016 0.001083 0.000702 0.000729 0.000718 0.000594 0.000184 0.000236 0.025415 0.180424 0.004004 0.013359 0.991249 0.896459 0.012341 0.685141 0.997286 0.137998 0.000609 0.132392 0.084787 0.000102 0.000013 0.000146 0.000050 0.000179 0.000284 0.000365 0.000456 0.001163 0.000731 0.001332 0.001666 0.001411 0.001551 0.002604 0.002229 0.002453 0.002452 0.005903 0.002985 0.002755 0.002693 0.002138 0.003317 0.003223 0.002050 0.002719 0.007092 0.002737 0.001302 0.003254 0.003907 0.002269 0.001673 0.004326 0.006039 0.003617 0.004361 0.008057 0.006639 0.004644 0.002732 0.002740 0.002496 0.005284 0.003998 0.002765 0.002977 0.003824 0.004222 0.003212 0.002517 0.003308 0.001900 0.001536 0.001732 0.001625 0.001512 0.001782 0.003536 0.002300 0.001577 0.001772 0.001548 0.002205 0.001010 0.001037 0.001042 0.000740 0.000515 0.000639 0.000708 0.000509 0.000475 0.000466 0.000428 0.000325 0.000384 0.000279 0.000370 0.000200 0.000164 0.000108 0.000128 0.000082 0.000031 0.000635 0.000064 0.000062 0.005128 0.090609 0.000426 0.000618 0.205746 0.047127 0.000422 0.004338 0.069498 0.002910 0.001908 0.002090 0.002354 0.004642 0.005471 0.008440 0.009610 0.010577 0.009179 0.009922 0.007638 0.008754 0.011147 0.009638 0.011678 0.010268 0.009049 0.006631 0.006424 0.006504 0.006795 0.007114 0.005586 0.007684 0.008279 0.018489 0.018012 0.058298 0.024128 0.040953 0.023696 0.017834 0.013778 0.013053 0.008029 0.009725 0.013400 0.006219 0.003967 0.006850 0.009724 0.005085 0.005909 0.010487 0.013503 0.010554 0.014295 0.023278 0.013690 0.019149 0.017789 0.017035 0.015555 0.010984 0.017580 0.006700 0.012439 0.006444 0.011638 0.013880 0.004957 0.012387 0.005604 0.006815 0.007330 0.004985 0.005037 0.004437 0.003904 0.004210 0.003480 0.003101 0.003938 0.003848 0.004522 0.003437 0.002765 0.002528 0.002199 0.002987 0.002566 0.003231 0.004689 0.004921 0.002681 0.004071 0.006237 0.010861 0.005306 0.011334 0.011764 0.008202 0.006030 0.004002 0.005437 0.002613 0.002973 0.001680 0.002281 0.003822 0.002614 0.001773 0.001498 0.001799 0.001803 0.002505 0.001305 0.001917 0.002738 0.003799 0.002330 0.002970 0.004057 0.003761 0.004299 0.003660 0.002870 0.002705 0.001369 0.002101 0.001233 0.001612 0.001190 0.002628 0.003286 0.003552 0.001763 0.002638 0.004172 0.003902 0.002335 0.002161 0.006302 0.005583 0.001862 0.002296 0.005395 0.004149 0.001319 0.004916 0.010951 0.008545 0.006782 0.003233 0.005410 0.010226 0.006520 0.013431 0.015919 0.014289 0.010796 0.008499 0.007558 0.014996
0.008958 0.005831 0.005637 0.007964 0.010868 0.019017 0.010413 0.003698 0.005937 0.006677 0.006186 0.003875 0.005610 0.004371 0.005184 0.004272 0.002672 0.001916 0.003532 0.004321 0.002168 0.002439 0.003885 0.002407 0.001751 0.001669 0.001580 0.001019 0.001087 0.001344 0.001200 0.000947 0.001312 0.001593 0.001266 0.001114 0.000955 0.001184 0.000975 0.001174 0.000947 0.000732 0.000428 0.000524 0.000323 0.000361 0.000318 0.000112 0.000221 0.000037 0.000027 0.000830 0.000886 0.000030 0.000045 0.011673 0.000488 0.000055 0.000111 0.000480 0.000113 0.042190 0.000265 0.000061 0.031368 0.052938 0.000075 0.000546 0.052206 0.000931 0.000386 0.000552 0.001515 0.000869 0.000925 0.000398 0.000264 0.001373 0.000855 0.002440 0.010320 0.965567 0.965088 0.872124 0.952696 0.811623 0.953063 0.856319 0.919217 0.876494 0.052430 0.022813 0.014054 0.005140 0.001254 0.000391 0.000607 0.000758 0.001122 0.000778 0.000629 0.000351 0.001383 0.018784 0.012583 0.001789 0.496140 0.988637 0.552402 0.114092 0.995265 0.996811 0.010931 0.053501 0.742089 0.019923 0.000025 0.000251 0.000666 0.000019 0.000009 0.000012 0.000088 0.000122 0.000100 0.000150 0.000394 0.000664 0.000665 0.001791 0.001083 0.001109 0.001751 0.002401 0.001385 0.002391 0.002303 0.004495 0.004127 0.003227 0.002586 0.002846 0.004169 0.002518 0.002123 0.004558 0.004180 0.001979 0.002117 0.004194 0.001756 0.002224 0.002652 0.002122 0.002745 0.002764 0.002294 0.002369 0.002582 0.002186 0.001525 0.001929 0.001236 0.003501 0.002146 0.001954 0.003304 0.003252 0.002845 0.001983 0.002330 0.002813 0.000948 0.001117 0.002157 0.001674 0.001037 0.001527 0.003522 0.002277 0.001307 0.002044 0.001901 0.001917 0.000907 0.001097 0.001023 0.000736 0.000484 0.000606 0.000845 0.000492 0.000389 0.000455 0.000524 0.000248 0.000245 0.000212 0.000292 0.000135 0.000123 0.000129 0.000077 0.000057 0.000030 0.000548 0.000024 0.000055 0.042016 0.134467 0.001128 0.007333 0.907753 0.236130 0.001686 0.121130 0.738571 0.023473 0.002896 0.009682 0.007443 0.002680 0.002080 0.004103 0.004374 0.004865 0.004471 0.005164 0.004223 0.004946 0.005968 0.004878 0.005506 0.004848 0.004287 0.003077 0.003256 0.002792 0.002703 0.002541 0.002049 0.002502 0.002908 0.005695 0.004175 0.019691 0.006077 0.014539 0.007643 0.007288 0.008095 0.010313 0.004437 0.009331 0.016080 0.015288 0.005762 0.011657 0.036500 0.014035 0.006897 0.016449 0.039114 0.010805 0.008689 0.015488 0.010822 0.015987 0.008169 0.007394 0.007644 0.005547 0.009501 0.002781 0.007448 0.002568 0.006410 0.006761 0.002164 0.005221 0.002378 0.002736 0.002728 0.002096 0.002404 0.002240 0.002030 0.002002 0.001952 0.001707 0.002073 0.002263 0.002666 0.003334 0.001763 0.002711 0.001572 0.002835 0.001583 0.002043 0.002260 0.002479 0.001323 0.002632 0.002156 0.004772 0.002036 0.003024 0.003269 0.002436 0.001741 0.001396 0.001903 0.001079 0.001351 0.001081 0.001178 0.002158 0.001400 0.001225 0.001699 0.001347 0.001141 0.001664 0.001552 0.001358 0.001594 0.002220 0.001886 0.001851 0.002111 0.001933 0.002134 0.001661 0.001930 0.001901 0.001733 0.002175 0.001552 0.001565 0.001167 0.001829 0.001566 0.001353 0.001168 0.001257 0.001944 0.001507 0.001390 0.001697 0.002655 0.001674 0.002050 0.001851 0.001705 0.002290 0.001594 0.002071 0.003464 0.004915 0.003581 0.002430 0.002804 0.004788 0.009456 0.010433 0.026963 0.012512 0.011260 0.005258 0.004649 0.010757
0.014673 0.012575 0.011511 0.016872 0.019779 0.046395 0.023047 0.006327 0.011025 0.015316 0.015250 0.005878 0.009108 0.007281 0.010726 0.009723 0.004623 0.003297 0.005845 0.006242 0.002916 0.003041 0.003669 0.002028 0.001956 0.001889 0.001369 0.001013 0.001312 0.001710 0.001105 0.001227 0.001913 0.001651 0.001236 0.001491 0.001110 0.001236 0.001228 0.001442 0.001035 0.000915 0.000748 0.000975 0.000712 0.000744 0.000726 0.000280 0.000327 0.000079 0.000080 0.005682 0.002639 0.000041 0.001072 0.126842 0.004494 0.000149 0.003875 0.027044 0.011727 0.960258 0.215128 0.004169 0.944895 0.981789 0.013915 0.025940 0.818911 0.093611 0.005869 0.006194 0.009255 0.002864 0.002508 0.000422 0.000082 0.000365 0.001281 0.001484 0.001241 0.019086 0.962250 0.937112 0.871017 0.953063 0.813973 0.940039 0.836204 0.904782 0.799050 0.094542 0.046590 0.013126 0.008474 0.002281 0.001587 0.001987 0.003351 0.002088 0.001797 0.001207 0.001316 0.015800 0.007010 0.000260 0.010107 0.806386 0.002661 0.000216 0.180364 0.071094 0.000044 0.000136 0.002116 0.000070 0.000008 0.000010 0.000007 0.000031 0.000020 0.000041 0.000110 0.000157 0.000169 0.000257 0.000436 0.000791 0.000885 0.001401 0.000948 0.001411 0.001662 0.001338 0.001085 0.002323 0.001438 0.002329 0.003717 0.002641 0.001920 0.002116 0.003151 0.001902 0.001679 0.003012 0.003507 0.001722 0.001675 0.004215 0.001928 0.001752 0.001920 0.002689 0.002541 0.002057 0.002388 0.003279 0.003078 0.002689 0.001845 0.001992 0.001203 0.002744 0.001867 0.002250 0.002155 0.001943 0.001870 0.001258 0.001298 0.002013 0.000830 0.000796 0.001490 0.001819 0.000982 0.001005 0.003289 0.003409 0.001216 0.001592 0.002741 0.002358 0.000743 0.000847 0.000965 0.000639 0.000438 0.000614 0.000954 0.000518 0.000394 0.000483 0.000651 0.000275 0.000251 0.000306 0.000365 0.000210 0.000187 0.000255 0.000180 0.000141 0.000116 0.000084 0.000031 0.000068 0.002714 0.003620 0.000127 0.001116 0.426213 0.019019 0.000371 0.076533 0.585299 0.008530 0.001796 0.027465 0.030234 0.006228 0.004770 0.010130 0.010059 0.010321 0.008948 0.009726 0.007772 0.008713 0.008807 0.007067 0.007417 0.007046 0.005863 0.004714 0.004974 0.004982 0.004827 0.004048 0.003933 0.004728 0.004427 0.006856 0.004021 0.011543 0.005043 0.011664 0.008711 0.009541 0.021652 0.022494 0.006240 0.016369 0.036541 0.028626 0.007725 0.015997 0.076319 0.020481 0.007271 0.026646 0.058933 0.011737 0.008613 0.023338 0.014101 0.021475 0.012193 0.007817 0.009193 0.005764 0.013430 0.004726 0.013533 0.004223 0.010935 0.011816 0.003374 0.008433 0.004022 0.004390 0.004632 0.003667 0.005048 0.004213 0.003715 0.003578 0.003509 0.003251 0.004111 0.004294 0.005340 0.005423 0.003022 0.004379 0.002427 0.004603 0.002583 0.004286 0.004797 0.004403 0.002976 0.005311 0.004945 0.008893 0.006005 0.009130 0.009597 0.004607 0.004092 0.003003 0.004578 0.002118 0.002539 0.001799 0.002195 0.003974 0.002300 0.001894 0.002549 0.002574 0.001727 0.002671 0.002208 0.002445 0.002310 0.003465 0.003062 0.003032 0.003374 0.002818 0.003719 0.002195 0.003146 0.002462 0.001971 0.002111 0.001476 0.001925 0.001112 0.001605 0.001537 0.001493 0.001131 0.001513 0.001930 0.001577 0.001422 0.001381 0.002395 0.001601 0.001828 0.001984 0.002019 0.003676 0.001653 0.002264 0.004486 0.008344 0.005535 0.002858 0.003023 0.002803 0.004221 0.004038 0.008012 0.007042 0.007419 0.005470 0.005563 0.011683
0.021075 0.023665 0.020543 0.016789 0.021732 0.017051 0.017741 0.008355 0.005086 0.006113 0.012537 0.008319 0.009507 0.009759 0.011410 0.006983 0.002649 0.002075 0.002598 0.001767 0.001140 0.001434 0.001594 0.000821 0.000945 0.001252 0.000856 0.000817 0.000991 0.001137 0.000822 0.000698 0.001096 0.000794 0.000554 0.000705 0.001024 0.000826 0.000680 0.001056 0.001070 0.000697 0.000840 0.001701 0.000908 0.000983 0.001100 0.000781 0.000491 0.000296 0.000336 0.000079 0.000145 0.000062 0.000063 0.000114 0.000316 0.000216 0.000248 0.000195 0.000238 0.158524 0.027558 0.000285 0.013618 0.792748 0.008732 0.000951 0.070839 0.115442 0.005944 0.002992 0.011231 0.004090 0.001926 0.000597 0.000051 0.000016 0.000025 0.000572 0.001216 0.001645 0.021705 0.931034 0.925191 0.856319 0.940039 0.822308 0.933532 0.818607 0.866984 0.781684 0.160077 0.061724 0.027539 0.014600 0.006390 0.004750 0.005855 0.003441 0.003165 0.003605 0.002975 0.008441 0.001158 0.000564 0.020433 0.093226 0.000287 0.001627 0.629449 0.006657 0.000035 0.003630 0.017774 0.000025 0.000011 0.000189 0.000019 0.000045 0.000096 0.000188 0.000160 0.000248 0.000407 0.000488 0.000364 0.001007 0.000637 0.000650 0.000926 0.000978 0.000783 0.000921 0.001108 0.001264 0.000990 0.001703 0.001486 0.001477 0.001400 0.001015 0.001639 0.001817 0.001485 0.001630 0.004400 0.002157 0.001066 0.002980 0.003824 0.001812 0.001465 0.006539 0.005234 0.002007 0.003976 0.008638 0.008677 0.006958 0.004646 0.003302 0.002635 0.003705 0.004029 0.003214 0.002316 0.002627 0.003994 0.002376 0.001525 0.002943 0.001528 0.000933 0.001179 0.001299 0.000942 0.000959 0.001671 0.002012 0.000828 0.000742 0.001163 0.000896 0.000441 0.000540 0.000636 0.000382 0.000366 0.000511 0.000473 0.000338 0.000368 0.000344 0.000274 0.000243 0.000327 0.000293 0.000276 0.000315 0.000273 0.000190 0.000181 0.000168 0.000120 0.000098 0.000115 0.000125 0.000083 0.000418 0.000219 0.000190 0.004445 0.002039 0.000629 0.002554 0.018677 0.002549 0.003288 0.007941 0.014938 0.012481 0.016590 0.025475 0.022418 0.026340 0.024423 0.023810 0.018076 0.019858 0.018637 0.015306 0.014085 0.013208 0.010457 0.008703 0.007993 0.009055 0.007269 0.006591 0.007481 0.009472 0.009300 0.014718 0.009933 0.019111 0.009764 0.010470 0.009288 0.009529 0.008749 0.006045 0.004584 0.005804 0.005477 0.003681 0.002968 0.003517 0.004797 0.002296 0.002563 0.003905 0.005233 0.003480 0.005001 0.010202 0.009729 0.012041 0.009358 0.009909 0.011265 0.010070 0.014187 0.009974 0.012730 0.009111 0.011593 0.017646 0.008379 0.017273 0.010247 0.010663 0.011517 0.008642 0.009012 0.006581 0.005943 0.005816 0.005614 0.006057 0.006013 0.005275 0.005200 0.003048 0.002720 0.002246 0.003892 0.003400 0.005573 0.007896 0.010233 0.006491 0.003440 0.004107 0.005181 0.007392 0.010131 0.025461 0.029674 0.014812 0.014614 0.006952 0.010815 0.005176 0.004100 0.002035 0.003047 0.003645 0.003824 0.002402 0.001290 0.002666 0.002346 0.002306 0.001174 0.002444 0.003504 0.003179 0.002979 0.004934 0.007083 0.005222 0.007301 0.003908 0.003224 0.002785 0.001192 0.001973 0.001031 0.002539 0.001441 0.003557 0.005354 0.007987 0.002284 0.003699 0.003787 0.003681 0.002328 0.001050 0.002774 0.002438 0.000985 0.001409 0.003426 0.004097 0.001157 0.004186 0.010039 0.010686 0.008846 0.002688 0.004823 0.004868 0.002774 0.004157 0.003931 0.007511 0.006681 0.010814 0.007507 0.016174
0.013183 0.010371 0.011481 0.015054 0.022221 0.021797 0.022008 0.008292 0.006304 0.007902 0.011151 0.008003 0.008994 0.009019 0.010660 0.006036 0.003831 0.002984 0.003322 0.002758 0.001519 0.002357 0.003673 0.001690 0.001466 0.002488 0.001917 0.001398 0.001501 0.002122 0.001491 0.001042 0.001734 0.001771 0.001113 0.000967 0.001574 0.002267 0.001073 0.001461 0.002021 0.001410 0.001190 0.002144 0.001863 0.001442 0.001466 0.001008 0.000975 0.000506 0.000383 0.000152 0.000304 0.000080 0.000082 0.000074 0.000511 0.000265 0.000242 0.000222 0.000089 0.008828 0.000573 0.000117 0.000666 0.005728 0.000130 0.000139 0.000599 0.000279 0.000357 0.000448 0.000723 0.000509 0.000279 0.000230 0.000089 0.000023 0.000005 0.000048 0.000742 0.001108 0.004321 0.030776 0.899490 0.919217 0.836204 0.933532 0.832480 0.931943 0.816403 0.848847 0.738651 0.139112 0.031819 0.015637 0.008846 0.015364 0.020599 0.021154 0.018846 0.008962 0.077237 0.458612 0.125336 0.072430 0.946459 0.966564 0.090057 0.623718 0.995962 0.282735 0.002037 0.109687 0.087959 0.000284 0.000019 0.000299 0.000029 0.000088 0.000132 0.000232 0.000262 0.000326 0.000442 0.000628 0.000645 0.001266 0.000868 0.001161 0.001774 0.001503 0.001349 0.001676 0.001948 0.001723 0.001432 0.002826 0.002534 0.001858 0.001851 0.001504 0.002476 0.002174 0.002116 0.002831 0.007845 0.003261 0.001850 0.007295 0.007063 0.003404 0.003270 0.009956 0.008849 0.003835 0.006211 0.010456 0.012458 0.011584 0.006698 0.006319 0.005250 0.009031 0.008473 0.007961 0.005489 0.009010 0.013242 0.007015 0.006176 0.013736 0.003219 0.001817 0.003294 0.003289 0.001602 0.001715 0.003298 0.003227 0.001281 0.001417 0.002190 0.001718 0.000797 0.001244 0.001297 0.000606 0.000584 0.000869 0.000862 0.000527 0.000536 0.000678 0.000492 0.000323 0.000442 0.000462 0.000451 0.000479 0.000382 0.000396 0.000358 0.000336 0.000233 0.000133 0.000177 0.000219 0.000219 0.006836 0.000654 0.001012 0.116620 0.190069 0.010968 0.057647 0.538797 0.192687 0.070301 0.073859 0.138273 0.035374 0.011760 0.016636 0.014371 0.016733 0.018639 0.020601 0.018548 0.019870 0.023738 0.020136 0.021506 0.016861 0.013091 0.008808 0.008185 0.007878 0.007929 0.007777 0.006860 0.011252 0.014191 0.023944 0.014229 0.044897 0.022889 0.024607 0.022604 0.019282 0.014218 0.009058 0.005975 0.010884 0.008893 0.004595 0.005134 0.007521 0.010753 0.005527 0.005912 0.010767 0.021337 0.010987 0.013837 0.033102 0.031588 0.042273 0.027624 0.023892 0.031725 0.023031 0.038438 0.017937 0.022586 0.011559 0.015429 0.018092 0.006580 0.012483 0.007276 0.007339 0.007681 0.006381 0.006498 0.005223 0.004428 0.004319 0.004636 0.004167 0.004875 0.005603 0.006789 0.004246 0.004646 0.002805 0.005342 0.004180 0.005580 0.007421 0.008441 0.006255 0.003526 0.004548 0.005560 0.007043 0.006686 0.011105 0.010777 0.009849 0.007153 0.005488 0.007666 0.004177 0.004585 0.002374 0.003091 0.003648 0.003334 0.002937 0.001393 0.002540 0.003142 0.002667 0.001327 0.002532 0.003635 0.003992 0.003604 0.005053 0.006983 0.006115 0.007058 0.006135 0.005188 0.004468 0.001518 0.003049 0.001368 0.003588 0.001721 0.004669 0.006419 0.006119 0.002563 0.005206 0.005880 0.004474 0.002742 0.001598 0.004448 0.004651 0.001445 0.002321 0.004758 0.005003 0.001519 0.005522 0.012695 0.011981 0.009871 0.004343 0.009132 0.012485 0.008762 0.011751 0.012763 0.018075 0.012893 0.013759 0.010369 0.018693
0.015807 0.012917 0.013827 0.020229 0.026625 0.034999 0.042107 0.012037 0.009394 0.018490 0.023095 0.008279 0.010575 0.010568 0.015755 0.009548 0.005742 0.004640 0.006748 0.005099 0.002597 0.004626 0.007822 0.002992 0.001991 0.003749 0.002519 0.001501 0.001747 0.002556 0.001490 0.001308 0.001900 0.001907 0.001281 0.001203 0.001450 0.001520 0.001108 0.001309 0.001526 0.001322 0.001128 0.001704 0.001811 0.001405 0.001398 0.000970 0.001194 0.000819 0.000634 0.000338 0.000710 0.000332 0.000299 0.005368 0.003678 0.001192 0.004590 0.014475 0.013888 0.805006 0.038608 0.000480 0.068890 0.100829 0.000224 0.000153 0.001452 0.000160 0.000237 0.000317 0.000456 0.000282 0.000230 0.000168 0.000084 0.000090 0.000020 0.000008 0.000073 0.001239 0.003391 0.005925 0.041746 0.876494 0.904782 0.818607 0.931943 0.849036 0.938037 0.821998 0.855322 0.711792 0.101929 0.037543 0.020404 0.047334 0.091693 0.112212 0.150456 0.031067 0.117280 0.871807 0.605978 0.039620 0.605865 0.989583 0.047302 0.020673 0.436941 0.068534 0.000298 0.000788 0.001480 0.000080 0.000033 0.000060 0.000111 0.000199 0.000160 0.000162 0.000279 0.000357 0.000411 0.000502 0.000607 0.001006 0.000925 0.001398 0.001871 0.001575 0.002067 0.001829 0.001818 0.002847 0.001858 0.002923 0.002966 0.002517 0.001848 0.001665 0.002953 0.001883 0.001692 0.003819 0.007506 0.003330 0.002187 0.013344 0.007523 0.004283 0.005415 0.013172 0.011621 0.005767 0.008514 0.012764 0.015267 0.011152 0.006183 0.006455 0.003829 0.007174 0.005222 0.006272 0.004786 0.005748 0.007098 0.003650 0.004101 0.010738 0.003156 0.001614 0.004302 0.007323 0.002066 0.001846 0.007884 0.008016 0.001466 0.001837 0.002654 0.001708 0.000724 0.001058 0.001262 0.000611 0.000623 0.000844 0.001038 0.000589 0.000476 0.000636 0.000502 0.000321 0.000317 0.000386 0.000389 0.000392 0.000327 0.000398 0.000362 0.000374 0.000341 0.000285 0.000221 0.000309 0.000389 0.001296 0.000250 0.001415 0.183318 0.139580 0.007027 0.148242 0.888188 0.291950 0.064958 0.309422 0.476835 0.103999 0.016075 0.028141 0.015866 0.015598 0.015997 0.019974 0.015926 0.017455 0.017933 0.015625 0.015142 0.016031 0.011243 0.008927 0.008106 0.008236 0.009425 0.008690 0.011311 0.019258 0.015346 0.024375 0.013616 0.035077 0.017238 0.022477 0.034955 0.025257 0.033376 0.030753 0.011433 0.022344 0.021056 0.016143 0.008399 0.013412 0.038772 0.015043 0.008633 0.019956 0.074095 0.020718 0.017429 0.051231 0.067175 0.077957 0.034648 0.027581 0.027887 0.020155 0.033213 0.017200 0.027315 0.011510 0.018588 0.019426 0.007599 0.015507 0.008797 0.009615 0.008024 0.007300 0.008003 0.006639 0.005835 0.005567 0.005323 0.004945 0.005419 0.006073 0.008027 0.006108 0.006503 0.004423 0.006231 0.007658 0.005828 0.010788 0.011127 0.007832 0.004560 0.005582 0.005610 0.007707 0.005869 0.008436 0.008862 0.007415 0.006612 0.005204 0.008941 0.004925 0.006775 0.003295 0.004661 0.005174 0.004251 0.003987 0.002270 0.003817 0.003730 0.003186 0.002055 0.003059 0.003760 0.003970 0.003803 0.004228 0.006069 0.005156 0.006169 0.004691 0.005477 0.004348 0.001752 0.003467 0.001454 0.003962 0.001835 0.004197 0.004988 0.004202 0.002161 0.003575 0.003226 0.003122 0.002608 0.001315 0.004082 0.005167 0.002180 0.002499 0.005404 0.007075 0.002184 0.004921 0.012887 0.013345 0.010130 0.004982 0.009211 0.009198 0.008866 0.007894 0.008521 0.012359 0.011200 0.014523 0.014964 0.024321
0.030035 0.030920 0.026017 0.032611 0.037921 0.038436 0.057269 0.024424 0.012139 0.024830 0.051264 0.020512 0.019598 0.025384 0.028598 0.022979 0.007775 0.005879 0.009365 0.005426 0.002545 0.004254 0.005933 0.001944 0.002094 0.003232 0.002088 0.001629 0.002060 0.002495 0.001542 0.001427 0.002268 0.001643 0.001151 0.001016 0.001391 0.001025 0.000959 0.001179 0.001187 0.000965 0.001171 0.001698 0.001363 0.001258 0.001186 0.001066 0.001094 0.000961 0.000850 0.000427 0.000579 0.000469 0.000491 0.000974 0.001565 0.001177 0.003647 0.011458 0.038807 0.848435 0.614894 0.003814 0.078809 0.691248 0.013936 0.000845 0.006211 0.005335 0.000660 0.000614 0.001023 0.000754 0.000477 0.000363 0.000194 0.000147 0.000124 0.000036 0.000021 0.000100 0.001537 0.005575 0.007113 0.052430 0.799050 0.866984 0.816403 0.938037 0.866046 0.935677 0.812759 0.799859 0.607845 0.092907 0.038932 0.031748 0.031138 0.023342 0.020273 0.006087 0.015465 0.097611 0.010770 0.001057 0.011248 0.052275 0.000600 0.000562 0.007671 0.000518 0.000124 0.000123 0.000071 0.000078 0.000061 0.000198 0.000137 0.000218 0.000290 0.000305 0.000331 0.000505 0.000792 0.000816 0.000578 0.001041 0.000863 0.000901 0.001269 0.001116 0.001115 0.001278 0.001450 0.001687 0.001489 0.002072 0.001735 0.001754 0.001404 0.001143 0.001881 0.001491 0.001399 0.001700 0.005157 0.002784 0.001440 0.005647 0.011422 0.003366 0.003520 0.018071 0.018485 0.006660 0.012748 0.021202 0.019997 0.013647 0.007577 0.006513 0.005045 0.006761 0.007108 0.006084 0.002966 0.004137 0.005773 0.003252 0.002562 0.004931 0.002399 0.001289 0.002039 0.004227 0.001716 0.001455 0.003913 0.006680 0.001359 0.001159 0.001863 0.001311 0.000643 0.000824 0.001089 0.000601 0.000650 0.000701 0.000628 0.000505 0.000497 0.000488 0.000368 0.000311 0.000354 0.000429 0.000361 0.000378 0.000435 0.000419 0.000426 0.000479 0.000417 0.000379 0.000341 0.000495 0.000557 0.000693 0.000683 0.000904 0.003830 0.004198 0.002136 0.015287 0.191615 0.032314 0.027397 0.139347 0.317780 0.111942 0.051689 0.080120 0.043785 0.041039 0.037745 0.040023 0.032507 0.033246 0.037013 0.029001 0.027658 0.026690 0.018831 0.014479 0.012158 0.013324 0.015506 0.017740 0.028682 0.048344 0.026874 0.038607 0.018226 0.024012 0.017359 0.017531 0.023403 0.023193 0.027052 0.021192 0.010916 0.012221 0.014705 0.010567 0.005999 0.008424 0.016621 0.006099 0.005538 0.010041 0.017169 0.009520 0.010243 0.027124 0.036595 0.049894 0.038154 0.033849 0.042587 0.032774 0.059710 0.058071 0.055153 0.037104 0.031254 0.040160 0.017266 0.031296 0.021414 0.019218 0.018494 0.015023 0.015511 0.011938 0.010810 0.010731 0.010670 0.010601 0.012163 0.011747 0.012815 0.008135 0.008971 0.005445 0.011218 0.010281 0.014589 0.024355 0.029715 0.016105 0.010570 0.009203 0.011685 0.014697 0.018034 0.032335 0.033675 0.021776 0.023358 0.013396 0.027228 0.009919 0.012060 0.005194 0.007784 0.008163 0.009646 0.007594 0.002461 0.006550 0.007662 0.005886 0.002317 0.005002 0.005711 0.004913 0.004453 0.006055 0.009233 0.008442 0.009815 0.008000 0.008196 0.007431 0.002012 0.003993 0.001439 0.003859 0.001753 0.006061 0.010577 0.009499 0.003179 0.006274 0.004621 0.004964 0.004408 0.001492 0.004832 0.005845 0.001779 0.002479 0.007057 0.010136 0.002005 0.006526 0.021455 0.021646 0.015875 0.005429 0.010579 0.007561 0.004332 0.005407 0.005047 0.012266 0.010560 0.017250 0.014946 0.028183
0.033136 0.032547 0.027551 0.026465 0.028706 0.022991 0.037192 0.017290 0.008409 0.013938 0.021781 0.012533 0.015012 0.021188 0.026944 0.016440 0.005127 0.003968 0.006445 0.003293 0.001790 0.003146 0.004555 0.001500 0.001603 0.003226 0.001767 0.001263 0.001449 0.001632 0.001101 0.000906 0.001547 0.001111 0.000817 0.000716 0.001044 0.000749 0.000658 0.000840 0.000962 0.000771 0.000881 0.001422 0.001200 0.001051 0.001038 0.001165 0.001004 0.001379 0.001095 0.000674 0.001219 0.000740 0.000731 0.000455 0.001996 0.001387 0.001263 0.001136 0.001019 0.029634 0.012677 0.000312 0.000664 0.021154 0.000646 0.000341 0.000336 0.000812 0.000706 0.000639 0.001006 0.000792 0.000572 0.000499 0.000315 0.000289 0.000236 0.000257 0.000086 0.000040 0.000348 0.003380 0.005297 0.022813 0.094542 0.781684 0.848847 0.821998 0.935677 0.843519 0.930445 0.809344 0.731746 0.505422 0.137134 0.122122 0.067077 0.052496 0.036040 0.012810 0.096804 0.225911 0.015284 0.010756 0.174756 0.157727 0.000915 0.004290 0.050118 0.000235 0.000065 0.000447 0.000120 0.000090 0.000159 0.000527 0.000269 0.000303 0.000617 0.000499 0.000385 0.000705 0.000998 0.000947 0.000620 0.001039 0.000886 0.000862 0.001060 0.001003 0.000954 0.001081 0.001463 0.001654 0.001249 0.001875 0.001509 0.001778 0.001582 0.001422 0.002096 0.001703 0.001621 0.001722 0.005320 0.002547 0.001399 0.005863 0.010776 0.003503 0.003798 0.029187 0.021716 0.007209 0.014673 0.031113 0.036632 0.025659 0.014066 0.009115 0.006420 0.008315 0.009101 0.007599 0.003989 0.005033 0.008505 0.004257 0.003064 0.005628 0.002844 0.001121 0.001762 0.002944 0.001369 0.001233 0.002101 0.002925 0.001107 0.001147 0.001936 0.001128 0.000588 0.000771 0.000979 0.000584 0.000593 0.000737 0.000601 0.000462 0.000470 0.000449 0.000307 0.000286 0.000342 0.000353 0.000311 0.000377 0.000436 0.000437 0.000448 0.000524 0.000514 0.000473 0.000557 0.000467 0.000502 0.000657 0.000632 0.000867 0.000788 0.002538 0.002204 0.005434 0.038893 0.023650 0.019304 0.046865 0.124641 0.090344 0.039982 0.076372 0.042154 0.046489 0.040046 0.042871 0.032221 0.036765 0.043982 0.034087 0.028034 0.027931 0.020310 0.016113 0.012175 0.012214 0.012013 0.012941 0.017218 0.022290 0.015456 0.023350 0.012847 0.016023 0.012876 0.012281 0.016028 0.016848 0.016238 0.009820 0.007509 0.007604 0.007761 0.004543 0.003639 0.004427 0.004752 0.002886 0.003448 0.004226 0.005451 0.005187 0.006232 0.013502 0.017489 0.025958 0.025711 0.023638 0.027284 0.019256 0.030359 0.025752 0.030819 0.025117 0.024801 0.031402 0.017401 0.023141 0.015861 0.014630 0.014271 0.012141 0.013715 0.010527 0.010400 0.011130 0.010568 0.008582 0.009277 0.009349 0.009607 0.005448 0.007637 0.004216 0.011418 0.007335 0.011935 0.018075 0.025003 0.012120 0.007585 0.008423 0.012124 0.014462 0.016613 0.043174 0.040504 0.020262 0.023600 0.012899 0.026018 0.009380 0.009611 0.003689 0.005404 0.006391 0.009488 0.004806 0.001548 0.004142 0.006918 0.003666 0.001644 0.003989 0.004713 0.003567 0.004137 0.005358 0.008271 0.006784 0.007691 0.006677 0.005708 0.006443 0.001798 0.004329 0.001308 0.003052 0.001644 0.005680 0.010663 0.012899 0.003769 0.009086 0.008120 0.009496 0.005518 0.001788 0.006964 0.005165 0.001612 0.003223 0.009071 0.009787 0.002025 0.008492 0.020216 0.017028 0.012246 0.003872 0.009460 0.007953 0.003179 0.005726 0.005038 0.018307 0.013515 0.027825 0.016488 0.032621
0.045629 0.039045 0.028240 0.028893 0.028304 0.028931 0.034757 0.016505 0.011620 0.015854 0.022230 0.013790 0.018258 0.030124 0.038975 0.032139 0.010957 0.006530 0.014783 0.006524 0.002529 0.004446 0.007776 0.001921 0.001577 0.002494 0.001882 0.001098 0.001322 0.001586 0.000929 0.000774 0.001406 0.001066 0.000768 0.000716 0.000986 0.000778 0.000734 0.000838 0.000998 0.000845 0.000828 0.001216 0.001221 0.001074 0.001082 0.001016 0.001283 0.001183 0.000858 0.000726 0.001326 0.000738 0.000636 0.000579 0.002142 0.001808 0.001801 0.001919 0.001179 0.024876 0.002824 0.000370 0.000521 0.002461 0.000652 0.000517 0.000535 0.000978 0.000906 0.001077 0.001224 0.000897 0.000655 0.000563 0.000377 0.000377 0.000397 0.000330 0.000291 0.000100 0.000162 0.000982 0.003590 0.014054 0.046590 0.160077 0.738651 0.855322 0.812759 0.930445 0.842205 0.926933 0.786582 0.700106 0.462829 0.420318 0.438137 0.482646 0.449694 0.093873 0.582575 0.943144 0.323870 0.097005 0.717724 0.797479 0.006669 0.016865 0.097645 0.001464 0.000073 0.000257 0.000125 0.000174 0.000188 0.000464 0.000282 0.000351 0.000445 0.000444 0.000467 0.000655 0.000803 0.000854 0.000746 0.001145 0.000983 0.001004 0.001202 0.001133 0.001189 0.001310 0.001867 0.002201 0.001513 0.002575 0.001970 0.002767 0.002051 0.001828 0.002825 0.001875 0.001819 0.002474 0.006496 0.002830 0.001833 0.010193 0.014770 0.005766 0.005978 0.038605 0.034191 0.013630 0.023720 0.045942 0.053288 0.024302 0.013843 0.013908 0.009286 0.014349 0.012434 0.012131 0.005871 0.006879 0.009255 0.004433 0.004245 0.008632 0.003017 0.001355 0.002782 0.005324 0.001925 0.001506 0.003755 0.005984 0.001328 0.001502 0.002151 0.001256 0.000597 0.000795 0.000855 0.000573 0.000628 0.000741 0.000723 0.000465 0.000458 0.000569 0.000424 0.000296 0.000352 0.000447 0.000356 0.000324 0.000410 0.000468 0.000402 0.000460 0.000426 0.000586 0.000635 0.000550 0.000720 0.000712 0.000510 0.000564 0.002241 0.012219 0.001560 0.014799 0.258705 0.161346 0.051546 0.217946 0.553023 0.367644 0.081016 0.136636 0.051044 0.039340 0.032430 0.034626 0.026246 0.029292 0.037636 0.031193 0.031796 0.034950 0.027681 0.022687 0.016511 0.014649 0.014951 0.014982 0.016270 0.021699 0.014119 0.026114 0.013172 0.026635 0.014973 0.025046 0.023785 0.023562 0.031328 0.016598 0.007745 0.010850 0.011295 0.005992 0.004868 0.007136 0.006552 0.004322 0.005859 0.006540 0.009435 0.009104 0.011017 0.026792 0.034986 0.048757 0.034313 0.035929 0.031457 0.018964 0.030750 0.017551 0.030336 0.019795 0.023535 0.029847 0.011091 0.020630 0.010634 0.010234 0.009870 0.008769 0.009728 0.008907 0.008700 0.009585 0.007595 0.006649 0.006413 0.007258 0.008470 0.005732 0.006697 0.004206 0.010111 0.006653 0.011791 0.016954 0.018782 0.010890 0.006934 0.009347 0.012177 0.014944 0.017270 0.036821 0.035217 0.021030 0.024939 0.013662 0.032591 0.008204 0.008673 0.003550 0.005447 0.007783 0.007122 0.003663 0.001518 0.003946 0.004782 0.002938 0.001619 0.003417 0.003916 0.003465 0.003764 0.004897 0.006311 0.005299 0.006601 0.005611 0.005368 0.004918 0.001743 0.002972 0.001263 0.002492 0.001689 0.004693 0.009609 0.008803 0.003536 0.008056 0.009058 0.009835 0.005303 0.002291 0.014276 0.011420 0.002972 0.007342 0.023056 0.020068 0.003346 0.015124 0.029750 0.017143 0.011607 0.004873 0.011637 0.008731 0.004012 0.005387 0.005432 0.016698 0.014057 0.024808 0.017341 0.033692
0.062491 0.075019 0.057053 0.045068 0.045221 0.035618 0.044962 0.030310 0.009769 0.012501 0.031969 0.016949 0.021224 0.038033 0.043632 0.040462 0.010752 0.007472 0.012153 0.004302 0.002024 0.003349 0.004167 0.001255 0.001307 0.001571 0.001186 0.001004 0.001141 0.001251 0.000800 0.000730 0.001399 0.000933 0.000711 0.000709 0.001208 0.000895 0.000838 0.000975 0.001077 0.000896 0.000954 0.001268 0.001055 0.001048 0.001032 0.001120 0.001350 0.001952 0.001367 0.000854 0.001899 0.001989 0.001297 0.000868 0.003206 0.004858 0.009221 0.014308 0.036091 0.312305 0.079779 0.001022 0.002093 0.009709 0.001020 0.000702 0.000669 0.001530 0.001462 0.001266 0.001367 0.000999 0.000904 0.000795 0.000564 0.000414 0.000485 0.000523 0.000543 0.000294 0.000254 0.000461 0.000932 0.005140 0.013126 0.061724 0.139112 0.711792 0.799859 0.809344 0.926933 0.839498 0.921460 0.762864 0.587686 0.383951 0.321389 0.460260 0.462119 0.054568 0.199854 0.672331 0.087548 0.007222 0.020211 0.058716 0.000923 0.000343 0.001246 0.000265 0.000212 0.000409 0.000363 0.000343 0.000333 0.000432 0.000341 0.000496 0.000633 0.000572 0.000528 0.000873 0.001056 0.000995 0.000710 0.001154 0.000966 0.000843 0.000969 0.000945 0.001076 0.001094 0.001360 0.001706 0.001512 0.002502 0.001729 0.001926 0.001724 0.001455 0.001912 0.001616 0.001477 0.001642 0.004175 0.002526 0.001395 0.006201 0.015047 0.005402 0.004775 0.041489 0.051768 0.012558 0.035660 0.098329 0.062363 0.024169 0.012252 0.009471 0.008046 0.007523 0.008256 0.006770 0.002823 0.003868 0.005744 0.002941 0.002224 0.005397 0.002524 0.001002 0.001651 0.003379 0.001566 0.001193 0.002331 0.004136 0.001037 0.000800 0.001260 0.000836 0.000445 0.000571 0.000606 0.000378 0.000474 0.000562 0.000526 0.000372 0.000453 0.000554 0.000387 0.000318 0.000381 0.000481 0.000343 0.000362 0.000426 0.000433 0.000437 0.000516 0.000538 0.000537 0.000976 0.000806 0.000699 0.001121 0.001070 0.000925 0.000841 0.001502 0.001046 0.004736 0.064475 0.022479 0.011948 0.109805 0.394868 0.268782 0.111893 0.181532 0.100590 0.072966 0.055074 0.053522 0.039643 0.041536 0.048092 0.044133 0.046930 0.059092 0.048450 0.043289 0.030021 0.029172 0.028235 0.026923 0.032135 0.035308 0.019628 0.032476 0.017174 0.020304 0.016280 0.021170 0.024986 0.026271 0.029418 0.019918 0.010562 0.007657 0.008267 0.005710 0.004388 0.005141 0.005544 0.004084 0.004385 0.005353 0.008148 0.006896 0.009467 0.021177 0.031655 0.041490 0.035739 0.049791 0.041917 0.031142 0.046975 0.037659 0.049306 0.043933 0.035371 0.045200 0.025191 0.038670 0.026322 0.020343 0.019503 0.017866 0.017808 0.016641 0.019274 0.020657 0.014890 0.011549 0.010661 0.010351 0.010543 0.007178 0.010015 0.005064 0.012813 0.008070 0.026498 0.035287 0.035358 0.017833 0.011610 0.010730 0.014694 0.015091 0.023239 0.048487 0.055186 0.031841 0.035401 0.016122 0.029299 0.009867 0.011525 0.003907 0.007803 0.009697 0.010842 0.004883 0.001668 0.005907 0.007260 0.004183 0.002060 0.005831 0.006245 0.004210 0.004921 0.006891 0.008583 0.007024 0.009032 0.007490 0.006903 0.006385 0.002175 0.003380 0.001298 0.002913 0.001741 0.006446 0.016936 0.019724 0.005219 0.013068 0.007273 0.010592 0.007764 0.001920 0.007136 0.007664 0.002062 0.003359 0.013780 0.013570 0.002045 0.012676 0.031083 0.016760 0.014162 0.005215 0.014584 0.010247 0.003278 0.004221 0.003850 0.010310 0.012011 0.021527 0.016141 0.037941
0.089022 0.102478 0.076096 0.041376 0.035231 0.022344 0.033899 0.030225 0.008189 0.009751 0.028844 0.020920 0.022003 0.056578 0.052768 0.067968 0.013026 0.009554 0.016019 0.005057 0.002204 0.003690 0.003709 0.001051 0.001359 0.001736 0.001113 0.000884 0.001177 0.001347 0.000750 0.000725 0.001483 0.000971 0.000667 0.000764 0.001547 0.000878 0.000888 0.001099 0.001171 0.000882 0.001095 0.001458 0.001078 0.001197 0.001259 0.001326 0.001479 0.002545 0.002154 0.001100 0.002129 0.002519 0.001719 0.001077 0.002772 0.004392 0.005368 0.005189 0.006177 0.044291 0.037972 0.000987 0.000764 0.006592 0.002342 0.001332 0.001082 0.003268 0.003693 0.003104 0.002983 0.001772 0.001332 0.001211 0.000767 0.000527 0.000501 0.000717 0.000823 0.000373 0.000634 0.000878 0.000533 0.001254 0.008474 0.027539 0.031819 0.101929 0.607845 0.731746 0.786582 0.921460 0.841276 0.899384 0.669212 0.301317 0.098818 0.073279 0.094379 0.020668 0.053912 0.087852 0.006485 0.002901 0.001816 0.003183 0.000785 0.000395 0.000267 0.000300 0.000307 0.000673 0.000400 0.000304 0.000364 0.000544 0.000367 0.000499 0.000825 0.000821 0.000607 0.001132 0.001656 0.001204 0.000759 0.001145 0.001072 0.000844 0.000948 0.000882 0.000942 0.000953 0.001116 0.001259 0.001317 0.001898 0.001607 0.001744 0.001686 0.001489 0.001870 0.001683 0.001559 0.001617 0.004047 0.002769 0.001629 0.005961 0.015824 0.006498 0.005888 0.050556 0.039778 0.011665 0.031423 0.086229 0.071030 0.032286 0.018033 0.010851 0.010198 0.007906 0.012440 0.008258 0.003062 0.004090 0.006152 0.003122 0.002014 0.004738 0.002567 0.000999 0.001432 0.002633 0.001628 0.001285 0.002455 0.003544 0.001105 0.000811 0.001123 0.000815 0.000414 0.000484 0.000487 0.000330 0.000413 0.000508 0.000477 0.000361 0.000499 0.000552 0.000389 0.000407 0.000475 0.000612 0.000396 0.000466 0.000539 0.000495 0.000535 0.000686 0.000750 0.000774 0.001455 0.001285 0.000877 0.001796 0.001473 0.001302 0.000948 0.001238 0.001856 0.003736 0.005171 0.005850 0.008138 0.035017 0.113001 0.154121 0.108131 0.188654 0.123628 0.102060 0.077016 0.071749 0.053300 0.055673 0.062402 0.053395 0.054007 0.066664 0.054330 0.051209 0.034869 0.034629 0.028233 0.024743 0.029226 0.026677 0.016214 0.022480 0.014890 0.014311 0.012044 0.014357 0.016599 0.016727 0.018244 0.010477 0.007335 0.005616 0.005863 0.004137 0.003346 0.003526 0.003452 0.002981 0.003350 0.003957 0.005027 0.005252 0.007248 0.013025 0.017652 0.022016 0.026560 0.034712 0.031060 0.024994 0.034539 0.038979 0.036765 0.049502 0.031308 0.045245 0.025513 0.041141 0.030371 0.023617 0.026592 0.024192 0.024135 0.023130 0.025829 0.026786 0.018205 0.016175 0.013093 0.012754 0.010952 0.007503 0.010266 0.005876 0.016904 0.009130 0.032744 0.049799 0.046123 0.022778 0.016499 0.013067 0.019191 0.017675 0.033878 0.076777 0.082944 0.049383 0.057406 0.034316 0.053213 0.021117 0.019822 0.005903 0.011304 0.011208 0.013915 0.007757 0.001916 0.007330 0.010701 0.005372 0.002512 0.007991 0.007768 0.005125 0.007140 0.009507 0.010995 0.008068 0.010247 0.008575 0.006404 0.007359 0.002654 0.004304 0.001801 0.003800 0.002594 0.009494 0.026256 0.036505 0.008932 0.029577 0.011050 0.019634 0.017547 0.002757 0.009607 0.009434 0.002391 0.004186 0.014687 0.013914 0.002390 0.012961 0.030293 0.017007 0.015995 0.005542 0.016056 0.012689 0.003762 0.005499 0.004524 0.012497 0.014022 0.030519 0.021414 0.042944
0.112701 0.131323 0.103455 0.044974 0.029995 0.018427 0.024845 0.025072 0.008990 0.009644 0.025637 0.027815 0.028308 0.063050 0.062098 0.062415 0.015995 0.012897 0.023077 0.005322 0.002518 0.003569 0.003868 0.001080 0.001450 0.001840 0.001276 0.000839 0.001221 0.001315 0.000693 0.000596 0.001253 0.000856 0.000624 0.000828 0.001559 0.000925 0.000970 0.001304 0.001360 0.001024 0.001290 0.001688 0.001283 0.001354 0.001573 0.001594 0.001636 0.002547 0.002305 0.001359 0.002466 0.002995 0.001645 0.001066 0.003075 0.003961 0.004356 0.004347 0.002247 0.002532 0.002735 0.001495 0.001044 0.002416 0.003653 0.002340 0.002043 0.005116 0.004436 0.003961 0.003156 0.001579 0.001054 0.001130 0.000725 0.000578 0.000537 0.000679 0.000905 0.000419 0.000552 0.001252 0.000812 0.000391 0.002281 0.014600 0.015637 0.037543 0.092907 0.505422 0.700106 0.762864 0.899384 0.781175 0.877045 0.696368 0.352499 0.276033 0.234348 0.077624 0.267467 0.358458 0.020091 0.010794 0.021260 0.009191 0.000857 0.000833 0.000817 0.000348 0.000558 0.001332 0.000640 0.000356 0.000456 0.000690 0.000382 0.000539 0.000961 0.001031 0.000684 0.001186 0.001720 0.001236 0.000839 0.001248 0.001212 0.000924 0.000992 0.000922 0.000998 0.000934 0.001015 0.001295 0.001312 0.001714 0.001445 0.001952 0.001803 0.001629 0.002413 0.001994 0.001816 0.001855 0.004559 0.003196 0.002017 0.006259 0.014882 0.005907 0.007232 0.055769 0.043839 0.015856 0.047695 0.113403 0.114420 0.064482 0.037140 0.017453 0.016805 0.011100 0.015547 0.012397 0.003837 0.004379 0.006081 0.003226 0.002157 0.003718 0.002043 0.001036 0.001383 0.002427 0.001506 0.001354 0.002479 0.004139 0.001134 0.000927 0.001182 0.000903 0.000442 0.000533 0.000512 0.000342 0.000384 0.000534 0.000515 0.000377 0.000450 0.000578 0.000426 0.000482 0.000535 0.000799 0.000493 0.000611 0.000781 0.000735 0.000663 0.000759 0.000808 0.000856 0.001489 0.000962 0.000793 0.001982 0.001639 0.001287 0.001081 0.001603 0.002055 0.003496 0.005990 0.010464 0.012420 0.050310 0.152399 0.246350 0.163473 0.250675 0.156162 0.122824 0.093055 0.082081 0.062890 0.064835 0.073094 0.068448 0.076265 0.090339 0.084897 0.080224 0.053232 0.039582 0.031988 0.028165 0.025865 0.022998 0.014996 0.019098 0.012299 0.012698 0.010593 0.012613 0.015038 0.014361 0.018964 0.008924 0.005630 0.006030 0.006176 0.004053 0.003082 0.003425 0.002912 0.003099 0.003806 0.003764 0.004235 0.005161 0.007560 0.010024 0.013262 0.017291 0.023256 0.031632 0.028149 0.022658 0.027289 0.026087 0.028959 0.026822 0.023561 0.029374 0.017941 0.029572 0.023094 0.020610 0.023793 0.023592 0.024667 0.025259 0.033435 0.033050 0.020725 0.014548 0.013930 0.010896 0.010909 0.006992 0.009568 0.005385 0.017265 0.010670 0.039978 0.065045 0.066210 0.032366 0.027870 0.018552 0.025807 0.021701 0.044840 0.098394 0.097568 0.069398 0.081336 0.060145 0.082383 0.029600 0.030835 0.007407 0.017532 0.014921 0.015857 0.009356 0.002388 0.009146 0.011943 0.005363 0.002615 0.008992 0.008386 0.006002 0.008432 0.011333 0.011319 0.008974 0.010787 0.008945 0.006550 0.007356 0.002607 0.004908 0.002285 0.004372 0.003188 0.010869 0.026714 0.035102 0.009659 0.027026 0.013503 0.024392 0.017489 0.004048 0.018832 0.018883 0.003708 0.007172 0.031204 0.025160 0.003687 0.021192 0.039374 0.021093 0.019424 0.006767 0.021817 0.014589 0.004244 0.006501 0.005539 0.015988 0.018559 0.041399 0.028637 0.056491
0.106796 0.134728 0.113423 0.052197 0.038833 0.018823 0.024754 0.031392 0.010243 0.009270 0.027796 0.031527 0.031460 0.074052 0.075656 0.068954 0.018399 0.015655 0.025095 0.004798 0.002338 0.003248 0.003531 0.001041 0.001320 0.001587 0.001059 0.000828 0.001020 0.001165 0.000687 0.000586 0.001104 0.000735 0.000584 0.000792 0.001450 0.000877 0.001050 0.001399 0.001303 0.001061 0.001502 0.001601 0.001240 0.001510 0.001595 0.001620 0.001534 0.002312 0.001886 0.001132 0.002422 0.003397 0.001851 0.001212 0.004249 0.008016 0.007493 0.006815 0.003698 0.002572 0.002270 0.001507 0.001021 0.002500 0.003805 0.002540 0.002303 0.005378 0.005462 0.004253 0.003491 0.001424 0.000808 0.000792 0.000614 0.000480 0.000478 0.000570 0.000718 0.000341 0.000544 0.001202 0.001448 0.000607 0.001587 0.006390 0.008846 0.020404 0.038932 0.137134 0.462829 0.587686 0.669212 0.877045 0.777498 0.864839 0.724402 0.527850 0.353780 0.070154 0.310838 0.434851 0.045271 0.018945 0.024997 0.011267 0.001665 0.001439 0.001121 0.000539 0.000782 0.001335 0.000726 0.000536 0.000651 0.000692 0.000421 0.000555 0.000853 0.000986 0.000695 0.001292 0.001718 0.001250 0.000840 0.001249 0.001080 0.000842 0.001020 0.000920 0.000996 0.001003 0.001165 0.001430 0.001567 0.001842 0.001457 0.002170 0.001965 0.001537 0.002289 0.002080 0.001874 0.001812 0.004007 0.003157 0.001883 0.005660 0.013443 0.004540 0.005419 0.038774 0.044420 0.013757 0.040411 0.114725 0.126476 0.082235 0.051038 0.022789 0.024130 0.011328 0.018630 0.015235 0.003723 0.004266 0.005777 0.003224 0.002096 0.003685 0.002255 0.001147 0.001427 0.002404 0.001540 0.001371 0.002380 0.003684 0.001122 0.000895 0.001175 0.000941 0.000449 0.000516 0.000491 0.000334 0.000364 0.000490 0.000468 0.000351 0.000454 0.000673 0.000509 0.000597 0.000633 0.000862 0.000484 0.000648 0.000721 0.000628 0.000618 0.000577 0.000664 0.000647 0.001091 0.000713 0.000530 0.001486 0.001515 0.001097 0.001027 0.002107 0.002394 0.003548 0.011132 0.014162 0.012703 0.072246 0.229106 0.264561 0.206571 0.303513 0.202556 0.156676 0.116303 0.097293 0.071317 0.071167 0.080786 0.080244 0.095032 0.117314 0.112300 0.114612 0.074144 0.053645 0.043450 0.036182 0.031536 0.022996 0.015450 0.022210 0.013126 0.011335 0.010013 0.011692 0.013465 0.014712 0.019511 0.009652 0.005686 0.005137 0.004787 0.003308 0.002526 0.002595 0.002230 0.002688 0.003694 0.003213 0.004270 0.005098 0.007900 0.010701 0.014557 0.018629 0.024980 0.036765 0.037354 0.030607 0.033871 0.029905 0.027354 0.027812 0.023325 0.031871 0.021745 0.032173 0.025400 0.023613 0.031113 0.027304 0.029347 0.029693 0.052478 0.049138 0.031617 0.021911 0.018534 0.012905 0.013511 0.009238 0.011303 0.005470 0.018617 0.013642 0.056276 0.096306 0.087551 0.043947 0.041193 0.021572 0.035261 0.029194 0.054718 0.115872 0.118880 0.090001 0.097495 0.051369 0.081402 0.025808 0.028141 0.006890 0.018260 0.018774 0.019326 0.009340 0.002468 0.010640 0.014474 0.006186 0.002807 0.011564 0.010930 0.008069 0.009947 0.014173 0.015235 0.011932 0.015373 0.012217 0.007955 0.008773 0.002839 0.005077 0.002281 0.004788 0.003800 0.012346 0.037694 0.048316 0.011648 0.031271 0.014107 0.031221 0.021230 0.003744 0.020270 0.026802 0.004010 0.006795 0.032099 0.022453 0.003265 0.023182 0.044656 0.022998 0.022889 0.007732 0.026116 0.017998 0.004068 0.007039 0.004969 0.013412 0.014234 0.028440 0.024477 0.044926
0.107094 0.119805 0.125376 0.059887 0.042255 0.018365 0.022873 0.033021 0.011145 0.009417 0.029019 0.034694 0.031446 0.064938 0.073421 0.061834 0.019186 0.019768 0.029147 0.005147 0.002426 0.003180 0.003512 0.001042 0.001427 0.001592 0.001029 0.000840 0.001093 0.001172 0.000745 0.000646 0.001219 0.000911 0.000706 0.000954 0.001656 0.000953 0.001127 0.001582 0.001482 0.001169 0.001586 0.001693 0.001388 0.001730 0.001810 0.001741 0.001759 0.002625 0.002050 0.001224 0.002742 0.003546 0.001976 0.001333 0.004689 0.008418 0.009322 0.009064 0.005953 0.004959 0.005021 0.001959 0.001056 0.002992 0.004305 0.002483 0.002155 0.004967 0.004949 0.003820 0.003447 0.001426 0.000784 0.000682 0.000510 0.000432 0.000463 0.000526 0.000703 0.000388 0.000669 0.001437 0.001495 0.000758 0.001987 0.004750 0.015364 0.047334 0.031748 0.122122 0.420318 0.383951 0.301317 0.696368 0.864839 0.706701 0.823883 0.700443 0.406457 0.092134 0.214916 0.510002 0.100913 0.032446 0.047779 0.026521 0.004807 0.004897 0.003740 0.001129 0.001697 0.002364 0.001393 0.000972 0.001221 0.001169 0.000610 0.000704 0.001011 0.001063 0.000784 0.001351 0.001857 0.001462 0.001003 0.001502 0.001319 0.001015 0.001239 0.001072 0.001211 0.001166 0.001377 0.001643 0.001713 0.001929 0.001449 0.002417 0.001990 0.001427 0.002143 0.001929 0.001770 0.001651 0.004308 0.003244 0.001891 0.006519 0.017424 0.005158 0.006334 0.045235 0.052008 0.015658 0.040595 0.104594 0.092740 0.067814 0.048166 0.021598 0.020960 0.009643 0.014656 0.013074 0.003296 0.003745 0.005127 0.002966 0.001933 0.003469 0.002357 0.001149 0.001295 0.002644 0.001596 0.001373 0.002508 0.005074 0.001246 0.000975 0.001332 0.001024 0.000495 0.000583 0.000534 0.000358 0.000387 0.000511 0.000493 0.000393 0.000505 0.000928 0.000640 0.000686 0.000863 0.001153 0.000563 0.000710 0.000866 0.000747 0.000757 0.000670 0.000710 0.000693 0.001195 0.000743 0.000577 0.001429 0.001947 0.001361 0.001095 0.003975 0.003638 0.004537 0.023276 0.033212 0.018886 0.098773 0.285500 0.295626 0.221879 0.295095 0.200244 0.148955 0.112088 0.086416 0.066851 0.064540 0.069945 0.069231 0.085207 0.098909 0.097594 0.093946 0.065775 0.043452 0.032979 0.029559 0.026798 0.020924 0.015409 0.022011 0.013431 0.011153 0.009095 0.011279 0.012853 0.014817 0.019814 0.009796 0.005297 0.004628 0.004234 0.003202 0.002427 0.002442 0.002265 0.003122 0.003992 0.003201 0.004467 0.005232 0.007580 0.010506 0.014960 0.021070 0.026526 0.036130 0.035898 0.031060 0.033259 0.027021 0.022008 0.022618 0.017351 0.022703 0.017161 0.022102 0.016477 0.017021 0.024438 0.024724 0.026978 0.028330 0.053420 0.052470 0.031898 0.019451 0.018966 0.012699 0.013066 0.008947 0.012221 0.005938 0.021072 0.015643 0.056966 0.105364 0.091610 0.041194 0.040005 0.024480 0.038180 0.032309 0.052667 0.122602 0.121842 0.086338 0.095950 0.050998 0.070629 0.027812 0.028823 0.007129 0.017300 0.018907 0.020824 0.011276 0.002871 0.012595 0.016825 0.006707 0.002749 0.010778 0.010196 0.007988 0.009212 0.014100 0.014354 0.012733 0.016937 0.014164 0.008556 0.009285 0.003039 0.005188 0.002384 0.004978 0.003723 0.010904 0.035968 0.040211 0.011482 0.030574 0.015224 0.033411 0.026332 0.004714 0.024851 0.026971 0.004660 0.008477 0.040862 0.024428 0.003855 0.030670 0.052380 0.027247 0.027167 0.009482 0.032187 0.018986 0.003825 0.006465 0.004376 0.009461 0.010463 0.020318 0.020585 0.040436
0.087017 0.120924 0.108346 0.075886 0.049542 0.024303 0.032114 0.042167 0.018946 0.014296 0.042449 0.050650 0.043485 0.084358 0.101990 0.085491 0.026690 0.023701 0.043853 0.006946 0.002410 0.003242 0.004129 0.001155 0.001461 0.001602 0.001103 0.000910 0.001136 0.001267 0.000896 0.000756 0.001463 0.001206 0.000895 0.001070 0.001865 0.001280 0.001320 0.001678 0.001863 0.001646 0.001894 0.002043 0.001789 0.002110 0.002117 0.002157 0.002433 0.003640 0.002990 0.001793 0.004139 0.005633 0.003796 0.002284 0.008647 0.016603 0.015813 0.018864 0.013849 0.013225 0.011494 0.003577 0.001672 0.004673 0.005797 0.003666 0.002845 0.005700 0.005330 0.003794 0.003302 0.001416 0.000834 0.000716 0.000568 0.000452 0.000509 0.000565 0.000801 0.000526 0.000838 0.001892 0.002016 0.001122 0.003351 0.005855 0.020599 0.091693 0.031138 0.067077 0.438137 0.321389 0.098818 0.352499 0.724402 0.823883 0.725297 0.859759 0.712014 0.228672 0.276933 0.457178 0.169269 0.046377 0.068708 0.033664 0.006500 0.006675 0.004986 0.001174 0.001732 0.002512 0.001327 0.001165 0.001588 0.001364 0.000681 0.000759 0.000988 0.001042 0.000839 0.001342 0.001881 0.001424 0.001048 0.001598 0.001421 0.001097 0.001367 0.001237 0.001305 0.001202 0.001540 0.001683 0.001635 0.001923 0.001500 0.002363 0.001807 0.001387 0.002026 0.001863 0.001753 0.001612 0.004292 0.003007 0.001867 0.006148 0.016170 0.005456 0.006264 0.041607 0.049796 0.016681 0.041988 0.096673 0.084275 0.062606 0.045829 0.021961 0.020592 0.010385 0.013804 0.013797 0.003715 0.004115 0.005445 0.003160 0.001944 0.003248 0.002534 0.001318 0.001466 0.003522 0.001850 0.001479 0.002866 0.005280 0.001278 0.001036 0.001441 0.001104 0.000533 0.000675 0.000593 0.000395 0.000439 0.000590 0.000587 0.000479 0.000571 0.001064 0.000759 0.000732 0.000940 0.001379 0.000609 0.000756 0.000944 0.000852 0.000853 0.000758 0.000797 0.000831 0.001452 0.000867 0.000724 0.001898 0.002589 0.001841 0.001840 0.009254 0.007611 0.007672 0.066899 0.073573 0.026570 0.117959 0.398524 0.359831 0.270277 0.342568 0.221974 0.153645 0.106518 0.081506 0.061043 0.058612 0.062428 0.065555 0.073815 0.083267 0.080449 0.076933 0.055337 0.042499 0.035641 0.032010 0.031287 0.029213 0.020764 0.029719 0.017795 0.015403 0.011557 0.015367 0.015327 0.017692 0.024526 0.014449 0.006576 0.005924 0.006538 0.004540 0.003157 0.003110 0.003006 0.003890 0.006072 0.004496 0.006461 0.006902 0.009927 0.013794 0.018191 0.028518 0.031916 0.035165 0.037235 0.029588 0.031180 0.023620 0.024419 0.023134 0.017646 0.024046 0.019608 0.024673 0.017249 0.017343 0.024177 0.022273 0.026267 0.026046 0.047556 0.054995 0.036167 0.020237 0.019886 0.014122 0.014132 0.010112 0.015517 0.007051 0.023240 0.023110 0.062950 0.120343 0.107951 0.043417 0.053310 0.029536 0.055123 0.050311 0.063611 0.146160 0.128274 0.087148 0.088648 0.044222 0.065007 0.022682 0.024558 0.006620 0.013732 0.017229 0.016183 0.008558 0.002932 0.011121 0.014696 0.008165 0.003090 0.012153 0.011475 0.009426 0.011241 0.015950 0.016775 0.013883 0.019816 0.015304 0.010899 0.012443 0.003748 0.006974 0.003245 0.005978 0.004394 0.013311 0.046250 0.047144 0.013165 0.035049 0.019019 0.036613 0.025882 0.005545 0.031595 0.028131 0.005328 0.011458 0.046650 0.028206 0.004827 0.029947 0.053006 0.030400 0.030295 0.011953 0.039064 0.026710 0.004796 0.007587 0.005116 0.009784 0.009935 0.018777 0.019570 0.041828
0.075222 0.102370 0.083724 0.057339 0.036537 0.018853 0.024143 0.028300 0.013477 0.010839 0.032718 0.040171 0.031666 0.054612 0.064607 0.053060 0.017388 0.014313 0.022783 0.005189 0.002137 0.002619 0.003592 0.001005 0.001285 0.001429 0.001060 0.000850 0.001128 0.001310 0.000895 0.000808 0.001509 0.001306 0.000987 0.001152 0.002014 0.001463 0.001312 0.001580 0.001993 0.001750 0.001784 0.002029 0.001680 0.001939 0.002053 0.002033 0.002358 0.003547 0.002945 0.001812 0.003593 0.004595 0.003494 0.002179 0.008393 0.014696 0.015476 0.021404 0.019335 0.017795 0.019204 0.005178 0.001886 0.005119 0.007260 0.004113 0.002780 0.005554 0.004798 0.003440 0.003138 0.001348 0.000925 0.000749 0.000565 0.000425 0.000389 0.000375 0.000587 0.000395 0.000547 0.000958 0.001083 0.000778 0.002088 0.003441 0.021154 0.112212 0.023342 0.052496 0.482646 0.460260 0.073279 0.276033 0.527850 0.700443 0.859759 0.731292 0.874569 0.653676 0.480695 0.537565 0.230388 0.064843 0.073635 0.055423 0.007589 0.004283 0.002987 0.001174 0.001581 0.002386 0.001205 0.001159 0.001523 0.001404 0.000732 0.000757 0.000850 0.000899 0.000801 0.001244 0.001835 0.001627 0.001221 0.001873 0.001606 0.001219 0.001435 0.001395 0.001421 0.001297 0.001542 0.001673 0.001459 0.001782 0.001410 0.001986 0.001615 0.001315 0.001944 0.001725 0.001639 0.001679 0.004864 0.002857 0.001828 0.005695 0.013201 0.004843 0.005436 0.032197 0.039022 0.013372 0.036668 0.088456 0.070360 0.053589 0.035688 0.017430 0.017507 0.009431 0.011394 0.011845 0.003223 0.003699 0.004956 0.002868 0.001840 0.002798 0.002248 0.001254 0.001375 0.002891 0.001610 0.001308 0.002659 0.003915 0.001080 0.000905 0.001431 0.001056 0.000491 0.000630 0.000584 0.000385 0.000435 0.000616 0.000565 0.000475 0.000553 0.001057 0.000661 0.000600 0.000794 0.001143 0.000579 0.000646 0.000886 0.000870 0.000782 0.000749 0.000810 0.000675 0.001198 0.000847 0.000739 0.001487 0.002506 0.001626 0.002051 0.013646 0.008581 0.007323 0.099092 0.134246 0.030069 0.111547 0.467702 0.388172 0.242943 0.266703 0.160616 0.108416 0.079041 0.062015 0.049156 0.046241 0.050681 0.050528 0.058313 0.061402 0.057664 0.052570 0.040854 0.032635 0.026736 0.027749 0.025067 0.026827 0.019987 0.025173 0.017240 0.013232 0.010431 0.013328 0.012815 0.015077 0.022113 0.012603 0.005317 0.005474 0.006427 0.004332 0.002806 0.002915 0.002996 0.003692 0.004714 0.003857 0.005256 0.006450 0.009219 0.013057 0.018180 0.028619 0.026745 0.029469 0.028650 0.023957 0.024096 0.018135 0.018820 0.020691 0.014775 0.020166 0.015974 0.020983 0.014474 0.013029 0.018574 0.018147 0.019813 0.018589 0.032795 0.042359 0.027478 0.013703 0.015785 0.013596 0.013079 0.008929 0.013136 0.006635 0.022003 0.020934 0.050595 0.121216 0.087492 0.034382 0.047428 0.022688 0.044734 0.036479 0.053393 0.134055 0.133537 0.073991 0.066293 0.032273 0.043710 0.015173 0.015205 0.004939 0.009573 0.012149 0.012172 0.005858 0.002325 0.009129 0.010616 0.005530 0.002491 0.008756 0.009031 0.007937 0.009495 0.014276 0.014739 0.012972 0.020083 0.014393 0.010676 0.013201 0.004091 0.008100 0.003138 0.005193 0.003538 0.010472 0.035290 0.039059 0.011445 0.035600 0.016801 0.031522 0.024277 0.004692 0.031032 0.022164 0.003913 0.009191 0.037188 0.020497 0.003822 0.027845 0.042591 0.025972 0.028292 0.011238 0.035851 0.025723 0.004402 0.006547 0.004901 0.009216 0.008898 0.016328 0.016078 0.034629
0.067703 0.097106 0.072604 0.062565 0.041418 0.028257 0.032429 0.032284 0.018988 0.012622 0.034934 0.041001 0.033984 0.060164 0.066017 0.056735 0.018930 0.013391 0.030999 0.008088 0.002979 0.004526 0.006666 0.001383 0.001464 0.002159 0.001576 0.001052 0.001283 0.001624 0.001141 0.001019 0.001744 0.001577 0.001117 0.001205 0.002135 0.001842 0.001565 0.001783 0.002020 0.001918 0.001709 0.001845 0.001694 0.002134 0.002101 0.002238 0.002926 0.004319 0.003526 0.002162 0.005143 0.006803 0.005713 0.003934 0.019332 0.026304 0.034724 0.062589 0.052852 0.050175 0.035302 0.008566 0.003359 0.007769 0.007626 0.004774 0.003994 0.008593 0.005462 0.003747 0.003061 0.001293 0.000892 0.000811 0.000566 0.000427 0.000360 0.000294 0.000372 0.000305 0.000486 0.000596 0.000702 0.000629 0.001797 0.003165 0.018846 0.150456 0.020273 0.036040 0.449694 0.462119 0.094379 0.234348 0.353780 0.406457 0.712014 0.874569 0.745054 0.868744 0.760634 0.719886 0.514013 0.132880 0.122622 0.054548 0.020624 0.005203 0.001675 0.000797 0.001861 0.002284 0.001281 0.001498 0.001818 0.001711 0.000928 0.001056 0.001085 0.001056 0.000843 0.001417 0.001884 0.001756 0.001499 0.002250 0.002116 0.001527 0.001757 0.001863 0.002127 0.001662 0.002024 0.002197 0.001843 0.002410 0.001977 0.003017 0.002049 0.001721 0.002525 0.002182 0.001946 0.002274 0.008124 0.004408 0.002310 0.008839 0.023869 0.007758 0.007334 0.043023 0.047849 0.015849 0.038464 0.084992 0.069542 0.051491 0.035512 0.018316 0.018044 0.009603 0.011842 0.012826 0.003468 0.004023 0.005574 0.003025 0.001821 0.002532 0.002132 0.001253 0.001516 0.002802 0.001737 0.001397 0.002827 0.004235 0.001198 0.000994 0.001480 0.001194 0.000503 0.000638 0.000640 0.000411 0.000470 0.000676 0.000640 0.000543 0.000656 0.001052 0.000656 0.000620 0.000939 0.001374 0.000639 0.000751 0.000915 0.000888 0.000904 0.000896 0.000915 0.000715 0.001445 0.000950 0.000735 0.001434 0.002839 0.001336 0.002543 0.041025 0.018388 0.008493 0.242707 0.368412 0.057743 0.159620 0.598603 0.479714 0.241635 0.226914 0.123410 0.079748 0.062390 0.053871 0.043161 0.041827 0.046552 0.046382 0.051215 0.052939 0.046259 0.042030 0.035414 0.028410 0.023452 0.025544 0.027022 0.029650 0.020458 0.027368 0.020650 0.017066 0.014072 0.020438 0.018749 0.021251 0.029365 0.019162 0.007695 0.008135 0.009725 0.006233 0.003715 0.004095 0.003878 0.004238 0.004659 0.004718 0.007484 0.008803 0.011854 0.017964 0.026839 0.039209 0.033511 0.036422 0.031457 0.024496 0.024334 0.019108 0.023466 0.022901 0.017574 0.022168 0.014463 0.021231 0.013820 0.013786 0.019165 0.019850 0.020466 0.019809 0.030038 0.043232 0.028995 0.013518 0.018958 0.016201 0.015854 0.010643 0.017137 0.008138 0.024075 0.022364 0.046150 0.103000 0.089717 0.037618 0.053669 0.027391 0.064851 0.050711 0.075492 0.192166 0.171983 0.084471 0.069902 0.032592 0.044389 0.016213 0.018230 0.006003 0.012338 0.015305 0.015858 0.006987 0.003119 0.012588 0.010719 0.005911 0.002847 0.009507 0.009514 0.008453 0.010080 0.014249 0.016331 0.015307 0.027280 0.015617 0.012911 0.015012 0.005131 0.007674 0.003082 0.005863 0.003916 0.014105 0.060104 0.051423 0.012277 0.034398 0.019672 0.030418 0.021669 0.005705 0.038112 0.022751 0.004374 0.012398 0.048681 0.025578 0.004758 0.032818 0.053134 0.033519 0.038851 0.015273 0.045629 0.040164 0.006725 0.009909 0.006086 0.012082 0.010896 0.019407 0.019668 0.036946
0.064311 0.096005 0.075028 0.075457 0.037643 0.022737 0.021686 0.022469 0.012927 0.007263 0.020094 0.027731 0.021785 0.036664 0.040575 0.028699 0.012306 0.009463 0.016132 0.004147 0.002295 0.003410 0.004281 0.001107 0.001439 0.001912 0.001409 0.000993 0.001250 0.001591 0.001060 0.000912 0.001717 0.001566 0.001092 0.001243 0.002289 0.002330 0.001605 0.002109 0.002158 0.001818 0.001758 0.001991 0.001757 0.002313 0.002304 0.002066 0.002357 0.003156 0.002678 0.001510 0.003896 0.005129 0.004399 0.002945 0.014297 0.019045 0.019157 0.032672 0.024697 0.019055 0.014626 0.004258 0.001724 0.003449 0.003458 0.002642 0.002683 0.004839 0.004068 0.002780 0.002983 0.001046 0.000766 0.000725 0.000556 0.000427 0.000346 0.000223 0.000341 0.000237 0.000288 0.000333 0.000729 0.000351 0.001207 0.003605 0.008962 0.031067 0.006087 0.012810 0.093873 0.054568 0.020668 0.077624 0.070154 0.092134 0.228672 0.653676 0.868744 0.725424 0.895900 0.773275 0.660821 0.542934 0.180737 0.050049 0.028719 0.017389 0.003091 0.000546 0.001152 0.001776 0.000914 0.001247 0.001885 0.001780 0.000882 0.001235 0.001265 0.001092 0.000877 0.001281 0.002047 0.001932 0.001620 0.002790 0.002300 0.001728 0.001993 0.002143 0.002276 0.001845 0.002373 0.002738 0.002167 0.002720 0.002165 0.002882 0.002192 0.001640 0.002283 0.002070 0.001860 0.001915 0.007342 0.004508 0.002126 0.007988 0.028189 0.008326 0.006642 0.035543 0.038856 0.013327 0.027967 0.061014 0.053133 0.045551 0.030406 0.016544 0.015627 0.009817 0.011954 0.013580 0.003066 0.003635 0.005695 0.002928 0.001645 0.002592 0.001887 0.001127 0.001323 0.002614 0.001593 0.001341 0.002760 0.004026 0.001198 0.001064 0.001643 0.001182 0.000498 0.000700 0.000672 0.000429 0.000464 0.000808 0.000711 0.000644 0.000800 0.001666 0.000808 0.000719 0.001029 0.001389 0.000573 0.000601 0.000782 0.000669 0.000634 0.000642 0.000574 0.000471 0.001045 0.000613 0.000531 0.001166 0.002464 0.000909 0.001469 0.052440 0.016436 0.004891 0.148803 0.421158 0.044278 0.077754 0.525940 0.399215 0.180381 0.156162 0.085491 0.053342 0.045170 0.042282 0.038290 0.036304 0.041979 0.044107 0.051492 0.055539 0.053550 0.046190 0.039638 0.031717 0.022484 0.022567 0.018670 0.024508 0.018847 0.021468 0.014397 0.013780 0.011446 0.014107 0.013205 0.015856 0.016193 0.012961 0.005405 0.005211 0.005486 0.004334 0.003029 0.002949 0.002823 0.003285 0.003275 0.003306 0.006219 0.007945 0.009547 0.015127 0.022014 0.027779 0.026919 0.027137 0.022934 0.018428 0.018038 0.013230 0.013855 0.013301 0.012738 0.016959 0.011365 0.015517 0.011284 0.010374 0.015198 0.017605 0.022488 0.022914 0.035074 0.043556 0.026290 0.010532 0.014870 0.012410 0.012963 0.007840 0.010795 0.005962 0.013787 0.012287 0.024890 0.049208 0.043123 0.020209 0.022949 0.012545 0.030159 0.025144 0.049376 0.130372 0.142779 0.063171 0.041752 0.022714 0.028318 0.011416 0.013325 0.004294 0.007654 0.010429 0.009663 0.004700 0.002154 0.009794 0.008595 0.004444 0.002568 0.009124 0.008531 0.008448 0.008761 0.014899 0.013131 0.011599 0.017045 0.011858 0.009402 0.011217 0.003041 0.005473 0.002458 0.004882 0.003749 0.015690 0.100456 0.051800 0.009189 0.027192 0.016889 0.023805 0.015797 0.004042 0.031828 0.020847 0.003280 0.008247 0.033492 0.015708 0.003832 0.030038 0.045333 0.025706 0.034087 0.012805 0.058139 0.059858 0.006779 0.012362 0.006894 0.014737 0.012475 0.026962 0.025738 0.051529
0.051923 0.073768 0.059235 0.071610 0.041642 0.031304 0.026322 0.022907 0.015203 0.009502 0.020031 0.023339 0.018683 0.026442 0.030406 0.022405 0.012984 0.009689 0.017636 0.005970 0.003145 0.004149 0.005327 0.001397 0.001742 0.002392 0.001778 0.001133 0.001432 0.002026 0.001354 0.001176 0.002250 0.002131 0.001451 0.001577 0.003033 0.002851 0.002277 0.002767 0.003014 0.002852 0.002280 0.002939 0.002792 0.003025 0.003398 0.003924 0.004117 0.005759 0.005300 0.002934 0.006225 0.008201 0.007055 0.005406 0.019836 0.024117 0.024485 0.040614 0.029350 0.031079 0.016961 0.004043 0.002319 0.004872 0.004148 0.002694 0.002971 0.005683 0.004137 0.002733 0.003085 0.001091 0.000780 0.000670 0.000591 0.000505 0.000421 0.000276 0.000516 0.000297 0.000271 0.000275 0.000718 0.001383 0.001316 0.002975 0.077237 0.117280 0.015465 0.096804 0.582575 0.199854 0.053912 0.267467 0.310838 0.214916 0.276933 0.480695 0.760634 0.895900 0.775639 0.914936 0.798641 0.774155 0.748362 0.114447 0.031765 0.020591 0.009058 0.001130 0.000496 0.000529 0.000631 0.000848 0.001590 0.001717 0.000933 0.001345 0.001459 0.001444 0.000980 0.001357 0.001883 0.001915 0.001685 0.003125 0.002763 0.002453 0.002843 0.003246 0.002921 0.002478 0.003114 0.003313 0.002262 0.003257 0.002832 0.003143 0.002324 0.002016 0.002762 0.002187 0.002108 0.002319 0.006673 0.004008 0.002330 0.007342 0.020661 0.008875 0.008085 0.034593 0.035363 0.015369 0.026491 0.049989 0.042265 0.030504 0.022997 0.012445 0.009625 0.006862 0.007551 0.008004 0.002871 0.003267 0.004872 0.002509 0.001688 0.002569 0.002213 0.001362 0.001710 0.003685 0.002011 0.001561 0.002954 0.003843 0.001185 0.001108 0.001473 0.001227 0.000561 0.000931 0.000920 0.000599 0.000681 0.001196 0.001009 0.000890 0.001045 0.001587 0.000989 0.000839 0.001182 0.001370 0.000754 0.000790 0.000969 0.000846 0.000810 0.000667 0.000609 0.000506 0.001037 0.000700 0.000698 0.001413 0.003040 0.001581 0.003046 0.067357 0.022592 0.008643 0.175829 0.392680 0.054756 0.080971 0.467389 0.325430 0.082000 0.077875 0.044834 0.034515 0.031435 0.031335 0.027909 0.028493 0.035189 0.036319 0.041488 0.045004 0.037924 0.032560 0.028206 0.022071 0.015961 0.017645 0.016817 0.023334 0.018825 0.022599 0.016338 0.018722 0.015011 0.017916 0.018343 0.021491 0.026212 0.017455 0.007637 0.008505 0.007903 0.005729 0.004302 0.004213 0.003670 0.003938 0.004346 0.004980 0.008599 0.013094 0.015747 0.026131 0.037704 0.057929 0.047782 0.046981 0.029703 0.021021 0.020143 0.014903 0.016633 0.014034 0.015296 0.019434 0.012367 0.016194 0.011491 0.011334 0.014096 0.016833 0.018168 0.020347 0.025482 0.030032 0.018957 0.010164 0.013412 0.014862 0.016059 0.009584 0.011794 0.006820 0.014019 0.013459 0.021539 0.039877 0.035231 0.018984 0.016075 0.010519 0.019729 0.020753 0.037933 0.091353 0.103937 0.043275 0.028536 0.017649 0.027282 0.012247 0.013198 0.004908 0.007622 0.009841 0.009331 0.004849 0.002533 0.009095 0.007584 0.004944 0.002928 0.007620 0.007469 0.007282 0.007748 0.010712 0.011443 0.010521 0.016108 0.010847 0.008860 0.010274 0.003165 0.005132 0.002697 0.004438 0.003183 0.010590 0.042146 0.036830 0.008964 0.026880 0.017343 0.024124 0.017673 0.004317 0.026237 0.018721 0.004126 0.007308 0.023929 0.016521 0.004674 0.024521 0.038224 0.024915 0.028540 0.011883 0.043189 0.042803 0.008593 0.011514 0.007159 0.014004 0.011731 0.018796 0.019156 0.043429
0.036103 0.054556 0.032716 0.041878 0.029134 0.026498 0.025980 0.015456 0.014889 0.010456 0.025264 0.019605 0.017949 0.024674 0.029309 0.024780 0.012096 0.008152 0.018866 0.007231 0.003625 0.005240 0.007984 0.002048 0.002813 0.004328 0.002893 0.001561 0.002290 0.003742 0.001859 0.001522 0.002962 0.002942 0.001867 0.002118 0.003581 0.003834 0.002578 0.003346 0.003476 0.003915 0.002434 0.003061 0.003440 0.003344 0.003000 0.003647 0.005594 0.006362 0.006436 0.003341 0.006292 0.006746 0.007297 0.008921 0.027471 0.022194 0.027201 0.055254 0.034713 0.107000 0.016106 0.005188 0.011588 0.008893 0.003143 0.002656 0.002282 0.003680 0.003532 0.002495 0.002318 0.000861 0.000680 0.000578 0.000457 0.000418 0.000383 0.000194 0.000189 0.000048 0.000058 0.000049 0.000594 0.018784 0.015800 0.008441 0.458612 0.871807 0.097611 0.225911 0.943144 0.672331 0.087852 0.358458 0.434851 0.510002 0.457178 0.537565 0.719886 0.773275 0.914936 0.793190 0.928312 0.829557 0.878458 0.822219 0.099291 0.016650 0.009077 0.003530 0.000859 0.000169 0.000133 0.000539 0.000763 0.001139 0.000827 0.001201 0.001300 0.001341 0.001164 0.001455 0.001535 0.001604 0.001757 0.002850 0.002911 0.002605 0.002860 0.003160 0.003456 0.002568 0.003447 0.004422 0.002489 0.003844 0.004213 0.004254 0.002742 0.003209 0.005501 0.003081 0.002622 0.004605 0.012734 0.004958 0.003443 0.010547 0.020482 0.007773 0.007570 0.029381 0.024922 0.011365 0.019232 0.034765 0.027512 0.018190 0.011911 0.009277 0.007400 0.006790 0.006657 0.007451 0.002977 0.003583 0.004551 0.002307 0.001690 0.002863 0.002150 0.001479 0.002039 0.005410 0.002527 0.001789 0.003625 0.004695 0.001306 0.001477 0.001882 0.001574 0.000726 0.001217 0.001227 0.000789 0.000873 0.001422 0.001178 0.000885 0.001009 0.001455 0.001002 0.000754 0.000963 0.001178 0.000733 0.000641 0.000804 0.001009 0.000723 0.000537 0.000675 0.000549 0.000657 0.000561 0.000707 0.002666 0.003639 0.001088 0.012225 0.248957 0.047249 0.020030 0.659014 0.643582 0.082162 0.221001 0.742641 0.360740 0.058048 0.050597 0.023741 0.020481 0.020661 0.022147 0.018685 0.019602 0.025299 0.023788 0.024085 0.025171 0.019803 0.017295 0.015914 0.014352 0.012289 0.013104 0.013610 0.024555 0.020461 0.025693 0.019492 0.032182 0.017324 0.026262 0.022351 0.025930 0.043670 0.028687 0.008750 0.014781 0.014396 0.009097 0.006544 0.007829 0.007026 0.006243 0.006393 0.006673 0.011349 0.019209 0.020400 0.029511 0.041485 0.074026 0.051029 0.041748 0.022564 0.013767 0.016233 0.009313 0.015659 0.009793 0.013644 0.014701 0.008182 0.013202 0.009546 0.008731 0.011014 0.010884 0.011937 0.011420 0.011721 0.011963 0.007896 0.006047 0.008247 0.008686 0.010263 0.008013 0.008833 0.006220 0.012677 0.012140 0.014920 0.030778 0.030862 0.016242 0.015900 0.010760 0.016272 0.015866 0.022981 0.057466 0.063979 0.023350 0.013140 0.010453 0.016808 0.007870 0.008359 0.003474 0.005651 0.007052 0.006374 0.003997 0.002303 0.007195 0.005593 0.003901 0.002770 0.005355 0.005552 0.005595 0.006248 0.008151 0.009788 0.008951 0.014309 0.009976 0.009328 0.010529 0.002908 0.004561 0.002237 0.003514 0.002648 0.006922 0.015925 0.017400 0.005588 0.013228 0.010952 0.011770 0.010763 0.003470 0.017458 0.011383 0.003709 0.005781 0.019776 0.016174 0.004090 0.016844 0.033289 0.024326 0.025008 0.012819 0.037205 0.034384 0.009458 0.014898 0.008754 0.012968 0.009655 0.012824 0.012134 0.029285
0.030105 0.039365 0.033793 0.048560 0.032920 0.040633 0.041595 0.019629 0.013535 0.011850 0.024368 0.015339 0.014071 0.015924 0.018847 0.016772 0.009889 0.007975 0.017095 0.007634 0.003146 0.006977 0.011968 0.002523 0.003116 0.005592 0.005600 0.002403 0.003116 0.004388 0.002951 0.002224 0.004476 0.003284 0.002339 0.002367 0.003912 0.003464 0.002601 0.003017 0.004000 0.004034 0.002610 0.003351 0.003728 0.004094 0.003230 0.003067 0.005382 0.006941 0.004329 0.002831 0.007704 0.006731 0.004676 0.007121 0.032167 0.021280 0.019508 0.039730 0.029200 0.065878 0.007720 0.004471 0.012166 0.004352 0.002187 0.002323 0.001867 0.002276 0.002306 0.001810 0.001726 0.000713 0.000544 0.000459 0.000343 0.000368 0.000450 0.000117 0.000099 0.000029 0.000083 0.000052 0.000184 0.012583 0.007010 0.001158 0.125336 0.605978 0.010770 0.015284 0.323870 0.087548 0.006485 0.020091 0.045271 0.100913 0.169269 0.230388 0.514013 0.660821 0.798641 0.928312 0.833918 0.936812 0.852644 0.910852 0.897463 0.084697 0.011739 0.006587 0.004490 0.001210 0.000071 0.000138 0.000675 0.000925 0.000687 0.001259 0.001376 0.001489 0.001245 0.001504 0.001622 0.001698 0.001765 0.002783 0.002784 0.002822 0.003238 0.003757 0.003538 0.002934 0.004424 0.006782 0.003260 0.005263 0.006000 0.006210 0.003489 0.003949 0.009288 0.005242 0.003396 0.005933 0.027637 0.009740 0.004433 0.022078 0.045934 0.008467 0.009315 0.035776 0.020917 0.011552 0.015836 0.024819 0.022920 0.019553 0.014780 0.011876 0.008312 0.009778 0.007908 0.010430 0.004109 0.005075 0.008025 0.003687 0.002632 0.006250 0.004618 0.002244 0.003613 0.013114 0.003904 0.002251 0.004384 0.005592 0.001517 0.001599 0.002196 0.002158 0.001015 0.001549 0.001725 0.001059 0.001095 0.001760 0.001350 0.001154 0.001237 0.001755 0.001122 0.000904 0.001213 0.001420 0.000999 0.000826 0.000965 0.001207 0.001110 0.000790 0.000540 0.000271 0.000649 0.000266 0.000397 0.029237 0.061553 0.002801 0.054718 0.835578 0.199484 0.018829 0.774853 0.866529 0.062987 0.104787 0.547206 0.196416 0.027809 0.025325 0.018703 0.017494 0.018730 0.020804 0.018115 0.019628 0.024944 0.024956 0.026318 0.028435 0.023180 0.021840 0.019577 0.019552 0.015475 0.014183 0.013337 0.021567 0.021545 0.032500 0.025910 0.055256 0.027060 0.045242 0.022842 0.026021 0.031501 0.025108 0.010333 0.013903 0.013132 0.010319 0.008616 0.008531 0.007472 0.007884 0.005748 0.007150 0.013481 0.018026 0.013595 0.018842 0.029902 0.034750 0.032497 0.025603 0.020221 0.012658 0.014485 0.009023 0.017630 0.009746 0.016143 0.014946 0.008275 0.012387 0.009146 0.009636 0.012502 0.012951 0.013674 0.013402 0.011870 0.012298 0.008643 0.006383 0.008393 0.007963 0.008856 0.007416 0.008284 0.005205 0.010258 0.010055 0.010942 0.015875 0.017696 0.012824 0.010548 0.010927 0.014996 0.017377 0.020747 0.049313 0.060243 0.022879 0.011697 0.009607 0.013423 0.007312 0.008675 0.003702 0.005346 0.010488 0.008636 0.003662 0.002605 0.008352 0.006132 0.003942 0.002969 0.005936 0.005860 0.006029 0.006029 0.009037 0.012472 0.011465 0.013302 0.012477 0.015249 0.015705 0.003603 0.006211 0.002960 0.004691 0.003809 0.010387 0.026186 0.018496 0.006685 0.012328 0.016362 0.014365 0.010569 0.004784 0.021257 0.015625 0.004325 0.007095 0.020997 0.017038 0.005274 0.028580 0.044064 0.034335 0.046033 0.027220 0.088135 0.116297 0.037238 0.042064 0.023644 0.026317 0.017001 0.023478 0.019996 0.039016
0.021559 0.027943 0.026222 0.026894 0.017046 0.012821 0.011077 0.007355 0.005807 0.004282 0.008759 0.008908 0.007489 0.009097 0.010949 0.009442 0.004659 0.004260 0.004975 0.002368 0.001434 0.002334 0.002789 0.000976 0.001178 0.001749 0.001516 0.001454 0.001325 0.002084 0.001550 0.001354 0.002177 0.001606 0.001321 0.001545 0.002517 0.002370 0.001782 0.002836 0.003008 0.002312 0.002439 0.004316 0.003750 0.004324 0.004413 0.003799 0.004740 0.006232 0.004049 0.001938 0.005173 0.004045 0.003267 0.002573 0.010847 0.008699 0.005140 0.004785 0.004060 0.006465 0.002928 0.000930 0.001163 0.001100 0.001022 0.000829 0.000813 0.001208 0.001123 0.000921 0.001105 0.000498 0.000316 0.000249 0.000186 0.000135 0.000074 0.000024 0.000051 0.000008 0.000019 0.000058 0.000236 0.001789 0.000260 0.000564 0.072430 0.039620 0.001057 0.010756 0.097005 0.007222 0.002901 0.010794 0.018945 0.032446 0.046377 0.064843 0.132880 0.542934 0.774155 0.829557 0.936812 0.825154 0.934511 0.845641 0.933735 0.921542 0.042658 0.004427 0.003408 0.001947 0.000144 0.000030 0.000083 0.000445 0.000293 0.000592 0.000948 0.001142 0.000811 0.001186 0.001572 0.001596 0.001109 0.001935 0.001637 0.001555 0.002316 0.002427 0.002094 0.002142 0.003211 0.003219 0.002012 0.003217 0.002583 0.002418 0.002009 0.001658 0.003158 0.003133 0.002586 0.002985 0.015490 0.007392 0.002416 0.008233 0.026860 0.005319 0.003675 0.016908 0.012210 0.005918 0.008410 0.016293 0.012704 0.010330 0.007946 0.005414 0.004761 0.005079 0.004795 0.004415 0.002053 0.003227 0.004362 0.002106 0.001439 0.002975 0.001923 0.000903 0.001306 0.003122 0.001584 0.001126 0.002188 0.002143 0.000801 0.000884 0.001044 0.000954 0.000506 0.000777 0.000958 0.000650 0.000703 0.001015 0.001058 0.000936 0.001261 0.001819 0.000951 0.000766 0.001042 0.001108 0.000640 0.000632 0.000627 0.000582 0.000682 0.000478 0.000256 0.000161 0.000489 0.000209 0.000229 0.006957 0.018948 0.000909 0.002575 0.293106 0.048493 0.003021 0.077638 0.300757 0.015659 0.009713 0.069656 0.026612 0.012053 0.017027 0.016966 0.017300 0.019687 0.020663 0.018807 0.020153 0.024189 0.025377 0.032897 0.037006 0.032910 0.030699 0.032654 0.028031 0.019923 0.015909 0.014330 0.020757 0.017501 0.024287 0.020773 0.024854 0.016582 0.012382 0.011551 0.012554 0.009961 0.008707 0.005516 0.006008 0.004448 0.004217 0.003626 0.002860 0.002773 0.003720 0.002766 0.003572 0.006403 0.009899 0.008865 0.013669 0.022245 0.024040 0.017814 0.022609 0.018293 0.013647 0.012375 0.012968 0.015279 0.011665 0.010734 0.011580 0.007656 0.009372 0.007650 0.007186 0.009774 0.009597 0.011635 0.013515 0.010180 0.009155 0.007110 0.005903 0.007295 0.006933 0.006984 0.004082 0.004689 0.002754 0.005355 0.003792 0.007620 0.010887 0.011601 0.008457 0.007764 0.004900 0.006689 0.006230 0.008763 0.017228 0.020497 0.012469 0.007760 0.008063 0.009278 0.005801 0.007028 0.002364 0.004293 0.006358 0.005557 0.002520 0.001410 0.004706 0.005117 0.003095 0.001915 0.005732 0.005464 0.004382 0.004591 0.007859 0.008798 0.007357 0.010538 0.010199 0.010435 0.009389 0.002089 0.003174 0.001788 0.003395 0.002533 0.007318 0.029352 0.019281 0.004461 0.013454 0.015254 0.011444 0.006433 0.002605 0.013925 0.013348 0.002682 0.004414 0.013739 0.008955 0.002694 0.021804 0.026510 0.017788 0.024798 0.011889 0.062543 0.144577 0.019384 0.035332 0.011545 0.014704 0.011063 0.019823 0.023400 0.045143
0.017247 0.018800 0.021564 0.027403 0.018238 0.018084 0.014268 0.009423 0.013620 0.009464 0.010356 0.010034 0.008876 0.008630 0.009877 0.007130 0.004134 0.003147 0.004147 0.002547 0.002057 0.002563 0.003167 0.001379 0.001666 0.002040 0.001858 0.001657 0.001879 0.003025 0.002053 0.001843 0.002784 0.002141 0.001780 0.001866 0.002717 0.002557 0.002404 0.003510 0.003883 0.003992 0.003250 0.004908 0.005589 0.004888 0.004672 0.005417 0.006912 0.008862 0.008105 0.004183 0.007535 0.005772 0.006393 0.005373 0.013489 0.007937 0.005275 0.004644 0.003227 0.016459 0.002419 0.000694 0.002293 0.001745 0.000917 0.000763 0.000881 0.001348 0.000994 0.000758 0.000923 0.000447 0.000284 0.000213 0.000169 0.000098 0.000050 0.000025 0.000060 0.000125 0.000120 0.000137 0.025415 0.496140 0.010107 0.020433 0.946459 0.605865 0.011248 0.174756 0.717724 0.020211 0.001816 0.021260 0.024997 0.047779 0.068708 0.073635 0.122622 0.180737 0.748362 0.878458 0.852644 0.934511 0.811158 0.940227 0.861705 0.942622 0.909241 0.029865 0.008262 0.005747 0.002306 0.000356 0.000046 0.000062 0.000237 0.000379 0.000697 0.000970 0.000828 0.001057 0.001321 0.001632 0.001509 0.002217 0.002128 0.001846 0.002799 0.003339 0.002994 0.002734 0.003746 0.004814 0.002598 0.004031 0.004036 0.003574 0.002469 0.003193 0.006202 0.003647 0.003194 0.005470 0.011460 0.005715 0.003500 0.008410 0.012899 0.005925 0.004712 0.009732 0.007422 0.005386 0.005445 0.007527 0.006710 0.004750 0.004190 0.004024 0.003175 0.003512 0.002986 0.002958 0.001787 0.002406 0.003514 0.001935 0.001666 0.003345 0.002178 0.001124 0.001804 0.004857 0.001901 0.001348 0.003238 0.003520 0.001028 0.001420 0.001483 0.001227 0.000628 0.001209 0.001275 0.000835 0.000849 0.001404 0.001570 0.001012 0.001173 0.001499 0.001240 0.000736 0.000787 0.001014 0.000661 0.000468 0.000556 0.000664 0.000516 0.000389 0.000378 0.000219 0.000314 0.000309 0.000439 0.010439 0.011192 0.001287 0.012831 0.251635 0.026867 0.006545 0.162406 0.226392 0.013804 0.008820 0.051676 0.012997 0.005344 0.007956 0.008277 0.009131 0.010127 0.011586 0.010098 0.011449 0.013921 0.013169 0.014418 0.014640 0.010592 0.010173 0.009937 0.009926 0.008113 0.008499 0.008767 0.016292 0.013219 0.022355 0.018872 0.027942 0.014133 0.012608 0.010664 0.011755 0.011531 0.009570 0.006765 0.011850 0.006913 0.005282 0.005736 0.004893 0.003807 0.004990 0.004603 0.007988 0.009471 0.018577 0.015429 0.029069 0.036799 0.058764 0.026735 0.022532 0.017548 0.013097 0.015043 0.011616 0.019544 0.011149 0.012022 0.010962 0.005750 0.007398 0.005901 0.005500 0.006695 0.005958 0.006281 0.006298 0.005389 0.004881 0.004754 0.004795 0.005494 0.005251 0.006684 0.004599 0.003271 0.002441 0.003756 0.002948 0.004028 0.006099 0.006709 0.005281 0.003990 0.004101 0.005347 0.005696 0.005445 0.007626 0.009102 0.006244 0.004791 0.005280 0.006412 0.004037 0.004523 0.002122 0.003131 0.004231 0.003222 0.002269 0.001638 0.003373 0.003377 0.002922 0.002011 0.004664 0.004071 0.003349 0.004392 0.005213 0.005790 0.005540 0.008191 0.007068 0.007195 0.006776 0.002609 0.003358 0.002008 0.003105 0.001894 0.003856 0.008773 0.008438 0.002998 0.008287 0.009273 0.007151 0.004264 0.001905 0.007074 0.007705 0.002665 0.003033 0.007587 0.008678 0.002677 0.008258 0.019648 0.018013 0.014299 0.007746 0.021629 0.036050 0.016708 0.026256 0.012708 0.012895 0.008467 0.009224 0.009019 0.022253
0.012999 0.010731 0.009515 0.013021 0.008456 0.017426 0.015311 0.007083 0.012729 0.012844 0.010449 0.007459 0.008642 0.007771 0.010732 0.008127 0.004368 0.002919 0.005510 0.005089 0.003194 0.003689 0.008010 0.003202 0.002452 0.003961 0.004115 0.002333 0.002858 0.005076 0.003424 0.002759 0.003903 0.004256 0.003254 0.003429 0.003398 0.003864 0.003501 0.003139 0.003954 0.006356 0.002277 0.002479 0.003346 0.003711 0.002569 0.002235 0.005118 0.005349 0.004541 0.005068 0.013383 0.003755 0.003469 0.023738 0.023965 0.004014 0.004292 0.007554 0.003707 0.068918 0.001318 0.000769 0.047258 0.005740 0.000540 0.001218 0.004005 0.000585 0.000676 0.000660 0.000699 0.000412 0.000238 0.000180 0.000128 0.000035 0.000047 0.000007 0.000041 0.004055 0.031173 0.000808 0.180424 0.988637 0.806386 0.093226 0.966564 0.989583 0.052275 0.157727 0.797479 0.058716 0.003183 0.009191 0.011267 0.026521 0.033664 0.055423 0.054548 0.050049 0.114447 0.822219 0.910852 0.845641 0.940227 0.821511 0.944704 0.864780 0.937282 0.933812 0.023018 0.004636 0.001830 0.001715 0.000084 0.000015 0.000036 0.000350 0.000287 0.000462 0.000911 0.000782 0.000843 0.001314 0.002184 0.001894 0.003137 0.003194 0.002949 0.004506 0.005925 0.004667 0.005008 0.010946 0.004215 0.007227 0.012005 0.011850 0.005397 0.010019 0.029495 0.009373 0.005817 0.020607 0.028360 0.008289 0.009896 0.021145 0.011564 0.009071 0.010222 0.010201 0.006457 0.008738 0.005261 0.005005 0.004371 0.003449 0.002547 0.003316 0.002107 0.004247 0.002540 0.002938 0.002864 0.003185 0.002956 0.002029 0.002918 0.004336 0.002556 0.002472 0.004638 0.011232 0.003995 0.002560 0.006820 0.006870 0.001875 0.002997 0.002412 0.002239 0.001299 0.002122 0.001896 0.001565 0.001458 0.001843 0.002162 0.001359 0.000973 0.001405 0.001646 0.000658 0.000560 0.000870 0.000748 0.000320 0.000337 0.000861 0.000491 0.000312 0.000384 0.000860 0.000971 0.000352 0.004031 0.224582 0.043442 0.004772 0.425546 0.842343 0.072049 0.043064 0.829470 0.463476 0.019196 0.018896 0.116047 0.015844 0.003826 0.006095 0.005282 0.004976 0.004824 0.005410 0.004235 0.005042 0.006411 0.005737 0.005966 0.005691 0.004304 0.004216 0.003789 0.003743 0.003246 0.003477 0.003704 0.006584 0.007078 0.013509 0.011470 0.045962 0.014483 0.027964 0.012968 0.013396 0.015816 0.014324 0.009073 0.015355 0.011617 0.014003 0.015083 0.011876 0.011054 0.017466 0.010012 0.011875 0.015958 0.025436 0.015432 0.020254 0.019697 0.031925 0.016325 0.008381 0.007757 0.005462 0.011266 0.004235 0.015314 0.003540 0.007949 0.007047 0.003113 0.005492 0.003195 0.003303 0.004031 0.003556 0.003939 0.003799 0.003240 0.002734 0.002637 0.002718 0.003068 0.003340 0.004214 0.005138 0.002661 0.002936 0.002595 0.004080 0.002556 0.003236 0.003652 0.003418 0.002132 0.004098 0.003928 0.006162 0.004224 0.005991 0.006208 0.003656 0.002919 0.002818 0.003726 0.002160 0.002243 0.001806 0.002051 0.003625 0.002223 0.001690 0.002337 0.002915 0.002195 0.002617 0.002962 0.003258 0.002725 0.003095 0.003311 0.003128 0.003543 0.003671 0.004419 0.003734 0.006702 0.005409 0.003395 0.003615 0.002912 0.002567 0.001866 0.002771 0.003450 0.002655 0.002157 0.002909 0.004783 0.003392 0.002687 0.002552 0.004964 0.004203 0.004630 0.004999 0.005556 0.010196 0.005310 0.007928 0.014963 0.026173 0.020862 0.014993 0.021215 0.038144 0.038476 0.050702 0.033381 0.019886 0.010053 0.007054 0.005728 0.015019
0.019197 0.021853 0.025971 0.021982 0.012878 0.014411 0.015433 0.008787 0.005948 0.006232 0.009812 0.006574 0.005749 0.006953 0.007509 0.005840 0.003499 0.002883 0.003763 0.002741 0.001914 0.003007 0.004918 0.001642 0.001555 0.002511 0.002558 0.001886 0.001581 0.002543 0.002403 0.001781 0.002858 0.002628 0.002158 0.001741 0.002823 0.003017 0.002017 0.002262 0.002783 0.003019 0.001778 0.002420 0.003123 0.004205 0.003019 0.002659 0.005456 0.007711 0.003281 0.002469 0.009942 0.005341 0.002371 0.004285 0.016389 0.007098 0.004926 0.005992 0.006119 0.009835 0.001314 0.000811 0.003056 0.000610 0.000465 0.000714 0.000503 0.000481 0.000421 0.000502 0.000702 0.000425 0.000238 0.000121 0.000078 0.000029 0.000029 0.000009 0.000008 0.000748 0.001285 0.000024 0.004004 0.552402 0.002661 0.000287 0.090057 0.047302 0.000600 0.000915 0.006669 0.000923 0.000785 0.000857 0.001665 0.004807 0.006500 0.007589 0.020624 0.028719 0.031765 0.099291 0.897463 0.933735 0.861705 0.944704 0.819806 0.945017 0.867956 0.929301 0.928139 0.029493 0.003289 0.003167 0.001595 0.000082 0.000014 0.000071 0.000292 0.000356 0.000598 0.001111 0.001184 0.001630 0.001901 0.002348 0.002435 0.002033 0.002553 0.003868 0.003799 0.003812 0.005315 0.007590 0.004381 0.006421 0.006253 0.007482 0.005020 0.005237 0.016104 0.011051 0.005281 0.009799 0.040462 0.010376 0.004495 0.021311 0.022814 0.005842 0.005396 0.020568 0.007298 0.004995 0.006305 0.008792 0.006001 0.005184 0.004302 0.004331 0.002954 0.004824 0.003985 0.003349 0.002464 0.003157 0.004617 0.002708 0.002439 0.005895 0.003827 0.001541 0.002451 0.004536 0.002687 0.001595 0.003048 0.003908 0.001285 0.001191 0.001191 0.001487 0.000812 0.001022 0.001163 0.001059 0.000988 0.001143 0.001326 0.001041 0.001101 0.001188 0.000914 0.000773 0.000633 0.000795 0.000647 0.000612 0.000361 0.000457 0.000342 0.000217 0.000174 0.004658 0.060997 0.002708 0.007990 0.734973 0.468563 0.010827 0.182009 0.926036 0.108138 0.007148 0.162616 0.254624 0.005116 0.002188 0.011729 0.007735 0.007105 0.010296 0.010262 0.010015 0.009320 0.009587 0.008158 0.010100 0.011967 0.012166 0.014309 0.015012 0.011975 0.012446 0.010487 0.011242 0.008482 0.008319 0.009153 0.012348 0.010895 0.017733 0.020554 0.036654 0.029375 0.022288 0.017830 0.017458 0.012214 0.012372 0.015947 0.010355 0.006159 0.006477 0.004879 0.003340 0.003468 0.004255 0.002839 0.004190 0.006686 0.010993 0.010632 0.012920 0.017077 0.018251 0.016184 0.013072 0.016282 0.010240 0.015152 0.013838 0.024297 0.009694 0.013387 0.014189 0.009030 0.009088 0.005465 0.005129 0.006191 0.005653 0.006695 0.006593 0.006243 0.005974 0.006760 0.006470 0.007145 0.006536 0.005668 0.004310 0.003507 0.002171 0.003104 0.002629 0.004009 0.005447 0.006478 0.005127 0.003673 0.003480 0.004893 0.005902 0.008841 0.011485 0.016411 0.009693 0.006050 0.004753 0.005233 0.003364 0.003685 0.002076 0.003322 0.006389 0.004501 0.001980 0.001633 0.003781 0.002982 0.002323 0.001847 0.004361 0.004041 0.003585 0.003934 0.005033 0.006929 0.006655 0.007795 0.006691 0.010628 0.013311 0.003269 0.006713 0.002940 0.005302 0.003345 0.007168 0.016639 0.008971 0.003628 0.006514 0.010394 0.007969 0.003666 0.002199 0.007199 0.005104 0.002343 0.004936 0.009778 0.006990 0.004122 0.020327 0.027569 0.030117 0.034731 0.020783 0.059107 0.134469 0.068481 0.124712 0.059606 0.052938 0.022874 0.019552 0.014010 0.027748
0.020102 0.028659 0.049567 0.034537 0.018915 0.011813 0.012116 0.009068 0.008257 0.004748 0.009340 0.006188 0.005206 0.006031 0.005982 0.004505 0.002683 0.001679 0.002101 0.001339 0.001059 0.001495 0.001892 0.000954 0.001038 0.001320 0.001169 0.001174 0.001119 0.001538 0.001439 0.001489 0.001790 0.001786 0.001565 0.001368 0.002064 0.002062 0.001613 0.002176 0.003114 0.002846 0.002218 0.004652 0.005567 0.005741 0.005374 0.007817 0.008227 0.008761 0.004624 0.003063 0.008305 0.006006 0.003522 0.004004 0.015444 0.007176 0.004519 0.002751 0.002194 0.003376 0.001528 0.000443 0.000599 0.000613 0.000531 0.000521 0.000544 0.000717 0.000476 0.000440 0.000885 0.000584 0.000208 0.000132 0.000067 0.000027 0.000021 0.000019 0.000064 0.000454 0.000062 0.000029 0.013359 0.114092 0.000216 0.001627 0.623718 0.020673 0.000562 0.004290 0.016865 0.000343 0.000395 0.000833 0.001439 0.004897 0.006675 0.004283 0.005203 0.017389 0.020591 0.016650 0.084697 0.921542 0.942622 0.864780 0.945017 0.798147 0.932945 0.857593 0.923903 0.917881 0.023566 0.003513 0.002665 0.001166 0.000098 0.000024 0.000068 0.000281 0.000368 0.000910 0.001038 0.001366 0.001398 0.002030 0.002177 0.001569 0.002249 0.003073 0.002674 0.002963 0.004787 0.004825 0.003132 0.004794 0.003892 0.003862 0.002823 0.002877 0.004192 0.003773 0.003044 0.003052 0.011648 0.004454 0.001973 0.004443 0.009596 0.003181 0.002501 0.013486 0.006213 0.002944 0.004413 0.006563 0.004714 0.003379 0.003060 0.002661 0.002018 0.003065 0.002299 0.001874 0.001395 0.001879 0.002760 0.001502 0.001258 0.002494 0.002378 0.000933 0.001461 0.002751 0.001519 0.001079 0.002080 0.002181 0.000827 0.000880 0.000824 0.000835 0.000558 0.000930 0.000928 0.000747 0.000804 0.001158 0.001035 0.000952 0.000905 0.000919 0.000704 0.000564 0.000483 0.000508 0.000302 0.000264 0.000201 0.000212 0.000165 0.000233 0.000252 0.000391 0.007550 0.000920 0.000632 0.055389 0.065067 0.003728 0.004467 0.110269 0.024595 0.002594 0.009114 0.021039 0.003053 0.001552 0.002269 0.003543 0.006840 0.011275 0.009951 0.010940 0.010309 0.010604 0.008995 0.012033 0.014054 0.012291 0.013963 0.016024 0.011350 0.011702 0.009932 0.011083 0.008598 0.009832 0.012958 0.017820 0.011252 0.015791 0.012775 0.014256 0.009319 0.007494 0.009003 0.009118 0.005625 0.005125 0.004425 0.004028 0.002771 0.003401 0.002452 0.002064 0.002141 0.002314 0.002000 0.003405 0.005559 0.007566 0.008784 0.015176 0.022477 0.019559 0.014088 0.011497 0.014005 0.009340 0.011175 0.015064 0.017626 0.009645 0.010668 0.010344 0.007183 0.007904 0.005488 0.005079 0.005501 0.005400 0.005579 0.005756 0.005378 0.005853 0.006156 0.006034 0.006174 0.005644 0.005316 0.003209 0.003225 0.001783 0.003168 0.001887 0.003256 0.004884 0.006576 0.004225 0.003041 0.002906 0.004457 0.003742 0.005280 0.005456 0.009143 0.005797 0.004977 0.003972 0.004455 0.003641 0.003710 0.001664 0.002968 0.004580 0.004572 0.002340 0.001375 0.003445 0.003270 0.002926 0.001410 0.003386 0.003985 0.003098 0.003269 0.004400 0.005292 0.004709 0.006027 0.005531 0.006210 0.009051 0.002041 0.004855 0.001934 0.004355 0.002000 0.004902 0.010218 0.010174 0.003054 0.009439 0.014722 0.012708 0.004102 0.002146 0.008535 0.004578 0.001302 0.002605 0.006177 0.003489 0.001294 0.005762 0.011409 0.008391 0.008815 0.004196 0.010476 0.025888 0.010930 0.046884 0.028937 0.028547 0.021624 0.023423 0.018803 0.035877
0.014953 0.014309 0.018987 0.025923 0.019545 0.020701 0.015103 0.008039 0.014141 0.010234 0.008420 0.007220 0.007168 0.007200 0.006773 0.006073 0.003799 0.001869 0.002569 0.002755 0.001960 0.001973 0.003162 0.002150 0.001671 0.002191 0.002354 0.002026 0.001897 0.002857 0.002692 0.002041 0.002612 0.003202 0.002816 0.002010 0.002821 0.003039 0.002167 0.003468 0.003393 0.003872 0.002504 0.004345 0.004926 0.006074 0.006209 0.008804 0.012612 0.007798 0.005049 0.007359 0.012711 0.004065 0.004116 0.009823 0.007799 0.002777 0.002389 0.001696 0.001093 0.010152 0.000883 0.000287 0.006455 0.004607 0.000504 0.000725 0.008283 0.001393 0.000801 0.000749 0.001895 0.001116 0.000326 0.000299 0.000113 0.000211 0.000134 0.000074 0.018006 0.237391 0.041853 0.021014 0.991249 0.995265 0.180364 0.629449 0.995962 0.436941 0.007671 0.050118 0.097645 0.001246 0.000267 0.000817 0.001121 0.003740 0.004986 0.002987 0.001675 0.003091 0.009058 0.009077 0.011739 0.042658 0.909241 0.937282 0.867956 0.932945 0.774038 0.931714 0.864929 0.922887 0.903575 0.028975 0.004505 0.002675 0.001404 0.000139 0.000016 0.000043 0.000397 0.000367 0.000628 0.001083 0.001574 0.001786 0.003288 0.002607 0.003441 0.006723 0.005025 0.004880 0.008543 0.012861 0.006442 0.012212 0.014703 0.011789 0.006410 0.009023 0.013462 0.005720 0.005017 0.007230 0.008593 0.004537 0.004959 0.007003 0.006493 0.005818 0.005226 0.010654 0.006129 0.005228 0.004253 0.004395 0.004097 0.003216 0.002663 0.002653 0.001806 0.002635 0.001770 0.001471 0.001545 0.001756 0.002217 0.001384 0.001540 0.002738 0.002054 0.001427 0.002499 0.004899 0.003272 0.002284 0.004140 0.007058 0.001768 0.001850 0.001657 0.002178 0.001402 0.002952 0.001974 0.001650 0.001543 0.002168 0.002017 0.001325 0.001128 0.001319 0.001517 0.000772 0.000599 0.000731 0.000523 0.000272 0.000308 0.000575 0.000212 0.000404 0.000592 0.001600 0.001459 0.001310 0.003399 0.036083 0.005569 0.003219 0.038492 0.067433 0.004771 0.005268 0.056279 0.007839 0.002786 0.002061 0.003549 0.003089 0.005549 0.009283 0.006205 0.005820 0.005729 0.005775 0.004916 0.006555 0.008537 0.007545 0.008246 0.008679 0.006777 0.006662 0.005492 0.005866 0.005214 0.006240 0.006545 0.012512 0.011397 0.017730 0.011993 0.024912 0.011112 0.011290 0.008179 0.008695 0.006672 0.007617 0.004553 0.006541 0.005960 0.007484 0.006266 0.006458 0.005699 0.006841 0.006035 0.009098 0.011918 0.014003 0.012369 0.018664 0.019507 0.018962 0.011722 0.007253 0.009030 0.006169 0.009288 0.005393 0.013884 0.005206 0.013044 0.010386 0.004848 0.007434 0.004418 0.004056 0.004439 0.003478 0.003871 0.003879 0.003638 0.003471 0.003389 0.003469 0.003387 0.003484 0.004504 0.003329 0.002725 0.001779 0.002022 0.002125 0.002029 0.002716 0.003227 0.002786 0.001899 0.002799 0.003887 0.004270 0.004861 0.005019 0.006692 0.004834 0.004142 0.004260 0.004164 0.003222 0.003400 0.001952 0.002538 0.003657 0.002549 0.002006 0.001813 0.002652 0.002248 0.002321 0.001894 0.002915 0.003167 0.003067 0.003384 0.003664 0.004102 0.003788 0.004410 0.003823 0.004795 0.005910 0.002220 0.004915 0.001999 0.003436 0.001606 0.003273 0.003218 0.003351 0.002064 0.003490 0.005263 0.004589 0.003275 0.001745 0.003837 0.003269 0.001896 0.001883 0.003268 0.005409 0.001764 0.003148 0.008107 0.009930 0.007589 0.004125 0.006610 0.010194 0.007596 0.024241 0.019930 0.023460 0.014740 0.010710 0.008475 0.018133
0.011540 0.009077 0.012767 0.019277 0.015561 0.028697 0.020848 0.005809 0.009353 0.011329 0.006893 0.003582 0.004215 0.004133 0.004580 0.004338 0.003378 0.001696 0.002665 0.003287 0.002476 0.002627 0.005035 0.003155 0.002342 0.003065 0.004077 0.002491 0.002576 0.004549 0.003355 0.002205 0.002529 0.003641 0.002941 0.001862 0.001877 0.002231 0.001728 0.001936 0.001432 0.002480 0.001383 0.001695 0.002730 0.003691 0.002725 0.001970 0.006860 0.003006 0.001521 0.003199 0.008139 0.001835 0.001243 0.011169 0.007304 0.001310 0.000975 0.001358 0.000652 0.003579 0.000293 0.000200 0.008005 0.000593 0.000204 0.000546 0.002594 0.000259 0.000281 0.000422 0.000821 0.000566 0.000215 0.000079 0.000056 0.001789 0.008592 0.000188 0.007488 0.993641 0.771243 0.007058 0.896459 0.996811 0.071094 0.006657 0.282735 0.068534 0.000518 0.000235 0.001464 0.000265 0.000300 0.000348 0.000539 0.001129 0.001174 0.001174 0.000797 0.000546 0.001130 0.003530 0.006587 0.004427 0.029865 0.933812 0.929301 0.857593 0.931714 0.770569 0.921032 0.847370 0.898060 0.910604 0.023805 0.002934 0.002463 0.001880 0.000061 0.000011 0.000098 0.000308 0.000290 0.000595 0.001496 0.001443 0.003408 0.003771 0.004283 0.006827 0.006014 0.005860 0.009423 0.021566 0.008243 0.017059 0.034306 0.027315 0.009610 0.019338 0.026100 0.009403 0.006091 0.020095 0.018500 0.004692 0.005792 0.013475 0.004917 0.004815 0.006473 0.006198 0.003377 0.003899 0.003002 0.002827 0.002362 0.002032 0.001665 0.002305 0.001251 0.002618 0.001688 0.001494 0.001720 0.002152 0.002069 0.001440 0.002322 0.003050 0.001583 0.001454 0.002709 0.003657 0.002961 0.001775 0.003219 0.004121 0.001742 0.002205 0.002033 0.002926 0.001692 0.002441 0.001947 0.001755 0.001599 0.001831 0.002327 0.001230 0.000848 0.001208 0.001780 0.000661 0.000396 0.000697 0.000330 0.000151 0.000154 0.000743 0.002810 0.000572 0.001158 0.272750 0.144377 0.005516 0.139721 0.956062 0.183889 0.010156 0.681661 0.717577 0.006330 0.004997 0.119596 0.007876 0.000463 0.000558 0.001360 0.001817 0.002444 0.003569 0.002417 0.002227 0.002216 0.002402 0.002144 0.002839 0.003766 0.003590 0.004299 0.004529 0.003625 0.003531 0.003105 0.003582 0.003487 0.003664 0.003710 0.004691 0.004463 0.005683 0.004147 0.011094 0.004754 0.008903 0.005587 0.006890 0.007554 0.007045 0.004561 0.008369 0.006773 0.009210 0.007994 0.007390 0.005990 0.009583 0.005106 0.005783 0.006824 0.011674 0.007728 0.008082 0.007080 0.008100 0.006832 0.003934 0.004884 0.002961 0.007101 0.002366 0.010657 0.002288 0.006716 0.007313 0.002729 0.004694 0.002414 0.002618 0.002798 0.002349 0.002658 0.002813 0.002365 0.002402 0.002536 0.002509 0.002584 0.002852 0.003371 0.003357 0.002105 0.001910 0.001461 0.002281 0.001769 0.001878 0.001902 0.001893 0.001091 0.002177 0.002563 0.003679 0.003221 0.003504 0.004700 0.002989 0.002547 0.002526 0.002743 0.001947 0.002099 0.001707 0.002007 0.003784 0.002177 0.001439 0.002104 0.002272 0.001559 0.001712 0.001903 0.002281 0.002201 0.002686 0.002870 0.002954 0.003245 0.003231 0.003616 0.003222 0.008323 0.006654 0.003277 0.004899 0.002600 0.002798 0.001581 0.002683 0.002287 0.001695 0.001474 0.001807 0.003830 0.002279 0.001699 0.002521 0.003803 0.001797 0.002302 0.003488 0.002551 0.004521 0.004035 0.003255 0.006288 0.015678 0.013597 0.011648 0.013350 0.017579 0.026621 0.047460 0.043409 0.038431 0.020318 0.008783 0.007340 0.016467
0.017336 0.017677 0.024985 0.017706 0.014929 0.013813 0.015333 0.007971 0.004313 0.004434 0.006986 0.004177 0.003720 0.005223 0.004074 0.003631 0.002520 0.001939 0.002158 0.001527 0.001517 0.001745 0.002301 0.001082 0.001339 0.001609 0.001482 0.001615 0.001488 0.002117 0.001782 0.001242 0.001726 0.001867 0.001609 0.000999 0.001824 0.001946 0.001105 0.001361 0.001607 0.001973 0.001525 0.002678 0.003125 0.005075 0.003923 0.003411 0.006196 0.007999 0.003056 0.001983 0.007135 0.003386 0.001484 0.002856 0.010022 0.002591 0.001633 0.001698 0.001112 0.001422 0.000482 0.000204 0.000335 0.000248 0.000169 0.000325 0.000260 0.000308 0.000234 0.000305 0.000714 0.000407 0.000165 0.000079 0.000027 0.000055 0.000034 0.000005 0.000112 0.028638 0.000202 0.000017 0.012341 0.010931 0.000044 0.000035 0.002037 0.000298 0.000124 0.000065 0.000073 0.000212 0.000307 0.000558 0.000782 0.001697 0.001732 0.001581 0.001861 0.001152 0.000496 0.000859 0.004490 0.003408 0.008262 0.023018 0.928139 0.923903 0.864929 0.921032 0.752108 0.920186 0.846702 0.901247 0.906808 0.026930 0.004084 0.004074 0.001050 0.000059 0.000022 0.000109 0.000439 0.000507 0.000855 0.001741 0.002499 0.002311 0.004621 0.009064 0.004203 0.003719 0.007216 0.009187 0.004782 0.007616 0.008488 0.008994 0.004807 0.004885 0.007690 0.005703 0.003470 0.004041 0.014987 0.003636 0.001709 0.005364 0.008149 0.002584 0.002294 0.010452 0.004274 0.002584 0.004995 0.007327 0.004233 0.003166 0.003317 0.002716 0.001982 0.003032 0.002380 0.001490 0.000993 0.001487 0.001818 0.001057 0.000926 0.002377 0.001808 0.000761 0.001237 0.002095 0.001747 0.000924 0.001530 0.001701 0.000840 0.000754 0.000949 0.001044 0.000707 0.000822 0.000888 0.000792 0.000788 0.000769 0.000890 0.001001 0.001067 0.000790 0.000952 0.001065 0.000622 0.000526 0.000162 0.000170 0.000130 0.000397 0.016692 0.003843 0.000719 0.130923 0.575757 0.019176 0.009512 0.801738 0.316086 0.002980 0.012566 0.183998 0.003826 0.000414 0.000961 0.001407 0.000998 0.001236 0.002041 0.004107 0.004919 0.006420 0.005397 0.006402 0.006544 0.006603 0.005387 0.007780 0.009969 0.009976 0.013106 0.020246 0.012643 0.015302 0.011041 0.014164 0.009925 0.009547 0.010425 0.009220 0.008261 0.009242 0.009226 0.008205 0.007248 0.006795 0.008215 0.008003 0.004587 0.004751 0.003625 0.003523 0.002409 0.002429 0.001755 0.001757 0.002030 0.001994 0.001686 0.002493 0.003750 0.004258 0.005629 0.007351 0.008508 0.007070 0.010415 0.009027 0.011483 0.006815 0.008224 0.007359 0.010834 0.006381 0.009585 0.011873 0.008380 0.007466 0.004977 0.004659 0.004829 0.004683 0.005453 0.005366 0.005211 0.005756 0.007228 0.006984 0.007285 0.006625 0.006066 0.002910 0.002907 0.001420 0.002475 0.001493 0.003295 0.004157 0.005570 0.003756 0.002661 0.002674 0.004574 0.003930 0.008288 0.007435 0.016650 0.008406 0.006410 0.005181 0.005088 0.003981 0.003344 0.001775 0.003742 0.006862 0.006572 0.002047 0.001242 0.003789 0.002857 0.001958 0.001360 0.003650 0.003458 0.003097 0.003447 0.004201 0.005679 0.005471 0.006664 0.006410 0.009047 0.015784 0.002761 0.009083 0.002305 0.006075 0.002535 0.005900 0.010395 0.008902 0.002867 0.004842 0.008361 0.006039 0.002686 0.001605 0.005294 0.003345 0.000987 0.002454 0.003338 0.002257 0.001419 0.004319 0.006397 0.007490 0.010605 0.005468 0.015830 0.023477 0.010772 0.059973 0.038326 0.094818 0.051675 0.047661 0.024839 0.040573
0.015940 0.015389 0.017543 0.021922 0.020913 0.015223 0.016523 0.013522 0.007663 0.004552 0.008211 0.007739 0.006634 0.007814 0.006977 0.006087 0.003360 0.001834 0.001972 0.001593 0.001353 0.001303 0.001709 0.001129 0.001483 0.001375 0.001214 0.001502 0.001509 0.001973 0.001597 0.001154 0.002220 0.002337 0.001903 0.001239 0.002603 0.003102 0.001600 0.002829 0.004725 0.004466 0.004459 0.010456 0.011877 0.013705 0.012763 0.015111 0.017803 0.012294 0.006542 0.004990 0.009803 0.004771 0.003562 0.003879 0.008638 0.003300 0.002528 0.001808 0.001473 0.003659 0.001886 0.000520 0.000608 0.001401 0.000885 0.000683 0.001023 0.001918 0.001080 0.001229 0.003807 0.001813 0.000549 0.000515 0.000082 0.000374 0.000019 0.000017 0.009666 0.004309 0.000068 0.000648 0.685141 0.053501 0.000136 0.003630 0.109687 0.000788 0.000123 0.000447 0.000257 0.000409 0.000673 0.001332 0.001335 0.002364 0.002512 0.002386 0.002284 0.001776 0.000529 0.000169 0.001210 0.001947 0.005747 0.004636 0.029493 0.917881 0.922887 0.847370 0.920186 0.729383 0.915983 0.845247 0.901113 0.901801 0.028422 0.005761 0.002974 0.001037 0.000128 0.000040 0.000086 0.000475 0.000710 0.001793 0.003058 0.002495 0.005353 0.008307 0.004430 0.004198 0.008919 0.007575 0.004748 0.011180 0.014967 0.009227 0.004843 0.005334 0.003750 0.003596 0.002937 0.001973 0.005039 0.002942 0.001885 0.002465 0.005116 0.002580 0.001716 0.007364 0.004883 0.002791 0.005155 0.007685 0.004936 0.003233 0.003076 0.002688 0.002079 0.002774 0.002152 0.001508 0.001024 0.001535 0.001946 0.001081 0.000982 0.002499 0.001733 0.000795 0.001310 0.002083 0.001750 0.001142 0.002039 0.001979 0.001086 0.001173 0.001332 0.001558 0.000920 0.001225 0.001084 0.000984 0.000949 0.000921 0.000901 0.000896 0.000888 0.000736 0.000609 0.000629 0.000339 0.000290 0.000102 0.000160 0.000258 0.000501 0.001323 0.001568 0.001317 0.004237 0.020608 0.008430 0.001642 0.013240 0.014391 0.005393 0.001411 0.004802 0.003445 0.001593 0.000571 0.001125 0.002763 0.003065 0.004137 0.005352 0.005787 0.008165 0.005525 0.006265 0.006752 0.007511 0.007019 0.010029 0.013002 0.011794 0.015406 0.015693 0.013189 0.013032 0.013342 0.014714 0.011374 0.011288 0.010063 0.011945 0.011991 0.014215 0.009471 0.010688 0.008166 0.006664 0.006543 0.005622 0.003757 0.003931 0.002190 0.002404 0.002131 0.002338 0.001808 0.002069 0.002264 0.002211 0.002096 0.002783 0.003801 0.004375 0.005842 0.009727 0.012763 0.009076 0.009654 0.007455 0.011208 0.005449 0.005469 0.005400 0.007607 0.005119 0.009203 0.009549 0.005577 0.007757 0.005237 0.005292 0.005520 0.005135 0.005364 0.005155 0.004585 0.005000 0.004872 0.005016 0.005572 0.006090 0.006358 0.003306 0.004062 0.001628 0.003011 0.001765 0.002839 0.004054 0.005569 0.004506 0.003709 0.003988 0.007230 0.006056 0.016371 0.011413 0.016217 0.009218 0.006102 0.006135 0.005340 0.005033 0.004850 0.002442 0.006052 0.008760 0.008185 0.002947 0.001363 0.003866 0.003992 0.003029 0.001774 0.004421 0.004927 0.005272 0.004769 0.006505 0.008265 0.007310 0.008360 0.007976 0.008498 0.014075 0.002405 0.010643 0.002020 0.006373 0.002576 0.006706 0.007338 0.008572 0.003171 0.005968 0.008089 0.009064 0.004341 0.001984 0.007426 0.005584 0.001255 0.002460 0.005560 0.003614 0.001332 0.004294 0.007453 0.006594 0.008978 0.004140 0.010205 0.010519 0.004702 0.015986 0.012294 0.034844 0.027337 0.052089 0.021115 0.043539
0.015563 0.011344 0.012801 0.016948 0.020746 0.021327 0.013328 0.009074 0.007931 0.006003 0.005223 0.005288 0.004910 0.004076 0.003496 0.003472 0.002829 0.001621 0.001818 0.002064 0.002089 0.001529 0.002275 0.002074 0.002041 0.002006 0.002073 0.002714 0.002274 0.003190 0.002663 0.001482 0.002437 0.002763 0.002545 0.001118 0.001398 0.001337 0.001112 0.001283 0.002838 0.003040 0.001706 0.005590 0.026694 0.010094 0.006370 0.009810 0.023887 0.005056 0.003006 0.005633 0.009747 0.001720 0.001560 0.005092 0.003132 0.001288 0.001112 0.000880 0.000664 0.001669 0.000755 0.000298 0.001429 0.001291 0.000428 0.000609 0.009560 0.002120 0.001129 0.002812 0.009674 0.003780 0.005244 0.004619 0.009030 0.376846 0.021642 0.002754 0.936404 0.997632 0.059027 0.338648 0.997286 0.742089 0.002116 0.017774 0.087959 0.001480 0.000071 0.000120 0.000125 0.000363 0.000400 0.000640 0.000726 0.001393 0.001327 0.001205 0.001281 0.000914 0.000631 0.000133 0.000071 0.000144 0.002306 0.001830 0.003289 0.023566 0.903575 0.898060 0.846702 0.915983 0.716179 0.918460 0.848221 0.899279 0.895717 0.036565 0.004337 0.002458 0.003231 0.000243 0.000049 0.000108 0.000494 0.001388 0.004329 0.003137 0.006548 0.014385 0.008279 0.007713 0.019180 0.017315 0.008189 0.019322 0.029626 0.017533 0.006959 0.008419 0.006814 0.004676 0.004295 0.003891 0.005652 0.003433 0.002688 0.003427 0.004518 0.003493 0.002204 0.004569 0.003713 0.002456 0.002856 0.003306 0.003135 0.002365 0.002195 0.002169 0.001718 0.002955 0.002180 0.001520 0.001323 0.001747 0.001930 0.001259 0.001302 0.002034 0.001936 0.001048 0.001762 0.003072 0.002807 0.001957 0.003761 0.004034 0.001936 0.001789 0.001785 0.002887 0.001509 0.001453 0.001564 0.001463 0.001342 0.001349 0.001803 0.001488 0.001040 0.001245 0.001530 0.000804 0.000477 0.000799 0.000221 0.000198 0.000442 0.002546 0.005997 0.000803 0.001650 0.079066 0.012067 0.002271 0.012075 0.109830 0.001870 0.001424 0.010892 0.003638 0.000764 0.000992 0.001882 0.001182 0.002662 0.003437 0.004003 0.003443 0.003875 0.004992 0.003291 0.003376 0.003633 0.004222 0.003891 0.005215 0.006482 0.005931 0.007293 0.007328 0.007388 0.008660 0.009250 0.010522 0.009376 0.009602 0.008587 0.009700 0.009082 0.010059 0.006128 0.008010 0.006036 0.005010 0.004611 0.004671 0.004520 0.004493 0.002698 0.004191 0.003931 0.003929 0.002961 0.003309 0.003586 0.006726 0.003030 0.003491 0.003962 0.005516 0.005886 0.007429 0.008135 0.007490 0.006278 0.004527 0.005342 0.003293 0.003307 0.002133 0.004220 0.002503 0.005789 0.006436 0.003886 0.006559 0.004406 0.004506 0.004663 0.003533 0.003520 0.003098 0.002976 0.003324 0.003117 0.003049 0.003150 0.003027 0.003620 0.002370 0.002382 0.001352 0.001915 0.001793 0.002268 0.003333 0.003519 0.003626 0.002385 0.003093 0.005750 0.006006 0.013077 0.012149 0.021569 0.010510 0.006012 0.005172 0.004572 0.003723 0.004073 0.002312 0.003416 0.003911 0.002989 0.002234 0.001377 0.002403 0.002374 0.002708 0.001867 0.003697 0.004083 0.005305 0.005766 0.006887 0.008987 0.007562 0.007067 0.005488 0.006896 0.007156 0.002325 0.005853 0.001544 0.003528 0.001760 0.003958 0.003304 0.002882 0.001526 0.002362 0.003193 0.002928 0.002442 0.001479 0.003289 0.003062 0.001685 0.001846 0.003203 0.004632 0.001856 0.003515 0.005548 0.006866 0.007944 0.004335 0.011609 0.012437 0.004346 0.009284 0.007040 0.017332 0.015711 0.015236 0.010123 0.020334
0.017152 0.012497 0.012022 0.014839 0.014136 0.018889 0.013582 0.006075 0.005316 0.005046 0.004978 0.003605 0.003413 0.003358 0.003492 0.003221 0.002541 0.001816 0.002451 0.002627 0.002413 0.002414 0.003684 0.002310 0.002564 0.002340 0.002259 0.003177 0.002569 0.003486 0.002665 0.001914 0.003000 0.002817 0.002895 0.001471 0.001318 0.001601 0.001553 0.001360 0.002101 0.004883 0.001968 0.003112 0.021091 0.010751 0.005614 0.003504 0.015043 0.005535 0.002329 0.003375 0.010267 0.002660 0.001782 0.004838 0.005897 0.001345 0.001017 0.001328 0.000751 0.001558 0.000523 0.000315 0.000514 0.000274 0.000228 0.000457 0.000379 0.000400 0.000450 0.000646 0.001226 0.000613 0.000474 0.000343 0.001091 0.204696 0.085697 0.000262 0.077720 0.984326 0.004316 0.000405 0.137998 0.019923 0.000070 0.000025 0.000284 0.000080 0.000078 0.000090 0.000174 0.000343 0.000304 0.000356 0.000536 0.000972 0.001165 0.001159 0.001498 0.001247 0.000848 0.000539 0.000138 0.000030 0.000356 0.001715 0.003167 0.003513 0.028975 0.910604 0.901247 0.845247 0.918460 0.737917 0.922191 0.848149 0.902376 0.913907 0.029758 0.003650 0.005300 0.001815 0.000293 0.000078 0.000279 0.001220 0.003218 0.003160 0.006497 0.013315 0.010456 0.010241 0.025713 0.033027 0.011567 0.021745 0.040532 0.032188 0.008923 0.015850 0.011394 0.005942 0.004077 0.006232 0.007621 0.003329 0.002682 0.004768 0.004027 0.002644 0.002308 0.004785 0.003083 0.002312 0.003294 0.003480 0.002854 0.002322 0.001982 0.001982 0.001214 0.002253 0.001541 0.001199 0.001148 0.001685 0.001666 0.001147 0.001285 0.002088 0.001306 0.000952 0.002157 0.003345 0.002592 0.001620 0.003345 0.003878 0.001642 0.001473 0.001569 0.002081 0.001352 0.001174 0.001352 0.001445 0.001135 0.001144 0.001644 0.001543 0.000876 0.000898 0.000886 0.000360 0.000245 0.000369 0.005259 0.001718 0.000668 0.085783 0.588997 0.034530 0.009340 0.882043 0.686141 0.012107 0.073136 0.833301 0.032407 0.000916 0.014408 0.011325 0.000380 0.000345 0.000836 0.001120 0.002153 0.002709 0.003884 0.003360 0.002915 0.003791 0.002560 0.002451 0.002615 0.002996 0.002858 0.003574 0.004350 0.003946 0.005406 0.005796 0.006709 0.008599 0.009509 0.012300 0.008753 0.008067 0.009658 0.008836 0.009437 0.008231 0.005883 0.009565 0.004673 0.005901 0.005485 0.005769 0.006361 0.005715 0.002899 0.003877 0.003687 0.004315 0.003195 0.002771 0.003393 0.006239 0.003751 0.003159 0.004410 0.005885 0.004599 0.005871 0.005737 0.007083 0.008112 0.006923 0.005387 0.003208 0.004781 0.002081 0.004819 0.002761 0.005987 0.006799 0.003552 0.005922 0.003469 0.003844 0.004109 0.002998 0.003714 0.003398 0.003091 0.003283 0.003285 0.003024 0.003032 0.003035 0.003724 0.002453 0.002184 0.001459 0.001799 0.001817 0.002186 0.003171 0.003574 0.003693 0.002554 0.003649 0.006397 0.005861 0.008570 0.008011 0.011964 0.007356 0.004634 0.005051 0.005239 0.003821 0.003572 0.001980 0.002701 0.005495 0.003464 0.001824 0.001900 0.002877 0.001981 0.002248 0.002030 0.003045 0.002833 0.004404 0.004469 0.004826 0.005948 0.006940 0.008193 0.007659 0.010636 0.010826 0.003249 0.006966 0.001787 0.003980 0.001762 0.003328 0.003407 0.002522 0.001469 0.002029 0.003212 0.002172 0.001589 0.001901 0.004266 0.002409 0.001964 0.003175 0.003249 0.003903 0.002245 0.003548 0.004407 0.007116 0.010567 0.006803 0.014333 0.012872 0.007146 0.016512 0.017544 0.057085 0.038578 0.035609 0.021508 0.041490
0.022432 0.019385 0.016165 0.016954 0.018427 0.015273 0.020977 0.008730 0.003658 0.003523 0.004505 0.003014 0.002397 0.002700 0.002781 0.002209 0.001947 0.001751 0.001801 0.001364 0.001498 0.001719 0.002419 0.001268 0.001780 0.001581 0.001108 0.001582 0.001357 0.002008 0.001557 0.001081 0.002104 0.002081 0.001545 0.000915 0.001550 0.000746 0.001137 0.001948 0.001905 0.001503 0.002530 0.004785 0.005240 0.003938 0.004420 0.003812 0.005031 0.005324 0.002615 0.001597 0.004716 0.002079 0.001261 0.002005 0.005647 0.001396 0.000989 0.001071 0.000684 0.001947 0.000640 0.000232 0.000461 0.000513 0.000268 0.000385 0.000463 0.000887 0.000581 0.000789 0.001374 0.000680 0.000285 0.000322 0.000070 0.001835 0.000094 0.000017 0.000843 0.000761 0.000005 0.000006 0.000609 0.000025 0.000008 0.000011 0.000019 0.000033 0.000061 0.000159 0.000188 0.000333 0.000364 0.000456 0.000651 0.001221 0.001588 0.001523 0.001818 0.001885 0.001590 0.000763 0.000675 0.000083 0.000046 0.000084 0.001595 0.002665 0.004505 0.023805 0.906808 0.901113 0.848221 0.922191 0.754867 0.924841 0.851084 0.913320 0.920078 0.028291 0.004421 0.003442 0.002740 0.000617 0.000393 0.001250 0.002336 0.002002 0.005033 0.009661 0.005529 0.007992 0.019496 0.011001 0.005279 0.008807 0.008782 0.005665 0.003502 0.003494 0.004403 0.003371 0.002411 0.002173 0.005252 0.002607 0.001273 0.003070 0.004384 0.002326 0.001435 0.005425 0.004023 0.002513 0.004932 0.007305 0.005090 0.003202 0.003185 0.002112 0.001757 0.002074 0.001851 0.001340 0.000973 0.001560 0.001909 0.001013 0.000820 0.001549 0.001114 0.000578 0.001095 0.001645 0.001250 0.000984 0.001498 0.001450 0.000804 0.000858 0.000983 0.001002 0.000648 0.000720 0.000938 0.000833 0.000728 0.000824 0.000859 0.001158 0.000884 0.000674 0.000508 0.000423 0.000335 0.000313 0.002371 0.004419 0.001216 0.004453 0.180218 0.057282 0.003042 0.081473 0.309376 0.016910 0.001774 0.043847 0.008346 0.000585 0.000214 0.000773 0.001078 0.000870 0.000991 0.001996 0.002616 0.002941 0.003279 0.003307 0.003250 0.004265 0.003720 0.003965 0.005051 0.006162 0.005713 0.007440 0.008987 0.008024 0.012648 0.012567 0.014016 0.016661 0.017438 0.023540 0.016226 0.015167 0.014872 0.010314 0.013398 0.013201 0.008522 0.007768 0.004920 0.004645 0.004206 0.003878 0.002736 0.002532 0.001974 0.001741 0.001653 0.001921 0.001398 0.001045 0.001389 0.001443 0.001480 0.001888 0.002645 0.002582 0.003787 0.006626 0.007730 0.008089 0.009188 0.008463 0.006170 0.003707 0.003551 0.002794 0.003801 0.003894 0.006479 0.007471 0.005966 0.006850 0.005919 0.006403 0.006572 0.006100 0.006462 0.005873 0.004905 0.005106 0.004738 0.004458 0.005015 0.005157 0.005905 0.003310 0.003313 0.001767 0.002760 0.001912 0.003451 0.006267 0.008980 0.006469 0.005492 0.004007 0.007197 0.005055 0.011429 0.011810 0.018786 0.012907 0.008500 0.009763 0.007795 0.005324 0.004766 0.002214 0.004254 0.011550 0.007542 0.002624 0.001593 0.004456 0.003196 0.002603 0.001993 0.005199 0.004625 0.005036 0.005823 0.007411 0.008986 0.009996 0.013211 0.011329 0.011334 0.017265 0.003319 0.015564 0.002409 0.010009 0.003544 0.006444 0.008575 0.007241 0.002235 0.003198 0.004456 0.003880 0.002021 0.001415 0.004977 0.004340 0.001180 0.002969 0.005158 0.004169 0.001320 0.004928 0.007855 0.006856 0.009652 0.004583 0.015225 0.015012 0.004159 0.012498 0.010150 0.064990 0.047756 0.091287 0.050439 0.073670
0.021173 0.018065 0.017249 0.017342 0.022221 0.010960 0.014930 0.008142 0.004232 0.002703 0.003779 0.002951 0.002260 0.002138 0.002462 0.001817 0.001567 0.001188 0.001328 0.001171 0.000983 0.001016 0.001287 0.000987 0.001349 0.000991 0.000833 0.001032 0.001048 0.001728 0.001549 0.001112 0.002218 0.001297 0.000978 0.000703 0.001434 0.001163 0.000648 0.001888 0.036227 0.005279 0.001948 0.014621 0.059446 0.007974 0.007068 0.011539 0.012267 0.009343 0.004558 0.002772 0.012455 0.004057 0.002389 0.003333 0.008155 0.002052 0.001433 0.001422 0.001007 0.003920 0.001840 0.000542 0.000765 0.001889 0.001201 0.000980 0.001631 0.003171 0.002098 0.003257 0.008647 0.007857 0.006778 0.012675 0.004691 0.090945 0.000840 0.000236 0.310428 0.043150 0.000025 0.000822 0.132392 0.000251 0.000010 0.000189 0.000299 0.000060 0.000198 0.000527 0.000464 0.000432 0.000544 0.000690 0.000692 0.001169 0.001364 0.001404 0.001711 0.001780 0.001717 0.001139 0.000925 0.000445 0.000062 0.000015 0.000082 0.001166 0.002675 0.002934 0.026930 0.901801 0.899279 0.848149 0.924841 0.745279 0.925687 0.864421 0.931043 0.924629 0.027702 0.005345 0.003352 0.002502 0.005048 0.002366 0.004306 0.002657 0.005214 0.010148 0.005895 0.007965 0.023858 0.010407 0.004318 0.008713 0.007471 0.003241 0.002045 0.002359 0.002743 0.002310 0.001985 0.001539 0.004607 0.002004 0.000927 0.001579 0.003024 0.001801 0.000911 0.002920 0.002922 0.001782 0.002496 0.005145 0.003475 0.002110 0.002081 0.001740 0.001502 0.001599 0.001472 0.001152 0.000941 0.001325 0.002169 0.001165 0.000845 0.001305 0.001555 0.000601 0.000994 0.001237 0.001383 0.000918 0.001354 0.001290 0.000776 0.000846 0.000806 0.000819 0.000537 0.000611 0.000776 0.000646 0.000538 0.000533 0.000535 0.000626 0.000549 0.000610 0.000395 0.000207 0.000367 0.000437 0.000452 0.000427 0.001104 0.002163 0.005603 0.006575 0.004788 0.007444 0.005422 0.007738 0.000809 0.001081 0.000849 0.000973 0.000198 0.000263 0.000992 0.001556 0.001331 0.001883 0.002387 0.002884 0.003311 0.002973 0.002995 0.004089 0.003004 0.003796 0.004181 0.005085 0.004683 0.006471 0.007668 0.007787 0.009834 0.009943 0.009992 0.011117 0.010041 0.011201 0.008884 0.007561 0.007573 0.008004 0.008008 0.010737 0.006990 0.007724 0.005612 0.005121 0.004200 0.003426 0.002802 0.002357 0.001728 0.001540 0.001639 0.001558 0.001002 0.000895 0.001333 0.001444 0.001197 0.001562 0.002166 0.002079 0.003027 0.005039 0.006272 0.006693 0.007941 0.004549 0.005213 0.003187 0.002819 0.002549 0.003101 0.002707 0.004528 0.005073 0.003874 0.004783 0.004200 0.005343 0.005028 0.004547 0.004873 0.004732 0.004394 0.004272 0.004162 0.004180 0.004837 0.004924 0.006524 0.003169 0.004257 0.001670 0.003297 0.002428 0.005945 0.010234 0.016859 0.012091 0.007558 0.005911 0.008900 0.005908 0.013593 0.013492 0.017706 0.010934 0.007847 0.007644 0.008132 0.006748 0.005442 0.002223 0.004151 0.005941 0.006796 0.003432 0.001422 0.003835 0.004436 0.004214 0.002250 0.006269 0.008070 0.010593 0.009787 0.013282 0.020534 0.016416 0.016110 0.012889 0.009608 0.013403 0.002327 0.015097 0.001747 0.007265 0.002182 0.004972 0.005489 0.005424 0.002213 0.003538 0.003775 0.004508 0.003047 0.001339 0.003910 0.005010 0.001286 0.002147 0.004539 0.003977 0.001044 0.004378 0.008210 0.007054 0.009304 0.005030 0.023761 0.024171 0.003625 0.008068 0.004505 0.014533 0.011108 0.021305 0.012418 0.034958
0.016976 0.011230 0.011147 0.014668 0.018170 0.011748 0.009659 0.004320 0.003533 0.002660 0.002925 0.003127 0.002290 0.001870 0.001988 0.001704 0.001588 0.001303 0.001391 0.001283 0.001053 0.001105 0.001491 0.001256 0.001108 0.001053 0.001089 0.001442 0.001065 0.001801 0.001625 0.001180 0.001429 0.001410 0.001154 0.000454 0.002653 0.037570 0.001409 0.003514 0.300416 0.164984 0.003343 0.045911 0.419798 0.063483 0.008154 0.009668 0.038228 0.003386 0.002159 0.003992 0.004685 0.001226 0.001263 0.001768 0.001922 0.001107 0.000834 0.000807 0.000427 0.001337 0.000641 0.000326 0.000426 0.000431 0.000374 0.000461 0.000956 0.000960 0.001086 0.002588 0.005600 0.004198 0.019488 0.074015 0.173595 0.959313 0.278663 0.008544 0.919123 0.887559 0.000637 0.002343 0.084787 0.000666 0.000007 0.000019 0.000029 0.000111 0.000137 0.000269 0.000282 0.000341 0.000367 0.000382 0.000421 0.000610 0.000681 0.000732 0.000928 0.000882 0.000933 0.000827 0.000687 0.000293 0.000237 0.000036 0.000014 0.000098 0.001404 0.002463 0.004084 0.028422 0.895717 0.902376 0.851084 0.925687 0.741225 0.932512 0.876912 0.938204 0.936245 0.031786 0.008074 0.002577 0.020017 0.005383 0.015107 0.007858 0.011383 0.031621 0.018317 0.014882 0.050543 0.041185 0.009008 0.018027 0.025125 0.008057 0.003092 0.005473 0.004125 0.002108 0.002287 0.002532 0.003536 0.001651 0.001180 0.001709 0.002178 0.001714 0.001136 0.002470 0.002284 0.001528 0.001687 0.002834 0.002633 0.001780 0.001609 0.001543 0.001156 0.001567 0.001150 0.000867 0.000959 0.001375 0.001943 0.001214 0.001366 0.001427 0.001001 0.000721 0.001567 0.001518 0.001888 0.001252 0.001930 0.002144 0.001119 0.001325 0.001238 0.001294 0.000861 0.000818 0.001144 0.001102 0.000824 0.000790 0.001281 0.000873 0.000694 0.001349 0.001505 0.000706 0.000516 0.001875 0.041372 0.002612 0.001653 0.165627 0.182021 0.002872 0.005543 0.203193 0.010120 0.000913 0.002148 0.005767 0.000172 0.000417 0.000561 0.000447 0.000978 0.001745 0.002443 0.001431 0.001720 0.001960 0.002431 0.001898 0.001671 0.002106 0.001759 0.001752 0.002106 0.002424 0.002443 0.002906 0.003865 0.004024 0.005760 0.005475 0.006109 0.007160 0.008633 0.011007 0.010179 0.009986 0.008545 0.011008 0.011332 0.011159 0.005712 0.012294 0.004610 0.004903 0.004502 0.004192 0.003988 0.003215 0.001731 0.002095 0.002726 0.002987 0.001632 0.001536 0.002395 0.004981 0.002181 0.002028 0.003173 0.003603 0.004364 0.005388 0.006148 0.007353 0.006755 0.004651 0.004680 0.002751 0.002496 0.001644 0.002244 0.001440 0.002826 0.003148 0.002159 0.003319 0.002704 0.002704 0.003044 0.002757 0.003241 0.003078 0.002790 0.002750 0.002467 0.002285 0.002789 0.002615 0.003591 0.002361 0.002622 0.001474 0.002061 0.002027 0.003737 0.006571 0.010375 0.008554 0.004380 0.005517 0.005430 0.004301 0.006133 0.007968 0.011180 0.009578 0.005130 0.005602 0.005520 0.003593 0.004005 0.001893 0.002729 0.004711 0.003296 0.002349 0.001489 0.002694 0.002830 0.002976 0.002273 0.004506 0.004890 0.006620 0.007659 0.008831 0.009847 0.009923 0.010836 0.008080 0.006265 0.007955 0.002000 0.008799 0.001606 0.003825 0.001434 0.003245 0.003623 0.002602 0.001499 0.002159 0.002576 0.001840 0.001624 0.001424 0.002535 0.002605 0.001354 0.002502 0.003014 0.003247 0.001391 0.005479 0.007144 0.006968 0.008596 0.005154 0.018749 0.023911 0.004753 0.008809 0.004341 0.012231 0.009989 0.009525 0.009015 0.025877
[truncated: 847,045 more chars]
