# Supplementary material for: Force-Generation by the Trans-Envelope Tol-Pal System
Source: Front Microbiol. 2022 Mar 3;13:852176. doi: 10.3389/fmicb.2022.852176 (PMC8928145; doi:10.3389/fmicb.2022.852176)
Supplement: Supplementary file 2 [file Data_Sheet_2.ZIP › Supplementary-RaptorX/TolQ(A)-TolR(B).all_in_one/688448A_688448B.gcnn_inter]

0.012705	0.011407	0.014311	0.016133	0.016465	0.018755	0.020885	0.021726	0.021539	0.022220	0.020838	0.027419	0.023722	0.029918	0.019949	0.025933	0.020917	0.020454	0.023136	0.026367	0.026220	0.015746	0.015594	0.015849	0.012253	0.011429	0.011934	0.014598	0.014069	0.021799	0.031743	0.033450	0.036495	0.076414	0.095402	0.076978	0.080217	0.109074	0.093441	0.063415	0.056645	0.035847	0.036306	0.030124	0.029521	0.025727	0.030332	0.042509	0.033045	0.043242
0.015044	0.014906	0.018871	0.021120	0.023290	0.028414	0.034343	0.035545	0.038674	0.038619	0.031614	0.039562	0.034483	0.041141	0.026409	0.030302	0.027914	0.021447	0.027951	0.032624	0.025514	0.015475	0.016761	0.016603	0.010117	0.008581	0.008934	0.009786	0.008714	0.012744	0.020378	0.020520	0.023688	0.054366	0.093674	0.067110	0.084990	0.107256	0.110398	0.084409	0.072338	0.050905	0.042789	0.040906	0.029249	0.030534	0.026463	0.040252	0.032563	0.047679
0.014752	0.014663	0.020252	0.020418	0.022539	0.025704	0.031827	0.032774	0.033503	0.031723	0.025641	0.034126	0.031198	0.038839	0.025630	0.027950	0.031581	0.021327	0.029491	0.036300	0.025343	0.014446	0.016870	0.016224	0.009501	0.007670	0.008427	0.008627	0.007271	0.010537	0.016138	0.015193	0.018097	0.043317	0.076315	0.059499	0.082553	0.088767	0.077029	0.076485	0.069080	0.051104	0.039452	0.032602	0.024591	0.026794	0.024701	0.039230	0.023672	0.045006
0.013125	0.011031	0.013929	0.014378	0.013803	0.016465	0.021048	0.024398	0.027877	0.026284	0.021874	0.035277	0.031120	0.039822	0.024778	0.038768	0.027931	0.025618	0.026974	0.033910	0.027679	0.016080	0.017849	0.025957	0.014239	0.013796	0.020530	0.022754	0.018110	0.036168	0.074691	0.038526	0.048725	0.143516	0.138973	0.098843	0.112591	0.136237	0.088368	0.065741	0.054656	0.036416	0.043708	0.022728	0.028698	0.020151	0.029221	0.042386	0.015963	0.032121
0.013275	0.012113	0.014732	0.015171	0.015256	0.017968	0.022587	0.023699	0.029576	0.029792	0.029446	0.051265	0.042956	0.059406	0.038058	0.051828	0.041677	0.027782	0.031447	0.035715	0.024070	0.016794	0.020906	0.023329	0.011611	0.010707	0.014154	0.014145	0.012707	0.015006	0.020032	0.020564	0.028249	0.046673	0.054732	0.059771	0.078561	0.069130	0.048355	0.058283	0.052007	0.040613	0.048724	0.027958	0.033344	0.028242	0.036498	0.046890	0.018258	0.025768
0.006095	0.005277	0.005550	0.005902	0.005200	0.005347	0.006037	0.006889	0.008425	0.009248	0.009241	0.018484	0.018986	0.028580	0.018274	0.049738	0.020745	0.037731	0.028152	0.033452	0.056772	0.039750	0.027473	0.090054	0.074431	0.065017	0.106185	0.155606	0.123537	0.123564	0.199181	0.146857	0.126524	0.187113	0.160908	0.100089	0.089421	0.157792	0.070207	0.038519	0.035343	0.025395	0.061306	0.013514	0.036886	0.012113	0.031628	0.027944	0.007480	0.014121
0.011213	0.010146	0.011346	0.011472	0.010168	0.009995	0.011622	0.013095	0.018760	0.023309	0.023168	0.048530	0.050169	0.079888	0.045786	0.107834	0.037065	0.054708	0.031689	0.036939	0.062331	0.041212	0.024152	0.075825	0.060390	0.048874	0.052956	0.078814	0.064142	0.051760	0.054508	0.058019	0.066392	0.073812	0.064177	0.064410	0.056924	0.078388	0.058559	0.047545	0.036016	0.028890	0.059641	0.017835	0.038961	0.016988	0.041188	0.039339	0.011712	0.021874
0.014333	0.012869	0.015706	0.015451	0.015212	0.014910	0.018200	0.019486	0.029953	0.031048	0.030304	0.051479	0.051842	0.063179	0.037591	0.061640	0.028782	0.020768	0.016801	0.018118	0.012527	0.007108	0.006560	0.008117	0.004811	0.004820	0.006577	0.005407	0.005189	0.006660	0.008164	0.007860	0.010556	0.021784	0.024389	0.031808	0.037526	0.034714	0.029121	0.036690	0.030700	0.023967	0.030107	0.016320	0.025839	0.017294	0.032881	0.040893	0.011737	0.023835
0.006877	0.005260	0.005247	0.005832	0.005031	0.004611	0.004959	0.005415	0.006587	0.007973	0.008453	0.020838	0.018508	0.023699	0.019642	0.054984	0.020164	0.037878	0.031956	0.033688	0.049840	0.027765	0.018290	0.049133	0.032940	0.037562	0.078482	0.085155	0.066953	0.113471	0.190622	0.119554	0.113307	0.216634	0.165801	0.145741	0.124759	0.165288	0.064713	0.028789	0.025414	0.016238	0.036679	0.008671	0.028390	0.008598	0.028336	0.030609	0.004883	0.012252
0.005479	0.004126	0.003824	0.004273	0.003473	0.002989	0.003058	0.003340	0.003991	0.005324	0.005818	0.013732	0.015346	0.024061	0.017924	0.071188	0.022141	0.068424	0.033196	0.039691	0.078622	0.050330	0.023153	0.079345	0.066289	0.056586	0.091493	0.127415	0.087697	0.083589	0.191894	0.134472	0.082380	0.135239	0.139478	0.090841	0.042181	0.075154	0.034129	0.014469	0.010006	0.008193	0.019520	0.004869	0.015482	0.004439	0.015875	0.015366	0.003167	0.008145
0.013831	0.012104	0.012942	0.013552	0.010657	0.009103	0.009713	0.010846	0.014449	0.019706	0.022901	0.046357	0.048327	0.073394	0.056598	0.120847	0.058584	0.097181	0.055067	0.056562	0.065010	0.036917	0.024838	0.040232	0.028787	0.026889	0.030161	0.026700	0.022594	0.024742	0.032427	0.029551	0.033291	0.046266	0.054209	0.065360	0.053331	0.058539	0.058446	0.049938	0.033010	0.027059	0.044685	0.019939	0.036199	0.017774	0.037391	0.042341	0.011319	0.026253
0.012501	0.010959	0.011042	0.012484	0.010412	0.009731	0.009380	0.010874	0.012502	0.016988	0.022384	0.037293	0.038433	0.054680	0.051383	0.089554	0.062479	0.072353	0.058336	0.068072	0.051343	0.021453	0.024772	0.021215	0.011221	0.011479	0.015607	0.011190	0.008809	0.019492	0.030596	0.026047	0.030070	0.074407	0.082839	0.096762	0.095867	0.082247	0.062450	0.058064	0.049202	0.036972	0.042642	0.033988	0.044014	0.036958	0.048645	0.064723	0.022485	0.038425
0.008994	0.007534	0.007632	0.008632	0.007069	0.006036	0.005472	0.005878	0.006773	0.008545	0.010831	0.020119	0.023468	0.031931	0.027482	0.070697	0.048252	0.114007	0.082770	0.108881	0.115637	0.052295	0.042539	0.060322	0.035565	0.034447	0.063582	0.049971	0.032503	0.089450	0.183527	0.110676	0.089927	0.210854	0.231829	0.178982	0.132419	0.141338	0.083577	0.049617	0.038997	0.031077	0.040913	0.019941	0.038833	0.022905	0.045104	0.054343	0.014802	0.030242
0.011586	0.009877	0.011434	0.012722	0.012243	0.010085	0.009210	0.009756	0.011270	0.014508	0.018593	0.028950	0.038162	0.045942	0.039135	0.064366	0.050312	0.090052	0.076488	0.116790	0.120170	0.053529	0.042902	0.045450	0.027532	0.022753	0.029574	0.023699	0.016018	0.040245	0.077680	0.039975	0.034287	0.103457	0.131491	0.110192	0.087659	0.096032	0.077371	0.060082	0.051729	0.044519	0.045014	0.027032	0.039813	0.029538	0.046832	0.059464	0.022194	0.038793
0.008314	0.007550	0.008552	0.009445	0.008714	0.008616	0.008120	0.009341	0.011156	0.013316	0.018585	0.033463	0.040999	0.036839	0.028337	0.049453	0.022126	0.042945	0.029663	0.043503	0.048982	0.033607	0.022514	0.040775	0.032653	0.030445	0.038180	0.037018	0.030270	0.047707	0.057023	0.039742	0.038884	0.069998	0.069946	0.060983	0.046372	0.073485	0.057441	0.034270	0.030256	0.027685	0.040642	0.018504	0.037172	0.017325	0.037354	0.035143	0.010815	0.020729
0.008705	0.007631	0.009179	0.009255	0.008382	0.007244	0.006928	0.007075	0.008053	0.009756	0.011814	0.024027	0.027472	0.032864	0.026962	0.062927	0.029683	0.080893	0.058671	0.094534	0.175597	0.112048	0.046063	0.109577	0.096534	0.083322	0.094816	0.087849	0.062630	0.149617	0.157826	0.073553	0.068395	0.147186	0.133475	0.093511	0.060942	0.105165	0.094951	0.044420	0.037551	0.030331	0.054575	0.016714	0.043178	0.016111	0.043872	0.041797	0.010741	0.024109
0.006779	0.005401	0.005903	0.006647	0.005591	0.004557	0.004444	0.004631	0.005335	0.006879	0.008095	0.014845	0.017871	0.022973	0.018287	0.043364	0.025984	0.077411	0.061711	0.095615	0.158638	0.093514	0.044851	0.103500	0.073023	0.065943	0.117242	0.089181	0.050058	0.128112	0.228240	0.099338	0.078755	0.217822	0.212515	0.112630	0.070557	0.105049	0.067794	0.030615	0.023898	0.020542	0.033386	0.011820	0.027016	0.011997	0.032427	0.037770	0.007831	0.018762
0.005098	0.003976	0.004221	0.005042	0.004356	0.004257	0.003818	0.004357	0.005034	0.006464	0.009286	0.013732	0.011922	0.013967	0.012440	0.021196	0.010305	0.014667	0.012954	0.018295	0.026245	0.015936	0.012624	0.021352	0.014266	0.012940	0.023914	0.021206	0.013628	0.025270	0.089575	0.029142	0.021329	0.073269	0.086652	0.033757	0.026967	0.044774	0.028701	0.017201	0.015742	0.014040	0.018159	0.012363	0.021733	0.013726	0.024259	0.025605	0.006173	0.010592
0.004096	0.003544	0.004027	0.004578	0.004423	0.004193	0.004447	0.004484	0.005215	0.005564	0.006127	0.011479	0.011572	0.013638	0.010853	0.029169	0.010480	0.024165	0.018487	0.021535	0.045299	0.038080	0.015429	0.050746	0.046003	0.032003	0.042473	0.048389	0.033554	0.040302	0.054159	0.032526	0.023608	0.046526	0.048137	0.027714	0.019453	0.041449	0.032915	0.012112	0.011346	0.011159	0.022816	0.007164	0.018556	0.005807	0.013666	0.011157	0.002989	0.006212
0.002984	0.002259	0.002474	0.002523	0.002174	0.001868	0.002101	0.002221	0.002480	0.002884	0.002955	0.005707	0.006572	0.008827	0.007012	0.030448	0.010530	0.046536	0.036595	0.041084	0.132799	0.122783	0.051262	0.158166	0.145856	0.154480	0.252423	0.197154	0.130169	0.210483	0.247035	0.114149	0.074485	0.161000	0.115654	0.044317	0.023509	0.052386	0.034497	0.008561	0.007324	0.006334	0.018831	0.003655	0.014291	0.003135	0.011627	0.008880	0.001852	0.004106
0.002894	0.002064	0.002118	0.002193	0.001892	0.001613	0.001752	0.001802	0.002169	0.002538	0.002781	0.005224	0.005989	0.007056	0.005511	0.016298	0.006636	0.017366	0.014758	0.022150	0.051036	0.028358	0.018542	0.108213	0.043204	0.049394	0.172518	0.136090	0.075388	0.128342	0.235650	0.087326	0.058240	0.184547	0.128240	0.038843	0.025644	0.051286	0.023067	0.006725	0.005980	0.005034	0.008756	0.003144	0.008302	0.003149	0.011165	0.010929	0.002079	0.004229
0.002518	0.001982	0.002177	0.002313	0.002192	0.001997	0.002135	0.002239	0.002508	0.002948	0.003132	0.005415	0.006010	0.006821	0.005056	0.014838	0.004885	0.010039	0.007248	0.009434	0.016009	0.012014	0.006281	0.030593	0.020435	0.015287	0.028395	0.033801	0.023378	0.024720	0.046755	0.023891	0.017865	0.037595	0.034052	0.018915	0.013126	0.025657	0.017040	0.006094	0.005528	0.005068	0.010178	0.003088	0.009090	0.002921	0.008551	0.006671	0.001758	0.003288
0.002702	0.002175	0.002533	0.002506	0.002402	0.002107	0.002496	0.002461	0.002898	0.003103	0.003171	0.005467	0.006678	0.008433	0.007552	0.024653	0.009120	0.024202	0.019135	0.018980	0.042301	0.049150	0.021701	0.064754	0.081131	0.066529	0.080305	0.092041	0.081391	0.071549	0.078586	0.058591	0.041738	0.059103	0.045414	0.029893	0.019438	0.037505	0.025263	0.008126	0.006460	0.005769	0.011001	0.002901	0.008213	0.002444	0.006975	0.005196	0.001500	0.002938
0.001759	0.001279	0.001296	0.001346	0.001191	0.001059	0.001219	0.001245	0.001440	0.001730	0.001586	0.002806	0.003341	0.004910	0.004271	0.015726	0.007551	0.020744	0.016946	0.033899	0.045676	0.046093	0.077628	0.155936	0.083396	0.129451	0.280545	0.171513	0.128377	0.184729	0.204141	0.107174	0.073859	0.109870	0.066099	0.033969	0.015596	0.033176	0.019256	0.004958	0.003647	0.002983	0.006239	0.001751	0.005798	0.001704	0.005573	0.003944	0.000993	0.001887
0.002339	0.001849	0.001977	0.001996	0.001967	0.001674	0.001979	0.001958	0.002108	0.002384	0.002187	0.003902	0.004346	0.006561	0.005160	0.013093	0.006273	0.010372	0.007629	0.015560	0.018426	0.012323	0.011385	0.077818	0.029020	0.030258	0.100821	0.102074	0.053034	0.077976	0.144094	0.069271	0.046986	0.096370	0.071549	0.035527	0.019920	0.039638	0.022519	0.007252	0.005694	0.004809	0.009079	0.002879	0.006812	0.002496	0.008479	0.006265	0.001756	0.003149
0.001994	0.001622	0.001830	0.001823	0.001946	0.001786	0.001910	0.001747	0.001761	0.002012	0.002060	0.003440	0.004227	0.006283	0.004962	0.010442	0.005387	0.008263	0.006499	0.009433	0.013415	0.009439	0.005220	0.018101	0.017397	0.014387	0.021442	0.025352	0.021738	0.021538	0.027121	0.024714	0.019628	0.028637	0.026798	0.017757	0.011339	0.019340	0.012547	0.005089	0.004178	0.003746	0.005933	0.002201	0.004865	0.001781	0.004659	0.003989	0.001350	0.002273
0.001848	0.001348	0.001447	0.001508	0.001439	0.001378	0.001465	0.001466	0.001579	0.001859	0.001915	0.003323	0.004240	0.007791	0.006571	0.018076	0.010358	0.016221	0.016632	0.021091	0.022820	0.031057	0.022592	0.033783	0.045091	0.059696	0.068404	0.056911	0.065267	0.062382	0.059544	0.065376	0.051023	0.054125	0.055318	0.041281	0.022009	0.031576	0.020265	0.006751	0.004837	0.004117	0.005425	0.002068	0.004156	0.001708	0.003864	0.003776	0.001155	0.002131
0.001721	0.001274	0.001341	0.001458	0.001347	0.001361	0.001536	0.001613	0.001844	0.002223	0.002408	0.003875	0.006155	0.010515	0.010873	0.020154	0.018945	0.017857	0.020872	0.039161	0.024858	0.024405	0.042487	0.073028	0.040024	0.059281	0.110305	0.081242	0.062996	0.085901	0.109875	0.085745	0.069325	0.075351	0.084079	0.056054	0.033008	0.043252	0.026466	0.009785	0.006871	0.005368	0.006781	0.003201	0.005780	0.003058	0.006988	0.006503	0.001939	0.003322
0.001829	0.001421	0.001517	0.001713	0.001675	0.001697	0.001794	0.001825	0.002013	0.002397	0.002542	0.004296	0.005238	0.008042	0.006241	0.014384	0.007571	0.011892	0.009210	0.015324	0.019435	0.014259	0.009802	0.035815	0.028181	0.025118	0.045350	0.057139	0.035340	0.041864	0.062368	0.044844	0.032777	0.048516	0.046007	0.031858	0.020746	0.037004	0.022938	0.008868	0.006259	0.005805	0.009116	0.003092	0.006284	0.002661	0.008988	0.007228	0.002243	0.004551
0.002041	0.001557	0.001693	0.001926	0.001818	0.001928	0.001962	0.002016	0.002253	0.002697	0.002939	0.004928	0.006345	0.010960	0.009535	0.019982	0.010638	0.014164	0.012269	0.015437	0.021380	0.021024	0.011114	0.022462	0.028184	0.029543	0.030756	0.034361	0.039368	0.038325	0.045396	0.043230	0.034967	0.047960	0.049163	0.041028	0.028501	0.042745	0.029919	0.009791	0.007320	0.005938	0.007858	0.003264	0.006100	0.002772	0.006754	0.006646	0.002086	0.003915
0.001689	0.001280	0.001384	0.001532	0.001422	0.001528	0.001606	0.001679	0.001878	0.002352	0.002701	0.005231	0.006593	0.012866	0.012351	0.028932	0.020061	0.020122	0.020626	0.029416	0.024986	0.027079	0.026927	0.031794	0.030177	0.050399	0.057406	0.045364	0.050279	0.061719	0.063914	0.062749	0.056229	0.067171	0.078643	0.055240	0.037191	0.046465	0.033280	0.010739	0.009226	0.008180	0.007801	0.003522	0.005594	0.002936	0.006104	0.006676	0.001917	0.003264
0.001743	0.001332	0.001444	0.001582	0.001426	0.001546	0.001785	0.001915	0.002275	0.002855	0.003389	0.006535	0.009275	0.013457	0.010212	0.023438	0.014065	0.018043	0.015051	0.026728	0.027962	0.022213	0.015891	0.040425	0.035786	0.039057	0.056273	0.062137	0.052874	0.061857	0.073998	0.061571	0.055084	0.067921	0.067387	0.049424	0.036521	0.045278	0.031103	0.009918	0.007924	0.006667	0.009924	0.004103	0.007854	0.003606	0.010497	0.010294	0.002547	0.005394
0.002153	0.001692	0.001873	0.002121	0.002007	0.002166	0.002339	0.002447	0.002874	0.003509	0.003772	0.005986	0.007071	0.010414	0.008656	0.017689	0.009630	0.013568	0.011536	0.017300	0.021230	0.015094	0.009899	0.022022	0.022464	0.020389	0.026385	0.028182	0.023607	0.024905	0.032121	0.029013	0.022096	0.034964	0.037206	0.032481	0.025266	0.035854	0.025559	0.011398	0.009481	0.007800	0.010725	0.004800	0.009086	0.004492	0.011422	0.010081	0.003012	0.005238
0.002166	0.001725	0.001929	0.002169	0.002069	0.002151	0.002378	0.002425	0.002717	0.003426	0.003928	0.007684	0.007902	0.012914	0.010536	0.034500	0.013377	0.026621	0.021394	0.028315	0.035284	0.029501	0.025289	0.035428	0.036560	0.049317	0.054054	0.046047	0.044314	0.052830	0.055245	0.044548	0.035004	0.054179	0.054859	0.037679	0.024136	0.041994	0.034672	0.011159	0.010593	0.007622	0.013262	0.003746	0.010413	0.003401	0.011671	0.008522	0.002012	0.003989
0.001974	0.001613	0.001690	0.001917	0.001703	0.001765	0.001994	0.002264	0.002673	0.003330	0.004140	0.010392	0.010659	0.017863	0.012025	0.038437	0.015768	0.027509	0.017230	0.028911	0.034990	0.026002	0.026448	0.051343	0.038212	0.048005	0.064650	0.057432	0.052924	0.064495	0.071138	0.051275	0.051440	0.063629	0.057692	0.039556	0.023507	0.045338	0.043457	0.010511	0.010168	0.007295	0.012340	0.003531	0.009247	0.003026	0.011318	0.009164	0.002075	0.004308
0.002066	0.001716	0.001816	0.002049	0.001905	0.001920	0.002078	0.002365	0.002713	0.003271	0.003802	0.006930	0.007267	0.009671	0.005879	0.016629	0.006853	0.015214	0.008145	0.014754	0.025485	0.016149	0.009281	0.035202	0.033188	0.025029	0.037346	0.045647	0.033689	0.038323	0.045121	0.034321	0.029774	0.041828	0.032157	0.027346	0.016672	0.032442	0.023376	0.009315	0.008534	0.006203	0.013251	0.003653	0.009896	0.003443	0.013730	0.011049	0.002705	0.006028
0.002983	0.002615	0.003065	0.003523	0.003818	0.003895	0.004391	0.005239	0.005340	0.005992	0.007690	0.011341	0.010571	0.015150	0.011358	0.021338	0.012702	0.016732	0.015811	0.021871	0.022028	0.015405	0.012589	0.017889	0.015081	0.014401	0.016317	0.015573	0.013289	0.014351	0.018757	0.017105	0.015248	0.022293	0.029190	0.024350	0.020129	0.026193	0.025538	0.016738	0.016465	0.010253	0.013409	0.007553	0.012545	0.007904	0.015762	0.017225	0.005196	0.007813
0.002867	0.002397	0.002653	0.003165	0.002866	0.003075	0.003206	0.004372	0.004520	0.005286	0.008232	0.018379	0.014341	0.029701	0.023035	0.054992	0.030339	0.031750	0.031927	0.042327	0.030676	0.024763	0.043488	0.035183	0.023106	0.029439	0.033096	0.025758	0.021785	0.024883	0.029298	0.025458	0.024684	0.031888	0.035734	0.028026	0.021898	0.030281	0.031753	0.018382	0.019161	0.011737	0.014660	0.008061	0.013849	0.008948	0.015731	0.015207	0.004031	0.006690
0.002679	0.002189	0.002441	0.002819	0.002755	0.002990	0.003152	0.004119	0.004959	0.005809	0.008412	0.015173	0.014133	0.022795	0.012770	0.032850	0.014152	0.023396	0.016135	0.028191	0.037697	0.022521	0.021350	0.050242	0.034841	0.038551	0.047005	0.046193	0.039247	0.046176	0.044992	0.034322	0.039045	0.041747	0.035459	0.028953	0.021364	0.037188	0.032445	0.014242	0.010973	0.008082	0.012596	0.004994	0.010308	0.004833	0.012945	0.012966	0.003779	0.007363
0.003260	0.002796	0.003096	0.003747	0.003433	0.004143	0.004116	0.005635	0.006185	0.007622	0.009848	0.014518	0.012594	0.018961	0.013405	0.025613	0.012508	0.019935	0.014869	0.023132	0.027371	0.016559	0.015575	0.026323	0.016901	0.017758	0.021091	0.020926	0.017356	0.018860	0.020434	0.019723	0.020320	0.025756	0.024299	0.025084	0.018683	0.027381	0.026145	0.015034	0.012854	0.009596	0.016175	0.008495	0.016601	0.008774	0.021432	0.020847	0.005842	0.010993
0.004244	0.003958	0.004687	0.005402	0.005094	0.005531	0.005718	0.007157	0.009176	0.010796	0.016275	0.027090	0.021119	0.031239	0.021682	0.043412	0.021991	0.036116	0.027972	0.036493	0.034999	0.026081	0.019747	0.028151	0.017551	0.020597	0.020156	0.016172	0.013570	0.018284	0.019707	0.016833	0.020724	0.026752	0.028821	0.027505	0.025751	0.032746	0.034786	0.022360	0.020112	0.013357	0.019309	0.010206	0.018775	0.009530	0.019783	0.021954	0.006288	0.012210
0.003928	0.003322	0.003810	0.004199	0.003770	0.003883	0.004243	0.005084	0.007191	0.008470	0.012148	0.027700	0.022240	0.040351	0.017034	0.045000	0.015859	0.031839	0.020842	0.030766	0.036512	0.024840	0.021526	0.039268	0.026485	0.032370	0.032486	0.033171	0.026543	0.032525	0.033792	0.026553	0.038530	0.040676	0.034802	0.030008	0.025820	0.037769	0.038738	0.016120	0.014487	0.009853	0.017350	0.006133	0.013787	0.005143	0.014155	0.014326	0.003876	0.007698
0.004794	0.004256	0.004708	0.005586	0.005211	0.005930	0.006589	0.008715	0.012436	0.012554	0.015037	0.021169	0.019628	0.029428	0.021574	0.028366	0.020511	0.022291	0.022054	0.030947	0.025565	0.019108	0.025409	0.024515	0.014852	0.016046	0.015045	0.014279	0.011426	0.013016	0.013654	0.014662	0.020172	0.020874	0.026363	0.026978	0.029417	0.029330	0.031761	0.023157	0.019898	0.013483	0.016446	0.010526	0.014836	0.010721	0.017865	0.021790	0.007378	0.012152
0.005575	0.005172	0.005871	0.007313	0.007073	0.007939	0.008490	0.010374	0.014083	0.015862	0.015974	0.020999	0.020744	0.025462	0.023470	0.026155	0.018079	0.017964	0.020242	0.025114	0.018642	0.013867	0.016508	0.015494	0.009390	0.009178	0.009746	0.007947	0.006382	0.008310	0.008816	0.008888	0.011697	0.014492	0.018325	0.020111	0.023781	0.025016	0.028385	0.022902	0.018743	0.013648	0.016502	0.011675	0.015719	0.012851	0.017668	0.020766	0.008353	0.013231
0.005066	0.004442	0.004936	0.006000	0.005397	0.005694	0.005874	0.006817	0.008426	0.010300	0.011784	0.019726	0.021394	0.025443	0.016917	0.030718	0.015830	0.024378	0.021764	0.028978	0.030599	0.022713	0.017059	0.026404	0.018219	0.016345	0.018246	0.016860	0.013021	0.017517	0.017753	0.016795	0.021571	0.026017	0.027535	0.027477	0.029262	0.032459	0.033608	0.022174	0.018258	0.013133	0.018491	0.009072	0.015161	0.009142	0.015609	0.017092	0.007054	0.011181
0.005910	0.005286	0.005934	0.007317	0.006650	0.007124	0.008015	0.009421	0.012004	0.013137	0.014959	0.020896	0.022709	0.030468	0.022720	0.028083	0.018238	0.022184	0.022102	0.026847	0.024098	0.018131	0.021470	0.020065	0.013132	0.012394	0.012099	0.012484	0.009892	0.010364	0.010661	0.012512	0.017871	0.016503	0.023297	0.028180	0.030785	0.029343	0.036359	0.028100	0.021664	0.015632	0.018916	0.012421	0.015608	0.012805	0.016055	0.020699	0.009594	0.012540
0.006423	0.005995	0.006483	0.008016	0.006736	0.007521	0.007717	0.009557	0.011019	0.012086	0.015130	0.018537	0.018591	0.026457	0.022053	0.024485	0.016989	0.017635	0.019678	0.021330	0.018440	0.013690	0.015239	0.012686	0.008180	0.008113	0.007682	0.007008	0.006100	0.006452	0.006501	0.007987	0.010072	0.010888	0.016559	0.020200	0.022736	0.020213	0.026482	0.022871	0.020924	0.015107	0.018342	0.013939	0.017312	0.015431	0.018954	0.023263	0.012754	0.013610
0.006352	0.006212	0.007673	0.008027	0.007329	0.007438	0.007652	0.008945	0.011037	0.013185	0.014464	0.018912	0.022689	0.024324	0.014400	0.017872	0.012684	0.011434	0.012725	0.014022	0.011475	0.007763	0.006949	0.008492	0.006496	0.005654	0.006190	0.005816	0.005240	0.005468	0.005522	0.006314	0.008323	0.009238	0.013088	0.018075	0.021386	0.019516	0.028311	0.022140	0.018525	0.013299	0.015263	0.009873	0.012670	0.010006	0.014507	0.016923	0.009349	0.010292
0.005245	0.004823	0.005333	0.005800	0.005092	0.005462	0.005731	0.006794	0.007655	0.009251	0.008602	0.013252	0.013591	0.015241	0.009778	0.016524	0.009428	0.012257	0.011377	0.012932	0.013471	0.009590	0.007326	0.011132	0.009490	0.008418	0.008923	0.009680	0.008412	0.008316	0.008621	0.010350	0.011798	0.012486	0.016156	0.021966	0.019811	0.021893	0.024674	0.016485	0.013301	0.009662	0.014003	0.006542	0.010876	0.006344	0.011815	0.013188	0.005561	0.007335
0.008192	0.008541	0.010579	0.011622	0.012897	0.013611	0.016272	0.017996	0.022680	0.024650	0.019121	0.022506	0.023242	0.021618	0.014834	0.017837	0.013585	0.011861	0.012445	0.012424	0.008811	0.007023	0.006107	0.006136	0.004847	0.004190	0.004145	0.003918	0.003651	0.003816	0.003844	0.005157	0.006245	0.006698	0.010886	0.017318	0.018918	0.015902	0.020551	0.021147	0.015905	0.011450	0.012917	0.009000	0.011448	0.009503	0.014081	0.016999	0.008896	0.009885
0.008341	0.008799	0.010166	0.011207	0.011557	0.012167	0.013227	0.014875	0.015144	0.017496	0.015230	0.018760	0.017264	0.019549	0.015903	0.021117	0.012684	0.012111	0.011718	0.011745	0.008747	0.006241	0.004816	0.005417	0.003828	0.003292	0.003472	0.003369	0.002897	0.003025	0.003231	0.004219	0.004633	0.006004	0.008522	0.010782	0.011853	0.011736	0.013511	0.013101	0.010779	0.008546	0.011408	0.007847	0.013502	0.009712	0.015843	0.018812	0.008749	0.009904
0.005436	0.004774	0.005241	0.005189	0.004470	0.004405	0.004683	0.005261	0.005906	0.007562	0.006455	0.010915	0.010652	0.011423	0.007562	0.018066	0.005899	0.009835	0.007019	0.008697	0.011156	0.006548	0.003428	0.008183	0.007391	0.005855	0.006817	0.008734	0.008000	0.007993	0.007907	0.010483	0.010445	0.010958	0.011517	0.013851	0.010012	0.013103	0.013062	0.007381	0.005557	0.004321	0.008266	0.002945	0.008873	0.003336	0.009698	0.009252	0.002753	0.004720
0.008087	0.007782	0.009793	0.008708	0.009256	0.008823	0.011077	0.013155	0.019831	0.027583	0.015011	0.024849	0.021589	0.018140	0.009141	0.020638	0.009094	0.012042	0.010196	0.012559	0.015317	0.008914	0.004544	0.009783	0.008740	0.006869	0.007018	0.010034	0.008620	0.008081	0.007769	0.014420	0.013550	0.010962	0.014923	0.018693	0.016831	0.017832	0.019345	0.012480	0.010132	0.007382	0.013614	0.004583	0.010307	0.004588	0.012109	0.012968	0.003921	0.007008
0.012031	0.012096	0.015977	0.015118	0.018269	0.017829	0.021468	0.025163	0.034283	0.037705	0.025333	0.026173	0.024931	0.021896	0.014715	0.017317	0.012318	0.010183	0.010205	0.011833	0.007897	0.005193	0.004185	0.004393	0.003385	0.002994	0.002761	0.003098	0.002504	0.002628	0.002713	0.004935	0.004488	0.004526	0.008037	0.011246	0.013893	0.010614	0.011662	0.012991	0.011839	0.008540	0.012174	0.008326	0.013854	0.010623	0.016249	0.019506	0.007946	0.009942
0.011536	0.010418	0.010693	0.010863	0.009685	0.009388	0.009039	0.010183	0.010509	0.013576	0.015715	0.016888	0.015559	0.017450	0.017016	0.024287	0.011240	0.010826	0.008603	0.010398	0.007356	0.005162	0.004136	0.004720	0.003336	0.002637	0.002646	0.002983	0.002271	0.002423	0.002372	0.003733	0.003498	0.004133	0.005603	0.006553	0.007413	0.007055	0.007292	0.006846	0.006566	0.005853	0.009315	0.006650	0.014424	0.010021	0.015475	0.017928	0.006017	0.008779
0.007570	0.005735	0.005822	0.005325	0.004415	0.004048	0.003989	0.004274	0.004851	0.006245	0.005662	0.009961	0.010468	0.010780	0.006898	0.020349	0.006069	0.011123	0.007277	0.012235	0.013808	0.007616	0.004713	0.011782	0.010071	0.007505	0.008638	0.013886	0.011278	0.009585	0.008982	0.017793	0.014200	0.011425	0.010792	0.011307	0.008813	0.009442	0.008405	0.004806	0.004487	0.003570	0.008387	0.003040	0.008785	0.003733	0.010634	0.010288	0.002293	0.004429
0.018772	0.017698	0.019541	0.017897	0.016970	0.016094	0.016741	0.020343	0.025503	0.032656	0.031153	0.044814	0.050540	0.044690	0.033214	0.049325	0.028197	0.029070	0.024099	0.030857	0.025275	0.014641	0.013382	0.016127	0.013337	0.009288	0.009510	0.013570	0.013457	0.009270	0.007970	0.023040	0.025954	0.015805	0.021470	0.033465	0.040317	0.026913	0.027020	0.020743	0.020628	0.015276	0.028089	0.015305	0.031528	0.020089	0.033162	0.038397	0.010223	0.016033
0.024562	0.024953	0.026843	0.026358	0.024231	0.023890	0.023293	0.028017	0.030187	0.035786	0.038845	0.038762	0.043456	0.042663	0.038612	0.034561	0.031449	0.021556	0.022874	0.024762	0.012852	0.008339	0.009980	0.007118	0.004602	0.003615	0.003454	0.003666	0.002760	0.002623	0.002662	0.005877	0.005458	0.006032	0.011154	0.015870	0.022325	0.016238	0.018866	0.024096	0.023724	0.018646	0.020721	0.022106	0.027503	0.033351	0.028087	0.039234	0.018200	0.020166
0.027958	0.027471	0.028807	0.027304	0.022812	0.021545	0.021033	0.023330	0.024596	0.028152	0.026164	0.028648	0.029466	0.032162	0.029065	0.033999	0.029028	0.023909	0.025363	0.028348	0.016856	0.010196	0.010764	0.009021	0.005896	0.004235	0.003982	0.004433	0.003219	0.003036	0.003142	0.006990	0.006096	0.006686	0.010737	0.014032	0.019009	0.015048	0.015790	0.020325	0.020075	0.017836	0.019353	0.018522	0.020914	0.023673	0.021282	0.028651	0.014285	0.016956
0.024879	0.024410	0.025176	0.025416	0.020187	0.018681	0.017670	0.018940	0.019421	0.021168	0.019421	0.022878	0.022500	0.026829	0.021685	0.029984	0.022179	0.021368	0.024847	0.032030	0.022339	0.012753	0.014940	0.014585	0.009402	0.006513	0.006471	0.008637	0.006281	0.005444	0.005605	0.009862	0.009204	0.008894	0.011455	0.016678	0.020440	0.016612	0.017059	0.020083	0.019285	0.015751	0.018650	0.014174	0.016448	0.014687	0.015626	0.023239	0.009271	0.012993
0.028634	0.028162	0.030954	0.029836	0.026265	0.023055	0.023507	0.023288	0.023509	0.024851	0.021724	0.023361	0.025415	0.028529	0.023398	0.025168	0.025173	0.019457	0.024199	0.029974	0.018531	0.010145	0.012739	0.010724	0.005889	0.004573	0.004908	0.005370	0.003592	0.003500	0.003622	0.006011	0.006370	0.007311	0.009625	0.013527	0.019407	0.014753	0.016751	0.022923	0.023491	0.019517	0.017118	0.015157	0.014176	0.017115	0.016400	0.024865	0.013208	0.014970
0.026396	0.024716	0.027069	0.026779	0.021771	0.018687	0.017797	0.018175	0.018927	0.022734	0.021451	0.030848	0.036274	0.039974	0.026514	0.054560	0.027472	0.039822	0.033484	0.043915	0.053762	0.027840	0.020224	0.035951	0.026720	0.018207	0.017313	0.022771	0.019189	0.016501	0.015110	0.021158	0.026200	0.020279	0.018255	0.025048	0.024839	0.027138	0.029527	0.023666	0.024207	0.018862	0.028527	0.012988	0.023100	0.019020	0.030330	0.034699	0.011657	0.017085
0.031585	0.029656	0.031946	0.033776	0.030377	0.026758	0.027035	0.027696	0.029542	0.031640	0.031247	0.031013	0.033310	0.038372	0.028187	0.034858	0.027339	0.023190	0.026947	0.034138	0.024086	0.013179	0.014575	0.014529	0.007149	0.005817	0.005669	0.005237	0.003852	0.004025	0.003830	0.005238	0.006659	0.007301	0.009632	0.013751	0.018306	0.014742	0.020035	0.023989	0.025532	0.020918	0.023208	0.018485	0.019042	0.024268	0.024831	0.036491	0.019388	0.019074
0.019055	0.016340	0.016262	0.018135	0.014634	0.013110	0.012425	0.013191	0.012667	0.012621	0.014570	0.015716	0.012907	0.015508	0.011525	0.014588	0.009555	0.008426	0.008770	0.009568	0.008242	0.003904	0.003460	0.003926	0.002446	0.001732	0.001714	0.001885	0.001239	0.001295	0.001483	0.001918	0.001895	0.002508	0.003402	0.004463	0.006119	0.006279	0.007069	0.008804	0.007915	0.007979	0.009666	0.008492	0.008885	0.008452	0.010373	0.017372	0.007598	0.010619
0.008412	0.006713	0.006185	0.006253	0.004686	0.003955	0.003670	0.003477	0.003614	0.003916	0.003860	0.006252	0.005945	0.006459	0.004087	0.013719	0.004243	0.010152	0.007315	0.008593	0.021427	0.010622	0.003994	0.013597	0.013456	0.007451	0.007044	0.010700	0.007786	0.006405	0.007731	0.007097	0.006338	0.006021	0.005529	0.005616	0.004511	0.006953	0.005591	0.003503	0.003037	0.002629	0.005396	0.001989	0.005359	0.002426	0.006828	0.008274	0.002060	0.004608
0.025478	0.022560	0.024165	0.023917	0.019671	0.017525	0.016256	0.015495	0.017608	0.020483	0.022565	0.029438	0.031772	0.028690	0.019239	0.039222	0.017311	0.026273	0.025899	0.027206	0.040846	0.020751	0.010651	0.019982	0.018970	0.013466	0.009803	0.011031	0.010607	0.009580	0.008653	0.009031	0.011036	0.010083	0.010780	0.014784	0.015564	0.017894	0.019547	0.014815	0.013558	0.011021	0.021986	0.010369	0.022120	0.016582	0.030785	0.045582	0.012663	0.021125
0.023253	0.021966	0.022047	0.023708	0.019308	0.018258	0.016558	0.017345	0.018122	0.020364	0.021690	0.024860	0.019340	0.020944	0.013378	0.017511	0.011901	0.012555	0.013643	0.014562	0.014907	0.006618	0.005190	0.006339	0.004271	0.003368	0.003226	0.002960	0.002289	0.002605	0.002632	0.002925	0.003286	0.004172	0.005184	0.006786	0.008961	0.009956	0.010776	0.013363	0.011413	0.009695	0.013639	0.009536	0.015443	0.013357	0.017551	0.027528	0.011247	0.016377
0.014062	0.013474	0.013747	0.014013	0.011575	0.010105	0.009259	0.009718	0.010150	0.011436	0.011077	0.016003	0.012600	0.014312	0.008522	0.014856	0.007339	0.010618	0.010956	0.011632	0.029489	0.011726	0.003785	0.006663	0.006538	0.003698	0.003507	0.003852	0.002861	0.003040	0.003798	0.003702	0.003623	0.004677	0.005720	0.005805	0.006372	0.008348	0.009177	0.008296	0.007207	0.006319	0.010020	0.005394	0.011776	0.006764	0.011478	0.014750	0.004808	0.009021
0.011823	0.010009	0.009943	0.010084	0.008209	0.007570	0.006697	0.006895	0.006994	0.007442	0.007680	0.010057	0.008882	0.012186	0.007697	0.018188	0.007843	0.014253	0.013525	0.014492	0.035071	0.016981	0.006520	0.011086	0.011858	0.006994	0.006026	0.006328	0.005335	0.005200	0.005925	0.005842	0.005787	0.006824	0.007622	0.007302	0.006545	0.008574	0.007968	0.006245	0.005507	0.004822	0.009913	0.004651	0.012404	0.006619	0.013186	0.017469	0.004777	0.008775
0.022802	0.020389	0.021723	0.024026	0.021757	0.021870	0.019853	0.019543	0.018905	0.018008	0.018724	0.021314	0.019517	0.023206	0.018910	0.024806	0.019911	0.020054	0.025989	0.024281	0.032336	0.016087	0.010429	0.008677	0.007235	0.004957	0.004001	0.003491	0.003021	0.003422	0.003401	0.003882	0.004524	0.005874	0.008412	0.009380	0.011488	0.010412	0.011865	0.014037	0.012969	0.011670	0.017871	0.014700	0.023684	0.022060	0.023623	0.034338	0.016424	0.020450
0.019227	0.018670	0.020491	0.023140	0.021600	0.022698	0.019631	0.022572	0.020797	0.019278	0.019710	0.018055	0.014980	0.018590	0.014609	0.014815	0.013723	0.012848	0.014794	0.015795	0.017368	0.009116	0.006356	0.004747	0.003828	0.002667	0.002150	0.001951	0.001722	0.002047	0.002073	0.002367	0.002715	0.003804	0.005600	0.006238	0.008166	0.007813	0.008829	0.011016	0.011096	0.010907	0.013549	0.012378	0.016355	0.018347	0.015399	0.023222	0.014829	0.017821
0.016243	0.014740	0.016132	0.018860	0.016142	0.017981	0.015273	0.016831	0.015122	0.013707	0.017217	0.015708	0.011847	0.016695	0.013371	0.015374	0.011908	0.013520	0.013725	0.014778	0.019636	0.010902	0.007519	0.005627	0.004743	0.003194	0.002513	0.002365	0.002250	0.002732	0.002366	0.002773	0.003257	0.004410	0.006771	0.007561	0.008412	0.008752	0.009530	0.010936	0.010418	0.009995	0.013235	0.010586	0.014489	0.015375	0.014377	0.020978	0.011980	0.015665
0.019268	0.018815	0.023059	0.026038	0.023401	0.026664	0.023797	0.026779	0.022822	0.020977	0.027155	0.022835	0.016867	0.021286	0.019061	0.020816	0.017418	0.019436	0.019733	0.019703	0.021019	0.014877	0.011374	0.007305	0.005954	0.004375	0.003429	0.002860	0.002632	0.003283	0.002787	0.003157	0.003966	0.005368	0.008342	0.009884	0.011833	0.011716	0.013400	0.015258	0.013775	0.012766	0.014487	0.013761	0.015751	0.019217	0.017964	0.026251	0.016217	0.020249
0.019618	0.019303	0.026623	0.027719	0.028313	0.028480	0.028646	0.027222	0.026372	0.022752	0.021927	0.020279	0.017297	0.020098	0.016033	0.015610	0.016568	0.013752	0.016055	0.016926	0.011982	0.007767	0.006869	0.004602	0.003459	0.002527	0.002188	0.002075	0.001765	0.001904	0.001939	0.002537	0.003075	0.004444	0.007269	0.009368	0.012366	0.010234	0.011910	0.015056	0.013243	0.012045	0.011375	0.010266	0.011037	0.013614	0.014642	0.023170	0.014730	0.019194
0.014569	0.014716	0.018012	0.020843	0.020497	0.022162	0.022648	0.020440	0.020323	0.016821	0.016336	0.018211	0.014695	0.019475	0.016411	0.015967	0.016592	0.012845	0.016182	0.017225	0.011025	0.006953	0.007116	0.004196	0.003448	0.002325	0.002088	0.002068	0.001741	0.001647	0.001888	0.002580	0.002855	0.004094	0.008535	0.008581	0.011587	0.009548	0.011461	0.012854	0.011436	0.009890	0.009793	0.008576	0.010289	0.012625	0.014380	0.024318	0.013877	0.019335
0.017482	0.018195	0.024609	0.028892	0.029967	0.032086	0.039009	0.033334	0.037009	0.027784	0.028134	0.029452	0.025596	0.030281	0.028036	0.028609	0.024505	0.022653	0.029044	0.028450	0.021686	0.015096	0.015351	0.008178	0.006607	0.005182	0.004462	0.003957	0.003378	0.003192	0.003501	0.004611	0.004544	0.006042	0.011485	0.013926	0.017951	0.014574	0.020196	0.021735	0.018141	0.015129	0.017836	0.014136	0.017617	0.018962	0.024025	0.036508	0.018598	0.027066
0.011120	0.010069	0.013350	0.014882	0.014409	0.013434	0.014080	0.013900	0.015506	0.014117	0.015312	0.016777	0.015610	0.022387	0.020476	0.025484	0.021438	0.021291	0.026553	0.028837	0.021545	0.015657	0.017123	0.009350	0.007856	0.006818	0.005780	0.005204	0.005181	0.003801	0.003984	0.006190	0.005922	0.006960	0.013957	0.015891	0.015860	0.013067	0.017523	0.018661	0.014027	0.012073	0.013451	0.009958	0.013324	0.012595	0.018187	0.029144	0.012384	0.018972
0.011041	0.009159	0.011524	0.012567	0.012066	0.010848	0.012204	0.011934	0.013970	0.012828	0.014224	0.020443	0.022361	0.034575	0.030603	0.054109	0.029965	0.041558	0.032584	0.035198	0.036812	0.024733	0.021220	0.018053	0.017212	0.014108	0.013113	0.013843	0.012034	0.008852	0.010037	0.017166	0.014010	0.013588	0.021076	0.024131	0.021467	0.020701	0.021913	0.019345	0.013941	0.011959	0.016943	0.009235	0.019648	0.011366	0.022168	0.028258	0.009342	0.014126
0.005702	0.004735	0.005366	0.005660	0.005344	0.004773	0.005370	0.005524	0.006434	0.005743	0.006006	0.009272	0.009774	0.014749	0.010089	0.028280	0.011334	0.024340	0.018331	0.022862	0.032619	0.031156	0.018808	0.023579	0.035280	0.039267	0.025014	0.032219	0.047791	0.021382	0.019089	0.030004	0.024806	0.018217	0.021537	0.024276	0.016608	0.021346	0.018282	0.013679	0.008054	0.006623	0.011380	0.004373	0.011663	0.005035	0.014296	0.014131	0.003933	0.007427
0.007635	0.006422	0.008155	0.008208	0.007671	0.006560	0.007833	0.006061	0.006306	0.005793	0.004982	0.006679	0.007036	0.010877	0.006874	0.013447	0.007513	0.011085	0.011535	0.014429	0.016896	0.014227	0.008862	0.009258	0.012232	0.011455	0.008119	0.008760	0.011196	0.006615	0.007555	0.011682	0.010274	0.009804	0.014658	0.015349	0.010914	0.010453	0.009851	0.008843	0.006065	0.004998	0.007409	0.003569	0.007080	0.004198	0.009401	0.014339	0.003510	0.007653
0.012344	0.010405	0.013383	0.013588	0.012004	0.009505	0.009571	0.008671	0.010081	0.009933	0.010110	0.015995	0.016046	0.028180	0.030057	0.045756	0.019876	0.021643	0.017920	0.017032	0.013314	0.010146	0.009306	0.007653	0.006631	0.005718	0.005830	0.005247	0.004517	0.004207	0.005565	0.006866	0.006743	0.008015	0.014307	0.014994	0.013704	0.012734	0.011181	0.012295	0.009752	0.006972	0.011807	0.006228	0.012206	0.008464	0.015319	0.025815	0.005779	0.010656
0.004847	0.003774	0.004190	0.003994	0.003402	0.002540	0.002801	0.002306	0.002639	0.002862	0.002651	0.006352	0.006286	0.012543	0.008507	0.043916	0.008083	0.025040	0.010173	0.011365	0.020881	0.017337	0.007491	0.019202	0.028564	0.029096	0.021169	0.032642	0.040304	0.021348	0.023507	0.026131	0.023258	0.016367	0.015732	0.015678	0.009272	0.015145	0.009587	0.005707	0.004450	0.003510	0.009548	0.002446	0.009934	0.002500	0.009891	0.009420	0.001572	0.004005
0.003777	0.002836	0.003094	0.002850	0.002534	0.002096	0.002313	0.002088	0.002225	0.002323	0.001880	0.003164	0.003496	0.005532	0.003075	0.010786	0.003325	0.009029	0.005182	0.007714	0.013215	0.016076	0.005496	0.013292	0.030049	0.035480	0.017152	0.031366	0.073101	0.026418	0.020527	0.032475	0.033999	0.015453	0.012997	0.013562	0.007426	0.010004	0.006581	0.004571	0.003534	0.002649	0.005581	0.001628	0.004812	0.001672	0.006167	0.006591	0.001280	0.003220
0.011131	0.008885	0.010559	0.010850	0.009745	0.008091	0.007840	0.008249	0.008701	0.008900	0.008040	0.013041	0.012899	0.019864	0.011979	0.021641	0.009074	0.013298	0.010610	0.012082	0.010090	0.008208	0.005979	0.006355	0.007321	0.005778	0.004777	0.005297	0.006978	0.005082	0.005796	0.008500	0.009250	0.007800	0.010763	0.013035	0.010115	0.009980	0.009545	0.007513	0.007265	0.005281	0.009701	0.004952	0.009597	0.006239	0.013070	0.020998	0.004633	0.010151
0.012412	0.010205	0.011740	0.011342	0.009889	0.008091	0.007657	0.007618	0.008406	0.010034	0.009567	0.017573	0.019239	0.034718	0.027836	0.064654	0.024554	0.037299	0.023443	0.022082	0.017266	0.013067	0.011914	0.014672	0.012170	0.010805	0.011529	0.013145	0.014280	0.012037	0.015914	0.018841	0.019715	0.017304	0.022839	0.025731	0.016860	0.018862	0.017543	0.013468	0.013850	0.010427	0.018174	0.007939	0.017521	0.009107	0.017388	0.021602	0.005665	0.012372
0.006324	0.004730	0.004815	0.004662	0.003859	0.003161	0.003251	0.002983	0.003025	0.003249	0.002939	0.004996	0.005446	0.010975	0.006204	0.024076	0.007156	0.017257	0.009152	0.011512	0.012951	0.010594	0.007511	0.017449	0.018504	0.019167	0.016733	0.026465	0.039372	0.023949	0.023508	0.030900	0.037942	0.019411	0.017136	0.017421	0.010806	0.013788	0.009042	0.006209	0.006535	0.005028	0.009368	0.003026	0.008446	0.003117	0.008280	0.008676	0.002115	0.004952
0.008003	0.006278	0.006266	0.006683	0.005536	0.004868	0.005157	0.005322	0.005125	0.004846	0.004591	0.007565	0.006958	0.011738	0.006392	0.019179	0.006590	0.015759	0.010370	0.012248	0.021323	0.017955	0.008183	0.018778	0.026773	0.025461	0.015336	0.023724	0.049566	0.023836	0.017865	0.031896	0.043319	0.021076	0.015729	0.021738	0.012294	0.018074	0.012982	0.007072	0.007984	0.005434	0.014740	0.004888	0.016597	0.005361	0.016978	0.015502	0.003249	0.007625
0.015093	0.013040	0.012746	0.014328	0.011402	0.010941	0.010088	0.011839	0.011119	0.011384	0.012566	0.019227	0.017341	0.026957	0.018199	0.028312	0.014414	0.015820	0.014647	0.014502	0.010451	0.008448	0.009016	0.008382	0.006309	0.006164	0.005757	0.005193	0.006139	0.004361	0.004658	0.006392	0.007967	0.006872	0.009434	0.012916	0.011660	0.013304	0.012438	0.011127	0.012018	0.010266	0.016383	0.011704	0.018098	0.014284	0.019818	0.025975	0.008950	0.016373
0.017168	0.014830	0.015427	0.014849	0.012055	0.010039	0.009890	0.010432	0.011458	0.013345	0.012147	0.021587	0.023405	0.034393	0.022685	0.050973	0.026401	0.031202	0.028141	0.029171	0.022991	0.014906	0.013914	0.019080	0.012854	0.009828	0.010631	0.011597	0.012527	0.009240	0.010573	0.014040	0.021252	0.016655	0.021601	0.030571	0.027955	0.030516	0.025301	0.020911	0.023288	0.017870	0.030681	0.016385	0.024105	0.014267	0.022099	0.024598	0.007305	0.013220
0.014351	0.012768	0.012320	0.013757	0.010100	0.009131	0.008795	0.009668	0.010748	0.011724	0.013256	0.024254	0.021589	0.029580	0.019182	0.044631	0.019406	0.032060	0.031364	0.031296	0.043108	0.033767	0.017154	0.033702	0.033356	0.024524	0.017348	0.023559	0.036164	0.020910	0.018292	0.024927	0.050836	0.029051	0.026371	0.040480	0.041998	0.045464	0.029951	0.021760	0.020438	0.015913	0.029898	0.014231	0.026184	0.011935	0.025440	0.023108	0.006861	0.013596
0.022061	0.019747	0.019345	0.021790	0.016556	0.014577	0.013157	0.015110	0.016545	0.019261	0.026931	0.042548	0.030223	0.039730	0.029099	0.040755	0.024596	0.030393	0.031402	0.031596	0.033461	0.027199	0.020077	0.019936	0.020049	0.016309	0.010349	0.011207	0.016242	0.009695	0.008823	0.012421	0.018147	0.016079	0.018993	0.028860	0.031881	0.036290	0.034769	0.028630	0.032895	0.026004	0.048952	0.040033	0.048043	0.032472	0.040566	0.044502	0.015803	0.027710
0.022284	0.019737	0.017559	0.019853	0.014815	0.013914	0.011809	0.013599	0.013593	0.015892	0.020972	0.029116	0.022347	0.030763	0.025989	0.033146	0.021984	0.022258	0.025900	0.027090	0.020653	0.014167	0.018606	0.013158	0.008697	0.007370	0.006668	0.006018	0.005627	0.004795	0.005202	0.006383	0.008763	0.009076	0.011878	0.017141	0.020145	0.022600	0.024153	0.022015	0.023334	0.018223	0.029156	0.024610	0.032974	0.027645	0.031356	0.036520	0.016169	0.021951
0.022149	0.019391	0.018708	0.021246	0.016531	0.014752	0.012607	0.013256	0.013843	0.015661	0.017936	0.027746	0.022552	0.031716	0.022187	0.043781	0.021457	0.032988	0.029110	0.034695	0.042843	0.024669	0.016460	0.024078	0.020455	0.012618	0.010600	0.012366	0.010805	0.008980	0.009831	0.011571	0.015762	0.018622	0.020252	0.029549	0.032556	0.036815	0.034800	0.030118	0.026065	0.018318	0.033366	0.017477	0.031130	0.020736	0.031424	0.033670	0.010979	0.020100
0.025017	0.023498	0.024216	0.029252	0.023557	0.022500	0.017850	0.019860	0.020171	0.021649	0.027016	0.032792	0.025172	0.036642	0.028238	0.038379	0.026599	0.032589	0.032180	0.034848	0.041898	0.027071	0.018339	0.015572	0.014925	0.009620	0.007132	0.007924	0.007801	0.006696	0.007166	0.008100	0.012202	0.012875	0.017485	0.025559	0.031484	0.032943	0.034781	0.039878	0.033080	0.027173	0.043340	0.031074	0.041443	0.035169	0.037396	0.041382	0.020246	0.030506
0.026979	0.024843	0.024703	0.031018	0.024719	0.025308	0.019226	0.022125	0.020502	0.020511	0.026323	0.028302	0.021256	0.030105	0.025380	0.027806	0.022361	0.023559	0.025044	0.025643	0.022594	0.014201	0.013179	0.008880	0.007375	0.005529	0.004645	0.004421	0.004258	0.004013	0.004446	0.005030	0.006675	0.007651	0.010755	0.015818	0.020331	0.020466	0.024626	0.029149	0.027592	0.023665	0.031822	0.031972	0.032757	0.039273	0.032452	0.041215	0.022244	0.032987
0.031955	0.031301	0.033331	0.038473	0.034787	0.034929	0.026428	0.024685	0.023720	0.023783	0.025202	0.029674	0.024207	0.031036	0.024835	0.030378	0.023953	0.024586	0.025831	0.027079	0.024373	0.013827	0.012150	0.010737	0.008533	0.005761	0.005000	0.004977	0.004184	0.004335	0.004799	0.005066	0.006605	0.008417	0.011542	0.016405	0.021229	0.021552	0.026414	0.030940	0.027959	0.023919	0.028687	0.025676	0.028619	0.029166	0.029568	0.034412	0.019538	0.028307
0.033588	0.033235	0.037490	0.044479	0.041227	0.044096	0.033100	0.029420	0.027638	0.027180	0.027579	0.026678	0.023123	0.031246	0.023001	0.026860	0.024233	0.023637	0.024072	0.027137	0.025746	0.013701	0.010965	0.009775	0.007846	0.004864	0.004105	0.004031	0.003553	0.003758	0.004266	0.004467	0.006149	0.007859	0.010825	0.015099	0.019491	0.019004	0.025037	0.034304	0.029983	0.025965	0.029437	0.025768	0.025576	0.028197	0.026641	0.033811	0.021675	0.029766
0.031677	0.029875	0.034685	0.039980	0.037123	0.037977	0.030565	0.026305	0.023836	0.024438	0.026397	0.026609	0.024332	0.032242	0.024433	0.026731	0.023445	0.022987	0.023473	0.025781	0.023662	0.013641	0.010362	0.008973	0.006939	0.004830	0.004123	0.003904	0.003518	0.004091	0.004555	0.004416	0.006164	0.007870	0.010473	0.014725	0.019144	0.019803	0.025703	0.031585	0.029122	0.026068	0.028580	0.024342	0.022754	0.025384	0.022975	0.028309	0.019040	0.024009
0.030319	0.029603	0.031821	0.036299	0.033730	0.033949	0.027713	0.026231	0.024731	0.025440	0.028239	0.031087	0.026867	0.035770	0.027180	0.031639	0.026573	0.028245	0.027543	0.030105	0.030180	0.018124	0.013065	0.012258	0.010378	0.006790	0.005678	0.005507	0.004807	0.005181	0.006181	0.005706	0.007563	0.009194	0.011877	0.016123	0.020101	0.023502	0.028021	0.030497	0.029726	0.026453	0.028888	0.023138	0.024885	0.026112	0.024671	0.030438	0.021723	0.026476
0.026757	0.025296	0.027745	0.030347	0.026719	0.025704	0.022138	0.021573	0.020590	0.023210	0.024470	0.029902	0.026487	0.031753	0.024837	0.029963	0.023083	0.025491	0.023906	0.026435	0.028315	0.015857	0.010422	0.012155	0.010069	0.006244	0.005323	0.005429	0.004653	0.004937	0.005608	0.005410	0.006728	0.008515	0.011481	0.015181	0.019051	0.022057	0.024922	0.025873	0.024068	0.021827	0.024091	0.018510	0.020129	0.021428	0.020056	0.025503	0.016593	0.022060
0.025913	0.024828	0.026125	0.028848	0.024175	0.023345	0.020565	0.020037	0.018976	0.021599	0.024173	0.031361	0.027549	0.035344	0.028788	0.034982	0.026943	0.030159	0.028526	0.031561	0.034301	0.020559	0.013539	0.016058	0.013367	0.008456	0.007343	0.007060	0.006207	0.006111	0.006483	0.006649	0.008714	0.010501	0.013455	0.017854	0.022927	0.026219	0.027231	0.028168	0.025726	0.022422	0.024900	0.018861	0.023130	0.022828	0.022931	0.027584	0.015396	0.022964
0.024571	0.024850	0.028102	0.030102	0.028524	0.025615	0.024218	0.022368	0.019989	0.022465	0.021181	0.029560	0.027823	0.031605	0.022488	0.026972	0.020728	0.020433	0.020660	0.023558	0.020576	0.014063	0.008803	0.010251	0.008205	0.006055	0.005391	0.004881	0.004427	0.004672	0.004922	0.005004	0.006935	0.008849	0.011010	0.014930	0.019115	0.019973	0.022270	0.023253	0.020861	0.018023	0.018828	0.014471	0.016264	0.016742	0.017288	0.022073	0.013024	0.018508
0.022696	0.022466	0.024383	0.026827	0.022699	0.021077	0.020103	0.019133	0.017131	0.020095	0.020637	0.031066	0.029092	0.035790	0.027527	0.035559	0.025947	0.027878	0.027152	0.029992	0.030292	0.020436	0.012721	0.016254	0.013219	0.009568	0.008923	0.007960	0.006835	0.006520	0.006742	0.007181	0.009401	0.012960	0.015260	0.021161	0.028137	0.033908	0.033151	0.033176	0.026494	0.021212	0.024464	0.018931	0.023486	0.020992	0.024298	0.028381	0.015267	0.020378
0.017586	0.016789	0.016444	0.018090	0.014064	0.012816	0.012188	0.012904	0.012789	0.014856	0.015446	0.028394	0.025500	0.033086	0.025926	0.046626	0.023345	0.033171	0.027770	0.030584	0.045459	0.027868	0.012853	0.025667	0.023945	0.015105	0.014779	0.016474	0.013452	0.010926	0.011051	0.010778	0.014017	0.018378	0.020467	0.024132	0.030422	0.044008	0.036208	0.030064	0.020868	0.015455	0.022960	0.012201	0.022840	0.014407	0.023615	0.025378	0.009660	0.017055
0.016686	0.016731	0.017499	0.019770	0.016254	0.014953	0.014247	0.014765	0.013539	0.014812	0.013981	0.025171	0.025188	0.036715	0.026851	0.058015	0.023699	0.037495	0.025889	0.029804	0.041225	0.025846	0.013930	0.026079	0.021633	0.015510	0.018034	0.018508	0.014006	0.012241	0.012375	0.012127	0.015540	0.018965	0.018443	0.020714	0.024574	0.027558	0.029300	0.022932	0.019133	0.013901	0.021914	0.011043	0.023196	0.012934	0.022738	0.022324	0.008847	0.014348
0.016097	0.016198	0.020122	0.023000	0.021817	0.019914	0.022498	0.019270	0.016049	0.016316	0.014751	0.021357	0.021769	0.030458	0.023413	0.029563	0.020218	0.017136	0.019402	0.019182	0.014385	0.010376	0.008303	0.009762	0.006325	0.005594	0.006209	0.004958	0.004340	0.004591	0.004585	0.005564	0.007764	0.009425	0.011458	0.014841	0.019332	0.017407	0.016322	0.021055	0.017477	0.013271	0.015712	0.014005	0.018627	0.015819	0.017106	0.020763	0.010482	0.013223
0.011727	0.010595	0.011184	0.011624	0.009396	0.008936	0.008851	0.009213	0.008469	0.009750	0.010348	0.017366	0.018251	0.029125	0.026308	0.039109	0.020476	0.022335	0.018546	0.019177	0.018107	0.013154	0.010334	0.016038	0.011256	0.009050	0.010424	0.010174	0.009186	0.007720	0.008270	0.012057	0.014128	0.017006	0.017946	0.025535	0.028471	0.037087	0.023855	0.021488	0.018685	0.015493	0.025694	0.016766	0.032878	0.019676	0.026010	0.023282	0.008527	0.011808
0.006633	0.005367	0.005116	0.005154	0.004066	0.003854	0.003532	0.003718	0.003601	0.004096	0.004187	0.007682	0.008222	0.014690	0.011193	0.042021	0.012085	0.025989	0.014240	0.016741	0.024214	0.017739	0.010931	0.026962	0.023036	0.020409	0.024470	0.032130	0.028369	0.021153	0.020839	0.025746	0.023379	0.024223	0.021719	0.022951	0.017140	0.026732	0.018358	0.009942	0.008885	0.006751	0.017893	0.005380	0.020438	0.005524	0.015439	0.012554	0.003635	0.006977
0.011467	0.010576	0.012085	0.013331	0.011772	0.011772	0.010880	0.011052	0.008943	0.009404	0.009756	0.013889	0.013216	0.024855	0.024862	0.044032	0.026403	0.025604	0.023211	0.024351	0.020862	0.015270	0.019055	0.017095	0.011160	0.010885	0.012230	0.011390	0.009551	0.008376	0.009707	0.012643	0.013192	0.014322	0.019161	0.021373	0.017954	0.018079	0.018051	0.015537	0.015748	0.011443	0.020628	0.015974	0.031793	0.018249	0.024687	0.027935	0.012279	0.013826
0.012310	0.010322	0.011648	0.013219	0.010553	0.010725	0.009904	0.010295	0.008423	0.009936	0.012214	0.017890	0.015502	0.024919	0.028060	0.031530	0.019064	0.019248	0.019582	0.019141	0.012427	0.010189	0.011618	0.008906	0.005527	0.006251	0.006124	0.004677	0.004269	0.004050	0.004613	0.006567	0.007742	0.008697	0.013412	0.019812	0.020694	0.017575	0.016904	0.016135	0.016952	0.012302	0.019943	0.020951	0.028400	0.021718	0.024267	0.026626	0.013564	0.014392
0.008547	0.006621	0.006951	0.007136	0.005801	0.005564	0.005095	0.005411	0.005156	0.006501	0.006811	0.013227	0.013908	0.021802	0.018944	0.043467	0.018425	0.027598	0.018200	0.018336	0.019940	0.016862	0.011896	0.018900	0.014911	0.015680	0.016032	0.019540	0.018705	0.014138	0.017323	0.026937	0.024157	0.021530	0.028287	0.033527	0.025536	0.027114	0.024398	0.014169	0.015149	0.012131	0.024827	0.010870	0.027756	0.011703	0.027861	0.022906	0.007257	0.011870
0.005626	0.004432	0.005020	0.004905	0.004293	0.004012	0.003579	0.003821	0.003532	0.003725	0.003896	0.006145	0.006273	0.009174	0.006952	0.022026	0.007476	0.017943	0.010096	0.012394	0.017683	0.013981	0.008737	0.022414	0.016663	0.018400	0.020551	0.026157	0.022582	0.019695	0.022429	0.028336	0.021221	0.021784	0.022818	0.022649	0.013095	0.017457	0.015274	0.007033	0.006788	0.005067	0.014736	0.004247	0.017451	0.004701	0.014243	0.013307	0.003607	0.006306
0.014115	0.012224	0.016215	0.022141	0.016057	0.017311	0.013998	0.015416	0.010424	0.010404	0.011734	0.014362	0.012916	0.018808	0.019627	0.023557	0.015665	0.016826	0.015960	0.015719	0.011743	0.009862	0.010080	0.008854	0.005610	0.005666	0.005915	0.005096	0.004515	0.005217	0.006175	0.007782	0.008364	0.009329	0.015388	0.016356	0.015151	0.012580	0.016575	0.014014	0.014683	0.010917	0.019101	0.015417	0.027211	0.020347	0.026668	0.032644	0.016279	0.014691
0.015390	0.013357	0.016448	0.016744	0.014290	0.012584	0.013135	0.012779	0.010283	0.011470	0.011466	0.018127	0.018500	0.023164	0.020929	0.028128	0.017528	0.022144	0.018968	0.017790	0.013912	0.011278	0.009043	0.009167	0.006088	0.006407	0.006187	0.005691	0.005232	0.005611	0.006717	0.009629	0.009329	0.010607	0.018877	0.022991	0.021682	0.018873	0.023884	0.016797	0.018027	0.012298	0.018668	0.013414	0.021690	0.013598	0.023115	0.025722	0.009888	0.014527
0.008166	0.006353	0.007199	0.007009	0.006742	0.006763	0.007109	0.007275	0.006557	0.007324	0.007390	0.011061	0.012039	0.016236	0.011448	0.024336	0.013209	0.019930	0.013831	0.016511	0.018202	0.014271	0.010309	0.015612	0.012901	0.013270	0.014364	0.016611	0.015850	0.018111	0.021680	0.026490	0.022257	0.023300	0.033028	0.028705	0.020398	0.022542	0.022639	0.011943	0.011693	0.009243	0.014244	0.006144	0.012439	0.005984	0.012660	0.013741	0.005160	0.008929
0.008447	0.006678	0.009138	0.009084	0.009813	0.010252	0.010739	0.011934	0.008597	0.008039	0.008888	0.009446	0.010113	0.011721	0.007665	0.016752	0.007656	0.013923	0.010307	0.012523	0.016333	0.012338	0.007710	0.013789	0.011920	0.012936	0.014586	0.015902	0.014012	0.020365	0.023273	0.021224	0.021031	0.025036	0.024295	0.021132	0.015182	0.017807	0.017345	0.010694	0.008515	0.006424	0.012043	0.004456	0.013112	0.005569	0.014547	0.016400	0.005078	0.008943
0.015375	0.013284	0.020490	0.019299	0.020528	0.020823	0.022080	0.025302	0.018250	0.017559	0.015488	0.014815	0.016273	0.019998	0.014351	0.017544	0.011741	0.011832	0.011129	0.011706	0.010213	0.007335	0.006445	0.006709	0.004961	0.004874	0.004935	0.004147	0.003923	0.004689	0.005709	0.006582	0.007872	0.010377	0.015038	0.017327	0.017388	0.016553	0.018886	0.017117	0.013039	0.009976	0.012732	0.008153	0.014378	0.011010	0.019159	0.023149	0.011076	0.013878
0.011612	0.010941	0.012887	0.012185	0.011204	0.011068	0.010388	0.010319	0.008503	0.008915	0.009268	0.012683	0.012094	0.017775	0.014629	0.019781	0.013320	0.013962	0.013259	0.013586	0.011773	0.008236	0.007919	0.007760	0.005618	0.005863	0.005934	0.005030	0.004694	0.005584	0.006430	0.007676	0.007939	0.010354	0.014508	0.015622	0.015000	0.015286	0.018176	0.013006	0.012041	0.009995	0.011766	0.008162	0.012355	0.009993	0.014274	0.015748	0.007364	0.009241
0.006784	0.005717	0.007343	0.006710	0.006687	0.006554	0.007582	0.008397	0.008383	0.009178	0.007844	0.011129	0.010965	0.012510	0.008112	0.018961	0.009355	0.013898	0.011238	0.013872	0.015968	0.011132	0.007488	0.011753	0.010902	0.011277	0.012230	0.013183	0.011495	0.016893	0.020596	0.017506	0.019331	0.023530	0.026284	0.021302	0.016889	0.019918	0.017527	0.010572	0.008772	0.006867	0.009108	0.004005	0.007948	0.004038	0.009042	0.009369	0.003473	0.005908
0.009708	0.008762	0.013791	0.014080	0.015693	0.016597	0.020252	0.034629	0.057750	0.067424	0.067174	0.049122	0.030546	0.019421	0.009340	0.021296	0.006313	0.010994	0.007192	0.009114	0.012331	0.007867	0.004873	0.009951	0.009798	0.009653	0.011217	0.012687	0.010881	0.014263	0.017457	0.013526	0.016635	0.020830	0.021089	0.019401	0.017425	0.020163	0.020167	0.013419	0.009503	0.007201	0.011004	0.004788	0.010807	0.005404	0.014539	0.015159	0.005206	0.010204
0.012522	0.012960	0.021652	0.022048	0.026326	0.026687	0.035523	0.041406	0.050167	0.054024	0.028587	0.020443	0.016685	0.017440	0.009540	0.013778	0.008666	0.008319	0.008334	0.010050	0.007353	0.004829	0.004719	0.005053	0.003612	0.003500	0.003945	0.003289	0.003035	0.003478	0.004016	0.004267	0.004942	0.006898	0.009549	0.011058	0.012584	0.010852	0.011812	0.012313	0.011347	0.008675	0.009554	0.006112	0.009781	0.007449	0.011612	0.015727	0.006544	0.010462
0.009637	0.009528	0.012142	0.013327	0.012825	0.011420	0.012607	0.012986	0.013204	0.014134	0.013260	0.016245	0.016243	0.021751	0.015080	0.022653	0.014158	0.013869	0.013685	0.018249	0.013610	0.008200	0.011056	0.009147	0.005407	0.004995	0.006157	0.004634	0.003715	0.004411	0.005939	0.005212	0.005998	0.008703	0.012054	0.010816	0.012271	0.012334	0.012805	0.011571	0.011254	0.010677	0.013038	0.007879	0.012014	0.008986	0.012118	0.015656	0.005743	0.008409
0.006730	0.005999	0.007891	0.009054	0.010824	0.009482	0.012983	0.016698	0.037122	0.059646	0.067881	0.116876	0.070862	0.059735	0.015430	0.048168	0.008884	0.019446	0.011070	0.016930	0.023736	0.012775	0.009085	0.020033	0.016214	0.015245	0.019832	0.022413	0.018132	0.020813	0.028568	0.019146	0.020581	0.026562	0.026106	0.020632	0.015507	0.024983	0.021137	0.010402	0.008384	0.007236	0.014455	0.004248	0.011951	0.004143	0.013015	0.012278	0.003435	0.006752
0.012849	0.013416	0.019804	0.023927	0.032453	0.038177	0.064200	0.096850	0.185994	0.259919	0.228092	0.203697	0.094998	0.050004	0.014355	0.022554	0.012623	0.012400	0.012217	0.016822	0.012279	0.007884	0.008481	0.008711	0.006623	0.006219	0.007371	0.006852	0.006042	0.007253	0.009910	0.008653	0.010817	0.014978	0.021818	0.023497	0.025418	0.023799	0.024583	0.022519	0.018167	0.014052	0.017201	0.012044	0.017248	0.012361	0.019019	0.024202	0.011002	0.014580
0.017586	0.019410	0.029658	0.035933	0.043328	0.044935	0.056484	0.065954	0.088782	0.128014	0.113384	0.108915	0.061709	0.053461	0.021563	0.027197	0.021491	0.016469	0.021253	0.028696	0.013953	0.008542	0.014964	0.009204	0.004777	0.005211	0.006107	0.004370	0.003336	0.003857	0.004924	0.004766	0.005631	0.008902	0.012783	0.016855	0.019758	0.017250	0.017834	0.020777	0.020383	0.016999	0.019319	0.017025	0.021557	0.019442	0.021437	0.032996	0.014514	0.019585
0.016308	0.016875	0.024030	0.029289	0.031204	0.033568	0.043362	0.053610	0.063553	0.105159	0.097826	0.154176	0.099636	0.120704	0.042932	0.064649	0.035153	0.033674	0.039793	0.056563	0.038274	0.020208	0.030069	0.028700	0.014541	0.013234	0.016813	0.014076	0.009189	0.010731	0.014689	0.011736	0.014823	0.025435	0.026799	0.031909	0.040228	0.042011	0.039705	0.033546	0.033495	0.029414	0.035235	0.025799	0.033442	0.026481	0.038812	0.046481	0.019326	0.025391
0.007597	0.006647	0.008926	0.009957	0.009808	0.010162	0.014344	0.019730	0.042028	0.085007	0.089366	0.190364	0.122256	0.130444	0.038076	0.070469	0.016380	0.022457	0.017727	0.032079	0.030721	0.015357	0.018011	0.038546	0.019728	0.020317	0.030193	0.032071	0.018917	0.022477	0.031592	0.022099	0.022672	0.029443	0.029036	0.029396	0.024150	0.030900	0.024451	0.014306	0.014003	0.010814	0.020855	0.008090	0.020538	0.008698	0.024641	0.025061	0.006641	0.012788
0.012133	0.012110	0.016437	0.019989	0.020281	0.022547	0.029305	0.040480	0.070001	0.143399	0.181774	0.351597	0.245297	0.249799	0.121545	0.125302	0.051843	0.041486	0.038373	0.062274	0.044402	0.022886	0.033274	0.041923	0.020262	0.021982	0.028858	0.023896	0.016396	0.020590	0.024036	0.022192	0.023219	0.032771	0.037325	0.041968	0.045619	0.045280	0.040257	0.031452	0.031711	0.024018	0.030025	0.016979	0.032604	0.019468	0.042621	0.048763	0.016126	0.023934
0.005958	0.005258	0.006935	0.007914	0.007670	0.008119	0.010136	0.013116	0.022578	0.034607	0.031451	0.069901	0.064704	0.068733	0.027235	0.043054	0.017317	0.019738	0.016366	0.028880	0.029774	0.014974	0.013599	0.026104	0.015598	0.017171	0.023477	0.024699	0.017927	0.020076	0.023570	0.019972	0.021895	0.028886	0.028312	0.026535	0.023798	0.028707	0.024797	0.013854	0.013406	0.010305	0.016200	0.006644	0.016228	0.006896	0.019970	0.022316	0.005234	0.010240
0.004350	0.003478	0.003861	0.004161	0.004280	0.004493	0.005567	0.006251	0.010237	0.019946	0.029617	0.119080	0.107621	0.154929	0.064302	0.139426	0.050735	0.052009	0.035551	0.038626	0.041593	0.027300	0.024438	0.056815	0.033785	0.043773	0.058062	0.059717	0.039665	0.052082	0.058539	0.042371	0.036486	0.046374	0.042968	0.033084	0.021887	0.032729	0.026383	0.011514	0.010369	0.007485	0.016360	0.004692	0.018173	0.004967	0.020967	0.018885	0.003845	0.008077
0.005375	0.004413	0.005045	0.005053	0.005131	0.005358	0.006339	0.007150	0.011214	0.022967	0.053117	0.247839	0.283950	0.336658	0.247854	0.276446	0.160239	0.086952	0.056385	0.050190	0.031209	0.020251	0.029372	0.038493	0.017116	0.022820	0.032364	0.025193	0.017195	0.022399	0.029073	0.027577	0.025437	0.031943	0.044557	0.038341	0.030930	0.026189	0.023192	0.014008	0.012395	0.009186	0.012723	0.006778	0.015529	0.008375	0.020175	0.024316	0.005914	0.010042
0.003966	0.003408	0.003795	0.004006	0.004498	0.004914	0.006273	0.006986	0.009037	0.012359	0.021091	0.095658	0.172669	0.213536	0.156514	0.243276	0.108343	0.054156	0.024861	0.029027	0.023645	0.014503	0.016756	0.024495	0.015111	0.016753	0.022823	0.020653	0.015997	0.018280	0.023864	0.020704	0.021120	0.027035	0.036509	0.029591	0.023645	0.021153	0.017394	0.010818	0.009372	0.006508	0.010671	0.005255	0.011691	0.005923	0.012701	0.015496	0.003868	0.007359
0.002763	0.002299	0.002451	0.002585	0.002665	0.002780	0.003265	0.003590	0.004329	0.004589	0.005429	0.011910	0.020445	0.035941	0.017018	0.047056	0.024784	0.023806	0.018250	0.016617	0.019066	0.014530	0.012093	0.027972	0.023242	0.025996	0.033063	0.041449	0.028764	0.032258	0.041948	0.032353	0.026388	0.032262	0.034399	0.024118	0.014141	0.018478	0.014477	0.006097	0.004934	0.003837	0.007486	0.002652	0.007342	0.002521	0.007356	0.007743	0.001947	0.004222
0.003261	0.002748	0.002946	0.003045	0.003144	0.003083	0.003509	0.003701	0.004603	0.005654	0.010063	0.027398	0.072423	0.157164	0.113199	0.220707	0.208246	0.127509	0.127741	0.050539	0.024921	0.025000	0.036128	0.029404	0.017738	0.030059	0.036508	0.028509	0.021674	0.028130	0.036267	0.034812	0.031946	0.032476	0.044291	0.034732	0.020227	0.017901	0.014748	0.007679	0.006017	0.004612	0.007594	0.003716	0.009388	0.004180	0.009428	0.012234	0.002887	0.005691
0.004014	0.003457	0.004382	0.004416	0.004565	0.004342	0.004976	0.005210	0.006298	0.007773	0.013293	0.043767	0.143815	0.250625	0.275220	0.422700	0.382699	0.198753	0.144495	0.060370	0.030063	0.029669	0.041192	0.025792	0.013221	0.021265	0.029295	0.016904	0.013424	0.020601	0.027701	0.025047	0.026100	0.030100	0.044745	0.035986	0.024990	0.019944	0.017608	0.009944	0.008466	0.006730	0.009878	0.005655	0.010616	0.006990	0.012389	0.018500	0.004970	0.009244
0.002880	0.002416	0.002789	0.002977	0.002983	0.002798	0.003295	0.003446	0.003705	0.003911	0.004443	0.008232	0.019888	0.031005	0.025310	0.185877	0.057363	0.039302	0.022438	0.018674	0.023951	0.021032	0.016002	0.026545	0.023545	0.028720	0.039024	0.037324	0.026150	0.035449	0.047663	0.029537	0.026034	0.029578	0.032835	0.024886	0.014632	0.018188	0.012882	0.005657	0.004940	0.003848	0.008342	0.002953	0.008205	0.003198	0.008306	0.009502	0.002406	0.005478
0.003131	0.002529	0.002877	0.002941	0.002766	0.002382	0.002472	0.002583	0.002726	0.003224	0.003166	0.003943	0.005478	0.012251	0.009675	0.036959	0.045535	0.030872	0.042215	0.028751	0.017831	0.018826	0.027900	0.016483	0.011005	0.020516	0.023887	0.018458	0.015631	0.019697	0.024521	0.025246	0.021003	0.020506	0.029956	0.025337	0.012650	0.011775	0.009683	0.005354	0.004336	0.003473	0.005852	0.002757	0.006377	0.003026	0.006614	0.008770	0.002470	0.004786
0.004338	0.003419	0.003783	0.003752	0.003220	0.002779	0.002862	0.003186	0.003695	0.005058	0.005710	0.009559	0.018363	0.051540	0.066932	0.309870	0.336098	0.359543	0.311443	0.166409	0.085121	0.116955	0.136193	0.038956	0.021515	0.058678	0.057747	0.029899	0.027881	0.038808	0.041424	0.036899	0.037643	0.035788	0.045632	0.047456	0.027312	0.025721	0.022596	0.013135	0.009207	0.006800	0.013228	0.005251	0.015896	0.006322	0.016002	0.019498	0.005003	0.009372
0.003305	0.002948	0.003093	0.003174	0.002649	0.002211	0.002453	0.002490	0.002693	0.003435	0.003715	0.008400	0.015513	0.027476	0.039813	0.364994	0.254952	0.358359	0.252574	0.085343	0.079133	0.141586	0.092989	0.041452	0.028881	0.084474	0.076791	0.043446	0.037211	0.056399	0.068125	0.034148	0.031481	0.036758	0.036431	0.032448	0.017903	0.021613	0.018544	0.007408	0.005485	0.004478	0.010607	0.003285	0.011431	0.003844	0.013659	0.012898	0.002896	0.006330
0.003367	0.002778	0.003018	0.003044	0.002435	0.002102	0.002298	0.002284	0.002325	0.002770	0.002608	0.004390	0.005303	0.009910	0.006093	0.035457	0.012526	0.037984	0.027801	0.033560	0.033559	0.036398	0.033030	0.033663	0.024629	0.046446	0.051339	0.042710	0.037165	0.040948	0.048209	0.038117	0.033410	0.033613	0.032377	0.030131	0.014650	0.019880	0.014861	0.006479	0.005188	0.003887	0.009474	0.002809	0.009948	0.003178	0.011848	0.010826	0.002365	0.005485
0.003819	0.002899	0.003165	0.003110	0.002531	0.002150	0.002126	0.002017	0.002130	0.002555	0.002627	0.003638	0.004689	0.008371	0.006515	0.023522	0.016702	0.056739	0.058769	0.063358	0.027578	0.044791	0.077884	0.018569	0.010948	0.029973	0.024925	0.013627	0.013591	0.015569	0.017149	0.020112	0.020184	0.020112	0.026401	0.027322	0.015405	0.013992	0.011799	0.007179	0.005801	0.004737	0.008042	0.003392	0.008912	0.003979	0.010087	0.011726	0.002940	0.006043
0.002801	0.002020	0.002105	0.002029	0.001694	0.001415	0.001394	0.001378	0.001506	0.001685	0.001733	0.003010	0.003712	0.006069	0.005617	0.066332	0.038088	0.375467	0.226348	0.204756	0.072271	0.339883	0.265895	0.044067	0.029021	0.162256	0.067439	0.025419	0.033732	0.043326	0.036620	0.028661	0.032102	0.031982	0.027098	0.025401	0.012294	0.017090	0.014400	0.005943	0.004217	0.003565	0.008699	0.002424	0.007845	0.002357	0.007975	0.007715	0.001802	0.003949
0.002956	0.002203	0.002384	0.002320	0.001965	0.001750	0.001638	0.001644	0.001792	0.001864	0.001925	0.003192	0.004069	0.005991	0.004832	0.024562	0.007991	0.050554	0.016050	0.018483	0.020779	0.043778	0.044259	0.020454	0.021195	0.094873	0.031510	0.024615	0.033799	0.041295	0.032869	0.027828	0.031169	0.035635	0.030329	0.026053	0.013278	0.016619	0.015324	0.006280	0.004768	0.003931	0.009122	0.002739	0.008402	0.002812	0.009692	0.008877	0.001972	0.004050
0.003827	0.002756	0.003082	0.002894	0.002319	0.001925	0.001835	0.001690	0.001772	0.002016	0.002067	0.002980	0.004035	0.006479	0.005145	0.011212	0.008080	0.011992	0.012949	0.019742	0.012326	0.013835	0.031712	0.010348	0.007007	0.017299	0.011355	0.006816	0.007071	0.009616	0.010976	0.014785	0.016557	0.018399	0.027094	0.025819	0.014736	0.012045	0.010724	0.007460	0.006447	0.005345	0.008010	0.003942	0.009223	0.004840	0.010387	0.012870	0.003173	0.005845
0.003653	0.002628	0.002914	0.002768	0.002266	0.001860	0.001849	0.001692	0.001744	0.001955	0.002103	0.003053	0.003725	0.006688	0.005427	0.012672	0.008601	0.019370	0.019768	0.041115	0.019109	0.101619	0.235315	0.027740	0.012946	0.172363	0.102097	0.010747	0.013293	0.034737	0.016052	0.016440	0.014837	0.016511	0.024157	0.021975	0.012941	0.011050	0.009425	0.007180	0.006407	0.005190	0.008069	0.003548	0.008323	0.004092	0.008386	0.010730	0.002951	0.005859
0.002448	0.001717	0.001760	0.001683	0.001369	0.001191	0.001168	0.001122	0.001174	0.001223	0.001287	0.002178	0.002438	0.004224	0.003074	0.011089	0.004057	0.034885	0.009866	0.015127	0.017076	0.141794	0.132545	0.035770	0.050049	0.283499	0.126870	0.026612	0.063125	0.166300	0.036072	0.026148	0.029853	0.034134	0.025624	0.019839	0.011174	0.012775	0.009657	0.004755	0.004006	0.003509	0.008023	0.002198	0.006917	0.002327	0.006907	0.006586	0.001730	0.003494
0.004769	0.003344	0.003688	0.003278	0.002653	0.002257	0.002179	0.002331	0.002396	0.002820	0.002849	0.005135	0.006530	0.010654	0.008045	0.018193	0.009048	0.014032	0.011388	0.018041	0.012782	0.011896	0.014540	0.014394	0.013377	0.021026	0.016961	0.012652	0.015892	0.026482	0.018978	0.020935	0.023490	0.029562	0.034993	0.031466	0.025430	0.020193	0.019525	0.012971	0.011742	0.009860	0.019342	0.007382	0.017735	0.008897	0.020085	0.023496	0.006100	0.009845
0.004894	0.003431	0.003688	0.003365	0.002684	0.002235	0.002062	0.001997	0.002025	0.002323	0.002397	0.003796	0.004693	0.008252	0.006029	0.012438	0.007648	0.008700	0.008930	0.013106	0.007149	0.005533	0.012124	0.007779	0.005172	0.014988	0.015397	0.005768	0.007023	0.033643	0.010340	0.011231	0.012265	0.014389	0.021754	0.021151	0.016450	0.013407	0.012251	0.010053	0.010651	0.008745	0.015959	0.006166	0.016312	0.007257	0.015007	0.020088	0.005406	0.009667
0.002576	0.001836	0.001798	0.001726	0.001424	0.001173	0.001134	0.001111	0.001135	0.001242	0.001233	0.002103	0.002255	0.003793	0.002623	0.009149	0.003378	0.006475	0.004098	0.006532	0.007991	0.018545	0.038556	0.014206	0.016541	0.323504	0.253998	0.027428	0.149585	0.420383	0.162131	0.025496	0.090743	0.044477	0.019575	0.013649	0.008407	0.012035	0.009059	0.004496	0.004138	0.003335	0.007754	0.002169	0.007783	0.002000	0.006475	0.006520	0.001614	0.003570
0.003861	0.002631	0.002649	0.002398	0.001964	0.001609	0.001505	0.001500	0.001646	0.001797	0.001733	0.002947	0.003339	0.005524	0.003841	0.011614	0.004178	0.010238	0.004929	0.006957	0.008179	0.006511	0.004984	0.008800	0.012095	0.038348	0.016258	0.015232	0.046690	0.155157	0.025287	0.019632	0.043118	0.035685	0.020631	0.018165	0.012808	0.014494	0.012556	0.007344	0.007842	0.005454	0.017442	0.004593	0.015744	0.004220	0.011212	0.012786	0.002855	0.006689
0.007160	0.005443	0.005706	0.005362	0.004349	0.003688	0.003216	0.003327	0.003494	0.004145	0.004251	0.006330	0.007463	0.011589	0.009372	0.014218	0.009985	0.009840	0.011741	0.013990	0.007910	0.006040	0.008625	0.006546	0.004767	0.005132	0.005774	0.004324	0.004707	0.010230	0.006678	0.007712	0.012491	0.014349	0.020702	0.021147	0.021926	0.017690	0.017322	0.017983	0.023133	0.016939	0.036892	0.014373	0.025180	0.013892	0.023199	0.032571	0.011098	0.018314
0.005332	0.003946	0.003882	0.003734	0.002941	0.002351	0.002107	0.002089	0.002072	0.002377	0.002329	0.004087	0.004305	0.006990	0.004787	0.012079	0.005622	0.007190	0.007387	0.010394	0.008823	0.005993	0.007217	0.010572	0.008599	0.020566	0.026291	0.012775	0.042387	0.291535	0.042416	0.019629	0.260303	0.106533	0.023585	0.020013	0.019142	0.021344	0.015986	0.010428	0.013341	0.009397	0.019364	0.006279	0.016653	0.006076	0.016327	0.019268	0.004831	0.013251
0.003570	0.002812	0.002591	0.002379	0.001823	0.001575	0.001389	0.001412	0.001387	0.001458	0.001327	0.002347	0.002385	0.003740	0.002266	0.006885	0.002593	0.004739	0.003646	0.005965	0.008055	0.005009	0.004010	0.010502	0.010211	0.036564	0.020379	0.018494	0.135303	0.340652	0.064021	0.030262	0.356444	0.138428	0.022519	0.018896	0.014096	0.018110	0.011023	0.006369	0.006130	0.005082	0.010644	0.002872	0.008924	0.002717	0.008284	0.010081	0.002203	0.005725
0.009028	0.007986	0.008096	0.007696	0.005974	0.005459	0.004841	0.004960	0.005037	0.005653	0.004805	0.008247	0.008167	0.011576	0.008286	0.014051	0.008186	0.010604	0.010482	0.013679	0.010626	0.007907	0.008087	0.010118	0.007759	0.007316	0.007999	0.007252	0.007664	0.012121	0.009109	0.009826	0.022769	0.021494	0.019538	0.021676	0.027321	0.024333	0.028428	0.023882	0.023944	0.016467	0.028645	0.012287	0.026220	0.014070	0.026863	0.040610	0.011138	0.021539
0.010856	0.009884	0.009679	0.009735	0.007693	0.006747	0.005741	0.005684	0.004909	0.005497	0.005333	0.008683	0.008812	0.012287	0.009115	0.015869	0.010053	0.010453	0.011951	0.015557	0.010001	0.006586	0.007748	0.010238	0.006530	0.005806	0.007240	0.005438	0.004960	0.009398	0.006436	0.006387	0.027789	0.023581	0.019997	0.021125	0.037896	0.035907	0.040052	0.032331	0.027877	0.022698	0.030548	0.016344	0.031336	0.020061	0.041130	0.050821	0.015408	0.028083
0.006711	0.006016	0.005319	0.005704	0.004063	0.003504	0.003089	0.003035	0.002641	0.002934	0.002797	0.005268	0.004646	0.007342	0.004325	0.012766	0.004480	0.007785	0.006763	0.009073	0.010386	0.006668	0.005398	0.011446	0.009115	0.009948	0.011656	0.012001	0.021704	0.149634	0.017330	0.016136	0.407506	0.304432	0.031064	0.047153	0.080501	0.084478	0.039906	0.030628	0.014405	0.011742	0.021238	0.006122	0.020101	0.007163	0.025743	0.025374	0.005631	0.012974
0.009207	0.008189	0.007950	0.007859	0.006105	0.005463	0.004842	0.004669	0.004141	0.004472	0.004423	0.006122	0.005982	0.009167	0.006940	0.010305	0.007912	0.008477	0.009353	0.011432	0.008273	0.006048	0.006786	0.007435	0.005639	0.005187	0.005574	0.005466	0.005842	0.007812	0.005244	0.007318	0.083065	0.054825	0.019456	0.025856	0.047414	0.035632	0.028498	0.034816	0.023850	0.021698	0.023082	0.013033	0.026963	0.018165	0.035040	0.046747	0.015688	0.024304
0.012151	0.011267	0.011161	0.011875	0.009830	0.009263	0.008653	0.008214	0.007220	0.007513	0.007310	0.010609	0.009161	0.013060	0.010596	0.013165	0.010833	0.010480	0.012744	0.014947	0.009837	0.006823	0.007622	0.007093	0.004803	0.004423	0.004916	0.004259	0.003614	0.003908	0.004220	0.004895	0.008836	0.010769	0.014573	0.018243	0.032002	0.028645	0.035092	0.047962	0.038771	0.034380	0.035413	0.023993	0.037242	0.032021	0.047979	0.065613	0.029048	0.041725
0.011882	0.010780	0.010613	0.012049	0.009628	0.009229	0.008962	0.008522	0.007510	0.007521	0.007419	0.010798	0.009256	0.013384	0.011448	0.015241	0.011621	0.010895	0.012603	0.014627	0.010495	0.007544	0.008352	0.007892	0.005694	0.005149	0.005221	0.004291	0.004007	0.005292	0.004641	0.004584	0.017406	0.020951	0.021807	0.030521	0.087034	0.076728	0.078615	0.082836	0.059950	0.043708	0.040219	0.028075	0.039582	0.033470	0.047325	0.057933	0.027683	0.041863
0.010700	0.009799	0.009191	0.010464	0.008392	0.008303	0.007049	0.007165	0.006366	0.006568	0.006818	0.008473	0.007577	0.011298	0.010346	0.011001	0.011191	0.008902	0.011094	0.012344	0.007959	0.006110	0.007299	0.005176	0.003933	0.003503	0.003110	0.002662	0.002856	0.004477	0.003097	0.003731	0.036770	0.043469	0.023628	0.043044	0.116234	0.068756	0.072530	0.079061	0.049426	0.040752	0.040256	0.033804	0.039909	0.039220	0.038598	0.051176	0.033129	0.041114
0.010313	0.009514	0.009219	0.009854	0.008115	0.007556	0.006429	0.006406	0.006501	0.006834	0.007073	0.009141	0.008055	0.011114	0.009449	0.010181	0.010688	0.008450	0.010344	0.011850	0.007105	0.005394	0.006537	0.004385	0.002983	0.002806	0.002800	0.002164	0.002175	0.004256	0.003163	0.003901	0.063267	0.130706	0.099702	0.181280	0.299684	0.187970	0.214107	0.190375	0.085710	0.056377	0.039717	0.025180	0.030192	0.028781	0.033391	0.045861	0.026475	0.034458
0.009626	0.008510	0.008232	0.008569	0.006668	0.005878	0.004995	0.005253	0.005202	0.006443	0.006100	0.009259	0.008400	0.012587	0.008928	0.014132	0.010370	0.010602	0.011360	0.013160	0.009639	0.007413	0.007900	0.007066	0.004967	0.005100	0.005377	0.004351	0.004926	0.045555	0.020669	0.015820	0.295325	0.418304	0.226260	0.255915	0.302284	0.163643	0.113650	0.067547	0.032061	0.023626	0.026317	0.014412	0.024936	0.017538	0.027664	0.035994	0.015312	0.028070
0.009853	0.009309	0.009169	0.009485	0.008317	0.007321	0.006511	0.006561	0.006824	0.007542	0.007814	0.009909	0.009926	0.013351	0.010541	0.012346	0.012404	0.008497	0.010588	0.012319	0.006484	0.004875	0.007334	0.004648	0.002905	0.002862	0.003276	0.002418	0.002252	0.004028	0.004768	0.003487	0.024921	0.206265	0.134230	0.171568	0.275705	0.184638	0.125147	0.115137	0.064806	0.047516	0.031192	0.019309	0.020909	0.020402	0.025859	0.033488	0.016602	0.026047
0.007557	0.006606	0.006649	0.006493	0.005203	0.004678	0.004076	0.004304	0.004383	0.005547	0.006266	0.011081	0.011476	0.017728	0.013441	0.026898	0.014582	0.018353	0.015858	0.018694	0.016179	0.012018	0.012994	0.016249	0.010183	0.011244	0.015294	0.011306	0.009189	0.025766	0.136569	0.023002	0.060951	0.430629	0.343629	0.344084	0.349681	0.309051	0.157891	0.097028	0.052799	0.034412	0.039304	0.014952	0.025096	0.015776	0.034188	0.033944	0.010934	0.021503
0.010439	0.009503	0.009198	0.008741	0.007602	0.006603	0.005987	0.006497	0.006768	0.008436	0.009756	0.013654	0.015385	0.022193	0.016626	0.024133	0.018914	0.015183	0.017310	0.017701	0.008899	0.007204	0.009215	0.006669	0.003614	0.004121	0.004727	0.003067	0.002814	0.004174	0.005294	0.003918	0.006620	0.028851	0.023336	0.030746	0.086408	0.064521	0.045804	0.073671	0.060495	0.059152	0.047484	0.028328	0.029283	0.027061	0.039349	0.044645	0.019410	0.030922
0.010230	0.008970	0.008734	0.007976	0.006674	0.005552	0.004844	0.004812	0.004979	0.006356	0.006359	0.010601	0.011804	0.015713	0.010024	0.017345	0.010353	0.010533	0.012350	0.012472	0.007592	0.005419	0.005505	0.005053	0.002857	0.003562	0.003985	0.003142	0.003063	0.012201	0.007408	0.004388	0.024502	0.119194	0.023069	0.022015	0.059306	0.034829	0.018782	0.019972	0.018595	0.017592	0.027876	0.012133	0.022531	0.013544	0.028590	0.035570	0.011771	0.026022
0.004992	0.004223	0.003764	0.003625	0.002899	0.002492	0.002189	0.002143	0.002204	0.002622	0.002688	0.004917	0.005552	0.009575	0.006203	0.018461	0.007220	0.011892	0.009556	0.010984	0.010441	0.008671	0.008227	0.012485	0.007631	0.011570	0.032443	0.015290	0.013366	0.289849	0.335664	0.025010	0.249987	0.495839	0.246648	0.094411	0.196053	0.110410	0.019908	0.009129	0.006932	0.005964	0.012881	0.004609	0.015075	0.006312	0.021629	0.019899	0.004366	0.010374
0.006209	0.005199	0.004980	0.004713	0.003907	0.003248	0.002875	0.002913	0.003058	0.003805	0.004285	0.008057	0.010239	0.018401	0.015512	0.031748	0.020097	0.022186	0.021371	0.023786	0.016616	0.014556	0.014667	0.014616	0.008569	0.011961	0.036838	0.014817	0.009277	0.085100	0.277385	0.020277	0.038449	0.290899	0.114946	0.045057	0.071988	0.058462	0.027604	0.018989	0.017352	0.016381	0.027639	0.013235	0.030899	0.017563	0.036040	0.040162	0.009792	0.018253
0.008548	0.007552	0.007574	0.006857	0.005590	0.004815	0.004356	0.004596	0.004914	0.006313	0.007293	0.011510	0.015105	0.025324	0.019821	0.027178	0.023787	0.019341	0.026345	0.030394	0.014545	0.013758	0.016909	0.010585	0.005662	0.007223	0.008692	0.004970	0.004165	0.007998	0.014186	0.007770	0.009665	0.025190	0.020041	0.022467	0.026653	0.019630	0.018980	0.022561	0.021862	0.020707	0.024553	0.016148	0.025114	0.018778	0.029587	0.040145	0.013851	0.020229
0.005952	0.005374	0.005291	0.004813	0.004049	0.003248	0.002985	0.002913	0.003058	0.003726	0.003802	0.005679	0.006895	0.012566	0.009912	0.015766	0.012587	0.012579	0.015549	0.018967	0.009855	0.009290	0.012448	0.007893	0.004316	0.006912	0.023454	0.004879	0.004210	0.034313	0.019917	0.007231	0.013359	0.038413	0.015199	0.018152	0.016553	0.013004	0.010759	0.011355	0.010752	0.010241	0.014294	0.008383	0.016534	0.009526	0.017435	0.024353	0.006618	0.012149
0.003306	0.002791	0.002553	0.002650	0.002144	0.001790	0.001665	0.001631	0.001669	0.002011	0.001981	0.003732	0.003846	0.007145	0.004921	0.017911	0.006970	0.015206	0.011264	0.014899	0.014668	0.013041	0.015333	0.021873	0.011161	0.037639	0.474414	0.101832	0.021532	0.496161	0.451802	0.024153	0.072126	0.331724	0.041765	0.019585	0.015023	0.017808	0.010471	0.006793	0.005966	0.005059	0.012605	0.003709	0.013480	0.004212	0.014894	0.014556	0.002583	0.006299
0.005122	0.004465	0.004372	0.004452	0.003774	0.002965	0.002687	0.002607	0.002838	0.003609	0.003849	0.007642	0.008752	0.015811	0.013186	0.031012	0.020563	0.025804	0.027344	0.036818	0.029041	0.021755	0.023091	0.023897	0.012948	0.015079	0.082124	0.020122	0.011350	0.032978	0.266134	0.017666	0.023018	0.104831	0.045327	0.028070	0.025561	0.027835	0.019374	0.015375	0.013930	0.014186	0.018104	0.008411	0.016990	0.010434	0.029207	0.035484	0.007088	0.013485
0.005697	0.004969	0.005238	0.004972	0.004339	0.003352	0.003537	0.003340	0.003734	0.004571	0.004838	0.006702	0.008143	0.013035	0.009079	0.018103	0.012987	0.012907	0.016845	0.022304	0.012452	0.009420	0.012432	0.009702	0.004408	0.006267	0.011192	0.004326	0.003717	0.006439	0.009262	0.006447	0.007974	0.010763	0.015909	0.017677	0.015399	0.012616	0.012071	0.012320	0.010964	0.008832	0.011303	0.006356	0.012903	0.008130	0.017870	0.028274	0.006738	0.011942
0.002921	0.002315	0.002266	0.002261	0.001892	0.001507	0.001473	0.001386	0.001378	0.001628	0.001613	0.002692	0.003022	0.005299	0.003668	0.011008	0.005569	0.010400	0.009986	0.015004	0.007396	0.010844	0.202705	0.047560	0.006363	0.087727	0.449881	0.017083	0.012377	0.193970	0.057199	0.011583	0.018278	0.021296	0.013799	0.014999	0.009287	0.008356	0.006352	0.004450	0.004089	0.003606	0.007028	0.002514	0.008199	0.002709	0.008170	0.009731	0.001835	0.004500
0.002650	0.002141	0.002024	0.002134	0.001831	0.001491	0.001531	0.001530	0.001582	0.001983	0.001950	0.004841	0.005260	0.009815	0.006450	0.028240	0.009811	0.029622	0.023501	0.047036	0.037587	0.030777	0.129596	0.452048	0.030798	0.054366	0.535204	0.356435	0.030656	0.164857	0.338474	0.027042	0.033732	0.066696	0.028753	0.024665	0.015843	0.024331	0.016627	0.008726	0.007229	0.006113	0.017085	0.004044	0.015660	0.003847	0.022757	0.019788	0.002733	0.007945
0.003577	0.003103	0.003290	0.003342	0.002748	0.002111	0.002030	0.001988	0.002000	0.002490	0.002484	0.005739	0.006601	0.011817	0.008384	0.030100	0.012281	0.027801	0.023140	0.038630	0.036020	0.022403	0.027570	0.052695	0.021898	0.022993	0.056357	0.033294	0.018431	0.029342	0.054035	0.020580	0.020617	0.037555	0.035045	0.028039	0.020206	0.031268	0.022651	0.010815	0.009536	0.008613	0.018617	0.005204	0.016599	0.004760	0.024973	0.023819	0.004018	0.010568
0.003249	0.002492	0.002630	0.002578	0.002130	0.001735	0.001753	0.001609	0.001664	0.002100	0.002132	0.003576	0.004462	0.007425	0.005855	0.014482	0.011631	0.021331	0.031501	0.059563	0.018394	0.016808	0.078906	0.028871	0.010533	0.028724	0.066947	0.011693	0.010016	0.014738	0.017200	0.013509	0.013851	0.017650	0.025006	0.023344	0.013811	0.014409	0.011975	0.007430	0.006453	0.005756	0.008853	0.003496	0.009509	0.003879	0.010612	0.012790	0.002738	0.006120
0.002495	0.001962	0.001858	0.001913	0.001584	0.001317	0.001301	0.001324	0.001368	0.001680	0.001701	0.002699	0.003355	0.006076	0.005386	0.014383	0.014168	0.039522	0.108472	0.416112	0.126005	0.050638	0.504288	0.480399	0.025878	0.110555	0.470668	0.046968	0.020960	0.053837	0.035397	0.021540	0.025143	0.026122	0.026999	0.024775	0.015394	0.013365	0.009935	0.006954	0.005777	0.005028	0.009349	0.003674	0.009197	0.003926	0.010505	0.011236	0.002586	0.005922
0.003065	0.002581	0.002478	0.002458	0.002014	0.001739	0.001732	0.001816	0.001868	0.002429	0.002417	0.004792	0.005449	0.009491	0.008356	0.025083	0.015494	0.039916	0.044583	0.208300	0.092507	0.047353	0.113561	0.484518	0.060477	0.076384	0.210210	0.082660	0.048757	0.079380	0.076771	0.036268	0.040164	0.054675	0.042510	0.032722	0.025235	0.034324	0.022681	0.011165	0.009311	0.009185	0.020378	0.006614	0.017732	0.006695	0.028013	0.017482	0.004135	0.009795
0.003517	0.003146	0.003235	0.003093	0.002561	0.002084	0.002058	0.002108	0.002232	0.002969	0.002817	0.005899	0.006747	0.009775	0.007906	0.023703	0.011206	0.024486	0.022123	0.057616	0.032706	0.024458	0.029259	0.043293	0.026736	0.035497	0.054277	0.041052	0.031728	0.048124	0.048377	0.032199	0.029274	0.040808	0.041737	0.033692	0.022115	0.035469	0.024516	0.009898	0.008452	0.007046	0.015642	0.004581	0.012677	0.003629	0.012663	0.011845	0.002732	0.006921
0.002746	0.002125	0.002006	0.002027	0.001674	0.001384	0.001343	0.001348	0.001471	0.001786	0.001782	0.002808	0.003326	0.004963	0.004510	0.018943	0.023699	0.054647	0.086630	0.345578	0.033107	0.017867	0.136589	0.047709	0.009620	0.013986	0.025200	0.014286	0.011298	0.014994	0.017782	0.016151	0.013612	0.016399	0.022860	0.018940	0.010702	0.011417	0.008766	0.004756	0.004206	0.003859	0.006768	0.002482	0.006549	0.002529	0.006214	0.007445	0.001857	0.004143
0.002818	0.002146	0.002008	0.002023	0.001553	0.001271	0.001259	0.001307	0.001457	0.001872	0.001961	0.003635	0.003861	0.005923	0.005112	0.058417	0.050728	0.258778	0.112085	0.477002	0.383873	0.046444	0.244547	0.421946	0.038648	0.066628	0.117761	0.062560	0.050144	0.092843	0.082531	0.043497	0.044106	0.060402	0.041033	0.028071	0.015458	0.025906	0.018463	0.006644	0.005615	0.005234	0.015477	0.003416	0.011299	0.002905	0.013068	0.010422	0.002262	0.006032
0.003434	0.002641	0.002538	0.002634	0.002070	0.001852	0.001799	0.001983	0.002247	0.002872	0.002865	0.005198	0.005086	0.007079	0.005638	0.017140	0.009908	0.030811	0.016581	0.057033	0.037315	0.028242	0.021519	0.048419	0.034250	0.041918	0.055580	0.047619	0.042858	0.063691	0.073377	0.037168	0.038368	0.062287	0.045075	0.031252	0.022361	0.034910	0.023382	0.009059	0.008669	0.007231	0.016270	0.004946	0.013072	0.004273	0.016612	0.012171	0.003192	0.006525
0.003029	0.002235	0.002138	0.002212	0.001829	0.001595	0.001654	0.001768	0.002082	0.002383	0.002473	0.004319	0.004745	0.007413	0.006083	0.026246	0.015518	0.029079	0.020331	0.076439	0.023800	0.021483	0.018018	0.026937	0.022261	0.024248	0.029553	0.030932	0.027222	0.028729	0.039018	0.034885	0.029130	0.035373	0.037144	0.028963	0.017659	0.025092	0.017624	0.007493	0.006877	0.005443	0.011239	0.003287	0.010109	0.002949	0.010248	0.009531	0.002312	0.005149
0.002838	0.001954	0.001809	0.001839	0.001418	0.001177	0.001249	0.001316	0.001498	0.001800	0.001915	0.002929	0.004915	0.015478	0.030088	0.299015	0.175650	0.350228	0.173000	0.382522	0.080443	0.033525	0.069376	0.043712	0.021313	0.029707	0.044157	0.035086	0.031689	0.042765	0.051944	0.036388	0.030944	0.039386	0.039778	0.026315	0.014160	0.019978	0.014254	0.005293	0.004780	0.004356	0.008768	0.002613	0.007827	0.002812	0.009144	0.008618	0.002030	0.005190
0.004369	0.003029	0.002869	0.002667	0.001958	0.001546	0.001600	0.001709	0.001945	0.002479	0.002520	0.004651	0.006157	0.020499	0.015626	0.208935	0.060850	0.238424	0.036922	0.151382	0.085596	0.036967	0.020600	0.060414	0.046161	0.052731	0.073054	0.068226	0.067152	0.096555	0.101383	0.057970	0.069933	0.102386	0.070761	0.045926	0.029472	0.057015	0.035131	0.009366	0.007927	0.007377	0.018561	0.004218	0.014582	0.004364	0.019245	0.014522	0.003288	0.008666
0.002902	0.002089	0.001979	0.001996	0.001682	0.001599	0.001732	0.001987	0.002171	0.002758	0.002804	0.004175	0.004761	0.010545	0.008809	0.025690	0.012489	0.023713	0.016354	0.023966	0.031593	0.027197	0.014684	0.030694	0.030809	0.028247	0.037540	0.036237	0.037174	0.044363	0.053306	0.039362	0.043024	0.059842	0.053658	0.042350	0.036837	0.051552	0.029544	0.013039	0.012757	0.010706	0.018196	0.006499	0.017380	0.006157	0.017648	0.016656	0.003985	0.008737
0.002881	0.002053	0.001941	0.001965	0.001598	0.001417	0.001540	0.001738	0.002018	0.002457	0.002770	0.005554	0.011438	0.039488	0.025205	0.173999	0.031682	0.045215	0.016284	0.026079	0.018164	0.016959	0.013037	0.021948	0.018922	0.022144	0.027858	0.026235	0.024755	0.027001	0.032550	0.030975	0.025374	0.032059	0.036787	0.029035	0.017620	0.020871	0.014434	0.006144	0.005509	0.004526	0.007907	0.002838	0.008554	0.003314	0.010222	0.010173	0.002098	0.005006
0.006161	0.004669	0.004981	0.004466	0.003349	0.002585	0.002612	0.002895	0.003309	0.004181	0.006377	0.035755	0.121779	0.301497	0.203406	0.466594	0.176920	0.276472	0.041783	0.068458	0.041849	0.026252	0.023475	0.047793	0.026915	0.038416	0.055467	0.043457	0.039812	0.057787	0.067454	0.049745	0.053723	0.072577	0.079488	0.064616	0.040986	0.058392	0.045155	0.016467	0.012054	0.009340	0.019896	0.005332	0.018895	0.006345	0.024408	0.023887	0.004510	0.011904
0.005891	0.004476	0.005297	0.004340	0.003794	0.002831	0.003125	0.003330	0.003773	0.004568	0.005119	0.013732	0.026637	0.099463	0.020281	0.107530	0.015201	0.031329	0.015951	0.026236	0.032421	0.022553	0.013523	0.038198	0.030938	0.031397	0.042056	0.040733	0.038321	0.052442	0.057867	0.044688	0.056350	0.074550	0.066952	0.058667	0.047353	0.063939	0.048700	0.018255	0.015435	0.012171	0.023787	0.006785	0.021930	0.007133	0.028109	0.026699	0.005115	0.012266
0.003526	0.002861	0.002855	0.002682	0.002416	0.002181	0.002519	0.002827	0.003006	0.003405	0.003375	0.007015	0.008695	0.022342	0.007228	0.022235	0.006863	0.013550	0.009640	0.015254	0.022694	0.018756	0.011313	0.028072	0.028152	0.026021	0.033772	0.037818	0.030427	0.035137	0.038408	0.034601	0.034612	0.040409	0.038692	0.034630	0.027853	0.034225	0.027048	0.010685	0.010317	0.008520	0.017820	0.005401	0.019141	0.005317	0.021630	0.018899	0.003719	0.007637
0.006365	0.004734	0.005259	0.005118	0.004429	0.003843	0.004764	0.004953	0.006801	0.012953	0.025844	0.159505	0.213879	0.295591	0.117216	0.260912	0.034091	0.028588	0.013305	0.019857	0.019153	0.016717	0.015467	0.019119	0.016080	0.019387	0.021028	0.020638	0.017281	0.018396	0.024604	0.025481	0.025752	0.027640	0.041043	0.044155	0.034344	0.031963	0.028038	0.011831	0.010198	0.008083	0.015074	0.005603	0.017812	0.007146	0.023331	0.024742	0.005051	0.009386
0.010958	0.008681	0.009900	0.010272	0.008903	0.007726	0.009071	0.009131	0.012563	0.031424	0.077802	0.268742	0.296686	0.369399	0.148260	0.225096	0.044172	0.023811	0.018646	0.025984	0.017161	0.012833	0.021720	0.017353	0.009552	0.013161	0.016291	0.012545	0.010560	0.013657	0.019103	0.023619	0.027015	0.031074	0.057569	0.060406	0.052268	0.043737	0.042315	0.028642	0.021712	0.017664	0.023353	0.012297	0.024155	0.016547	0.030382	0.039710	0.012450	0.018804
0.007492	0.006142	0.006456	0.006858	0.005869	0.005429	0.005529	0.005041	0.005023	0.008367	0.013375	0.031691	0.025515	0.055692	0.020736	0.033116	0.012682	0.016803	0.016308	0.023286	0.023416	0.016651	0.021143	0.026325	0.016411	0.018906	0.024461	0.023485	0.017407	0.020735	0.026109	0.026696	0.026867	0.030156	0.037946	0.037099	0.031893	0.042433	0.041386	0.024638	0.022350	0.019248	0.035038	0.014996	0.037895	0.018048	0.035302	0.036433	0.009994	0.014926
0.005868	0.004587	0.005454	0.005613	0.005427	0.005145	0.005421	0.004560	0.005845	0.011728	0.013556	0.035802	0.026468	0.040408	0.008358	0.026134	0.006072	0.013262	0.008609	0.012920	0.023409	0.016339	0.009541	0.024749	0.021637	0.020161	0.023089	0.031230	0.022840	0.022408	0.032208	0.029867	0.022373	0.025846	0.028181	0.023220	0.015756	0.027635	0.033068	0.010464	0.009938	0.007454	0.022425	0.004667	0.020915	0.005203	0.018431	0.014376	0.002995	0.005557
0.015942	0.011115	0.014974	0.016328	0.015970	0.015401	0.019791	0.028503	0.071964	0.187187	0.253127	0.406225	0.310038	0.277084	0.063534	0.063837	0.017123	0.014119	0.014849	0.017539	0.014734	0.011101	0.012020	0.010530	0.007159	0.008343	0.008378	0.007802	0.006278	0.006628	0.009578	0.011948	0.011384	0.013405	0.027082	0.025253	0.023487	0.021673	0.028492	0.021157	0.017144	0.014085	0.021952	0.010030	0.020920	0.013212	0.024254	0.031128	0.009952	0.014056
0.018301	0.015491	0.019157	0.023088	0.023246	0.022511	0.026699	0.030975	0.055190	0.120041	0.140648	0.261656	0.120510	0.148582	0.037554	0.035087	0.017971	0.013611	0.017965	0.020670	0.012382	0.009165	0.016231	0.009729	0.005091	0.006556	0.007521	0.005160	0.004126	0.004889	0.006229	0.007901	0.008524	0.012284	0.024135	0.025334	0.026896	0.024831	0.027772	0.029594	0.028886	0.021915	0.026935	0.016643	0.026493	0.019473	0.027164	0.037469	0.013688	0.018814
0.010946	0.008979	0.009345	0.011950	0.010682	0.009890	0.008612	0.007837	0.009218	0.013707	0.015954	0.025824	0.014464	0.024767	0.019575	0.028988	0.015943	0.017842	0.018977	0.023949	0.020997	0.015487	0.026075	0.023484	0.015250	0.015427	0.017625	0.016162	0.009926	0.010299	0.014499	0.014292	0.011622	0.016309	0.022634	0.018314	0.018123	0.025006	0.024922	0.018108	0.019444	0.019366	0.035734	0.018170	0.033545	0.019514	0.026724	0.027519	0.009182	0.013390
0.011489	0.009684	0.012086	0.015208	0.017285	0.018691	0.029506	0.037768	0.082980	0.115888	0.089554	0.132035	0.028903	0.023827	0.008238	0.021557	0.007322	0.014188	0.010388	0.013846	0.023776	0.017514	0.010252	0.025941	0.021189	0.019324	0.020293	0.028050	0.018570	0.017476	0.026461	0.024531	0.017009	0.024963	0.032067	0.024473	0.016438	0.029673	0.031178	0.013212	0.010064	0.009409	0.022718	0.005707	0.015697	0.005405	0.015005	0.013169	0.003640	0.006908
0.023268	0.021280	0.029093	0.037984	0.041453	0.057568	0.119149	0.187179	0.302055	0.302862	0.280069	0.314502	0.091135	0.047293	0.017360	0.018777	0.012168	0.010447	0.010938	0.012778	0.009549	0.007362	0.008202	0.007092	0.004748	0.005103	0.004926	0.004734	0.004024	0.004671	0.005519	0.006633	0.006271	0.008408	0.015577	0.015130	0.015519	0.013929	0.020008	0.019707	0.016675	0.013774	0.018379	0.011908	0.015214	0.011899	0.016667	0.024280	0.009744	0.014653
0.027547	0.021204	0.022123	0.027276	0.023524	0.022430	0.028718	0.034020	0.047765	0.042338	0.032885	0.052764	0.028820	0.035851	0.027884	0.032623	0.020381	0.017678	0.017325	0.019858	0.014688	0.009912	0.013693	0.013851	0.007087	0.007563	0.009188	0.006980	0.005206	0.005851	0.006893	0.007011	0.007418	0.009739	0.013876	0.015219	0.018468	0.018352	0.019583	0.019180	0.021363	0.017927	0.025015	0.015755	0.023170	0.016485	0.021784	0.028763	0.010452	0.016401
0.011023	0.009868	0.011277	0.013300	0.012153	0.010477	0.013097	0.011930	0.015743	0.013610	0.008856	0.014915	0.011966	0.016123	0.010988	0.032288	0.010895	0.021325	0.012306	0.016643	0.029538	0.019191	0.010651	0.032069	0.028132	0.022166	0.027423	0.034836	0.022509	0.024703	0.033314	0.027683	0.022265	0.033644	0.034946	0.026762	0.020711	0.038105	0.036240	0.014554	0.014382	0.012755	0.026164	0.007044	0.018274	0.006554	0.018824	0.017574	0.004278	0.008800
0.021941	0.022241	0.035128	0.046894	0.065078	0.085692	0.175109	0.180326	0.253560	0.154763	0.070168	0.052658	0.021198	0.020549	0.011386	0.023475	0.012100	0.017029	0.014024	0.014381	0.019471	0.013259	0.007588	0.017774	0.014637	0.013649	0.014462	0.018711	0.013984	0.017739	0.022385	0.021190	0.017719	0.023784	0.038257	0.032011	0.025752	0.033696	0.037556	0.022147	0.015538	0.013389	0.020211	0.008559	0.014323	0.008234	0.016176	0.017375	0.005727	0.010542
0.036731	0.039536	0.054806	0.075140	0.091739	0.104533	0.183424	0.141059	0.186980	0.098845	0.048701	0.060805	0.028080	0.034042	0.019408	0.028949	0.014214	0.015189	0.013283	0.014048	0.011244	0.008273	0.006800	0.009667	0.006973	0.007588	0.007704	0.006795	0.006014	0.007097	0.007610	0.007676	0.008418	0.010199	0.014754	0.019606	0.020878	0.018448	0.022161	0.020030	0.017498	0.012688	0.018946	0.011332	0.016675	0.010052	0.015735	0.023725	0.008673	0.014411
0.019637	0.017851	0.018803	0.021594	0.019518	0.015236	0.016895	0.014324	0.014701	0.014319	0.014308	0.021778	0.019927	0.027653	0.020701	0.030508	0.019539	0.018600	0.013909	0.017902	0.019196	0.012003	0.010135	0.015464	0.011154	0.009160	0.010119	0.010777	0.008422	0.009323	0.012078	0.011590	0.013080	0.017524	0.023000	0.020915	0.025813	0.023384	0.019797	0.018004	0.019442	0.014678	0.018268	0.011961	0.016901	0.013317	0.019585	0.024877	0.009874	0.012574
0.011226	0.010918	0.013623	0.016288	0.020448	0.014361	0.020164	0.011397	0.010551	0.006448	0.004399	0.007736	0.008272	0.011146	0.006242	0.018879	0.006751	0.014577	0.008013	0.011076	0.022134	0.016077	0.007365	0.021376	0.027880	0.022553	0.020268	0.039032	0.034231	0.028008	0.040430	0.046097	0.033347	0.035138	0.042732	0.033422	0.020131	0.028082	0.021166	0.009193	0.007875	0.005597	0.010265	0.003288	0.008203	0.003435	0.010787	0.010253	0.002716	0.004994
0.034446	0.042890	0.071579	0.088185	0.145495	0.125872	0.192264	0.094658	0.099037	0.027957	0.014151	0.019009	0.017776	0.020948	0.011910	0.020262	0.013878	0.013506	0.012635	0.013071	0.011470	0.009158	0.006797	0.007842	0.007709	0.007651	0.006665	0.008482	0.008580	0.008644	0.009929	0.017180	0.015806	0.013980	0.029760	0.032128	0.028704	0.027355	0.025339	0.024934	0.018671	0.011361	0.012720	0.007401	0.010664	0.007282	0.013409	0.017218	0.006841	0.010779
0.034435	0.039493	0.053157	0.053944	0.062759	0.044189	0.044587	0.023640	0.020421	0.018000	0.015031	0.022226	0.020273	0.026812	0.018159	0.024001	0.017026	0.014213	0.013601	0.015693	0.011766	0.008003	0.007245	0.008841	0.006017	0.005558	0.006291	0.005435	0.004612	0.005054	0.005542	0.006446	0.008043	0.009940	0.015320	0.019766	0.023613	0.017468	0.018374	0.021910	0.019591	0.012249	0.012940	0.008826	0.012995	0.009963	0.015999	0.022819	0.009350	0.013006
0.011602	0.009676	0.010431	0.010037	0.008902	0.006919	0.006107	0.005761	0.005770	0.007400	0.007204	0.015250	0.015572	0.021701	0.013438	0.031810	0.013566	0.024387	0.014538	0.018377	0.026922	0.017676	0.009284	0.024786	0.026562	0.020701	0.022865	0.038857	0.032027	0.028082	0.037537	0.040339	0.033108	0.037209	0.036617	0.034466	0.027222	0.025149	0.022271	0.013851	0.012232	0.008654	0.013739	0.005177	0.013641	0.005514	0.018081	0.016346	0.004685	0.008072
0.019139	0.019422	0.027065	0.026647	0.034436	0.019890	0.014900	0.007256	0.006054	0.006163	0.005148	0.010189	0.010948	0.015039	0.008888	0.023987	0.009357	0.018031	0.012494	0.014281	0.021453	0.019288	0.009307	0.021287	0.031974	0.027477	0.021680	0.047890	0.049708	0.030382	0.040114	0.061133	0.046190	0.031987	0.038944	0.039791	0.023241	0.024196	0.020849	0.014641	0.010843	0.007391	0.011179	0.003793	0.009033	0.003529	0.010343	0.010064	0.002957	0.005859
0.043055	0.054980	0.079374	0.071010	0.087694	0.048791	0.033715	0.015982	0.013822	0.014511	0.012090	0.021674	0.021631	0.026965	0.016480	0.033338	0.018698	0.021412	0.019901	0.019271	0.015688	0.012277	0.007689	0.010967	0.010667	0.009631	0.008764	0.009783	0.010676	0.008211	0.008888	0.013226	0.013965	0.012919	0.018430	0.025360	0.026031	0.022118	0.025901	0.030305	0.024237	0.017149	0.019716	0.008832	0.016391	0.008752	0.019739	0.021590	0.007426	0.012055
0.028651	0.028941	0.034695	0.027692	0.024829	0.016694	0.013992	0.011359	0.011786	0.015125	0.012655	0.021174	0.019997	0.026761	0.017356	0.035254	0.019849	0.022732	0.019677	0.021151	0.019094	0.012075	0.008210	0.017155	0.013455	0.009886	0.012002	0.013791	0.010345	0.009774	0.011014	0.012493	0.013141	0.016253	0.021034	0.026335	0.026864	0.021730	0.026615	0.024137	0.018496	0.014147	0.020878	0.010604	0.020855	0.011572	0.023726	0.026280	0.009166	0.011751
0.010028	0.007772	0.007939	0.006588	0.005109	0.003804	0.003407	0.003112	0.003228	0.004283	0.003716	0.008155	0.007682	0.011428	0.006227	0.026577	0.006616	0.020370	0.010401	0.011921	0.028844	0.021736	0.006923	0.035647	0.054451	0.034383	0.033862	0.071027	0.067195	0.042640	0.049914	0.056691	0.044134	0.039132	0.027743	0.031567	0.017697	0.023364	0.019310	0.009239	0.006927	0.005487	0.013283	0.003237	0.013457	0.003023	0.012177	0.009390	0.002125	0.004382
0.028019	0.028110	0.030225	0.026105	0.021348	0.011955	0.008420	0.006862	0.007160	0.009556	0.009476	0.019608	0.020837	0.026912	0.017909	0.054130	0.019778	0.043157	0.025212	0.021970	0.038920	0.034818	0.012259	0.032560	0.048901	0.033005	0.023036	0.044033	0.046527	0.028296	0.028770	0.040398	0.038058	0.035733	0.034745	0.041810	0.033477	0.038709	0.033374	0.024137	0.020574	0.015910	0.029216	0.010031	0.025593	0.009116	0.027184	0.022900	0.005558	0.010890
0.045661	0.047926	0.047606	0.038236	0.027072	0.015974	0.012413	0.010501	0.011391	0.014898	0.015497	0.026371	0.025130	0.032507	0.026774	0.042769	0.023413	0.029493	0.027427	0.023149	0.020165	0.014534	0.009891	0.014393	0.011701	0.009400	0.008903	0.008738	0.008185	0.007372	0.007570	0.009405	0.009460	0.011938	0.016476	0.023889	0.026174	0.024009	0.030495	0.031351	0.029226	0.027159	0.038726	0.026024	0.034959	0.021930	0.034280	0.036006	0.011968	0.017328
0.028000	0.026457	0.023923	0.021246	0.013687	0.009897	0.008503	0.008339	0.008988	0.012079	0.012808	0.027174	0.025707	0.033449	0.028858	0.055910	0.019858	0.039715	0.031343	0.031566	0.051867	0.028066	0.015700	0.043823	0.037745	0.024821	0.026876	0.032331	0.026361	0.022418	0.024376	0.025047	0.025091	0.027661	0.027969	0.033928	0.030086	0.036907	0.043898	0.030445	0.027487	0.023738	0.051722	0.027236	0.046849	0.021752	0.038843	0.034027	0.008677	0.016416
0.015738	0.012462	0.011030	0.010258	0.007508	0.006079	0.005651	0.005357	0.005991	0.007589	0.007621	0.016861	0.015821	0.022052	0.015127	0.051409	0.015967	0.050387	0.025524	0.025546	0.072754	0.052256	0.015904	0.057989	0.074161	0.044251	0.035073	0.061603	0.058319	0.038335	0.038966	0.046673	0.044989	0.045538	0.035469	0.041057	0.028776	0.042906	0.036996	0.018887	0.018255	0.014959	0.039801	0.011987	0.029876	0.009433	0.023927	0.018418	0.004778	0.010026
0.032799	0.028651	0.026920	0.023077	0.016961	0.013692	0.011710	0.011011	0.011530	0.014777	0.016768	0.027806	0.027023	0.039275	0.035843	0.057045	0.038604	0.050941	0.041952	0.038385	0.052102	0.037871	0.020951	0.027618	0.030845	0.018502	0.013235	0.016079	0.015773	0.012411	0.012158	0.016353	0.018997	0.020366	0.028018	0.034941	0.038370	0.039661	0.041447	0.034041	0.039717	0.038365	0.061049	0.042446	0.040675	0.026547	0.034619	0.036077	0.014525	0.019557
0.033171	0.028050	0.025010	0.022393	0.014879	0.013115	0.011171	0.011204	0.011501	0.014081	0.018077	0.027477	0.025113	0.035172	0.042981	0.039843	0.029753	0.028978	0.031972	0.032784	0.032681	0.018401	0.017855	0.015060	0.011097	0.007550	0.006813	0.006617	0.005624	0.005528	0.005862	0.007176	0.008687	0.010407	0.015974	0.019675	0.024074	0.021626	0.027369	0.025877	0.035988	0.041921	0.051983	0.070841	0.038633	0.037905	0.031019	0.034453	0.017098	0.019901
0.022172	0.020216	0.020090	0.020023	0.014802	0.013584	0.011721	0.011723	0.011806	0.013707	0.015669	0.024237	0.023753	0.031701	0.030076	0.041496	0.029842	0.037571	0.036304	0.042913	0.056378	0.029253	0.019451	0.028684	0.023514	0.012940	0.011804	0.013455	0.009636	0.009219	0.010175	0.011321	0.013612	0.016062	0.020967	0.025568	0.029628	0.028186	0.033974	0.031122	0.033875	0.032429	0.043015	0.039576	0.031839	0.026632	0.027080	0.028477	0.015192	0.017416
0.023808	0.020626	0.022964	0.023016	0.019071	0.017413	0.015361	0.014601	0.014546	0.016532	0.018150	0.026399	0.027308	0.031635	0.031281	0.048220	0.034023	0.050752	0.046037	0.049415	0.077774	0.045268	0.024944	0.039045	0.038144	0.020686	0.017787	0.020654	0.015444	0.014151	0.014793	0.015887	0.018948	0.020796	0.025255	0.030231	0.036350	0.040200	0.043124	0.037001	0.040336	0.035968	0.047283	0.032744	0.031272	0.025772	0.028891	0.028152	0.014601	0.017642
0.024548	0.021855	0.024454	0.024776	0.022674	0.020921	0.019059	0.018720	0.017670	0.019524	0.019851	0.023878	0.024194	0.028260	0.028363	0.038685	0.031712	0.038215	0.039918	0.044337	0.053386	0.028366	0.019111	0.022312	0.020262	0.011749	0.010309	0.010558	0.008599	0.008580	0.008446	0.009016	0.011109	0.013266	0.015136	0.019893	0.026724	0.026803	0.028762	0.028839	0.035040	0.030352	0.038812	0.035026	0.027876	0.027467	0.025598	0.029043	0.015456	0.018624
0.019623	0.018486	0.019955	0.020547	0.020013	0.019292	0.018290	0.017237	0.014763	0.015234	0.016013	0.017803	0.017957	0.020454	0.021265	0.022790	0.023791	0.021005	0.026248	0.028407	0.024912	0.013547	0.011528	0.010322	0.008133	0.005081	0.004791	0.004447	0.003796	0.003764	0.003702	0.003773	0.004888	0.005953	0.007785	0.009059	0.013597	0.012470	0.015100	0.018481	0.020876	0.019892	0.021483	0.025463	0.017306	0.022748	0.015791	0.019067	0.014300	0.014368
0.018290	0.016965	0.018513	0.019485	0.018041	0.017756	0.017616	0.015905	0.014214	0.014690	0.014897	0.017855	0.017199	0.019955	0.019356	0.023911	0.023519	0.024519	0.027426	0.031986	0.033883	0.018605	0.012843	0.013246	0.010827	0.006351	0.005890	0.005378	0.004471	0.004601	0.004501	0.004391	0.005706	0.006688	0.008205	0.009907	0.015145	0.014354	0.017787	0.019010	0.021091	0.020733	0.022537	0.020365	0.015649	0.017674	0.015271	0.016847	0.011147	0.013280
0.016225	0.014475	0.015455	0.015906	0.015057	0.014640	0.014949	0.014397	0.012837	0.012428	0.012335	0.012620	0.012968	0.014662	0.014266	0.014569	0.017405	0.014463	0.017217	0.018989	0.016017	0.009726	0.007851	0.006498	0.005234	0.003341	0.003060	0.002788	0.002505	0.002519	0.002532	0.002626	0.003517	0.003978	0.004833	0.005871	0.008801	0.008073	0.009670	0.011780	0.012378	0.013621	0.012024	0.013515	0.009490	0.013140	0.009876	0.011189	0.009468	0.009654
0.014672	0.015090	0.015933	0.015395	0.015245	0.014378	0.014732	0.013404	0.011948	0.011216	0.010188	0.010755	0.010917	0.011994	0.010925	0.010984	0.012986	0.010417	0.012754	0.013529	0.010639	0.007009	0.005741	0.004530	0.003698	0.002615	0.002440	0.002166	0.002059	0.002112	0.002074	0.002142	0.002703	0.003077	0.003563	0.004217	0.006443	0.005776	0.007152	0.008686	0.009237	0.010050	0.008844	0.009527	0.006966	0.009323	0.007544	0.008815	0.007739	0.008294
0.014334	0.013772	0.016199	0.015486	0.014091	0.013689	0.013203	0.012510	0.011696	0.011183	0.011016	0.011019	0.010855	0.012363	0.011695	0.010635	0.013296	0.009944	0.012138	0.012704	0.009603	0.006715	0.006240	0.004697	0.003677	0.002722	0.002579	0.002260	0.002125	0.002232	0.002254	0.002256	0.002820	0.003120	0.003822	0.004526	0.006813	0.006019	0.007282	0.008924	0.009432	0.010547	0.008841	0.010592	0.007420	0.010803	0.008280	0.009451	0.009017	0.008507
0.017014	0.014341	0.014963	0.015439	0.013147	0.012547	0.011974	0.011857	0.010962	0.011159	0.011237	0.011710	0.011239	0.013221	0.012467	0.011694	0.014588	0.011015	0.013246	0.013569	0.010483	0.007775	0.007053	0.005368	0.004250	0.003141	0.002866	0.002497	0.002342	0.002419	0.002452	0.002497	0.003094	0.003407	0.004204	0.004876	0.007158	0.006261	0.007718	0.009446	0.009678	0.011002	0.009367	0.011037	0.008348	0.011490	0.009719	0.010813	0.009511	0.009274
0.021524	0.015146	0.013401	0.012747	0.011710	0.011260	0.010206	0.010216	0.009252	0.009305	0.010086	0.010556	0.009355	0.011035	0.011405	0.009990	0.011932	0.009084	0.011170	0.010575	0.008095	0.006524	0.006301	0.004442	0.003661	0.002849	0.002519	0.002221	0.002110	0.002211	0.002249	0.002239	0.002721	0.002948	0.003509	0.004068	0.005677	0.005103	0.006217	0.007749	0.007886	0.009274	0.007867	0.010352	0.007424	0.010749	0.008570	0.009257	0.009207	0.008310
0.038568	0.023703	0.019626	0.016954	0.015809	0.015383	0.014296	0.013052	0.012233	0.012177	0.012098	0.013146	0.013292	0.014963	0.014548	0.013592	0.015298	0.012433	0.014381	0.013340	0.010540	0.008459	0.007884	0.006223	0.005137	0.004131	0.003620	0.003148	0.003013	0.003154	0.003200	0.003347	0.004048	0.004463	0.005088	0.006028	0.007765	0.007294	0.008393	0.010219	0.010759	0.012136	0.010562	0.012672	0.010314	0.012737	0.011316	0.012007	0.011261	0.011152
[truncated: 92 more columns]
