# Supplementary material for: Force-Generation by the Trans-Envelope Tol-Pal System
Source: Front Microbiol. 2022 Mar 3;13:852176. doi: 10.3389/fmicb.2022.852176 (PMC8928145; doi:10.3389/fmicb.2022.852176)
Supplement: Supplementary file 2 [file Data_Sheet_2.ZIP › Supplementary-RaptorX/TolQ(A)-TolR(B).all_in_one/688448A_688448B.gcnn_inter_list]

175	27	0.535204
178	23	0.504288
171	30	0.496161
167	34	0.495839
179	24	0.484518
178	24	0.480399
182	20	0.477002
171	27	0.474414
178	27	0.470668
189	16	0.466594
175	24	0.452048
171	31	0.451802
174	27	0.449881
164	34	0.430629
135	16	0.422700
182	24	0.421946
149	30	0.420383
162	34	0.418304
178	20	0.416112
156	33	0.407506
196	12	0.406225
182	21	0.383873
135	17	0.382699
185	20	0.382522
142	18	0.375467
193	14	0.369399
139	16	0.364994
138	18	0.359543
139	18	0.358359
153	33	0.356444
175	28	0.356435
128	12	0.351597
185	18	0.350228
164	37	0.349681
181	20	0.345578
164	36	0.344084
164	35	0.343629
153	30	0.340652
142	22	0.339883
175	31	0.338474
131	14	0.336658
138	17	0.336098
167	31	0.335664
171	34	0.331724
149	26	0.323504
200	12	0.314502
138	19	0.311443
196	13	0.310038
138	16	0.309870
164	38	0.309051
156	34	0.304432
200	10	0.302862
162	37	0.302284
200	9	0.302055
189	14	0.301497
161	37	0.299684
185	16	0.299015
193	13	0.296686
192	14	0.295591
162	33	0.295325
152	30	0.291535
168	34	0.290899
167	30	0.289849
131	13	0.283950
146	26	0.283499
24	27	0.280545
200	11	0.280069
168	31	0.277385
196	14	0.277084
189	18	0.276472
131	16	0.276446
163	37	0.275705
135	15	0.275220
193	12	0.268742
172	31	0.266134
142	23	0.265895
197	12	0.261656
192	16	0.260912
152	33	0.260303
124	10	0.259919
182	18	0.258778
162	36	0.255915
139	17	0.254952
149	27	0.253998
203	9	0.253560
196	11	0.253127
139	19	0.252574
20	27	0.252423
135	14	0.250625
167	33	0.249987
128	14	0.249799
131	15	0.247854
131	12	0.247839
20	31	0.247035
167	35	0.246648
128	13	0.245297
182	23	0.244547
132	16	0.243276
186	18	0.238424
21	31	0.235650
145	23	0.235315
13	35	0.231829
164	136	0.229306
17	31	0.228240
124	11	0.228092
142	19	0.226348
162	35	0.226260
193	16	0.225096
134	16	0.220707
17	34	0.217822
9	34	0.216634
161	39	0.214107
192	13	0.213879
132	14	0.213536
17	35	0.212515
13	34	0.210854
20	30	0.210483
179	27	0.210210
186	16	0.208935
179	20	0.208300
134	17	0.208246
163	34	0.206265
142	20	0.204756
24	31	0.204141
124	12	0.203697
189	15	0.203406
174	23	0.202705
6	31	0.199181
1	142	0.198781
135	18	0.198753
20	28	0.197154
167	37	0.196053
174	30	0.193970
207	7	0.192264
10	31	0.191894
9	31	0.190622
161	40	0.190375
127	12	0.190364
161	38	0.187970
196	10	0.187187
200	8	0.187179
6	34	0.187113
204	9	0.186980
124	9	0.185994
136	16	0.185877
24	30	0.184729
164	138	0.184718
163	38	0.184638
21	34	0.184547
13	31	0.183527
204	7	0.183424
128	11	0.181774
161	36	0.181280
203	8	0.180326
13	36	0.178982
189	17	0.176920
158	79	0.175817
185	17	0.175650
16	21	0.175597
203	7	0.175109
188	16	0.173999
126	108	0.173936
185	19	0.173000
132	13	0.172669
21	27	0.172518
145	26	0.172363
163	36	0.171568
24	28	0.171513
101	78	0.170552
138	20	0.166409
146	30	0.166300
9	35	0.165801
9	38	0.165288
175	30	0.164857
162	38	0.163643
142	26	0.162256
149	31	0.162131
20	34	0.161000
6	35	0.160908
131	17	0.160239
192	12	0.159505
17	21	0.158638
20	24	0.158166
164	39	0.157891
16	31	0.157826
6	38	0.157792
134	14	0.157164
132	15	0.156514
24	24	0.155936
6	28	0.155606
150	30	0.155157
130	14	0.154929
203	10	0.154763
20	26	0.154480
126	12	0.154176
186	20	0.151382
156	30	0.149634
16	30	0.149617
149	29	0.149585
197	14	0.148582
101	79	0.148336
193	15	0.148260
16	78	0.147363
16	34	0.147186
6	32	0.146857
158	80	0.146071
20	25	0.145856
9	36	0.145741
207	5	0.145495
135	19	0.144495
25	31	0.144094
135	13	0.143815
4	34	0.143516
128	10	0.143399
99	78	0.143139
146	22	0.141794
139	22	0.141586
13	38	0.141338
204	8	0.141059
197	11	0.140648
10	35	0.139478
130	16	0.139426
168	138	0.139390
4	35	0.138973
164	134	0.138659
153	34	0.138428
2	142	0.138187
126	106	0.138117
159	80	0.137993
181	23	0.136589
164	31	0.136569
4	38	0.136237
138	23	0.136193
21	28	0.136090
153	29	0.135303
10	34	0.135239
10	32	0.134472
163	35	0.134230
16	35	0.133475
20	21	0.132799
146	23	0.132545
13	37	0.132419
199	12	0.132035
14	35	0.131491
161	34	0.130706
159	79	0.130595
127	14	0.130444
20	29	0.130169
175	23	0.129596
24	26	0.129451
100	78	0.129230
24	29	0.128377
21	30	0.128342
21	35	0.128240
17	30	0.128112
125	10	0.128014
98	78	0.127861
134	19	0.127741
134	18	0.127509
10	28	0.127415
146	27	0.126870
6	33	0.126524
178	21	0.126005
158	78	0.125877
207	6	0.125872
128	16	0.125302
163	39	0.125147
1	141	0.125029
9	37	0.124759
14	78	0.124528
6	30	0.123564
6	29	0.123537
96	78	0.122993
20	22	0.122783
99	79	0.122589
127	13	0.122256
97	78	0.122227
189	13	0.121779
128	15	0.121545
11	16	0.120847
126	14	0.120704
197	13	0.120510
14	21	0.120170
197	10	0.120041
9	32	0.119554
100	79	0.119403
166	34	0.119194
200	7	0.119149
130	12	0.119080
102	79	0.118906
98	79	0.118717
15	78	0.118613
167	138	0.118218
182	27	0.117761
17	27	0.117242
192	15	0.117216
138	22	0.116955
123	12	0.116876
14	20	0.116790
102	78	0.116541
160	37	0.116234
199	10	0.115888
20	35	0.115654
13	21	0.115637
163	40	0.115137
155	79	0.115111
168	35	0.114946
97	79	0.114823
20	32	0.114149
13	18	0.114007
162	39	0.113650
179	23	0.113561
9	30	0.113471
125	11	0.113384
9	33	0.113307
134	15	0.113199
17	36	0.112630
4	37	0.112591
182	19	0.112085
16	22	0.112048
13	32	0.110676
178	26	0.110555
167	38	0.110410
2	39	0.110398
28	27	0.110305
125	71	0.110231
14	36	0.110192
96	79	0.110141
28	31	0.109875
24	34	0.109870
16	24	0.109577
126	71	0.109157
1	38	0.109074
125	12	0.108915
13	20	0.108881
178	19	0.108472
132	17	0.108343
21	24	0.108213
7	16	0.107834
130	13	0.107621
190	16	0.107530
2	38	0.107256
24	32	0.107174
152	34	0.106533
6	27	0.106185
16	38	0.105165
126	10	0.105159
17	38	0.105049
98	81	0.104935
97	81	0.104901
172	34	0.104831
96	83	0.104776
204	6	0.104533
99	70	0.104362
17	24	0.103500
14	34	0.103457
186	34	0.102386
145	27	0.102097
25	28	0.102074
171	28	0.101832
145	22	0.101619
159	78	0.101405
186	31	0.101383
99	81	0.100893
25	27	0.100821
125	106	0.100357
6	36	0.100089
161	35	0.099702
126	13	0.099636
190	14	0.099463
17	32	0.099338
14	79	0.099257
207	9	0.099037
97	83	0.098968
204	10	0.098845
4	36	0.098843
95	78	0.097962
126	11	0.097826
11	18	0.097181
98	70	0.097173
164	40	0.097028
124	8	0.096850
12	36	0.096762
186	30	0.096555
16	25	0.096534
25	34	0.096370
96	81	0.096324
14	38	0.096032
12	37	0.095867
132	12	0.095658
17	20	0.095615
1	35	0.095402
103	79	0.095166
124	13	0.094998
16	39	0.094951
143	26	0.094873
16	27	0.094816
100	70	0.094680
207	8	0.094658
3	142	0.094641
16	20	0.094534
167	36	0.094411
95	79	0.094243
2	35	0.093674
17	22	0.093514
16	36	0.093511
1	39	0.093441
103	78	0.093330
139	23	0.092989
155	78	0.092909
99	71	0.092843
182	30	0.092843
179	21	0.092507
23	28	0.092041
204	5	0.091739
159	81	0.091662
10	27	0.091493
200	13	0.091135
97	70	0.091131
160	79	0.090909
10	36	0.090841
98	83	0.090794
149	33	0.090743
158	142	0.090288
76	78	0.090111
6	24	0.090054
14	18	0.090052
13	33	0.089927
18	31	0.089575
12	16	0.089554
199	11	0.089554
13	30	0.089450
6	37	0.089421
127	11	0.089366
17	28	0.089181
167	136	0.089149
1	113	0.089145
125	9	0.088782
3	38	0.088767
126	69	0.088538
4	39	0.088368
99	83	0.088336
1	140	0.088190
207	4	0.088185
16	28	0.087849
174	26	0.087727
10	29	0.087697
211	5	0.087694
14	37	0.087659
222	142	0.087396
21	32	0.087326
168	136	0.087253
159	37	0.087034
131	18	0.086952
101	70	0.086858
165	134	0.086804
18	35	0.086652
181	19	0.086630
98	71	0.086447
165	37	0.086408
164	137	0.086309
76	79	0.086114
28	30	0.085901
28	32	0.085745
161	41	0.085710
203	6	0.085692
186	21	0.085596
139	20	0.085343
222	141	0.085286
9	28	0.085155
138	21	0.085121
168	30	0.085100
127	10	0.085007
2	37	0.084990
2	78	0.084673
156	38	0.084478
139	26	0.084474
2	40	0.084409
126	70	0.084123
28	35	0.084079
128	108	0.084077
10	30	0.083589
13	39	0.083577
97	71	0.083458
24	25	0.083396
16	26	0.083322
157	33	0.083065
199	9	0.082980
155	80	0.082851
12	35	0.082839
159	40	0.082836
160	80	0.082782
13	19	0.082770
179	28	0.082660
3	37	0.082553
182	31	0.082531
154	79	0.082511
99	80	0.082470
10	33	0.082380
221	142	0.082330
12	38	0.082247
128	110	0.082233
172	27	0.082124
73	79	0.081761
98	80	0.081511
97	80	0.081506
23	29	0.081391
28	28	0.081242
23	25	0.081131
16	18	0.080893
159	142	0.080713
156	37	0.080501
164	135	0.080491
185	21	0.080443
23	27	0.080305
1	37	0.080217
2	141	0.080055
7	14	0.079888
101	80	0.079650
189	35	0.079488
179	30	0.079380
211	3	0.079374
10	24	0.079345
101	81	0.079215
201	78	0.079161
99	114	0.079154
139	21	0.079133
160	40	0.079061
177	23	0.078906
7	28	0.078814
44	83	0.078790
17	33	0.078755
158	81	0.078669
31	35	0.078643
10	21	0.078622
159	39	0.078615
23	31	0.078586
5	37	0.078561
9	27	0.078482
7	38	0.078388
161	79	0.078192
25	30	0.077976
165	136	0.077887
141	23	0.077884
25	24	0.077818
193	11	0.077802
221	21	0.077774
16	79	0.077763
14	31	0.077680
24	23	0.077628
101	71	0.077429
17	18	0.077411
14	39	0.077371
3	39	0.077029
1	36	0.076978
126	78	0.076942
222	78	0.076899
16	81	0.076804
139	27	0.076791
179	31	0.076771
159	38	0.076728
97	114	0.076680
14	19	0.076488
3	40	0.076485
159	63	0.076464
184	20	0.076439
1	34	0.076414
179	26	0.076384
126	83	0.076331
3	35	0.076315
165	138	0.076025
126	72	0.075950
98	114	0.075912
14	81	0.075910
7	24	0.075825
2	79	0.075745
101	77	0.075560
21	29	0.075388
28	34	0.075351
96	71	0.075260
10	38	0.075154
204	4	0.075140
95	81	0.074771
128	78	0.074714
4	31	0.074691
190	34	0.074550
20	33	0.074485
102	113	0.074444
6	25	0.074431
12	34	0.074407
100	81	0.074402
217	25	0.074161
159	82	0.074150
32	31	0.073998
100	71	0.073979
24	33	0.073859
7	34	0.073812
165	40	0.073671
16	83	0.073564
16	32	0.073553
15	38	0.073485
11	14	0.073394
183	31	0.073377
18	34	0.073269
165	80	0.073102
83	29	0.073101
186	27	0.073054
28	24	0.073028
17	25	0.073023
96	70	0.072868
163	80	0.072854
217	21	0.072754
189	34	0.072577
160	39	0.072530
134	13	0.072423
12	18	0.072353
2	41	0.072338
142	21	0.072271
2	113	0.072261
162	63	0.072240
154	78	0.072212
96	80	0.072128
171	33	0.072126
168	37	0.071988
196	9	0.071964
158	62	0.071905
163	79	0.071872
207	3	0.071579
23	30	0.071549
25	35	0.071549
71	113	0.071516
221	83	0.071504
197	78	0.071448
94	78	0.071215
10	16	0.071188
35	31	0.071138
161	80	0.071070
222	83	0.071064
213	28	0.071027
211	4	0.071010
123	13	0.070862
219	44	0.070841
186	35	0.070761
13	16	0.070697
17	37	0.070557
71	114	0.070555
221	78	0.070552
127	16	0.070469
73	78	0.070320
163	134	0.070241
6	39	0.070207
203	11	0.070168
128	9	0.070001
15	34	0.069998
15	35	0.069946
186	33	0.069933
129	12	0.069901
99	77	0.069855
4	142	0.069830
159	77	0.069578
104	78	0.069508
185	23	0.069376
222	79	0.069345
28	33	0.069325
157	79	0.069312
41	78	0.069306
25	32	0.069271
5	38	0.069130
3	41	0.069080
160	78	0.068822
160	38	0.068756
129	14	0.068733
200	79	0.068635
100	80	0.068500
189	20	0.068458
10	18	0.068424
27	27	0.068404
16	33	0.068395
95	83	0.068383
160	81	0.068233
186	28	0.068226
161	142	0.068128
139	31	0.068125
12	20	0.068072
125	108	0.067934
32	34	0.067921
159	83	0.067919
125	142	0.067901
123	11	0.067881
96	142	0.067842
17	39	0.067794
160	142	0.067786
101	83	0.067624
162	40	0.067547
189	31	0.067454
142	27	0.067439
120	10	0.067424
32	35	0.067387
96	82	0.067348
213	29	0.067195
120	11	0.067174
31	34	0.067171
186	29	0.067152
2	36	0.067110
165	79	0.066988
9	29	0.066953
190	35	0.066952
177	27	0.066947
138	15	0.066932
175	34	0.066696
222	81	0.066686
182	26	0.066628
23	26	0.066529
7	33	0.066392
73	114	0.066354
142	16	0.066332
10	25	0.066289
24	35	0.066099
15	79	0.066089
165	141	0.066009
99	75	0.066003
221	141	0.065975
125	8	0.065954
17	26	0.065943
218	78	0.065911
4	40	0.065741
165	142	0.065685
158	48	0.065613
99	113	0.065487
27	32	0.065376
11	36	0.065360
27	29	0.065267
3	78	0.065247
4	78	0.065187
203	5	0.065078
6	26	0.065017
11	21	0.065010
16	76	0.064915
163	41	0.064806
23	24	0.064754
12	48	0.064723
9	39	0.064713
129	13	0.064704
85	16	0.064654
35	27	0.064650
126	16	0.064649
1	112	0.064631
189	36	0.064616
126	85	0.064552
104	79	0.064543
161	63	0.064539
165	38	0.064521
35	30	0.064495
125	70	0.064484
128	83	0.064416
7	36	0.064410
14	16	0.064366
130	15	0.064302
92	78	0.064244
96	114	0.064232
164	142	0.064207
124	7	0.064200
7	35	0.064177
7	29	0.064142
96	77	0.064130
44	77	0.064061
153	31	0.064021
168	139	0.063960
190	38	0.063939
100	83	0.063937
31	31	0.063914
160	63	0.063883
222	140	0.063872
196	16	0.063837
183	30	0.063691
35	34	0.063629
222	80	0.063621
13	27	0.063582
126	9	0.063553
196	15	0.063534
1	40	0.063415
141	20	0.063358
161	33	0.063267
2	70	0.063240
8	14	0.063179
44	78	0.063134
146	29	0.063125
94	79	0.063008
28	29	0.062996
98	77	0.062949
97	77	0.062941
16	16	0.062927
197	79	0.062914
102	80	0.062760
208	5	0.062759
31	32	0.062749
16	29	0.062630
98	116	0.062594
99	116	0.062591
101	75	0.062588
182	28	0.062560
128	134	0.062546
12	17	0.062479
12	39	0.062450
27	30	0.062382
29	31	0.062368
7	21	0.062331
1	78	0.062291
183	34	0.062287
128	20	0.062274
3	79	0.062247
32	28	0.062137
99	69	0.062089
15	83	0.062025
15	81	0.061961
32	30	0.061857
169	142	0.061783
31	30	0.061719
17	19	0.061711
125	13	0.061709
98	113	0.061683
8	16	0.061640
222	82	0.061612
217	28	0.061603
32	32	0.061571
168	137	0.061481
6	43	0.061306
126	142	0.061258
210	32	0.061133
221	79	0.061112
218	43	0.061049
155	142	0.060991
15	36	0.060983
164	33	0.060951
16	37	0.060942
186	17	0.060850
204	12	0.060805
96	116	0.060711
159	62	0.060666
125	72	0.060574
165	41	0.060495
179	25	0.060477
186	24	0.060414
193	36	0.060406
182	34	0.060402
7	25	0.060390
135	20	0.060370
13	24	0.060322
98	82	0.060203
93	78	0.060197
14	40	0.060082
97	116	0.059979
159	41	0.059950
98	69	0.059868
187	34	0.059842
5	36	0.059771
123	14	0.059735
130	28	0.059717
27	26	0.059696
123	10	0.059646
7	43	0.059641
177	20	0.059563
27	31	0.059544
204	79	0.059531
163	136	0.059508
3	36	0.059499
14	48	0.059464
201	79	0.059448
162	79	0.059410
5	14	0.059406
222	85	0.059385
166	37	0.059306
28	26	0.059281
165	42	0.059152
23	34	0.059103
218	83	0.058917
163	142	0.058897
97	113	0.058892
105	79	0.058873
221	140	0.058791
141	19	0.058769
12	78	0.058757
138	26	0.058678
16	19	0.058671
190	36	0.058667
23	32	0.058591
11	17	0.058584
72	114	0.058559
7	39	0.058559
130	31	0.058539
11	38	0.058539
168	38	0.058462
11	39	0.058446
2	140	0.058434
105	78	0.058423
182	16	0.058417
162	142	0.058407
189	38	0.058392
97	82	0.058365
220	78	0.058347
12	19	0.058336
217	29	0.058319
100	77	0.058313
95	114	0.058307
5	40	0.058283
21	33	0.058240
12	40	0.058064
130	27	0.058062
7	32	0.058019
105	16	0.058015
217	24	0.057989
186	32	0.057970
159	48	0.057933
190	31	0.057867
189	30	0.057787
120	9	0.057750
138	27	0.057747
158	77	0.057736
35	35	0.057692
180	20	0.057616
101	114	0.057603
193	35	0.057569
200	6	0.057568
99	73	0.057546
73	81	0.057545
15	39	0.057441
35	28	0.057432
31	27	0.057406
136	17	0.057363
158	141	0.057275
159	141	0.057226
174	31	0.057199
158	63	0.057192
29	28	0.057139
218	16	0.057045
183	20	0.057033
15	31	0.057023
186	38	0.057015
13	78	0.057007
157	78	0.056998
124	142	0.056986
7	37	0.056924
27	28	0.056911
130	24	0.056815
161	78	0.056802
6	21	0.056772
141	18	0.056739
97	69	0.056727
213	32	0.056691
91	78	0.056662
1	41	0.056645
11	15	0.056598
204	78	0.056591
10	26	0.056586
95	70	0.056580
95	116	0.056564
126	20	0.056563
11	20	0.056562
125	7	0.056484
139	30	0.056399
1	139	0.056385
131	19	0.056385
220	21	0.056378
161	42	0.056377
219	78	0.056363
176	27	0.056357
190	33	0.056350
99	82	0.056306
32	27	0.056273
31	33	0.056229
220	142	0.056081
28	36	0.056054
221	71	0.056023
12	79	0.056020
158	82	0.055945
72	113	0.055926
216	16	0.055910
157	142	0.055840
165	77	0.055837
194	14	0.055692
40	78	0.055602
95	71	0.055591
183	27	0.055580
189	27	0.055467
27	35	0.055318
101	113	0.055273
34	31	0.055245
31	36	0.055240
164	140	0.055219
197	9	0.055190
125	78	0.055183
32	33	0.055084
11	19	0.055067
15	76	0.055043
222	77	0.055012
38	16	0.054992
9	16	0.054984
211	2	0.054980
98	142	0.054935
92	79	0.054879
165	140	0.054875
34	35	0.054859
97	142	0.054851
157	34	0.054825
204	3	0.054806
221	77	0.054790
222	113	0.054740
5	35	0.054732
4	79	0.054728
7	18	0.054708
1	70	0.054697
12	14	0.054680
179	34	0.054675
125	69	0.054667
4	41	0.054656
181	18	0.054647
16	43	0.054575
62	16	0.054560
7	31	0.054508
213	25	0.054451
222	71	0.054443
221	81	0.054386
175	26	0.054366
2	34	0.054366
13	48	0.054343
161	141	0.054318
180	27	0.054277
11	35	0.054209
98	75	0.054209
34	34	0.054179
19	31	0.054159
132	18	0.054156
214	16	0.054130
27	34	0.054125
78	16	0.054109
14	80	0.054099
221	75	0.054096
34	27	0.054054
176	31	0.054035
121	10	0.054024
208	4	0.053944
73	80	0.053916
223	142	0.053838
178	30	0.053837
169	138	0.053767
62	21	0.053762
189	33	0.053723
187	35	0.053658
126	8	0.053610
126	79	0.053577
222	114	0.053572
163	78	0.053565
172	142	0.053533
14	22	0.053529
224	85	0.053529
3	113	0.053509
125	14	0.053461
222	21	0.053386
11	37	0.053331
187	31	0.053306
221	85	0.053237
224	142	0.053161
208	3	0.053157
95	80	0.053117
131	11	0.053117
222	70	0.053089
25	29	0.053034
7	27	0.052956
35	29	0.052924
32	29	0.052874
163	77	0.052863
34	30	0.052830
164	41	0.052799
201	12	0.052764
70	113	0.052736
186	26	0.052731
214	78	0.052722
126	81	0.052704
162	80	0.052700
176	24	0.052695
128	79	0.052684
203	12	0.052658
190	30	0.052442
20	38	0.052386
162	78	0.052334
221	70	0.052331
161	81	0.052308
73	113	0.052296
13	22	0.052295
100	114	0.052274
193	37	0.052268
217	22	0.052256
164	141	0.052165
218	21	0.052102
130	30	0.052082
218	79	0.052011
130	18	0.052009
5	41	0.052007
219	43	0.051983
185	31	0.051944
160	82	0.051944
14	83	0.051933
98	118	0.051925
216	21	0.051867
128	17	0.051843
8	13	0.051842
5	16	0.051828
169	141	0.051801
165	78	0.051772
7	30	0.051760
14	41	0.051729
216	43	0.051722
99	118	0.051704
2	71	0.051569
164	139	0.051556
187	38	0.051552
138	14	0.051540
72	79	0.051539
154	142	0.051488
8	12	0.051479
97	75	0.051472
99	142	0.051459
35	33	0.051440
95	142	0.051414
217	16	0.051409
158	83	0.051400
12	15	0.051383
12	21	0.051343
35	24	0.051343
140	27	0.051339
222	116	0.051327
21	38	0.051286
35	32	0.051275
5	12	0.051265
20	23	0.051262
93	83	0.051253
98	73	0.051187
160	48	0.051176
99	76	0.051159
3	42	0.051104
223	81	0.051044
21	21	0.051036
27	33	0.051023
224	71	0.050986
89	16	0.050973
76	81	0.050957
218	18	0.050941
2	42	0.050905
90	33	0.050836
155	48	0.050821
1	79	0.050803
103	80	0.050773
221	18	0.050752
19	24	0.050746
130	17	0.050735
182	17	0.050728
178	22	0.050638
160	141	0.050611
143	18	0.050554
57	13	0.050540
134	20	0.050539
222	103	0.050486
102	77	0.050478
128	142	0.050476
31	26	0.050399
98	85	0.050392
217	18	0.050387
163	138	0.050379
10	22	0.050330
14	17	0.050312
31	29	0.050279
39	24	0.050242
166	142	0.050238
131	20	0.050190
222	84	0.050177
7	13	0.050169
121	9	0.050167
182	29	0.050144
169	140	0.050127
200	78	0.050075
17	29	0.050058
146	25	0.050049
124	14	0.050004
102	81	0.049988
13	28	0.049971
11	40	0.049938
168	142	0.049929
213	31	0.049914
224	113	0.049902
223	79	0.049882
11	78	0.049879
126	77	0.049872
9	21	0.049840
76	80	0.049804
96	113	0.049803
222	75	0.049779
189	32	0.049745
6	16	0.049738
210	29	0.049708
100	75	0.049677
102	114	0.049671
215	78	0.049665
13	40	0.049617
97	73	0.049605
87	29	0.049566
3	141	0.049462
15	16	0.049453
160	41	0.049426
32	36	0.049424
221	20	0.049415
2	114	0.049401
21	26	0.049394
57	16	0.049325
34	26	0.049317
72	78	0.049299
96	85	0.049225
12	41	0.049202
30	35	0.049163
23	22	0.049150
223	78	0.049141
9	24	0.049133
128	85	0.049130
224	114	0.049128
120	12	0.049122
218	81	0.049120
75	79	0.049117
168	140	0.049112
101	73	0.049108
224	116	0.049047
15	21	0.048982
122	71	0.048972
91	43	0.048952
198	78	0.048925
214	25	0.048901
160	83	0.048882
7	26	0.048874
211	6	0.048791
128	48	0.048763
179	29	0.048757
4	33	0.048725
5	43	0.048724
223	80	0.048720
204	11	0.048701
190	39	0.048700
161	61	0.048694
74	79	0.048673
12	47	0.048645
100	116	0.048639
219	79	0.048566
159	61	0.048550
7	12	0.048530
29	34	0.048516
1	114	0.048505
163	141	0.048490
127	108	0.048431
183	24	0.048419
16	80	0.048417
160	62	0.048396
19	28	0.048389
160	77	0.048388
180	31	0.048377
222	106	0.048363
5	39	0.048355
11	13	0.048327
224	79	0.048261
13	17	0.048252
221	16	0.048220
140	31	0.048209
19	78	0.048192
217	76	0.048185
99	85	0.048184
123	16	0.048168
19	35	0.048137
162	136	0.048135
180	30	0.048124
220	79	0.048114
41	79	0.048100
224	78	0.048100
221	116	0.048087
95	77	0.048062
76	77	0.048055
91	45	0.048043
35	26	0.048005
158	47	0.047979
101	76	0.047979
161	77	0.047978
158	40	0.047962
30	34	0.047960
102	70	0.047952
126	63	0.047940
94	81	0.047939
103	83	0.047927
215	2	0.047926
91	79	0.047919
17	78	0.047897
210	28	0.047890
189	24	0.047793
79	29	0.047791
201	9	0.047765
99	72	0.047757
44	79	0.047717
75	78	0.047716
181	24	0.047709
15	30	0.047707
221	82	0.047691
224	70	0.047689
2	50	0.047679
136	31	0.047663
160	61	0.047647
183	28	0.047619
215	3	0.047606
3	70	0.047563
174	24	0.047560
97	85	0.047560
7	40	0.047545
163	42	0.047516
44	82	0.047499
165	43	0.047484
138	36	0.047456
125	103	0.047434
224	81	0.047415
157	37	0.047414
169	139	0.047386
179	22	0.047353
190	37	0.047353
159	47	0.047325
200	14	0.047293
221	43	0.047283
97	72	0.047273
125	79	0.047195
157	80	0.047192
11	83	0.047180
98	72	0.047163
156	36	0.047153
133	16	0.047056
175	20	0.047036
39	27	0.047005
25	33	0.046986
178	28	0.046968
101	116	0.046965
203	4	0.046894
5	48	0.046890
224	83	0.046866
216	45	0.046849
14	47	0.046832
48	83	0.046817
22	31	0.046755
157	48	0.046747
100	69	0.046727
150	29	0.046690
217	32	0.046673
5	34	0.046673
71	79	0.046669
8	142	0.046665
104	16	0.046626
63	79	0.046599
161	140	0.046578
20	18	0.046536
214	29	0.046527
19	34	0.046526
158	61	0.046497
126	48	0.046481
31	38	0.046465
41	77	0.046453
140	26	0.046446
182	22	0.046444
125	83	0.046444
161	62	0.046419
96	75	0.046397
130	34	0.046374
15	37	0.046372
11	12	0.046357
159	140	0.046293
11	34	0.046266
39	28	0.046193
210	33	0.046190
39	30	0.046176
186	25	0.046161
125	104	0.046159
224	82	0.046127
206	32	0.046097
24	22	0.046093
16	23	0.046063
34	28	0.046047
221	19	0.046037
29	35	0.046007
19	25	0.046003
96	69	0.045989
224	80	0.045945
14	14	0.045942
186	36	0.045926
161	48	0.045861
47	78	0.045850
97	118	0.045815
44	81	0.045808
94	83	0.045805
165	39	0.045804
162	138	0.045800
7	15	0.045786
81	16	0.045756
24	21	0.045676
220	83	0.045666
215	1	0.045661
36	28	0.045647
138	35	0.045632
128	37	0.045619
66	48	0.045582
162	30	0.045555
217	34	0.045538
137	17	0.045535
221	80	0.045526
44	75	0.045483
90	38	0.045464
104	21	0.045459
14	24	0.045450
23	35	0.045414
151	79	0.045407
30	31	0.045396
31	28	0.045364
102	83	0.045361
29	27	0.045350
161	82	0.045339
35	38	0.045338
172	35	0.045327
126	84	0.045308
19	21	0.045299
128	38	0.045280
32	38	0.045278
221	22	0.045268
221	84	0.045261
188	18	0.045215
101	69	0.045201
163	140	0.045159
189	39	0.045155
36	31	0.045121
13	47	0.045104
27	25	0.045091
183	35	0.045075
168	36	0.045057
14	43	0.045014
3	50	0.045006
42	16	0.045000
39	31	0.044992
217	33	0.044989
155	77	0.044960
125	6	0.044935
76	142	0.044932
117	142	0.044923
126	82	0.044916
17	23	0.044851
100	73	0.044850
47	83	0.044844
29	32	0.044844
57	12	0.044814
221	129	0.044804
141	22	0.044791
18	38	0.044774
96	118	0.044761
135	35	0.044745
128	76	0.044723
93	79	0.044709
121	142	0.044702
222	129	0.044693
57	14	0.044690
190	32	0.044688
11	43	0.044685
165	48	0.044645
160	140	0.044636
90	16	0.044631
223	141	0.044624
208	7	0.044587
179	19	0.044583
131	35	0.044557
34	32	0.044548
14	42	0.044519
91	48	0.044502
97	4	0.044479
149	34	0.044477
16	40	0.044420
7	142	0.044408
128	21	0.044402
223	71	0.044370
187	30	0.044363
222	20	0.044337
20	36	0.044317
34	29	0.044314
223	82	0.044308
134	35	0.044291
143	23	0.044259
217	26	0.044251
208	6	0.044189
161	83	0.044178
193	17	0.044172
185	27	0.044157
192	36	0.044155
213	33	0.044134
182	33	0.044106
96	141	0.044103
97	6	0.044096
142	24	0.044067
162	134	0.044055
221	72	0.044035
214	28	0.044033
109	16	0.044032
12	45	0.044014
104	38	0.044008
167	137	0.044007
126	76	0.043990
101	82	0.043974
222	72	0.043968
224	141	0.043964
82	16	0.043916
62	20	0.043915
216	39	0.043898
13	79	0.043881
16	47	0.043872
103	81	0.043853
159	106	0.043845
77	78	0.043826
216	24	0.043823
93	16	0.043781
143	22	0.043778
130	26	0.043773
135	12	0.043767
193	38	0.043737
185	24	0.043712
159	42	0.043708
4	43	0.043708
154	80	0.043690
159	103	0.043656
224	87	0.043646
15	20	0.043503
182	32	0.043497
38	23	0.043488
160	34	0.043469
111	16	0.043467
35	39	0.043457
189	28	0.043457
58	13	0.043456
139	28	0.043446
91	83	0.043420
41	16	0.043412
164	77	0.043410
17	16	0.043364
126	7	0.043362
164	78	0.043355
14	77	0.043353
94	43	0.043340
125	5	0.043328
142	30	0.043326
214	76	0.043322
87	33	0.043319
3	34	0.043317
180	24	0.043293
28	38	0.043252
1	50	0.043242
96	84	0.043232
30	32	0.043230
125	81	0.043220
106	134	0.043205
21	25	0.043204
126	80	0.043185
16	45	0.043178
214	18	0.043157
221	39	0.043124
150	33	0.043118
102	142	0.043110
90	21	0.043108
88	78	0.043081
100	113	0.043062
211	1	0.043055
129	16	0.043054
160	36	0.043044
48	85	0.043041
187	33	0.043024
220	43	0.043015
120	142	0.043009
71	78	0.043006
40	79	0.043004
219	15	0.042981
130	35	0.042968
5	13	0.042956
15	18	0.042945
126	15	0.042932
92	83	0.042913
220	20	0.042913
217	38	0.042906
14	23	0.042902
74	113	0.042901
207	2	0.042890
183	29	0.042858
101	142	0.042845
93	21	0.042843
45	83	0.042828
2	43	0.042789
215	16	0.042769
185	30	0.042765
30	38	0.042745
164	79	0.042734
206	35	0.042732
166	80	0.042716
140	28	0.042710
211	78	0.042709
73	77	0.042705
5	79	0.042697
128	77	0.042682
58	14	0.042663
12	43	0.042642
213	30	0.042640
128	47	0.042621
126	75	0.042584
91	12	0.042548
13	23	0.042539
179	35	0.042510
1	48	0.042509
28	23	0.042487
19	27	0.042473
129	110	0.042466
126	103	0.042451
218	44	0.042446
194	38	0.042433
50	71	0.042432
220	71	0.042424
221	106	0.042417
152	31	0.042416
152	29	0.042387
4	48	0.042386
130	32	0.042371
74	78	0.042367
187	36	0.042350
11	48	0.042341
201	10	0.042338
38	20	0.042327
193	39	0.042315
23	21	0.042301
128	81	0.042280
218	77	0.042280
125	80	0.042253
126	104	0.042234
137	19	0.042215
10	37	0.042181
5	142	0.042174
162	77	0.042166
176	142	0.042132
219	83	0.042120
222	73	0.042114
222	133	0.042097
221	63	0.042065
190	27	0.042056
127	9	0.042028
159	65	0.042022
108	16	0.042021
128	80	0.042019
126	38	0.042011
90	37	0.041998
34	38	0.041994
128	36	0.041968
218	110	0.041964
218	19	0.041952
133	31	0.041948
128	24	0.041923
219	42	0.041921
183	26	0.041918
94	21	0.041898
29	30	0.041864
159	50	0.041863
189	21	0.041849
36	34	0.041828
214	36	0.041810
5	78	0.041797
16	48	0.041797
189	19	0.041783
171	35	0.041765
39	34	0.041747
23	33	0.041738
180	35	0.041737
126	110	0.041732
128	70	0.041728
158	50	0.041725
5	17	0.041677
98	84	0.041661
130	21	0.041593
102	71	0.041584
78	18	0.041558
220	16	0.041496
128	18	0.041486
200	5	0.041453
139	24	0.041452
19	38	0.041449
133	28	0.041449
218	39	0.041447
94	45	0.041443
138	31	0.041424
121	8	0.041406
194	39	0.041386
94	48	0.041382
221	73	0.041367
219	142	0.041309
143	30	0.041295
27	36	0.041281
73	142	0.041245
97	5	0.041227
105	21	0.041225
95	48	0.041215
7	22	0.041212
135	23	0.041192
7	47	0.041188
3	71	0.041171
101	85	0.041166
223	114	0.041164
2	14	0.041141
223	70	0.041138
155	47	0.041130
103	77	0.041126
145	20	0.041115
160	50	0.041114
20	20	0.041084
224	84	0.041072
217	36	0.041057
180	28	0.041052
192	35	0.041043
182	35	0.041033
30	36	0.041028
224	89	0.041017
130	135	0.041002
15	13	0.040999
125	102	0.040997
189	37	0.040986
140	30	0.040948
44	85	0.040919
13	43	0.040913
2	44	0.040906
8	48	0.040893
155	81	0.040857
100	82	0.040850
66	21	0.040846
94	71	0.040842
224	73	0.040819
180	34	0.040808
15	24	0.040775
99	58	0.040774
91	16	0.040755
160	42	0.040752
190	28	0.040733
128	106	0.040714
164	80	0.040701
76	83	0.040690
100	142	0.040689
222	87	0.040680
42	34	0.040676
218	45	0.040675
103	70	0.040657
15	43	0.040642
77	79	0.040640
5	42	0.040613
154	48	0.040610
122	142	0.040596
162	62	0.040590
91	47	0.040566
99	129	0.040508
223	113	0.040493
128	8	0.040480
90	36	0.040480
220	77	0.040470
88	79	0.040470
128	72	0.040454
206	31	0.040430
32	24	0.040425
191	34	0.040409
195	14	0.040408
219	71	0.040405
214	32	0.040398
201	81	0.040360
42	14	0.040351
209	32	0.040339
221	41	0.040336
57	37	0.040317
15	80	0.040314
82	29	0.040304
19	30	0.040302
223	85	0.040280
128	39	0.040257
160	43	0.040256
2	48	0.040252
14	30	0.040245
11	24	0.040232
126	37	0.040228
159	43	0.040219
96	72	0.040203
221	38	0.040200
92	81	0.040190
216	76	0.040183
179	33	0.040164
168	48	0.040162
169	48	0.040145
225	116	0.040133
2	80	0.040123
210	31	0.040114
109	134	0.040109
155	39	0.040052
94	70	0.040052
91	44	0.040033
28	25	0.040024
223	83	0.040014
98	76	0.039986
98	4	0.039980
14	32	0.039975
62	14	0.039974
96	73	0.039931
161	134	0.039923
222	19	0.039918
179	18	0.039916
216	78	0.039914
160	45	0.039909
156	39	0.039906
94	40	0.039878
47	81	0.039848
219	16	0.039843
158	59	0.039839
74	114	0.039835
224	77	0.039833
4	14	0.039822
62	18	0.039822
224	75	0.039818
14	45	0.039813
139	15	0.039813
189	29	0.039812
217	43	0.039801
126	19	0.039793
210	36	0.039791
185	35	0.039778
6	22	0.039750
15	32	0.039742
91	14	0.039730
161	43	0.039717
218	41	0.039717
216	18	0.039715
193	48	0.039710
126	39	0.039705
10	20	0.039691
130	29	0.039665
95	82	0.039664
218	38	0.039661
25	38	0.039638
63	78	0.039614
128	71	0.039601
159	45	0.039582
220	44	0.039576
2	12	0.039562
35	36	0.039556
43	78	0.039539
204	2	0.039536
178	18	0.039522
221	69	0.039512
208	2	0.039493
188	14	0.039488
3	43	0.039452
185	34	0.039386
86	29	0.039372
30	29	0.039368
187	32	0.039362
219	81	0.039354
165	47	0.039349
7	48	0.039339
222	89	0.039323
164	43	0.039304
136	18	0.039302
218	14	0.039275
95	46	0.039273
42	24	0.039268
79	26	0.039267
41	83	0.039262
39	29	0.039247
58	48	0.039234
3	48	0.039230
66	16	0.039222
160	46	0.039220
101	72	0.039198
159	70	0.039168
28	20	0.039161
14	15	0.039135
158	60	0.039135
213	34	0.039132
97	141	0.039129
107	16	0.039109
158	140	0.039094
95	113	0.039087
74	80	0.039076
32	26	0.039057
221	24	0.039045
39	33	0.039045
206	28	0.039032
136	27	0.039024
184	31	0.039018
76	7	0.039009
221	76	0.039001
13	41	0.038997
225	114	0.038970
217	31	0.038966
7	45	0.038961
138	24	0.038956
222	104	0.038949
210	35	0.038944
201	71	0.038935
222	63	0.038928
214	21	0.038920
98	129	0.038905
15	33	0.038884
97	57	0.038883
209	28	0.038857
58	11	0.038845
99	84	0.038844
21	36	0.038843
216	47	0.038843
3	14	0.038839
13	45	0.038833
222	43	0.038812
126	47	0.038812
138	30	0.038808
14	50	0.038793
162	141	0.038786
1	69	0.038782
158	41	0.038771
4	16	0.038768
58	12	0.038762
42	39	0.038738
215	43	0.038726
214	38	0.038709
191	35	0.038692
222	16	0.038685
2	9	0.038674
103	142	0.038663
94	142	0.038662
182	25	0.038648
3	80	0.038646
221	114	0.038636
219	45	0.038633
176	20	0.038630
130	20	0.038626
98	57	0.038622
2	10	0.038619
58	15	0.038612
218	17	0.038604
160	47	0.038598
222	69	0.038594
2	69	0.038573
230	1	0.038568
149	23	0.038556
39	26	0.038551
127	24	0.038546
42	33	0.038530
4	32	0.038526
6	40	0.038519
131	24	0.038493
96	4	0.038473
165	139	0.038465
70	114	0.038459
168	33	0.038449
35	16	0.038437
151	78	0.038435
12	13	0.038433
12	50	0.038425
189	26	0.038416
170	34	0.038413
191	31	0.038408
57	48	0.038397
218	20	0.038385
94	16	0.038379
128	19	0.038373
63	14	0.038372
218	37	0.038370
183	33	0.038368
218	42	0.038365
150	26	0.038348
131	36	0.038341
217	30	0.038335
30	30	0.038325
36	30	0.038323
190	29	0.038321
221	118	0.038320
224	72	0.038317
125	77	0.038298
126	21	0.038274
98	141	0.038261
203	35	0.038257
166	79	0.038244
215	4	0.038236
14	82	0.038233
48	75	0.038229
101	129	0.038222
222	18	0.038215
35	25	0.038212
220	141	0.038209
48	78	0.038209
190	24	0.038198
15	27	0.038180
124	6	0.038177
14	13	0.038162
221	25	0.038144
160	60	0.038127
[truncated: 30,660 more rows]
