# Supplementary material for: Force-Generation by the Trans-Envelope Tol-Pal System
Source: Front Microbiol. 2022 Mar 3;13:852176. doi: 10.3389/fmicb.2022.852176 (PMC8928145; doi:10.3389/fmicb.2022.852176)
Supplement: Supplementary file 2 [file Data_Sheet_2.ZIP › Supplementary-RaptorX/TolQ(A)-TolR(B).all_in_one/688448A_688448B.gcnn_intra_A]

0.202758	0.406967	0.371021	0.297093	0.131326	0.041489	0.120786	0.211699	0.086891	0.024736	0.077045	0.070414	0.020382	0.011826	0.008660	0.008441	0.009523	0.008645	0.003616	0.003599	0.005829	0.002836	0.001879	0.004171	0.006736	0.004572	0.003412	0.007195	0.010863	0.006819	0.005385	0.007288	0.012357	0.010971	0.009466	0.014143	0.020829	0.018500	0.018402	0.023051	0.020928	0.016992	0.023873	0.021774	0.016884	0.019382	0.015384	0.013866	0.013302	0.012869
0.406967	0.344762	0.544782	0.564225	0.266660	0.038841	0.058191	0.300057	0.085145	0.008102	0.045956	0.083704	0.013168	0.009018	0.006953	0.004666	0.004579	0.004244	0.001492	0.001281	0.002050	0.001302	0.000789	0.001740	0.003131	0.002277	0.001511	0.004278	0.006461	0.004108	0.003329	0.005362	0.010602	0.007818	0.007145	0.013495	0.020602	0.016768	0.014395	0.021207	0.018530	0.012771	0.021052	0.020307	0.015714	0.020218	0.014909	0.014090	0.012976	0.014540
0.371021	0.544782	0.442972	0.671882	0.580519	0.113402	0.100043	0.302625	0.116731	0.004756	0.019997	0.084371	0.007428	0.003785	0.002285	0.001275	0.001687	0.002069	0.000544	0.000468	0.001210	0.000781	0.000438	0.001037	0.002430	0.001350	0.000898	0.003081	0.004687	0.003016	0.002910	0.004504	0.009143	0.007993	0.006598	0.008953	0.017567	0.024621	0.014686	0.021691	0.019737	0.013950	0.024427	0.022315	0.016670	0.021105	0.016088	0.013985	0.013191	0.014091
0.297093	0.564225	0.671882	0.641149	0.766058	0.561090	0.391867	0.659886	0.615815	0.031511	0.085011	0.311450	0.046287	0.005478	0.002677	0.001613	0.007076	0.002681	0.000482	0.000850	0.008679	0.000556	0.000347	0.001348	0.004831	0.000844	0.000730	0.002962	0.004000	0.002451	0.002668	0.004549	0.006977	0.008212	0.007921	0.010823	0.012875	0.014855	0.013805	0.020710	0.017324	0.013939	0.018381	0.015324	0.015690	0.016708	0.011825	0.011711	0.014612	0.011393
0.131326	0.266660	0.580519	0.766058	0.764346	0.771483	0.723066	0.766190	0.675631	0.069035	0.040849	0.019063	0.004069	0.000917	0.000700	0.000404	0.000887	0.000460	0.000157	0.000266	0.002835	0.000234	0.000165	0.000517	0.003409	0.000337	0.000388	0.002084	0.002095	0.001381	0.001768	0.003094	0.004337	0.005275	0.005181	0.005353	0.007806	0.011146	0.012536	0.013043	0.014688	0.015590	0.024568	0.016573	0.016452	0.016352	0.013332	0.015040	0.017433	0.016515
0.041489	0.038841	0.113402	0.561090	0.771483	0.767975	0.829517	0.751530	0.803876	0.722268	0.066603	0.007167	0.007744	0.000955	0.001640	0.000823	0.014412	0.014802	0.000558	0.006043	0.344296	0.052886	0.001141	0.051203	0.482054	0.013316	0.001706	0.039275	0.052741	0.003258	0.003121	0.007110	0.005756	0.011977	0.013489	0.011102	0.008861	0.013384	0.019871	0.013864	0.014043	0.021545	0.015732	0.009320	0.013907	0.010692	0.008157	0.008723	0.014882	0.007699
0.120786	0.058191	0.100043	0.391867	0.723066	0.829517	0.845642	0.867631	0.819789	0.840444	0.755782	0.033023	0.008608	0.000721	0.001250	0.000320	0.003302	0.039423	0.000352	0.000225	0.073897	0.056248	0.000266	0.001435	0.157180	0.003990	0.000488	0.003044	0.009817	0.002476	0.001850	0.003680	0.004935	0.010467	0.013406	0.011283	0.009782	0.015039	0.028110	0.018780	0.019003	0.027395	0.030299	0.015532	0.020468	0.017734	0.014888	0.015470	0.022294	0.013561
0.211699	0.300057	0.302625	0.659886	0.766190	0.751530	0.867631	0.887336	0.889118	0.784899	0.860189	0.667180	0.083064	0.004942	0.001277	0.000552	0.007897	0.006915	0.000080	0.000107	0.004129	0.000248	0.000087	0.000084	0.000615	0.000093	0.000088	0.000229	0.000239	0.000364	0.000401	0.000578	0.000901	0.001591	0.001646	0.001736	0.002532	0.004113	0.004993	0.004942	0.005254	0.005048	0.009330	0.006983	0.008295	0.008773	0.006412	0.005997	0.007886	0.006408
0.086891	0.085145	0.116731	0.615815	0.675631	0.803876	0.819789	0.889118	0.874426	0.891380	0.801118	0.764717	0.650551	0.074129	0.016338	0.012413	0.465960	0.191860	0.001321	0.051831	0.683914	0.013604	0.000356	0.025162	0.080982	0.000221	0.000176	0.001294	0.000775	0.000710	0.000727	0.001503	0.001698	0.003668	0.004134	0.003748	0.002263	0.003012	0.004977	0.003268	0.002885	0.004028	0.003211	0.002603	0.004423	0.003019	0.002323	0.002599	0.004306	0.002311
0.024736	0.008102	0.004756	0.031511	0.069035	0.722268	0.840444	0.784899	0.891380	0.857069	0.890166	0.701821	0.663223	0.156916	0.027211	0.005386	0.564581	0.950284	0.037781	0.043638	0.967644	0.613227	0.001699	0.025638	0.432131	0.003199	0.000194	0.001510	0.001147	0.000810	0.000705	0.001326	0.001679	0.003788	0.006375	0.005508	0.003415	0.004675	0.009730	0.005112	0.003894	0.007157	0.004695	0.002822	0.004913	0.003770	0.002931	0.003017	0.005638	0.002268
0.077045	0.045956	0.019997	0.085011	0.040849	0.066603	0.755782	0.860189	0.801118	0.890166	0.931018	0.902670	0.673550	0.196360	0.014444	0.001075	0.079780	0.485129	0.001871	0.000549	0.082965	0.025120	0.000145	0.000073	0.002332	0.000129	0.000067	0.000119	0.000366	0.000781	0.000564	0.000732	0.000977	0.002131	0.003606	0.004627	0.005690	0.006662	0.014344	0.008984	0.007995	0.011777	0.012346	0.007046	0.009640	0.009011	0.007037	0.007583	0.010547	0.007339
0.070414	0.083704	0.084371	0.311450	0.019063	0.007167	0.033023	0.667180	0.764717	0.701821	0.902670	0.909987	0.865477	0.545974	0.067709	0.012846	0.213659	0.125950	0.000276	0.000775	0.050733	0.000748	0.000075	0.000067	0.000071	0.000017	0.000023	0.000056	0.000098	0.000234	0.000259	0.000275	0.000373	0.000590	0.000702	0.000927	0.001749	0.001758	0.002460	0.002262	0.002913	0.003264	0.003967	0.003541	0.004172	0.004763	0.003884	0.004819	0.005357	0.005694
0.020382	0.013168	0.007428	0.046287	0.004069	0.007744	0.008608	0.083064	0.650551	0.663223	0.673550	0.865477	0.940916	0.949018	0.516304	0.307701	0.995763	0.947120	0.017526	0.152111	0.851911	0.033815	0.000899	0.003804	0.001326	0.000018	0.000044	0.000145	0.000252	0.000341	0.000554	0.000591	0.000540	0.000854	0.001133	0.001114	0.001493	0.002319	0.002995	0.002394	0.002966	0.004228	0.003647	0.002946	0.003863	0.003667	0.003072	0.003314	0.004271	0.003062
0.011826	0.009018	0.003785	0.005478	0.000917	0.000955	0.000721	0.004942	0.074129	0.156916	0.196360	0.545974	0.949018	0.962146	0.823698	0.717792	0.987437	0.896657	0.040176	0.017916	0.026767	0.001974	0.000132	0.000038	0.000025	0.000021	0.000026	0.000076	0.000113	0.000185	0.000279	0.000359	0.000537	0.000709	0.000887	0.000825	0.001413	0.002130	0.002825	0.002595	0.003355	0.004535	0.004008	0.003440	0.003865	0.004013	0.003503	0.003860	0.004431	0.003569
0.008660	0.006953	0.002285	0.002677	0.000700	0.001640	0.001250	0.001277	0.016338	0.027211	0.014444	0.067709	0.516304	0.823698	0.796948	0.870246	0.763722	0.696345	0.591205	0.016055	0.003474	0.003033	0.002466	0.000142	0.000023	0.000018	0.000097	0.000135	0.000267	0.000371	0.000357	0.000537	0.001023	0.001440	0.001449	0.001596	0.001748	0.002103	0.003793	0.003408	0.004347	0.006479	0.004462	0.003684	0.004680	0.004069	0.003447	0.003684	0.004563	0.003371
0.008441	0.004666	0.001275	0.001613	0.000404	0.000823	0.000320	0.000552	0.012413	0.005386	0.001075	0.012846	0.307701	0.717792	0.870246	0.909392	0.912465	0.748083	0.820087	0.826889	0.019995	0.002624	0.001997	0.000904	0.000047	0.000006	0.000017	0.000086	0.000132	0.000247	0.000384	0.000459	0.000880	0.001813	0.001825	0.001497	0.002012	0.002324	0.002660	0.002436	0.004472	0.005995	0.003371	0.003544	0.004986	0.003646	0.002678	0.003168	0.004208	0.002420
0.009523	0.004579	0.001687	0.007076	0.000887	0.014412	0.003302	0.007897	0.465960	0.564581	0.079780	0.213659	0.995763	0.987437	0.763722	0.912465	0.953290	0.921067	0.838351	0.917855	0.951025	0.024966	0.002614	0.002756	0.001398	0.000040	0.000005	0.000013	0.000088	0.000105	0.000358	0.000432	0.000563	0.001073	0.001805	0.001263	0.001333	0.001951	0.001855	0.001543	0.002457	0.004378	0.002753	0.002703	0.004024	0.003313	0.002372	0.002594	0.003464	0.002078
0.008645	0.004244	0.002069	0.002681	0.000460	0.014802	0.039423	0.006915	0.191860	0.950284	0.485129	0.125950	0.947120	0.896657	0.696345	0.748083	0.921067	0.809774	0.936002	0.871170	0.921304	0.909495	0.013663	0.001358	0.001103	0.000197	0.000014	0.000004	0.000020	0.000085	0.000178	0.000401	0.000571	0.000806	0.001383	0.001786	0.001705	0.001700	0.002589	0.001799	0.002477	0.003815	0.003131	0.002840	0.004019	0.003364	0.002527	0.002695	0.003317	0.002483
0.003616	0.001492	0.000544	0.000482	0.000157	0.000558	0.000352	0.000080	0.001321	0.037781	0.001871	0.000276	0.017526	0.040176	0.591205	0.820087	0.838351	0.936002	0.826788	0.957073	0.889664	0.943956	0.937693	0.017610	0.002078	0.000520	0.000359	0.000021	0.000006	0.000028	0.000154	0.000286	0.000665	0.001193	0.001632	0.002295	0.002274	0.002203	0.002699	0.002366	0.003116	0.003454	0.002615	0.003167	0.004651	0.003083	0.002623	0.002672	0.003551	0.002123
0.003599	0.001281	0.000468	0.000850	0.000266	0.006043	0.000225	0.000107	0.051831	0.043638	0.000549	0.000775	0.152111	0.017916	0.016055	0.826889	0.917855	0.871170	0.957073	0.803651	0.950840	0.895649	0.951974	0.952476	0.020451	0.001803	0.002546	0.000642	0.000032	0.000008	0.000059	0.000319	0.000391	0.001344	0.002104	0.001878	0.001690	0.002665	0.002937	0.002166	0.002959	0.003715	0.001874	0.002095	0.004069	0.002581	0.002176	0.002385	0.003458	0.001490
0.005829	0.002050	0.001210	0.008679	0.002835	0.344296	0.073897	0.004129	0.683914	0.967644	0.082965	0.050733	0.851911	0.026767	0.003474	0.019995	0.951025	0.921304	0.889664	0.950840	0.781126	0.944380	0.881940	0.939115	0.936270	0.016071	0.004616	0.003107	0.000618	0.000048	0.000036	0.000091	0.000276	0.000616	0.001423	0.001450	0.001131	0.001816	0.003797	0.002497	0.002359	0.003386	0.001872	0.001640	0.002791	0.001984	0.001712	0.001702	0.002624	0.001399
0.002836	0.001302	0.000781	0.000556	0.000234	0.052886	0.056248	0.000248	0.013604	0.613227	0.025120	0.000748	0.033815	0.001974	0.003033	0.002624	0.024966	0.909495	0.943956	0.895649	0.944380	0.771141	0.938912	0.868977	0.918985	0.905683	0.017272	0.002746	0.001735	0.000557	0.000112	0.000033	0.000113	0.000444	0.000834	0.001373	0.001165	0.001410	0.003243	0.003810	0.003103	0.003154	0.002392	0.002325	0.003323	0.002732	0.002727	0.002866	0.003403	0.001913
0.001879	0.000789	0.000438	0.000347	0.000165	0.001141	0.000266	0.000087	0.000356	0.001699	0.000145	0.000075	0.000899	0.000132	0.002466	0.001997	0.002614	0.013663	0.937693	0.951974	0.881940	0.938912	0.746179	0.916899	0.865083	0.915964	0.913834	0.023002	0.003721	0.002260	0.001929	0.000165	0.000062	0.000241	0.001011	0.001078	0.001165	0.001630	0.002413	0.003036	0.004018	0.003043	0.001776	0.002113	0.003295	0.002017	0.002041	0.002113	0.003048	0.001600
0.004171	0.001740	0.001037	0.001348	0.000517	0.051203	0.001435	0.000084	0.025162	0.025638	0.000073	0.000067	0.003804	0.000038	0.000142	0.000904	0.002756	0.001358	0.017610	0.952476	0.939115	0.868977	0.916899	0.741797	0.920878	0.858938	0.924307	0.927331	0.028775	0.004906	0.020483	0.005317	0.000213	0.000138	0.000546	0.000863	0.000559	0.001155	0.001665	0.001538	0.002011	0.002553	0.001485	0.001398	0.001838	0.001239	0.001142	0.001204	0.002080	0.001011
0.006736	0.003131	0.002430	0.004831	0.003409	0.482054	0.157180	0.000615	0.080982	0.432131	0.002332	0.000071	0.001326	0.000025	0.000023	0.000047	0.001398	0.001103	0.002078	0.020451	0.936270	0.918985	0.865083	0.920878	0.723133	0.916784	0.843554	0.883897	0.845297	0.024865	0.007245	0.003589	0.001167	0.000232	0.000144	0.000328	0.000459	0.000686	0.002035	0.002119	0.002206	0.002687	0.002326	0.002176	0.002698	0.001719	0.001681	0.001847	0.003552	0.002089
0.004572	0.002277	0.001350	0.000844	0.000337	0.013316	0.003990	0.000093	0.000221	0.003199	0.000129	0.000017	0.000018	0.000021	0.000018	0.000006	0.000040	0.000197	0.000520	0.001803	0.016071	0.905683	0.915964	0.858938	0.916784	0.701145	0.895772	0.816145	0.857735	0.837715	0.035007	0.014020	0.003779	0.002682	0.000643	0.000108	0.000134	0.000307	0.000763	0.001140	0.001403	0.001626	0.001837	0.001941	0.002318	0.001538	0.001593	0.001548	0.002335	0.001640
0.003412	0.001511	0.000898	0.000730	0.000388	0.001706	0.000488	0.000088	0.000176	0.000194	0.000067	0.000023	0.000044	0.000026	0.000097	0.000017	0.000005	0.000014	0.000359	0.002546	0.004616	0.017272	0.913834	0.924307	0.843554	0.895772	0.715678	0.900422	0.816297	0.855782	0.856688	0.046793	0.006181	0.007531	0.003948	0.000170	0.000045	0.000127	0.000505	0.000711	0.001049	0.001375	0.001212	0.001431	0.001982	0.001376	0.001262	0.001292	0.001946	0.001216
0.007195	0.004278	0.003081	0.002962	0.002084	0.039275	0.003044	0.000229	0.001294	0.001510	0.000119	0.000056	0.000145	0.000076	0.000135	0.000086	0.000013	0.000004	0.000021	0.000642	0.003107	0.002746	0.023002	0.927331	0.883897	0.816145	0.900422	0.716062	0.870665	0.807615	0.888666	0.852113	0.033510	0.010058	0.018856	0.002127	0.000156	0.000060	0.000123	0.000507	0.000771	0.001166	0.001413	0.001518	0.002111	0.001817	0.001593	0.001653	0.002297	0.001358
0.010863	0.006461	0.004687	0.004000	0.002095	0.052741	0.009817	0.000239	0.000775	0.001147	0.000366	0.000098	0.000252	0.000113	0.000267	0.000132	0.000088	0.000020	0.000006	0.000032	0.000618	0.001735	0.003721	0.028775	0.845297	0.857735	0.816297	0.870665	0.665849	0.871680	0.786304	0.840222	0.799301	0.028287	0.006082	0.003517	0.000914	0.000097	0.000050	0.000237	0.000714	0.000916	0.001251	0.001773	0.002446	0.002109	0.002213	0.002403	0.003341	0.002017
0.006819	0.004108	0.003016	0.002451	0.001381	0.003258	0.002476	0.000364	0.000710	0.000810	0.000781	0.000234	0.000341	0.000185	0.000371	0.000247	0.000105	0.000085	0.000028	0.000008	0.000048	0.000557	0.002260	0.004906	0.024865	0.837715	0.855782	0.807615	0.871680	0.662820	0.866960	0.817686	0.856630	0.847661	0.030538	0.005456	0.002576	0.001556	0.000239	0.000076	0.000182	0.000741	0.000823	0.001232	0.001986	0.001920	0.002204	0.002488	0.003475	0.002138
0.005385	0.003329	0.002910	0.002668	0.001768	0.003121	0.001850	0.000401	0.000727	0.000705	0.000564	0.000259	0.000554	0.000279	0.000357	0.000384	0.000358	0.000178	0.000154	0.000059	0.000036	0.000112	0.001929	0.020483	0.007245	0.035007	0.856688	0.888666	0.786304	0.866960	0.690694	0.875768	0.821826	0.876144	0.882697	0.033235	0.007153	0.006475	0.002774	0.000310	0.000072	0.000125	0.000496	0.000674	0.001342	0.001594	0.001639	0.002037	0.003495	0.001891
0.007288	0.005362	0.004504	0.004549	0.003094	0.007110	0.003680	0.000578	0.001503	0.001326	0.000732	0.000275	0.000591	0.000359	0.000537	0.000459	0.000432	0.000401	0.000286	0.000319	0.000091	0.000033	0.000165	0.005317	0.003589	0.014020	0.046793	0.852113	0.840222	0.817686	0.875768	0.673737	0.877823	0.829109	0.877661	0.859516	0.023895	0.004869	0.003500	0.002877	0.000279	0.000070	0.000175	0.000761	0.001227	0.001999	0.002499	0.002843	0.004961	0.003300
0.012357	0.010602	0.009143	0.006977	0.004337	0.005756	0.004935	0.000901	0.001698	0.001679	0.000977	0.000373	0.000540	0.000537	0.001023	0.000880	0.000563	0.000571	0.000665	0.000391	0.000276	0.000113	0.000062	0.000213	0.001167	0.003779	0.006181	0.033510	0.799301	0.856630	0.821826	0.877823	0.667635	0.886483	0.831810	0.873714	0.863729	0.027183	0.007463	0.005156	0.004062	0.000530	0.000111	0.000256	0.001070	0.002049	0.002350	0.003135	0.005626	0.004284
0.010971	0.007818	0.007993	0.008212	0.005275	0.011977	0.010467	0.001591	0.003668	0.003788	0.002131	0.000590	0.000854	0.000709	0.001440	0.001813	0.001073	0.000806	0.001193	0.001344	0.000616	0.000444	0.000241	0.000138	0.000232	0.002682	0.007531	0.010058	0.028287	0.847661	0.876144	0.829109	0.886483	0.675818	0.903355	0.845443	0.879396	0.872714	0.032476	0.006377	0.005659	0.003926	0.000411	0.000136	0.000339	0.001304	0.001899	0.003187	0.007081	0.003804
0.009466	0.007145	0.006598	0.007921	0.005181	0.013489	0.013406	0.001646	0.004134	0.006375	0.003606	0.000702	0.001133	0.000887	0.001449	0.001825	0.001805	0.001383	0.001632	0.002104	0.001423	0.000834	0.001011	0.000546	0.000144	0.000643	0.003948	0.018856	0.006082	0.030538	0.882697	0.877661	0.831810	0.903355	0.680429	0.903386	0.829005	0.868907	0.872564	0.030826	0.005968	0.005763	0.002792	0.000555	0.000224	0.000555	0.001560	0.002316	0.006023	0.003559
0.014143	0.013495	0.008953	0.010823	0.005353	0.011102	0.011283	0.001736	0.003748	0.005508	0.004627	0.000927	0.001114	0.000825	0.001596	0.001497	0.001263	0.001786	0.002295	0.001878	0.001450	0.001373	0.001078	0.000863	0.000328	0.000108	0.000170	0.002127	0.003517	0.005456	0.033235	0.859516	0.873714	0.845443	0.903386	0.691537	0.893409	0.823563	0.878131	0.871313	0.031565	0.008693	0.005294	0.003447	0.001041	0.000457	0.001044	0.002227	0.006100	0.004180
0.020829	0.020602	0.017567	0.012875	0.007806	0.008861	0.009782	0.002532	0.002263	0.003415	0.005690	0.001749	0.001493	0.001413	0.001748	0.002012	0.001333	0.001705	0.002274	0.001690	0.001131	0.001165	0.001165	0.000559	0.000459	0.000134	0.000045	0.000156	0.000914	0.002576	0.007153	0.023895	0.863729	0.879396	0.829005	0.893409	0.696426	0.901449	0.824026	0.878290	0.876510	0.044135	0.012204	0.007975	0.005099	0.002719	0.001310	0.001930	0.005420	0.004192
0.018500	0.016768	0.024621	0.014855	0.011146	0.013384	0.015039	0.004113	0.003012	0.004675	0.006662	0.001758	0.002319	0.002130	0.002103	0.002324	0.001951	0.001700	0.002203	0.002665	0.001816	0.001410	0.001630	0.001155	0.000686	0.000307	0.000127	0.000060	0.000097	0.001556	0.006475	0.004869	0.027183	0.872714	0.868907	0.823563	0.901449	0.695103	0.889090	0.827657	0.880805	0.866350	0.044381	0.009707	0.008148	0.007826	0.004066	0.002847	0.010871	0.006050
0.018402	0.014395	0.014686	0.013805	0.012536	0.019871	0.028110	0.004993	0.004977	0.009730	0.014344	0.002460	0.002995	0.002825	0.003793	0.002660	0.001855	0.002589	0.002699	0.002937	0.003797	0.003243	0.002413	0.001665	0.002035	0.000763	0.000505	0.000123	0.000050	0.000239	0.002774	0.003500	0.007463	0.032476	0.872564	0.878131	0.824026	0.889090	0.687737	0.904568	0.832089	0.894592	0.846404	0.045315	0.017342	0.018215	0.011957	0.008190	0.017308	0.008123
0.023051	0.021207	0.021691	0.020710	0.013043	0.013864	0.018780	0.004942	0.003268	0.005112	0.008984	0.002262	0.002394	0.002595	0.003408	0.002436	0.001543	0.001799	0.002366	0.002166	0.002497	0.003810	0.003036	0.001538	0.002119	0.001140	0.000711	0.000507	0.000237	0.000076	0.000310	0.002877	0.005156	0.006377	0.030826	0.871313	0.878290	0.827657	0.904568	0.704343	0.913923	0.842791	0.881842	0.814187	0.052556	0.029396	0.014716	0.013725	0.015562	0.006560
0.020928	0.018530	0.019737	0.017324	0.014688	0.014043	0.019003	0.005254	0.002885	0.003894	0.007995	0.002913	0.002966	0.003355	0.004347	0.004472	0.002457	0.002477	0.003116	0.002959	0.002359	0.003103	0.004018	0.002011	0.002206	0.001403	0.001049	0.000771	0.000714	0.000182	0.000072	0.000279	0.004062	0.005659	0.005968	0.031565	0.876510	0.880805	0.832089	0.913923	0.732232	0.919444	0.840412	0.868840	0.773079	0.082110	0.051225	0.023272	0.037027	0.007024
0.016992	0.012771	0.013950	0.013939	0.015590	0.021545	0.027395	0.005048	0.004028	0.007157	0.011777	0.003264	0.004228	0.004535	0.006479	0.005995	0.004378	0.003815	0.003454	0.003715	0.003386	0.003154	0.003043	0.002553	0.002687	0.001626	0.001375	0.001166	0.000916	0.000741	0.000125	0.000070	0.000530	0.003926	0.005763	0.008693	0.044135	0.866350	0.894592	0.842791	0.919444	0.732469	0.927191	0.826701	0.856262	0.740838	0.129668	0.113520	0.191825	0.023105
0.023873	0.021052	0.024427	0.018381	0.024568	0.015732	0.030299	0.009330	0.003211	0.004695	0.012346	0.003967	0.003647	0.004008	0.004462	0.003371	0.002753	0.003131	0.002615	0.001874	0.001872	0.002392	0.001776	0.001485	0.002326	0.001837	0.001212	0.001413	0.001251	0.000823	0.000496	0.000175	0.000111	0.000411	0.002792	0.005294	0.012204	0.044381	0.846404	0.881842	0.840412	0.927191	0.736671	0.934200	0.823626	0.795804	0.551484	0.117063	0.194352	0.065410
0.021774	0.020307	0.022315	0.015324	0.016573	0.009320	0.015532	0.006983	0.002603	0.002822	0.007046	0.003541	0.002946	0.003440	0.003684	0.003544	0.002703	0.002840	0.003167	0.002095	0.001640	0.002325	0.002113	0.001398	0.002176	0.001941	0.001431	0.001518	0.001773	0.001232	0.000674	0.000761	0.000256	0.000136	0.000555	0.003447	0.007975	0.009707	0.045315	0.814187	0.868840	0.826701	0.934200	0.727403	0.943427	0.810132	0.631684	0.418402	0.107063	0.072892
0.016884	0.015714	0.016670	0.015690	0.016452	0.013907	0.020468	0.008295	0.004423	0.004913	0.009640	0.004172	0.003863	0.003865	0.004680	0.004986	0.004024	0.004019	0.004651	0.004069	0.002791	0.003323	0.003295	0.001838	0.002698	0.002318	0.001982	0.002111	0.002446	0.001986	0.001342	0.001227	0.001070	0.000339	0.000224	0.001041	0.005099	0.008148	0.017342	0.052556	0.773079	0.856262	0.823626	0.943427	0.715998	0.958224	0.804813	0.574686	0.455320	0.044669
0.019382	0.020218	0.021105	0.016708	0.016352	0.010692	0.017734	0.008773	0.003019	0.003770	0.009011	0.004763	0.003667	0.004013	0.004069	0.003646	0.003313	0.003364	0.003083	0.002581	0.001984	0.002732	0.002017	0.001239	0.001719	0.001538	0.001376	0.001817	0.002109	0.001920	0.001594	0.001999	0.002049	0.001304	0.000555	0.000457	0.002719	0.007826	0.018215	0.029396	0.082110	0.740838	0.795804	0.810132	0.958224	0.709835	0.960759	0.825504	0.615099	0.304380
0.015384	0.014909	0.016088	0.011825	0.013332	0.008157	0.014888	0.006412	0.002323	0.002931	0.007037	0.003884	0.003072	0.003503	0.003447	0.002678	0.002372	0.002527	0.002623	0.002176	0.001712	0.002727	0.002041	0.001142	0.001681	0.001593	0.001262	0.001593	0.002213	0.002204	0.001639	0.002499	0.002350	0.001899	0.001560	0.001044	0.001310	0.004066	0.011957	0.014716	0.051225	0.129668	0.551484	0.631684	0.804813	0.960759	0.684783	0.963548	0.797359	0.441077
0.013866	0.014090	0.013985	0.011711	0.015040	0.008723	0.015470	0.005997	0.002599	0.003017	0.007583	0.004819	0.003314	0.003860	0.003684	0.003168	0.002594	0.002695	0.002672	0.002385	0.001702	0.002866	0.002113	0.001204	0.001847	0.001548	0.001292	0.001653	0.002403	0.002488	0.002037	0.002843	0.003135	0.003187	0.002316	0.002227	0.001930	0.002847	0.008190	0.013725	0.023272	0.113520	0.117063	0.418402	0.574686	0.825504	0.963548	0.706035	0.964610	0.789177
0.013302	0.012976	0.013191	0.014612	0.017433	0.014882	0.022294	0.007886	0.004306	0.005638	0.010547	0.005357	0.004271	0.004431	0.004563	0.004208	0.003464	0.003317	0.003551	0.003458	0.002624	0.003403	0.003048	0.002080	0.003552	0.002335	0.001946	0.002297	0.003341	0.003475	0.003495	0.004961	0.005626	0.007081	0.006023	0.006100	0.005420	0.010871	0.017308	0.015562	0.037027	0.191825	0.194352	0.107063	0.455320	0.615099	0.797359	0.964610	0.785096	0.961682
0.012869	0.014540	0.014091	0.011393	0.016515	0.007699	0.013561	0.006408	0.002311	0.002268	0.007339	0.005694	0.003062	0.003569	0.003371	0.002420	0.002078	0.002483	0.002123	0.001490	0.001399	0.001913	0.001600	0.001011	0.002089	0.001640	0.001216	0.001358	0.002017	0.002138	0.001891	0.003300	0.004284	0.003804	0.003559	0.004180	0.004192	0.006050	0.008123	0.006560	0.007024	0.023105	0.065410	0.072892	0.044669	0.304380	0.441077	0.789177	0.961682	0.812561
0.011943	0.013601	0.013710	0.011874	0.015097	0.008048	0.014752	0.006626	0.002644	0.002883	0.009401	0.005806	0.003745	0.004031	0.004426	0.002973	0.002453	0.002643	0.002635	0.002061	0.001683	0.002102	0.001849	0.001249	0.002500	0.002070	0.001592	0.001751	0.002356	0.002380	0.002030	0.003112	0.003774	0.004154	0.004124	0.004540	0.004671	0.006002	0.010826	0.009563	0.007618	0.016881	0.044921	0.071708	0.091931	0.079838	0.332338	0.622620	0.834838	0.959993
0.006176	0.005138	0.004765	0.006879	0.007883	0.010116	0.017130	0.003961	0.003546	0.006116	0.009175	0.003252	0.003568	0.003185	0.004787	0.003714	0.002972	0.002981	0.003264	0.003924	0.003693	0.003642	0.003265	0.002892	0.005986	0.004601	0.003743	0.003654	0.006197	0.005529	0.003830	0.006055	0.006356	0.009640	0.010963	0.012099	0.006762	0.011544	0.018945	0.010258	0.012024	0.038293	0.020734	0.038407	0.138290	0.188321	0.130795	0.646285	0.918340	0.843041
0.007082	0.006874	0.005588	0.007248	0.009709	0.009083	0.010727	0.003177	0.002693	0.003376	0.006103	0.003064	0.002644	0.002679	0.003759	0.002798	0.002333	0.003045	0.002502	0.002443	0.002818	0.003362	0.002494	0.001968	0.005071	0.004244	0.003082	0.003839	0.007806	0.005472	0.002925	0.005725	0.005713	0.005486	0.008299	0.011424	0.006970	0.008876	0.017112	0.009325	0.007432	0.020944	0.011906	0.011150	0.049127	0.112242	0.087371	0.161460	0.863450	0.906050
0.008829	0.011015	0.008377	0.006917	0.010870	0.005822	0.006843	0.003071	0.001633	0.001449	0.004425	0.002837	0.002030	0.002452	0.002854	0.002055	0.001528	0.002118	0.001534	0.001137	0.001111	0.001491	0.001214	0.000835	0.001573	0.001596	0.001449	0.001760	0.002651	0.002505	0.001456	0.002010	0.002148	0.002127	0.002640	0.003422	0.003612	0.003763	0.005444	0.004773	0.003498	0.003703	0.004938	0.004657	0.004555	0.015197	0.015071	0.023547	0.086996	0.877223
0.007880	0.008177	0.007960	0.006592	0.009939	0.006531	0.010394	0.003483	0.001786	0.001836	0.005346	0.002385	0.002063	0.002396	0.003846	0.002386	0.001637	0.001914	0.001872	0.001453	0.001395	0.001855	0.001474	0.000980	0.001831	0.001792	0.001578	0.001800	0.002657	0.003028	0.001867	0.002379	0.002036	0.002565	0.003068	0.002754	0.003443	0.003764	0.005067	0.004838	0.006153	0.003788	0.003064	0.003733	0.003397	0.005762	0.007875	0.012615	0.022897	0.052844
0.004289	0.003108	0.002726	0.003941	0.004769	0.008324	0.008644	0.001918	0.002674	0.003310	0.004606	0.001681	0.002020	0.001730	0.003312	0.002550	0.001794	0.002008	0.002092	0.002527	0.002827	0.003294	0.002470	0.002586	0.005028	0.003902	0.003776	0.004050	0.008461	0.007516	0.005257	0.008564	0.004329	0.005509	0.006740	0.006858	0.003392	0.005411	0.007333	0.005458	0.005384	0.009090	0.002718	0.002332	0.004197	0.003249	0.004325	0.010685	0.014760	0.005449
0.009956	0.009732	0.008880	0.010540	0.015175	0.013094	0.013726	0.005509	0.004992	0.003942	0.007298	0.003847	0.003247	0.003007	0.004036	0.003226	0.002241	0.002881	0.002538	0.001967	0.002258	0.003156	0.002096	0.001581	0.003350	0.003011	0.002284	0.003097	0.006390	0.005194	0.003707	0.007883	0.004955	0.003701	0.005318	0.004807	0.003467	0.004445	0.006056	0.004531	0.003987	0.006435	0.004254	0.002855	0.003055	0.003183	0.001827	0.003041	0.011926	0.005360
0.010984	0.012125	0.012022	0.010132	0.018434	0.008728	0.011943	0.006679	0.002730	0.001994	0.006089	0.004424	0.002986	0.003471	0.003580	0.002762	0.002136	0.002582	0.001920	0.001159	0.001244	0.001712	0.001315	0.000858	0.001467	0.001426	0.001370	0.001758	0.002348	0.002275	0.001688	0.002438	0.002487	0.001812	0.001718	0.001755	0.002131	0.002184	0.002371	0.002825	0.002704	0.002454	0.003012	0.002496	0.001726	0.001812	0.000891	0.000470	0.001285	0.003458
0.010459	0.011196	0.011502	0.010022	0.017022	0.009051	0.012781	0.006055	0.002232	0.001979	0.006012	0.003547	0.002791	0.003419	0.003880	0.003082	0.002265	0.002500	0.002066	0.001289	0.001309	0.001963	0.001459	0.000961	0.001664	0.001460	0.001477	0.001795	0.002401	0.002474	0.001727	0.002495	0.002600	0.001763	0.001452	0.001289	0.001623	0.001531	0.001468	0.001679	0.002036	0.001689	0.001735	0.001568	0.001217	0.000996	0.000522	0.000169	0.000125	0.000420
0.013082	0.013452	0.011768	0.010966	0.017384	0.010773	0.013107	0.006358	0.002910	0.002507	0.007401	0.003930	0.003387	0.003922	0.004299	0.003580	0.002402	0.002796	0.002632	0.001409	0.001408	0.002190	0.001698	0.001109	0.002259	0.001813	0.001545	0.001891	0.002989	0.003406	0.002185	0.002906	0.003008	0.002172	0.002085	0.002033	0.001864	0.002007	0.001716	0.001511	0.001877	0.002064	0.001828	0.001827	0.001952	0.001875	0.001172	0.000375	0.000289	0.000678
0.011929	0.015936	0.017020	0.014058	0.020431	0.008142	0.010476	0.007411	0.002865	0.001995	0.007175	0.005042	0.003357	0.004649	0.004178	0.002992	0.002070	0.002550	0.002286	0.001154	0.001039	0.001534	0.001284	0.000820	0.001666	0.001444	0.001114	0.001312	0.001679	0.001975	0.001380	0.001592	0.001841	0.001261	0.001148	0.001169	0.001403	0.001444	0.001118	0.001080	0.001108	0.001101	0.001235	0.001210	0.001054	0.001234	0.000882	0.000322	0.000188	0.000294
0.015618	0.019506	0.019951	0.023575	0.027887	0.026308	0.039724	0.015572	0.010613	0.012318	0.025491	0.007605	0.006942	0.006847	0.009313	0.006216	0.004384	0.004899	0.006386	0.004145	0.003253	0.004862	0.003978	0.002451	0.004757	0.004074	0.003154	0.002574	0.004476	0.005787	0.003972	0.004600	0.004583	0.005534	0.004970	0.005165	0.004023	0.005586	0.003951	0.003192	0.004332	0.005066	0.002483	0.003267	0.004663	0.003186	0.002513	0.001251	0.000825	0.000585
0.020752	0.030692	0.028941	0.018785	0.024122	0.008793	0.017470	0.011759	0.003330	0.003109	0.016212	0.007126	0.004277	0.006509	0.006157	0.004404	0.002865	0.002947	0.003559	0.001599	0.001159	0.001768	0.001463	0.000802	0.001617	0.001604	0.001431	0.001326	0.001581	0.001919	0.001455	0.001599	0.001918	0.001609	0.001386	0.001769	0.001977	0.002150	0.001729	0.001960	0.001521	0.001254	0.001209	0.001577	0.001215	0.001341	0.001286	0.000748	0.000404	0.000434
0.011216	0.011650	0.009533	0.007100	0.008349	0.004830	0.005983	0.004019	0.001777	0.001370	0.003730	0.002250	0.001739	0.002405	0.002987	0.002182	0.001201	0.001262	0.001688	0.000947	0.000698	0.001038	0.000898	0.000569	0.000922	0.000923	0.000933	0.000883	0.001034	0.001226	0.000823	0.000940	0.001166	0.000837	0.000757	0.001155	0.001159	0.001160	0.001292	0.001377	0.001011	0.001107	0.001066	0.001137	0.000885	0.001390	0.001484	0.000833	0.000314	0.000608
0.005918	0.004279	0.003621	0.004891	0.004942	0.009542	0.012867	0.003008	0.003422	0.004550	0.006866	0.001795	0.002447	0.002008	0.003861	0.002682	0.001709	0.001849	0.002539	0.002525	0.001962	0.002469	0.002124	0.001751	0.002427	0.002071	0.002296	0.001431	0.002447	0.002813	0.001729	0.001967	0.002115	0.002520	0.002071	0.002972	0.001705	0.001884	0.002274	0.002349	0.001978	0.002453	0.001386	0.001402	0.001653	0.001547	0.001884	0.003171	0.007875	0.001163
0.021692	0.026051	0.020981	0.021338	0.025614	0.018606	0.039742	0.017636	0.005647	0.009654	0.030054	0.007503	0.005831	0.007546	0.008707	0.005577	0.003629	0.003513	0.004014	0.003019	0.002492	0.003431	0.002426	0.001560	0.002983	0.002401	0.002071	0.001418	0.002403	0.002822	0.001812	0.001970	0.002580	0.002881	0.002577	0.003397	0.002920	0.003227	0.003158	0.004376	0.004795	0.003935	0.002792	0.003210	0.003090	0.003323	0.003435	0.002220	0.001357	0.000990
0.022764	0.027858	0.021722	0.014155	0.016195	0.006927	0.010876	0.007139	0.002211	0.001870	0.008390	0.005458	0.003110	0.004549	0.004777	0.003334	0.001886	0.001917	0.002175	0.001258	0.001029	0.001397	0.001249	0.000700	0.001120	0.001149	0.001018	0.000883	0.001228	0.001594	0.001047	0.001138	0.001490	0.001193	0.001079	0.001780	0.001912	0.001722	0.001872	0.002907	0.002585	0.002163	0.002526	0.002511	0.001476	0.002282	0.003174	0.002057	0.000810	0.001090
0.017894	0.018290	0.016116	0.013997	0.013150	0.011513	0.008829	0.004114	0.002818	0.002302	0.004564	0.003296	0.003131	0.003536	0.004617	0.003470	0.001633	0.001789	0.001798	0.001333	0.000998	0.001207	0.001221	0.000716	0.001106	0.001134	0.001128	0.000859	0.001598	0.001977	0.001105	0.001325	0.002026	0.001659	0.001502	0.003149	0.002998	0.002791	0.003558	0.005837	0.003343	0.003034	0.004206	0.004203	0.002682	0.003889	0.012325	0.060271	0.039116	0.007401
0.026414	0.026347	0.024674	0.018981	0.020535	0.017674	0.020200	0.007248	0.003546	0.003884	0.007610	0.003263	0.003856	0.004420	0.005518	0.004337	0.002078	0.001918	0.001968	0.001707	0.001512	0.001505	0.001410	0.001016	0.001436	0.001367	0.001562	0.001052	0.001836	0.002219	0.001498	0.001440	0.002166	0.002573	0.002072	0.003582	0.003292	0.002533	0.003443	0.005852	0.004886	0.003686	0.005005	0.008745	0.016462	0.007473	0.026087	0.179866	0.132925	0.007543
0.062355	0.085125	0.066830	0.035507	0.040796	0.014746	0.025790	0.018923	0.003220	0.002745	0.014194	0.008716	0.005483	0.011144	0.008450	0.006460	0.002732	0.002427	0.002031	0.001257	0.001145	0.001260	0.001020	0.000626	0.000960	0.001024	0.000933	0.000784	0.001255	0.001554	0.001003	0.000945	0.001617	0.001646	0.001299	0.002457	0.004437	0.003013	0.003236	0.007122	0.006733	0.003674	0.007487	0.014787	0.010316	0.011491	0.028912	0.062103	0.022288	0.009351
0.081040	0.109568	0.077189	0.031174	0.027213	0.010386	0.013252	0.012430	0.002465	0.001772	0.006974	0.006907	0.005229	0.013444	0.010223	0.010738	0.002774	0.002080	0.001772	0.000940	0.000731	0.000888	0.000801	0.000429	0.000655	0.000681	0.000649	0.000530	0.000826	0.001100	0.000705	0.000720	0.001504	0.001235	0.000948	0.002142	0.004134	0.002075	0.002961	0.006299	0.005475	0.002682	0.007065	0.020289	0.011263	0.009543	0.035861	0.099955	0.019056	0.006603
0.099658	0.110473	0.070588	0.028797	0.020895	0.009335	0.014282	0.012935	0.002724	0.001871	0.007248	0.006211	0.005337	0.011061	0.008958	0.010828	0.002513	0.001747	0.001702	0.000873	0.000691	0.000766	0.000860	0.000429	0.000662	0.000625	0.000596	0.000514	0.000822	0.001163	0.000729	0.000775	0.001711	0.001457	0.001134	0.002602	0.004718	0.002173	0.003038	0.005987	0.007527	0.003111	0.008200	0.048945	0.038635	0.016051	0.077718	0.324006	0.088833	0.017445
0.120861	0.122975	0.093482	0.042396	0.030403	0.010288	0.018551	0.018232	0.003799	0.002632	0.011168	0.007981	0.006274	0.016238	0.013998	0.015878	0.003440	0.002074	0.002189	0.001160	0.000897	0.000875	0.001046	0.000568	0.000996	0.000811	0.000793	0.000772	0.001235	0.001912	0.001171	0.001223	0.003169	0.002475	0.001745	0.003701	0.007596	0.003524	0.005571	0.016080	0.024864	0.008470	0.019234	0.102616	0.068664	0.028820	0.092111	0.286660	0.069454	0.020469
0.063130	0.063464	0.043848	0.026311	0.027306	0.008397	0.016034	0.013396	0.002947	0.001954	0.008774	0.007349	0.003904	0.006658	0.004977	0.004473	0.001962	0.001516	0.001322	0.000799	0.000738	0.000645	0.000714	0.000424	0.000637	0.000567	0.000519	0.000584	0.000801	0.001051	0.000801	0.000963	0.001846	0.001419	0.001198	0.002530	0.004764	0.002708	0.003916	0.013492	0.019589	0.005617	0.014256	0.121578	0.063770	0.027577	0.091063	0.249803	0.049801	0.013956
0.054386	0.055588	0.039339	0.025354	0.026876	0.008847	0.015148	0.012410	0.002950	0.001821	0.007800	0.006475	0.003540	0.005243	0.003864	0.003664	0.001939	0.001302	0.001197	0.000814	0.000712	0.000605	0.000644	0.000388	0.000503	0.000499	0.000472	0.000511	0.000656	0.000845	0.000700	0.000806	0.001461	0.001080	0.000907	0.001643	0.002713	0.001315	0.001987	0.008332	0.029412	0.004413	0.014692	0.232955	0.147940	0.036398	0.119871	0.409643	0.072575	0.008480
0.064901	0.070181	0.059573	0.048390	0.055539	0.018488	0.034823	0.027458	0.006688	0.003508	0.017836	0.012753	0.006426	0.010174	0.007081	0.006417	0.003549	0.002001	0.001734	0.001283	0.000925	0.000783	0.000926	0.000600	0.000627	0.000580	0.000599	0.000698	0.000939	0.001134	0.000914	0.001321	0.002266	0.001313	0.001141	0.001919	0.004709	0.002326	0.002276	0.032815	0.224124	0.024512	0.035935	0.628024	0.503617	0.090718	0.193164	0.470702	0.127644	0.009221
0.054845	0.055974	0.051368	0.047637	0.061933	0.025242	0.030974	0.025253	0.009728	0.004563	0.014267	0.012000	0.008027	0.011584	0.006475	0.006824	0.004805	0.002071	0.001630	0.001574	0.000990	0.000691	0.000792	0.000640	0.000588	0.000562	0.000794	0.000937	0.001063	0.001187	0.001158	0.001265	0.002066	0.001113	0.001015	0.001376	0.003226	0.003244	0.001378	0.014566	0.241505	0.086567	0.032431	0.625728	0.880792	0.368923	0.386220	0.879683	0.803746	0.042989
0.041170	0.037366	0.036484	0.048833	0.062612	0.048748	0.045186	0.027566	0.021048	0.011201	0.016899	0.011038	0.009423	0.010561	0.007666	0.007550	0.005231	0.002317	0.002223	0.002785	0.001766	0.001063	0.001331	0.001435	0.001063	0.000932	0.001438	0.001599	0.001763	0.001876	0.001911	0.002211	0.002355	0.001770	0.002019	0.002048	0.003757	0.008093	0.001912	0.008555	0.197257	0.125998	0.014476	0.249002	0.772765	0.204929	0.069786	0.340193	0.552547	0.009593
0.024998	0.018490	0.016561	0.024646	0.034199	0.040748	0.036706	0.013311	0.015351	0.013975	0.016171	0.008387	0.009075	0.009233	0.007214	0.009666	0.007022	0.002738	0.003281	0.005695	0.003106	0.001658	0.002269	0.002665	0.002131	0.001495	0.002032	0.002571	0.003676	0.002546	0.002395	0.003457	0.003527	0.002378	0.003124	0.004332	0.003953	0.008170	0.002959	0.007528	0.115986	0.144262	0.012206	0.181184	0.790179	0.374547	0.122033	0.683709	0.934579	0.102509
0.026125	0.022480	0.013877	0.016417	0.019284	0.016022	0.015221	0.006903	0.006167	0.005245	0.008435	0.005166	0.005796	0.007143	0.004779	0.005288	0.004249	0.001873	0.001764	0.002229	0.001473	0.000895	0.001013	0.000852	0.000981	0.000707	0.000710	0.000934	0.001123	0.001033	0.000888	0.001038	0.001734	0.001109	0.001183	0.002157	0.002042	0.001225	0.001144	0.003197	0.012312	0.009233	0.003310	0.086673	0.368224	0.079882	0.082722	0.617039	0.639204	0.016100
0.031599	0.030465	0.026228	0.024485	0.028224	0.019374	0.020847	0.009800	0.005372	0.003937	0.010131	0.004140	0.004111	0.004804	0.004505	0.003907	0.002542	0.001577	0.001666	0.001388	0.000969	0.000714	0.001013	0.000810	0.000896	0.000674	0.000801	0.000833	0.000842	0.001167	0.001120	0.000879	0.001500	0.001462	0.001236	0.001710	0.002665	0.001364	0.001181	0.003676	0.009326	0.001923	0.001348	0.018931	0.064578	0.004137	0.003546	0.022717	0.025882	0.000261
0.010430	0.006291	0.005979	0.010665	0.012844	0.038032	0.026422	0.004683	0.012975	0.013217	0.008771	0.002929	0.005377	0.003517	0.004812	0.005650	0.003509	0.001459	0.003086	0.005756	0.002439	0.001403	0.003049	0.003642	0.001820	0.001191	0.001983	0.001717	0.001722	0.001973	0.002211	0.002079	0.002149	0.002864	0.003431	0.003901	0.002138	0.003139	0.002251	0.002902	0.006649	0.005869	0.000752	0.002673	0.045787	0.003747	0.001507	0.007221	0.084971	0.000438
0.007574	0.004572	0.003932	0.007259	0.007999	0.022100	0.014243	0.003022	0.007280	0.009803	0.007107	0.002635	0.004461	0.003087	0.003934	0.005681	0.003489	0.001660	0.002975	0.005916	0.002773	0.001600	0.002767	0.003281	0.002303	0.001478	0.001662	0.001545	0.001802	0.001856	0.001701	0.002329	0.002632	0.002247	0.002803	0.004405	0.002093	0.002258	0.003256	0.003405	0.002273	0.004921	0.001095	0.002677	0.026236	0.005721	0.003765	0.036842	0.271162	0.002866
0.025612	0.023262	0.016893	0.018062	0.018925	0.017196	0.016953	0.006260	0.005098	0.005510	0.009738	0.004801	0.005031	0.004818	0.005351	0.004871	0.002796	0.001850	0.002167	0.001765	0.001280	0.000947	0.001105	0.000905	0.001049	0.000844	0.000734	0.000790	0.000894	0.001098	0.001050	0.000999	0.001801	0.001490	0.001158	0.002010	0.002392	0.001893	0.001683	0.002818	0.001738	0.001107	0.001322	0.002251	0.003081	0.001565	0.002185	0.005230	0.006542	0.000287
0.022057	0.017674	0.018134	0.019795	0.035061	0.032581	0.034849	0.011528	0.008548	0.009875	0.016374	0.006786	0.006625	0.006312	0.006003	0.005102	0.003845	0.002337	0.002819	0.002788	0.002010	0.001567	0.002373	0.001784	0.001425	0.001452	0.001556	0.001387	0.001148	0.001873	0.002241	0.001401	0.002411	0.003285	0.002057	0.002166	0.002994	0.002758	0.001854	0.003121	0.002512	0.001350	0.001299	0.001333	0.000840	0.000873	0.001372	0.000371	0.000559	0.000214
0.007874	0.005560	0.005671	0.008138	0.012421	0.026514	0.018516	0.004399	0.007164	0.010386	0.007444	0.003488	0.005479	0.004548	0.005014	0.004751	0.003355	0.001996	0.003279	0.004347	0.002294	0.002253	0.003817	0.002683	0.001870	0.001777	0.002033	0.001316	0.001220	0.001677	0.001696	0.001344	0.001722	0.002249	0.001861	0.001732	0.001415	0.001986	0.001567	0.001744	0.001524	0.001460	0.000843	0.000803	0.000640	0.000585	0.000553	0.000248	0.000757	0.000078
0.013141	0.010677	0.010320	0.015575	0.018177	0.039069	0.025396	0.006091	0.009924	0.015163	0.012946	0.004481	0.007119	0.006322	0.009016	0.008777	0.004650	0.002960	0.004891	0.005491	0.002738	0.002644	0.003376	0.002083	0.001964	0.001862	0.001587	0.001208	0.001528	0.002008	0.001455	0.001620	0.002567	0.002262	0.001859	0.002633	0.001766	0.002108	0.002203	0.002502	0.001932	0.002219	0.001468	0.001473	0.001300	0.001276	0.001138	0.000658	0.001128	0.000155
0.023354	0.026839	0.025509	0.019852	0.025958	0.016484	0.021972	0.009332	0.004384	0.005731	0.014591	0.007392	0.007344	0.008685	0.009099	0.006091	0.002966	0.002033	0.002231	0.001587	0.001145	0.001240	0.001409	0.000805	0.000883	0.001063	0.000881	0.000883	0.000984	0.001201	0.000957	0.000823	0.001356	0.001068	0.000807	0.001041	0.001575	0.001340	0.001190	0.001645	0.001746	0.001358	0.001523	0.002467	0.001592	0.001830	0.001890	0.001336	0.000854	0.000551
0.014918	0.014139	0.015460	0.019561	0.031705	0.028548	0.038174	0.011911	0.006803	0.010653	0.020223	0.009763	0.010068	0.011308	0.011152	0.007188	0.005443	0.003765	0.003404	0.002744	0.001811	0.002193	0.003069	0.001534	0.001464	0.002038	0.001878	0.001585	0.001578	0.002187	0.001821	0.001331	0.002105	0.002311	0.001580	0.001455	0.002378	0.003255	0.001784	0.002244	0.002983	0.002436	0.002030	0.003096	0.002776	0.002324	0.002339	0.001625	0.001521	0.000729
0.015586	0.014832	0.015617	0.023136	0.032479	0.038451	0.058942	0.014081	0.009831	0.024538	0.031430	0.008697	0.011555	0.013359	0.018025	0.012472	0.008235	0.006064	0.008072	0.005344	0.003208	0.004615	0.006649	0.002607	0.002434	0.003594	0.002766	0.001822	0.002308	0.003130	0.001903	0.001847	0.002644	0.002581	0.001864	0.002000	0.002189	0.002255	0.002038	0.002323	0.002759	0.002990	0.001992	0.002744	0.003104	0.002486	0.002234	0.001908	0.002090	0.001242
0.034462	0.039855	0.035083	0.040017	0.049771	0.034953	0.063399	0.028333	0.010080	0.020377	0.052548	0.018999	0.016511	0.023665	0.026556	0.019587	0.008707	0.006046	0.007834	0.004112	0.002437	0.003504	0.004271	0.001574	0.001972	0.002582	0.001915	0.001693	0.002095	0.002548	0.001738	0.001620	0.002603	0.001901	0.001425	0.001473	0.001970	0.001535	0.001626	0.002080	0.002142	0.002110	0.001943	0.002654	0.002430	0.002366	0.002138	0.002136	0.002180	0.001707
0.038140	0.046119	0.042560	0.036521	0.040109	0.021156	0.046474	0.024434	0.006633	0.011479	0.027520	0.013468	0.012455	0.018919	0.020926	0.013949	0.006022	0.003931	0.005287	0.002670	0.001770	0.002654	0.003357	0.001252	0.001465	0.002416	0.001625	0.001363	0.001505	0.001693	0.001316	0.001144	0.001809	0.001343	0.001044	0.001002	0.001370	0.001050	0.001004	0.001270	0.001547	0.001353	0.001356	0.002071	0.001939	0.001843	0.001683	0.002110	0.001803	0.002146
0.050585	0.053310	0.046090	0.051407	0.048501	0.036162	0.078382	0.036974	0.011810	0.023944	0.052657	0.019986	0.018958	0.031739	0.036012	0.031674	0.014896	0.007624	0.013145	0.005752	0.002997	0.004648	0.006216	0.001820	0.001931	0.002398	0.002080	0.001436	0.001832	0.002069	0.001388	0.001249	0.002134	0.001681	0.001253	0.001237	0.001532	0.001413	0.001428	0.001531	0.001853	0.001887	0.001447	0.002024	0.002319	0.002185	0.001925	0.002009	0.002408	0.001991
0.056068	0.076531	0.068864	0.057606	0.057659	0.031851	0.067984	0.046244	0.009354	0.015751	0.051885	0.020638	0.018713	0.033257	0.034934	0.029813	0.011149	0.007222	0.009859	0.003502	0.002124	0.003124	0.003305	0.001088	0.001424	0.001588	0.001220	0.001160	0.001383	0.001527	0.001086	0.001071	0.001867	0.001308	0.001029	0.001159	0.001618	0.001409	0.001581	0.001542	0.001651	0.001624	0.001529	0.002000	0.001867	0.002075	0.001792	0.002056	0.002327	0.003049
0.085082	0.107577	0.086394	0.049253	0.045194	0.019273	0.038808	0.037816	0.007107	0.008958	0.033764	0.021352	0.017358	0.041419	0.036706	0.042025	0.010721	0.007188	0.010251	0.003441	0.001938	0.002806	0.002697	0.000846	0.001217	0.001467	0.001016	0.000934	0.001267	0.001385	0.000891	0.000924	0.001694	0.001116	0.000826	0.001013	0.001675	0.001082	0.001243	0.001337	0.001415	0.001185	0.001445	0.001854	0.001547	0.001892	0.001778	0.002020	0.002123	0.003342
0.110977	0.141348	0.116893	0.062936	0.050015	0.020178	0.041645	0.043303	0.009187	0.010389	0.041643	0.033042	0.024668	0.051030	0.047466	0.044432	0.014771	0.010833	0.017113	0.004317	0.002440	0.003185	0.003269	0.001009	0.001447	0.001671	0.001258	0.000964	0.001374	0.001475	0.000886	0.000834	0.001572	0.001135	0.000856	0.001097	0.001880	0.001267	0.001386	0.001595	0.001749	0.001427	0.001728	0.002163	0.001837	0.002137	0.002203	0.002352	0.002378	0.003459
0.099181	0.133360	0.121244	0.067445	0.059378	0.019683	0.044636	0.052881	0.009457	0.009653	0.045273	0.036026	0.024664	0.056064	0.052637	0.046209	0.014839	0.011172	0.016015	0.003495	0.002086	0.002623	0.002713	0.000861	0.001262	0.001439	0.001004	0.000871	0.001121	0.001263	0.000789	0.000731	0.001290	0.000861	0.000718	0.000950	0.001560	0.001075	0.001338	0.001517	0.001472	0.001317	0.001862	0.001891	0.001563	0.002047	0.002047	0.002094	0.002020	0.002978
0.099761	0.122991	0.130220	0.072927	0.062543	0.019728	0.040923	0.054422	0.011274	0.009913	0.043935	0.040891	0.027423	0.054511	0.054204	0.046231	0.017299	0.014371	0.019391	0.003993	0.002183	0.002624	0.002830	0.000923	0.001321	0.001457	0.001017	0.000890	0.001169	0.001265	0.000841	0.000782	0.001347	0.000985	0.000814	0.001048	0.001578	0.001054	0.001292	0.001573	0.001541	0.001366	0.001862	0.001914	0.001642	0.002119	0.002096	0.002062	0.002171	0.003173
0.079313	0.119456	0.119432	0.089611	0.076801	0.024889	0.059956	0.077184	0.018258	0.015673	0.069027	0.062641	0.035506	0.067992	0.070544	0.059713	0.022416	0.015969	0.025758	0.004850	0.002287	0.002702	0.003064	0.001008	0.001389	0.001445	0.001070	0.000941	0.001212	0.001344	0.000982	0.000874	0.001545	0.001221	0.000975	0.001141	0.001733	0.001344	0.001476	0.001750	0.002005	0.001876	0.002247	0.002366	0.002144	0.002590	0.002528	0.002571	0.002907	0.004245
0.063197	0.093335	0.085306	0.064577	0.050061	0.019387	0.042642	0.046442	0.012358	0.011627	0.050920	0.042962	0.025091	0.046192	0.048872	0.041981	0.015531	0.010841	0.015465	0.003928	0.002004	0.002311	0.002819	0.000930	0.001264	0.001353	0.001069	0.000872	0.001204	0.001415	0.000962	0.000903	0.001554	0.001304	0.001026	0.001176	0.001842	0.001509	0.001410	0.001653	0.002121	0.001993	0.002062	0.002309	0.002079	0.002463	0.002464	0.002506	0.002975	0.004201
0.062350	0.093397	0.079941	0.071800	0.059414	0.028943	0.058079	0.053183	0.017138	0.015512	0.060175	0.047319	0.028405	0.052637	0.049899	0.045495	0.017795	0.010636	0.020921	0.005875	0.002738	0.003550	0.004646	0.001216	0.001486	0.001856	0.001423	0.001044	0.001378	0.001721	0.001186	0.001102	0.001740	0.001578	0.001197	0.001279	0.002055	0.001924	0.001671	0.001857	0.002195	0.002214	0.002032	0.002227	0.002182	0.002647	0.002511	0.002765	0.003630	0.005157
0.053712	0.085180	0.074253	0.069950	0.047876	0.020311	0.033471	0.030382	0.010203	0.007397	0.029734	0.029566	0.016480	0.030038	0.028495	0.021891	0.010508	0.007301	0.010700	0.003112	0.002041	0.002649	0.003061	0.000942	0.001346	0.001608	0.001249	0.000947	0.001279	0.001582	0.001065	0.000954	0.001662	0.001537	0.001137	0.001301	0.002198	0.002383	0.001744	0.002214	0.002355	0.002050	0.002060	0.002365	0.002109	0.002665	0.002630	0.002387	0.002937	0.003856
0.043780	0.066191	0.056671	0.060491	0.044933	0.025047	0.033315	0.026319	0.011739	0.009344	0.029243	0.025441	0.016054	0.025659	0.025759	0.021142	0.011758	0.007914	0.012288	0.004497	0.002801	0.003313	0.003893	0.001204	0.001678	0.001979	0.001561	0.001107	0.001509	0.002037	0.001319	0.001224	0.002100	0.002097	0.001516	0.001643	0.002929	0.002923	0.002461	0.002834	0.003409	0.003179	0.002669	0.003463	0.003349	0.003460	0.003811	0.004640	0.004990	0.006602
0.029594	0.043754	0.031846	0.040120	0.033657	0.025389	0.043998	0.022443	0.012995	0.013247	0.042388	0.023002	0.017055	0.026676	0.026947	0.027214	0.013061	0.007170	0.015049	0.006619	0.003623	0.004662	0.006124	0.001847	0.002768	0.003521	0.002517	0.001575	0.002473	0.003677	0.001849	0.001595	0.002865	0.002967	0.002027	0.002210	0.003384	0.003696	0.002769	0.003195	0.003808	0.004590	0.002821	0.003498	0.004185	0.003950	0.003384	0.004157	0.006546	0.006882
0.027976	0.036887	0.033905	0.047204	0.042617	0.038041	0.064681	0.025184	0.011142	0.014606	0.039776	0.016348	0.012470	0.017267	0.017108	0.017711	0.009961	0.007025	0.014056	0.007170	0.003424	0.005991	0.009103	0.002358	0.003038	0.004397	0.004264	0.002213	0.002960	0.003854	0.002614	0.002190	0.003823	0.003211	0.002358	0.002490	0.003699	0.003719	0.003043	0.003310	0.004602	0.005267	0.003282	0.004024	0.005078	0.005235	0.004016	0.003739	0.006553	0.007951
0.021653	0.030132	0.031333	0.028442	0.023356	0.011714	0.014288	0.008609	0.004497	0.003863	0.011685	0.009424	0.006106	0.008947	0.009099	0.008101	0.004201	0.003691	0.003998	0.002032	0.001419	0.001962	0.002257	0.000917	0.001200	0.001519	0.001465	0.001444	0.001417	0.002081	0.001624	0.001424	0.002150	0.001709	0.001410	0.001550	0.002513	0.002822	0.002019	0.002989	0.003504	0.002998	0.003152	0.005306	0.004710	0.005251	0.005133	0.004377	0.005418	0.006566
0.016659	0.019860	0.022820	0.026066	0.022370	0.019115	0.017982	0.009520	0.010993	0.009128	0.012362	0.010143	0.008113	0.009471	0.009393	0.008669	0.004958	0.002929	0.003735	0.002687	0.002186	0.002427	0.003022	0.001528	0.001825	0.001975	0.002014	0.001813	0.002149	0.003172	0.002310	0.002158	0.002995	0.002680	0.002227	0.002196	0.002985	0.003369	0.002816	0.003822	0.005023	0.005393	0.003998	0.006200	0.007037	0.005875	0.005622	0.006746	0.007667	0.008591
0.012200	0.010379	0.010059	0.015256	0.013268	0.026492	0.031413	0.008701	0.013104	0.017858	0.016175	0.006478	0.007657	0.007719	0.009339	0.010112	0.005654	0.002899	0.005586	0.006592	0.003772	0.004022	0.007735	0.004045	0.003176	0.003963	0.004401	0.002817	0.003885	0.005692	0.003920	0.003267	0.004216	0.005023	0.003927	0.003872	0.003574	0.004307	0.003861	0.003636	0.004913	0.007835	0.002931	0.003166	0.004358	0.004575	0.003081	0.002745	0.006118	0.004983
0.020859	0.024372	0.029346	0.026518	0.023938	0.019619	0.028627	0.012198	0.005341	0.007364	0.015963	0.006996	0.004960	0.006926	0.006420	0.005628	0.003743	0.002643	0.003491	0.002727	0.001986	0.002665	0.004435	0.001862	0.001704	0.002216	0.002465	0.002058	0.001736	0.002579	0.002592	0.001947	0.002821	0.002714	0.002300	0.001992	0.003031	0.003634	0.002429	0.002778	0.003776	0.004740	0.002826	0.003549	0.004426	0.006151	0.004095	0.003235	0.007246	0.008731
0.019574	0.027850	0.047862	0.033043	0.024935	0.012388	0.014933	0.009838	0.006223	0.004118	0.010843	0.006893	0.004541	0.005703	0.005076	0.004132	0.002724	0.001486	0.001913	0.001360	0.001153	0.001349	0.001769	0.001056	0.001160	0.001220	0.001232	0.001355	0.001277	0.001732	0.001776	0.001790	0.002049	0.002074	0.001788	0.001541	0.002343	0.002601	0.001856	0.002496	0.003971	0.003658	0.002839	0.005726	0.006268	0.006902	0.005970	0.008412	0.008391	0.009471
0.015317	0.014660	0.019437	0.026032	0.026163	0.027550	0.023950	0.009814	0.014093	0.011958	0.011149	0.006771	0.006608	0.006296	0.005791	0.005825	0.004257	0.001828	0.002566	0.003415	0.002422	0.002089	0.003401	0.002590	0.002088	0.002181	0.002701	0.002458	0.002348	0.003520	0.003729	0.002815	0.003469	0.004387	0.003574	0.002611	0.003314	0.003964	0.002649	0.003822	0.004469	0.005303	0.002999	0.005039	0.006093	0.006694	0.006680	0.010908	0.015069	0.008103
0.011686	0.008741	0.011881	0.019814	0.020216	0.034138	0.034741	0.007255	0.009060	0.014399	0.010966	0.003382	0.003850	0.003917	0.004358	0.004793	0.003698	0.001741	0.002917	0.004181	0.002906	0.002835	0.005343	0.003728	0.002728	0.003178	0.004242	0.002871	0.003067	0.004907	0.004111	0.002941	0.003114	0.004311	0.003475	0.002403	0.002238	0.002811	0.002202	0.002504	0.002059	0.003644	0.001770	0.002190	0.004763	0.004859	0.003467	0.004664	0.029989	0.006054
0.023392	0.022663	0.031699	0.024665	0.027477	0.016804	0.027377	0.011720	0.003666	0.004773	0.012824	0.004806	0.003220	0.004762	0.003649	0.003380	0.002499	0.001759	0.002095	0.001549	0.001440	0.001640	0.002220	0.001111	0.001315	0.001464	0.001501	0.001695	0.001617	0.002246	0.002067	0.001505	0.001914	0.001961	0.001717	0.001219	0.002048	0.002351	0.001350	0.001736	0.001960	0.002370	0.002038	0.003383	0.004213	0.006977	0.004756	0.004810	0.019300	0.017256
0.020620	0.021057	0.026221	0.030338	0.034514	0.017351	0.024086	0.016956	0.006381	0.004453	0.011413	0.007625	0.005339	0.005872	0.005375	0.004787	0.003117	0.001672	0.001954	0.001663	0.001444	0.001302	0.001763	0.001202	0.001443	0.001308	0.001322	0.001629	0.001774	0.002400	0.001984	0.001484	0.002712	0.002869	0.002222	0.001687	0.003163	0.003992	0.001927	0.003450	0.005789	0.004746	0.004586	0.011361	0.013484	0.014286	0.013213	0.018498	0.024776	0.016147
0.017428	0.014167	0.018151	0.024349	0.034844	0.029997	0.026529	0.011456	0.007418	0.006921	0.007516	0.004936	0.004239	0.003705	0.003062	0.003168	0.002675	0.001483	0.001862	0.002178	0.002109	0.001610	0.002430	0.002060	0.001999	0.001913	0.002204	0.002728	0.002588	0.003936	0.003256	0.001993	0.003185	0.003379	0.002950	0.001652	0.001774	0.001743	0.001319	0.001662	0.005177	0.003890	0.001985	0.008831	0.047250	0.012375	0.007126	0.025083	0.051772	0.007651
0.022804	0.015296	0.016089	0.021545	0.023126	0.028413	0.031531	0.009238	0.005584	0.007923	0.010880	0.003935	0.003159	0.003312	0.003373	0.003157	0.002650	0.001849	0.002653	0.002815	0.002530	0.002587	0.004081	0.002375	0.002690	0.002606	0.002757	0.003265	0.003329	0.004508	0.003297	0.002489	0.003609	0.003355	0.003335	0.001931	0.001492	0.001871	0.001828	0.001862	0.005606	0.009814	0.002678	0.007954	0.083099	0.031844	0.009707	0.025994	0.103896	0.024222
0.031739	0.029654	0.028841	0.028740	0.035752	0.019001	0.036462	0.014665	0.003359	0.003734	0.009278	0.003501	0.002075	0.002496	0.002610	0.001965	0.001810	0.001596	0.001643	0.001248	0.001361	0.001549	0.002070	0.001101	0.001581	0.001466	0.001204	0.001601	0.001563	0.002346	0.001900	0.001359	0.002539	0.002249	0.001707	0.001084	0.001697	0.000904	0.001363	0.001995	0.002951	0.002149	0.002883	0.005627	0.013142	0.007718	0.005484	0.006445	0.020833	0.011601
0.023790	0.022390	0.026736	0.023925	0.031008	0.012664	0.020482	0.009179	0.003454	0.002553	0.004888	0.003019	0.001997	0.002009	0.002434	0.001739	0.001455	0.001106	0.001242	0.001041	0.000902	0.000942	0.001168	0.000869	0.001192	0.001017	0.000983	0.001153	0.001319	0.002199	0.001756	0.001371	0.002681	0.001667	0.001203	0.000920	0.001843	0.001759	0.000853	0.002254	0.045484	0.006358	0.002190	0.018997	0.075375	0.010033	0.007394	0.017497	0.020529	0.011734
0.017775	0.012148	0.012806	0.016114	0.020841	0.015762	0.017480	0.004737	0.003279	0.003576	0.004672	0.002865	0.002097	0.001901	0.002011	0.001695	0.001574	0.001239	0.001364	0.001281	0.001038	0.001065	0.001457	0.001129	0.001127	0.001091	0.001268	0.001521	0.001374	0.002270	0.001790	0.001383	0.001665	0.001701	0.001473	0.000586	0.004134	0.040202	0.002026	0.006584	0.411427	0.181843	0.005320	0.099287	0.520027	0.080644	0.010963	0.041037	0.090920	0.005160
0.030756	0.021590	0.018880	0.019435	0.019731	0.016144	0.027466	0.005647	0.002585	0.003926	0.007206	0.002436	0.001656	0.001644	0.002062	0.001497	0.001178	0.001389	0.001587	0.001150	0.000897	0.001466	0.001741	0.000819	0.000961	0.001003	0.001124	0.001080	0.001191	0.001860	0.001291	0.001224	0.001707	0.001353	0.001264	0.000873	0.001493	0.020668	0.001346	0.001058	0.068429	0.081328	0.001339	0.006510	0.195238	0.039125	0.006849	0.009856	0.047242	0.010717
0.040637	0.036694	0.027222	0.019033	0.026385	0.009215	0.015772	0.005710	0.001751	0.001808	0.004425	0.002638	0.001424	0.001396	0.001591	0.001025	0.000839	0.000934	0.000827	0.000536	0.000462	0.000587	0.000646	0.000342	0.000460	0.000538	0.000559	0.000592	0.000637	0.001041	0.000637	0.000498	0.001348	0.000947	0.000612	0.000748	0.003189	0.006243	0.000696	0.001531	0.022812	0.002978	0.001342	0.003266	0.016321	0.003416	0.003543	0.002462	0.003385	0.002970
0.048626	0.043225	0.030437	0.017872	0.019603	0.007978	0.009139	0.003699	0.001713	0.001407	0.002493	0.002168	0.001306	0.001079	0.001192	0.000883	0.000725	0.000668	0.000592	0.000386	0.000369	0.000433	0.000421	0.000272	0.000340	0.000392	0.000419	0.000397	0.000436	0.000470	0.000277	0.000250	0.000774	0.012864	0.001216	0.000510	0.131654	0.193599	0.002030	0.012433	0.775849	0.072959	0.002168	0.050229	0.214278	0.008407	0.002686	0.006409	0.007214	0.003942
0.028527	0.018506	0.011003	0.012598	0.010661	0.016032	0.016990	0.002857	0.002792	0.003355	0.003697	0.001635	0.001437	0.001013	0.001648	0.001215	0.000978	0.000935	0.000907	0.000754	0.000642	0.000730	0.000752	0.000495	0.000478	0.000524	0.000466	0.000395	0.000467	0.000417	0.000950	0.000130	0.000403	0.071868	0.025280	0.000768	0.091793	0.846748	0.027420	0.005874	0.869680	0.736610	0.004756	0.035912	0.546045	0.038917	0.004265	0.005617	0.017644	0.002219
0.065954	0.064201	0.046575	0.034728	0.038989	0.020875	0.026875	0.006680	0.001919	0.001857	0.004708	0.002475	0.001496	0.001356	0.001566	0.000952	0.000848	0.001087	0.000720	0.000439	0.000433	0.000534	0.000526	0.000265	0.000379	0.000394	0.000395	0.000428	0.000431	0.000488	0.000489	0.000242	0.000727	0.013351	0.003916	0.000444	0.010446	0.142594	0.001491	0.000885	0.043888	0.034718	0.001197	0.001401	0.013676	0.004168	0.002796	0.001721	0.003097	0.003658
0.104272	0.131424	0.098076	0.055461	0.048177	0.016544	0.019818	0.010064	0.002129	0.001191	0.003148	0.002630	0.001475	0.001305	0.001345	0.000899	0.000660	0.000696	0.000562	0.000329	0.000300	0.000332	0.000326	0.000131	0.000202	0.000197	0.000145	0.000103	0.000188	0.000529	0.000334	0.000195	0.002588	0.071709	0.003295	0.000704	0.156351	0.218313	0.001527	0.005498	0.191191	0.013200	0.001093	0.002187	0.005585	0.001759	0.002453	0.002370	0.002394	0.003362
0.083260	0.086376	0.078939	0.065208	0.049804	0.023503	0.016186	0.009178	0.003481	0.001549	0.002685	0.002363	0.001348	0.001058	0.001198	0.000787	0.000658	0.000692	0.000559	0.000352	0.000317	0.000370	0.000404	0.000186	0.000229	0.000178	0.000091	0.000036	0.000092	0.006001	0.007482	0.000433	0.028012	0.848029	0.138559	0.005219	0.665723	0.865490	0.020216	0.021134	0.617777	0.120090	0.001884	0.005205	0.019169	0.003015	0.003665	0.003873	0.003992	0.004592
0.037326	0.031236	0.025557	0.034008	0.028272	0.031717	0.014278	0.003526	0.004498	0.001833	0.001732	0.001043	0.001076	0.000748	0.001086	0.000748	0.000607	0.000599	0.000575	0.000533	0.000403	0.000402	0.000433	0.000275	0.000221	0.000115	0.000100	0.000043	0.000079	0.003053	0.020595	0.000405	0.001441	0.586271	0.242424	0.000784	0.061116	0.792090	0.026443	0.001095	0.121043	0.145458	0.000645	0.000475	0.005845	0.001521	0.001841	0.001661	0.002889	0.002062
0.066518	0.070260	0.065768	0.073349	0.088029	0.051766	0.031892	0.011872	0.008598	0.002730	0.002573	0.001894	0.001626	0.001032	0.001277	0.000868	0.000701	0.000713	0.000556	0.000344	0.000248	0.000389	0.000371	0.000197	0.000177	0.000257	0.000514	0.000178	0.000324	0.008172	0.013112	0.000434	0.002907	0.150654	0.021195	0.000562	0.014817	0.107649	0.002529	0.000965	0.005921	0.007569	0.002190	0.001644	0.002070	0.003304	0.005110	0.004524	0.005364	0.003628
0.044722	0.038535	0.031309	0.044137	0.048228	0.061095	0.018644	0.004348	0.008744	0.002810	0.001446	0.001020	0.001279	0.000671	0.001149	0.000795	0.000655	0.000680	0.000614	0.000371	0.000225	0.000309	0.000130	0.000055	0.000047	0.000585	0.018887	0.001144	0.000580	0.445321	0.394204	0.001397	0.016701	0.962129	0.033640	0.000403	0.032764	0.143208	0.001535	0.000208	0.001976	0.001854	0.000963	0.000941	0.001370	0.001723	0.002580	0.002380	0.003527	0.001831
0.012518	0.008060	0.006710	0.010396	0.011243	0.019345	0.007541	0.001616	0.005251	0.002272	0.000938	0.000641	0.001079	0.000497	0.000801	0.000624	0.000541	0.000439	0.000351	0.000392	0.000222	0.000193	0.000072	0.000115	0.000020	0.000101	0.014949	0.005591	0.000269	0.103874	0.962725	0.017354	0.002227	0.978411	0.862181	0.000728	0.012226	0.553674	0.009425	0.000126	0.002030	0.005963	0.000478	0.000602	0.001425	0.001592	0.001881	0.001682	0.002666	0.001230
0.017417	0.015055	0.012873	0.016000	0.021111	0.017030	0.009391	0.001784	0.003070	0.001444	0.000897	0.000569	0.000782	0.000569	0.000621	0.000391	0.000348	0.000318	0.000238	0.000204	0.000112	0.000127	0.000067	0.000041	0.000034	0.000103	0.009846	0.001890	0.000048	0.004304	0.224362	0.000456	0.000101	0.032588	0.019777	0.000048	0.000118	0.011969	0.000263	0.000099	0.000249	0.000776	0.000708	0.000633	0.001358	0.001599	0.001718	0.001648	0.002606	0.001345
0.034955	0.029615	0.024044	0.035277	0.053931	0.077849	0.030047	0.003638	0.008767	0.004090	0.001350	0.000612	0.000918	0.000571	0.000718	0.000483	0.000350	0.000319	0.000252	0.000100	0.000059	0.000160	0.000389	0.000148	0.000050	0.000811	0.035806	0.000885	0.000096	0.030145	0.058634	0.000073	0.000161	0.014598	0.000999	0.000044	0.000073	0.000875	0.000148	0.000179	0.000297	0.000607	0.000866	0.000995	0.001706	0.001548	0.001826	0.001726	0.002868	0.001241
0.016950	0.009887	0.007339	0.008253	0.006030	0.025586	0.004461	0.000632	0.002067	0.001378	0.000555	0.000334	0.000700	0.000365	0.000527	0.000436	0.000335	0.000195	0.000099	0.000042	0.000011	0.000035	0.004219	0.023755	0.000353	0.029440	0.980202	0.355883	0.005332	0.930077	0.980803	0.005516	0.004107	0.765731	0.028553	0.000039	0.000233	0.004279	0.000147	0.000136	0.000253	0.000764	0.000964	0.000877	0.001667	0.001431	0.001255	0.001229	0.002483	0.001025
0.011193	0.007049	0.005518	0.004699	0.003891	0.005208	0.003024	0.000751	0.001349	0.001240	0.000574	0.000338	0.000538	0.000298	0.000272	0.000238	0.000206	0.000081	0.000056	0.000025	0.000016	0.000028	0.000823	0.014640	0.000165	0.000916	0.651339	0.141769	0.000487	0.025878	0.693578	0.005297	0.000110	0.017008	0.016908	0.000028	0.000016	0.000912	0.000163	0.000180	0.000317	0.000962	0.000925	0.000729	0.001315	0.001397	0.001120	0.001115	0.001980	0.000942
0.017115	0.014557	0.013110	0.011768	0.013629	0.022193	0.013737	0.001497	0.001730	0.002057	0.001069	0.000366	0.000433	0.000260	0.000228	0.000145	0.000095	0.000049	0.000065	0.000020	0.000020	0.000046	0.000267	0.000314	0.000024	0.000066	0.016342	0.001194	0.000036	0.000447	0.009426	0.000080	0.000027	0.000215	0.000451	0.000074	0.000082	0.000236	0.000313	0.000350	0.000640	0.001053	0.000891	0.000866	0.001562	0.001443	0.001333	0.001502	0.002349	0.001143
0.014917	0.007574	0.006732	0.007406	0.006973	0.065608	0.014482	0.000707	0.002805	0.004746	0.000885	0.000313	0.000458	0.000260	0.000313	0.000098	0.000058	0.000038	0.000217	0.004747	0.000125	0.000231	0.304754	0.162280	0.000193	0.021143	0.946159	0.020630	0.000211	0.093088	0.090529	0.000075	0.000031	0.001226	0.000229	0.000118	0.000115	0.000273	0.000444	0.000599	0.000719	0.001198	0.000784	0.000887	0.001521	0.001365	0.001232	0.001532	0.002745	0.001126
0.011753	0.005360	0.004515	0.002753	0.001926	0.005064	0.001561	0.000449	0.000617	0.000778	0.000447	0.000203	0.000298	0.000167	0.000130	0.000050	0.000041	0.000012	0.000026	0.008398	0.000754	0.000078	0.095592	0.853345	0.004846	0.013603	0.927342	0.468678	0.000775	0.027972	0.467451	0.001832	0.000041	0.001154	0.001050	0.000082	0.000086	0.000306	0.000479	0.000369	0.000520	0.000887	0.000785	0.000808	0.001447	0.001544	0.001373	0.001627	0.002632	0.001054
0.009989	0.004909	0.003860	0.003726	0.002100	0.003714	0.002687	0.000615	0.000978	0.001116	0.000704	0.000243	0.000342	0.000140	0.000146	0.000096	0.000067	0.000024	0.000058	0.000392	0.000028	0.000036	0.000327	0.007483	0.000038	0.000020	0.007143	0.004229	0.000045	0.000042	0.003273	0.000148	0.000038	0.000066	0.000335	0.000187	0.000156	0.000665	0.000583	0.000464	0.000693	0.001365	0.001046	0.001216	0.002071	0.002123	0.001842	0.002151	0.003531	0.001522
0.009005	0.004773	0.004348	0.005082	0.003004	0.020626	0.008700	0.000845	0.002146	0.004814	0.001418	0.000350	0.000468	0.000195	0.000233	0.000313	0.000078	0.000033	0.000418	0.012083	0.000056	0.000033	0.020521	0.008249	0.000009	0.000078	0.018485	0.000236	0.000011	0.000030	0.000447	0.000071	0.000039	0.000093	0.000269	0.000223	0.000191	0.000549	0.000540	0.000509	0.000703	0.001373	0.000774	0.000918	0.001709	0.001656	0.001433	0.001522	0.002929	0.001174
0.007960	0.003351	0.002344	0.002609	0.001402	0.028417	0.003851	0.000403	0.002537	0.008135	0.001008	0.000284	0.000460	0.000099	0.000057	0.008787	0.004484	0.000064	0.010086	0.945408	0.053725	0.000283	0.937723	0.973843	0.000520	0.003281	0.827191	0.020762	0.000018	0.000243	0.003586	0.000034	0.000025	0.000063	0.000211	0.000210	0.000175	0.000506	0.000588	0.000553	0.000633	0.001244	0.000801	0.000895	0.001608	0.001520	0.001307	0.001217	0.002182	0.000978
0.006663	0.003125	0.002243	0.002064	0.001363	0.003009	0.001525	0.000402	0.000751	0.001239	0.000903	0.000345	0.000476	0.000106	0.000088	0.003331	0.005138	0.000036	0.000773	0.404364	0.015462	0.000038	0.011980	0.559837	0.000648	0.000039	0.023586	0.008169	0.000011	0.000009	0.000376	0.000057	0.000044	0.000116	0.000241	0.000126	0.000129	0.000470	0.000370	0.000383	0.000525	0.000871	0.000694	0.000884	0.001338	0.001416	0.001249	0.001197	0.001724	0.000979
0.003941	0.001636	0.001212	0.001441	0.000899	0.003731	0.001916	0.000306	0.000856	0.001218	0.000901	0.000302	0.000392	0.000113	0.000243	0.001418	0.000491	0.000050	0.000232	0.009225	0.000123	0.000023	0.000674	0.009612	0.000068	0.000015	0.000517	0.000350	0.000066	0.000059	0.000207	0.000203	0.000119	0.000332	0.000428	0.000222	0.000162	0.000553	0.000437	0.000384	0.000575	0.001148	0.000598	0.000795	0.001412	0.001145	0.000981	0.001017	0.001639	0.000768
0.003933	0.001710	0.001362	0.001558	0.001157	0.008157	0.003501	0.000426	0.002890	0.017685	0.001597	0.000465	0.007735	0.011662	0.002195	0.406915	0.131633	0.000306	0.027658	0.919188	0.010518	0.000069	0.088536	0.156465	0.000039	0.000012	0.002089	0.000252	0.000068	0.000075	0.000155	0.000208	0.000158	0.000387	0.000422	0.000247	0.000182	0.000457	0.000492	0.000462	0.000566	0.001211	0.000770	0.000896	0.001703	0.001674	0.001383	0.001257	0.002145	0.001107
0.006861	0.002986	0.002243	0.002282	0.001825	0.003375	0.001537	0.000483	0.002207	0.006234	0.001619	0.001006	0.014873	0.030752	0.000975	0.212868	0.336037	0.001549	0.005148	0.603615	0.089116	0.000055	0.007613	0.212464	0.000201	0.000014	0.001017	0.000665	0.000063	0.000072	0.000208	0.000144	0.000099	0.000228	0.000318	0.000166	0.000198	0.000530	0.000370	0.000395	0.000550	0.000917	0.000775	0.000926	0.001293	0.001311	0.001227	0.001164	0.001598	0.001026
0.005226	0.002213	0.001896	0.002114	0.001792	0.003085	0.001607	0.000536	0.001340	0.001598	0.001226	0.000764	0.001406	0.000751	0.000316	0.002538	0.010709	0.000188	0.000131	0.008772	0.001499	0.000045	0.000086	0.006929	0.000081	0.000035	0.000221	0.000434	0.000123	0.000131	0.000351	0.000181	0.000111	0.000287	0.000343	0.000161	0.000214	0.000668	0.000348	0.000340	0.000613	0.000806	0.000574	0.000810	0.001222	0.001043	0.001015	0.001020	0.001309	0.000831
0.004247	0.001952	0.001616	0.002181	0.002006	0.012888	0.008235	0.000866	0.005544	0.020512	0.003356	0.001210	0.007412	0.007301	0.001137	0.037862	0.016020	0.000189	0.000433	0.022253	0.000415	0.000063	0.000280	0.002379	0.000172	0.000090	0.000254	0.000449	0.000255	0.000290	0.000483	0.000360	0.000234	0.000475	0.000610	0.000340	0.000269	0.000650	0.000599	0.000480	0.000662	0.001228	0.000610	0.000787	0.001389	0.001165	0.000939	0.000962	0.001598	0.000770
0.010763	0.006116	0.005751	0.007701	0.006537	0.016074	0.019403	0.002755	0.018401	0.072067	0.038247	0.014846	0.174803	0.485325	0.034752	0.692899	0.624444	0.003444	0.008357	0.472937	0.013561	0.000045	0.001018	0.008095	0.000134	0.000076	0.000241	0.000650	0.000292	0.000419	0.000759	0.000656	0.000375	0.000679	0.000905	0.000439	0.000477	0.001085	0.000806	0.000706	0.001086	0.001664	0.001092	0.001475	0.002241	0.002178	0.001902	0.001996	0.002646	0.001607
0.011516	0.005553	0.004003	0.004352	0.003572	0.005380	0.003513	0.001130	0.005568	0.010782	0.008205	0.006409	0.054155	0.164441	0.003823	0.092068	0.249187	0.001305	0.000290	0.030338	0.004266	0.000039	0.000068	0.000935	0.000143	0.000064	0.000206	0.000406	0.000144	0.000222	0.000528	0.000339	0.000234	0.000487	0.000561	0.000255	0.000355	0.001001	0.000519	0.000547	0.000896	0.001085	0.000871	0.001340	0.001709	0.001448	0.001421	0.001523	0.001760	0.001256
0.005461	0.002521	0.001881	0.002649	0.001652	0.011329	0.005010	0.000777	0.004793	0.011721	0.003585	0.001509	0.005445	0.005663	0.001467	0.008615	0.014095	0.000484	0.000384	0.004567	0.002184	0.000262	0.000475	0.002512	0.000528	0.000182	0.000486	0.000541	0.000234	0.000318	0.000692	0.000432	0.000266	0.000681	0.000737	0.000313	0.000317	0.000805	0.000555	0.000467	0.000897	0.001307	0.000639	0.000966	0.001704	0.001144	0.001076	0.001189	0.001742	0.000809
0.016804	0.010842	0.007738	0.024328	0.014180	0.087381	0.132449	0.009757	0.039192	0.192589	0.130152	0.027033	0.120432	0.162043	0.008341	0.098692	0.099158	0.000712	0.000634	0.010657	0.002196	0.000251	0.000523	0.000850	0.000785	0.000340	0.000784	0.000657	0.000333	0.000478	0.000664	0.000566	0.000415	0.000745	0.000833	0.000562	0.000550	0.001089	0.000926	0.000862	0.001273	0.002134	0.001163	0.001404	0.002213	0.001681	0.001470	0.001721	0.002621	0.001460
0.048144	0.038275	0.024004	0.028610	0.012423	0.013498	0.029812	0.009885	0.019303	0.027047	0.105151	0.079533	0.125180	0.368499	0.015599	0.121538	0.151460	0.001442	0.000449	0.003740	0.000992	0.000223	0.000448	0.000450	0.000679	0.000293	0.000614	0.000591	0.000296	0.000426	0.000624	0.000550	0.000478	0.000791	0.000856	0.000480	0.000876	0.001702	0.001006	0.000997	0.001964	0.002452	0.002480	0.004007	0.003547	0.003659	0.003620	0.004102	0.004341	0.003354
0.021924	0.010586	0.006290	0.009653	0.005076	0.013819	0.006373	0.002443	0.014091	0.011059	0.006720	0.007811	0.010063	0.011404	0.002264	0.006319	0.010198	0.001080	0.000721	0.002427	0.001853	0.000356	0.001025	0.001595	0.001092	0.000373	0.001042	0.001011	0.000435	0.000569	0.001241	0.000839	0.000744	0.001210	0.001470	0.000607	0.000804	0.001523	0.001052	0.000897	0.001889	0.002422	0.001578	0.002170	0.002955	0.002256	0.002234	0.002629	0.003124	0.001972
0.026909	0.016351	0.009580	0.033416	0.017308	0.094391	0.094287	0.006299	0.022335	0.053373	0.024807	0.006571	0.008010	0.004709	0.001791	0.003283	0.002558	0.000451	0.000621	0.001734	0.001179	0.000413	0.001121	0.001447	0.000939	0.000417	0.000980	0.000849	0.000505	0.000631	0.001058	0.000809	0.000825	0.001148	0.001288	0.000758	0.000732	0.001339	0.001229	0.001106	0.001746	0.002803	0.001270	0.001533	0.002535	0.001876	0.001679	0.001654	0.002373	0.001347
0.122220	0.150396	0.088809	0.184023	0.079558	0.095116	0.220199	0.090312	0.028998	0.076007	0.213221	0.101123	0.039073	0.063440	0.005520	0.015166	0.008983	0.000727	0.000960	0.001010	0.000643	0.000392	0.000963	0.000678	0.000617	0.000301	0.000565	0.000668	0.000479	0.000615	0.000854	0.000904	0.001145	0.001534	0.001665	0.000908	0.001659	0.002710	0.002344	0.002183	0.004434	0.005340	0.003381	0.004286	0.006100	0.005979	0.005072	0.005639	0.006598	0.005261
0.112402	0.109201	0.054043	0.053549	0.025519	0.027012	0.021317	0.014579	0.020009	0.009186	0.027085	0.039650	0.012711	0.015574	0.004228	0.005842	0.004645	0.001077	0.000901	0.001284	0.001344	0.000531	0.000948	0.000760	0.000994	0.000368	0.000690	0.000778	0.000534	0.000767	0.001094	0.001025	0.001304	0.001636	0.001620	0.000974	0.001499	0.003191	0.002517	0.002176	0.005130	0.006777	0.003929	0.004909	0.006566	0.006913	0.006497	0.006286	0.006528	0.005755
0.051648	0.035076	0.017479	0.029618	0.016295	0.046860	0.026887	0.006631	0.022236	0.010778	0.009321	0.008387	0.004265	0.002955	0.003835	0.004782	0.002674	0.001207	0.001395	0.002949	0.002999	0.000895	0.001567	0.001913	0.001752	0.000574	0.001225	0.001140	0.000674	0.000876	0.001386	0.001307	0.001094	0.001677	0.001805	0.001090	0.000948	0.002190	0.001996	0.001690	0.003320	0.004760	0.002452	0.003307	0.005308	0.004391	0.004455	0.004158	0.004691	0.003157
0.143359	0.163228	0.110543	0.137340	0.055079	0.067901	0.075516	0.018985	0.011936	0.010011	0.018316	0.008652	0.002790	0.002557	0.002374	0.002277	0.001258	0.000736	0.000843	0.001108	0.000973	0.000542	0.000800	0.000627	0.000777	0.000374	0.000602	0.000759	0.000456	0.000621	0.000943	0.001183	0.001161	0.001293	0.001470	0.000972	0.001200	0.002463	0.002416	0.001993	0.003884	0.005446	0.004496	0.004769	0.007224	0.007118	0.006187	0.005667	0.006337	0.005682
0.183745	0.244958	0.177096	0.145731	0.055688	0.038929	0.054887	0.040300	0.012246	0.006944	0.035059	0.026852	0.004467	0.005166	0.003658	0.002957	0.001984	0.001248	0.001106	0.001023	0.000881	0.000621	0.000834	0.000498	0.000812	0.000483	0.000573	0.000683	0.000613	0.000875	0.000952	0.001227	0.001651	0.002017	0.001933	0.001474	0.002118	0.003537	0.003379	0.003302	0.008013	0.012219	0.011651	0.011163	0.015401	0.016522	0.011320	0.009663	0.010058	0.010809
0.130278	0.156451	0.117940	0.084246	0.038868	0.032283	0.027225	0.031118	0.022411	0.007785	0.020704	0.024212	0.006741	0.008026	0.005905	0.005008	0.003257	0.001617	0.001134	0.001325	0.001158	0.000613	0.000839	0.000641	0.000926	0.000512	0.000672	0.000737	0.000591	0.000862	0.001058	0.001065	0.001379	0.001928	0.001994	0.001426	0.002135	0.004013	0.002926	0.002912	0.008708	0.011682	0.010098	0.015200	0.020809	0.019306	0.012219	0.012946	0.012679	0.013215
0.125498	0.164963	0.135205	0.074557	0.033055	0.021849	0.020586	0.019264	0.009808	0.004470	0.010623	0.014146	0.005685	0.008036	0.004237	0.003790	0.002288	0.001253	0.000856	0.000847	0.000750	0.000446	0.000512	0.000447	0.000675	0.000379	0.000531	0.000549	0.000445	0.000624	0.000778	0.000872	0.001214	0.001378	0.001386	0.001161	0.001909	0.003136	0.002123	0.002083	0.005767	0.006559	0.008358	0.014373	0.016110	0.015070	0.009394	0.011410	0.009987	0.011304
0.101062	0.133846	0.093379	0.065722	0.029106	0.017292	0.015875	0.015555	0.007777	0.003840	0.008455	0.010700	0.004832	0.006513	0.003246	0.002690	0.002108	0.001206	0.000653	0.000625	0.000593	0.000352	0.000358	0.000393	0.000521	0.000321	0.000415	0.000497	0.000402	0.000490	0.000693	0.000793	0.000838	0.000945	0.001113	0.000858	0.001328	0.002010	0.001451	0.001582	0.003737	0.003422	0.004976	0.008312	0.010248	0.008415	0.006838	0.008171	0.006820	0.007613
0.108487	0.129420	0.089323	0.095515	0.039858	0.034431	0.024370	0.022800	0.019095	0.006160	0.012275	0.013080	0.005116	0.004890	0.003636	0.003000	0.002366	0.001323	0.000714	0.000950	0.000920	0.000442	0.000425	0.000484	0.000635	0.000316	0.000477	0.000487	0.000432	0.000484	0.000719	0.000801	0.000827	0.001216	0.001438	0.001113	0.001493	0.002436	0.001893	0.001872	0.004762	0.004010	0.003912	0.005446	0.007405	0.006176	0.004917	0.005512	0.005229	0.004914
0.092961	0.135929	0.096561	0.097578	0.040456	0.019396	0.014685	0.022019	0.010773	0.002818	0.008181	0.012097	0.003888	0.004105	0.002759	0.002313	0.001919	0.001057	0.000440	0.000529	0.000567	0.000279	0.000259	0.000267	0.000381	0.000202	0.000239	0.000340	0.000267	0.000295	0.000394	0.000496	0.000495	0.000651	0.000791	0.000686	0.001006	0.001596	0.001071	0.001269	0.002853	0.001925	0.002485	0.003286	0.003818	0.003693	0.002993	0.003502	0.002995	0.003426
0.094832	0.098310	0.067811	0.104736	0.046834	0.062393	0.022956	0.025287	0.054569	0.009707	0.015783	0.023185	0.015178	0.008700	0.009546	0.006753	0.004748	0.002776	0.001372	0.001846	0.002325	0.001004	0.000838	0.001039	0.001791	0.000492	0.000564	0.000939	0.000884	0.000626	0.001006	0.001852	0.001152	0.001793	0.002271	0.002043	0.001734	0.002551	0.002379	0.002708	0.005488	0.004222	0.003111	0.003672	0.006171	0.004725	0.003740	0.004005	0.004405	0.003744
0.116104	0.155877	0.112614	0.128870	0.055129	0.024844	0.016637	0.027430	0.020512	0.003586	0.011729	0.022128	0.007178	0.005163	0.003711	0.002988	0.002593	0.001936	0.000599	0.000659	0.001062	0.000508	0.000371	0.000395	0.000823	0.000306	0.000281	0.000457	0.000400	0.000401	0.000500	0.000789	0.000607	0.000716	0.000791	0.000841	0.001059	0.001329	0.001284	0.001408	0.002343	0.001941	0.002138	0.002454	0.003155	0.003558	0.002906	0.003068	0.002910	0.003325
0.136104	0.168813	0.116344	0.182232	0.046526	0.037465	0.020124	0.029443	0.031361	0.007045	0.017275	0.030000	0.008885	0.008048	0.002706	0.003126	0.002942	0.001316	0.000560	0.000786	0.001115	0.000446	0.000416	0.000460	0.000794	0.000352	0.000314	0.000422	0.000404	0.000557	0.000524	0.000703	0.000547	0.000961	0.000766	0.000836	0.000915	0.001302	0.001239	0.001394	0.002007	0.002122	0.002084	0.002303	0.002773	0.002723	0.002798	0.002320	0.002388	0.002468
0.065776	0.056693	0.031086	0.080742	0.016329	0.052284	0.013247	0.010885	0.060428	0.010746	0.010727	0.016345	0.015047	0.005643	0.003059	0.003978	0.004393	0.000800	0.000556	0.001379	0.001899	0.000567	0.000553	0.001219	0.001267	0.000457	0.000531	0.000862	0.000617	0.000719	0.001116	0.001264	0.000676	0.001299	0.001322	0.001078	0.000848	0.001490	0.001338	0.001144	0.001990	0.003053	0.001503	0.001560	0.002832	0.002395	0.001861	0.001715	0.002005	0.001343
0.103008	0.112850	0.059395	0.093617	0.017816	0.024665	0.006846	0.010989	0.052006	0.006258	0.008669	0.058937	0.054504	0.020790	0.004644	0.006328	0.012155	0.001306	0.000585	0.001033	0.001864	0.000509	0.000401	0.000843	0.001313	0.000393	0.000463	0.001249	0.000731	0.000704	0.001202	0.002065	0.000757	0.001082	0.001233	0.000940	0.000943	0.001519	0.001244	0.001097	0.001893	0.002688	0.001925	0.001915	0.003155	0.002798	0.002480	0.002558	0.002727	0.002220
0.128791	0.160928	0.091629	0.166798	0.032763	0.019319	0.007777	0.047371	0.181626	0.009042	0.025177	0.387455	0.261526	0.123988	0.003783	0.008120	0.043716	0.001469	0.000184	0.000293	0.000529	0.000230	0.000179	0.000328	0.000590	0.000222	0.000259	0.000657	0.000398	0.000467	0.000681	0.001086	0.000694	0.000891	0.000854	0.000713	0.001142	0.001915	0.001164	0.001246	0.001693	0.002346	0.002678	0.002307	0.002948	0.003548	0.003458	0.002716	0.002831	0.003049
0.060525	0.048877	0.020020	0.036180	0.004932	0.006274	0.002952	0.005394	0.065566	0.005554	0.009606	0.211072	0.376171	0.238497	0.005668	0.038074	0.225099	0.001738	0.000134	0.000978	0.000548	0.000083	0.000104	0.000190	0.000250	0.000111	0.000180	0.000452	0.000220	0.000283	0.000468	0.000490	0.000411	0.000579	0.000546	0.000400	0.000579	0.000968	0.000573	0.000585	0.001019	0.001348	0.001321	0.001209	0.001768	0.001886	0.001888	0.001499	0.001628	0.001397
0.051341	0.043206	0.015344	0.044521	0.003114	0.017787	0.002635	0.001282	0.029888	0.003809	0.002265	0.007295	0.024756	0.004527	0.000726	0.001778	0.007934	0.000140	0.000106	0.000205	0.000174	0.000093	0.000126	0.000364	0.000428	0.000152	0.000223	0.000571	0.000377	0.000329	0.000596	0.000707	0.000466	0.000733	0.001059	0.000744	0.000505	0.000998	0.000813	0.000642	0.001268	0.002293	0.001110	0.001015	0.002144	0.001646	0.001360	0.001165	0.001593	0.000935
0.205346	0.228456	0.158527	0.478559	0.067803	0.172456	0.014223	0.077355	0.776781	0.092067	0.032722	0.355421	0.367238	0.043696	0.000894	0.002114	0.033255	0.000686	0.000082	0.000196	0.001179	0.000084	0.000061	0.000167	0.000311	0.000140	0.000143	0.000646	0.000350	0.000260	0.000464	0.000916	0.000550	0.000606	0.001073	0.000769	0.000668	0.000822	0.000821	0.000706	0.001340	0.002652	0.001969	0.001499	0.002729	0.002939	0.002611	0.001983	0.002592	0.002028
0.057677	0.037770	0.014536	0.076111	0.004577	0.017475	0.002525	0.014294	0.524909	0.095164	0.030166	0.728358	0.924332	0.721904	0.023207	0.141695	0.910916	0.075389	0.000623	0.032290	0.084202	0.000047	0.000021	0.000413	0.000079	0.000069	0.000098	0.000286	0.000165	0.000166	0.000257	0.000307	0.000260	0.000376	0.000375	0.000314	0.000483	0.000759	0.000352	0.000461	0.000802	0.001114	0.001400	0.001242	0.001627	0.002381	0.003111	0.001346	0.001630	0.001352
0.011152	0.004976	0.001490	0.002775	0.000412	0.002495	0.000767	0.000324	0.012777	0.007547	0.001314	0.011775	0.298577	0.065724	0.001375	0.040969	0.407168	0.000913	0.000109	0.031001	0.005073	0.000014	0.000021	0.000505	0.000038	0.000060	0.000092	0.000271	0.000112	0.000131	0.000253	0.000223	0.000162	0.000414	0.000402	0.000245	0.000269	0.000473	0.000281	0.000270	0.000516	0.000626	0.000424	0.000457	0.000713	0.000684	0.000671	0.000508	0.000767	0.000512
0.079469	0.052700	0.023484	0.144898	0.008538	0.183985	0.006056	0.003297	0.408997	0.049687	0.001902	0.015512	0.119779	0.002020	0.000390	0.000783	0.010073	0.000092	0.000059	0.000684	0.002257	0.000051	0.000044	0.000622	0.000288	0.000222	0.000148	0.000764	0.000401	0.000203	0.000346	0.000738	0.000298	0.000511	0.000942	0.000869	0.000432	0.000789	0.000673	0.000542	0.001117	0.001786	0.000893	0.000850	0.001906	0.001754	0.001442	0.001094	0.001897	0.000954
0.088437	0.039093	0.019186	0.179860	0.014673	0.506692	0.022114	0.012660	0.914752	0.790813	0.032280	0.460259	0.917568	0.143048	0.004069	0.017322	0.710294	0.039383	0.000210	0.033455	0.459876	0.000428	0.000077	0.018159	0.008151	0.000058	0.000060	0.000604	0.000268	0.000185	0.000260	0.000704	0.000375	0.000416	0.000608	0.000772	0.000618	0.000589	0.000654	0.000583	0.000916	0.001414	0.000850	0.000803	0.001554	0.001766	0.001647	0.001239	0.002240	0.001359
0.015572	0.005084	0.002067	0.003282	0.000571	0.009816	0.001657	0.000968	0.097537	0.129429	0.006097	0.050607	0.768003	0.198784	0.004907	0.091212	0.934666	0.056637	0.003036	0.721541	0.769366	0.000910	0.003745	0.478274	0.014394	0.000108	0.000619	0.003093	0.000083	0.000111	0.000210	0.000292	0.000302	0.000639	0.000553	0.000391	0.000546	0.000613	0.000341	0.000339	0.000604	0.000698	0.000529	0.000552	0.000743	0.000750	0.000738	0.000704	0.001136	0.000751
0.009538	0.004634	0.002047	0.003007	0.000661	0.011541	0.001024	0.000485	0.013257	0.007186	0.000502	0.000665	0.016778	0.000505	0.000213	0.000590	0.013570	0.000051	0.000046	0.010706	0.008669	0.000021	0.000063	0.016334	0.000422	0.000031	0.000095	0.001119	0.000073	0.000065	0.000169	0.000233	0.000238	0.000484	0.000616	0.000361	0.000382	0.000631	0.000445	0.000353	0.000568	0.000569	0.000429	0.000446	0.000641	0.000658	0.000583	0.000574	0.000852	0.000548
0.041552	0.027110	0.019359	0.081808	0.033344	0.478008	0.049246	0.008384	0.410421	0.226867	0.002947	0.006817	0.045754	0.000479	0.000251	0.000390	0.005908	0.000163	0.000065	0.002540	0.013877	0.000054	0.000058	0.007469	0.004546	0.000093	0.000229	0.008032	0.000440	0.000117	0.000325	0.001045	0.000648	0.000825	0.001562	0.001254	0.000624	0.000687	0.001088	0.000824	0.001153	0.001221	0.000874	0.000829	0.001339	0.001201	0.001118	0.001258	0.002201	0.001363
0.029197	0.014668	0.006971	0.021344	0.005011	0.276041	0.021453	0.001531	0.205649	0.350081	0.003606	0.004922	0.196622	0.003303	0.000292	0.003027	0.148771	0.005169	0.000422	0.263202	0.961387	0.007564	0.004107	0.952602	0.747272	0.003594	0.009663	0.232872	0.003266	0.000052	0.000486	0.000400	0.000261	0.000358	0.000482	0.000731	0.000504	0.000554	0.000629	0.000690	0.000942	0.000840	0.000664	0.000721	0.001058	0.001080	0.000979	0.001147	0.002173	0.001203
0.007787	0.003513	0.002081	0.002046	0.000902	0.012590	0.001298	0.000303	0.003385	0.006073	0.000275	0.000134	0.002482	0.000118	0.000098	0.000344	0.009487	0.000101	0.000083	0.147705	0.252800	0.000330	0.006131	0.969374	0.101615	0.001367	0.085391	0.410990	0.000724	0.000061	0.003517	0.000230	0.000078	0.000168	0.000188	0.000255	0.000246	0.000534	0.000364	0.000303	0.000497	0.000496	0.000404	0.000400	0.000516	0.000494	0.000463	0.000572	0.000922	0.000544
0.008700	0.006321	0.003768	0.007029	0.003221	0.065256	0.005169	0.000645	0.006743	0.003711	0.000533	0.000238	0.000345	0.000108	0.000196	0.000204	0.000115	0.000042	0.000070	0.000565	0.001106	0.000026	0.000089	0.016503	0.001194	0.000058	0.000609	0.015229	0.000119	0.000027	0.000447	0.000161	0.000105	0.000185	0.000335	0.000479	0.000266	0.000531	0.000641	0.000494	0.000671	0.000859	0.000583	0.000532	0.000834	0.000729	0.000680	0.000715	0.001291	0.000600
0.018906	0.017494	0.013858	0.037885	0.025176	0.249943	0.068295	0.002478	0.042801	0.046247	0.001212	0.000498	0.000938	0.000171	0.000411	0.000288	0.000137	0.000070	0.000099	0.000677	0.014118	0.000219	0.000461	0.221818	0.150340	0.005117	0.018127	0.486727	0.016506	0.000422	0.017280	0.022048	0.000202	0.000261	0.000843	0.000595	0.000289	0.000403	0.000711	0.000600	0.000719	0.000876	0.000808	0.000605	0.000813	0.000737	0.000685	0.000929	0.001849	0.000938
0.008791	0.004547	0.003189	0.005798	0.002721	0.037581	0.004621	0.000595	0.004648	0.008912	0.000513	0.000295	0.000733	0.000226	0.000583	0.000296	0.000493	0.000048	0.000075	0.014301	0.111172	0.002284	0.024924	0.984539	0.719658	0.211039	0.837170	0.993647	0.085059	0.013879	0.491718	0.117339	0.000515	0.001345	0.004136	0.000179	0.000113	0.000192	0.000264	0.000331	0.000500	0.000591	0.000447	0.000403	0.000566	0.000461	0.000456	0.000578	0.000968	0.000522
0.004137	0.002273	0.001535	0.001953	0.001194	0.005152	0.001514	0.000450	0.000845	0.000894	0.000508	0.000248	0.000284	0.000180	0.000266	0.000240	0.000085	0.000041	0.000089	0.001033	0.000984	0.000071	0.001583	0.236333	0.005572	0.001890	0.154165	0.511658	0.001304	0.000893	0.175884	0.009365	0.000046	0.000409	0.001191	0.000060	0.000071	0.000133	0.000133	0.000153	0.000317	0.000498	0.000378	0.000353	0.000495	0.000423	0.000396	0.000529	0.000735	0.000386
0.008164	0.007582	0.006046	0.012456	0.005388	0.043046	0.011100	0.000790	0.002727	0.002443	0.000681	0.000263	0.000386	0.000142	0.000284	0.000219	0.000161	0.000087	0.000099	0.000071	0.000082	0.000081	0.000157	0.003899	0.001244	0.000365	0.006465	0.120261	0.000711	0.000168	0.021456	0.013120	0.000093	0.000168	0.001833	0.000240	0.000104	0.000180	0.000291	0.000283	0.000307	0.000647	0.000621	0.000518	0.000732	0.000666	0.000592	0.000802	0.001063	0.000579
0.009790	0.009115	0.008607	0.014951	0.008521	0.034896	0.010217	0.001033	0.002452	0.002256	0.000794	0.000307	0.000495	0.000232	0.000478	0.000366	0.000234	0.000236	0.000258	0.000108	0.000280	0.000094	0.000328	0.022032	0.035651	0.015320	0.170989	0.888306	0.141682	0.021757	0.712109	0.731914	0.004374	0.011766	0.164049	0.005528	0.000090	0.000404	0.000654	0.000197	0.000197	0.000301	0.000561	0.000474	0.000530	0.000644	0.000588	0.000625	0.000928	0.000594
0.003693	0.001899	0.001553	0.002423	0.001392	0.006872	0.002200	0.000502	0.000987	0.000983	0.000507	0.000218	0.000419	0.000210	0.000428	0.000430	0.000227	0.000147	0.000238	0.000205	0.000189	0.000070	0.001377	0.081083	0.008122	0.012901	0.578074	0.867915	0.040015	0.082049	0.978758	0.685486	0.005997	0.212749	0.673466	0.003390	0.000153	0.004105	0.000839	0.000052	0.000086	0.000105	0.000207	0.000231	0.000360	0.000348	0.000347	0.000390	0.000521	0.000298
0.006533	0.004555	0.003676	0.005188	0.003391	0.008762	0.004858	0.000890	0.002024	0.001782	0.000869	0.000372	0.000660	0.000287	0.000419	0.000549	0.000397	0.000231	0.000317	0.000477	0.000282	0.000137	0.000301	0.000666	0.000091	0.000085	0.006818	0.021492	0.000124	0.000289	0.074102	0.004131	0.000051	0.001981	0.015102	0.000074	0.000032	0.000229	0.000094	0.000072	0.000094	0.000126	0.000228	0.000242	0.000413	0.000537	0.000512	0.000733	0.000788	0.000406
0.013550	0.013577	0.013362	0.014991	0.006649	0.009874	0.005701	0.001030	0.002376	0.001759	0.000725	0.000397	0.000668	0.000333	0.000636	0.000449	0.000326	0.000369	0.000435	0.000374	0.000368	0.000219	0.000436	0.000142	0.000138	0.000123	0.002243	0.009513	0.000229	0.000220	0.029103	0.042312	0.000119	0.000848	0.019328	0.000936	0.000065	0.000379	0.002203	0.000202	0.000159	0.000175	0.000457	0.000345	0.000436	0.000621	0.000683	0.000797	0.001037	0.000606
0.008064	0.005615	0.005877	0.007572	0.004130	0.010114	0.005008	0.000909	0.001504	0.001611	0.000710	0.000389	0.000551	0.000288	0.000544	0.000507	0.000372	0.000358	0.000596	0.000657	0.000396	0.000374	0.000592	0.000275	0.000187	0.000322	0.008978	0.078559	0.003390	0.007338	0.687121	0.634579	0.006404	0.104767	0.991217	0.078632	0.000911	0.105835	0.232787	0.000321	0.000093	0.001707	0.000247	0.000147	0.000169	0.000196	0.000429	0.000561	0.000805	0.000464
0.007198	0.003936	0.003600	0.004253	0.003767	0.007107	0.004779	0.000961	0.001069	0.001450	0.001195	0.000521	0.000638	0.000425	0.000570	0.000706	0.000540	0.000406	0.000576	0.000897	0.000476	0.000330	0.000806	0.000405	0.000139	0.000131	0.004935	0.004520	0.000121	0.002724	0.378869	0.028524	0.000413	0.159941	0.804582	0.001286	0.000456	0.183893	0.023917	0.000022	0.000063	0.001134	0.000060	0.000139	0.000150	0.000128	0.000297	0.000442	0.000684	0.000389
0.011604	0.008730	0.008208	0.007162	0.007232	0.005893	0.004024	0.001085	0.001155	0.000935	0.000863	0.000623	0.000588	0.000597	0.000521	0.000498	0.000447	0.000422	0.000360	0.000416	0.000323	0.000271	0.000536	0.000401	0.000170	0.000133	0.000125	0.000071	0.000041	0.000070	0.000703	0.000073	0.000032	0.000188	0.001542	0.000029	0.000028	0.000593	0.000517	0.000038	0.000032	0.000151	0.000093	0.000164	0.000188	0.000179	0.000515	0.000662	0.000904	0.000625
0.017453	0.014071	0.018000	0.013809	0.008444	0.008777	0.005248	0.001501	0.001846	0.001469	0.001054	0.000664	0.000740	0.000623	0.000861	0.000685	0.000416	0.000458	0.000731	0.000542	0.000353	0.000378	0.000780	0.000408	0.000343	0.000262	0.000165	0.000059	0.000067	0.000090	0.001025	0.001441	0.000035	0.000944	0.106196	0.001945	0.000063	0.011855	0.169296	0.000324	0.000225	0.030461	0.005020	0.000215	0.000328	0.001928	0.000641	0.000659	0.000718	0.000886
0.009326	0.005155	0.004599	0.005272	0.003184	0.007309	0.004432	0.000694	0.001137	0.001915	0.001024	0.000437	0.000686	0.000524	0.000781	0.000944	0.000549	0.000435	0.000840	0.001145	0.000435	0.000435	0.001203	0.000539	0.000345	0.000365	0.000253	0.000068	0.000047	0.000144	0.010991	0.002496	0.000138	0.080045	0.873750	0.020750	0.001891	0.956662	0.915993	0.000975	0.018677	0.800812	0.014939	0.000260	0.002647	0.004248	0.000374	0.000225	0.000277	0.000307
0.013427	0.009461	0.007452	0.006389	0.006263	0.004232	0.003757	0.001078	0.000777	0.000873	0.001090	0.000646	0.000739	0.000840	0.000596	0.000782	0.000549	0.000374	0.000447	0.000519	0.000286	0.000280	0.000583	0.000366	0.000196	0.000244	0.000309	0.000123	0.000070	0.000170	0.000359	0.000026	0.000036	0.002607	0.007541	0.000020	0.000078	0.078819	0.001563	0.000014	0.000451	0.009916	0.000082	0.000064	0.000189	0.000186	0.000254	0.000211	0.000135	0.000267
0.020122	0.018670	0.016724	0.009655	0.007404	0.003672	0.003023	0.001543	0.000975	0.000712	0.001129	0.000987	0.000731	0.000930	0.000698	0.000748	0.000463	0.000429	0.000460	0.000389	0.000259	0.000305	0.000428	0.000259	0.000179	0.000172	0.000229	0.000158	0.000075	0.000083	0.000032	0.000023	0.000023	0.000029	0.000074	0.000011	0.000031	0.000433	0.000566	0.000026	0.000045	0.002647	0.000542	0.000172	0.000772	0.005506	0.000746	0.000600	0.000514	0.000552
0.019281	0.015714	0.017552	0.011433	0.007333	0.006943	0.004919	0.001732	0.001045	0.000967	0.001443	0.000886	0.000845	0.000923	0.001159	0.001113	0.000483	0.000446	0.000713	0.000497	0.000273	0.000336	0.000639	0.000283	0.000227	0.000210	0.000266	0.000171	0.000155	0.000155	0.000039	0.000033	0.000041	0.000111	0.001821	0.000118	0.000230	0.107100	0.285656	0.000897	0.010949	0.969216	0.209632	0.004256	0.201162	0.571987	0.021369	0.006921	0.024410	0.001785
0.013166	0.008562	0.006226	0.008077	0.006420	0.010137	0.006988	0.001084	0.001162	0.001647	0.001655	0.000697	0.001116	0.001149	0.001475	0.001624	0.000792	0.000611	0.001067	0.001197	0.000566	0.000546	0.001288	0.000694	0.000474	0.000417	0.000619	0.000318	0.000296	0.000491	0.000134	0.000058	0.000078	0.002013	0.005513	0.000129	0.001588	0.498529	0.055992	0.000469	0.144543	0.932968	0.003276	0.000857	0.167283	0.075490	0.001728	0.001100	0.008106	0.000200
0.014557	0.012230	0.009875	0.007304	0.008760	0.004236	0.004641	0.001233	0.000659	0.000654	0.001310	0.001027	0.001101	0.001664	0.001274	0.001273	0.000720	0.000595	0.000593	0.000514	0.000368	0.000385	0.000541	0.000295	0.000262	0.000251	0.000372	0.000267	0.000205	0.000388	0.000249	0.000115	0.000097	0.000123	0.000028	0.000028	0.000053	0.000492	0.000027	0.000031	0.000170	0.000644	0.000043	0.000067	0.001586	0.003126	0.000453	0.000317	0.001716	0.000187
0.017235	0.016399	0.017254	0.010112	0.009641	0.005837	0.006134	0.002312	0.001219	0.000858	0.002077	0.001161	0.000941	0.001077	0.001296	0.000996	0.000594	0.000689	0.000767	0.000535	0.000392	0.000485	0.000511	0.000265	0.000304	0.000276	0.000295	0.000227	0.000259	0.000271	0.000193	0.000140	0.000106	0.000074	0.000025	0.000038	0.000050	0.000077	0.000089	0.000034	0.000350	0.041285	0.003335	0.000383	0.051845	0.419540	0.029815	0.027539	0.218980	0.024923
0.010213	0.006570	0.005751	0.006828	0.005926	0.010661	0.009838	0.001355	0.001668	0.002244	0.002650	0.001097	0.001314	0.001251	0.002058	0.002066	0.000917	0.001035	0.001484	0.001282	0.000719	0.000856	0.001189	0.000596	0.000555	0.000479	0.000619	0.000332	0.000527	0.000884	0.000377	0.000321	0.000416	0.000201	0.000057	0.000063	0.000114	0.006190	0.001555	0.000354	0.084815	0.866621	0.030513	0.008715	0.965908	0.933185	0.079950	0.228709	0.901447	0.056967
0.015599	0.011626	0.008794	0.010470	0.011215	0.009468	0.008712	0.002042	0.001713	0.001830	0.002265	0.001482	0.001640	0.002158	0.002646	0.002366	0.001152	0.001214	0.001188	0.001082	0.000857	0.000931	0.001261	0.000646	0.000702	0.000537	0.000823	0.000573	0.000660	0.001344	0.000689	0.000440	0.000740	0.000727	0.000230	0.000207	0.000373	0.001744	0.000120	0.000134	0.007655	0.017530	0.000232	0.000448	0.101628	0.015582	0.001714	0.004660	0.093138	0.000685
0.016133	0.014338	0.011564	0.010025	0.012767	0.007238	0.011371	0.003214	0.001451	0.001674	0.004273	0.002105	0.001609	0.002281	0.002968	0.002218	0.001115	0.001392	0.001303	0.000974	0.000802	0.000876	0.001208	0.000624	0.000691	0.000577	0.000727	0.000567	0.000665	0.000957	0.000566	0.000404	0.000494	0.000708	0.000399	0.000182	0.000196	0.000130	0.000108	0.000118	0.000148	0.000249	0.000119	0.000235	0.003921	0.008054	0.001350	0.001992	0.053039	0.004266
0.014325	0.012682	0.012516	0.010273	0.013198	0.009846	0.013715	0.003418	0.001615	0.001772	0.004065	0.002209	0.001554	0.001909	0.002280	0.001708	0.000874	0.001231	0.001122	0.000796	0.000626	0.000692	0.000991	0.000482	0.000602	0.000561	0.000573	0.000474	0.000654	0.000860	0.000428	0.000363	0.000529	0.000507	0.000365	0.000313	0.000291	0.000097	0.000106	0.000184	0.000469	0.002933	0.001004	0.004001	0.207499	0.432620	0.105428	0.233328	0.944061	0.558187
0.009821	0.005354	0.004596	0.006606	0.005942	0.011779	0.011763	0.001714	0.002405	0.003839	0.003094	0.001512	0.001966	0.001885	0.002434	0.003005	0.001467	0.001502	0.001641	0.002150	0.001413	0.001302	0.002386	0.001562	0.001486	0.001302	0.001825	0.000978	0.001491	0.002394	0.001195	0.000940	0.001191	0.001988	0.000800	0.000903	0.000693	0.000481	0.000173	0.000307	0.004262	0.007233	0.000371	0.005645	0.330103	0.100566	0.030101	0.145402	0.870552	0.037500
0.018390	0.013306	0.012000	0.011246	0.011259	0.006256	0.007986	0.002005	0.001431	0.001701	0.003003	0.002322	0.002104	0.003094	0.002706	0.002496	0.001468	0.001856	0.001276	0.001086	0.000924	0.000742	0.001042	0.000600	0.000685	0.000609	0.000852	0.000748	0.000634	0.001091	0.000983	0.000631	0.000826	0.001419	0.000653	0.000530	0.000794	0.001268	0.000348	0.000342	0.000446	0.000150	0.000345	0.000596	0.001922	0.000719	0.000738	0.000656	0.012081	0.000334
0.016000	0.015691	0.015720	0.015343	0.023092	0.011179	0.017397	0.004779	0.002043	0.002191	0.005618	0.003164	0.002180	0.002959	0.002889	0.002145	0.001253	0.001602	0.001411	0.001046	0.000810	0.000865	0.001077	0.000553	0.000711	0.000722	0.000957	0.000770	0.000791	0.000934	0.000797	0.000702	0.000749	0.000880	0.000726	0.000606	0.000696	0.000847	0.000465	0.000326	0.000319	0.000106	0.000329	0.000611	0.000812	0.001265	0.001165	0.004101	0.175300	0.039635
0.008996	0.006380	0.006589	0.011379	0.014725	0.029748	0.031524	0.003969	0.004122	0.007735	0.007726	0.002528	0.002953	0.002515	0.003144	0.002655	0.001444	0.001676	0.002117	0.002398	0.001853	0.001869	0.003031	0.001484	0.001876	0.002100	0.002390	0.001464	0.002718	0.002805	0.001403	0.001502	0.001428	0.001786	0.001248	0.001320	0.001106	0.000841	0.000797	0.000930	0.000754	0.000289	0.000518	0.001319	0.012151	0.007459	0.006674	0.068912	0.728023	0.150725
0.014164	0.008060	0.007221	0.009476	0.009335	0.014258	0.013877	0.002260	0.002394	0.004848	0.004313	0.002146	0.002990	0.003316	0.003566	0.003992	0.002085	0.002070	0.002266	0.003248	0.002296	0.002010	0.003364	0.002061	0.002317	0.001931	0.003065	0.001995	0.002358	0.002849	0.002181	0.001722	0.001812	0.002866	0.001761	0.002039	0.002080	0.001580	0.001099	0.001393	0.001764	0.000766	0.000787	0.001119	0.001904	0.000652	0.000861	0.001565	0.023359	0.000428
0.014429	0.012781	0.012569	0.011547	0.016949	0.010552	0.015563	0.002948	0.002023	0.002560	0.005095	0.003311	0.003208	0.004442	0.004663	0.004073	0.001891	0.002337	0.001915	0.001821	0.001380	0.001429	0.001894	0.001106	0.001380	0.001081	0.001438	0.001181	0.001101	0.001335	0.001187	0.001147	0.001156	0.001454	0.001140	0.001231	0.001455	0.001559	0.001017	0.001398	0.001944	0.001303	0.001174	0.001449	0.000724	0.000636	0.000753	0.000421	0.000673	0.000161
0.011415	0.012931	0.014314	0.018553	0.044085	0.045132	0.082440	0.010961	0.005221	0.009162	0.014058	0.004962	0.004143	0.005268	0.006234	0.004045	0.002136	0.003134	0.002612	0.002239	0.001527	0.001855	0.002099	0.001055	0.001465	0.001277	0.001341	0.001221	0.001428	0.001549	0.001174	0.001082	0.001458	0.001591	0.001243	0.001257	0.001487	0.001414	0.000889	0.001266	0.001819	0.001049	0.001195	0.002103	0.000998	0.000849	0.001182	0.000997	0.007517	0.002198
0.006926	0.004479	0.003981	0.007737	0.010119	0.049728	0.052674	0.003420	0.006622	0.025008	0.010682	0.002166	0.003726	0.003465	0.005601	0.005168	0.002351	0.002532	0.003953	0.006270	0.004008	0.004180	0.006680	0.004096	0.005383	0.004440	0.004667	0.002423	0.004420	0.003992	0.002445	0.002395	0.002261	0.003725	0.002809	0.003582	0.001976	0.001710	0.001625	0.001797	0.001943	0.001396	0.001037	0.001413	0.001395	0.000728	0.000919	0.000767	0.004364	0.000321
0.016943	0.015654	0.012578	0.014712	0.014842	0.020952	0.019480	0.003622	0.004531	0.008199	0.007657	0.003390	0.004750	0.006648	0.009558	0.009176	0.003471	0.003780	0.004876	0.004752	0.003315	0.003138	0.003965	0.002209	0.003038	0.002149	0.002503	0.001844	0.002381	0.002602	0.002063	0.002015	0.002484	0.003536	0.002974	0.003246	0.002898	0.002661	0.002239	0.002433	0.002966	0.002382	0.001966	0.002223	0.002439	0.001565	0.001443	0.001052	0.000437	0.000370
0.017981	0.023270	0.022543	0.020320	0.026289	0.018086	0.032510	0.008710	0.005168	0.006777	0.014915	0.006309	0.006302	0.009333	0.011651	0.008196	0.003286	0.003387	0.003345	0.003097	0.002183	0.002008	0.002313	0.001224	0.001676	0.001204	0.001363	0.001240	0.001276	0.001413	0.001257	0.001270	0.001512	0.001955	0.001796	0.001979	0.002496	0.002401	0.001693	0.001985	0.002668	0.001491	0.001583	0.002067	0.001969	0.001383	0.001312	0.000970	0.000427	0.000426
0.017308	0.022413	0.026414	0.035587	0.042724	0.052704	0.116981	0.030787	0.012863	0.045331	0.069687	0.009528	0.008692	0.010719	0.014435	0.011025	0.004941	0.005407	0.006823	0.006639	0.004691	0.004038	0.005494	0.002329	0.003972	0.002206	0.002321	0.001761	0.002657	0.003015	0.001884	0.002331	0.002591	0.004421	0.003248	0.003901	0.003199	0.002940	0.002272	0.002296	0.003539	0.001798	0.001286	0.002099	0.002375	0.001372	0.001680	0.001377	0.000681	0.000601
0.013614	0.013282	0.011288	0.017547	0.015426	0.037840	0.049911	0.008538	0.012042	0.031505	0.027652	0.004937	0.007803	0.009095	0.017672	0.017068	0.006484	0.006515	0.010691	0.010888	0.007205	0.007736	0.008333	0.003633	0.006711	0.004440	0.003781	0.002603	0.004760	0.004908	0.002954	0.004896	0.004111	0.006003	0.004904	0.006283	0.004038	0.003568	0.003244	0.002709	0.003845	0.003027	0.001615	0.001768	0.002398	0.001323	0.001463	0.001040	0.001040	0.000525
0.019440	0.022984	0.022374	0.018903	0.022857	0.017707	0.023530	0.010343	0.007429	0.007166	0.013212	0.006636	0.008005	0.013128	0.018281	0.014447	0.005215	0.005622	0.006265	0.004534	0.002945	0.003651	0.003660	0.001489	0.002370	0.002095	0.002136	0.001935	0.002226	0.002693	0.002035	0.002860	0.002999	0.003497	0.002820	0.003559	0.003823	0.004347	0.003136	0.002662	0.002855	0.002195	0.002108	0.002153	0.002075	0.001887	0.001998	0.001602	0.001675	0.001301
0.021198	0.029168	0.035376	0.027189	0.037208	0.014755	0.040380	0.022734	0.006541	0.008063	0.031025	0.011128	0.008428	0.013670	0.014060	0.009677	0.005132	0.004459	0.004436	0.002744	0.002268	0.002398	0.002348	0.001135	0.001737	0.001539	0.001562	0.001531	0.001764	0.002188	0.001497	0.002122	0.002264	0.002701	0.001928	0.002331	0.002657	0.002147	0.001944	0.001997	0.002666	0.001481	0.001482	0.002092	0.001825	0.001580	0.001789	0.001744	0.001507	0.001693
0.031969	0.044756	0.037849	0.030294	0.037420	0.019477	0.058748	0.029579	0.007814	0.016632	0.055822	0.018265	0.010714	0.018682	0.019872	0.014130	0.006401	0.007843	0.007720	0.003724	0.003206	0.003980	0.004001	0.001429	0.002709	0.002424	0.002010	0.001920	0.002588	0.003256	0.002013	0.002688	0.003040	0.003634	0.002364	0.003396	0.004052	0.002742	0.002619	0.002567	0.002914	0.001677	0.001639	0.002209	0.001973	0.001630	0.001719	0.001547	0.001512	0.001483
0.040768	0.047973	0.038420	0.035158	0.034411	0.022840	0.050381	0.029743	0.010980	0.017081	0.045001	0.022366	0.016873	0.027907	0.034057	0.029577	0.011831	0.014031	0.019178	0.006871	0.005844	0.006951	0.006880	0.002090	0.004225	0.003526	0.002599	0.002198	0.003831	0.004538	0.002476	0.003047	0.004126	0.005427	0.003344	0.004804	0.006693	0.004313	0.003982	0.004352	0.004576	0.002715	0.002644	0.002794	0.002433	0.002077	0.002124	0.001759	0.001833	0.002072
0.051750	0.061642	0.051982	0.040456	0.043608	0.019225	0.041992	0.041778	0.012345	0.014405	0.043400	0.033451	0.016909	0.027148	0.026755	0.023952	0.009271	0.012440	0.010999	0.004788	0.004321	0.004503	0.005001	0.001792	0.003119	0.003327	0.002295	0.001927	0.003032	0.003577	0.001921	0.002114	0.003335	0.004267	0.002427	0.003310	0.005415	0.004001	0.003490	0.004820	0.004557	0.002703	0.003100	0.003821	0.002607	0.002550	0.002770	0.002218	0.002257	0.002852
0.040435	0.063420	0.047562	0.029190	0.032461	0.011821	0.029779	0.033507	0.006660	0.007172	0.035904	0.030743	0.011926	0.021208	0.020177	0.014753	0.005573	0.007634	0.006030	0.002613	0.002352	0.003136	0.002696	0.001204	0.002168	0.001989	0.001448	0.001413	0.001881	0.002192	0.001364	0.001393	0.002104	0.002265	0.001620	0.002208	0.004366	0.002545	0.002441	0.003458	0.003359	0.001877	0.002764	0.003624	0.002168	0.002137	0.002297	0.002050	0.001829	0.002718
0.034181	0.050146	0.042312	0.028857	0.031965	0.011823	0.035397	0.038480	0.008340	0.009586	0.043706	0.035642	0.015904	0.028034	0.032696	0.024861	0.007903	0.010523	0.010049	0.003518	0.002616	0.003387	0.003318	0.001340	0.002471	0.002181	0.001529	0.001495	0.002018	0.002180	0.001453	0.001489	0.002159	0.002258	0.001665	0.002089	0.003396	0.002388	0.002443	0.003390	0.003650	0.002224	0.003346	0.005144	0.003136	0.002822	0.003127	0.002816	0.002622	0.003944
0.021332	0.034606	0.031448	0.019927	0.021772	0.007148	0.017345	0.023601	0.005219	0.005032	0.021624	0.022126	0.010429	0.017598	0.018955	0.013034	0.005150	0.006579	0.006769	0.002320	0.001895	0.002364	0.002250	0.000985	0.001744	0.001703	0.001240	0.001228	0.001548	0.001707	0.001171	0.001160	0.001606	0.001582	0.001210	0.001468	0.002397	0.001789	0.001846	0.002458	0.002520	0.001604	0.002544	0.003329	0.002207	0.002192	0.002544	0.002257	0.001916	0.003360
0.015576	0.023828	0.021276	0.014227	0.014808	0.005126	0.011286	0.014188	0.004033	0.003815	0.015220	0.016560	0.008455	0.013947	0.013763	0.009215	0.004497	0.005947	0.004650	0.001886	0.001672	0.001960	0.001858	0.000889	0.001457	0.001382	0.001062	0.001149	0.001351	0.001423	0.001013	0.001035	0.001329	0.001287	0.001050	0.001272	0.002006	0.001679	0.001594	0.002197	0.002249	0.001576	0.002486	0.003294	0.002210	0.002311	0.002794	0.002237	0.002007	0.003325
0.014825	0.019285	0.019027	0.013006	0.014747	0.004987	0.010674	0.013987	0.004298	0.004017	0.014640	0.015147	0.008545	0.013520	0.012379	0.008637	0.004610	0.005346	0.004328	0.002039	0.001793	0.001953	0.001881	0.000989	0.001494	0.001365	0.001103	0.001255	0.001275	0.001406	0.001091	0.001115	0.001375	0.001345	0.001142	0.001256	0.001986	0.001687	0.001696	0.002120	0.002446	0.001786	0.002774	0.003313	0.002586	0.002628	0.002957	0.002752	0.002375	0.004150
0.013431	0.018909	0.017484	0.013517	0.015295	0.005215	0.011135	0.014265	0.004840	0.003951	0.013372	0.013277	0.007940	0.011957	0.010776	0.008314	0.004136	0.004303	0.003914	0.001940	0.001636	0.001739	0.001822	0.000943	0.001353	0.001319	0.001121	0.001204	0.001209	0.001440	0.001018	0.001014	0.001296	0.001261	0.001034	0.001117	0.001838	0.001655	0.001610	0.002017	0.002516	0.001867	0.002899	0.003571	0.002823	0.002911	0.003336	0.003139	0.002791	0.004792
0.010601	0.014303	0.014208	0.010266	0.011077	0.004291	0.008732	0.011095	0.004055	0.003371	0.010195	0.009537	0.006132	0.008795	0.008010	0.006474	0.003607	0.003320	0.003373	0.001704	0.001426	0.001537	0.001600	0.000832	0.001160	0.001143	0.000960	0.000999	0.001085	0.001266	0.000862	0.000931	0.001212	0.001118	0.000895	0.000974	0.001516	0.001282	0.001258	0.001534	0.001950	0.001454	0.002111	0.002766	0.002150	0.002419	0.002704	0.002883	0.002352	0.004480
0.012861	0.015545	0.015145	0.012133	0.012651	0.005977	0.010172	0.012292	0.006175	0.005112	0.011902	0.012484	0.008737	0.011444	0.009857	0.008443	0.005554	0.005033	0.004544	0.002662	0.002297	0.002339	0.002377	0.001411	0.001836	0.001796	0.001643	0.001691	0.001773	0.002058	0.001524	0.001639	0.001990	0.001948	0.001617	0.001740	0.002529	0.002354	0.002241	0.002711	0.003294	0.002613	0.003626	0.004433	0.003694	0.004107	0.004721	0.004787	0.004020	0.006746
[truncated: 180 more columns]
