# Supplementary material for: Force-Generation by the Trans-Envelope Tol-Pal System
Source: Front Microbiol. 2022 Mar 3;13:852176. doi: 10.3389/fmicb.2022.852176 (PMC8928145; doi:10.3389/fmicb.2022.852176)
Supplement: Supplementary file 2 [file Data_Sheet_2.ZIP › Supplementary-RaptorX/TolQ(A)-TolR(B).all_in_one/688448A_688448B.gcnn_intra_B]

0.022973	0.062054	0.057130	0.042844	0.026818	0.025535	0.032257	0.034231	0.029154	0.028220	0.023188	0.021386	0.023155	0.022733	0.017809	0.017297	0.016385	0.015230	0.016308	0.013608	0.011790	0.009434	0.007939	0.006908	0.006038	0.005381	0.004881	0.004155	0.003641	0.004031	0.003804	0.003559	0.004138	0.004360	0.004465	0.005512	0.005969	0.005802	0.006471	0.007622	0.007963	0.008761	0.009261	0.009855	0.009073	0.009762	0.008835	0.009721	0.008097	0.008517
0.062054	0.039486	0.072660	0.068826	0.047341	0.034804	0.033640	0.034545	0.031306	0.028898	0.023988	0.020483	0.019985	0.020909	0.018171	0.016479	0.016627	0.016626	0.017513	0.013194	0.011785	0.009848	0.007147	0.006074	0.005313	0.004391	0.004003	0.003516	0.003089	0.003508	0.003388	0.003021	0.003507	0.003936	0.004097	0.005254	0.005893	0.006019	0.006661	0.008031	0.008447	0.009877	0.010178	0.011705	0.010149	0.011760	0.009387	0.009565	0.008635	0.008228
0.057130	0.072660	0.045313	0.075782	0.071519	0.052885	0.042977	0.037024	0.034419	0.029950	0.025847	0.020815	0.016903	0.018070	0.018867	0.016231	0.016348	0.016276	0.016332	0.012933	0.011669	0.009799	0.007371	0.005922	0.005116	0.004334	0.003701	0.003333	0.003143	0.003404	0.003252	0.003004	0.003648	0.003939	0.003980	0.005074	0.005629	0.006149	0.006935	0.008462	0.009193	0.010274	0.011285	0.013558	0.010506	0.013749	0.010067	0.010233	0.009548	0.008928
0.042844	0.068826	0.075782	0.055691	0.075288	0.064310	0.055215	0.042920	0.031182	0.029488	0.024145	0.017937	0.016197	0.016356	0.016994	0.016427	0.016617	0.017135	0.017924	0.014127	0.012019	0.010033	0.007585	0.005895	0.004772	0.004045	0.003615	0.003102	0.002902	0.003472	0.003258	0.002779	0.003435	0.004164	0.004329	0.004852	0.005775	0.006446	0.007505	0.008536	0.009980	0.010522	0.011374	0.014387	0.011605	0.014813	0.010818	0.010930	0.009648	0.009573
0.026818	0.047341	0.071519	0.075288	0.059976	0.073283	0.069305	0.051353	0.030018	0.023633	0.021496	0.016158	0.013219	0.015010	0.014400	0.012789	0.014645	0.013875	0.016219	0.014150	0.011117	0.009766	0.007833	0.005468	0.004163	0.003548	0.002931	0.002500	0.002360	0.002831	0.002765	0.002307	0.002953	0.003474	0.004056	0.004205	0.005014	0.005661	0.006836	0.008047	0.009599	0.010528	0.010728	0.016137	0.011190	0.017612	0.009934	0.010298	0.010353	0.008882
0.025535	0.034804	0.052885	0.064310	0.073283	0.056271	0.075128	0.057712	0.035065	0.023484	0.017758	0.016195	0.014842	0.014330	0.014408	0.011772	0.014472	0.013562	0.016846	0.014824	0.011629	0.009619	0.007651	0.005229	0.003713	0.003222	0.002534	0.002018	0.001935	0.002438	0.002421	0.002101	0.002796	0.003414	0.004246	0.004202	0.005447	0.005996	0.007677	0.008956	0.011167	0.012223	0.011794	0.016707	0.010600	0.015391	0.009422	0.009295	0.009250	0.008465
0.032257	0.033640	0.042977	0.055215	0.069305	0.075128	0.055049	0.050713	0.035211	0.019302	0.014842	0.014315	0.016377	0.017325	0.017225	0.013542	0.016556	0.015524	0.022792	0.020947	0.016293	0.013034	0.011075	0.007509	0.004980	0.004584	0.003231	0.002470	0.002318	0.002933	0.003038	0.002425	0.003409	0.004149	0.005663	0.004701	0.006126	0.006588	0.008498	0.009471	0.012612	0.013512	0.012299	0.021339	0.009717	0.016684	0.009031	0.008959	0.009479	0.007934
0.034231	0.034545	0.037024	0.042920	0.051353	0.057712	0.050713	0.021537	0.029888	0.021806	0.016595	0.013935	0.014982	0.019442	0.022344	0.015501	0.019205	0.016594	0.027731	0.024200	0.021308	0.015444	0.010955	0.007060	0.004569	0.004186	0.003164	0.002391	0.002293	0.003075	0.002933	0.002418	0.003975	0.004873	0.006151	0.005384	0.007409	0.008316	0.010327	0.011712	0.015213	0.016610	0.014493	0.021736	0.010319	0.015628	0.010138	0.009218	0.009970	0.008344
0.029154	0.031306	0.034419	0.031182	0.030018	0.035065	0.035211	0.029888	0.013377	0.029905	0.023970	0.018191	0.014557	0.016760	0.027457	0.020540	0.024904	0.022344	0.040804	0.030318	0.029923	0.022368	0.014974	0.009139	0.006010	0.005744	0.004222	0.003037	0.002983	0.004447	0.004223	0.002924	0.005752	0.007822	0.009831	0.007685	0.010723	0.013474	0.014053	0.015535	0.016460	0.017328	0.013560	0.022962	0.011814	0.020316	0.012478	0.010887	0.012816	0.008838
0.028220	0.028898	0.029950	0.029488	0.023633	0.023484	0.019302	0.021806	0.029905	0.012172	0.033475	0.029235	0.020999	0.016510	0.020290	0.026408	0.032850	0.029431	0.046831	0.036408	0.036343	0.035636	0.019664	0.012143	0.007135	0.007278	0.005664	0.003842	0.003634	0.006049	0.005655	0.003576	0.008346	0.011307	0.012752	0.010988	0.016489	0.018980	0.020861	0.022929	0.022532	0.021626	0.015451	0.020350	0.012704	0.017392	0.013707	0.011180	0.011439	0.009419
0.023188	0.023988	0.025847	0.024145	0.021496	0.017758	0.014842	0.016595	0.023970	0.033475	0.012688	0.037959	0.036961	0.024607	0.020473	0.019086	0.038704	0.039347	0.058625	0.042338	0.036292	0.032252	0.019414	0.011148	0.006471	0.007927	0.007331	0.004110	0.003604	0.007681	0.007508	0.003606	0.008767	0.012308	0.011758	0.011958	0.018768	0.018009	0.020385	0.021850	0.019044	0.019801	0.011718	0.012486	0.009684	0.012896	0.011744	0.010928	0.010624	0.008750
0.021386	0.020483	0.020815	0.017937	0.016158	0.016195	0.014315	0.013935	0.018191	0.029235	0.037959	0.011301	0.047635	0.048468	0.033946	0.025475	0.029411	0.069639	0.094544	0.063474	0.080459	0.070564	0.027353	0.018216	0.014329	0.024189	0.018775	0.008747	0.007868	0.026288	0.025293	0.006873	0.016292	0.034993	0.022883	0.025127	0.040706	0.038787	0.040764	0.033766	0.025399	0.025994	0.018495	0.014925	0.014343	0.014281	0.019496	0.014522	0.010792	0.011055
0.023155	0.019985	0.016903	0.016197	0.013219	0.014842	0.016377	0.014982	0.014557	0.020999	0.036961	0.047635	0.012507	0.065881	0.075867	0.052575	0.033581	0.034584	0.086563	0.073654	0.076053	0.076520	0.040689	0.023467	0.017339	0.040492	0.039341	0.012744	0.009642	0.041674	0.042215	0.007712	0.013695	0.029824	0.019807	0.019169	0.027249	0.024977	0.030498	0.023722	0.018719	0.019163	0.015466	0.013057	0.013425	0.013725	0.016617	0.014720	0.010633	0.011295
0.022733	0.020909	0.018070	0.016356	0.015010	0.014330	0.017325	0.019442	0.016760	0.016510	0.024607	0.048468	0.065881	0.034488	0.119190	0.136992	0.071231	0.037073	0.033342	0.077267	0.070126	0.064957	0.046931	0.022107	0.012564	0.027096	0.033448	0.009999	0.007892	0.029806	0.033734	0.009227	0.014559	0.031065	0.020642	0.023015	0.030368	0.029698	0.032739	0.025214	0.020789	0.019217	0.014921	0.011485	0.015918	0.013209	0.018833	0.016955	0.012220	0.013482
0.017809	0.018171	0.018867	0.016994	0.014400	0.014408	0.017225	0.022344	0.027457	0.020290	0.020473	0.033946	0.075867	0.119190	0.087495	0.219326	0.212453	0.081941	0.048384	0.030513	0.046444	0.053424	0.056168	0.015245	0.007355	0.016337	0.027120	0.004940	0.004014	0.017342	0.014821	0.003956	0.007716	0.016953	0.011715	0.013832	0.021464	0.016784	0.015800	0.017223	0.012569	0.011399	0.007951	0.008020	0.009327	0.010431	0.013197	0.015847	0.010363	0.012334
0.017297	0.016479	0.016231	0.016427	0.012789	0.011772	0.013542	0.015501	0.020540	0.026408	0.019086	0.025475	0.052575	0.136992	0.219326	0.153109	0.334549	0.359952	0.174305	0.093437	0.050618	0.185364	0.275088	0.099632	0.029959	0.109789	0.178174	0.022381	0.015417	0.100816	0.060825	0.007495	0.015299	0.038674	0.017026	0.015500	0.018291	0.017964	0.019203	0.013181	0.010585	0.009748	0.012625	0.006707	0.015579	0.009648	0.022649	0.019505	0.009295	0.014193
0.016385	0.016627	0.016348	0.016617	0.014645	0.014472	0.016556	0.019205	0.024904	0.032850	0.038704	0.029411	0.033581	0.071231	0.212453	0.334549	0.190833	0.474024	0.449692	0.230736	0.082002	0.082992	0.285663	0.060569	0.013892	0.034077	0.060078	0.004295	0.003103	0.011089	0.007578	0.001937	0.004066	0.007863	0.006573	0.007123	0.012896	0.008747	0.006401	0.008016	0.006759	0.007165	0.005689	0.006421	0.007311	0.009518	0.015402	0.018908	0.010363	0.012802
0.015230	0.016626	0.016276	0.017135	0.013875	0.013562	0.015524	0.016594	0.022344	0.029431	0.039347	0.069639	0.034584	0.037073	0.081941	0.359952	0.474024	0.256449	0.655527	0.574573	0.359570	0.426432	0.384079	0.312814	0.069752	0.227581	0.256022	0.021565	0.008544	0.037647	0.019239	0.002496	0.005229	0.010824	0.005979	0.005995	0.008769	0.009228	0.006453	0.004957	0.004446	0.004601	0.007154	0.004449	0.010518	0.006672	0.024970	0.020684	0.008229	0.014099
0.016308	0.017513	0.016332	0.017924	0.016219	0.016846	0.022792	0.027731	0.040804	0.046831	0.058625	0.094544	0.086563	0.033342	0.048384	0.174305	0.449692	0.655527	0.398420	0.810373	0.683507	0.657589	0.704851	0.178028	0.046612	0.077459	0.128346	0.006670	0.001482	0.003810	0.002188	0.000969	0.002194	0.003629	0.003341	0.004125	0.006963	0.006091	0.004015	0.003840	0.003889	0.003861	0.005609	0.005090	0.009315	0.008551	0.027687	0.023111	0.010731	0.016762
0.013608	0.013194	0.012933	0.014127	0.014150	0.014824	0.020947	0.024200	0.030318	0.036408	0.042338	0.063474	0.073654	0.077267	0.030513	0.093437	0.230736	0.574573	0.810373	0.529098	0.874965	0.779667	0.799690	0.658805	0.052475	0.046263	0.027126	0.004558	0.001168	0.000967	0.000759	0.000674	0.001251	0.002205	0.002295	0.003133	0.004843	0.004606	0.003915	0.003241	0.003089	0.003159	0.004213	0.003901	0.008881	0.008047	0.024677	0.023621	0.010418	0.014325
0.011790	0.011785	0.011669	0.012019	0.011117	0.011629	0.016293	0.021308	0.029923	0.036343	0.036292	0.080459	0.076053	0.070126	0.046444	0.050618	0.082002	0.359570	0.683507	0.874965	0.634964	0.914436	0.802447	0.832071	0.747002	0.086441	0.059568	0.011313	0.006250	0.007769	0.000987	0.000505	0.001646	0.002946	0.002544	0.002723	0.003684	0.005252	0.004434	0.002784	0.002781	0.002506	0.004210	0.002424	0.007259	0.003997	0.018833	0.014213	0.005107	0.009744
0.009434	0.009848	0.009799	0.010033	0.009766	0.009619	0.013034	0.015444	0.022368	0.035636	0.032252	0.070564	0.076520	0.064957	0.053424	0.185364	0.082992	0.426432	0.657589	0.779667	0.914436	0.726230	0.925563	0.841015	0.868708	0.854517	0.084635	0.015868	0.008587	0.020809	0.001874	0.000213	0.000450	0.001545	0.001888	0.002159	0.002958	0.005065	0.004845	0.003124	0.003214	0.002732	0.004566	0.002317	0.007517	0.004280	0.022180	0.016226	0.005658	0.011575
0.007939	0.007147	0.007371	0.007585	0.007833	0.007651	0.011075	0.010955	0.014974	0.019664	0.019414	0.027353	0.040689	0.046931	0.056168	0.275088	0.285663	0.384079	0.704851	0.799690	0.802447	0.925563	0.754680	0.934157	0.850008	0.885180	0.860752	0.035074	0.006692	0.004074	0.002541	0.000448	0.000107	0.000262	0.000969	0.001583	0.002426	0.003171	0.003128	0.003211	0.003914	0.003422	0.003809	0.002498	0.008115	0.005306	0.029755	0.021031	0.006851	0.011885
0.006908	0.006074	0.005922	0.005895	0.005468	0.005229	0.007509	0.007060	0.009139	0.012143	0.011148	0.018216	0.023467	0.022107	0.015245	0.099632	0.060569	0.312814	0.178028	0.658805	0.832071	0.841015	0.934157	0.754888	0.940000	0.855105	0.900193	0.885766	0.029926	0.005741	0.003633	0.001792	0.000472	0.000194	0.000356	0.001405	0.002502	0.004988	0.005103	0.003209	0.004128	0.003488	0.006347	0.002486	0.011255	0.003343	0.023175	0.011489	0.003149	0.006976
0.006038	0.005313	0.005116	0.004772	0.004163	0.003713	0.004980	0.004569	0.006010	0.007135	0.006471	0.014329	0.017339	0.012564	0.007355	0.029959	0.013892	0.069752	0.046612	0.052475	0.747002	0.868708	0.850008	0.940000	0.760474	0.923330	0.853460	0.917562	0.901716	0.031596	0.008032	0.007228	0.002158	0.000873	0.000221	0.000485	0.001547	0.004836	0.006123	0.003595	0.004749	0.004205	0.009656	0.003009	0.010766	0.002432	0.014993	0.007522	0.002144	0.005520
0.005381	0.004391	0.004334	0.004045	0.003548	0.003222	0.004584	0.004186	0.005744	0.007278	0.007927	0.024189	0.040492	0.027096	0.016337	0.109789	0.034077	0.227581	0.077459	0.046263	0.086441	0.854517	0.885180	0.855105	0.923330	0.738552	0.899294	0.848362	0.913336	0.899110	0.031754	0.009687	0.005440	0.003372	0.000942	0.000403	0.000908	0.003996	0.005204	0.002966	0.003891	0.003418	0.008729	0.002753	0.019025	0.003118	0.023132	0.010142	0.002405	0.006866
0.004881	0.004003	0.003701	0.003615	0.002931	0.002534	0.003231	0.003164	0.004222	0.005664	0.007331	0.018775	0.039341	0.033448	0.027120	0.178174	0.060078	0.256022	0.128346	0.027126	0.059568	0.084635	0.860752	0.900193	0.853460	0.899294	0.715083	0.875678	0.832590	0.888694	0.877700	0.035210	0.012260	0.010229	0.005989	0.002291	0.001300	0.004431	0.006214	0.003409	0.004593	0.004017	0.013255	0.003384	0.030688	0.004218	0.035478	0.009959	0.002061	0.005027
0.004155	0.003516	0.003333	0.003102	0.002500	0.002018	0.002470	0.002391	0.003037	0.003842	0.004110	0.008747	0.012744	0.009999	0.004940	0.022381	0.004295	0.021565	0.006670	0.004558	0.011313	0.015868	0.035074	0.885766	0.917562	0.848362	0.875678	0.704778	0.870853	0.826240	0.889035	0.878016	0.038305	0.017103	0.007914	0.005962	0.002079	0.004499	0.004844	0.002959	0.004161	0.003571	0.013165	0.003034	0.018925	0.002737	0.015641	0.006996	0.001705	0.003901
0.003641	0.003089	0.003143	0.002902	0.002360	0.001935	0.002318	0.002293	0.002983	0.003634	0.003604	0.007868	0.009642	0.007892	0.004014	0.015417	0.003103	0.008544	0.001482	0.001168	0.006250	0.008587	0.006692	0.029926	0.901716	0.913336	0.832590	0.870853	0.715897	0.869443	0.823011	0.881382	0.846722	0.046353	0.015344	0.012141	0.005159	0.012357	0.008679	0.002956	0.004742	0.004114	0.017675	0.003399	0.025285	0.003169	0.015955	0.006733	0.001744	0.004164
0.004031	0.003508	0.003404	0.003472	0.002831	0.002438	0.002933	0.003075	0.004447	0.006049	0.007681	0.026288	0.041674	0.029806	0.017342	0.100816	0.011089	0.037647	0.003810	0.000967	0.007769	0.020809	0.004074	0.005741	0.031596	0.899110	0.888694	0.826240	0.869443	0.713569	0.870905	0.820195	0.879445	0.829225	0.046411	0.026874	0.008276	0.021858	0.016070	0.002747	0.003807	0.004129	0.016073	0.003537	0.025580	0.004069	0.023144	0.009331	0.002372	0.005412
0.003804	0.003388	0.003252	0.003258	0.002765	0.002421	0.003038	0.002933	0.004223	0.005655	0.007508	0.025293	0.042215	0.033734	0.014821	0.060825	0.007578	0.019239	0.002188	0.000759	0.000987	0.001874	0.002541	0.003633	0.008032	0.031754	0.877700	0.889035	0.823011	0.870905	0.710670	0.890887	0.825956	0.874022	0.741762	0.084467	0.037744	0.054466	0.049888	0.004808	0.004796	0.004058	0.018299	0.003810	0.021338	0.003781	0.021268	0.010294	0.002744	0.006658
0.003559	0.003021	0.003004	0.002779	0.002307	0.002101	0.002425	0.002418	0.002924	0.003576	0.003606	0.006873	0.007712	0.009227	0.003956	0.007495	0.001937	0.002496	0.000969	0.000674	0.000505	0.000213	0.000448	0.001792	0.007228	0.009687	0.035210	0.878016	0.881382	0.820195	0.890887	0.718359	0.924941	0.822983	0.811989	0.634938	0.064284	0.114003	0.070295	0.008354	0.007880	0.004775	0.017755	0.004200	0.018592	0.004393	0.017232	0.013078	0.003386	0.008092
0.004138	0.003507	0.003648	0.003435	0.002953	0.002796	0.003409	0.003975	0.005752	0.008346	0.008767	0.016292	0.013695	0.014559	0.007716	0.015299	0.004066	0.005229	0.002194	0.001251	0.001646	0.000450	0.000107	0.000472	0.002158	0.005440	0.012260	0.038305	0.846722	0.879445	0.825956	0.924941	0.705377	0.933333	0.788822	0.707429	0.369955	0.109524	0.122592	0.015806	0.012973	0.007617	0.019272	0.004728	0.023526	0.006577	0.022843	0.016329	0.004353	0.009928
0.004360	0.003936	0.003939	0.004164	0.003474	0.003414	0.004149	0.004873	0.007822	0.011307	0.012308	0.034993	0.029824	0.031065	0.016953	0.038674	0.007863	0.010824	0.003629	0.002205	0.002946	0.001545	0.000262	0.000194	0.000873	0.003372	0.010229	0.017103	0.046353	0.829225	0.874022	0.822983	0.933333	0.668844	0.936601	0.774873	0.495174	0.344744	0.084959	0.029803	0.024414	0.010393	0.031090	0.006801	0.028996	0.009097	0.034575	0.023733	0.005959	0.012630
0.004465	0.004097	0.003980	0.004329	0.004056	0.004246	0.005663	0.006151	0.009831	0.012752	0.011758	0.022883	0.019807	0.020642	0.011715	0.017026	0.006573	0.005979	0.003341	0.002295	0.002544	0.001888	0.000969	0.000356	0.000221	0.000942	0.005989	0.007914	0.015344	0.046411	0.741762	0.811989	0.788822	0.936601	0.631169	0.938613	0.740104	0.521806	0.317604	0.035792	0.072292	0.019786	0.031442	0.009494	0.020048	0.009672	0.024608	0.027109	0.009615	0.021006
0.005512	0.005254	0.005074	0.004852	0.004205	0.004202	0.004701	0.005384	0.007685	0.010988	0.011958	0.025127	0.019169	0.023015	0.013832	0.015500	0.007123	0.005995	0.004125	0.003133	0.002723	0.002159	0.001583	0.001405	0.000485	0.000403	0.002291	0.005962	0.012141	0.026874	0.084467	0.634938	0.707429	0.774873	0.938613	0.555317	0.929110	0.740975	0.474861	0.154851	0.032273	0.036252	0.055109	0.013406	0.031859	0.013129	0.029765	0.027562	0.012597	0.024946
0.005969	0.005893	0.005629	0.005775	0.005014	0.005447	0.006126	0.007409	0.010723	0.016489	0.018768	0.040706	0.027249	0.030368	0.021464	0.018291	0.012896	0.008769	0.006963	0.004843	0.003684	0.002958	0.002426	0.002502	0.001547	0.000908	0.001300	0.002079	0.005159	0.008276	0.037744	0.064284	0.369955	0.495174	0.740104	0.929110	0.473089	0.910192	0.707742	0.311114	0.108598	0.015386	0.056698	0.023364	0.036346	0.022464	0.029851	0.022610	0.012961	0.025239
0.005802	0.006019	0.006149	0.006446	0.005661	0.005996	0.006588	0.008316	0.013474	0.018980	0.018009	0.038787	0.024977	0.029698	0.016784	0.017964	0.008747	0.009228	0.006091	0.004606	0.005252	0.005065	0.003171	0.004988	0.004836	0.003996	0.004431	0.004499	0.012357	0.021858	0.054466	0.114003	0.109524	0.344744	0.521806	0.740975	0.910192	0.441358	0.900812	0.656198	0.236570	0.059975	0.031856	0.025228	0.047973	0.014039	0.024061	0.014944	0.007370	0.017519
0.006471	0.006661	0.006935	0.007505	0.006836	0.007677	0.008498	0.010327	0.014053	0.020861	0.020385	0.040764	0.030498	0.032739	0.015800	0.019203	0.006401	0.006453	0.004015	0.003915	0.004434	0.004845	0.003128	0.005103	0.006123	0.005204	0.006214	0.004844	0.008679	0.016070	0.049888	0.070295	0.122592	0.084959	0.317604	0.474861	0.707742	0.900812	0.411993	0.863965	0.650910	0.207245	0.096690	0.008427	0.049799	0.012902	0.018704	0.013234	0.007723	0.017760
0.007622	0.008031	0.008462	0.008536	0.008047	0.008956	0.009471	0.011712	0.015535	0.022929	0.021850	0.033766	0.023722	0.025214	0.017223	0.013181	0.008016	0.004957	0.003840	0.003241	0.002784	0.003124	0.003211	0.003209	0.003595	0.002966	0.003409	0.002959	0.002956	0.002747	0.004808	0.008354	0.015806	0.029803	0.035792	0.154851	0.311114	0.656198	0.863965	0.354280	0.824894	0.584299	0.218592	0.027433	0.009549	0.018436	0.021798	0.017156	0.012655	0.020868
0.007963	0.008447	0.009193	0.009980	0.009599	0.011167	0.012612	0.015213	0.016460	0.022532	0.019044	0.025399	0.018719	0.020789	0.012569	0.010585	0.006759	0.004446	0.003889	0.003089	0.002781	0.003214	0.003914	0.004128	0.004749	0.003891	0.004593	0.004161	0.004742	0.003807	0.004796	0.007880	0.012973	0.024414	0.072292	0.032273	0.108598	0.236570	0.650910	0.824894	0.323322	0.746720	0.543842	0.104499	0.016141	0.003713	0.019147	0.018441	0.014249	0.025336
0.008761	0.009877	0.010274	0.010522	0.010528	0.012223	0.013512	0.016610	0.017328	0.021626	0.019801	0.025994	0.019163	0.019217	0.011399	0.009748	0.007165	0.004601	0.003861	0.003159	0.002506	0.002732	0.003422	0.003488	0.004205	0.003418	0.004017	0.003571	0.004114	0.004129	0.004058	0.004775	0.007617	0.010393	0.019786	0.036252	0.015386	0.059975	0.207245	0.584299	0.746720	0.287793	0.667373	0.458407	0.066388	0.007375	0.004186	0.015887	0.019161	0.024850
0.009261	0.010178	0.011285	0.011374	0.010728	0.011794	0.012299	0.014493	0.013560	0.015451	0.011718	0.018495	0.015466	0.014921	0.007951	0.012625	0.005689	0.007154	0.005609	0.004213	0.004210	0.004566	0.003809	0.006347	0.009656	0.008729	0.013255	0.013165	0.017675	0.016073	0.018299	0.017755	0.019272	0.031090	0.031442	0.055109	0.056698	0.031856	0.096690	0.218592	0.543842	0.667373	0.259697	0.584490	0.471006	0.050911	0.018276	0.006325	0.016586	0.033756
0.009855	0.011705	0.013558	0.014387	0.016137	0.016707	0.021339	0.021736	0.022962	0.020350	0.012486	0.014925	0.013057	0.011485	0.008020	0.006707	0.006421	0.004449	0.005090	0.003901	0.002424	0.002317	0.002498	0.002486	0.003009	0.002753	0.003384	0.003034	0.003399	0.003537	0.003810	0.004200	0.004728	0.006801	0.009494	0.013406	0.023364	0.025228	0.008427	0.027433	0.104499	0.458407	0.584490	0.242460	0.502677	0.359233	0.072473	0.015064	0.008270	0.028722
0.009073	0.010149	0.010506	0.011605	0.011190	0.010600	0.009717	0.010319	0.011814	0.012704	0.009684	0.014343	0.013425	0.015918	0.009327	0.015579	0.007311	0.010518	0.009315	0.008881	0.007259	0.007517	0.008115	0.011255	0.010766	0.019025	0.030688	0.018925	0.025285	0.025580	0.021338	0.018592	0.023526	0.028996	0.020048	0.031859	0.036346	0.047973	0.049799	0.009549	0.016141	0.066388	0.471006	0.502677	0.224802	0.441015	0.376979	0.106180	0.019388	0.015186
0.009762	0.011760	0.013749	0.014813	0.017612	0.015391	0.016684	0.015628	0.020316	0.017392	0.012896	0.014281	0.013725	0.013209	0.010431	0.009648	0.009518	0.006672	0.008551	0.008047	0.003997	0.004280	0.005306	0.003343	0.002432	0.003118	0.004218	0.002737	0.003169	0.004069	0.003781	0.004393	0.006577	0.009097	0.009672	0.013129	0.022464	0.014039	0.012902	0.018436	0.003713	0.007375	0.050911	0.359233	0.441015	0.204098	0.380700	0.276719	0.105002	0.027921
0.008835	0.009387	0.010067	0.010818	0.009934	0.009422	0.009031	0.010138	0.012478	0.013707	0.011744	0.019496	0.016617	0.018833	0.013197	0.022649	0.015402	0.024970	0.027687	0.024677	0.018833	0.022180	0.029755	0.023175	0.014993	0.023132	0.035478	0.015641	0.015955	0.023144	0.021268	0.017232	0.022843	0.034575	0.024608	0.029765	0.029851	0.024061	0.018704	0.021798	0.019147	0.004186	0.018276	0.072473	0.376979	0.380700	0.173252	0.326094	0.221688	0.092132
0.009721	0.009565	0.010233	0.010930	0.010298	0.009295	0.008959	0.009218	0.010887	0.011180	0.010928	0.014522	0.014720	0.016955	0.015847	0.019505	0.018908	0.020684	0.023111	0.023621	0.014213	0.016226	0.021031	0.011489	0.007522	0.010142	0.009959	0.006996	0.006733	0.009331	0.010294	0.013078	0.016329	0.023733	0.027109	0.027562	0.022610	0.014944	0.013234	0.017156	0.018441	0.015887	0.006325	0.015064	0.106180	0.276719	0.326094	0.146300	0.250698	0.181403
0.008097	0.008635	0.009548	0.009648	0.010353	0.009250	0.009479	0.009970	0.012816	0.011439	0.010624	0.010792	0.010633	0.012220	0.010363	0.009295	0.010363	0.008229	0.010731	0.010418	0.005107	0.005658	0.006851	0.003149	0.002144	0.002405	0.002061	0.001705	0.001744	0.002372	0.002744	0.003386	0.004353	0.005959	0.009615	0.012597	0.012961	0.007370	0.007723	0.012655	0.014249	0.019161	0.016586	0.008270	0.019388	0.105002	0.221688	0.250698	0.104092	0.173474
0.008517	0.008228	0.008928	0.009573	0.008882	0.008465	0.007934	0.008344	0.008838	0.009419	0.008750	0.011055	0.011295	0.013482	0.012334	0.014193	0.012802	0.014099	0.016762	0.014325	0.009744	0.011575	0.011885	0.006976	0.005520	0.006866	0.005027	0.003901	0.004164	0.005412	0.006658	0.008092	0.009928	0.012630	0.021006	0.024946	0.025239	0.017519	0.017760	0.020868	0.025336	0.024850	0.033756	0.028722	0.015186	0.027921	0.092132	0.181403	0.173474	0.073292
0.007218	0.007840	0.007877	0.009131	0.008864	0.008566	0.008818	0.009181	0.009500	0.009026	0.008748	0.009138	0.008701	0.009811	0.008628	0.007874	0.009391	0.007961	0.010605	0.008888	0.005849	0.006547	0.006996	0.004104	0.003544	0.003367	0.002722	0.002220	0.002237	0.002567	0.002755	0.003231	0.004234	0.005005	0.008681	0.010429	0.013635	0.010347	0.012105	0.016403	0.017901	0.020000	0.018480	0.023991	0.016287	0.011701	0.016872	0.054636	0.103027	0.114061
0.007392	0.007846	0.008227	0.008644	0.008754	0.008414	0.008113	0.008173	0.008419	0.008389	0.006949	0.007709	0.007413	0.008074	0.006580	0.006501	0.006649	0.006495	0.007988	0.007544	0.005096	0.005570	0.005387	0.003720	0.003257	0.003350	0.002907	0.002422	0.002519	0.002858	0.002753	0.003115	0.004265	0.004573	0.007645	0.009771	0.013231	0.011427	0.016104	0.024083	0.028322	0.030071	0.028675	0.029866	0.024203	0.031655	0.015213	0.026548	0.046536	0.073449
0.007371	0.007834	0.008299	0.009034	0.008805	0.008997	0.008508	0.008125	0.008158	0.008128	0.007350	0.007798	0.007812	0.008314	0.006386	0.006167	0.006252	0.005986	0.006723	0.006473	0.005032	0.005107	0.005290	0.003875	0.003547	0.003541	0.003373	0.002672	0.002779	0.003051	0.002705	0.003053	0.003929	0.004297	0.006390	0.009094	0.012762	0.011801	0.017819	0.027629	0.028691	0.031887	0.023842	0.027926	0.019609	0.031645	0.025933	0.020551	0.021993	0.036824
0.006623	0.006853	0.007284	0.008623	0.008767	0.009679	0.008589	0.007989	0.007439	0.007629	0.006313	0.006466	0.006269	0.006324	0.005486	0.004964	0.005025	0.004695	0.005056	0.005056	0.003709	0.003754	0.003569	0.002969	0.002946	0.002981	0.002862	0.002394	0.002658	0.002974	0.002429	0.002723	0.003853	0.003946	0.005271	0.007668	0.011362	0.010270	0.015606	0.024755	0.027916	0.032464	0.022938	0.027316	0.019357	0.030970	0.026081	0.029698	0.022103	0.022062
0.006937	0.007144	0.007954	0.009443	0.009444	0.009780	0.008542	0.008471	0.007715	0.007269	0.006776	0.007377	0.006962	0.006579	0.005990	0.005714	0.005237	0.005458	0.005408	0.005097	0.004124	0.004470	0.003810	0.003541	0.003667	0.004116	0.003943	0.003278	0.003672	0.004469	0.003556	0.003633	0.004802	0.004972	0.005779	0.008648	0.012651	0.013311	0.019154	0.026425	0.029532	0.042558	0.032142	0.034575	0.024301	0.032625	0.028828	0.037471	0.037355	0.024652
0.007471	0.007958	0.008733	0.010779	0.010596	0.011546	0.010026	0.009520	0.008786	0.007730	0.007410	0.007746	0.007111	0.006320	0.005501	0.005126	0.004719	0.004817	0.004592	0.004584	0.003867	0.003849	0.003324	0.003127	0.003156	0.003362	0.003140	0.002989	0.003570	0.004323	0.003588	0.003898	0.005260	0.005770	0.006298	0.009187	0.013164	0.013913	0.019813	0.025537	0.027228	0.041143	0.031579	0.039950	0.027071	0.033759	0.032195	0.040223	0.044066	0.037514
0.007510	0.007622	0.009065	0.011983	0.012912	0.014703	0.012849	0.011819	0.010223	0.008707	0.008217	0.007151	0.006479	0.006074	0.005190	0.004618	0.004638	0.004316	0.004345	0.004215	0.003314	0.003395	0.003097	0.002633	0.002375	0.002358	0.002354	0.002247	0.002375	0.002898	0.002918	0.003271	0.004343	0.005121	0.006253	0.008028	0.011758	0.011630	0.016367	0.021284	0.024581	0.033649	0.024203	0.036746	0.025026	0.033463	0.031005	0.042148	0.053766	0.043478
0.007219	0.007292	0.008708	0.010784	0.011415	0.013768	0.013968	0.014659	0.014763	0.011596	0.010620	0.008012	0.006859	0.006135	0.005015	0.004447	0.004726	0.004290	0.004269	0.004306	0.003264	0.003249	0.003172	0.002456	0.002208	0.002202	0.002111	0.002113	0.002223	0.002709	0.002782	0.003283	0.004396	0.005502	0.007112	0.008616	0.012884	0.012551	0.015605	0.021826	0.023843	0.029994	0.022817	0.035173	0.025543	0.036777	0.037771	0.049469	0.051599	0.045120
0.007679	0.007746	0.009198	0.010942	0.012314	0.015460	0.015836	0.016867	0.017184	0.012936	0.012071	0.009531	0.007458	0.006972	0.006160	0.005362	0.006398	0.005408	0.005459	0.005207	0.003970	0.004127	0.003748	0.002886	0.002764	0.002790	0.002472	0.002499	0.002695	0.003048	0.003147	0.003997	0.005981	0.007369	0.011007	0.012701	0.020538	0.018863	0.021525	0.029277	0.029215	0.035095	0.024041	0.041782	0.027800	0.046166	0.051478	0.062037	0.065907	0.051029
0.007523	0.007515	0.009284	0.010311	0.011945	0.014295	0.014622	0.017787	0.015728	0.013522	0.012588	0.009514	0.008393	0.007531	0.006523	0.006102	0.007453	0.006178	0.005769	0.005273	0.003848	0.004302	0.003710	0.002871	0.002818	0.002802	0.002491	0.002430	0.002672	0.002917	0.002921	0.003827	0.006185	0.007329	0.011685	0.014255	0.024441	0.019112	0.021665	0.030163	0.027762	0.031772	0.023057	0.038846	0.027665	0.044936	0.051413	0.065378	0.070775	0.054629
0.007891	0.007882	0.009140	0.010198	0.011378	0.013532	0.013545	0.015595	0.015123	0.015568	0.019542	0.013721	0.013190	0.011900	0.010311	0.009901	0.012825	0.009444	0.009603	0.008493	0.005375	0.006180	0.005577	0.004261	0.004187	0.004223	0.003593	0.003408	0.003790	0.004075	0.004012	0.005630	0.009804	0.010929	0.015784	0.020624	0.038147	0.029413	0.031563	0.047078	0.038357	0.044994	0.028167	0.047456	0.030941	0.053066	0.060152	0.076612	0.080547	0.064892
0.007936	0.007968	0.008971	0.009807	0.010059	0.011972	0.011384	0.014188	0.013112	0.014488	0.018975	0.013687	0.012407	0.012511	0.011625	0.012735	0.014071	0.012053	0.011324	0.009258	0.006528	0.006848	0.005566	0.005277	0.005625	0.005211	0.004738	0.004871	0.005336	0.005443	0.005267	0.007038	0.012078	0.012402	0.016359	0.023899	0.040221	0.034472	0.035049	0.048115	0.039533	0.039372	0.037249	0.051184	0.052061	0.075918	0.088485	0.104799	0.086693	0.082477
0.008928	0.008961	0.009841	0.010507	0.009882	0.009744	0.009556	0.011008	0.010869	0.012741	0.014716	0.017903	0.016840	0.018495	0.016130	0.023736	0.018547	0.027757	0.017447	0.014466	0.010539	0.011488	0.007536	0.009232	0.009589	0.008335	0.007773	0.008438	0.009946	0.009591	0.009051	0.012720	0.026126	0.026481	0.029009	0.045526	0.079627	0.096653	0.083385	0.122346	0.070609	0.055962	0.056828	0.040583	0.085859	0.073299	0.156808	0.136084	0.089538	0.099254
0.006493	0.006333	0.006389	0.006944	0.005795	0.005186	0.005033	0.005185	0.004862	0.005654	0.005873	0.008905	0.008936	0.009696	0.006940	0.014777	0.006030	0.012996	0.007881	0.007318	0.009934	0.009595	0.004659	0.012043	0.015588	0.013445	0.009669	0.015416	0.019116	0.017402	0.012097	0.014254	0.023484	0.023970	0.018517	0.029278	0.030082	0.058360	0.047381	0.039119	0.028051	0.022338	0.051433	0.015853	0.086786	0.032858	0.127887	0.101371	0.029530	0.068543
0.009007	0.009696	0.009858	0.010075	0.008799	0.007877	0.008941	0.009141	0.008761	0.010697	0.010538	0.015511	0.013804	0.012464	0.009233	0.012317	0.006341	0.010186	0.007594	0.005578	0.005613	0.004202	0.002424	0.004630	0.004789	0.003674	0.003819	0.004370	0.005729	0.006084	0.005691	0.007153	0.011979	0.016123	0.020238	0.027082	0.042758	0.089552	0.104558	0.149353	0.083513	0.058870	0.254059	0.064764	0.595714	0.130065	0.327981	0.133349	0.036803	0.075323
0.004549	0.004237	0.003896	0.004016	0.003291	0.003043	0.003216	0.003258	0.003369	0.003880	0.003984	0.006578	0.005919	0.006899	0.003953	0.009622	0.002685	0.005328	0.003365	0.003225	0.005116	0.004475	0.002191	0.006078	0.007094	0.008940	0.007436	0.012001	0.016587	0.016281	0.009850	0.012003	0.013894	0.015788	0.009756	0.015312	0.011828	0.024279	0.020023	0.016804	0.011915	0.008743	0.060224	0.008407	0.158955	0.014432	0.052301	0.041773	0.007609	0.021629
0.008772	0.008601	0.009862	0.008953	0.008918	0.008172	0.010115	0.010544	0.012872	0.014277	0.014722	0.015739	0.013587	0.011098	0.006518	0.007846	0.004694	0.003881	0.004117	0.003280	0.002759	0.002567	0.001793	0.002148	0.002317	0.002044	0.002114	0.002094	0.002483	0.002595	0.002612	0.003451	0.004676	0.006769	0.009263	0.011305	0.017584	0.025392	0.038473	0.072251	0.088388	0.115082	0.673851	0.234391	0.743112	0.091502	0.125641	0.053004	0.018360	0.033749
0.005596	0.005132	0.004990	0.005350	0.004749	0.004812	0.005427	0.006228	0.006363	0.006844	0.007741	0.010282	0.007274	0.008469	0.004112	0.007599	0.002629	0.004096	0.003137	0.003304	0.004245	0.004162	0.002323	0.004491	0.004969	0.007012	0.006183	0.007933	0.010742	0.010299	0.007191	0.010144	0.010888	0.015607	0.011532	0.015741	0.012684	0.024681	0.017963	0.015088	0.017281	0.018106	0.173500	0.020098	0.071353	0.014177	0.019158	0.023858	0.006633	0.015605
0.009992	0.009590	0.010758	0.011875	0.012612	0.013028	0.016435	0.020539	0.023306	0.024670	0.024774	0.019069	0.012895	0.012158	0.007364	0.006057	0.004643	0.003300	0.003611	0.003444	0.002613	0.002392	0.002254	0.001750	0.001702	0.001458	0.001504	0.001320	0.001399	0.001465	0.001630	0.002185	0.003530	0.006302	0.009117	0.011149	0.018163	0.020026	0.026254	0.045058	0.093221	0.134762	0.489787	0.147991	0.124603	0.037193	0.018882	0.023976	0.017246	0.024610
0.010989	0.010770	0.011844	0.013758	0.015270	0.016184	0.019186	0.023387	0.028538	0.027735	0.028638	0.026231	0.017954	0.019660	0.012281	0.008711	0.006943	0.004744	0.005372	0.005238	0.003930	0.003384	0.003288	0.002484	0.002343	0.001933	0.001883	0.001626	0.001747	0.001924	0.001920	0.002716	0.004134	0.007232	0.009006	0.012930	0.022043	0.024078	0.024722	0.038784	0.053521	0.064577	0.128833	0.075886	0.028174	0.036256	0.015247	0.021273	0.015865	0.019288
0.011476	0.011785	0.012599	0.015586	0.016750	0.017589	0.020997	0.023283	0.028105	0.024856	0.024542	0.024567	0.016660	0.016606	0.011081	0.008343	0.007128	0.004573	0.005453	0.005669	0.004033	0.003446	0.003675	0.002868	0.003023	0.002252	0.002204	0.002115	0.002227	0.002562	0.002432	0.002930	0.004361	0.006507	0.009877	0.012440	0.022403	0.022690	0.019983	0.029671	0.026933	0.025059	0.026234	0.019429	0.007370	0.012536	0.009074	0.017104	0.011468	0.015090
0.010436	0.009859	0.010680	0.012831	0.013215	0.013196	0.015557	0.017009	0.018755	0.018560	0.016294	0.019820	0.014237	0.016066	0.009605	0.009212	0.007114	0.005371	0.006013	0.006583	0.004704	0.003753	0.003332	0.002760	0.003088	0.002781	0.002407	0.002441	0.003143	0.003870	0.003414	0.004876	0.007694	0.011435	0.013306	0.017543	0.029905	0.031447	0.019227	0.023422	0.020290	0.016992	0.023445	0.016832	0.008028	0.012705	0.011221	0.024464	0.012806	0.018232
0.010475	0.010193	0.010804	0.013303	0.014047	0.013918	0.017360	0.018635	0.019324	0.017537	0.014505	0.015069	0.009822	0.009778	0.005837	0.005071	0.003603	0.002755	0.003130	0.003489	0.002630	0.001830	0.001946	0.001688	0.001554	0.001307	0.001225	0.001233	0.001348	0.001524	0.001466	0.001828	0.002778	0.004213	0.005876	0.007526	0.014498	0.014923	0.013398	0.025380	0.025021	0.018161	0.062434	0.011243	0.011994	0.008970	0.007219	0.015970	0.008881	0.013866
0.008720	0.007944	0.008111	0.009009	0.008130	0.007885	0.008820	0.010217	0.009478	0.009221	0.008087	0.011384	0.008816	0.008776	0.004860	0.010843	0.003851	0.005830	0.004689	0.005560	0.006796	0.005216	0.003225	0.005782	0.005955	0.006973	0.006137	0.006174	0.008869	0.010219	0.007148	0.007660	0.012384	0.017917	0.010952	0.017781	0.018924	0.039704	0.018060	0.019066	0.017778	0.011018	0.055573	0.008252	0.030275	0.007883	0.021202	0.027656	0.005954	0.016459
0.012659	0.012331	0.013276	0.015310	0.015682	0.015497	0.018201	0.019296	0.019664	0.018154	0.017816	0.022507	0.014592	0.012072	0.006824	0.008146	0.004192	0.004063	0.003674	0.004144	0.004451	0.002986	0.002330	0.002949	0.003137	0.002596	0.002357	0.002278	0.002713	0.002699	0.002357	0.002614	0.004507	0.005493	0.007349	0.010560	0.015260	0.028976	0.049869	0.086553	0.155235	0.126752	0.634097	0.064813	0.223393	0.017594	0.028056	0.035657	0.011221	0.030341
0.010116	0.009957	0.010422	0.012848	0.011844	0.011947	0.011226	0.012351	0.009737	0.009917	0.008146	0.013807	0.010612	0.012130	0.007043	0.018348	0.004769	0.007782	0.005510	0.006863	0.011661	0.006074	0.003583	0.009468	0.010212	0.008777	0.008264	0.009681	0.010196	0.009554	0.008196	0.008434	0.011380	0.013427	0.014622	0.023860	0.021208	0.047495	0.042448	0.040665	0.054294	0.029919	0.152219	0.016599	0.146917	0.012595	0.077461	0.060911	0.013095	0.062591
0.018111	0.018730	0.021081	0.027622	0.026152	0.026120	0.021368	0.022506	0.017652	0.015627	0.012662	0.016606	0.013772	0.013090	0.010173	0.009975	0.005829	0.005466	0.005954	0.007105	0.007281	0.003842	0.003098	0.003610	0.003116	0.002316	0.002282	0.002046	0.001851	0.002238	0.002230	0.002784	0.004506	0.006463	0.012300	0.021286	0.026950	0.047439	0.082737	0.125909	0.207680	0.102787	0.223023	0.053544	0.107743	0.023642	0.037370	0.056205	0.022813	0.070027
0.020303	0.022926	0.027887	0.041413	0.037161	0.040009	0.028923	0.028387	0.022274	0.019051	0.015368	0.021304	0.016221	0.017459	0.013046	0.015494	0.007785	0.009587	0.009346	0.010515	0.014221	0.006264	0.004077	0.005320	0.005660	0.003736	0.003086	0.003060	0.003543	0.004498	0.003889	0.004746	0.008428	0.010118	0.015448	0.027699	0.036305	0.056702	0.090795	0.124628	0.221551	0.086301	0.103968	0.041354	0.056197	0.020648	0.053965	0.074230	0.040683	0.142856
0.020318	0.024169	0.029900	0.038404	0.037983	0.038620	0.031618	0.026505	0.021996	0.020072	0.016268	0.018206	0.015450	0.017402	0.014087	0.011379	0.008759	0.007790	0.008705	0.010139	0.011766	0.005491	0.004316	0.004067	0.003937	0.002707	0.002417	0.002282	0.002192	0.002912	0.002717	0.004270	0.006325	0.008457	0.015486	0.029290	0.038199	0.049486	0.065966	0.084607	0.093454	0.051743	0.031167	0.033061	0.021523	0.019325	0.023948	0.042348	0.032817	0.078025
0.016917	0.018840	0.019734	0.025053	0.021673	0.023612	0.021526	0.021293	0.018279	0.018663	0.015841	0.016096	0.013338	0.015874	0.013580	0.010547	0.008687	0.006970	0.007165	0.007674	0.007580	0.004010	0.003836	0.003239	0.002961	0.002168	0.002159	0.002221	0.001710	0.001879	0.002095	0.003193	0.003481	0.005074	0.009770	0.018827	0.027224	0.033268	0.044109	0.067856	0.076037	0.056308	0.029822	0.044949	0.022329	0.026338	0.024137	0.033908	0.029244	0.048000
0.016292	0.016679	0.019252	0.021631	0.019429	0.019416	0.019762	0.019097	0.017558	0.017422	0.013150	0.014788	0.011699	0.013982	0.009086	0.008484	0.006569	0.006166	0.006155	0.006051	0.006888	0.003081	0.002327	0.002480	0.002390	0.001620	0.001432	0.001653	0.001491	0.001500	0.001807	0.002505	0.003134	0.005037	0.008112	0.013078	0.017316	0.020936	0.028820	0.043337	0.062237	0.049829	0.048757	0.029399	0.022386	0.015364	0.015017	0.022314	0.015261	0.032612
0.015666	0.015193	0.015405	0.018285	0.014695	0.015755	0.016469	0.017853	0.015908	0.016535	0.015805	0.017552	0.011257	0.013478	0.009803	0.007619	0.005740	0.005081	0.004907	0.004478	0.004459	0.002719	0.002153	0.002125	0.002117	0.001601	0.001363	0.001532	0.001487	0.001524	0.001694	0.002362	0.002884	0.004647	0.007147	0.008905	0.013653	0.017065	0.022999	0.035886	0.049942	0.040804	0.056104	0.041938	0.027241	0.018997	0.011965	0.018523	0.012441	0.020336
0.016488	0.014727	0.015725	0.016736	0.013781	0.013211	0.013646	0.015405	0.015960	0.016491	0.014094	0.019238	0.012661	0.013268	0.007397	0.008748	0.004700	0.005370	0.004984	0.004448	0.006063	0.003296	0.002221	0.002818	0.003070	0.002231	0.001821	0.002577	0.002571	0.002670	0.002995	0.004123	0.004868	0.007097	0.008961	0.011128	0.015143	0.021840	0.027830	0.036657	0.071402	0.047547	0.133341	0.029205	0.049014	0.013027	0.016538	0.019489	0.009113	0.018225
0.019594	0.016937	0.018271	0.018692	0.016882	0.016293	0.018320	0.020545	0.021829	0.024107	0.017461	0.022228	0.014328	0.014609	0.008870	0.007017	0.005421	0.004635	0.004811	0.003962	0.003486	0.002600	0.001949	0.002061	0.002000	0.001736	0.001396	0.001732	0.001772	0.001710	0.001751	0.002410	0.002764	0.003955	0.006522	0.007672	0.012710	0.012810	0.014791	0.018127	0.036357	0.019528	0.021715	0.013639	0.011787	0.011111	0.008869	0.012918	0.008198	0.010520
0.020965	0.017362	0.018548	0.021499	0.018840	0.019831	0.022569	0.023209	0.022735	0.023724	0.024798	0.028403	0.015291	0.017982	0.011691	0.009641	0.006687	0.006141	0.005211	0.004402	0.004113	0.003086	0.002379	0.002298	0.002309	0.002217	0.001766	0.002051	0.002195	0.002316	0.002314	0.002838	0.003491	0.004702	0.007202	0.008388	0.014547	0.014982	0.015186	0.016453	0.022620	0.018460	0.015109	0.011158	0.008363	0.011185	0.008275	0.015172	0.007870	0.009308
0.016218	0.011554	0.012265	0.012320	0.009575	0.009064	0.009809	0.010223	0.010833	0.010290	0.007712	0.010840	0.005799	0.006249	0.003887	0.005439	0.002670	0.003664	0.003014	0.002583	0.003316	0.002597	0.001751	0.002416	0.002681	0.002906	0.002442	0.002959	0.003259	0.002986	0.002914	0.003119	0.003474	0.004430	0.005734	0.006029	0.007503	0.010264	0.010084	0.006754	0.010354	0.006829	0.009989	0.003140	0.005451	0.002617	0.004758	0.006399	0.002636	0.004670
0.015710	0.015110	0.016316	0.019215	0.016869	0.017357	0.020726	0.019079	0.022921	0.022707	0.020470	0.021466	0.010612	0.010755	0.006597	0.006000	0.004910	0.004337	0.003874	0.003447	0.003170	0.002542	0.002053	0.002128	0.002023	0.001816	0.001681	0.001889	0.001879	0.002166	0.002079	0.002360	0.002661	0.003690	0.005649	0.006893	0.010789	0.011071	0.010957	0.011491	0.013170	0.009448	0.005078	0.004228	0.002639	0.003368	0.003444	0.005980	0.004270	0.005517
0.011216	0.010374	0.010903	0.012905	0.010870	0.010955	0.011935	0.012451	0.015323	0.017625	0.016234	0.022071	0.012482	0.014188	0.007677	0.011205	0.006023	0.008709	0.005721	0.005467	0.007365	0.006728	0.003739	0.005201	0.005638	0.004934	0.004718	0.005284	0.006353	0.008341	0.006952	0.007511	0.008595	0.011030	0.013717	0.017205	0.021205	0.029490	0.026853	0.021567	0.023697	0.019676	0.016560	0.011705	0.012200	0.010312	0.014857	0.022309	0.011772	0.018509
0.012006	0.012263	0.014293	0.015739	0.015549	0.014650	0.018565	0.018224	0.023579	0.026227	0.019934	0.024385	0.012367	0.013308	0.007320	0.008316	0.006063	0.005834	0.004726	0.003843	0.003042	0.003001	0.002061	0.002253	0.002031	0.001872	0.001836	0.002029	0.002082	0.002706	0.002690	0.002806	0.003483	0.005125	0.007083	0.008738	0.011681	0.011933	0.011744	0.012313	0.011485	0.009109	0.005183	0.005342	0.003611	0.004255	0.004619	0.008974	0.006334	0.011381
0.010116	0.009132	0.010901	0.011452	0.010502	0.010685	0.012185	0.013304	0.015428	0.014627	0.010421	0.014184	0.006904	0.007476	0.004130	0.004929	0.002926	0.002990	0.002637	0.002272	0.001988	0.001612	0.001237	0.001717	0.001560	0.001436	0.001548	0.001812	0.001789	0.001943	0.001921	0.001960	0.002335	0.003618	0.004398	0.005274	0.006818	0.008013	0.008663	0.006548	0.007622	0.004771	0.004010	0.002058	0.001906	0.001651	0.002349	0.004216	0.002267	0.006114
0.003463	0.002787	0.002710	0.003079	0.002396	0.002207	0.002196	0.002243	0.002420	0.002656	0.002045	0.003717	0.002398	0.002867	0.001449	0.003567	0.001157	0.002610	0.001693	0.001784	0.003297	0.003278	0.001268	0.003764	0.004982	0.004505	0.004289	0.006891	0.007654	0.008122	0.007447	0.007020	0.007081	0.008447	0.006343	0.006749	0.005778	0.011376	0.009257	0.003907	0.004802	0.003031	0.008180	0.001305	0.004388	0.000933	0.003961	0.005873	0.001556	0.006587
0.007135	0.006415	0.006763	0.007995	0.007071	0.006565	0.007414	0.008399	0.010550	0.011734	0.008670	0.017063	0.009369	0.011667	0.005805	0.009664	0.004692	0.006476	0.005360	0.004994	0.007720	0.006366	0.002718	0.005023	0.005021	0.003969	0.003853	0.004482	0.004325	0.005877	0.005298	0.005177	0.006213	0.009497	0.009882	0.011817	0.014295	0.017238	0.017583	0.012121	0.015428	0.010696	0.011422	0.006950	0.007643	0.005565	0.013069	0.028100	0.014264	0.045363
0.008136	0.007524	0.008482	0.009246	0.008308	0.007592	0.007695	0.008741	0.009743	0.011763	0.009107	0.013847	0.009304	0.010207	0.006211	0.007159	0.003898	0.003798	0.003986	0.003567	0.003480	0.002821	0.001808	0.002676	0.002126	0.001933	0.002018	0.002105	0.001878	0.002312	0.002451	0.002598	0.003364	0.004976	0.005679	0.006805	0.008856	0.008719	0.009871	0.008325	0.009759	0.006492	0.005282	0.002943	0.003248	0.002206	0.004129	0.008056	0.005323	0.018157
0.005557	0.005102	0.005571	0.005741	0.005251	0.004655	0.004945	0.005066	0.005647	0.006704	0.005822	0.011243	0.006972	0.008035	0.004694	0.007219	0.002982	0.003301	0.002797	0.002561	0.003127	0.002470	0.001645	0.003472	0.003124	0.002804	0.003197	0.003979	0.004032	0.004558	0.004791	0.004787	0.006100	0.009242	0.008261	0.009418	0.012402	0.020228	0.030102	0.018435	0.022577	0.012094	0.013507	0.003036	0.004683	0.001998	0.004384	0.005890	0.002750	0.009194
0.002458	0.002009	0.001802	0.002094	0.001740	0.001594	0.001572	0.001664	0.001686	0.001932	0.001837	0.003300	0.002651	0.003704	0.001991	0.005043	0.001631	0.003326	0.002631	0.002428	0.005526	0.005141	0.001734	0.004916	0.006369	0.005472	0.005000	0.007664	0.008893	0.009481	0.007805	0.008560	0.009609	0.011946	0.007916	0.008163	0.007555	0.016109	0.017231	0.006409	0.007244	0.004747	0.010380	0.001793	0.005505	0.001246	0.006909	0.009974	0.002652	0.011634
0.005875	0.005353	0.005538	0.006364	0.006314	0.005580	0.005621	0.006159	0.006193	0.006944	0.006672	0.010014	0.008015	0.010820	0.006918	0.008720	0.005209	0.005609	0.005791	0.005260	0.006893	0.005741	0.003581	0.005137	0.004382	0.003453	0.003561	0.003987	0.003664	0.004598	0.004270	0.004977	0.006397	0.009171	0.008886	0.010005	0.013059	0.013416	0.014561	0.011916	0.013652	0.011836	0.009466	0.006406	0.005938	0.004453	0.009159	0.015893	0.010576	0.026999
0.006720	0.006194	0.006626	0.007503	0.006751	0.006143	0.005830	0.006776	0.007244	0.008215	0.008703	0.011882	0.008989	0.011054	0.007590	0.007893	0.005215	0.004882	0.004973	0.004671	0.005076	0.003600	0.002582	0.003426	0.002622	0.002141	0.002425	0.002655	0.002295	0.002760	0.002940	0.003470	0.004442	0.006152	0.007759	0.009549	0.014821	0.013606	0.018533	0.013854	0.014509	0.010152	0.006899	0.004705	0.004448	0.003403	0.005345	0.006336	0.004850	0.010470
0.004961	0.004375	0.004062	0.004537	0.004009	0.003900	0.003648	0.004408	0.004164	0.004925	0.006306	0.009089	0.008137	0.011329	0.008273	0.011162	0.005041	0.006359	0.005430	0.005309	0.008039	0.006179	0.003363	0.006420	0.006300	0.004698	0.005058	0.006613	0.006658	0.007770	0.007573	0.009076	0.011934	0.014783	0.017115	0.020485	0.031479	0.039810	0.060711	0.027949	0.027708	0.013693	0.012974	0.004834	0.006649	0.003483	0.008178	0.007420	0.003989	0.009580
0.004977	0.004274	0.004236	0.004836	0.004212	0.004059	0.003922	0.004443	0.004487	0.004678	0.005303	0.007696	0.006664	0.009017	0.005946	0.008495	0.004767	0.006889	0.007433	0.007511	0.013015	0.008902	0.004043	0.006685	0.007472	0.005077	0.004711	0.006136	0.006856	0.008432	0.007381	0.010223	0.013028	0.019024	0.018932	0.021535	0.027872	0.030417	0.035587	0.022898	0.022282	0.013254	0.012642	0.006340	0.007637	0.004447	0.010484	0.012633	0.006744	0.016508
0.006187	0.005945	0.005602	0.006520	0.005732	0.005512	0.004777	0.005738	0.005342	0.006233	0.007348	0.008718	0.006790	0.009043	0.007479	0.008036	0.006368	0.006398	0.007327	0.007321	0.008280	0.005195	0.004123	0.004917	0.003783	0.002766	0.003038	0.003496	0.003136	0.003522	0.003685	0.004860	0.005699	0.008530	0.011907	0.014155	0.022343	0.016812	0.017037	0.017017	0.013497	0.010663	0.007503	0.007382	0.006005	0.005306	0.007480	0.009312	0.008783	0.014590
0.006487	0.006125	0.006258	0.006859	0.006591	0.006154	0.005603	0.006357	0.006422	0.007575	0.008408	0.010560	0.008404	0.011182	0.008507	0.009142	0.007550	0.007301	0.007911	0.007680	0.008373	0.005028	0.004008	0.004942	0.003812	0.002617	0.002993	0.003369	0.003354	0.003703	0.004034	0.005428	0.006833	0.010336	0.017643	0.021784	0.036629	0.030522	0.034365	0.026575	0.020052	0.012311	0.007798	0.006580	0.005650	0.005080	0.007310	0.007796	0.006532	0.010064
0.005647	0.004789	0.004945	0.005714	0.005325	0.005532	0.005197	0.005982	0.005736	0.006997	0.007832	0.009049	0.007642	0.011148	0.007833	0.008432	0.006697	0.006945	0.006772	0.006948	0.008435	0.004789	0.003998	0.004824	0.004505	0.003016	0.002943	0.003790	0.004331	0.004458	0.004800	0.007438	0.011113	0.013970	0.025739	0.032714	0.047497	0.037780	0.042967	0.032178	0.022025	0.013913	0.008738	0.006660	0.006334	0.004805	0.007958	0.009156	0.006539	0.010658
0.006197	0.005462	0.005758	0.006648	0.005953	0.006315	0.006414	0.006999	0.006811	0.008739	0.009380	0.011601	0.009213	0.013244	0.009253	0.010585	0.007911	0.008824	0.009154	0.009392	0.013379	0.006515	0.004962	0.005789	0.006142	0.004401	0.003919	0.004641	0.006078	0.005731	0.005655	0.008599	0.012426	0.014560	0.026089	0.034439	0.052225	0.043083	0.041095	0.042007	0.030040	0.024502	0.014078	0.012932	0.009427	0.007963	0.011606	0.013525	0.011024	0.017774
0.006116	0.005390	0.005467	0.006581	0.005889	0.006394	0.006644	0.008271	0.007617	0.009913	0.011360	0.012430	0.009082	0.011879	0.008206	0.007951	0.007395	0.007602	0.008390	0.008552	0.010970	0.005456	0.004843	0.006184	0.005908	0.003985	0.003313	0.004380	0.005072	0.004863	0.005106	0.007185	0.012408	0.014396	0.027220	0.041579	0.058196	0.045537	0.048694	0.054507	0.033031	0.029899	0.016691	0.020889	0.011605	0.013768	0.013245	0.015358	0.012721	0.019443
0.005066	0.004262	0.004484	0.005033	0.004389	0.004323	0.004732	0.005316	0.005684	0.007586	0.008421	0.011810	0.010069	0.012949	0.007726	0.011518	0.006884	0.010989	0.009860	0.010226	0.022967	0.008071	0.004471	0.010202	0.010827	0.006270	0.005136	0.008460	0.010410	0.012386	0.009614	0.012389	0.021782	0.027552	0.034839	0.062313	0.067225	0.090451	0.087657	0.082941	0.040221	0.032270	0.022400	0.015598	0.013330	0.009176	0.013997	0.013742	0.007348	0.015774
0.007492	0.006315	0.007298	0.007103	0.006005	0.005567	0.006026	0.006566	0.007270	0.010712	0.011585	0.016244	0.015731	0.012751	0.007907	0.010675	0.006742	0.009633	0.009324	0.009496	0.018251	0.007336	0.004385	0.012247	0.011303	0.005584	0.005801	0.010113	0.010382	0.010716	0.012529	0.013826	0.031712	0.043248	0.049431	0.078270	0.097482	0.139316	0.135389	0.147367	0.090991	0.101289	0.062878	0.043728	0.025488	0.023374	0.024545	0.034335	0.015939	0.046139
0.002782	0.002190	0.002294	0.002294	0.001852	0.001773	0.001688	0.001684	0.001771	0.002244	0.002065	0.003249	0.003171	0.003629	0.002201	0.004464	0.001998	0.004124	0.002874	0.003818	0.008780	0.003692	0.001810	0.006858	0.006934	0.005335	0.005328	0.010314	0.011827	0.010311	0.008727	0.010946	0.019242	0.020745	0.016778	0.033515	0.028973	0.069404	0.067037	0.064277	0.057494	0.060688	0.063053	0.016255	0.029551	0.006167	0.019542	0.028224	0.006371	0.035989
0.005322	0.004158	0.005262	0.004429	0.003771	0.003253	0.003365	0.003341	0.003875	0.005112	0.004720	0.008153	0.007786	0.006643	0.005057	0.007813	0.004532	0.008450	0.006993	0.006825	0.018446	0.005734	0.002646	0.008880	0.007455	0.004674	0.006260	0.009834	0.012074	0.010667	0.015268	0.016684	0.038679	0.035070	0.040374	0.065965	0.069570	0.152803	0.183609	0.243053	0.196263	0.311372	0.249631	0.058977	0.079313	0.011848	0.067255	0.094771	0.026805	0.144523
0.002398	0.001861	0.001899	0.001963	0.001567	0.001446	0.001402	0.001197	0.001178	0.001359	0.001177	0.002222	0.002078	0.002422	0.001910	0.004459	0.001733	0.003572	0.002278	0.002829	0.005406	0.002815	0.001395	0.003704	0.003591	0.003634	0.004785	0.006913	0.007976	0.007257	0.008782	0.008796	0.009387	0.012052	0.010956	0.017312	0.011704	0.032511	0.030999	0.036488	0.049277	0.111658	0.183033	0.054105	0.212795	0.010732	0.159177	0.199927	0.024114	0.159875
0.004801	0.003370	0.003973	0.003485	0.002963	0.002619	0.002882	0.002665	0.002773	0.003327	0.002947	0.005465	0.005233	0.005128	0.006165	0.007992	0.006249	0.005234	0.005280	0.004352	0.004865	0.002693	0.002494	0.002955	0.002084	0.002196	0.002941	0.002596	0.002767	0.003211	0.004751	0.004709	0.006913	0.008114	0.012050	0.017318	0.016384	0.032025	0.047478	0.098629	0.107557	0.227525	0.290741	0.246574	0.501080	0.098199	0.447840	0.434701	0.081757	0.205715
0.003641	0.002546	0.002781	0.002792	0.002163	0.002007	0.002181	0.001980	0.001987	0.002168	0.001869	0.003214	0.003171	0.003848	0.003961	0.005219	0.003662	0.003089	0.002767	0.002753	0.002198	0.001502	0.001424	0.001527	0.001192	0.001414	0.001827	0.001581	0.001848	0.002229	0.002664	0.003119	0.004080	0.006014	0.007306	0.011418	0.008913	0.013893	0.016013	0.021232	0.025087	0.053341	0.150842	0.177493	0.626516	0.259881	0.676387	0.642574	0.101527	0.183511
0.007573	0.005651	0.006768	0.007014	0.006131	0.005973	0.007100	0.006913	0.006900	0.007431	0.006141	0.008158	0.007772	0.008900	0.010234	0.009597	0.008790	0.005350	0.004877	0.003591	0.002519	0.001948	0.002151	0.001659	0.001305	0.001416	0.001809	0.001565	0.001796	0.002077	0.002292	0.002675	0.004088	0.005345	0.008434	0.011348	0.011396	0.012453	0.013061	0.014243	0.018376	0.025222	0.116127	0.223871	0.793570	0.816149	0.768229	0.652574	0.183903	0.199378
0.013025	0.012094	0.014686	0.017032	0.013511	0.014980	0.015994	0.015816	0.013138	0.013186	0.011686	0.013165	0.012525	0.013964	0.015193	0.009320	0.008272	0.004756	0.004202	0.003477	0.002038	0.001957	0.002373	0.001464	0.001205	0.001283	0.001498	0.001268	0.001530	0.001876	0.001909	0.002098	0.003164	0.004751	0.006733	0.009063	0.013201	0.012566	0.012871	0.014828	0.019970	0.016169	0.041527	0.156974	0.401717	0.875889	0.602791	0.683088	0.464871	0.169725
0.015141	0.014559	0.019292	0.020583	0.021777	0.022801	0.028617	0.024989	0.025270	0.020943	0.013910	0.014828	0.012645	0.011933	0.008411	0.006561	0.006114	0.003661	0.003275	0.003079	0.001837	0.001546	0.001624	0.001133	0.000978	0.000926	0.000990	0.000901	0.001089	0.001248	0.001258	0.001536	0.002717	0.003647	0.005619	0.006172	0.010241	0.008302	0.009423	0.012311	0.018214	0.021918	0.032756	0.094429	0.154524	0.386401	0.105128	0.097547	0.036996	0.024937
0.010752	0.008407	0.009935	0.010048	0.008512	0.008518	0.008771	0.009140	0.008795	0.007836	0.005264	0.007678	0.006150	0.005736	0.003476	0.004506	0.002530	0.002504	0.001887	0.001992	0.001570	0.001155	0.001078	0.001137	0.000980	0.000979	0.001276	0.001254	0.001570	0.002081	0.001852	0.002327	0.004186	0.004720	0.005452	0.006144	0.008841	0.009107	0.008034	0.006998	0.010713	0.012615	0.031995	0.028677	0.235944	0.055518	0.253967	0.206273	0.011432	0.024487
0.018405	0.016106	0.019399	0.022494	0.022231	0.024520	0.025892	0.024350	0.026261	0.020714	0.014728	0.015633	0.011919	0.011077	0.007472	0.007804	0.006081	0.004270	0.003577	0.003729	0.002663	0.002258	0.002125	0.001814	0.001518	0.001445	0.001661	0.001551	0.001894	0.002508	0.002087	0.002802	0.006239	0.007318	0.008728	0.013010	0.024055	0.024271	0.029783	0.045245	0.072156	0.080716	0.085344	0.050138	0.047316	0.008094	0.046829	0.066250	0.009245	0.015481
0.013124	0.010552	0.011932	0.013124	0.010856	0.010486	0.010525	0.011039	0.011966	0.012055	0.009066	0.014560	0.011855	0.012130	0.007819	0.012603	0.007616	0.008244	0.005959	0.005956	0.006073	0.004929	0.004307	0.004131	0.003882	0.003661	0.004247	0.003344	0.004895	0.007243	0.004893	0.006880	0.017018	0.016825	0.017283	0.031994	0.062228	0.063387	0.064516	0.086597	0.111641	0.120068	0.284180	0.075657	0.295936	0.044848	0.520497	0.486740	0.073315	0.182031
0.014942	0.013633	0.016215	0.017911	0.016570	0.016102	0.017295	0.016404	0.020685	0.018292	0.012602	0.016601	0.012303	0.011040	0.006380	0.009146	0.006313	0.006448	0.004479	0.004216	0.003029	0.002870	0.002623	0.001883	0.001537	0.001676	0.001692	0.001298	0.001582	0.002330	0.001854	0.002378	0.005684	0.008495	0.009380	0.015621	0.031782	0.039848	0.038773	0.072365	0.091904	0.075998	0.077904	0.007781	0.011135	0.001503	0.012063	0.049618	0.009624	0.046174
0.010094	0.008411	0.009872	0.010410	0.009497	0.008857	0.010862	0.010147	0.013791	0.012458	0.007630	0.011301	0.007024	0.006392	0.003396	0.005044	0.002352	0.002994	0.001800	0.001792	0.001638	0.001230	0.001040	0.001452	0.001137	0.000992	0.001034	0.001096	0.001166	0.001330	0.001378	0.001783	0.003026	0.004229	0.004410	0.005727	0.007630	0.012207	0.010597	0.014954	0.018351	0.014118	0.020611	0.003672	0.014239	0.001308	0.010695	0.024970	0.003520	0.009039
0.003273	0.002406	0.002223	0.002480	0.001864	0.001713	0.001794	0.001685	0.001904	0.002046	0.001548	0.003273	0.002117	0.002458	0.001360	0.003582	0.000955	0.002079	0.001132	0.001275	0.002240	0.001573	0.000833	0.002139	0.002573	0.002318	0.002258	0.003707	0.004530	0.004690	0.003860	0.005555	0.007392	0.008574	0.005170	0.007873	0.007991	0.023757	0.011230	0.010252	0.010732	0.017503	0.166296	0.011411	0.323817	0.024247	0.489482	0.447525	0.031976	0.122196
0.008841	0.007090	0.006659	0.007337	0.005708	0.004658	0.005282	0.004866	0.006432	0.007956	0.006591	0.017884	0.010552	0.009388	0.005188	0.011508	0.003512	0.009203	0.003983	0.004600	0.007434	0.004855	0.002140	0.003445	0.003976	0.003629	0.002762	0.003445	0.004974	0.005207	0.004098	0.005029	0.010208	0.010817	0.010238	0.018614	0.028961	0.062346	0.055487	0.067594	0.109769	0.104792	0.457807	0.020716	0.157819	0.008595	0.202441	0.391583	0.144535	0.561873
0.008301	0.006598	0.006003	0.006205	0.004632	0.004476	0.004565	0.005245	0.006594	0.007821	0.007644	0.014891	0.007616	0.007996	0.004685	0.006213	0.002714	0.003471	0.002223	0.002707	0.002583	0.001791	0.001530	0.001837	0.001692	0.001556	0.001354	0.001452	0.001710	0.002285	0.001793	0.002373	0.003272	0.004565	0.005323	0.008956	0.012142	0.022598	0.015260	0.021291	0.022741	0.013603	0.022564	0.002017	0.002954	0.000981	0.002059	0.011547	0.007926	0.103121
0.002749	0.002028	0.001817	0.001811	0.001322	0.001150	0.001139	0.001118	0.001225	0.001415	0.001276	0.002695	0.001920	0.002351	0.001207	0.002648	0.000728	0.001222	0.000732	0.000873	0.001196	0.000957	0.000612	0.001575	0.001764	0.001652	0.001704	0.002862	0.003122	0.003095	0.002800	0.003237	0.003147	0.004439	0.003026	0.003521	0.002679	0.005700	0.004238	0.003219	0.003370	0.003622	0.012454	0.001069	0.014558	0.000927	0.011701	0.033284	0.002488	0.028084
0.003641	0.002713	0.002418	0.002598	0.001890	0.001714	0.001734	0.001754	0.001951	0.002498	0.002271	0.008825	0.004371	0.006106	0.003370	0.007939	0.001954	0.004861	0.002222	0.002669	0.003872	0.002952	0.001553	0.003205	0.004316	0.003577	0.002728	0.005025	0.005558	0.004892	0.004109	0.005440	0.005999	0.009967	0.006797	0.010000	0.009158	0.028014	0.024744	0.044515	0.080490	0.137239	0.452027	0.054185	0.305203	0.019859	0.212603	0.440708	0.109451	0.471817
0.010940	0.008562	0.008872	0.008889	0.006983	0.005937	0.006384	0.006744	0.007841	0.010559	0.010136	0.025365	0.014926	0.015599	0.007944	0.010496	0.004441	0.006198	0.004570	0.006735	0.006410	0.003848	0.003033	0.002880	0.002740	0.001853	0.001390	0.001493	0.001656	0.001849	0.001783	0.002679	0.004128	0.006487	0.008743	0.017813	0.024464	0.039778	0.045862	0.057359	0.118743	0.124574	0.257884	0.014373	0.012377	0.002261	0.007763	0.051776	0.053272	0.457819
0.008510	0.007051	0.007597	0.006896	0.005356	0.004434	0.004523	0.004962	0.005629	0.007362	0.006705	0.016763	0.009115	0.010701	0.005661	0.011533	0.002901	0.004660	0.003369	0.003907	0.005038	0.003654	0.002080	0.003798	0.004270	0.003364	0.002531	0.003076	0.003197	0.003862	0.003382	0.003992	0.006701	0.010687	0.009549	0.014138	0.014076	0.030942	0.022030	0.012074	0.013205	0.007891	0.011476	0.001642	0.002553	0.000752	0.001755	0.003219	0.002166	0.032390
0.002573	0.001959	0.001845	0.001903	0.001437	0.001267	0.001244	0.001284	0.001353	0.001622	0.001407	0.003466	0.002032	0.002975	0.001475	0.004002	0.001223	0.002559	0.002131	0.002372	0.003222	0.003261	0.001430	0.003391	0.003889	0.003645	0.002772	0.003968	0.004431	0.004794	0.003814	0.004380	0.005403	0.007601	0.005597	0.007734	0.004945	0.009411	0.008229	0.006690	0.008581	0.012331	0.057258	0.006149	0.044707	0.002613	0.011207	0.025777	0.003605	0.039310
0.007592	0.006818	0.007091	0.008154	0.007050	0.006357	0.006939	0.006958	0.007315	0.008285	0.008323	0.018594	0.010137	0.015347	0.010541	0.011743	0.006738	0.007538	0.008439	0.009711	0.007140	0.004980	0.004943	0.003750	0.003358	0.002577	0.002114	0.002066	0.002031	0.002227	0.002126	0.003083	0.004416	0.005902	0.008236	0.016344	0.022171	0.026117	0.040616	0.076630	0.132991	0.167372	0.314901	0.093427	0.079288	0.019890	0.041364	0.119973	0.073434	0.345890
0.010986	0.010335	0.011028	0.011657	0.011179	0.010278	0.011248	0.011327	0.012636	0.015426	0.011929	0.020793	0.012298	0.016449	0.011278	0.013813	0.009673	0.009618	0.011695	0.012818	0.009166	0.005752	0.004722	0.004247	0.003417	0.002585	0.002305	0.002199	0.002245	0.002830	0.002597	0.003891	0.006502	0.008187	0.011242	0.020403	0.028329	0.035831	0.041923	0.037086	0.035861	0.023059	0.020887	0.006619	0.005070	0.004405	0.011318	0.019057	0.017204	0.096773
0.008094	0.007248	0.007261	0.007735	0.006753	0.006433	0.006570	0.006991	0.007775	0.009112	0.007109	0.012907	0.009059	0.012157	0.007680	0.013631	0.008205	0.011035	0.011912	0.013687	0.014607	0.012041	0.006632	0.007459	0.007274	0.006655	0.005825	0.005762	0.006529	0.008433	0.006836	0.009200	0.012879	0.016719	0.016120	0.020514	0.021645	0.029282	0.028034	0.017397	0.014069	0.009849	0.011263	0.003473	0.003881	0.002422	0.005743	0.008097	0.004424	0.012836
0.008320	0.007592	0.007829	0.008684	0.007784	0.007179	0.007764	0.008228	0.008919	0.009517	0.008481	0.012863	0.008312	0.012014	0.009080	0.012948	0.012143	0.013922	0.017725	0.019748	0.014442	0.013348	0.009406	0.006892	0.007035	0.007522	0.006010	0.004793	0.005617	0.007946	0.006097	0.008460	0.012704	0.016226	0.020884	0.026762	0.033738	0.038388	0.034377	0.034645	0.030898	0.029868	0.032218	0.015534	0.007734	0.007376	0.013059	0.025654	0.014297	0.029350
0.004863	0.003994	0.004001	0.004534	0.003463	0.003249	0.003355	0.003530	0.003786	0.004332	0.004069	0.007010	0.004620	0.007200	0.004983	0.010400	0.006333	0.012221	0.011113	0.010580	0.013758	0.012024	0.005326	0.005783	0.006359	0.007251	0.006463	0.005586	0.005876	0.009497	0.007275	0.007094	0.011034	0.014151	0.014162	0.017970	0.017406	0.026384	0.024710	0.020423	0.032528	0.029820	0.137801	0.037197	0.037747	0.010830	0.021378	0.027641	0.011142	0.029352
0.006675	0.006615	0.006591	0.008276	0.006565	0.006564	0.006599	0.008035	0.007891	0.009401	0.012157	0.015526	0.009663	0.015172	0.013825	0.015768	0.016889	0.017371	0.020501	0.018912	0.011283	0.011956	0.011715	0.006850	0.005842	0.008094	0.006500	0.004983	0.005339	0.009105	0.007034	0.006956	0.012494	0.021647	0.029273	0.033547	0.050171	0.052226	0.048535	0.075252	0.107359	0.186592	0.308782	0.424549	0.104058	0.166359	0.050352	0.100280	0.091331	0.109757
0.006524	0.005694	0.006182	0.006902	0.005712	0.005495	0.006054	0.006618	0.007322	0.007900	0.009505	0.014911	0.011531	0.018565	0.019697	0.022760	0.027002	0.022408	0.025283	0.018864	0.013552	0.011142	0.011192	0.006691	0.005948	0.006446	0.007080	0.004564	0.005511	0.009362	0.007327	0.007334	0.015696	0.022828	0.029655	0.039651	0.069097	0.056389	0.056583	0.099498	0.145306	0.211138	0.446878	0.594254	0.461507	0.604737	0.202908	0.282160	0.123881	0.169855
0.002810	0.002199	0.002070	0.002320	0.001785	0.001711	0.001776	0.001854	0.001913	0.002346	0.002553	0.004789	0.004271	0.008486	0.007577	0.019079	0.010887	0.019292	0.012982	0.009018	0.011179	0.010956	0.005865	0.010225	0.009019	0.012148	0.013456	0.009619	0.013534	0.021272	0.017672	0.013695	0.022552	0.034485	0.023131	0.033134	0.038588	0.062934	0.053921	0.066254	0.097489	0.111089	0.562953	0.433568	0.729036	0.517155	0.278977	0.218073	0.039236	0.103113
0.004860	0.003485	0.003522	0.003590	0.002757	0.002535	0.002941	0.003040	0.003624	0.004474	0.005480	0.010732	0.012592	0.019071	0.020311	0.024007	0.018785	0.021468	0.017921	0.011730	0.013721	0.010376	0.007487	0.009306	0.008950	0.008036	0.009839	0.006592	0.010046	0.015434	0.016744	0.014716	0.027645	0.041880	0.040744	0.072285	0.084606	0.117019	0.139701	0.186507	0.256584	0.219738	0.353065	0.224094	0.714039	0.697381	0.662989	0.622677	0.152259	0.260718
0.004024	0.003089	0.002999	0.002927	0.002181	0.002067	0.002225	0.002394	0.002621	0.003240	0.003736	0.007635	0.008548	0.015258	0.013023	0.023040	0.009926	0.018491	0.010794	0.008052	0.011900	0.011176	0.006002	0.011517	0.010138	0.012593	0.016234	0.012303	0.016016	0.027757	0.030388	0.021255	0.034858	0.067695	0.048178	0.077326	0.068766	0.133463	0.154457	0.161537	0.265793	0.161646	0.278443	0.114185	0.689403	0.540639	0.757162	0.674492	0.156353	0.323840
0.006539	0.005028	0.005599	0.005566	0.004354	0.004384	0.005052	0.005771	0.007059	0.008418	0.010827	0.019792	0.024383	0.024459	0.019773	0.024204	0.012310	0.017689	0.015194	0.012712	0.025781	0.018629	0.008875	0.013171	0.016034	0.015008	0.014943	0.012387	0.020556	0.035095	0.037601	0.043340	0.073679	0.149503	0.156925	0.245506	0.163097	0.262437	0.286494	0.252111	0.285998	0.183086	0.145987	0.064614	0.225482	0.204678	0.494651	0.680596	0.281928	0.462339
0.006621	0.005666	0.006319	0.006406	0.004953	0.004861	0.005946	0.006434	0.007867	0.009652	0.012101	0.019296	0.021056	0.028487	0.016046	0.020400	0.010790	0.013590	0.011618	0.009953	0.013006	0.010463	0.006037	0.007627	0.007677	0.008413	0.007833	0.008008	0.011124	0.013098	0.016973	0.027609	0.039404	0.073944	0.133706	0.172224	0.149582	0.212343	0.307608	0.253210	0.366680	0.162397	0.164432	0.057045	0.220054	0.147217	0.639886	0.817373	0.758328	0.817356
0.011180	0.010743	0.014370	0.015772	0.014315	0.013700	0.017187	0.016709	0.020735	0.020223	0.023817	0.029057	0.025571	0.025193	0.015004	0.015422	0.012162	0.011796	0.014142	0.011763	0.014598	0.010994	0.006851	0.008057	0.008200	0.006821	0.006221	0.007131	0.008051	0.011334	0.017892	0.031724	0.047415	0.070566	0.143084	0.175690	0.162130	0.229513	0.212714	0.159697	0.174757	0.094399	0.083431	0.071243	0.100605	0.138891	0.437996	0.617294	0.798226	0.654499
0.013508	0.014116	0.017547	0.020669	0.018412	0.018456	0.020365	0.021032	0.021556	0.020949	0.023357	0.033420	0.027088	0.031645	0.018011	0.020311	0.013948	0.014684	0.014242	0.012747	0.014031	0.009334	0.006874	0.009126	0.008092	0.006849	0.007775	0.010097	0.009842	0.013165	0.025246	0.042658	0.044009	0.071673	0.145666	0.167251	0.189872	0.225085	0.245192	0.164055	0.203536	0.110969	0.103660	0.084923	0.073687	0.063397	0.109878	0.194390	0.486302	0.542734
0.022788	0.023674	0.031293	0.037861	0.032771	0.028525	0.027343	0.024685	0.026395	0.023843	0.023324	0.028410	0.022331	0.025871	0.017464	0.021342	0.016316	0.019599	0.020474	0.018142	0.022915	0.015972	0.011592	0.015947	0.014921	0.013287	0.014952	0.022063	0.019476	0.024666	0.048199	0.052939	0.058787	0.087198	0.132933	0.138249	0.146184	0.195021	0.182473	0.142783	0.145782	0.100129	0.095629	0.093512	0.092857	0.072303	0.097279	0.142220	0.323618	0.371011
[truncated: 92 more columns]
