# Supplementary material for: Force-Generation by the Trans-Envelope Tol-Pal System
Source: Front Microbiol. 2022 Mar 3;13:852176. doi: 10.3389/fmicb.2022.852176 (PMC8928145; doi:10.3389/fmicb.2022.852176)
Supplement: Supplementary file 2 [file Data_Sheet_2.ZIP › Supplementary-RaptorX/TolQ(A)-TolR(B).all_in_one/688448A_688448B.gcnn_phylogenic]

0.044441 0.150416 0.145822 0.152142 0.062061 0.036572 0.064483 0.096508 0.069000 0.055584 0.070262 0.068807 0.041710 0.025925 0.022628 0.016916 0.018321 0.016482 0.008144 0.007861 0.010643 0.007194 0.004340 0.007763 0.013944 0.010689 0.006687 0.013168 0.018400 0.012293 0.009045 0.012777 0.019793 0.016958 0.013372 0.017875 0.027906 0.027357 0.020458 0.025253 0.028127 0.023219 0.025027 0.023313 0.021043 0.022498 0.016986 0.015581 0.015317 0.016415 0.016340 0.010482 0.014124 0.018990 0.015814 0.009294 0.024178 0.025116 0.021199 0.022625 0.025507 0.029797 0.042270 0.021457 0.010328 0.032403 0.029558 0.020625 0.023340 0.050261 0.050225 0.056677 0.066934 0.047567 0.047787 0.053458 0.051585 0.041046 0.026554 0.034518 0.036553 0.012845 0.010821 0.033267 0.028893 0.012284 0.019859 0.035718 0.024219 0.027379 0.050832 0.047226 0.055494 0.064572 0.066827 0.071451 0.065844 0.061730 0.061341 0.061368 0.059873 0.053424 0.051783 0.036671 0.032497 0.027732 0.024126 0.015108 0.022616 0.025647 0.020084 0.012075 0.022749 0.022963 0.017535 0.017614 0.026220 0.023264 0.015080 0.022185 0.033222 0.035411 0.019151 0.046571 0.070852 0.060561 0.030039 0.062321 0.036044 0.013746 0.020991 0.031617 0.015074 0.013849 0.020546 0.014372 0.011821 0.011674 0.012178 0.009102 0.009033 0.006326 0.006449 0.009331 0.007031 0.007630 0.016229 0.017899 0.010224 0.029711 0.063307 0.027448 0.045634 0.164656 0.136608 0.069634 0.208162 0.256519 0.172066 0.179642 0.156283 0.170998 0.164507 0.179711 0.240127 0.218555 0.114961 0.188714 0.195493 0.079321 0.081003 0.247714 0.065651 0.014750 0.092401 0.071941 0.013668 0.015422 0.059540 0.028712 0.010989 0.018070 0.039064 0.011894 0.006935 0.018240 0.019528 0.005597 0.010729 0.023862 0.011847 0.009209 0.016924 0.022533 0.009947 0.017047 0.024558 0.023316 0.014408 0.018693 0.025449 0.013112 0.014714 0.020730 0.022701 0.010023 0.016806 0.024695 0.013587 0.009655 0.013954 0.015621 0.007669 0.013558 0.022381 0.022138 0.013270 0.018192 0.023830 0.032973 0.031308 0.032224 0.027486 0.024918 0.018830 0.016450 0.015967 0.016418 0.014256 0.014794 0.014055 0.013792 0.014257 0.014640 0.012936 0.014181 0.013496 0.015007 0.014631 0.016874 0.017934 0.022786 0.025872 0.034598 0.033139 0.030623 0.038206 0.035248 0.044878 0.045745 0.036143 0.025583 0.026869 0.018606 0.013536 0.012107 0.012063 0.009548 0.010249 0.012301 0.011074 0.014268 0.021395 0.021298 0.022830 0.033499 0.039799 0.032695 0.038422 0.039797 0.032532 0.024514 0.018717 0.017680 0.015437 0.015087 0.015439 0.016824 0.012481 0.012852 0.009105 0.008147 0.008600 0.007532 0.007834 0.008025 0.009135 0.008695 0.010986 0.010805 0.014243 0.014621 0.018420 0.015586 0.018070 0.011731 0.022520 0.018289 0.040062 0.050740 0.050012 0.038211 0.029214 0.023501 0.029211 0.027244 0.036564 0.047726 0.044160 0.038535 0.037102 0.031840 0.030599 0.024048 0.027644 0.017406 0.021243 0.020663 0.024003 0.019247 0.008384 0.018695 0.021699 0.018063 0.008308 0.019098 0.020474 0.018296 0.017679 0.022333 0.020052 0.019412 0.019985 0.017365 0.013866 0.015150 0.006830 0.009199 0.005251 0.009499 0.008547 0.014383 0.024188 0.026390 0.021237 0.031188 0.021242 0.033971 0.030855 0.009309 0.021581 0.031171 0.009438 0.010079 0.029928 0.029355 0.008482 0.019630 0.036710 0.029257 0.022575 0.014115 0.019812 0.016921 0.008156 0.012811 0.009763 0.015251 0.016031 0.023056 0.026798 0.046723
0.150416 0.107122 0.225494 0.344586 0.250851 0.068841 0.063481 0.140091 0.070561 0.037035 0.059155 0.075352 0.032348 0.016259 0.014266 0.008055 0.008180 0.006695 0.002393 0.002196 0.003185 0.002317 0.001338 0.002814 0.005473 0.004435 0.002665 0.007208 0.011282 0.007861 0.005845 0.009326 0.018461 0.015595 0.012238 0.019175 0.033479 0.030749 0.019567 0.024599 0.029334 0.020115 0.024580 0.022622 0.021374 0.027447 0.018138 0.016032 0.015841 0.019662 0.018645 0.008449 0.014158 0.026597 0.017112 0.006721 0.027235 0.029007 0.022728 0.024607 0.035154 0.043724 0.069300 0.024323 0.006756 0.041132 0.036572 0.021399 0.023344 0.065223 0.058294 0.058396 0.072691 0.049712 0.053209 0.064369 0.061113 0.044862 0.024434 0.036261 0.043451 0.009580 0.006445 0.033969 0.026677 0.009056 0.017249 0.046635 0.024908 0.028891 0.066621 0.058198 0.066638 0.094565 0.088231 0.098413 0.089349 0.077410 0.087218 0.082412 0.080118 0.073445 0.069859 0.048768 0.041677 0.037639 0.030639 0.014450 0.028569 0.036019 0.020510 0.009515 0.023702 0.025380 0.014885 0.013148 0.027006 0.023259 0.011175 0.018961 0.033261 0.035550 0.015252 0.050303 0.098547 0.067741 0.027382 0.074071 0.037033 0.008947 0.018147 0.032484 0.010641 0.008913 0.019293 0.009789 0.006269 0.006747 0.007709 0.004910 0.004549 0.002809 0.002868 0.004457 0.003143 0.003364 0.011348 0.010036 0.004494 0.023388 0.070498 0.016054 0.032049 0.257846 0.163358 0.055048 0.269961 0.353980 0.201170 0.214740 0.197692 0.205063 0.218573 0.213821 0.324544 0.288754 0.113228 0.242853 0.276658 0.062941 0.069209 0.315051 0.042419 0.006037 0.080576 0.044043 0.004759 0.006766 0.044540 0.017768 0.004809 0.013392 0.041315 0.006556 0.003419 0.017280 0.017880 0.002673 0.007483 0.024682 0.007941 0.004832 0.012885 0.018879 0.005193 0.011465 0.020820 0.018415 0.008660 0.015031 0.023369 0.008896 0.010714 0.020285 0.021774 0.005896 0.014440 0.030110 0.010872 0.006356 0.014681 0.020166 0.005004 0.014121 0.031439 0.034911 0.014510 0.025329 0.038291 0.054175 0.044942 0.048141 0.046219 0.038731 0.028967 0.023750 0.019711 0.022494 0.018014 0.017446 0.016196 0.016903 0.017000 0.016760 0.014726 0.016741 0.015924 0.017887 0.017669 0.020722 0.022598 0.027842 0.031940 0.048892 0.045337 0.039766 0.055340 0.041055 0.058970 0.061387 0.039239 0.026228 0.030800 0.019522 0.013371 0.010989 0.010173 0.007691 0.008403 0.010406 0.009503 0.012336 0.022174 0.023260 0.026493 0.042617 0.060428 0.044019 0.059366 0.064190 0.047215 0.037410 0.025793 0.024737 0.021068 0.023421 0.022536 0.026803 0.020850 0.020735 0.013539 0.010410 0.010789 0.008671 0.009072 0.009079 0.010758 0.010264 0.014066 0.013357 0.019221 0.019341 0.025101 0.020634 0.022466 0.010999 0.027358 0.018522 0.053456 0.071804 0.069729 0.052422 0.036784 0.023197 0.030887 0.028622 0.039290 0.058755 0.055009 0.047910 0.045223 0.038576 0.033871 0.029211 0.037925 0.016960 0.025767 0.022991 0.030079 0.022983 0.005688 0.020709 0.027814 0.020778 0.006316 0.023718 0.026671 0.021617 0.017632 0.028699 0.026429 0.025078 0.027671 0.023442 0.015576 0.018542 0.004869 0.007930 0.003661 0.008096 0.006495 0.013755 0.030251 0.034873 0.021851 0.041654 0.022650 0.044854 0.035452 0.006401 0.024516 0.036862 0.006486 0.007924 0.037456 0.027232 0.005968 0.024259 0.049061 0.032408 0.026780 0.013177 0.022246 0.018884 0.006790 0.012721 0.008263 0.014005 0.014937 0.022678 0.020208 0.027652
0.145822 0.225494 0.192616 0.403766 0.441157 0.207696 0.142827 0.196386 0.104266 0.027820 0.040435 0.087345 0.014040 0.006003 0.004170 0.002180 0.002749 0.003393 0.000898 0.000711 0.001754 0.001351 0.000668 0.001374 0.003523 0.002250 0.001442 0.004891 0.007756 0.006012 0.005092 0.007946 0.016285 0.016014 0.011329 0.014166 0.032255 0.042928 0.021261 0.024493 0.029975 0.018679 0.026495 0.024576 0.022457 0.027885 0.019177 0.016844 0.016613 0.019104 0.017765 0.007574 0.010581 0.019533 0.017237 0.005917 0.024508 0.031034 0.026716 0.024104 0.045989 0.043715 0.061967 0.017850 0.004860 0.031202 0.027767 0.018182 0.020135 0.056212 0.048073 0.046169 0.064017 0.040693 0.044156 0.060918 0.055556 0.043359 0.020888 0.019196 0.032095 0.007996 0.004765 0.022199 0.025036 0.008983 0.014866 0.036445 0.025452 0.027453 0.052916 0.051715 0.054277 0.081902 0.070665 0.079455 0.076085 0.075674 0.079092 0.069354 0.068571 0.063170 0.058171 0.034763 0.034153 0.035540 0.033709 0.012001 0.032847 0.056331 0.026767 0.010680 0.030810 0.028238 0.016554 0.012157 0.023961 0.025498 0.010184 0.014468 0.021972 0.023765 0.008510 0.036739 0.070296 0.070740 0.023268 0.072486 0.029503 0.007283 0.015767 0.026210 0.008068 0.007224 0.019887 0.008539 0.005478 0.004990 0.006436 0.003252 0.003236 0.001928 0.001961 0.002965 0.002327 0.002333 0.008875 0.006137 0.002744 0.013179 0.040204 0.008217 0.015031 0.136019 0.072022 0.022488 0.161070 0.224459 0.119576 0.153912 0.119604 0.122449 0.128815 0.118876 0.182523 0.165385 0.047647 0.106789 0.134360 0.019571 0.018104 0.181858 0.012722 0.001312 0.025610 0.015336 0.001729 0.002202 0.026683 0.007879 0.002425 0.005677 0.027257 0.003943 0.001864 0.010206 0.013555 0.001713 0.004777 0.020027 0.006165 0.003864 0.010792 0.021589 0.004218 0.009200 0.018343 0.018833 0.005923 0.011890 0.024806 0.007510 0.008420 0.016175 0.022379 0.004751 0.012274 0.028640 0.011171 0.005792 0.013205 0.022508 0.004240 0.010584 0.028485 0.036428 0.011056 0.022514 0.045198 0.047855 0.040357 0.043892 0.041466 0.037645 0.028398 0.021809 0.020109 0.019562 0.017935 0.017167 0.014701 0.015751 0.017226 0.016355 0.015560 0.016731 0.017342 0.018759 0.018433 0.020904 0.020803 0.025574 0.031670 0.047804 0.046500 0.039927 0.071364 0.041115 0.063537 0.066513 0.038912 0.024076 0.031227 0.020492 0.014137 0.011201 0.010688 0.007633 0.008861 0.011992 0.009146 0.010898 0.022813 0.025963 0.028425 0.047657 0.075850 0.042300 0.048774 0.074787 0.059186 0.047903 0.027590 0.025695 0.021137 0.025531 0.025395 0.033488 0.022000 0.025241 0.015888 0.011973 0.012842 0.009458 0.010868 0.010824 0.012819 0.012488 0.015339 0.014719 0.021357 0.021213 0.026711 0.017200 0.022934 0.009045 0.029826 0.019582 0.064340 0.092034 0.080897 0.060713 0.037611 0.021658 0.031934 0.022760 0.036562 0.053138 0.050698 0.046507 0.040752 0.040705 0.031469 0.030498 0.046684 0.016488 0.032101 0.028176 0.032149 0.021581 0.004843 0.019300 0.024530 0.016087 0.005230 0.023180 0.027809 0.024472 0.019024 0.032428 0.029642 0.027062 0.031329 0.029430 0.015986 0.017877 0.004973 0.008519 0.003578 0.008821 0.006019 0.013580 0.032650 0.034289 0.014491 0.037778 0.020436 0.038215 0.028510 0.004396 0.018213 0.028932 0.004672 0.005747 0.030069 0.021263 0.004136 0.022050 0.054359 0.034520 0.034275 0.013304 0.028561 0.027863 0.007028 0.016065 0.008625 0.013678 0.016493 0.024135 0.021147 0.029104
0.152142 0.344586 0.403766 0.396946 0.528145 0.477311 0.387568 0.440547 0.445332 0.076204 0.118473 0.256611 0.060858 0.006740 0.005019 0.002521 0.007145 0.003767 0.000673 0.001020 0.007999 0.000797 0.000464 0.001553 0.006734 0.001258 0.001101 0.004835 0.006572 0.005235 0.004815 0.008155 0.012909 0.017361 0.013913 0.016010 0.024129 0.028838 0.020245 0.023720 0.027880 0.020765 0.021861 0.018651 0.023090 0.023887 0.015497 0.016179 0.021871 0.017355 0.015566 0.010639 0.014803 0.016065 0.011737 0.008672 0.033835 0.026555 0.022632 0.025094 0.041832 0.067867 0.044723 0.014124 0.008098 0.041294 0.021086 0.018910 0.021437 0.038739 0.027009 0.028011 0.044899 0.031630 0.035719 0.057339 0.062316 0.063140 0.035318 0.025373 0.032136 0.014444 0.008922 0.023584 0.025857 0.012520 0.023152 0.029108 0.031126 0.043095 0.065909 0.047029 0.070019 0.078026 0.048604 0.056808 0.050165 0.046712 0.058148 0.056755 0.062750 0.055650 0.060565 0.044337 0.050283 0.033931 0.040834 0.019956 0.032000 0.039475 0.035400 0.016913 0.023541 0.031573 0.022646 0.017224 0.025726 0.023744 0.013165 0.016056 0.015983 0.014962 0.010390 0.028716 0.043647 0.060625 0.030630 0.077462 0.037304 0.010446 0.016359 0.031589 0.007892 0.005708 0.015326 0.007004 0.003412 0.004685 0.006528 0.003246 0.002660 0.001924 0.002132 0.002639 0.002250 0.002904 0.012314 0.005953 0.003499 0.045549 0.045468 0.012066 0.057378 0.278848 0.067588 0.038479 0.181596 0.178936 0.088401 0.082838 0.076104 0.128880 0.119659 0.185314 0.211009 0.258231 0.141664 0.169939 0.257391 0.040911 0.063151 0.602074 0.078258 0.002301 0.177311 0.179982 0.001724 0.002757 0.097468 0.018515 0.001677 0.009663 0.067433 0.005951 0.001989 0.019787 0.023319 0.002415 0.005875 0.019743 0.007540 0.004064 0.007493 0.016249 0.005286 0.007932 0.011216 0.012287 0.007074 0.008169 0.013597 0.007957 0.009773 0.013551 0.016054 0.006686 0.012234 0.024258 0.017747 0.008186 0.011997 0.028406 0.008358 0.012844 0.025286 0.054026 0.018532 0.021100 0.036602 0.049702 0.046516 0.042083 0.031934 0.035517 0.023343 0.017938 0.016149 0.018266 0.014215 0.014185 0.013892 0.012807 0.013246 0.013509 0.011531 0.012223 0.012155 0.012990 0.012981 0.015467 0.015963 0.023593 0.028099 0.043855 0.040635 0.054977 0.063928 0.056993 0.062144 0.064815 0.044145 0.031083 0.037252 0.033253 0.022373 0.021655 0.022250 0.015737 0.018760 0.022386 0.016143 0.018895 0.041551 0.039264 0.032862 0.057943 0.075416 0.046520 0.049107 0.056723 0.043832 0.034534 0.031172 0.019303 0.024976 0.018641 0.029445 0.035942 0.015387 0.019930 0.011395 0.008947 0.009298 0.007448 0.009905 0.010344 0.010762 0.009862 0.012826 0.012288 0.018825 0.019725 0.029290 0.021450 0.023441 0.011990 0.022754 0.026085 0.044153 0.080668 0.059926 0.054259 0.026434 0.026906 0.027890 0.030290 0.030889 0.055696 0.046434 0.039150 0.035864 0.030340 0.033922 0.024428 0.033570 0.015142 0.025770 0.033631 0.027359 0.015898 0.006764 0.021028 0.021198 0.014965 0.006886 0.021914 0.019570 0.019156 0.020443 0.023818 0.020648 0.021156 0.026377 0.019524 0.014697 0.018119 0.006032 0.010480 0.004047 0.007373 0.005342 0.011684 0.023183 0.019474 0.010305 0.028688 0.020879 0.031430 0.022448 0.005301 0.020549 0.024239 0.005579 0.006782 0.021148 0.018268 0.004424 0.013927 0.035466 0.029974 0.024766 0.014063 0.020659 0.023639 0.011884 0.019548 0.012262 0.017994 0.019427 0.021334 0.020246 0.026783
0.062061 0.250851 0.441157 0.528145 0.578808 0.626901 0.613681 0.596611 0.535214 0.143693 0.085409 0.032641 0.007809 0.001274 0.001218 0.000684 0.001001 0.000682 0.000233 0.000371 0.002749 0.000446 0.000234 0.000542 0.004804 0.000523 0.000537 0.002453 0.003223 0.003089 0.003034 0.005156 0.007977 0.011239 0.008770 0.008810 0.014457 0.021373 0.019462 0.017308 0.024223 0.023227 0.029406 0.021311 0.025850 0.025501 0.019016 0.023239 0.032206 0.030606 0.022666 0.014115 0.024501 0.031501 0.018182 0.012223 0.060282 0.057668 0.048314 0.048247 0.056279 0.059463 0.044861 0.014880 0.007978 0.045293 0.021265 0.014868 0.022830 0.043067 0.023360 0.020996 0.034474 0.033588 0.038562 0.065567 0.072806 0.075241 0.043965 0.026889 0.032371 0.015664 0.009895 0.024338 0.038747 0.017357 0.026665 0.032137 0.045132 0.052046 0.066091 0.042432 0.056365 0.067177 0.040570 0.045646 0.042324 0.040374 0.047534 0.042489 0.050703 0.041164 0.048634 0.039837 0.042146 0.026456 0.031500 0.015805 0.025915 0.028046 0.033233 0.016582 0.025228 0.033511 0.030434 0.019491 0.035660 0.033203 0.017849 0.017397 0.022385 0.016725 0.008015 0.033297 0.040895 0.047618 0.024067 0.087999 0.037870 0.008832 0.016118 0.032627 0.004396 0.003599 0.012264 0.005029 0.002260 0.002885 0.004403 0.001813 0.001813 0.001287 0.001575 0.001925 0.001863 0.002414 0.008996 0.004625 0.002047 0.023828 0.017691 0.005601 0.025453 0.107305 0.023931 0.017489 0.063633 0.062940 0.036907 0.033368 0.029272 0.042542 0.038050 0.062791 0.060117 0.045105 0.017673 0.019781 0.031221 0.003360 0.002341 0.062027 0.002250 0.000213 0.007659 0.009575 0.000267 0.000457 0.031101 0.003774 0.000613 0.002520 0.025110 0.002006 0.001078 0.005479 0.007968 0.001187 0.003274 0.006985 0.003613 0.003012 0.006355 0.009152 0.003134 0.007700 0.009175 0.009374 0.005989 0.011710 0.014262 0.007658 0.012632 0.021877 0.021213 0.007053 0.016901 0.038824 0.024726 0.008819 0.018921 0.068396 0.012195 0.014014 0.034130 0.061165 0.015640 0.024704 0.047391 0.055614 0.039098 0.038699 0.032675 0.034619 0.023244 0.016964 0.016196 0.017901 0.014128 0.013887 0.013439 0.013281 0.013033 0.013123 0.011881 0.013003 0.013509 0.014110 0.015053 0.018732 0.020047 0.029262 0.034350 0.049988 0.051020 0.059485 0.082629 0.052116 0.065487 0.060714 0.039689 0.030866 0.042303 0.032371 0.018899 0.018273 0.020297 0.012763 0.015732 0.017715 0.010960 0.015687 0.039417 0.034639 0.032313 0.057630 0.085989 0.049150 0.043475 0.068186 0.053070 0.042155 0.038794 0.024189 0.031209 0.025763 0.035459 0.044921 0.018661 0.024858 0.014784 0.011122 0.012088 0.009773 0.011849 0.012451 0.013738 0.013330 0.016797 0.016571 0.025643 0.024358 0.032863 0.019881 0.020871 0.010833 0.023064 0.025591 0.045746 0.081201 0.069392 0.058100 0.031161 0.024428 0.029400 0.022575 0.024849 0.043171 0.042932 0.038694 0.030912 0.029537 0.030901 0.028512 0.040666 0.016520 0.031344 0.042590 0.033125 0.018969 0.008184 0.028181 0.025180 0.015527 0.007638 0.036265 0.023703 0.017205 0.020929 0.028138 0.024341 0.024276 0.028155 0.023474 0.017482 0.020934 0.005628 0.010423 0.003532 0.008654 0.005163 0.010715 0.018647 0.020155 0.010073 0.033949 0.022471 0.040297 0.025271 0.004551 0.025660 0.029372 0.005608 0.006162 0.022724 0.018420 0.003754 0.014759 0.038614 0.031113 0.026660 0.011824 0.027630 0.033433 0.012585 0.023733 0.014781 0.022908 0.022544 0.024855 0.020174 0.027153
0.036572 0.068841 0.207696 0.477311 0.626901 0.631677 0.728261 0.665965 0.714502 0.662045 0.154829 0.014239 0.010183 0.000975 0.002884 0.001085 0.012417 0.019380 0.000789 0.005449 0.304541 0.080889 0.001515 0.037681 0.484917 0.021076 0.002254 0.036576 0.060374 0.008819 0.005680 0.012198 0.012753 0.028167 0.025417 0.019173 0.016596 0.026286 0.030899 0.019856 0.024710 0.034126 0.019991 0.012935 0.024418 0.017260 0.011843 0.014172 0.028048 0.014099 0.012995 0.020012 0.027484 0.016545 0.012322 0.025268 0.060477 0.029041 0.026951 0.038539 0.024182 0.075397 0.017559 0.010643 0.022971 0.041418 0.011142 0.018160 0.026530 0.018558 0.010815 0.010652 0.013550 0.010882 0.013286 0.026358 0.039765 0.070342 0.072760 0.028054 0.025759 0.057582 0.036816 0.026235 0.041859 0.044103 0.061574 0.024403 0.048347 0.074589 0.058048 0.029063 0.059009 0.047436 0.019335 0.022938 0.018623 0.017696 0.023066 0.023407 0.032596 0.022482 0.032883 0.034820 0.047421 0.014844 0.030736 0.039838 0.022886 0.015717 0.043225 0.038964 0.018439 0.023023 0.038502 0.034341 0.025397 0.018302 0.019776 0.021326 0.010606 0.009822 0.017261 0.020182 0.017126 0.028129 0.033056 0.068339 0.066169 0.020558 0.015214 0.067228 0.021875 0.004742 0.017827 0.045063 0.004570 0.005238 0.020248 0.016722 0.003699 0.005394 0.009516 0.003359 0.003587 0.021782 0.023826 0.007297 0.016414 0.143525 0.018171 0.016107 0.148393 0.137610 0.027181 0.061634 0.091782 0.055115 0.037588 0.026980 0.019901 0.045619 0.022342 0.094993 0.033325 0.046600 0.069545 0.028829 0.019854 0.005406 0.018359 0.192846 0.012046 0.001531 0.229921 0.491186 0.007151 0.011835 0.523973 0.282104 0.010909 0.069637 0.264966 0.034857 0.004426 0.042477 0.037838 0.005217 0.007646 0.010274 0.009267 0.005866 0.005415 0.009748 0.007775 0.004877 0.004157 0.008803 0.010236 0.005464 0.007816 0.014064 0.012686 0.012899 0.016428 0.016702 0.010813 0.020419 0.055164 0.017508 0.015478 0.089152 0.087841 0.028472 0.030204 0.102020 0.064089 0.027238 0.021055 0.035848 0.030015 0.020202 0.012218 0.012967 0.007217 0.005813 0.005133 0.005305 0.004535 0.004992 0.005049 0.005235 0.004524 0.004990 0.004166 0.004244 0.004175 0.004692 0.005205 0.006748 0.006917 0.014448 0.018528 0.029984 0.024330 0.069334 0.039683 0.082823 0.062422 0.058783 0.102938 0.091478 0.055597 0.113582 0.124648 0.119691 0.112399 0.128651 0.167368 0.134345 0.089344 0.103232 0.160816 0.110332 0.064596 0.087536 0.080852 0.089039 0.059071 0.043786 0.035059 0.026199 0.047054 0.013694 0.036811 0.014236 0.039597 0.029643 0.008034 0.013031 0.006781 0.005798 0.005891 0.005064 0.007086 0.006805 0.006652 0.005880 0.006946 0.006903 0.011056 0.012913 0.024168 0.027474 0.019398 0.022083 0.014729 0.039087 0.021592 0.030893 0.026839 0.031461 0.015542 0.035611 0.028218 0.040417 0.019652 0.031732 0.021389 0.016510 0.016147 0.014868 0.026291 0.015424 0.019791 0.015807 0.013841 0.039406 0.015218 0.010492 0.022824 0.030381 0.014307 0.017110 0.022260 0.027285 0.013173 0.017758 0.024202 0.013963 0.013048 0.012898 0.017006 0.012862 0.017743 0.022874 0.012970 0.021554 0.007950 0.008735 0.004648 0.006463 0.007026 0.006959 0.006379 0.013730 0.018700 0.019091 0.015585 0.009239 0.025012 0.017370 0.013525 0.012587 0.012883 0.027459 0.010670 0.011411 0.020716 0.032032 0.017695 0.016343 0.019048 0.023254 0.029329 0.030557 0.033823 0.035797 0.026594 0.017817 0.016368 0.020674
0.064483 0.063481 0.142827 0.387568 0.613681 0.728261 0.781603 0.801921 0.778625 0.787834 0.722786 0.054458 0.013450 0.000807 0.002372 0.000495 0.003727 0.057436 0.000602 0.000289 0.067999 0.083871 0.000385 0.001536 0.153255 0.006296 0.000768 0.003588 0.011560 0.005766 0.003857 0.006522 0.011133 0.026639 0.027016 0.019033 0.018997 0.032608 0.042201 0.026715 0.037356 0.046613 0.036992 0.021699 0.040558 0.029835 0.019895 0.025738 0.047404 0.026576 0.022100 0.034716 0.026800 0.014062 0.014641 0.016646 0.039360 0.026974 0.022843 0.021140 0.016789 0.056267 0.023402 0.008745 0.017733 0.059128 0.014435 0.011159 0.026308 0.029325 0.012557 0.014930 0.023311 0.019011 0.020825 0.040751 0.034030 0.042807 0.039423 0.019000 0.017812 0.027531 0.018974 0.018963 0.031567 0.022651 0.032862 0.020765 0.041436 0.071561 0.064133 0.038444 0.078973 0.073877 0.032825 0.037690 0.029472 0.026397 0.035817 0.032291 0.043515 0.026147 0.033159 0.036705 0.053609 0.015015 0.018055 0.029793 0.027919 0.013820 0.023406 0.030488 0.025868 0.023657 0.025493 0.030262 0.037993 0.027803 0.019311 0.027519 0.016672 0.010944 0.015397 0.023543 0.018431 0.019331 0.015451 0.039068 0.019134 0.008020 0.008785 0.025729 0.004063 0.002963 0.012487 0.010209 0.001868 0.004086 0.011615 0.005166 0.002576 0.003298 0.006718 0.002360 0.002067 0.013702 0.036728 0.005915 0.007082 0.206662 0.047439 0.007560 0.126454 0.285020 0.022661 0.029094 0.080698 0.064311 0.029127 0.019198 0.014130 0.021734 0.012238 0.022602 0.013915 0.015930 0.011324 0.006376 0.006841 0.001893 0.001765 0.013267 0.001780 0.000416 0.005933 0.021476 0.001338 0.000836 0.065488 0.027509 0.001123 0.004609 0.067707 0.004469 0.001587 0.010237 0.009665 0.002082 0.004745 0.006246 0.004479 0.004233 0.003884 0.005840 0.004224 0.003984 0.003437 0.006269 0.006621 0.006410 0.008050 0.012174 0.011212 0.019666 0.018680 0.014008 0.013586 0.027128 0.048421 0.015760 0.021623 0.129409 0.072653 0.021959 0.049965 0.181314 0.072284 0.027354 0.049724 0.095344 0.061266 0.039730 0.033400 0.042365 0.019310 0.014051 0.012155 0.013878 0.011645 0.011640 0.012215 0.011724 0.011064 0.011526 0.009256 0.009000 0.009202 0.010037 0.012453 0.017892 0.016582 0.033892 0.042034 0.058704 0.039379 0.078643 0.045716 0.060818 0.049329 0.047233 0.074990 0.067863 0.038588 0.067578 0.078567 0.094408 0.072708 0.066831 0.098337 0.098772 0.062490 0.058404 0.110839 0.117324 0.075034 0.086784 0.087048 0.096976 0.085780 0.067529 0.058084 0.044945 0.086274 0.023660 0.057110 0.022195 0.052561 0.052871 0.015141 0.024513 0.011851 0.010401 0.010568 0.008635 0.011847 0.013225 0.011065 0.010302 0.013912 0.014169 0.022201 0.025391 0.036787 0.036112 0.022665 0.021802 0.015511 0.032083 0.026196 0.052406 0.051435 0.043682 0.024936 0.047959 0.050328 0.055692 0.029463 0.051972 0.037719 0.030792 0.026868 0.030046 0.056991 0.035003 0.049637 0.027289 0.031523 0.092329 0.037236 0.016249 0.035570 0.063864 0.026455 0.018823 0.030718 0.055572 0.021193 0.024474 0.038441 0.028015 0.022726 0.023209 0.031137 0.023510 0.022191 0.023919 0.010703 0.020436 0.006081 0.007934 0.004187 0.007364 0.011347 0.009766 0.006465 0.022297 0.026765 0.034029 0.025812 0.009747 0.037115 0.040513 0.016493 0.015031 0.024206 0.034961 0.007951 0.015394 0.029418 0.034182 0.018134 0.014026 0.019354 0.017062 0.014691 0.020652 0.023413 0.032339 0.026012 0.024420 0.024608 0.028584
0.096508 0.140091 0.196386 0.440547 0.596611 0.665965 0.801921 0.826823 0.836369 0.757118 0.814178 0.603333 0.072547 0.003892 0.001865 0.000674 0.006866 0.008354 0.000102 0.000121 0.003898 0.000343 0.000114 0.000096 0.000678 0.000113 0.000121 0.000292 0.000334 0.000628 0.000613 0.000874 0.001530 0.002904 0.002555 0.002352 0.003867 0.007053 0.007240 0.006043 0.009254 0.008664 0.012378 0.008883 0.013833 0.013334 0.007737 0.008753 0.014039 0.010739 0.008751 0.006258 0.005490 0.005529 0.005014 0.002977 0.013388 0.014198 0.010709 0.008837 0.012070 0.023346 0.015050 0.004813 0.003162 0.021316 0.006779 0.003957 0.006515 0.016234 0.008903 0.010488 0.017684 0.013172 0.014394 0.026708 0.023154 0.022216 0.011210 0.006892 0.007287 0.004286 0.002791 0.005978 0.011417 0.004990 0.006798 0.009344 0.015020 0.019609 0.030188 0.019538 0.032894 0.049022 0.029601 0.036413 0.033970 0.031978 0.043134 0.033530 0.039463 0.023177 0.025848 0.021523 0.021585 0.008539 0.010318 0.007963 0.010048 0.007740 0.008869 0.004358 0.007485 0.009899 0.007203 0.005216 0.009542 0.008391 0.003548 0.004135 0.004955 0.003902 0.002369 0.005202 0.007099 0.008412 0.003097 0.012306 0.003320 0.001424 0.001747 0.002912 0.000617 0.000691 0.001395 0.000649 0.000479 0.000773 0.001199 0.000583 0.000523 0.000458 0.000699 0.000623 0.000696 0.001286 0.004881 0.001437 0.000910 0.015713 0.013619 0.002604 0.007273 0.115968 0.015630 0.006469 0.017541 0.039892 0.032575 0.017183 0.014617 0.024745 0.024661 0.032661 0.036366 0.039414 0.013927 0.016202 0.072071 0.005162 0.001114 0.096842 0.012357 0.000182 0.003015 0.010458 0.000594 0.000365 0.007535 0.001138 0.000227 0.000467 0.001858 0.000392 0.000399 0.000748 0.000970 0.000419 0.000759 0.000966 0.000646 0.000715 0.000977 0.001406 0.000488 0.000804 0.001637 0.001872 0.000844 0.001277 0.002665 0.001412 0.001891 0.004160 0.003397 0.001270 0.001903 0.005094 0.004814 0.001740 0.002928 0.012690 0.003130 0.002721 0.009228 0.035552 0.006704 0.008390 0.021134 0.039185 0.032610 0.035693 0.032468 0.045526 0.026833 0.017670 0.016836 0.019241 0.015946 0.015684 0.016767 0.014965 0.014615 0.014755 0.012943 0.012297 0.013865 0.013465 0.016985 0.019960 0.020173 0.030777 0.036395 0.048899 0.034338 0.040648 0.033998 0.022654 0.025498 0.025066 0.014652 0.009409 0.009352 0.008356 0.005770 0.006236 0.007284 0.004516 0.005308 0.005628 0.005071 0.005488 0.011138 0.014373 0.015745 0.024398 0.032586 0.023146 0.024776 0.032838 0.029119 0.022944 0.025996 0.014554 0.023121 0.014344 0.026719 0.041542 0.012779 0.021178 0.011393 0.009000 0.010972 0.008948 0.011291 0.013827 0.012775 0.011906 0.015017 0.012420 0.019193 0.018116 0.024024 0.012143 0.011231 0.005741 0.008452 0.011198 0.019929 0.048648 0.048833 0.030607 0.013247 0.014252 0.015983 0.013942 0.015369 0.032185 0.031070 0.027863 0.023152 0.023192 0.031916 0.018482 0.024679 0.008141 0.015059 0.027576 0.014771 0.007464 0.004429 0.012505 0.010553 0.006802 0.004301 0.017473 0.012411 0.011446 0.012818 0.019769 0.015709 0.014890 0.019910 0.014496 0.007800 0.007989 0.002244 0.004325 0.001601 0.003615 0.001830 0.004206 0.010478 0.008391 0.002985 0.015268 0.010763 0.014870 0.009949 0.002190 0.009653 0.016278 0.002735 0.002742 0.011013 0.011176 0.001818 0.005695 0.022068 0.017684 0.010094 0.004305 0.012077 0.009843 0.003361 0.005758 0.004866 0.009431 0.008724 0.011213 0.011013 0.020631
0.069000 0.070561 0.104266 0.445332 0.535214 0.714502 0.778625 0.836369 0.835726 0.850643 0.771703 0.724407 0.578956 0.056918 0.017224 0.009567 0.405714 0.182645 0.001621 0.041937 0.659532 0.016786 0.000407 0.019249 0.098205 0.000393 0.000251 0.001449 0.001411 0.001451 0.001157 0.002253 0.002953 0.006650 0.005735 0.005861 0.003631 0.004641 0.007197 0.004813 0.004871 0.006662 0.004699 0.003585 0.007044 0.004323 0.003175 0.003961 0.007436 0.003882 0.004534 0.006711 0.005734 0.003423 0.003222 0.006033 0.019821 0.006593 0.005038 0.006912 0.007780 0.034299 0.007216 0.003548 0.006052 0.011623 0.003006 0.003913 0.004724 0.003853 0.002447 0.002899 0.004652 0.003521 0.004071 0.009289 0.014198 0.031188 0.026811 0.008855 0.007035 0.019571 0.010090 0.006500 0.010746 0.010866 0.016146 0.005853 0.011309 0.022635 0.017395 0.008639 0.020685 0.017387 0.008347 0.011746 0.009924 0.010860 0.016868 0.015946 0.021744 0.012573 0.017978 0.024793 0.019152 0.005921 0.020513 0.023544 0.005824 0.006840 0.021399 0.010361 0.003254 0.005929 0.007900 0.005449 0.003342 0.003701 0.003488 0.003048 0.001935 0.001963 0.003246 0.002119 0.002230 0.004295 0.004746 0.012205 0.008637 0.004387 0.002683 0.006360 0.001608 0.000964 0.001371 0.001769 0.000521 0.001134 0.002407 0.001874 0.000792 0.001218 0.002902 0.001549 0.001424 0.006993 0.014739 0.005168 0.005594 0.049202 0.017567 0.015543 0.031436 0.041718 0.023211 0.026873 0.014586 0.014460 0.029796 0.011114 0.009186 0.028029 0.014512 0.078876 0.035166 0.056304 0.111321 0.089772 0.280174 0.078965 0.042416 0.878859 0.532193 0.009814 0.466692 0.940250 0.072608 0.010389 0.383827 0.194550 0.002014 0.004208 0.038861 0.002958 0.000633 0.002620 0.002581 0.000682 0.001857 0.002654 0.001290 0.000864 0.001115 0.002013 0.000948 0.000548 0.000927 0.001055 0.001033 0.000633 0.001404 0.001897 0.001753 0.002031 0.001993 0.002411 0.001717 0.002722 0.006767 0.002569 0.002518 0.008635 0.009651 0.004432 0.006611 0.022159 0.013666 0.007325 0.006562 0.012062 0.013640 0.012560 0.007077 0.010302 0.005829 0.005035 0.004896 0.005738 0.004975 0.006180 0.007224 0.006398 0.005247 0.006051 0.004441 0.004187 0.003937 0.004310 0.004648 0.006402 0.006781 0.017340 0.018019 0.027721 0.021939 0.063555 0.031764 0.076383 0.075589 0.071268 0.091597 0.059251 0.033037 0.082090 0.065665 0.055580 0.057635 0.066807 0.086081 0.053593 0.046809 0.070834 0.101329 0.053208 0.036586 0.076994 0.058840 0.053932 0.034775 0.023508 0.019947 0.014249 0.024826 0.006988 0.021285 0.007568 0.027506 0.028080 0.004722 0.011261 0.004983 0.004203 0.004299 0.003781 0.005520 0.006234 0.005133 0.004369 0.004933 0.004222 0.006738 0.007863 0.015914 0.013714 0.010854 0.009521 0.005985 0.015255 0.006572 0.010802 0.013785 0.012350 0.005538 0.015446 0.012970 0.022372 0.009372 0.020077 0.013003 0.008794 0.009110 0.008012 0.016385 0.005974 0.007104 0.004967 0.004358 0.011305 0.004233 0.003188 0.006817 0.006188 0.003974 0.005879 0.006225 0.006085 0.004979 0.007498 0.007878 0.005655 0.006128 0.005197 0.007610 0.005577 0.006380 0.009801 0.004578 0.009880 0.003412 0.004192 0.001804 0.002662 0.003350 0.002985 0.002242 0.005267 0.006195 0.005351 0.004476 0.002976 0.007474 0.005145 0.003267 0.003738 0.005163 0.011892 0.003585 0.003706 0.012051 0.018740 0.007579 0.005566 0.006465 0.007644 0.008301 0.008672 0.014311 0.018566 0.009668 0.006711 0.006455 0.011813
0.055584 0.037035 0.027820 0.076204 0.143693 0.662045 0.787834 0.757118 0.850643 0.835615 0.887368 0.699719 0.642766 0.141496 0.031722 0.006043 0.532598 0.946472 0.038637 0.042616 0.961437 0.603537 0.002141 0.026026 0.403567 0.003888 0.000257 0.001756 0.001550 0.001606 0.001279 0.002031 0.002677 0.007362 0.011390 0.008488 0.005615 0.009060 0.016731 0.007816 0.007525 0.015170 0.007863 0.004064 0.009198 0.005767 0.004138 0.005146 0.011381 0.003565 0.004717 0.011420 0.006125 0.002004 0.002362 0.005321 0.008735 0.002817 0.002651 0.003918 0.003037 0.021226 0.004040 0.001759 0.005607 0.015031 0.001919 0.002543 0.004791 0.003233 0.001518 0.001694 0.002620 0.001978 0.002045 0.003906 0.005234 0.012792 0.018663 0.006988 0.003612 0.014767 0.013260 0.005676 0.009513 0.012484 0.019107 0.005544 0.012253 0.034648 0.021817 0.011200 0.028808 0.021320 0.008409 0.010997 0.008528 0.008641 0.012674 0.011683 0.014325 0.007096 0.009869 0.013158 0.015680 0.003429 0.008759 0.019220 0.006312 0.002938 0.011135 0.012343 0.004007 0.004224 0.007358 0.008284 0.004179 0.003304 0.004415 0.004636 0.002082 0.001719 0.003905 0.001856 0.001319 0.002073 0.002216 0.004275 0.003789 0.002702 0.001691 0.004727 0.001345 0.001055 0.001690 0.002855 0.000694 0.001291 0.004523 0.006392 0.001447 0.001730 0.021394 0.007175 0.001862 0.031724 0.102916 0.014903 0.015474 0.253966 0.034352 0.012296 0.064876 0.089854 0.009987 0.011331 0.009694 0.007549 0.010276 0.004942 0.004327 0.006234 0.002510 0.009842 0.003262 0.007938 0.011541 0.006356 0.010186 0.004067 0.003102 0.125664 0.101404 0.004645 0.059081 0.825699 0.141480 0.006627 0.246455 0.375884 0.005427 0.003492 0.049654 0.006843 0.000652 0.001995 0.002218 0.000892 0.001760 0.001976 0.001460 0.001319 0.000932 0.001514 0.001412 0.000643 0.000666 0.000903 0.001383 0.000629 0.000901 0.002540 0.002167 0.002113 0.001927 0.003765 0.002040 0.002752 0.011866 0.005343 0.003767 0.017131 0.045362 0.011096 0.010189 0.090307 0.058965 0.009482 0.009979 0.033881 0.024428 0.015490 0.008687 0.012886 0.005352 0.004464 0.004103 0.004190 0.003787 0.004646 0.005650 0.005293 0.004165 0.004679 0.003268 0.003060 0.002826 0.003211 0.003755 0.005344 0.005391 0.014570 0.016670 0.024041 0.013143 0.050743 0.018084 0.055129 0.042461 0.058364 0.124681 0.094246 0.031636 0.093126 0.118793 0.104468 0.076665 0.113958 0.147957 0.097243 0.103820 0.115490 0.113967 0.093141 0.079476 0.087488 0.044926 0.072497 0.051554 0.020757 0.014731 0.012240 0.029621 0.006328 0.022922 0.006634 0.028182 0.024735 0.004118 0.008740 0.003805 0.003552 0.003483 0.003137 0.004633 0.004930 0.004109 0.003492 0.004348 0.004014 0.006488 0.008199 0.016405 0.018666 0.008577 0.010087 0.004120 0.011478 0.004166 0.006401 0.007431 0.008437 0.004407 0.015940 0.016334 0.032000 0.012669 0.023580 0.013908 0.008496 0.010086 0.009639 0.028235 0.009413 0.011893 0.009269 0.007669 0.034605 0.007466 0.004335 0.015499 0.016693 0.006146 0.009026 0.012674 0.009575 0.005577 0.010317 0.011100 0.006031 0.006319 0.006178 0.009822 0.007145 0.009332 0.011377 0.007191 0.012441 0.003835 0.004501 0.002142 0.003008 0.003062 0.002548 0.002361 0.004755 0.007876 0.006353 0.005352 0.004539 0.011281 0.007458 0.005776 0.006383 0.006635 0.016290 0.004718 0.004178 0.010248 0.016943 0.006708 0.005485 0.005559 0.004813 0.007647 0.007111 0.012678 0.018719 0.011218 0.007830 0.007550 0.012786
0.070262 0.059155 0.040435 0.118473 0.085409 0.154829 0.722786 0.814178 0.771703 0.887368 0.929828 0.903434 0.667424 0.164562 0.013629 0.001381 0.078252 0.469867 0.002036 0.000718 0.084568 0.029757 0.000191 0.000100 0.002383 0.000181 0.000105 0.000162 0.000490 0.001222 0.000816 0.000949 0.001286 0.003458 0.006099 0.007052 0.008529 0.011659 0.022870 0.011753 0.015210 0.025311 0.019990 0.011135 0.020050 0.016376 0.010813 0.014420 0.022740 0.013075 0.014345 0.016721 0.010583 0.006354 0.007669 0.006853 0.014047 0.009314 0.008572 0.010886 0.010485 0.039995 0.023439 0.004809 0.008438 0.044294 0.009336 0.004894 0.008414 0.015692 0.005467 0.006351 0.010600 0.008568 0.008262 0.015923 0.012934 0.012197 0.011964 0.008732 0.006816 0.006985 0.007476 0.008774 0.015998 0.008572 0.014002 0.012846 0.023526 0.038005 0.049925 0.023381 0.055235 0.056686 0.028634 0.037973 0.031807 0.030428 0.044958 0.039304 0.049613 0.026006 0.028354 0.039249 0.040412 0.010834 0.009976 0.014878 0.014428 0.006642 0.008521 0.008699 0.010683 0.009609 0.006590 0.009046 0.008554 0.005969 0.005237 0.006594 0.005117 0.003072 0.003534 0.004433 0.002913 0.002729 0.001587 0.002944 0.001497 0.000973 0.000973 0.001618 0.000606 0.000640 0.001187 0.001018 0.000524 0.000905 0.001997 0.001637 0.001324 0.001330 0.003098 0.002837 0.001678 0.006175 0.072800 0.014374 0.005469 0.187181 0.151200 0.009418 0.029104 0.261457 0.028473 0.008955 0.013624 0.030683 0.021549 0.009997 0.007933 0.010864 0.006436 0.015162 0.009399 0.015233 0.008875 0.007296 0.024844 0.005896 0.001429 0.030120 0.026794 0.000747 0.001564 0.033100 0.007136 0.000450 0.002584 0.003768 0.000237 0.000430 0.001101 0.000431 0.000495 0.000634 0.000763 0.000444 0.000895 0.000748 0.000615 0.001306 0.000915 0.001087 0.000765 0.000917 0.001100 0.001508 0.001551 0.001363 0.002168 0.002878 0.002629 0.005007 0.004074 0.003070 0.003795 0.007044 0.010226 0.004107 0.006742 0.019154 0.013513 0.008129 0.017188 0.102497 0.040861 0.015118 0.035579 0.092582 0.068188 0.050579 0.042674 0.062086 0.026448 0.019034 0.016677 0.017473 0.013675 0.014564 0.017610 0.014803 0.013249 0.014925 0.009855 0.009208 0.009075 0.009966 0.012470 0.018647 0.019917 0.044694 0.047260 0.073405 0.045050 0.086468 0.048282 0.067132 0.057246 0.070257 0.080989 0.055951 0.033604 0.045470 0.040407 0.047011 0.037983 0.027210 0.033695 0.041782 0.042199 0.035052 0.053672 0.068016 0.068445 0.078157 0.072651 0.070658 0.081859 0.067931 0.048962 0.042006 0.067169 0.028679 0.050670 0.026563 0.051474 0.062444 0.015115 0.026164 0.011930 0.010716 0.010955 0.009481 0.012690 0.015263 0.011797 0.011154 0.014871 0.015439 0.022875 0.028871 0.040302 0.033452 0.019358 0.017214 0.013789 0.024716 0.017351 0.032298 0.039631 0.030143 0.020391 0.037530 0.043993 0.047720 0.042461 0.078680 0.055187 0.035302 0.048661 0.041555 0.081789 0.040449 0.045505 0.022425 0.026728 0.069492 0.031743 0.013450 0.015580 0.040490 0.021721 0.015723 0.011560 0.025406 0.016301 0.017032 0.020395 0.019460 0.020386 0.019381 0.030126 0.024693 0.019139 0.020790 0.006599 0.012635 0.003901 0.006646 0.003482 0.007051 0.012049 0.009041 0.004910 0.017395 0.021311 0.026418 0.015479 0.005944 0.027831 0.031611 0.006898 0.009669 0.025448 0.028600 0.004575 0.011845 0.032506 0.027346 0.014477 0.008050 0.014321 0.008843 0.005668 0.006958 0.009067 0.017139 0.015466 0.019421 0.016724 0.024782
0.068807 0.075352 0.087345 0.256611 0.032641 0.014239 0.054458 0.603333 0.724407 0.699719 0.903434 0.903609 0.864916 0.525738 0.064899 0.012342 0.206936 0.118812 0.000293 0.000870 0.050275 0.000867 0.000092 0.000075 0.000090 0.000024 0.000031 0.000065 0.000116 0.000261 0.000266 0.000295 0.000419 0.000705 0.000847 0.001125 0.002350 0.002356 0.003409 0.002628 0.004569 0.005405 0.005934 0.004897 0.006645 0.007778 0.005552 0.008611 0.009154 0.009178 0.008701 0.004974 0.004486 0.004216 0.003628 0.002236 0.006993 0.008459 0.006189 0.005976 0.008862 0.013175 0.011231 0.002838 0.002026 0.010445 0.005347 0.003235 0.002836 0.007807 0.004638 0.004693 0.006816 0.006936 0.006683 0.011886 0.012159 0.011388 0.008618 0.005263 0.003470 0.002638 0.002149 0.003891 0.006788 0.003475 0.004280 0.006068 0.012699 0.011828 0.019374 0.011484 0.023439 0.026867 0.019342 0.030574 0.028761 0.031193 0.046586 0.041656 0.049446 0.032082 0.030820 0.032942 0.020469 0.008898 0.010705 0.006067 0.005674 0.004893 0.005641 0.002703 0.003764 0.005664 0.003707 0.003184 0.003044 0.002809 0.002522 0.002087 0.002365 0.001946 0.001322 0.001976 0.002091 0.002067 0.000815 0.001642 0.000785 0.000518 0.000555 0.000621 0.000307 0.000323 0.000410 0.000394 0.000236 0.000308 0.000475 0.000425 0.000474 0.000418 0.000725 0.001328 0.001084 0.001736 0.016760 0.008554 0.001924 0.030313 0.095514 0.010349 0.007449 0.119573 0.049959 0.008458 0.007893 0.025305 0.028929 0.014089 0.010887 0.013777 0.013384 0.027207 0.028467 0.039780 0.018504 0.067562 0.461387 0.225529 0.007274 0.408165 0.746151 0.009642 0.015892 0.471239 0.046845 0.000510 0.005100 0.004820 0.000090 0.000161 0.000321 0.000194 0.000218 0.000210 0.000233 0.000175 0.000388 0.000450 0.000286 0.000517 0.000693 0.000625 0.000320 0.000589 0.001038 0.000827 0.000601 0.001009 0.001143 0.001068 0.001527 0.001953 0.002152 0.001269 0.002237 0.003423 0.002871 0.001803 0.003267 0.005600 0.001893 0.002999 0.006471 0.010324 0.004464 0.006160 0.010160 0.022321 0.025793 0.034810 0.031627 0.044701 0.027198 0.021615 0.018667 0.018071 0.013492 0.015652 0.015723 0.013857 0.011131 0.012640 0.008871 0.009015 0.007879 0.009533 0.010030 0.014496 0.019136 0.033352 0.035324 0.058924 0.053353 0.062613 0.054734 0.051157 0.060341 0.070258 0.039530 0.021801 0.025188 0.018439 0.010782 0.009436 0.010339 0.007260 0.006666 0.006909 0.009460 0.011865 0.015820 0.018884 0.026911 0.048007 0.049690 0.032838 0.039514 0.050073 0.039857 0.036441 0.037193 0.030304 0.036115 0.034869 0.046242 0.064771 0.021726 0.030510 0.016876 0.012863 0.012680 0.010126 0.011960 0.014919 0.012667 0.012610 0.015220 0.015821 0.021126 0.024466 0.029071 0.017278 0.013257 0.008303 0.013814 0.014871 0.020930 0.037756 0.044665 0.030108 0.015216 0.015331 0.021512 0.018698 0.031150 0.064049 0.060584 0.035663 0.046000 0.029447 0.041158 0.026570 0.020675 0.008344 0.013042 0.022091 0.018736 0.008650 0.004106 0.011625 0.012915 0.011759 0.003295 0.009487 0.009919 0.008812 0.008913 0.010913 0.015185 0.013477 0.020178 0.015611 0.009941 0.011714 0.002998 0.005444 0.002076 0.004066 0.002385 0.005892 0.011080 0.011785 0.004126 0.014446 0.013243 0.017850 0.009083 0.002358 0.009914 0.009925 0.002116 0.002952 0.013826 0.011219 0.001998 0.007182 0.027694 0.018766 0.011809 0.004574 0.009378 0.008146 0.003309 0.005233 0.005477 0.010454 0.009363 0.011624 0.010559 0.019263
0.041710 0.032348 0.014040 0.060858 0.007809 0.010183 0.013450 0.072547 0.578956 0.642766 0.667424 0.864916 0.933885 0.947142 0.509974 0.300357 0.994906 0.948872 0.017598 0.151147 0.859219 0.031557 0.000919 0.003999 0.001645 0.000022 0.000055 0.000165 0.000289 0.000429 0.000595 0.000618 0.000635 0.001083 0.001328 0.001319 0.002041 0.003299 0.004384 0.003222 0.005004 0.007375 0.006078 0.004532 0.006783 0.006335 0.005030 0.005930 0.007326 0.004942 0.006446 0.005792 0.003780 0.002866 0.003316 0.002938 0.005705 0.005068 0.004457 0.005312 0.005755 0.012615 0.007297 0.002345 0.003161 0.009585 0.003604 0.003333 0.003764 0.004970 0.003726 0.004304 0.005259 0.004054 0.004046 0.007375 0.010768 0.013361 0.014100 0.007710 0.004420 0.006080 0.004456 0.004899 0.007433 0.006336 0.008085 0.008086 0.015452 0.019943 0.022261 0.014511 0.030111 0.030023 0.018578 0.026561 0.023517 0.025145 0.032936 0.030489 0.036422 0.020710 0.023141 0.028492 0.018257 0.006706 0.009808 0.009318 0.004335 0.003996 0.006666 0.003807 0.003017 0.004841 0.004111 0.003376 0.002318 0.002232 0.002266 0.001886 0.001495 0.001293 0.001388 0.001416 0.001420 0.001452 0.001056 0.001797 0.001128 0.000885 0.000812 0.000967 0.000645 0.000532 0.000483 0.000533 0.000316 0.000368 0.000501 0.000622 0.000627 0.000490 0.008091 0.014063 0.001803 0.008469 0.145873 0.056270 0.005776 0.094410 0.134939 0.014573 0.008513 0.041788 0.017460 0.004893 0.002889 0.004897 0.007370 0.005870 0.004542 0.004723 0.003672 0.014776 0.008171 0.011620 0.014742 0.058543 0.320647 0.389795 0.023026 0.441850 0.944341 0.276469 0.136470 0.959309 0.762071 0.013877 0.042675 0.207302 0.001817 0.000204 0.000743 0.000440 0.000230 0.000354 0.000435 0.000348 0.000699 0.000816 0.000493 0.000578 0.000596 0.000680 0.000577 0.000694 0.000745 0.000822 0.001074 0.001120 0.001022 0.001450 0.001792 0.001782 0.001919 0.002065 0.002359 0.002735 0.003956 0.003450 0.003976 0.005494 0.004295 0.005603 0.007739 0.011401 0.009548 0.008460 0.008700 0.014676 0.021115 0.019296 0.014281 0.020010 0.012898 0.011619 0.010824 0.010523 0.008857 0.010829 0.011860 0.010423 0.008510 0.009528 0.006746 0.006389 0.005467 0.006558 0.007036 0.009527 0.011769 0.024018 0.026279 0.045302 0.037214 0.078772 0.059325 0.103377 0.106740 0.137433 0.119190 0.070350 0.055100 0.070679 0.050984 0.035725 0.036440 0.043180 0.040751 0.031150 0.048470 0.071343 0.079110 0.063741 0.105014 0.141199 0.096229 0.084005 0.095983 0.069213 0.049631 0.047406 0.051466 0.024368 0.043221 0.029591 0.054823 0.063563 0.017208 0.027544 0.013706 0.010742 0.009490 0.007287 0.008733 0.009962 0.009102 0.008834 0.010188 0.010113 0.015572 0.018978 0.027741 0.022013 0.015125 0.011315 0.011337 0.017846 0.016144 0.022473 0.025778 0.025765 0.012123 0.016824 0.020987 0.028341 0.031002 0.059599 0.048074 0.028316 0.037459 0.026324 0.040665 0.021282 0.018119 0.009688 0.011140 0.020991 0.012059 0.007491 0.006453 0.011028 0.009379 0.010053 0.005452 0.008793 0.009201 0.011076 0.011071 0.009649 0.013827 0.013792 0.017465 0.012762 0.011914 0.013818 0.005385 0.008830 0.003398 0.005671 0.003873 0.007871 0.009184 0.009028 0.004882 0.011065 0.012423 0.014081 0.007567 0.003571 0.012007 0.009044 0.003140 0.004617 0.014417 0.015550 0.004019 0.009078 0.026446 0.026599 0.016180 0.007674 0.011027 0.010545 0.007056 0.009809 0.011350 0.017660 0.015270 0.012927 0.011165 0.018164
0.025925 0.016259 0.006003 0.006740 0.001274 0.000975 0.000807 0.003892 0.056918 0.141496 0.164562 0.525738 0.947142 0.955092 0.818293 0.734514 0.986723 0.885369 0.040823 0.023136 0.030946 0.001926 0.000132 0.000044 0.000030 0.000025 0.000030 0.000076 0.000123 0.000229 0.000292 0.000396 0.000618 0.000874 0.001126 0.001029 0.001835 0.003225 0.004339 0.003361 0.005369 0.008124 0.007132 0.005654 0.007234 0.007398 0.005980 0.007375 0.007786 0.005939 0.007188 0.005344 0.003775 0.003346 0.003811 0.002565 0.004847 0.005729 0.005691 0.006067 0.007334 0.010600 0.009582 0.002966 0.002118 0.009233 0.004599 0.003251 0.003403 0.006685 0.005264 0.005130 0.007058 0.005163 0.005092 0.010259 0.013107 0.012752 0.011937 0.008113 0.004349 0.003269 0.002727 0.003897 0.005831 0.004683 0.005931 0.007696 0.014773 0.019396 0.025548 0.019901 0.041398 0.042175 0.034642 0.043648 0.041632 0.040145 0.051560 0.047943 0.053583 0.032171 0.032381 0.036670 0.024181 0.009554 0.010482 0.008033 0.006206 0.005134 0.005415 0.003410 0.004486 0.004822 0.003466 0.003148 0.002683 0.002154 0.001990 0.001786 0.001509 0.001158 0.000974 0.001273 0.001246 0.001099 0.000719 0.001078 0.000636 0.000446 0.000581 0.000638 0.000377 0.000332 0.000322 0.000320 0.000199 0.000172 0.000235 0.000176 0.000175 0.000170 0.012331 0.037817 0.001197 0.008723 0.492802 0.187873 0.006629 0.153808 0.391965 0.016757 0.004989 0.062041 0.021018 0.003457 0.002731 0.005755 0.007887 0.007878 0.005909 0.004718 0.004122 0.009092 0.005955 0.011154 0.005317 0.018846 0.147549 0.234316 0.003560 0.045451 0.731213 0.057321 0.001417 0.135253 0.194172 0.000401 0.000359 0.003586 0.000113 0.000097 0.000153 0.000185 0.000163 0.000125 0.000189 0.000182 0.000317 0.000370 0.000255 0.000401 0.000615 0.000570 0.000447 0.000882 0.000956 0.000838 0.001204 0.001923 0.001203 0.001278 0.002402 0.002597 0.002326 0.001922 0.003698 0.003937 0.003212 0.003518 0.005637 0.007005 0.003842 0.007692 0.012023 0.014503 0.011163 0.014303 0.014513 0.025659 0.034693 0.030294 0.025175 0.031997 0.020255 0.017126 0.015868 0.015188 0.012320 0.014383 0.014541 0.013272 0.011658 0.012617 0.010029 0.009513 0.008374 0.010096 0.011235 0.015879 0.020156 0.034548 0.040457 0.061713 0.054905 0.079174 0.069830 0.095442 0.105560 0.151002 0.128670 0.067793 0.057338 0.061288 0.043536 0.027040 0.023739 0.025863 0.023727 0.020855 0.027577 0.037136 0.038182 0.040239 0.075185 0.107235 0.081446 0.076571 0.088543 0.077471 0.057005 0.057464 0.051891 0.031308 0.046638 0.037036 0.060562 0.074896 0.028257 0.038435 0.020422 0.016600 0.014276 0.011094 0.011569 0.012607 0.012515 0.012281 0.015122 0.014883 0.022667 0.022993 0.031378 0.019363 0.015971 0.009826 0.014325 0.021795 0.027973 0.039568 0.052918 0.043880 0.022053 0.023196 0.031478 0.041581 0.054222 0.117105 0.100695 0.065215 0.103998 0.057623 0.072768 0.034435 0.032126 0.013144 0.019699 0.033662 0.021436 0.011336 0.006572 0.015363 0.012192 0.011204 0.005174 0.014048 0.013047 0.013520 0.014478 0.015511 0.020851 0.021722 0.025758 0.018980 0.015835 0.015024 0.004740 0.007629 0.002772 0.006377 0.004112 0.008718 0.013847 0.014729 0.006432 0.015777 0.014541 0.020392 0.010073 0.003090 0.012812 0.016300 0.003166 0.005006 0.027381 0.021695 0.003792 0.014344 0.041268 0.029767 0.021958 0.008294 0.014162 0.013352 0.005764 0.010701 0.009594 0.015618 0.015842 0.017868 0.016137 0.023263
0.022628 0.014266 0.004170 0.005019 0.001218 0.002884 0.002372 0.001865 0.017224 0.031722 0.013629 0.064899 0.509974 0.818293 0.782348 0.877201 0.755190 0.663052 0.560425 0.020162 0.004416 0.003251 0.002791 0.000178 0.000030 0.000021 0.000114 0.000147 0.000322 0.000469 0.000396 0.000656 0.001204 0.001636 0.001846 0.002063 0.002263 0.002841 0.006197 0.004751 0.007105 0.011325 0.007995 0.005996 0.008940 0.007258 0.005769 0.006657 0.008100 0.005620 0.008369 0.008238 0.005533 0.004057 0.006313 0.005104 0.006051 0.005776 0.006350 0.006213 0.005735 0.012056 0.007093 0.003311 0.003546 0.008100 0.004141 0.003940 0.003690 0.004332 0.003808 0.003804 0.005144 0.003525 0.003534 0.006730 0.007472 0.010093 0.010668 0.005488 0.004600 0.005322 0.004189 0.004754 0.005823 0.005255 0.007647 0.007753 0.013896 0.024160 0.023671 0.019005 0.039391 0.036533 0.026419 0.035714 0.031096 0.030038 0.038583 0.037427 0.037483 0.020529 0.026050 0.028682 0.017254 0.008150 0.010681 0.008900 0.005617 0.005073 0.005479 0.004065 0.003816 0.004942 0.003231 0.003876 0.003066 0.002970 0.002378 0.002452 0.001775 0.001352 0.001757 0.001591 0.001367 0.001395 0.001166 0.001570 0.001263 0.000783 0.000654 0.000822 0.000566 0.000301 0.000285 0.000409 0.000172 0.000193 0.000334 0.000105 0.000146 0.000358 0.002369 0.001417 0.000480 0.001358 0.040574 0.005592 0.002140 0.009201 0.020652 0.003536 0.002272 0.006066 0.006570 0.005167 0.002877 0.004814 0.006814 0.004494 0.003379 0.003721 0.002923 0.010137 0.004526 0.003192 0.003023 0.004624 0.005326 0.006856 0.000667 0.001041 0.029459 0.001667 0.000363 0.005478 0.006316 0.000239 0.000243 0.000464 0.000133 0.000227 0.000442 0.000602 0.000280 0.000284 0.000456 0.000437 0.000485 0.000740 0.000534 0.000585 0.000511 0.000780 0.000670 0.000561 0.000655 0.001026 0.001538 0.001281 0.001483 0.002208 0.002954 0.003196 0.002825 0.002578 0.003015 0.003950 0.004011 0.003752 0.005895 0.009208 0.006478 0.010565 0.014004 0.018196 0.019958 0.018166 0.014551 0.025818 0.039528 0.028471 0.021699 0.031912 0.018583 0.014461 0.012557 0.011669 0.009609 0.010727 0.010366 0.010071 0.008971 0.009629 0.007893 0.008069 0.007289 0.009195 0.010295 0.014565 0.019703 0.041405 0.041322 0.053513 0.046016 0.075187 0.036492 0.065112 0.049998 0.067088 0.076182 0.056572 0.032168 0.059497 0.064156 0.048125 0.046393 0.053977 0.056474 0.056485 0.052384 0.058850 0.054866 0.054602 0.071351 0.088573 0.061711 0.085042 0.095297 0.060266 0.049162 0.050757 0.068180 0.029709 0.058953 0.029071 0.069406 0.060350 0.018584 0.029935 0.016720 0.013668 0.012681 0.011355 0.012163 0.013642 0.011927 0.011197 0.013546 0.014498 0.021891 0.025976 0.038381 0.033469 0.029190 0.022259 0.020303 0.046874 0.028234 0.040392 0.055148 0.051284 0.030302 0.051734 0.043487 0.083775 0.052891 0.139679 0.082573 0.056355 0.099492 0.051137 0.095732 0.042285 0.042659 0.023272 0.024205 0.042503 0.026986 0.016495 0.016876 0.021457 0.018252 0.023926 0.014849 0.020911 0.021224 0.031852 0.025702 0.019224 0.027273 0.026687 0.030954 0.022066 0.022086 0.018238 0.007164 0.009566 0.003934 0.005395 0.003329 0.005526 0.008557 0.010120 0.005987 0.012649 0.011703 0.016438 0.011997 0.004487 0.014520 0.020240 0.005799 0.008245 0.028602 0.039874 0.007907 0.015840 0.054785 0.043002 0.024849 0.011922 0.015187 0.012439 0.009482 0.010938 0.015847 0.016690 0.017105 0.020368 0.021085 0.028445
0.016916 0.008055 0.002180 0.002521 0.000684 0.001085 0.000495 0.000674 0.009567 0.006043 0.001381 0.012342 0.300357 0.734514 0.877201 0.914865 0.908354 0.738113 0.808886 0.814686 0.024710 0.003362 0.002341 0.001222 0.000065 0.000007 0.000018 0.000094 0.000156 0.000322 0.000425 0.000552 0.001055 0.002021 0.002167 0.001902 0.002441 0.002793 0.003570 0.003119 0.007487 0.009837 0.005358 0.005613 0.009799 0.006380 0.004477 0.005997 0.007606 0.003870 0.005253 0.006670 0.004371 0.003157 0.004030 0.004310 0.005129 0.004678 0.005222 0.005292 0.004501 0.009151 0.005644 0.002445 0.003020 0.006487 0.003355 0.003100 0.003548 0.004098 0.004181 0.004421 0.005981 0.003159 0.003336 0.006477 0.008396 0.010303 0.014673 0.006298 0.004059 0.006802 0.005924 0.003931 0.004965 0.005519 0.007581 0.005248 0.009266 0.017578 0.018577 0.014274 0.039447 0.031497 0.024454 0.032923 0.028514 0.027731 0.037997 0.039973 0.042928 0.021674 0.026548 0.040051 0.025424 0.008031 0.011287 0.014265 0.006154 0.004477 0.006309 0.005481 0.003706 0.004182 0.003223 0.003392 0.002195 0.001955 0.001912 0.001704 0.001146 0.001040 0.001379 0.001045 0.000920 0.000892 0.000802 0.001054 0.000861 0.000621 0.000452 0.000548 0.000467 0.000252 0.000177 0.000128 0.000074 0.000126 0.000537 0.013104 0.004071 0.001589 0.377612 0.228513 0.004178 0.043379 0.688248 0.109753 0.013397 0.099617 0.139715 0.011337 0.003803 0.014516 0.008462 0.006006 0.002613 0.003612 0.005248 0.003622 0.002540 0.003022 0.002478 0.007231 0.003490 0.003943 0.004350 0.006540 0.012879 0.051136 0.001924 0.002516 0.171119 0.047591 0.000672 0.016364 0.099519 0.000567 0.000261 0.002971 0.000381 0.000204 0.000237 0.000286 0.000243 0.000195 0.000340 0.000419 0.000579 0.000446 0.000495 0.000766 0.000499 0.000573 0.000761 0.000725 0.000678 0.000977 0.001641 0.001255 0.001099 0.002053 0.002551 0.002296 0.002111 0.003272 0.002920 0.002954 0.003371 0.004326 0.004778 0.005349 0.005864 0.010458 0.009308 0.014670 0.021190 0.013533 0.008927 0.017731 0.031011 0.022780 0.015329 0.022057 0.012634 0.010208 0.009038 0.009201 0.008368 0.009162 0.010274 0.010191 0.009405 0.009952 0.007510 0.007003 0.006409 0.007590 0.008539 0.011439 0.013872 0.031252 0.035663 0.051480 0.043432 0.091930 0.046193 0.102540 0.085220 0.132191 0.234865 0.125690 0.057276 0.172353 0.171126 0.085370 0.076594 0.121529 0.099239 0.076038 0.091294 0.103540 0.079565 0.080823 0.109375 0.122516 0.069301 0.115544 0.134954 0.070936 0.050668 0.050410 0.085185 0.024228 0.062634 0.023872 0.076720 0.071133 0.018352 0.034406 0.015252 0.012150 0.010765 0.009148 0.010355 0.010818 0.009783 0.008017 0.009817 0.009586 0.015077 0.016904 0.026105 0.022892 0.019255 0.018298 0.014373 0.042345 0.021341 0.030043 0.042604 0.037198 0.017900 0.040467 0.032009 0.092300 0.051829 0.152612 0.090987 0.061520 0.126793 0.053225 0.105255 0.032249 0.029066 0.018592 0.016204 0.035903 0.018937 0.010925 0.012201 0.019980 0.010915 0.011739 0.011397 0.016587 0.013509 0.018933 0.018887 0.014726 0.019239 0.019038 0.021656 0.014939 0.015959 0.014527 0.006997 0.010456 0.004470 0.005832 0.003554 0.006494 0.008834 0.008790 0.005455 0.010871 0.011164 0.014044 0.011094 0.005061 0.017738 0.018918 0.006499 0.010371 0.026413 0.032484 0.006858 0.012587 0.032277 0.034384 0.018882 0.010314 0.013009 0.011162 0.008307 0.010461 0.015508 0.017183 0.016437 0.017567 0.015907 0.024788
0.018321 0.008180 0.002749 0.007145 0.001001 0.012417 0.003727 0.006866 0.405714 0.532598 0.078252 0.206936 0.994906 0.986723 0.755190 0.908354 0.951282 0.914800 0.823053 0.910546 0.945799 0.030940 0.003258 0.003929 0.001921 0.000041 0.000007 0.000015 0.000097 0.000135 0.000412 0.000441 0.000611 0.001193 0.001907 0.001429 0.001602 0.002446 0.002248 0.001799 0.003867 0.007920 0.004297 0.004154 0.007756 0.006207 0.003965 0.005003 0.006538 0.003275 0.004028 0.005051 0.003521 0.002212 0.002484 0.002802 0.003708 0.003637 0.004018 0.003982 0.003297 0.007990 0.004538 0.001529 0.002191 0.005877 0.002494 0.001886 0.002500 0.003086 0.002208 0.002295 0.003017 0.002061 0.002427 0.004576 0.007188 0.007225 0.010591 0.005555 0.002964 0.004531 0.004198 0.002879 0.004210 0.004257 0.005355 0.003328 0.007477 0.013042 0.010632 0.007799 0.022849 0.017422 0.010160 0.015763 0.013304 0.013612 0.019217 0.017850 0.022287 0.013622 0.015514 0.020759 0.016479 0.005024 0.007228 0.008958 0.004334 0.003002 0.005183 0.004151 0.002514 0.003100 0.002867 0.002790 0.002015 0.001557 0.001756 0.001373 0.000939 0.000835 0.001110 0.000948 0.000724 0.000813 0.000676 0.000850 0.000686 0.000529 0.000375 0.000383 0.000330 0.000195 0.000105 0.000063 0.000057 0.000090 0.000100 0.007710 0.006227 0.000657 0.141297 0.347124 0.013245 0.017035 0.630665 0.253849 0.015525 0.074014 0.172165 0.017198 0.003025 0.009526 0.006600 0.003025 0.001382 0.002299 0.003317 0.002213 0.001912 0.002208 0.001813 0.004440 0.002777 0.003206 0.003425 0.010266 0.057188 0.250577 0.006965 0.041241 0.930298 0.416490 0.011011 0.741547 0.924547 0.011840 0.005224 0.174967 0.007261 0.000075 0.000113 0.000325 0.000067 0.000144 0.000227 0.000223 0.000369 0.000322 0.000328 0.000527 0.000431 0.000377 0.000423 0.000485 0.000433 0.000486 0.000812 0.000755 0.000670 0.000961 0.001248 0.001303 0.001077 0.001739 0.001820 0.001573 0.001794 0.002451 0.002200 0.002390 0.002603 0.003868 0.003714 0.005944 0.008172 0.005440 0.004672 0.007860 0.012969 0.009702 0.006344 0.009330 0.005825 0.005692 0.005561 0.005122 0.004883 0.006148 0.008039 0.007055 0.006597 0.007422 0.005035 0.004435 0.003995 0.004537 0.004734 0.006408 0.007742 0.014942 0.018286 0.029646 0.024900 0.055518 0.033244 0.069713 0.074270 0.118077 0.163973 0.095496 0.055176 0.123012 0.100587 0.059436 0.046984 0.071941 0.058255 0.032927 0.058807 0.079987 0.060103 0.062353 0.098405 0.100861 0.056873 0.081695 0.091141 0.049931 0.033675 0.033071 0.047322 0.016473 0.034298 0.016703 0.039939 0.047061 0.010110 0.019028 0.008825 0.006952 0.006107 0.004954 0.005727 0.006177 0.005443 0.004886 0.005679 0.005306 0.007763 0.009097 0.013105 0.008974 0.007294 0.005529 0.005350 0.010149 0.008184 0.012200 0.017755 0.013902 0.006506 0.012484 0.010843 0.022310 0.015439 0.045714 0.033373 0.018723 0.024534 0.014325 0.027646 0.010480 0.010753 0.006082 0.006086 0.014828 0.007672 0.003928 0.003945 0.007763 0.005337 0.004440 0.003662 0.006249 0.005394 0.005826 0.006413 0.006115 0.007978 0.007577 0.009425 0.006687 0.006909 0.007815 0.003458 0.006521 0.002929 0.004364 0.002711 0.005585 0.005926 0.006343 0.003542 0.007141 0.007816 0.008895 0.004974 0.002860 0.008509 0.007203 0.002630 0.003980 0.009050 0.010841 0.002900 0.005054 0.013418 0.018223 0.010447 0.005717 0.006724 0.005726 0.004434 0.006072 0.007156 0.010928 0.010325 0.009174 0.008327 0.014912
0.016482 0.006695 0.003393 0.003767 0.000682 0.019380 0.057436 0.008354 0.182645 0.946472 0.469867 0.118812 0.948872 0.885369 0.663052 0.738113 0.914800 0.803527 0.933204 0.859110 0.910290 0.887327 0.015337 0.001673 0.001300 0.000226 0.000016 0.000005 0.000021 0.000108 0.000199 0.000452 0.000642 0.000924 0.001669 0.002177 0.002001 0.002056 0.003598 0.002146 0.003321 0.006261 0.004944 0.003983 0.006777 0.005790 0.003775 0.004483 0.005413 0.003669 0.004226 0.004759 0.004693 0.003141 0.002757 0.003163 0.004759 0.004215 0.003897 0.003690 0.003485 0.007071 0.003468 0.001367 0.001909 0.004197 0.002157 0.001773 0.001808 0.002189 0.001634 0.001416 0.001694 0.001500 0.001434 0.002183 0.002522 0.002920 0.003592 0.002078 0.001641 0.001674 0.001601 0.001616 0.002363 0.002159 0.002840 0.002089 0.004371 0.007731 0.006245 0.004075 0.009020 0.008620 0.005628 0.009406 0.007262 0.007433 0.009486 0.008465 0.009195 0.006708 0.007803 0.007917 0.007449 0.003745 0.003753 0.003592 0.002548 0.001556 0.002059 0.001726 0.001634 0.001712 0.001590 0.002067 0.001776 0.001211 0.001253 0.001445 0.000983 0.000725 0.001037 0.001168 0.000790 0.000872 0.000699 0.000890 0.000705 0.000459 0.000372 0.000378 0.000213 0.000087 0.000060 0.000047 0.000019 0.000036 0.000046 0.000100 0.000052 0.000073 0.000401 0.001729 0.000266 0.000250 0.003624 0.001421 0.000692 0.000705 0.001973 0.002049 0.000580 0.000963 0.001345 0.001372 0.000866 0.001507 0.001750 0.001229 0.001099 0.001279 0.000984 0.002882 0.002013 0.001255 0.000616 0.000986 0.001361 0.001560 0.000117 0.000685 0.077222 0.000832 0.000080 0.040264 0.046718 0.000031 0.000096 0.004172 0.000048 0.000033 0.000060 0.000031 0.000041 0.000075 0.000248 0.000160 0.000247 0.000409 0.000357 0.000419 0.000443 0.000416 0.000374 0.000346 0.000413 0.000451 0.000617 0.000634 0.000777 0.001099 0.001449 0.001696 0.001537 0.001855 0.002347 0.002083 0.002039 0.002415 0.002950 0.003737 0.002651 0.004076 0.004079 0.006746 0.007336 0.005559 0.004054 0.009276 0.014518 0.011775 0.007299 0.009773 0.006020 0.006009 0.005304 0.004443 0.003746 0.004669 0.005151 0.004626 0.004216 0.004956 0.003585 0.003621 0.003203 0.003855 0.004032 0.005614 0.008276 0.013258 0.013279 0.020477 0.020268 0.031034 0.014734 0.019603 0.016786 0.022688 0.027004 0.019389 0.015680 0.024632 0.020384 0.016407 0.016650 0.017728 0.019016 0.017487 0.021420 0.026765 0.027600 0.035353 0.043641 0.043091 0.032155 0.050796 0.048730 0.030541 0.022473 0.022405 0.029310 0.018727 0.030351 0.021441 0.034018 0.036418 0.009183 0.013325 0.008398 0.006638 0.006391 0.005205 0.006133 0.007402 0.006280 0.005620 0.006059 0.006374 0.008824 0.010176 0.012662 0.008500 0.006826 0.004987 0.005756 0.009498 0.007375 0.011429 0.017295 0.013428 0.007138 0.013880 0.008798 0.018210 0.009837 0.032614 0.022439 0.010808 0.014751 0.008294 0.021913 0.010651 0.009982 0.006251 0.005914 0.012755 0.007441 0.004840 0.003923 0.007098 0.006243 0.006419 0.003679 0.006428 0.006738 0.008431 0.007016 0.005884 0.007729 0.007258 0.009396 0.006793 0.006151 0.006473 0.002708 0.004566 0.002246 0.003225 0.001803 0.003938 0.004166 0.005767 0.002534 0.005738 0.005223 0.007240 0.004760 0.001754 0.004793 0.005995 0.002034 0.002529 0.006645 0.011408 0.002168 0.004041 0.013600 0.015124 0.008358 0.004203 0.004566 0.004084 0.003120 0.003997 0.005447 0.007078 0.007676 0.009250 0.008491 0.014445
0.008144 0.002393 0.000898 0.000673 0.000233 0.000789 0.000602 0.000102 0.001621 0.038637 0.002036 0.000293 0.017598 0.040823 0.560425 0.808886 0.823053 0.933204 0.820368 0.954639 0.880578 0.937377 0.926520 0.020952 0.002650 0.000583 0.000416 0.000023 0.000006 0.000030 0.000164 0.000311 0.000726 0.001322 0.001872 0.002772 0.002666 0.002553 0.003209 0.002838 0.003870 0.004337 0.003427 0.004029 0.006851 0.004411 0.003659 0.004046 0.005246 0.002880 0.004152 0.005293 0.004002 0.002279 0.002864 0.003424 0.004389 0.003188 0.003236 0.003371 0.002745 0.007006 0.003051 0.001629 0.002716 0.004041 0.001958 0.001760 0.001828 0.001711 0.001282 0.001292 0.001585 0.001227 0.001259 0.001963 0.002065 0.002948 0.004587 0.001818 0.001628 0.003522 0.002871 0.001547 0.002697 0.003732 0.004693 0.002282 0.004523 0.011672 0.008591 0.005805 0.015623 0.011568 0.006962 0.013424 0.008893 0.008516 0.011851 0.009760 0.013414 0.007002 0.008552 0.013817 0.015061 0.004036 0.004447 0.006627 0.003601 0.002008 0.002778 0.002861 0.002063 0.002038 0.001954 0.002755 0.001732 0.001308 0.001454 0.001589 0.000842 0.000635 0.001085 0.000803 0.000638 0.000714 0.000704 0.000751 0.000709 0.000379 0.000299 0.000314 0.000126 0.000072 0.000091 0.000329 0.000037 0.000090 0.000665 0.011401 0.000978 0.000287 0.029542 0.006192 0.000233 0.000616 0.010700 0.000408 0.000691 0.000746 0.000666 0.001311 0.000781 0.001187 0.001163 0.001585 0.000897 0.001289 0.001255 0.000860 0.000679 0.000773 0.000437 0.001362 0.000612 0.000599 0.000512 0.000566 0.000171 0.000137 0.000101 0.000078 0.000834 0.000136 0.000064 0.000235 0.003402 0.000043 0.000054 0.000418 0.000065 0.000061 0.000090 0.000063 0.000091 0.000077 0.000271 0.000306 0.000367 0.000444 0.000623 0.000663 0.000369 0.000625 0.000749 0.000447 0.000433 0.000704 0.001105 0.000616 0.000825 0.001645 0.001374 0.001492 0.001367 0.002061 0.001648 0.001842 0.002653 0.002517 0.002275 0.003138 0.004198 0.004750 0.003914 0.008812 0.012514 0.005744 0.004043 0.008751 0.017762 0.009702 0.005454 0.008466 0.005579 0.004661 0.004113 0.003938 0.003800 0.004037 0.004273 0.004489 0.004090 0.004782 0.003672 0.003551 0.003413 0.003846 0.004129 0.005254 0.006052 0.014186 0.013907 0.020686 0.017422 0.047623 0.016523 0.038470 0.026645 0.027754 0.069780 0.061849 0.018796 0.070924 0.086251 0.046742 0.044800 0.070774 0.058829 0.042814 0.054235 0.056667 0.040417 0.056684 0.063359 0.056607 0.030923 0.077891 0.081653 0.026887 0.021651 0.027770 0.055440 0.013511 0.032168 0.011656 0.030935 0.023807 0.005387 0.009456 0.005575 0.004972 0.005266 0.004604 0.005864 0.006783 0.005151 0.004031 0.004464 0.004315 0.005975 0.007542 0.012090 0.011836 0.010204 0.010698 0.006440 0.022125 0.006894 0.009217 0.015971 0.017651 0.010397 0.036624 0.015675 0.077489 0.016719 0.068016 0.023500 0.013342 0.023328 0.012190 0.047322 0.012771 0.011683 0.008322 0.005738 0.013909 0.006163 0.004775 0.007783 0.009085 0.006158 0.010019 0.008730 0.007904 0.008158 0.014293 0.009697 0.006268 0.007504 0.006689 0.009325 0.006435 0.007033 0.007300 0.003820 0.005282 0.002725 0.002723 0.001576 0.002541 0.002792 0.003001 0.001948 0.004093 0.003733 0.004688 0.004506 0.002466 0.005097 0.006816 0.003474 0.003533 0.005449 0.014093 0.003495 0.003907 0.013176 0.018186 0.008550 0.005449 0.004986 0.004278 0.004863 0.004384 0.007951 0.007629 0.006933 0.007058 0.008346 0.014201
0.007861 0.002196 0.000711 0.001020 0.000371 0.005449 0.000289 0.000121 0.041937 0.042616 0.000718 0.000870 0.151147 0.023136 0.020162 0.814686 0.910546 0.859110 0.954639 0.796633 0.948169 0.889359 0.945786 0.944580 0.024905 0.002219 0.003060 0.000843 0.000037 0.000010 0.000062 0.000327 0.000469 0.001746 0.002532 0.002227 0.002112 0.003690 0.003773 0.002789 0.004234 0.005401 0.002359 0.002744 0.006536 0.003653 0.003042 0.003535 0.005455 0.002097 0.003398 0.007299 0.004309 0.001698 0.002379 0.004528 0.003431 0.001792 0.001980 0.001976 0.001525 0.005767 0.001775 0.001088 0.003470 0.004399 0.001599 0.001707 0.002208 0.001426 0.000897 0.000926 0.001278 0.000879 0.000991 0.001647 0.002434 0.004248 0.009806 0.002709 0.001432 0.007709 0.006800 0.001512 0.003016 0.005575 0.006169 0.001757 0.003949 0.008433 0.004956 0.003271 0.008275 0.004531 0.002454 0.004069 0.002774 0.002837 0.003818 0.003838 0.005554 0.003192 0.004364 0.008374 0.010208 0.002272 0.003423 0.010063 0.003259 0.001545 0.004116 0.005059 0.001661 0.001826 0.002559 0.003446 0.001448 0.001133 0.001540 0.001445 0.000611 0.000444 0.001008 0.000519 0.000379 0.000472 0.000648 0.000483 0.000476 0.000459 0.000263 0.000127 0.000064 0.000034 0.000030 0.007659 0.008875 0.000526 0.017971 0.935246 0.376205 0.010216 0.894170 0.591176 0.009610 0.023780 0.462998 0.033984 0.006018 0.008493 0.004830 0.004493 0.001945 0.001211 0.001578 0.003188 0.001103 0.001209 0.001423 0.000890 0.000635 0.000936 0.000468 0.001583 0.000673 0.000892 0.001235 0.001027 0.000309 0.001239 0.000180 0.000208 0.040868 0.034460 0.000587 0.038201 0.733123 0.009284 0.002117 0.277789 0.138371 0.000272 0.000662 0.013490 0.000478 0.000055 0.000096 0.000178 0.000491 0.000340 0.000686 0.000959 0.000403 0.000465 0.000994 0.000510 0.000399 0.000526 0.001223 0.000546 0.000625 0.001454 0.001267 0.001134 0.001014 0.002859 0.001556 0.001403 0.003318 0.004320 0.002528 0.002800 0.007927 0.005886 0.003893 0.009368 0.014730 0.004618 0.002408 0.004344 0.006478 0.004225 0.002521 0.003264 0.002125 0.002052 0.002027 0.002028 0.002014 0.002193 0.002752 0.002795 0.002530 0.002693 0.002034 0.001880 0.001867 0.002055 0.002286 0.002740 0.002827 0.006178 0.007481 0.011261 0.008800 0.039135 0.011002 0.045625 0.031226 0.042520 0.150255 0.120990 0.031232 0.180996 0.218080 0.134718 0.125344 0.222317 0.187332 0.104724 0.140041 0.148557 0.085384 0.087627 0.087772 0.073872 0.027463 0.076319 0.073190 0.016498 0.011593 0.011465 0.038813 0.005266 0.019733 0.004549 0.019516 0.013887 0.002509 0.005008 0.002566 0.002345 0.002366 0.002115 0.002912 0.002945 0.002397 0.001954 0.002200 0.002043 0.002803 0.003489 0.006159 0.008338 0.004704 0.009870 0.002685 0.015997 0.002478 0.003326 0.004712 0.006485 0.003197 0.021042 0.009089 0.053805 0.006903 0.026414 0.007987 0.005205 0.007817 0.004940 0.021028 0.003945 0.004336 0.004856 0.002853 0.008327 0.003114 0.002420 0.007155 0.006244 0.002984 0.004112 0.006295 0.004451 0.003838 0.006285 0.005571 0.003237 0.003148 0.002676 0.003815 0.002748 0.004392 0.005291 0.004985 0.006888 0.004556 0.003185 0.001874 0.002183 0.001958 0.001756 0.001750 0.002788 0.003871 0.003149 0.003161 0.004383 0.006448 0.003762 0.004141 0.005463 0.003556 0.008010 0.003781 0.002690 0.004995 0.011062 0.005036 0.005087 0.003385 0.003274 0.006991 0.004741 0.010284 0.009298 0.007064 0.004555 0.004642 0.009279
0.010643 0.003185 0.001754 0.007999 0.002749 0.304541 0.067999 0.003898 0.659532 0.961437 0.084568 0.050275 0.859219 0.030946 0.004416 0.024710 0.945799 0.910290 0.880578 0.948169 0.775228 0.941710 0.871727 0.931264 0.930605 0.018878 0.004485 0.003488 0.000685 0.000053 0.000039 0.000096 0.000351 0.000856 0.001939 0.001765 0.001369 0.002614 0.005795 0.003300 0.003159 0.005469 0.002443 0.002074 0.004191 0.002764 0.002401 0.002494 0.003885 0.001831 0.002445 0.006014 0.004480 0.001530 0.001994 0.004601 0.003784 0.001812 0.001876 0.001989 0.001458 0.005984 0.001617 0.000876 0.003153 0.004762 0.001364 0.001265 0.001873 0.001363 0.000720 0.000711 0.000946 0.000743 0.000799 0.001023 0.001381 0.002527 0.005812 0.002151 0.001019 0.003223 0.003430 0.001170 0.001959 0.002743 0.003115 0.001194 0.002064 0.003989 0.002633 0.001942 0.003555 0.002666 0.001734 0.002419 0.001863 0.001828 0.002202 0.002328 0.002993 0.002330 0.003184 0.004831 0.004751 0.001732 0.002962 0.005795 0.002235 0.001335 0.003234 0.003448 0.001387 0.001457 0.002592 0.002969 0.001569 0.001019 0.001266 0.001051 0.000540 0.000419 0.000813 0.000475 0.000320 0.000404 0.000497 0.000337 0.000311 0.000273 0.000134 0.000081 0.000017 0.000024 0.000028 0.000182 0.000985 0.000038 0.000078 0.060333 0.013681 0.000132 0.010577 0.075072 0.001434 0.000449 0.011927 0.003682 0.002190 0.001470 0.001066 0.002465 0.001249 0.000761 0.001558 0.002863 0.001001 0.000977 0.001260 0.000786 0.000588 0.000924 0.000522 0.002068 0.001043 0.001130 0.001490 0.001508 0.000467 0.000492 0.000130 0.001290 0.103361 0.004856 0.002448 0.470657 0.750551 0.005681 0.011631 0.953374 0.187622 0.000448 0.011968 0.076937 0.000278 0.000051 0.000199 0.000106 0.000287 0.000370 0.000448 0.000518 0.000296 0.000331 0.000389 0.000268 0.000250 0.000300 0.000605 0.000363 0.000432 0.000843 0.000950 0.000890 0.000748 0.001893 0.001214 0.001001 0.002212 0.002884 0.001772 0.001716 0.004165 0.004036 0.002623 0.005099 0.008465 0.003054 0.001912 0.003196 0.005037 0.003567 0.002071 0.002340 0.001674 0.001770 0.001774 0.001709 0.001623 0.001757 0.002180 0.001949 0.001862 0.002013 0.001567 0.001468 0.001433 0.001549 0.001685 0.002069 0.002207 0.004144 0.004946 0.006477 0.005601 0.018172 0.006584 0.014834 0.011272 0.018819 0.035849 0.027213 0.012815 0.055611 0.055315 0.046148 0.052501 0.078966 0.094447 0.060774 0.073020 0.077074 0.058186 0.063407 0.057808 0.046675 0.024555 0.050519 0.042524 0.010426 0.007757 0.006250 0.013327 0.003721 0.010619 0.003743 0.013144 0.011605 0.002187 0.003965 0.002210 0.001886 0.001833 0.001629 0.002030 0.002146 0.001845 0.001576 0.001809 0.001695 0.002346 0.002802 0.004197 0.004256 0.002431 0.003142 0.001479 0.003835 0.001313 0.001966 0.002409 0.002685 0.001781 0.005164 0.003599 0.008284 0.002543 0.005111 0.003512 0.002257 0.002385 0.002102 0.004453 0.002034 0.002474 0.002382 0.001820 0.004649 0.002209 0.001712 0.003405 0.003108 0.002055 0.002391 0.002737 0.002514 0.002421 0.003415 0.003173 0.002322 0.002211 0.001923 0.002805 0.002066 0.002663 0.003006 0.002641 0.003664 0.002566 0.002434 0.001584 0.001791 0.001732 0.001501 0.001377 0.002388 0.003389 0.002722 0.002263 0.002559 0.003851 0.002501 0.002335 0.002983 0.002409 0.004609 0.002524 0.001972 0.003687 0.007366 0.003903 0.003626 0.002546 0.002533 0.004351 0.003399 0.005487 0.006011 0.004808 0.003517 0.003304 0.006563
0.007194 0.002317 0.001351 0.000797 0.000446 0.080889 0.083871 0.000343 0.016786 0.603537 0.029757 0.000867 0.031557 0.001926 0.003251 0.003362 0.030940 0.887327 0.937377 0.889359 0.941710 0.756503 0.934372 0.859150 0.915134 0.897179 0.018728 0.003177 0.001744 0.000679 0.000149 0.000042 0.000138 0.000586 0.001151 0.001763 0.001302 0.001767 0.004485 0.004972 0.003617 0.003986 0.002960 0.002649 0.004134 0.003359 0.003659 0.003991 0.004811 0.002410 0.002856 0.005853 0.005317 0.002018 0.002561 0.004930 0.005122 0.002532 0.002490 0.002645 0.001837 0.006396 0.001987 0.001179 0.003291 0.004913 0.001619 0.001342 0.001632 0.001161 0.000717 0.000716 0.000870 0.000685 0.000725 0.000893 0.000848 0.001406 0.002421 0.001055 0.000722 0.001728 0.001740 0.000854 0.001615 0.002579 0.002619 0.001244 0.002413 0.005354 0.003486 0.002718 0.005086 0.003649 0.002216 0.002845 0.001958 0.001832 0.002175 0.002135 0.002911 0.002211 0.002966 0.004415 0.005124 0.001866 0.002842 0.004618 0.002356 0.001403 0.002630 0.002951 0.001526 0.001397 0.001801 0.002637 0.001545 0.001047 0.001152 0.001519 0.000636 0.000465 0.000829 0.000546 0.000341 0.000456 0.000503 0.000551 0.000403 0.000247 0.000180 0.000215 0.000045 0.000037 0.000063 0.000334 0.000100 0.000058 0.000054 0.000355 0.000042 0.000038 0.000103 0.000060 0.000066 0.000093 0.000065 0.000053 0.000303 0.000320 0.000263 0.000484 0.000452 0.000456 0.000649 0.001057 0.000599 0.000684 0.000659 0.000451 0.000375 0.000484 0.000288 0.001043 0.000559 0.000492 0.000573 0.000537 0.000222 0.000075 0.000083 0.000072 0.000042 0.000013 0.000052 0.000469 0.000853 0.000019 0.000039 0.006276 0.000173 0.000025 0.000156 0.001398 0.000056 0.000070 0.000088 0.000065 0.000143 0.000228 0.000459 0.000381 0.000281 0.000362 0.000421 0.000286 0.000300 0.000351 0.000584 0.000401 0.000517 0.001001 0.001056 0.000954 0.000760 0.001633 0.000935 0.001072 0.002220 0.002389 0.001810 0.002241 0.004316 0.003551 0.002609 0.004990 0.008443 0.003796 0.002164 0.004082 0.006236 0.003725 0.002419 0.002706 0.001979 0.001951 0.001833 0.001791 0.001796 0.001845 0.002100 0.002061 0.002033 0.002236 0.001859 0.001845 0.001824 0.002009 0.002182 0.002738 0.003034 0.005949 0.006803 0.008008 0.006487 0.019294 0.006274 0.013242 0.009293 0.011256 0.020937 0.017730 0.007541 0.030928 0.030166 0.019950 0.029927 0.039775 0.035250 0.029042 0.038238 0.034958 0.027208 0.040446 0.037179 0.033660 0.017861 0.037282 0.037294 0.010345 0.009004 0.009139 0.018908 0.004741 0.014378 0.004828 0.017079 0.012722 0.002813 0.004917 0.002792 0.002437 0.002548 0.002184 0.002809 0.003028 0.002438 0.002167 0.002454 0.002386 0.003346 0.003876 0.005914 0.006543 0.003657 0.004447 0.002123 0.006806 0.002060 0.003113 0.003917 0.005444 0.003417 0.012374 0.004825 0.015283 0.003103 0.008506 0.004856 0.003455 0.004171 0.003605 0.011628 0.004120 0.005911 0.006114 0.003372 0.008107 0.003444 0.003738 0.006556 0.005453 0.003214 0.004945 0.004582 0.003684 0.003882 0.006275 0.004684 0.003235 0.003139 0.002893 0.004392 0.003241 0.003619 0.003579 0.002525 0.002702 0.001850 0.001563 0.001045 0.001409 0.001622 0.001426 0.001082 0.002277 0.002268 0.002503 0.002311 0.001872 0.002801 0.003217 0.002385 0.002398 0.002555 0.006186 0.002481 0.002115 0.005054 0.009953 0.005031 0.003825 0.003131 0.002688 0.003979 0.002781 0.004606 0.004533 0.003975 0.003341 0.003343 0.006604
0.004340 0.001338 0.000668 0.000464 0.000234 0.001515 0.000385 0.000114 0.000407 0.002141 0.000191 0.000092 0.000919 0.000132 0.002791 0.002341 0.003258 0.015337 0.926520 0.945786 0.871727 0.934372 0.725504 0.911901 0.854195 0.909302 0.901957 0.023300 0.003750 0.002722 0.002030 0.000171 0.000086 0.000351 0.001305 0.001272 0.001406 0.002048 0.002910 0.003971 0.004874 0.003753 0.002071 0.002263 0.003894 0.002326 0.002609 0.002888 0.004215 0.002045 0.002546 0.005311 0.003859 0.001583 0.002003 0.003829 0.003231 0.001848 0.001883 0.001993 0.001472 0.004907 0.001522 0.001017 0.002841 0.003320 0.001505 0.001437 0.001687 0.001036 0.000717 0.000796 0.001038 0.000722 0.000785 0.001141 0.001049 0.001889 0.003892 0.001385 0.001120 0.004633 0.003795 0.001079 0.002843 0.005023 0.003788 0.001340 0.003403 0.007449 0.003770 0.002739 0.005997 0.003227 0.001802 0.002613 0.001801 0.001806 0.002168 0.002331 0.003343 0.002427 0.002977 0.005318 0.008016 0.002169 0.003256 0.009205 0.004538 0.001894 0.004236 0.005955 0.002237 0.001886 0.002787 0.004460 0.002023 0.001229 0.001625 0.002028 0.000698 0.000453 0.000921 0.000558 0.000334 0.000489 0.000518 0.000477 0.000171 0.000090 0.000093 0.000718 0.005892 0.001158 0.000418 0.377846 0.091675 0.000506 0.031161 0.910195 0.012168 0.001088 0.094231 0.007570 0.000130 0.000465 0.001387 0.000109 0.000719 0.000765 0.000570 0.001362 0.001161 0.001024 0.000971 0.001547 0.000721 0.000743 0.000817 0.000513 0.000376 0.000449 0.000245 0.000708 0.000353 0.000469 0.000567 0.000381 0.000150 0.000086 0.000108 0.000051 0.000019 0.000019 0.000044 0.000081 0.004960 0.000058 0.000048 0.004615 0.005847 0.000069 0.000531 0.031821 0.001151 0.000128 0.000365 0.001120 0.000287 0.000392 0.000769 0.000955 0.000532 0.000705 0.001215 0.000632 0.000453 0.000663 0.001476 0.000571 0.000563 0.001401 0.001389 0.001279 0.001128 0.002914 0.001185 0.001226 0.003549 0.003686 0.002125 0.002447 0.007294 0.004098 0.002781 0.006694 0.009381 0.003171 0.001913 0.003589 0.005272 0.003876 0.002172 0.002719 0.001904 0.001841 0.001744 0.001824 0.001835 0.001817 0.002117 0.002164 0.002154 0.002283 0.001866 0.001773 0.001874 0.001931 0.002236 0.002700 0.002752 0.005602 0.006784 0.008877 0.007466 0.025441 0.009137 0.026468 0.018853 0.018654 0.056802 0.075831 0.018146 0.075056 0.139901 0.100723 0.083188 0.138639 0.127737 0.079768 0.100314 0.109812 0.065774 0.069885 0.074463 0.064837 0.027840 0.064691 0.058055 0.015211 0.010940 0.011755 0.022705 0.004299 0.012460 0.003840 0.012930 0.009357 0.002203 0.004033 0.002183 0.002022 0.002109 0.001924 0.002589 0.002396 0.002030 0.001781 0.001968 0.001800 0.002444 0.003231 0.005530 0.007007 0.004041 0.006547 0.002396 0.009568 0.002045 0.002556 0.003786 0.005670 0.003311 0.017430 0.006966 0.031915 0.004054 0.011103 0.004940 0.003985 0.004631 0.004120 0.012568 0.003445 0.004573 0.004293 0.002914 0.006945 0.003035 0.002675 0.006589 0.004695 0.002754 0.004161 0.005263 0.003221 0.003160 0.005770 0.004776 0.002889 0.002905 0.002703 0.004009 0.003236 0.004892 0.004794 0.004052 0.004087 0.002758 0.001998 0.001291 0.001570 0.001537 0.001349 0.001268 0.002223 0.002387 0.002324 0.002817 0.002707 0.003294 0.003361 0.003493 0.003075 0.002698 0.005851 0.002904 0.002090 0.004318 0.008502 0.004702 0.004252 0.003442 0.003077 0.005348 0.003496 0.005955 0.006070 0.004926 0.003310 0.003519 0.007360
0.007763 0.002814 0.001374 0.001553 0.000542 0.037681 0.001536 0.000096 0.019249 0.026026 0.000100 0.000075 0.003999 0.000044 0.000178 0.001222 0.003929 0.001673 0.020952 0.944580 0.931264 0.859150 0.911901 0.727117 0.915173 0.849933 0.917895 0.918651 0.030292 0.006079 0.018265 0.002996 0.000263 0.000239 0.000744 0.000951 0.000695 0.001681 0.002108 0.001930 0.002529 0.003547 0.001633 0.001449 0.002177 0.001404 0.001403 0.001597 0.002747 0.001239 0.001570 0.004478 0.002923 0.000999 0.001189 0.003542 0.001991 0.001077 0.001108 0.001235 0.000843 0.003096 0.000807 0.000608 0.002547 0.002365 0.000851 0.000916 0.001394 0.000686 0.000406 0.000426 0.000577 0.000409 0.000431 0.000663 0.000865 0.002072 0.004976 0.001231 0.000906 0.005405 0.005036 0.000903 0.001955 0.003524 0.002579 0.000820 0.001620 0.002816 0.001572 0.001138 0.002021 0.001116 0.000650 0.000914 0.000721 0.000751 0.000933 0.001015 0.001238 0.001007 0.001305 0.002096 0.002964 0.001059 0.001958 0.006666 0.002362 0.001229 0.003690 0.005288 0.001316 0.001461 0.002759 0.003066 0.001241 0.000967 0.001285 0.000953 0.000396 0.000290 0.000590 0.000265 0.000138 0.000233 0.000326 0.000248 0.000073 0.000135 0.000057 0.000262 0.028237 0.014544 0.000408 0.227748 0.816306 0.007002 0.010906 0.967162 0.516486 0.012359 0.159121 0.179762 0.006674 0.002517 0.007195 0.000899 0.002740 0.000854 0.000472 0.001868 0.001432 0.000705 0.000732 0.001526 0.000529 0.000465 0.000602 0.000418 0.000377 0.000432 0.000217 0.000800 0.000357 0.000467 0.001100 0.000769 0.000254 0.000134 0.000271 0.000128 0.000500 0.000463 0.000585 0.020895 0.528578 0.014577 0.007597 0.968705 0.961920 0.011283 0.250495 0.985716 0.156658 0.003000 0.024000 0.054130 0.000259 0.000089 0.000237 0.000390 0.000408 0.000412 0.000565 0.000415 0.000301 0.000322 0.000801 0.000338 0.000301 0.000729 0.000735 0.000664 0.000528 0.001860 0.000720 0.000599 0.001605 0.002434 0.001331 0.001074 0.004610 0.002568 0.001410 0.002616 0.004487 0.001435 0.000945 0.001434 0.001822 0.001489 0.001038 0.001144 0.000867 0.000861 0.000885 0.000879 0.000885 0.000914 0.001122 0.001132 0.001141 0.001253 0.001009 0.000956 0.001032 0.001022 0.001124 0.001300 0.001289 0.002360 0.002883 0.004064 0.003426 0.011714 0.004930 0.013170 0.010834 0.013923 0.034649 0.052136 0.022562 0.079920 0.117552 0.133335 0.125811 0.168594 0.181194 0.132175 0.141499 0.143808 0.098406 0.082111 0.069223 0.051441 0.017564 0.038346 0.030783 0.006739 0.004715 0.004032 0.009823 0.001929 0.005681 0.001718 0.006473 0.004567 0.001125 0.002160 0.001203 0.001141 0.001146 0.001054 0.001299 0.001266 0.001072 0.000948 0.001048 0.001004 0.001312 0.001612 0.002376 0.003316 0.001581 0.003510 0.001037 0.004502 0.000928 0.001230 0.001512 0.002129 0.001120 0.004051 0.001834 0.007824 0.001491 0.002793 0.001841 0.001405 0.001297 0.001253 0.002671 0.001123 0.001327 0.001677 0.001161 0.003209 0.001546 0.001180 0.003314 0.002049 0.001295 0.001725 0.002976 0.001784 0.001593 0.002553 0.002392 0.001563 0.001540 0.001479 0.002025 0.001766 0.002598 0.002922 0.003780 0.003995 0.003532 0.002346 0.001685 0.002033 0.001314 0.001076 0.001456 0.001676 0.002550 0.001708 0.001975 0.003226 0.003446 0.002224 0.003546 0.003452 0.001977 0.003652 0.002775 0.001597 0.002390 0.005395 0.003096 0.003854 0.002525 0.002502 0.006097 0.004019 0.007048 0.006373 0.004945 0.002514 0.002305 0.004766
0.013944 0.005473 0.003523 0.006734 0.004804 0.484917 0.153255 0.000678 0.098205 0.403567 0.002383 0.000090 0.001645 0.000030 0.000030 0.000065 0.001921 0.001300 0.002650 0.024905 0.930605 0.915134 0.854195 0.915173 0.700218 0.907876 0.831687 0.872006 0.818762 0.028814 0.009996 0.004496 0.001495 0.000369 0.000278 0.000462 0.000530 0.000884 0.002531 0.002370 0.002432 0.003356 0.002769 0.002296 0.002986 0.001839 0.001908 0.002158 0.004195 0.002388 0.002920 0.008327 0.006993 0.001751 0.002029 0.006502 0.004509 0.001863 0.001891 0.002531 0.001670 0.006933 0.001714 0.001007 0.003474 0.004857 0.001267 0.001344 0.001757 0.001049 0.000593 0.000619 0.000886 0.000581 0.000531 0.000639 0.000735 0.001393 0.003332 0.001263 0.000919 0.002427 0.002899 0.001050 0.001591 0.002274 0.002422 0.000928 0.001585 0.002794 0.002094 0.001425 0.002274 0.001590 0.001015 0.001291 0.001077 0.001018 0.001180 0.001302 0.001613 0.001449 0.001872 0.002945 0.003034 0.001368 0.002229 0.003898 0.001731 0.001321 0.002663 0.003077 0.001334 0.001562 0.002507 0.003403 0.001828 0.001317 0.001341 0.001141 0.000526 0.000364 0.000623 0.000415 0.000228 0.000279 0.000264 0.000231 0.000059 0.000030 0.000048 0.000072 0.000496 0.000198 0.000032 0.000312 0.004459 0.000044 0.000015 0.000698 0.000602 0.000104 0.000051 0.000140 0.000092 0.000195 0.000134 0.000157 0.000555 0.000881 0.000793 0.001521 0.001226 0.000747 0.001124 0.001883 0.000733 0.000769 0.000916 0.000640 0.000541 0.000702 0.000357 0.001672 0.000825 0.000850 0.001210 0.001223 0.000483 0.000197 0.000327 0.000263 0.000070 0.000031 0.000282 0.009748 0.013515 0.000324 0.004834 0.700765 0.058941 0.000655 0.122703 0.630237 0.002691 0.001022 0.034352 0.005425 0.000073 0.000146 0.000277 0.000195 0.000195 0.000383 0.000380 0.000243 0.000217 0.000283 0.000605 0.000320 0.000365 0.000670 0.000819 0.000733 0.000628 0.001629 0.000779 0.000737 0.002037 0.002657 0.001647 0.001545 0.004965 0.003191 0.001869 0.004034 0.006929 0.002349 0.001511 0.002544 0.003830 0.002581 0.001811 0.002216 0.001535 0.001377 0.001341 0.001346 0.001320 0.001337 0.001561 0.001538 0.001626 0.001729 0.001470 0.001342 0.001328 0.001342 0.001477 0.001744 0.001708 0.003302 0.003818 0.005512 0.004434 0.013262 0.005714 0.010415 0.008095 0.012346 0.018009 0.015081 0.010731 0.047455 0.036996 0.036740 0.061867 0.079478 0.067669 0.068508 0.093363 0.082013 0.061899 0.086605 0.070180 0.048804 0.021416 0.039741 0.037296 0.010078 0.007365 0.006173 0.013060 0.003423 0.008590 0.003074 0.012204 0.008561 0.001871 0.003738 0.002116 0.001922 0.001893 0.001665 0.001975 0.001938 0.001587 0.001382 0.001513 0.001413 0.001961 0.002409 0.003639 0.004052 0.002225 0.002880 0.001361 0.003438 0.001348 0.002079 0.002451 0.002946 0.001668 0.003573 0.002134 0.004451 0.001870 0.003373 0.002576 0.001842 0.001892 0.002056 0.003122 0.001836 0.002651 0.002742 0.002133 0.004982 0.002440 0.001980 0.003710 0.003473 0.002102 0.002588 0.003263 0.002738 0.002337 0.003738 0.003380 0.002409 0.002408 0.002217 0.002909 0.002192 0.002928 0.002864 0.002510 0.002647 0.002103 0.001803 0.001365 0.001748 0.001571 0.001254 0.001096 0.002088 0.002547 0.002383 0.002264 0.002243 0.003168 0.002752 0.002820 0.002853 0.002265 0.004801 0.002691 0.001896 0.003651 0.008409 0.004357 0.003818 0.002792 0.002649 0.004366 0.003355 0.005579 0.006109 0.004846 0.002952 0.002815 0.004973
0.010689 0.004435 0.002250 0.001258 0.000523 0.021076 0.006296 0.000113 0.000393 0.003888 0.000181 0.000024 0.000022 0.000025 0.000021 0.000007 0.000041 0.000226 0.000583 0.002219 0.018878 0.897179 0.909302 0.849933 0.907876 0.672728 0.883563 0.799366 0.844581 0.814401 0.043916 0.016622 0.004164 0.003540 0.000905 0.000148 0.000153 0.000345 0.000796 0.001143 0.001418 0.001697 0.001827 0.001784 0.002308 0.001482 0.001544 0.001647 0.002593 0.001731 0.002296 0.006675 0.005399 0.001659 0.001937 0.005049 0.004028 0.001831 0.001564 0.001654 0.001285 0.004557 0.001469 0.000832 0.002120 0.002979 0.001180 0.001214 0.001527 0.001015 0.000602 0.000590 0.000795 0.000566 0.000560 0.000606 0.000687 0.001267 0.002315 0.000935 0.000806 0.001807 0.002170 0.000951 0.001776 0.002461 0.002367 0.001062 0.002196 0.004302 0.002386 0.001965 0.002676 0.001825 0.001131 0.001397 0.001171 0.001084 0.001208 0.001252 0.001619 0.001441 0.001743 0.002920 0.003372 0.001478 0.002081 0.004155 0.001940 0.001190 0.002387 0.003090 0.001299 0.001313 0.002150 0.002930 0.001668 0.001210 0.001266 0.001175 0.000587 0.000448 0.000719 0.000465 0.000221 0.000198 0.000129 0.000289 0.000836 0.000109 0.000132 0.001427 0.038618 0.001134 0.000088 0.027504 0.013095 0.000031 0.000129 0.003639 0.000049 0.000031 0.000022 0.000018 0.000049 0.000125 0.000107 0.000082 0.000213 0.000419 0.000349 0.000492 0.000524 0.000347 0.000408 0.000636 0.000356 0.000410 0.000450 0.000357 0.000329 0.000341 0.000205 0.000475 0.000299 0.000392 0.000500 0.000413 0.000204 0.000102 0.000138 0.000143 0.000066 0.000062 0.000268 0.000063 0.000118 0.000032 0.000110 0.004180 0.001127 0.000052 0.005203 0.171090 0.001237 0.000263 0.016066 0.010102 0.000075 0.000127 0.000420 0.000157 0.000146 0.000274 0.000410 0.000280 0.000187 0.000241 0.000498 0.000287 0.000325 0.000601 0.000613 0.000630 0.000621 0.001451 0.000660 0.000731 0.002501 0.002200 0.001244 0.001520 0.005156 0.002304 0.001468 0.002878 0.005088 0.002136 0.001410 0.002365 0.003151 0.002716 0.001666 0.001877 0.001560 0.001353 0.001226 0.001325 0.001345 0.001350 0.001516 0.001501 0.001586 0.001604 0.001450 0.001430 0.001395 0.001433 0.001464 0.001680 0.001736 0.003166 0.004159 0.005535 0.004500 0.009532 0.005348 0.008910 0.007439 0.010184 0.017012 0.012874 0.007007 0.024405 0.026460 0.020975 0.026862 0.035603 0.033349 0.028486 0.039475 0.041133 0.030871 0.038631 0.039701 0.029518 0.016494 0.030191 0.024937 0.007687 0.006045 0.005601 0.009203 0.003012 0.006576 0.002637 0.008335 0.006468 0.001821 0.003123 0.001888 0.001768 0.001814 0.001615 0.001886 0.001799 0.001619 0.001506 0.001613 0.001580 0.002094 0.002445 0.003479 0.003528 0.002065 0.002298 0.001253 0.002538 0.001227 0.001875 0.001920 0.002168 0.001436 0.002460 0.001907 0.003251 0.001603 0.003234 0.002555 0.001821 0.001846 0.001717 0.002597 0.001676 0.002416 0.002404 0.002091 0.004943 0.002249 0.001609 0.002924 0.002991 0.002029 0.002372 0.002989 0.002698 0.002598 0.003575 0.003336 0.002510 0.002393 0.002267 0.003127 0.002586 0.003079 0.002708 0.002278 0.001878 0.001380 0.001198 0.000917 0.001000 0.001032 0.001006 0.000825 0.001436 0.001600 0.001806 0.001758 0.001560 0.001980 0.002418 0.002532 0.002090 0.001929 0.003786 0.002003 0.001545 0.002775 0.005205 0.003111 0.002315 0.002171 0.002079 0.002853 0.002605 0.004487 0.005246 0.003798 0.002385 0.002074 0.004577
0.006687 0.002665 0.001442 0.001101 0.000537 0.002254 0.000768 0.000121 0.000251 0.000257 0.000105 0.000031 0.000055 0.000030 0.000114 0.000018 0.000007 0.000016 0.000416 0.003060 0.004485 0.018728 0.901957 0.917895 0.831687 0.883563 0.698065 0.888520 0.798549 0.839571 0.837797 0.052970 0.008250 0.011729 0.005328 0.000181 0.000055 0.000162 0.000540 0.000688 0.001151 0.001472 0.001220 0.001397 0.002241 0.001465 0.001369 0.001442 0.002299 0.001356 0.001867 0.005364 0.004402 0.001520 0.001814 0.005006 0.003066 0.001821 0.001683 0.001678 0.001203 0.004239 0.001557 0.000893 0.002523 0.002588 0.001082 0.001241 0.001840 0.000980 0.000618 0.000591 0.000859 0.000579 0.000563 0.000673 0.001012 0.002028 0.003009 0.000991 0.001012 0.002993 0.002627 0.000826 0.001897 0.003192 0.002315 0.001000 0.002326 0.003855 0.001978 0.001586 0.002603 0.001510 0.000887 0.001175 0.000880 0.000852 0.000985 0.001080 0.001338 0.001218 0.001520 0.002254 0.003667 0.001605 0.002196 0.005133 0.002646 0.001358 0.003335 0.004481 0.001598 0.001488 0.002713 0.003671 0.001602 0.001296 0.001557 0.001439 0.000687 0.000495 0.000595 0.000467 0.000166 0.000119 0.000125 0.000549 0.024922 0.014530 0.011246 0.054221 0.979120 0.646600 0.019564 0.948390 0.902082 0.008997 0.024684 0.788336 0.023396 0.000993 0.002759 0.001115 0.000319 0.000384 0.000342 0.000260 0.000559 0.000907 0.000691 0.001176 0.001057 0.000570 0.000721 0.001155 0.000542 0.000509 0.000610 0.000461 0.000369 0.000435 0.000218 0.000468 0.000250 0.000310 0.000515 0.000443 0.000221 0.000159 0.000203 0.000136 0.000093 0.000091 0.000160 0.000062 0.000815 0.000101 0.000261 0.013882 0.108912 0.000659 0.023401 0.857283 0.146710 0.004727 0.150801 0.500826 0.004055 0.001034 0.007845 0.004802 0.000133 0.000201 0.000310 0.000370 0.000251 0.000324 0.000782 0.000450 0.000359 0.000820 0.001036 0.000851 0.000656 0.002085 0.000913 0.000937 0.002837 0.003268 0.001581 0.001507 0.005287 0.002741 0.001608 0.002859 0.004449 0.002022 0.001386 0.002066 0.002550 0.001950 0.001288 0.001468 0.001184 0.001083 0.001072 0.001188 0.001164 0.001239 0.001451 0.001386 0.001423 0.001518 0.001316 0.001299 0.001265 0.001311 0.001385 0.001584 0.001670 0.003006 0.004055 0.006729 0.005123 0.011903 0.007338 0.013805 0.013686 0.016701 0.030362 0.047246 0.024635 0.041410 0.064249 0.085012 0.074148 0.088212 0.100575 0.090351 0.099969 0.117793 0.087906 0.078005 0.090291 0.074006 0.030518 0.041598 0.034311 0.010184 0.006639 0.005707 0.008622 0.002732 0.005480 0.002344 0.006214 0.005632 0.001537 0.002752 0.001482 0.001491 0.001494 0.001358 0.001590 0.001564 0.001396 0.001295 0.001411 0.001346 0.001809 0.002037 0.003017 0.002815 0.001663 0.002221 0.001194 0.002445 0.001088 0.001641 0.001664 0.002182 0.001224 0.002319 0.001643 0.003804 0.001570 0.002974 0.002156 0.001626 0.001536 0.001410 0.002251 0.001357 0.001766 0.001815 0.001665 0.003728 0.001969 0.001332 0.002642 0.002377 0.001811 0.002141 0.002852 0.002439 0.002295 0.003311 0.003012 0.002159 0.002219 0.002111 0.002738 0.002297 0.002914 0.002991 0.002718 0.002916 0.002207 0.001754 0.001337 0.001545 0.001251 0.001144 0.001141 0.001659 0.002031 0.002086 0.002153 0.002227 0.002744 0.002733 0.003264 0.003278 0.002461 0.003479 0.002231 0.001813 0.002880 0.005222 0.003430 0.002650 0.002476 0.002324 0.003481 0.004185 0.005931 0.006227 0.004576 0.002500 0.002146 0.004458
0.013168 0.007208 0.004891 0.004835 0.002453 0.036576 0.003588 0.000292 0.001449 0.001756 0.000162 0.000065 0.000165 0.000076 0.000147 0.000094 0.000015 0.000005 0.000023 0.000843 0.003488 0.003177 0.023300 0.918651 0.872006 0.799366 0.888520 0.712746 0.856420 0.794028 0.879477 0.826289 0.038060 0.014639 0.024723 0.002329 0.000166 0.000082 0.000141 0.000467 0.000772 0.001239 0.001279 0.001387 0.002371 0.001966 0.001812 0.001892 0.002625 0.001391 0.001845 0.004753 0.005153 0.001857 0.001948 0.004797 0.003467 0.001986 0.001817 0.002049 0.001337 0.003186 0.001354 0.000780 0.001500 0.001587 0.000869 0.000916 0.001180 0.000784 0.000498 0.000527 0.000843 0.000637 0.000598 0.000782 0.001212 0.002171 0.003836 0.001324 0.001027 0.002532 0.002383 0.000888 0.001669 0.001859 0.001700 0.000998 0.001877 0.002286 0.001810 0.001372 0.001811 0.001457 0.000915 0.000990 0.000840 0.000830 0.000975 0.000985 0.001124 0.001062 0.001305 0.001695 0.002418 0.001680 0.002032 0.003345 0.002308 0.001484 0.003168 0.003599 0.001873 0.002000 0.003476 0.004560 0.002279 0.001477 0.001872 0.001408 0.000757 0.000477 0.000484 0.000491 0.000112 0.000041 0.000045 0.000181 0.001083 0.004908 0.001880 0.001220 0.348709 0.136717 0.001094 0.025951 0.463931 0.003023 0.000259 0.023466 0.005935 0.000472 0.000326 0.000588 0.000440 0.000499 0.000612 0.000360 0.000490 0.000627 0.000559 0.001062 0.000856 0.000661 0.000841 0.001050 0.000638 0.000602 0.000669 0.000471 0.000436 0.000439 0.000278 0.000754 0.000384 0.000389 0.000705 0.001061 0.000524 0.000367 0.000475 0.000571 0.000252 0.000231 0.000708 0.000642 0.003150 0.000923 0.009207 0.276246 0.411099 0.014195 0.486157 0.991765 0.436307 0.089395 0.843007 0.828788 0.015288 0.007687 0.067877 0.004997 0.000075 0.000067 0.000089 0.000157 0.000190 0.000192 0.000389 0.000327 0.000276 0.000445 0.000757 0.000660 0.000516 0.001143 0.000859 0.000799 0.001690 0.002277 0.001358 0.001294 0.002613 0.002185 0.001431 0.001957 0.002989 0.001900 0.001360 0.002008 0.002299 0.001841 0.001406 0.001439 0.001146 0.001120 0.001213 0.001241 0.001180 0.001280 0.001301 0.001302 0.001296 0.001409 0.001170 0.001195 0.001148 0.001248 0.001377 0.001656 0.001843 0.002792 0.004018 0.006853 0.006512 0.012281 0.010086 0.012393 0.015699 0.022110 0.027453 0.030431 0.039881 0.057303 0.049825 0.067148 0.086856 0.088493 0.082253 0.093121 0.120015 0.122592 0.096361 0.082316 0.101285 0.073083 0.037290 0.043266 0.034910 0.012075 0.007645 0.006157 0.008760 0.003442 0.005866 0.003486 0.007816 0.007233 0.002104 0.003394 0.001843 0.001676 0.001674 0.001494 0.001568 0.001634 0.001497 0.001419 0.001580 0.001564 0.002017 0.002333 0.003127 0.002427 0.001590 0.001806 0.001433 0.002122 0.001492 0.002100 0.002266 0.002423 0.001496 0.001719 0.001633 0.002474 0.001916 0.003018 0.002575 0.001793 0.001830 0.001506 0.002050 0.001421 0.001614 0.001493 0.001615 0.003277 0.002083 0.001430 0.001932 0.002066 0.001751 0.002014 0.001995 0.002451 0.002312 0.002860 0.002831 0.002339 0.002405 0.002512 0.002920 0.002600 0.003057 0.003277 0.002371 0.003102 0.002149 0.002475 0.001852 0.002788 0.001983 0.001821 0.001521 0.002455 0.003400 0.003237 0.002810 0.002291 0.003578 0.003341 0.002839 0.002846 0.003394 0.003799 0.002266 0.002534 0.004185 0.006767 0.004847 0.003177 0.003293 0.003557 0.003370 0.004714 0.005199 0.006532 0.005914 0.003619 0.002890 0.005285
0.018400 0.011282 0.007756 0.006572 0.003223 0.060374 0.011560 0.000334 0.001411 0.001550 0.000490 0.000116 0.000289 0.000123 0.000322 0.000156 0.000097 0.000021 0.000006 0.000037 0.000685 0.001744 0.003750 0.030292 0.818762 0.844581 0.798549 0.856420 0.655503 0.863796 0.776193 0.827281 0.767932 0.031211 0.007551 0.003472 0.000867 0.000083 0.000038 0.000167 0.000650 0.000877 0.001075 0.001416 0.002367 0.002145 0.002529 0.002670 0.003911 0.002074 0.002609 0.008545 0.010280 0.002982 0.003072 0.010338 0.007057 0.002766 0.002562 0.003174 0.001776 0.005541 0.001623 0.000931 0.002437 0.002416 0.001132 0.001677 0.001779 0.001074 0.000733 0.000824 0.001229 0.000831 0.000715 0.000964 0.001124 0.001973 0.004550 0.001445 0.001055 0.002664 0.002727 0.000934 0.001347 0.001555 0.001906 0.001067 0.001844 0.002893 0.002142 0.001591 0.002240 0.001727 0.001216 0.001353 0.001066 0.000988 0.001188 0.001290 0.001494 0.001383 0.001633 0.002275 0.002724 0.001499 0.002145 0.003872 0.001879 0.001425 0.002904 0.003652 0.001804 0.002187 0.003391 0.004702 0.002002 0.001656 0.001729 0.001481 0.000793 0.000504 0.000571 0.000522 0.000195 0.000107 0.000076 0.000344 0.000644 0.000258 0.000047 0.000122 0.006285 0.000538 0.000047 0.000299 0.000763 0.000057 0.000015 0.000023 0.000016 0.000107 0.000109 0.000086 0.000148 0.000309 0.000304 0.000150 0.000264 0.000369 0.000304 0.000511 0.000558 0.000496 0.000589 0.000727 0.000428 0.000548 0.000537 0.000393 0.000382 0.000416 0.000245 0.000773 0.000374 0.000415 0.000597 0.000664 0.000362 0.000198 0.000326 0.000316 0.000149 0.000102 0.000361 0.000236 0.000077 0.000075 0.000509 0.003430 0.000593 0.000104 0.017466 0.059049 0.000833 0.000522 0.110246 0.033743 0.000095 0.000198 0.004004 0.000154 0.000045 0.000080 0.000070 0.000092 0.000091 0.000188 0.000381 0.000255 0.000336 0.000744 0.000960 0.000884 0.000731 0.001683 0.000739 0.000851 0.003082 0.002346 0.001326 0.001642 0.004287 0.002606 0.001515 0.002992 0.005041 0.002193 0.001618 0.002691 0.003697 0.002580 0.001827 0.001901 0.001428 0.001334 0.001244 0.001274 0.001308 0.001398 0.001514 0.001519 0.001491 0.001652 0.001454 0.001521 0.001372 0.001414 0.001446 0.001776 0.001991 0.003505 0.004415 0.006653 0.005444 0.012918 0.006329 0.011243 0.010473 0.015957 0.025941 0.019055 0.013649 0.047363 0.039735 0.034401 0.058120 0.070068 0.049293 0.055483 0.074078 0.058222 0.044510 0.059091 0.059820 0.047372 0.027749 0.049946 0.039534 0.012393 0.008360 0.007948 0.013657 0.003737 0.009055 0.003938 0.014951 0.009484 0.002557 0.004791 0.002364 0.002183 0.002113 0.001863 0.002286 0.002237 0.001857 0.001658 0.001730 0.001785 0.002438 0.002755 0.004326 0.003749 0.002184 0.002458 0.001502 0.002537 0.001519 0.002337 0.002350 0.002474 0.001557 0.002359 0.001912 0.003276 0.001910 0.004553 0.002658 0.001893 0.002213 0.001924 0.002622 0.001775 0.002481 0.001822 0.002082 0.005047 0.002373 0.001477 0.002688 0.002910 0.002134 0.002237 0.003039 0.003128 0.002836 0.003950 0.004386 0.003027 0.002791 0.002478 0.003553 0.002644 0.003345 0.003527 0.002452 0.002665 0.001693 0.001527 0.001115 0.001420 0.001489 0.001524 0.001297 0.002358 0.002830 0.002769 0.002416 0.002136 0.003305 0.003160 0.003325 0.002516 0.002466 0.005195 0.002709 0.002094 0.004386 0.008633 0.004569 0.003186 0.003107 0.002875 0.003650 0.003267 0.005490 0.006112 0.004572 0.003365 0.003240 0.005908
0.012293 0.007861 0.006012 0.005235 0.003089 0.008819 0.005766 0.000628 0.001451 0.001606 0.001222 0.000261 0.000429 0.000229 0.000469 0.000322 0.000135 0.000108 0.000030 0.000010 0.000053 0.000679 0.002722 0.006079 0.028814 0.814401 0.839571 0.794028 0.863796 0.654050 0.857572 0.808799 0.843112 0.829145 0.032955 0.005555 0.002711 0.001620 0.000179 0.000065 0.000165 0.000758 0.000751 0.001149 0.002211 0.002075 0.002580 0.002864 0.004265 0.002322 0.002808 0.007504 0.007629 0.002796 0.003341 0.009366 0.006727 0.002749 0.002756 0.003639 0.002170 0.007017 0.002110 0.001030 0.002435 0.002925 0.001362 0.001873 0.002213 0.001449 0.000955 0.001156 0.002050 0.001191 0.000907 0.001219 0.001418 0.002463 0.003550 0.001376 0.001618 0.003144 0.002724 0.001199 0.002285 0.002299 0.002379 0.001334 0.002566 0.004230 0.002694 0.001722 0.002641 0.001932 0.001292 0.001456 0.001162 0.001051 0.001253 0.001345 0.001646 0.001531 0.001866 0.002985 0.003482 0.002004 0.002963 0.005717 0.002750 0.002055 0.004561 0.005690 0.002484 0.003120 0.005102 0.005692 0.003073 0.002661 0.002648 0.002314 0.001362 0.000509 0.000627 0.000638 0.000659 0.008885 0.004395 0.006417 0.454476 0.110042 0.005223 0.038089 0.943099 0.028313 0.000559 0.102063 0.030375 0.000051 0.000039 0.000275 0.000014 0.000101 0.000133 0.000104 0.000181 0.000386 0.000489 0.000253 0.000378 0.000562 0.000467 0.000629 0.000673 0.000627 0.000790 0.000862 0.000546 0.000682 0.000719 0.000524 0.000449 0.000494 0.000296 0.000632 0.000380 0.000567 0.000724 0.000659 0.000430 0.000267 0.000310 0.000262 0.000175 0.000137 0.000228 0.000212 0.000118 0.000075 0.000139 0.000072 0.000082 0.000030 0.000509 0.017747 0.001071 0.000148 0.019485 0.072928 0.000299 0.000197 0.007813 0.003323 0.000067 0.000088 0.000167 0.000176 0.000086 0.000161 0.000524 0.000413 0.000325 0.001178 0.001830 0.001142 0.001071 0.002648 0.001125 0.000989 0.003409 0.002748 0.001454 0.001736 0.004111 0.003000 0.001690 0.003381 0.005480 0.002817 0.002080 0.003663 0.005232 0.003345 0.002167 0.002239 0.001685 0.001492 0.001457 0.001690 0.001666 0.001797 0.001919 0.001830 0.001851 0.001984 0.001795 0.001935 0.001783 0.001809 0.001909 0.002467 0.002768 0.004749 0.006481 0.009987 0.008726 0.019403 0.010956 0.018123 0.017851 0.022945 0.036496 0.037475 0.020903 0.042606 0.050847 0.052645 0.054934 0.059973 0.065835 0.065831 0.076570 0.070399 0.057676 0.075886 0.083168 0.065920 0.045998 0.070480 0.057676 0.015859 0.010135 0.008061 0.012410 0.003809 0.009108 0.004140 0.011888 0.009310 0.002608 0.004526 0.002461 0.002201 0.002229 0.001955 0.002417 0.002587 0.002155 0.002018 0.002111 0.002044 0.002768 0.002959 0.004703 0.003945 0.002270 0.002312 0.001566 0.002313 0.001671 0.002343 0.002545 0.002486 0.001616 0.002534 0.002330 0.003415 0.002333 0.004173 0.003117 0.002307 0.002611 0.002211 0.003140 0.002010 0.002408 0.001982 0.001976 0.004485 0.002377 0.001580 0.002583 0.002775 0.002160 0.002511 0.002989 0.003196 0.003011 0.003843 0.004314 0.003503 0.003182 0.002934 0.004232 0.003114 0.003895 0.004131 0.002677 0.002906 0.001923 0.001953 0.001393 0.001679 0.001731 0.001872 0.001530 0.002770 0.002952 0.003015 0.002675 0.002028 0.003399 0.003559 0.002867 0.002358 0.002764 0.005052 0.002464 0.002279 0.004103 0.007310 0.004399 0.002926 0.003285 0.003042 0.003565 0.004015 0.006580 0.006516 0.005304 0.003795 0.003839 0.006930
0.009045 0.005845 0.005092 0.004815 0.003034 0.005680 0.003857 0.000613 0.001157 0.001279 0.000816 0.000266 0.000595 0.000292 0.000396 0.000425 0.000412 0.000199 0.000164 0.000062 0.000039 0.000149 0.002030 0.018265 0.009996 0.043916 0.837797 0.879477 0.776193 0.857572 0.681937 0.867137 0.814445 0.869909 0.876285 0.032936 0.007806 0.007499 0.002729 0.000272 0.000084 0.000132 0.000475 0.000621 0.001497 0.001716 0.001897 0.002264 0.003939 0.002060 0.002303 0.004775 0.003717 0.001457 0.001823 0.005935 0.004045 0.001842 0.001865 0.002730 0.001615 0.005819 0.001719 0.000776 0.001839 0.002129 0.000949 0.001064 0.001631 0.001005 0.000665 0.000752 0.001312 0.000914 0.000774 0.001001 0.001367 0.002577 0.003392 0.001260 0.001482 0.003227 0.002588 0.001215 0.002785 0.002531 0.002052 0.001156 0.002340 0.002623 0.001943 0.001341 0.001878 0.001435 0.000889 0.000926 0.000771 0.000781 0.001011 0.001055 0.001286 0.001171 0.001431 0.001900 0.002669 0.001764 0.002563 0.004551 0.002969 0.002188 0.004915 0.005377 0.002474 0.002456 0.004103 0.004343 0.002429 0.001975 0.002088 0.001644 0.000809 0.000366 0.001939 0.000579 0.000376 0.009509 0.024236 0.007590 0.360452 0.953047 0.214727 0.055784 0.981402 0.720595 0.008698 0.094038 0.479168 0.002882 0.000500 0.004179 0.000381 0.000343 0.000255 0.000301 0.000440 0.000567 0.000816 0.000525 0.000700 0.000731 0.000646 0.001210 0.001049 0.000759 0.000960 0.001161 0.000744 0.000736 0.000857 0.000595 0.000523 0.000578 0.000310 0.000796 0.000395 0.000422 0.000882 0.000952 0.000576 0.000405 0.000523 0.000431 0.000243 0.000238 0.000372 0.000293 0.000217 0.000192 0.000462 0.000763 0.005161 0.000542 0.019835 0.577280 0.202454 0.018426 0.675498 0.980052 0.075222 0.022394 0.631988 0.396429 0.000732 0.001026 0.013760 0.000420 0.000037 0.000046 0.000170 0.000265 0.000218 0.000505 0.000893 0.000671 0.000504 0.001420 0.001051 0.000769 0.001567 0.002319 0.001261 0.001138 0.002505 0.002253 0.001417 0.001913 0.003062 0.001925 0.001253 0.001936 0.002562 0.001786 0.001313 0.001490 0.001152 0.001053 0.001094 0.001098 0.001080 0.001188 0.001294 0.001332 0.001396 0.001470 0.001269 0.001418 0.001305 0.001326 0.001400 0.001822 0.001983 0.003151 0.004438 0.008268 0.008397 0.018107 0.013017 0.019007 0.021277 0.030504 0.034637 0.034977 0.039795 0.051661 0.044448 0.065855 0.084817 0.074134 0.070176 0.081715 0.097988 0.099671 0.086500 0.088078 0.107591 0.080054 0.045914 0.051492 0.039020 0.013124 0.008186 0.007080 0.008720 0.003194 0.006086 0.003410 0.007101 0.007105 0.001975 0.003159 0.001776 0.001652 0.001718 0.001485 0.001796 0.001818 0.001694 0.001607 0.001714 0.001609 0.002018 0.002233 0.003283 0.002666 0.001591 0.001676 0.001285 0.001877 0.001497 0.002118 0.002294 0.002365 0.001481 0.002021 0.001923 0.002557 0.001974 0.002709 0.002621 0.001908 0.001852 0.001491 0.002196 0.001499 0.001720 0.001545 0.001570 0.002953 0.001939 0.001269 0.001747 0.001961 0.001675 0.001766 0.002050 0.002393 0.002170 0.002646 0.003119 0.002512 0.002621 0.002491 0.003427 0.002863 0.003555 0.003973 0.002698 0.003990 0.002627 0.002892 0.001946 0.002548 0.001985 0.002098 0.001745 0.002926 0.003419 0.003316 0.002688 0.002125 0.003511 0.003494 0.002622 0.002275 0.003031 0.003964 0.002154 0.002364 0.003882 0.006215 0.004439 0.003107 0.003468 0.003445 0.003012 0.004764 0.005758 0.006636 0.005759 0.003705 0.003185 0.005884
0.012777 0.009326 0.007946 0.008155 0.005156 0.012198 0.006522 0.000874 0.002253 0.002031 0.000949 0.000295 0.000618 0.000396 0.000656 0.000552 0.000441 0.000452 0.000311 0.000327 0.000096 0.000042 0.000171 0.002996 0.004496 0.016622 0.052970 0.826289 0.827281 0.808799 0.867137 0.657822 0.869057 0.822656 0.865602 0.847138 0.022549 0.003832 0.002937 0.002195 0.000206 0.000062 0.000143 0.000632 0.001233 0.002108 0.002991 0.003362 0.006012 0.003870 0.004138 0.008369 0.008232 0.002233 0.002536 0.010430 0.009399 0.002658 0.002589 0.003706 0.001806 0.005960 0.001681 0.000902 0.002187 0.002256 0.001046 0.001302 0.001561 0.000981 0.000722 0.000826 0.001423 0.001072 0.000917 0.001413 0.001533 0.002783 0.005030 0.001582 0.001295 0.003593 0.003956 0.001156 0.001714 0.001821 0.002062 0.000926 0.001625 0.002414 0.001744 0.001284 0.001647 0.001423 0.001005 0.000950 0.000766 0.000799 0.000983 0.001079 0.001308 0.001151 0.001468 0.001772 0.002371 0.001533 0.002419 0.003764 0.002165 0.002212 0.003849 0.004015 0.001802 0.001901 0.002603 0.003211 0.001691 0.001544 0.001652 0.001535 0.000608 0.000270 0.000188 0.000294 0.000212 0.000537 0.000459 0.000358 0.001187 0.013384 0.000331 0.000054 0.004625 0.003629 0.000074 0.000075 0.001509 0.000149 0.000092 0.000049 0.000065 0.000229 0.000260 0.000161 0.000187 0.000390 0.000591 0.000321 0.000446 0.000681 0.000588 0.000964 0.000911 0.000940 0.000962 0.001239 0.001064 0.001069 0.001002 0.000747 0.000670 0.000682 0.000392 0.001452 0.000649 0.000564 0.001065 0.001558 0.000822 0.000392 0.000634 0.000893 0.000298 0.000209 0.000776 0.000840 0.000302 0.000241 0.001605 0.000492 0.000210 0.000162 0.022391 0.111883 0.007574 0.010323 0.638585 0.673330 0.003808 0.025870 0.575558 0.031101 0.000059 0.001163 0.002414 0.000028 0.000026 0.000037 0.000066 0.000124 0.000158 0.000389 0.000549 0.000511 0.000417 0.001016 0.000718 0.000665 0.001502 0.001865 0.001248 0.001100 0.002377 0.002242 0.001467 0.002544 0.004641 0.002850 0.001796 0.002788 0.003294 0.002073 0.001435 0.001540 0.001146 0.001096 0.001189 0.001144 0.001237 0.001382 0.001425 0.001445 0.001467 0.001533 0.001350 0.001470 0.001421 0.001569 0.001803 0.002340 0.002561 0.004631 0.006151 0.007939 0.007432 0.016687 0.009929 0.015827 0.015818 0.026931 0.033167 0.025448 0.019962 0.051891 0.043898 0.044649 0.067256 0.073286 0.064698 0.068570 0.082921 0.075042 0.070712 0.074342 0.074507 0.064601 0.043510 0.051361 0.043294 0.014446 0.010255 0.008131 0.013424 0.004396 0.010605 0.004736 0.014471 0.012508 0.002970 0.005784 0.002636 0.002410 0.002464 0.002116 0.002670 0.002746 0.002185 0.001966 0.002080 0.001997 0.002635 0.003155 0.005402 0.004383 0.002390 0.002492 0.001681 0.002542 0.001842 0.002962 0.003066 0.003414 0.001877 0.002404 0.002103 0.003070 0.001927 0.003306 0.002758 0.002137 0.001980 0.001907 0.002536 0.001921 0.002455 0.001887 0.002266 0.004488 0.002655 0.001603 0.002502 0.003033 0.002311 0.002300 0.002902 0.003131 0.002641 0.003701 0.004908 0.003364 0.003102 0.002811 0.004253 0.003138 0.003669 0.003869 0.002506 0.003396 0.002159 0.002207 0.001357 0.001785 0.001940 0.002047 0.001657 0.003303 0.003717 0.003287 0.002511 0.002065 0.003798 0.003382 0.002487 0.002533 0.002826 0.004742 0.002410 0.002405 0.004414 0.007383 0.004891 0.003155 0.003381 0.003004 0.002889 0.003521 0.004856 0.005952 0.005239 0.004210 0.004427 0.006931
0.019793 0.018461 0.016285 0.012909 0.007977 0.012753 0.011133 0.001530 0.002953 0.002677 0.001286 0.000419 0.000635 0.000618 0.001204 0.001055 0.000611 0.000642 0.000726 0.000469 0.000351 0.000138 0.000086 0.000263 0.001495 0.004164 0.008250 0.038060 0.767932 0.843112 0.814445 0.869057 0.645781 0.881348 0.830298 0.865986 0.862878 0.023940 0.006728 0.004882 0.003601 0.000400 0.000093 0.000214 0.001121 0.001913 0.002634 0.003405 0.006564 0.004979 0.004859 0.009369 0.008302 0.002472 0.002208 0.005695 0.005960 0.002611 0.002650 0.003473 0.002022 0.006031 0.002068 0.001025 0.002258 0.002869 0.001284 0.001824 0.002214 0.001574 0.001354 0.001595 0.003066 0.001892 0.001515 0.002376 0.002327 0.002926 0.005063 0.002532 0.002231 0.003595 0.004123 0.001959 0.002969 0.002284 0.002791 0.001444 0.002644 0.003529 0.002670 0.001897 0.002585 0.002183 0.001628 0.001596 0.001199 0.001221 0.001610 0.001662 0.001836 0.001738 0.002130 0.002861 0.003443 0.002068 0.002955 0.004348 0.002822 0.002314 0.004329 0.003762 0.002024 0.003349 0.003960 0.004454 0.003059 0.003078 0.001931 0.002162 0.001645 0.000954 0.000691 0.000961 0.003159 0.038420 0.001833 0.001854 0.019319 0.002490 0.000101 0.000181 0.004690 0.000103 0.000027 0.000029 0.000044 0.000050 0.000055 0.000033 0.000053 0.000140 0.000184 0.000111 0.000122 0.000283 0.000438 0.000261 0.000303 0.000521 0.000549 0.000826 0.000866 0.001003 0.000987 0.000925 0.000926 0.001163 0.001095 0.000901 0.000661 0.000711 0.000414 0.001019 0.000536 0.000470 0.000644 0.000684 0.000608 0.000369 0.000437 0.000531 0.000267 0.000162 0.000324 0.000501 0.000371 0.000307 0.000991 0.000358 0.000097 0.000138 0.000273 0.000619 0.000052 0.000113 0.003716 0.006336 0.000054 0.000097 0.006254 0.000599 0.000037 0.000036 0.000186 0.000044 0.000025 0.000048 0.000095 0.000114 0.000118 0.000531 0.000893 0.000588 0.000652 0.001374 0.000899 0.000728 0.001659 0.001955 0.001216 0.001460 0.002475 0.002745 0.001722 0.002903 0.004496 0.003012 0.001977 0.002983 0.003940 0.002779 0.001963 0.002135 0.001579 0.001449 0.001471 0.001475 0.001578 0.001688 0.001781 0.001761 0.001759 0.001869 0.001649 0.001819 0.001681 0.001928 0.002157 0.002811 0.003257 0.005411 0.006886 0.009282 0.007879 0.015959 0.009064 0.015047 0.015184 0.021573 0.030390 0.019819 0.014140 0.031860 0.033957 0.029195 0.036487 0.038060 0.033344 0.034616 0.041705 0.035580 0.029374 0.044439 0.047103 0.042043 0.032649 0.047805 0.037839 0.016820 0.012368 0.010496 0.015576 0.006014 0.014684 0.006958 0.018810 0.015416 0.004279 0.006708 0.003492 0.002997 0.003187 0.002790 0.003653 0.003742 0.002955 0.002653 0.002835 0.002618 0.003486 0.003901 0.006299 0.004778 0.002950 0.002767 0.002069 0.002732 0.002286 0.003642 0.003916 0.003505 0.002214 0.002764 0.002732 0.004010 0.002724 0.004954 0.003988 0.002842 0.003087 0.002489 0.003560 0.002406 0.002962 0.002199 0.002768 0.005059 0.003369 0.002075 0.002783 0.003482 0.002546 0.002491 0.002863 0.003346 0.002891 0.003707 0.004811 0.003764 0.003497 0.003240 0.005019 0.003721 0.004225 0.004450 0.002526 0.003156 0.001913 0.002256 0.001473 0.002188 0.002686 0.002947 0.002026 0.004203 0.003752 0.004049 0.003209 0.002131 0.004166 0.004510 0.002880 0.002506 0.003753 0.007278 0.002685 0.003025 0.006273 0.009037 0.006280 0.003634 0.003560 0.003187 0.002705 0.003426 0.004737 0.005751 0.005870 0.004912 0.005064 0.008752
0.016958 0.015595 0.016014 0.017361 0.011239 0.028167 0.026639 0.002904 0.006650 0.007362 0.003458 0.000705 0.001083 0.000874 0.001636 0.002021 0.001193 0.000924 0.001322 0.001746 0.000856 0.000586 0.000351 0.000239 0.000369 0.003540 0.011729 0.014639 0.031211 0.829145 0.869909 0.822656 0.881348 0.649576 0.896343 0.843744 0.871154 0.868714 0.028410 0.005946 0.005820 0.003607 0.000335 0.000128 0.000381 0.001525 0.002398 0.003809 0.008544 0.004026 0.004764 0.012564 0.007818 0.002243 0.002572 0.006381 0.004195 0.001789 0.001733 0.002614 0.001494 0.007769 0.001867 0.000787 0.002517 0.003232 0.001079 0.001513 0.002507 0.001541 0.001053 0.001278 0.002490 0.001455 0.001107 0.001357 0.001264 0.002151 0.003356 0.001314 0.001754 0.004091 0.003070 0.001499 0.003852 0.003075 0.002558 0.001078 0.002824 0.003434 0.001855 0.001365 0.002071 0.001605 0.000994 0.001101 0.000777 0.000878 0.001202 0.001412 0.001681 0.001616 0.002159 0.003100 0.003557 0.001830 0.003226 0.005999 0.003014 0.002551 0.005959 0.005606 0.002180 0.003766 0.004569 0.004113 0.002613 0.002200 0.002940 0.002079 0.001555 0.020001 0.115156 0.015458 0.065585 0.864856 0.640960 0.098517 0.963552 0.980732 0.030980 0.012127 0.781183 0.019490 0.000207 0.001126 0.001323 0.000085 0.000119 0.000082 0.000146 0.000427 0.000502 0.000289 0.000359 0.000647 0.000951 0.000614 0.000763 0.000982 0.000936 0.001389 0.001257 0.001669 0.001594 0.001633 0.001097 0.001508 0.001657 0.001059 0.000808 0.001124 0.000578 0.001782 0.000674 0.000739 0.001301 0.001150 0.000864 0.000581 0.000774 0.000616 0.000380 0.000441 0.000616 0.000507 0.000710 0.000560 0.001128 0.000424 0.000200 0.000215 0.000421 0.002262 0.000780 0.000212 0.012829 0.271679 0.003356 0.000985 0.120930 0.239930 0.000281 0.001128 0.120992 0.004404 0.000028 0.000136 0.003187 0.000121 0.000086 0.000251 0.000938 0.000946 0.000671 0.002426 0.001710 0.000918 0.002094 0.003020 0.001630 0.001579 0.003713 0.003916 0.002136 0.004742 0.006509 0.003452 0.002238 0.003465 0.005441 0.003447 0.002030 0.002193 0.001610 0.001432 0.001461 0.001426 0.001465 0.001653 0.001798 0.001914 0.001948 0.002080 0.001775 0.001925 0.001875 0.002101 0.002344 0.003301 0.003699 0.007035 0.008781 0.013225 0.012434 0.032297 0.013394 0.030374 0.028335 0.036973 0.049066 0.039533 0.040596 0.057199 0.053007 0.069187 0.085603 0.074158 0.063546 0.077997 0.085864 0.069750 0.058945 0.071127 0.071142 0.055868 0.033301 0.053219 0.042288 0.015335 0.010962 0.008199 0.017492 0.004076 0.012825 0.003951 0.014119 0.010558 0.002555 0.004635 0.002249 0.002141 0.002223 0.001956 0.002860 0.002829 0.002370 0.002130 0.002133 0.002081 0.002643 0.003063 0.005162 0.004957 0.002624 0.003045 0.001503 0.002904 0.001598 0.002515 0.003029 0.002536 0.001665 0.003101 0.002601 0.004825 0.002545 0.005270 0.004196 0.002554 0.002852 0.002352 0.003981 0.002097 0.002405 0.001966 0.001877 0.003439 0.002259 0.001709 0.002680 0.002647 0.002206 0.002498 0.002886 0.002993 0.002542 0.003542 0.003886 0.003034 0.003171 0.002856 0.004323 0.003676 0.004724 0.005819 0.003134 0.006265 0.002823 0.002873 0.001706 0.003027 0.002761 0.002703 0.002304 0.003850 0.004002 0.003853 0.003006 0.002224 0.004366 0.003811 0.002553 0.002315 0.003210 0.006124 0.002391 0.002363 0.004807 0.007420 0.004315 0.003291 0.003332 0.003334 0.003608 0.004529 0.006627 0.007375 0.005901 0.004678 0.004387 0.008798
0.013372 0.012238 0.011329 0.013913 0.008770 0.025417 0.027016 0.002555 0.005735 0.011390 0.006099 0.000847 0.001328 0.001126 0.001846 0.002167 0.001907 0.001669 0.001872 0.002532 0.001939 0.001151 0.001305 0.000744 0.000278 0.000905 0.005328 0.024723 0.007551 0.032955 0.876285 0.865602 0.830298 0.896343 0.651762 0.897619 0.826739 0.856437 0.861274 0.027954 0.005993 0.005959 0.002750 0.000529 0.000239 0.000608 0.002013 0.002718 0.006730 0.003948 0.004915 0.015334 0.012187 0.002847 0.003070 0.008667 0.006717 0.001958 0.001668 0.003109 0.001514 0.007276 0.001664 0.000814 0.002349 0.003094 0.001054 0.001490 0.002095 0.001326 0.000881 0.001116 0.002053 0.001459 0.001128 0.001431 0.001348 0.002596 0.004382 0.001684 0.001712 0.005176 0.004825 0.001505 0.002560 0.002555 0.002625 0.000993 0.002051 0.002669 0.001656 0.001170 0.001743 0.001385 0.000868 0.000976 0.000760 0.000865 0.001140 0.001294 0.001536 0.001435 0.001913 0.002584 0.002943 0.001641 0.003196 0.005657 0.002717 0.002289 0.004922 0.004711 0.001972 0.002954 0.003992 0.004459 0.002126 0.001536 0.002969 0.002048 0.000886 0.002266 0.047369 0.004260 0.002763 0.148086 0.239574 0.012414 0.024767 0.850956 0.012479 0.000631 0.025633 0.015852 0.000325 0.000185 0.001063 0.000338 0.000339 0.000269 0.000271 0.000475 0.000501 0.000353 0.000371 0.000687 0.001068 0.000608 0.000748 0.001051 0.000951 0.001756 0.001432 0.001798 0.001609 0.001834 0.001259 0.001748 0.001921 0.001263 0.001013 0.001298 0.000705 0.002263 0.000755 0.000656 0.001194 0.001195 0.000815 0.000501 0.001012 0.001159 0.000351 0.000385 0.001180 0.000800 0.000652 0.000782 0.002687 0.000582 0.000215 0.000373 0.001239 0.006121 0.001761 0.002133 0.178098 0.728861 0.019270 0.020267 0.990550 0.825197 0.001776 0.106590 0.869544 0.007974 0.000081 0.002265 0.005870 0.000029 0.000030 0.000076 0.000305 0.000519 0.000481 0.001005 0.000832 0.000823 0.001462 0.002068 0.001395 0.001265 0.002792 0.003245 0.001923 0.003655 0.004771 0.002874 0.001819 0.002541 0.003409 0.002340 0.001595 0.001782 0.001262 0.001203 0.001273 0.001211 0.001191 0.001367 0.001477 0.001618 0.001528 0.001713 0.001324 0.001418 0.001392 0.001597 0.001757 0.002383 0.002715 0.005877 0.007281 0.010026 0.008556 0.023836 0.009826 0.021729 0.015757 0.028787 0.038102 0.023666 0.029300 0.061644 0.046983 0.050541 0.074080 0.076100 0.064266 0.067586 0.074685 0.067718 0.065963 0.062171 0.060271 0.050426 0.026370 0.041161 0.038586 0.012928 0.009233 0.007100 0.014738 0.003577 0.010304 0.003606 0.012463 0.009839 0.002451 0.004677 0.002380 0.002221 0.002222 0.001972 0.002535 0.002718 0.002291 0.001995 0.002138 0.002039 0.002651 0.002946 0.004946 0.004722 0.002425 0.002528 0.001422 0.002520 0.001548 0.002275 0.002715 0.002312 0.001487 0.002648 0.002333 0.003784 0.002163 0.004187 0.003819 0.002302 0.002452 0.002255 0.003456 0.001982 0.002128 0.001749 0.001815 0.003592 0.002207 0.001676 0.002489 0.002674 0.002034 0.002420 0.002872 0.002701 0.002341 0.003462 0.003517 0.002749 0.003172 0.003002 0.004665 0.003934 0.004661 0.005723 0.003022 0.005219 0.002448 0.002412 0.001523 0.002441 0.002244 0.002187 0.001811 0.003232 0.003550 0.003341 0.002689 0.002039 0.003762 0.003142 0.002318 0.002044 0.002413 0.004986 0.002204 0.002240 0.004353 0.008076 0.004099 0.003050 0.002998 0.003202 0.003079 0.003902 0.004562 0.007016 0.005108 0.003915 0.003497 0.007805
0.017875 0.019175 0.014166 0.016010 0.008810 0.019173 0.019033 0.002352 0.005861 0.008488 0.007052 0.001125 0.001319 0.001029 0.002063 0.001902 0.001429 0.002177 0.002772 0.002227 0.001765 0.001763 0.001272 0.000951 0.000462 0.000148 0.000181 0.002329 0.003472 0.005555 0.032936 0.847138 0.865986 0.843744 0.897619 0.666374 0.884632 0.817753 0.861504 0.858349 0.029989 0.008760 0.005179 0.003449 0.001216 0.000474 0.001183 0.002556 0.007045 0.005137 0.005965 0.018962 0.019315 0.004122 0.003047 0.009624 0.006754 0.002088 0.001367 0.002753 0.001330 0.006943 0.001808 0.001073 0.003575 0.003948 0.001560 0.002543 0.003429 0.002233 0.001801 0.002228 0.003963 0.003012 0.001985 0.002383 0.001856 0.002836 0.005734 0.002750 0.002384 0.005263 0.006318 0.002431 0.002742 0.002396 0.003581 0.001277 0.002038 0.002924 0.001756 0.001172 0.001653 0.001467 0.000977 0.001101 0.000905 0.000995 0.001216 0.001381 0.001555 0.001521 0.001974 0.002772 0.002976 0.001681 0.002795 0.004689 0.002230 0.001804 0.003051 0.002901 0.001448 0.002272 0.002175 0.002378 0.001367 0.001090 0.000727 0.001152 0.000925 0.000556 0.001089 0.000488 0.000628 0.006374 0.000951 0.000565 0.000426 0.000768 0.000041 0.000041 0.000037 0.000026 0.000075 0.000113 0.000090 0.000185 0.000246 0.000228 0.000126 0.000230 0.000279 0.000170 0.000164 0.000383 0.000449 0.000248 0.000321 0.000677 0.000497 0.000640 0.000781 0.000917 0.000912 0.001064 0.000875 0.001218 0.001336 0.001031 0.000789 0.001081 0.000671 0.002212 0.000832 0.000812 0.001261 0.000985 0.000761 0.000408 0.000770 0.000774 0.000310 0.000237 0.000926 0.000958 0.000484 0.000421 0.001680 0.000782 0.000289 0.000557 0.000594 0.000159 0.000056 0.000192 0.004416 0.003588 0.000072 0.000622 0.069472 0.001274 0.000029 0.001474 0.016774 0.000019 0.000011 0.000098 0.000117 0.000029 0.000041 0.000071 0.000250 0.000222 0.000376 0.001076 0.000602 0.000609 0.001628 0.002411 0.001517 0.001300 0.003900 0.003767 0.002103 0.004087 0.006690 0.003329 0.001964 0.003146 0.004640 0.003079 0.002089 0.002233 0.001537 0.001399 0.001352 0.001307 0.001297 0.001514 0.001562 0.001811 0.001666 0.001842 0.001480 0.001582 0.001511 0.001800 0.001988 0.002527 0.002811 0.005386 0.006144 0.007577 0.005604 0.014605 0.006532 0.015665 0.010133 0.016559 0.028418 0.019819 0.010788 0.038108 0.044915 0.032827 0.037801 0.053847 0.047696 0.044783 0.043257 0.040319 0.040664 0.047080 0.034941 0.035447 0.022871 0.041206 0.032750 0.013003 0.010735 0.008111 0.018859 0.004299 0.013346 0.004757 0.019038 0.015440 0.003695 0.007182 0.003405 0.003052 0.003182 0.002676 0.003617 0.003596 0.003102 0.002683 0.002887 0.002841 0.004183 0.004469 0.008209 0.007117 0.003539 0.004009 0.001997 0.003726 0.002023 0.003451 0.003538 0.002912 0.001979 0.003324 0.003056 0.004817 0.002744 0.006226 0.005456 0.003052 0.003430 0.002871 0.004953 0.002643 0.002917 0.002083 0.002569 0.005241 0.003320 0.002121 0.003343 0.004074 0.002824 0.003429 0.004362 0.003958 0.003059 0.004371 0.005137 0.003501 0.004049 0.003902 0.006028 0.004275 0.004921 0.005505 0.003301 0.004451 0.002109 0.002448 0.001466 0.002313 0.002913 0.002942 0.002175 0.004596 0.004260 0.004225 0.003461 0.002411 0.004374 0.003657 0.002570 0.002535 0.002655 0.005496 0.002381 0.002525 0.004950 0.007871 0.004201 0.002787 0.002968 0.002753 0.002985 0.003043 0.004851 0.005211 0.004991 0.004155 0.004213 0.009108
0.027906 0.033479 0.032255 0.024129 0.014457 0.016596 0.018997 0.003867 0.003631 0.005615 0.008529 0.002350 0.002041 0.001835 0.002263 0.002441 0.001602 0.002001 0.002666 0.002112 0.001369 0.001302 0.001406 0.000695 0.000530 0.000153 0.000055 0.000166 0.000867 0.002711 0.007806 0.022549 0.862878 0.871154 0.826739 0.884632 0.668542 0.893537 0.817218 0.861758 0.864991 0.041925 0.011379 0.007110 0.006604 0.002462 0.001278 0.002161 0.005382 0.004533 0.005167 0.009376 0.009777 0.003758 0.003338 0.004371 0.004413 0.002323 0.001599 0.002026 0.001501 0.005037 0.002182 0.001062 0.001813 0.003257 0.001723 0.002459 0.002917 0.004173 0.003587 0.004208 0.007948 0.005921 0.003885 0.006728 0.005501 0.007130 0.006394 0.002382 0.003717 0.002912 0.002852 0.002929 0.004177 0.002058 0.002270 0.001838 0.003715 0.003400 0.002414 0.001578 0.001965 0.002000 0.001418 0.001680 0.001351 0.001374 0.001717 0.002021 0.002255 0.002272 0.003128 0.003806 0.004285 0.002750 0.003575 0.004173 0.003560 0.002875 0.004153 0.002550 0.002218 0.004057 0.002104 0.001699 0.002075 0.002713 0.006021 0.002408 0.004770 0.145568 0.113430 0.012749 0.137328 0.701409 0.074313 0.009557 0.036228 0.015221 0.000112 0.000059 0.000208 0.000015 0.000095 0.000113 0.000092 0.000181 0.000228 0.000195 0.000144 0.000178 0.000192 0.000192 0.000216 0.000279 0.000487 0.000337 0.000312 0.000600 0.000866 0.000875 0.000740 0.001613 0.001447 0.001002 0.001231 0.001915 0.002100 0.001684 0.001277 0.001465 0.000946 0.001870 0.001018 0.000868 0.000923 0.001044 0.001300 0.000689 0.000558 0.000701 0.000528 0.000284 0.000512 0.000849 0.000685 0.000428 0.000763 0.000578 0.000297 0.000305 0.000263 0.000100 0.000064 0.000109 0.000094 0.000204 0.000036 0.000065 0.001155 0.000804 0.000030 0.000066 0.002508 0.000124 0.000031 0.000298 0.003211 0.000060 0.000054 0.000139 0.000520 0.000252 0.000342 0.000793 0.000899 0.000748 0.001405 0.002559 0.001764 0.001556 0.001988 0.003312 0.002610 0.003084 0.003763 0.003393 0.002246 0.003755 0.005900 0.004550 0.003692 0.003653 0.002525 0.002391 0.002364 0.002318 0.002208 0.002487 0.002572 0.002797 0.002863 0.003120 0.002810 0.003131 0.003036 0.003958 0.004552 0.006042 0.007672 0.012294 0.012898 0.017707 0.015500 0.025495 0.015607 0.024085 0.024457 0.031086 0.035149 0.024734 0.019464 0.026047 0.026905 0.025778 0.025236 0.026431 0.023674 0.023187 0.026081 0.027123 0.024610 0.030114 0.037005 0.035224 0.028825 0.035171 0.034773 0.025339 0.018619 0.012953 0.018017 0.009141 0.015891 0.010301 0.021099 0.023433 0.006789 0.009097 0.005227 0.004181 0.004456 0.003578 0.004667 0.004857 0.004443 0.004391 0.004954 0.004621 0.007024 0.006760 0.009899 0.005875 0.003715 0.002803 0.002853 0.003190 0.003665 0.007159 0.007721 0.004914 0.004422 0.003813 0.004982 0.005234 0.005912 0.012556 0.012648 0.006421 0.006584 0.004711 0.007113 0.004512 0.004034 0.002416 0.003976 0.005653 0.004701 0.002902 0.002281 0.004167 0.003792 0.003945 0.002443 0.004718 0.003998 0.004360 0.005157 0.005085 0.006262 0.006428 0.008617 0.006857 0.006465 0.007069 0.002691 0.005179 0.002111 0.004907 0.002149 0.004905 0.007252 0.007091 0.003404 0.010002 0.006414 0.008877 0.005742 0.002044 0.005847 0.006519 0.001971 0.002361 0.005161 0.005892 0.001843 0.004805 0.009639 0.008829 0.006037 0.002991 0.004934 0.005545 0.002575 0.003775 0.003737 0.006124 0.006877 0.008647 0.008048 0.015469
0.027357 0.030749 0.042928 0.028838 0.021373 0.026286 0.032608 0.007053 0.004641 0.009060 0.011659 0.002356 0.003299 0.003225 0.002841 0.002793 0.002446 0.002056 0.002553 0.003690 0.002614 0.001767 0.002048 0.001681 0.000884 0.000345 0.000162 0.000082 0.000083 0.001620 0.007499 0.003832 0.023940 0.868714 0.856437 0.817753 0.893537 0.668137 0.876825 0.820576 0.868592 0.857046 0.041461 0.008679 0.009397 0.008552 0.003939 0.002321 0.007825 0.004911 0.005641 0.013339 0.010959 0.003741 0.003353 0.006759 0.006194 0.002240 0.001403 0.002299 0.001535 0.006212 0.002245 0.001163 0.001783 0.002946 0.001538 0.002638 0.002400 0.003081 0.002003 0.002213 0.004057 0.003522 0.001843 0.003373 0.006666 0.018260 0.020541 0.002047 0.001747 0.005528 0.003441 0.002202 0.003603 0.002862 0.002635 0.001647 0.004754 0.003386 0.001967 0.001240 0.001996 0.001995 0.001114 0.001344 0.001161 0.001133 0.001520 0.001879 0.002268 0.002641 0.003205 0.004001 0.005005 0.003564 0.004495 0.005466 0.004742 0.003652 0.006012 0.003739 0.002870 0.005495 0.002813 0.002670 0.001267 0.003829 0.062538 0.031778 0.010907 0.229490 0.853865 0.146101 0.169712 0.860252 0.776483 0.067409 0.118549 0.575811 0.008941 0.000481 0.003435 0.000872 0.000242 0.000258 0.000338 0.000788 0.000719 0.000621 0.000553 0.000647 0.000540 0.000566 0.000686 0.000718 0.001272 0.001083 0.000826 0.001311 0.002036 0.001873 0.001524 0.002916 0.003227 0.002415 0.002616 0.003424 0.003881 0.002725 0.001956 0.002349 0.001477 0.002652 0.001263 0.001171 0.001485 0.001557 0.001822 0.000994 0.001024 0.000809 0.000708 0.000470 0.000910 0.000720 0.000696 0.000724 0.000831 0.000614 0.000624 0.000621 0.000365 0.000161 0.000150 0.000194 0.000456 0.005923 0.000357 0.000606 0.139101 0.241451 0.000874 0.014498 0.975636 0.113461 0.000567 0.137296 0.547797 0.000814 0.000101 0.007060 0.002247 0.000158 0.000114 0.000547 0.001443 0.000893 0.000983 0.001857 0.002016 0.001404 0.001605 0.002661 0.002453 0.002665 0.002985 0.003165 0.001703 0.002488 0.003780 0.003409 0.002321 0.002644 0.001944 0.001997 0.002014 0.002049 0.001886 0.002369 0.002653 0.002754 0.002661 0.003083 0.002514 0.002741 0.002512 0.003223 0.003204 0.004359 0.006187 0.011031 0.011337 0.019992 0.022897 0.040261 0.022594 0.031805 0.038989 0.049048 0.040593 0.030524 0.053385 0.043646 0.031996 0.038201 0.042267 0.038903 0.030466 0.029727 0.037615 0.040515 0.034260 0.033275 0.040267 0.039014 0.026574 0.032212 0.033968 0.025414 0.015758 0.011647 0.018414 0.009585 0.018265 0.012151 0.021453 0.021706 0.005219 0.007813 0.004064 0.003398 0.003433 0.002829 0.003445 0.003828 0.003639 0.003773 0.004220 0.004346 0.005186 0.005147 0.007202 0.005092 0.003241 0.002669 0.002773 0.003230 0.003432 0.005098 0.006978 0.004717 0.003706 0.003734 0.004444 0.005331 0.006513 0.012957 0.014135 0.006183 0.006792 0.004006 0.006958 0.004318 0.003621 0.002508 0.003328 0.004767 0.004629 0.003600 0.002384 0.003550 0.003079 0.003238 0.002081 0.003352 0.003477 0.003844 0.004017 0.003840 0.005433 0.006327 0.008642 0.008672 0.006211 0.009855 0.003624 0.008656 0.002252 0.004837 0.002187 0.006631 0.004442 0.006171 0.003613 0.007689 0.007496 0.009973 0.005191 0.001993 0.005774 0.005332 0.001867 0.002307 0.006031 0.006420 0.002056 0.003566 0.008223 0.009054 0.006210 0.003160 0.005112 0.005863 0.003083 0.004975 0.004120 0.007537 0.007193 0.008499 0.006251 0.014750
0.020458 0.019567 0.021261 0.020245 0.019462 0.030899 0.042201 0.007240 0.007197 0.016731 0.022870 0.003409 0.004384 0.004339 0.006197 0.003570 0.002248 0.003598 0.003209 0.003773 0.005795 0.004485 0.002910 0.002108 0.002531 0.000796 0.000540 0.000141 0.000038 0.000179 0.002729 0.002937 0.006728 0.028410 0.861274 0.861504 0.817218 0.876825 0.663583 0.895326 0.827300 0.884334 0.833296 0.041517 0.016606 0.013566 0.012274 0.008405 0.015414 0.009584 0.012396 0.027383 0.026327 0.007007 0.005483 0.010674 0.010408 0.003178 0.001534 0.002152 0.001206 0.004927 0.001691 0.001390 0.002608 0.003557 0.001708 0.003380 0.003321 0.003297 0.002736 0.003095 0.006153 0.004582 0.002668 0.003204 0.002500 0.003401 0.005881 0.001869 0.001419 0.002641 0.005037 0.002417 0.002484 0.002357 0.003394 0.001687 0.002852 0.003296 0.002228 0.001307 0.002091 0.002297 0.001426 0.001653 0.001485 0.001449 0.001761 0.001793 0.002087 0.002138 0.002963 0.003550 0.004166 0.002501 0.003643 0.004878 0.003179 0.002445 0.003834 0.003070 0.001725 0.002611 0.001720 0.002331 0.001968 0.001199 0.003303 0.002171 0.001013 0.002782 0.035668 0.001912 0.001587 0.022856 0.022962 0.001824 0.001042 0.008025 0.000215 0.000140 0.000118 0.000149 0.000355 0.000402 0.000499 0.000589 0.000609 0.000621 0.000374 0.000457 0.000493 0.000353 0.000331 0.000612 0.000848 0.000526 0.000576 0.001025 0.001077 0.001191 0.001350 0.002407 0.002446 0.002207 0.002496 0.003435 0.003260 0.002078 0.001495 0.001934 0.001079 0.002517 0.001396 0.001324 0.001390 0.001265 0.001175 0.000577 0.000878 0.000935 0.000364 0.000278 0.000831 0.000839 0.000394 0.000513 0.001288 0.000690 0.000434 0.000765 0.000711 0.000253 0.000131 0.000326 0.000799 0.001132 0.000115 0.002573 0.248462 0.027075 0.000554 0.191602 0.894467 0.001602 0.000529 0.254192 0.054059 0.000027 0.000099 0.001788 0.000152 0.000140 0.000135 0.000220 0.000418 0.000589 0.001031 0.001435 0.001428 0.001039 0.001686 0.002460 0.001928 0.002460 0.003151 0.002881 0.001710 0.002575 0.003662 0.002989 0.002202 0.002607 0.001965 0.001867 0.002053 0.002135 0.001932 0.002291 0.002300 0.002431 0.002273 0.002553 0.002104 0.002438 0.002289 0.002815 0.002851 0.003911 0.005390 0.010383 0.011508 0.016340 0.012361 0.026884 0.013627 0.025918 0.021858 0.033597 0.045596 0.028131 0.024091 0.055695 0.043032 0.047677 0.051964 0.054964 0.052596 0.050199 0.047522 0.046064 0.048105 0.047353 0.042248 0.040616 0.029150 0.041493 0.038879 0.019503 0.012878 0.010373 0.017233 0.006398 0.015187 0.006867 0.019735 0.018290 0.004997 0.009605 0.005114 0.004424 0.004778 0.004033 0.005426 0.005322 0.005115 0.004588 0.005244 0.005352 0.007100 0.006142 0.011558 0.009673 0.004403 0.003623 0.002758 0.004104 0.003279 0.005679 0.005920 0.005067 0.003561 0.004501 0.005991 0.007402 0.006399 0.015526 0.013058 0.006286 0.008238 0.005343 0.009068 0.004402 0.004661 0.002944 0.004055 0.007568 0.004846 0.003375 0.003808 0.005379 0.003926 0.004795 0.003997 0.004688 0.004558 0.006277 0.006069 0.005047 0.006499 0.007707 0.011973 0.009450 0.008530 0.010724 0.004075 0.006949 0.002028 0.003389 0.001881 0.003570 0.003983 0.004996 0.003525 0.007878 0.006039 0.007649 0.005432 0.002224 0.005070 0.005010 0.002473 0.002607 0.004675 0.007714 0.002506 0.003291 0.008579 0.011975 0.007274 0.003838 0.004319 0.003980 0.003077 0.004212 0.004129 0.007056 0.006657 0.006290 0.006201 0.012573
0.025253 0.024599 0.024493 0.023720 0.017308 0.019856 0.026715 0.006043 0.004813 0.007816 0.011753 0.002628 0.003222 0.003361 0.004751 0.003119 0.001799 0.002146 0.002838 0.002789 0.003300 0.004972 0.003971 0.001930 0.002370 0.001143 0.000688 0.000467 0.000167 0.000065 0.000272 0.002195 0.004882 0.005946 0.027954 0.858349 0.861758 0.820576 0.895326 0.667379 0.908703 0.842141 0.878233 0.802254 0.051747 0.026064 0.014187 0.016881 0.020039 0.009279 0.012684 0.019794 0.016032 0.005741 0.005182 0.008098 0.006902 0.003404 0.001674 0.001646 0.001013 0.003373 0.001702 0.001318 0.002621 0.004913 0.002813 0.005651 0.005873 0.007075 0.005622 0.006317 0.016653 0.015906 0.011897 0.036786 0.021002 0.014101 0.012081 0.004818 0.005072 0.003609 0.004430 0.003708 0.004364 0.002589 0.003583 0.002146 0.003476 0.003768 0.002572 0.001458 0.001956 0.001972 0.001283 0.001574 0.001457 0.001496 0.001843 0.001968 0.002155 0.002421 0.003208 0.003631 0.004326 0.003359 0.004642 0.004833 0.003591 0.003298 0.004903 0.003340 0.002254 0.004508 0.001891 0.002371 0.002569 0.002939 0.007218 0.001678 0.002150 0.013336 0.007655 0.001214 0.005049 0.026969 0.001293 0.000976 0.000174 0.000136 0.000111 0.000164 0.000125 0.000170 0.000367 0.000512 0.000352 0.000456 0.000541 0.000545 0.000382 0.000424 0.000509 0.000401 0.000347 0.000541 0.000820 0.000590 0.000530 0.001143 0.001066 0.001001 0.001399 0.002640 0.002147 0.001952 0.002109 0.003204 0.003149 0.002001 0.001651 0.001926 0.001275 0.003261 0.001559 0.001358 0.001246 0.001152 0.001357 0.000638 0.000706 0.000823 0.000502 0.000274 0.000619 0.000745 0.000408 0.000404 0.000962 0.000759 0.000361 0.000616 0.000664 0.000363 0.000172 0.000318 0.000214 0.000052 0.000081 0.000206 0.000372 0.000028 0.000046 0.000345 0.000978 0.000021 0.000032 0.000876 0.000675 0.000042 0.000041 0.000471 0.000200 0.000165 0.000245 0.000406 0.000471 0.000418 0.001270 0.001572 0.001805 0.001443 0.001988 0.002857 0.002321 0.002635 0.003057 0.002791 0.001765 0.002445 0.004102 0.003932 0.002816 0.003532 0.002591 0.002669 0.002638 0.002703 0.002383 0.002901 0.002892 0.003066 0.002755 0.003237 0.002596 0.003211 0.002891 0.003962 0.004185 0.005807 0.008812 0.014943 0.015414 0.021953 0.018588 0.032562 0.017102 0.029837 0.024667 0.033160 0.041935 0.026249 0.021695 0.033468 0.025961 0.027992 0.027651 0.028740 0.028766 0.029616 0.027643 0.029830 0.031949 0.038108 0.032044 0.035086 0.028092 0.034915 0.039854 0.024034 0.017521 0.013540 0.023293 0.011062 0.025091 0.012382 0.033913 0.030248 0.007367 0.014462 0.007208 0.006416 0.006989 0.005488 0.007602 0.007599 0.007720 0.006983 0.008146 0.009108 0.013365 0.010684 0.018590 0.010531 0.005989 0.004722 0.004053 0.005265 0.005612 0.011213 0.013592 0.008746 0.007014 0.008392 0.013174 0.013218 0.012964 0.030482 0.025080 0.009978 0.014155 0.007894 0.014554 0.007551 0.007027 0.004213 0.006311 0.011449 0.008664 0.004598 0.004300 0.006498 0.005521 0.006757 0.004298 0.006879 0.006167 0.007465 0.008637 0.006920 0.009748 0.010892 0.015375 0.011538 0.009731 0.011264 0.003860 0.006353 0.002180 0.004356 0.002286 0.005532 0.007535 0.012396 0.006879 0.022716 0.015245 0.024361 0.015660 0.004295 0.011739 0.010082 0.003420 0.003849 0.007809 0.009548 0.002745 0.004240 0.011691 0.011870 0.008573 0.004036 0.005920 0.005576 0.003491 0.005418 0.005135 0.008714 0.009277 0.009868 0.009608 0.019612
0.028127 0.029334 0.029975 0.027880 0.024223 0.024710 0.037356 0.009254 0.004871 0.007525 0.015210 0.004569 0.005004 0.005369 0.007105 0.007487 0.003867 0.003321 0.003870 0.004234 0.003159 0.003617 0.004874 0.002529 0.002432 0.001418 0.001151 0.000772 0.000650 0.000165 0.000084 0.000206 0.003601 0.005820 0.005993 0.029989 0.864991 0.868592 0.827300 0.908703 0.697084 0.922240 0.841814 0.867628 0.782375 0.069633 0.041598 0.025367 0.037372 0.008066 0.007549 0.018215 0.011565 0.003673 0.006014 0.007687 0.005914 0.002987 0.001916 0.002004 0.000960 0.003981 0.001320 0.001011 0.001922 0.004993 0.002764 0.003455 0.005545 0.006971 0.005599 0.008877 0.029621 0.023786 0.042001 0.210441 0.304005 0.272305 0.197054 0.023966 0.015518 0.014572 0.003900 0.002282 0.003737 0.002318 0.002768 0.002304 0.004695 0.004936 0.002930 0.001801 0.002312 0.002148 0.001339 0.001741 0.001444 0.001547 0.002233 0.002592 0.002674 0.002821 0.004112 0.004634 0.006393 0.004282 0.006247 0.006710 0.005138 0.005517 0.006234 0.002615 0.002412 0.009303 0.008533 0.007280 0.005364 0.073203 0.461178 0.086279 0.033207 0.768196 0.848469 0.047499 0.148642 0.642560 0.120421 0.004835 0.001745 0.002329 0.000262 0.000269 0.000221 0.000294 0.000730 0.000645 0.000514 0.000703 0.000720 0.000587 0.000514 0.000611 0.000572 0.000552 0.000627 0.000704 0.001240 0.000995 0.000963 0.001532 0.002069 0.001972 0.001905 0.004780 0.004610 0.003615 0.004094 0.007235 0.008226 0.005000 0.003838 0.004792 0.002673 0.005770 0.002364 0.001929 0.002183 0.001997 0.001837 0.001064 0.001247 0.001382 0.000845 0.000505 0.001234 0.001087 0.000722 0.000595 0.001254 0.001042 0.000593 0.000805 0.000754 0.000495 0.000348 0.000336 0.000200 0.000083 0.000114 0.000163 0.000115 0.000106 0.000042 0.000330 0.030316 0.001033 0.000073 0.015614 0.251692 0.000362 0.000531 0.104023 0.015690 0.000214 0.000713 0.006617 0.000578 0.000367 0.000883 0.001780 0.002250 0.001873 0.001765 0.002926 0.002799 0.003692 0.003336 0.002642 0.002277 0.002604 0.004030 0.003769 0.002808 0.003738 0.002674 0.002733 0.002965 0.003317 0.003044 0.003689 0.004125 0.004549 0.004648 0.005499 0.004046 0.004409 0.003894 0.005026 0.005852 0.008359 0.010800 0.022022 0.023741 0.032960 0.028431 0.047693 0.026925 0.045020 0.042824 0.053245 0.047183 0.037801 0.032920 0.040268 0.026693 0.033035 0.030978 0.025342 0.022035 0.027319 0.031701 0.030453 0.029886 0.036218 0.039396 0.040216 0.034751 0.039457 0.044268 0.032817 0.024288 0.017115 0.025944 0.011496 0.026540 0.012720 0.031573 0.032463 0.007411 0.014638 0.007266 0.006255 0.007015 0.005438 0.007409 0.007479 0.006858 0.006514 0.007371 0.007562 0.010739 0.010192 0.015138 0.008929 0.005781 0.004094 0.004090 0.005672 0.006251 0.012167 0.016734 0.009924 0.009001 0.009075 0.014381 0.013253 0.015122 0.027779 0.022310 0.011131 0.013345 0.009363 0.016772 0.008519 0.010220 0.005257 0.007075 0.011062 0.008403 0.004849 0.003462 0.005568 0.006011 0.006029 0.003240 0.006197 0.006671 0.007526 0.007181 0.007589 0.010617 0.010443 0.014863 0.013126 0.010963 0.014378 0.003966 0.010219 0.002584 0.006145 0.003204 0.008175 0.010472 0.013389 0.007905 0.024141 0.017029 0.023653 0.012848 0.003919 0.011836 0.011398 0.003145 0.003714 0.009414 0.010086 0.002743 0.005345 0.014660 0.013396 0.009035 0.004036 0.007429 0.007140 0.003609 0.006561 0.005746 0.012383 0.013067 0.012565 0.012304 0.021032
0.023219 0.020115 0.018679 0.020765 0.023227 0.034126 0.046613 0.008664 0.006662 0.015170 0.025311 0.005405 0.007375 0.008124 0.011325 0.009837 0.007920 0.006261 0.004337 0.005401 0.005469 0.003986 0.003753 0.003547 0.003356 0.001697 0.001472 0.001239 0.000877 0.000758 0.000132 0.000062 0.000400 0.003607 0.005959 0.008760 0.041925 0.857046 0.884334 0.842141 0.922240 0.691056 0.935609 0.830831 0.856856 0.733843 0.106089 0.101509 0.184221 0.023815 0.012478 0.039950 0.040188 0.005335 0.004087 0.016062 0.011925 0.003027 0.001529 0.002293 0.001030 0.005024 0.001112 0.001085 0.002511 0.004136 0.002176 0.003296 0.004721 0.004294 0.002942 0.003775 0.010152 0.007260 0.006377 0.029403 0.123752 0.166454 0.253877 0.023204 0.002826 0.013586 0.012128 0.001502 0.001717 0.002165 0.003195 0.001919 0.003766 0.004994 0.002808 0.001689 0.002450 0.002214 0.001258 0.001628 0.001410 0.001537 0.002307 0.002559 0.002872 0.002639 0.003852 0.005659 0.007914 0.004025 0.006996 0.010520 0.007406 0.005566 0.008227 0.005155 0.003067 0.007055 0.007314 0.012985 0.003072 0.011518 0.219502 0.091695 0.003827 0.071043 0.699350 0.030994 0.008990 0.107142 0.101896 0.004874 0.001158 0.004675 0.000562 0.000563 0.000625 0.000737 0.001178 0.001104 0.000863 0.001344 0.001476 0.001233 0.000831 0.001219 0.001240 0.000918 0.000798 0.001409 0.001991 0.001261 0.001497 0.002605 0.002828 0.002942 0.002795 0.004632 0.005309 0.004827 0.004203 0.007078 0.008624 0.004733 0.003406 0.004544 0.002085 0.005009 0.002111 0.002319 0.003819 0.003149 0.002612 0.001416 0.002612 0.003018 0.001226 0.000666 0.002518 0.001982 0.000808 0.000614 0.001367 0.000992 0.000561 0.001012 0.000928 0.000579 0.000544 0.000763 0.000341 0.000109 0.000141 0.000203 0.002422 0.001451 0.000207 0.043572 0.816400 0.014553 0.003546 0.968561 0.923523 0.000818 0.039897 0.835227 0.021523 0.000311 0.003182 0.009120 0.000203 0.000127 0.000369 0.000809 0.001585 0.001140 0.001424 0.002466 0.001542 0.001878 0.002923 0.002179 0.001251 0.001697 0.002624 0.002295 0.001663 0.002254 0.001693 0.001824 0.002132 0.002430 0.002215 0.002806 0.003242 0.003371 0.003320 0.003770 0.002699 0.002845 0.002557 0.002959 0.003452 0.005046 0.006053 0.013693 0.014557 0.018807 0.014647 0.033395 0.013434 0.030413 0.023976 0.036588 0.041891 0.030321 0.027951 0.049789 0.033838 0.040485 0.040966 0.043440 0.035912 0.036435 0.042888 0.040067 0.040715 0.044833 0.041799 0.039298 0.027385 0.037856 0.038362 0.019172 0.015507 0.010828 0.020621 0.006807 0.020412 0.006950 0.022214 0.020674 0.004674 0.009832 0.004583 0.004148 0.004556 0.003916 0.005279 0.005137 0.005102 0.004568 0.004916 0.004828 0.006560 0.006039 0.010454 0.007589 0.004720 0.003087 0.002831 0.004511 0.003990 0.007550 0.009468 0.006358 0.004828 0.006764 0.009988 0.011789 0.010692 0.021978 0.017301 0.009336 0.012285 0.008824 0.015487 0.006264 0.007526 0.004551 0.005260 0.010562 0.006275 0.003667 0.003513 0.005258 0.004577 0.004584 0.003297 0.005272 0.005205 0.007033 0.006382 0.005989 0.007899 0.008705 0.013831 0.014085 0.013050 0.019521 0.005477 0.012656 0.002597 0.004717 0.002524 0.005651 0.006207 0.006974 0.005235 0.011238 0.009865 0.011501 0.006978 0.003168 0.009187 0.007282 0.002767 0.003546 0.007081 0.010329 0.003087 0.004603 0.011113 0.013500 0.008439 0.004317 0.006010 0.005661 0.003756 0.006476 0.005388 0.011249 0.009237 0.008474 0.008362 0.014879
0.025027 0.024580 0.026495 0.021861 0.029406 0.019991 0.036992 0.012378 0.004699 0.007863 0.019990 0.005934 0.006078 0.007132 0.007995 0.005358 0.004297 0.004944 0.003427 0.002359 0.002443 0.002960 0.002071 0.001633 0.002769 0.001827 0.001220 0.001279 0.001075 0.000751 0.000475 0.000143 0.000093 0.000335 0.002750 0.005179 0.011379 0.041461 0.833296 0.878233 0.841814 0.935609 0.683838 0.944960 0.830810 0.800531 0.548008 0.113934 0.226543 0.074380 0.039009 0.026243 0.019712 0.008197 0.004067 0.003919 0.006875 0.004119 0.001653 0.001793 0.001098 0.002401 0.001030 0.001006 0.001410 0.003190 0.002491 0.004722 0.006003 0.009040 0.007761 0.010009 0.022782 0.017048 0.018794 0.042756 0.047263 0.023067 0.024345 0.007199 0.001866 0.001098 0.001671 0.001778 0.001865 0.001322 0.002049 0.002122 0.003179 0.003317 0.002565 0.001602 0.001938 0.002038 0.001528 0.001920 0.001982 0.002063 0.002820 0.002662 0.002815 0.002767 0.003640 0.003927 0.004988 0.004206 0.005296 0.004381 0.004726 0.004418 0.004342 0.002393 0.003021 0.006598 0.002672 0.003816 0.004174 0.003208 0.006797 0.002199 0.002051 0.002040 0.004575 0.001663 0.001220 0.001896 0.000696 0.002697 0.000948 0.000436 0.000768 0.000860 0.000792 0.000754 0.000898 0.000678 0.000728 0.001037 0.000814 0.000766 0.000643 0.000585 0.000704 0.000677 0.000486 0.000575 0.001054 0.000804 0.000628 0.001254 0.002453 0.001660 0.001333 0.003427 0.003631 0.002559 0.003986 0.007495 0.007361 0.005465 0.004491 0.003952 0.002575 0.003695 0.002262 0.002110 0.001715 0.002165 0.002744 0.001333 0.001208 0.002164 0.001518 0.000423 0.001148 0.001044 0.000594 0.000441 0.000953 0.000736 0.000438 0.000622 0.000814 0.000444 0.000403 0.000678 0.000577 0.000216 0.000274 0.000563 0.000310 0.000079 0.000116 0.006270 0.014039 0.000101 0.000646 0.176526 0.003860 0.000060 0.003766 0.029287 0.000337 0.000186 0.001118 0.000477 0.000422 0.000431 0.000615 0.000847 0.001407 0.001312 0.001010 0.001999 0.001768 0.001375 0.001556 0.001973 0.001258 0.001555 0.002379 0.002690 0.002404 0.003340 0.002717 0.002895 0.003396 0.003958 0.003349 0.004212 0.004206 0.004627 0.004548 0.005484 0.004137 0.004947 0.004277 0.005305 0.005905 0.008634 0.011351 0.019840 0.019773 0.029267 0.029734 0.032282 0.025059 0.029478 0.031001 0.044606 0.039415 0.029799 0.037244 0.037441 0.022892 0.023635 0.021107 0.018281 0.017755 0.019616 0.019161 0.022257 0.026895 0.031281 0.031126 0.033254 0.032877 0.029506 0.032104 0.031484 0.023735 0.016935 0.021645 0.013197 0.023135 0.016223 0.030204 0.033613 0.009635 0.016995 0.008680 0.007201 0.008254 0.006808 0.008648 0.009330 0.010399 0.010756 0.012049 0.012765 0.017630 0.015623 0.020416 0.009943 0.006008 0.003461 0.004214 0.005292 0.009004 0.016808 0.023501 0.013793 0.010203 0.009621 0.018381 0.014737 0.021562 0.041518 0.039798 0.023248 0.032101 0.017581 0.028696 0.011687 0.014762 0.006248 0.011212 0.018092 0.013808 0.006417 0.003453 0.007820 0.007410 0.006282 0.003369 0.008050 0.008517 0.009298 0.009028 0.009483 0.014168 0.017537 0.024820 0.024685 0.014143 0.015744 0.003368 0.006790 0.001884 0.004641 0.002825 0.010795 0.014552 0.020014 0.008352 0.026330 0.016394 0.026591 0.012622 0.003055 0.011963 0.013886 0.002590 0.003569 0.013916 0.012162 0.002356 0.006453 0.021916 0.016964 0.013363 0.004856 0.009299 0.007381 0.003229 0.006818 0.004668 0.010271 0.010759 0.012923 0.012911 0.021102
0.023313 0.022622 0.024576 0.018651 0.021311 0.012935 0.021699 0.008883 0.003585 0.004064 0.011135 0.004897 0.004532 0.005654 0.005996 0.005613 0.004154 0.003983 0.004029 0.002744 0.002074 0.002649 0.002263 0.001449 0.002296 0.001784 0.001397 0.001387 0.001416 0.001149 0.000621 0.000632 0.000214 0.000128 0.000529 0.003449 0.007110 0.008679 0.041517 0.802254 0.867628 0.830831 0.944960 0.665834 0.961033 0.821594 0.635197 0.394221 0.106344 0.085355 0.079355 0.054190 0.016551 0.005436 0.003913 0.002748 0.003620 0.002784 0.001473 0.001775 0.001010 0.002665 0.001210 0.001027 0.001238 0.003177 0.002329 0.004568 0.009352 0.015320 0.020238 0.049142 0.114705 0.121524 0.237947 0.580249 0.622927 0.280926 0.234629 0.110070 0.021895 0.004597 0.004363 0.002837 0.001768 0.001036 0.001798 0.003073 0.004355 0.004102 0.003175 0.002059 0.002400 0.002632 0.001865 0.002134 0.001814 0.001931 0.002699 0.002936 0.003098 0.003218 0.004641 0.004656 0.005824 0.007076 0.008136 0.004707 0.006014 0.009041 0.007549 0.002855 0.005384 0.017517 0.010968 0.009172 0.009062 0.031047 0.099237 0.009062 0.005483 0.049216 0.032756 0.002256 0.002460 0.007212 0.000628 0.002114 0.000950 0.000554 0.000730 0.001037 0.000728 0.000596 0.000912 0.000720 0.000684 0.001129 0.000944 0.000782 0.000760 0.000729 0.000816 0.000809 0.000675 0.000729 0.001387 0.001225 0.000899 0.001506 0.003422 0.002094 0.001664 0.004925 0.004491 0.003273 0.004390 0.007748 0.010175 0.008222 0.007027 0.005465 0.003610 0.004485 0.002890 0.002737 0.001957 0.002371 0.002639 0.001301 0.001085 0.001692 0.001333 0.000454 0.000945 0.000953 0.000590 0.000455 0.000782 0.000706 0.000409 0.000525 0.000528 0.000353 0.000344 0.000544 0.000438 0.000236 0.000282 0.000421 0.000184 0.000168 0.000212 0.000265 0.000310 0.000081 0.000222 0.004855 0.001468 0.000103 0.000559 0.011796 0.000837 0.000336 0.005354 0.007403 0.000749 0.000821 0.001714 0.001103 0.001714 0.002354 0.001362 0.002340 0.002540 0.002284 0.001681 0.002149 0.001940 0.002133 0.002626 0.003305 0.003090 0.004296 0.003296 0.003634 0.004037 0.004682 0.004432 0.005259 0.005507 0.005962 0.006070 0.007732 0.006182 0.007417 0.006371 0.007825 0.008921 0.012812 0.014996 0.025455 0.026099 0.033812 0.038080 0.036775 0.029281 0.030140 0.034793 0.042170 0.033594 0.024435 0.029276 0.026264 0.015400 0.015130 0.016413 0.012240 0.010462 0.014153 0.014911 0.014770 0.018623 0.024975 0.026916 0.030372 0.034087 0.033206 0.033877 0.034683 0.025687 0.020065 0.024292 0.015649 0.025219 0.020943 0.031804 0.033345 0.010849 0.017357 0.010267 0.008501 0.009763 0.007647 0.009449 0.010119 0.010141 0.009952 0.011756 0.012005 0.017650 0.017766 0.021908 0.009942 0.008278 0.003978 0.006326 0.005819 0.012649 0.024934 0.034409 0.017946 0.017168 0.012485 0.030508 0.018259 0.027364 0.042289 0.035405 0.022824 0.027870 0.020244 0.031444 0.016529 0.018929 0.006865 0.013002 0.016880 0.015092 0.007254 0.002986 0.007227 0.008258 0.006534 0.002880 0.007524 0.009325 0.009366 0.009773 0.010194 0.014887 0.016557 0.022838 0.024564 0.012989 0.016980 0.003725 0.007520 0.002207 0.005096 0.003419 0.014924 0.022884 0.034047 0.014122 0.051497 0.029420 0.048458 0.020697 0.004306 0.016173 0.016056 0.003026 0.003985 0.018290 0.012298 0.002457 0.007317 0.023608 0.015151 0.011290 0.004403 0.009328 0.009080 0.003499 0.007816 0.005317 0.012286 0.013314 0.019294 0.017758 0.028657
0.021043 0.021374 0.022457 0.023090 0.025850 0.024418 0.040558 0.013833 0.007044 0.009198 0.020050 0.006645 0.006783 0.007234 0.008940 0.009799 0.007756 0.006777 0.006851 0.006536 0.004191 0.004134 0.003894 0.002177 0.002986 0.002308 0.002241 0.002371 0.002367 0.002211 0.001497 0.001233 0.001121 0.000381 0.000239 0.001216 0.006604 0.009397 0.016606 0.051747 0.782375 0.856856 0.830810 0.961033 0.638220 0.975984 0.814310 0.551214 0.432239 0.036772 0.090714 0.184776 0.085756 0.005553 0.003673 0.007078 0.004374 0.001715 0.001101 0.001771 0.000896 0.003444 0.001018 0.000881 0.001654 0.003160 0.001428 0.003040 0.018388 0.010307 0.011480 0.037188 0.087360 0.072202 0.144669 0.454049 0.840912 0.748588 0.826301 0.429928 0.068302 0.076575 0.049608 0.004773 0.001344 0.001049 0.001913 0.002277 0.004111 0.005264 0.003366 0.002188 0.003290 0.002860 0.001884 0.002254 0.001818 0.001925 0.002865 0.003154 0.003464 0.003106 0.004704 0.005977 0.007992 0.006864 0.010096 0.006845 0.007917 0.009935 0.010612 0.007201 0.006257 0.023859 0.072552 0.091097 0.020335 0.125422 0.545427 0.214109 0.026821 0.222601 0.510106 0.014437 0.006062 0.024217 0.006661 0.002440 0.001355 0.001547 0.001586 0.001677 0.001400 0.001176 0.001706 0.001422 0.001287 0.001881 0.001788 0.001486 0.001231 0.001369 0.001654 0.001231 0.001100 0.001447 0.002444 0.001755 0.001756 0.002802 0.004068 0.003344 0.003008 0.007008 0.006573 0.005865 0.006989 0.011043 0.013939 0.010237 0.008580 0.007878 0.004149 0.007390 0.003651 0.003543 0.003790 0.004033 0.003597 0.001888 0.002485 0.002923 0.001651 0.000688 0.002115 0.001892 0.000798 0.000678 0.001385 0.001118 0.000545 0.000853 0.000824 0.000524 0.000510 0.000844 0.000616 0.000426 0.000549 0.000624 0.000233 0.000186 0.000246 0.000535 0.004301 0.000324 0.001266 0.228339 0.223133 0.002656 0.059960 0.962026 0.137432 0.005383 0.213634 0.350942 0.002569 0.000999 0.013502 0.002020 0.000781 0.001128 0.001255 0.002444 0.002291 0.002756 0.002336 0.002214 0.001709 0.002046 0.002426 0.002429 0.002040 0.003135 0.002259 0.002450 0.002901 0.003544 0.003230 0.004123 0.004481 0.004872 0.004948 0.006143 0.004621 0.005467 0.004439 0.005270 0.006069 0.008171 0.009319 0.018453 0.020819 0.027358 0.022756 0.036485 0.020592 0.030897 0.029853 0.041892 0.040401 0.029923 0.026398 0.037546 0.024780 0.024433 0.028510 0.025517 0.019976 0.027844 0.029402 0.027532 0.027734 0.038820 0.041256 0.040316 0.035588 0.041294 0.040602 0.027664 0.024123 0.017214 0.025111 0.011121 0.024676 0.014258 0.026403 0.025636 0.008585 0.013437 0.007122 0.005859 0.006353 0.005070 0.006536 0.006667 0.006452 0.005887 0.006314 0.006320 0.009100 0.009555 0.014158 0.009305 0.007108 0.004196 0.005072 0.006741 0.009535 0.020026 0.023882 0.014159 0.010474 0.011238 0.019100 0.018699 0.018592 0.029775 0.023396 0.015350 0.018042 0.014944 0.023240 0.011776 0.013804 0.006607 0.009429 0.013457 0.010111 0.005541 0.003582 0.006345 0.006951 0.005799 0.003223 0.006515 0.008051 0.008148 0.008762 0.008430 0.010757 0.011548 0.017366 0.017640 0.014429 0.019547 0.005693 0.011058 0.003227 0.005622 0.003594 0.010253 0.013714 0.015979 0.009888 0.025809 0.021070 0.024797 0.013816 0.004939 0.015772 0.014289 0.004053 0.005126 0.014447 0.013560 0.003246 0.007157 0.018230 0.014702 0.009952 0.004696 0.008621 0.008196 0.004151 0.008115 0.006982 0.015078 0.013563 0.014592 0.014513 0.022762
0.022498 0.027447 0.027885 0.023887 0.025501 0.017260 0.029835 0.013334 0.004323 0.005767 0.016376 0.007778 0.006335 0.007398 0.007258 0.006380 0.006207 0.005790 0.004411 0.003653 0.002764 0.003359 0.002326 0.001404 0.001839 0.001482 0.001465 0.001966 0.002145 0.002075 0.001716 0.002108 0.001913 0.001525 0.000608 0.000474 0.002462 0.008552 0.013566 0.026064 0.069633 0.733843 0.800531 0.821594 0.975984 0.634246 0.981897 0.836348 0.603934 0.275260 0.067695 0.217146 0.171605 0.022899 0.007155 0.005710 0.006496 0.002095 0.000901 0.001707 0.001086 0.002827 0.001174 0.001355 0.001593 0.003901 0.002466 0.004775 0.009156 0.014097 0.012355 0.020661 0.042475 0.039711 0.048964 0.124923 0.367785 0.222028 0.435708 0.117463 0.005650 0.007076 0.011817 0.002406 0.001246 0.000868 0.001652 0.002707 0.003566 0.004035 0.003279 0.002434 0.003363 0.003543 0.002646 0.002906 0.002686 0.002621 0.003663 0.003801 0.004101 0.003697 0.004550 0.005540 0.008278 0.007968 0.008572 0.007194 0.011071 0.012019 0.010769 0.006784 0.009996 0.022930 0.019728 0.036723 0.010211 0.018419 0.098175 0.041154 0.005232 0.009593 0.038373 0.004537 0.001943 0.002717 0.001535 0.003119 0.001480 0.001343 0.001413 0.001347 0.001106 0.001091 0.001504 0.001212 0.001328 0.001882 0.001677 0.001464 0.001310 0.001108 0.001575 0.001267 0.000959 0.001150 0.002374 0.001567 0.001270 0.002168 0.004698 0.002809 0.002172 0.006713 0.007128 0.004656 0.006739 0.011961 0.014741 0.010829 0.007775 0.006634 0.004147 0.005735 0.004305 0.003490 0.003036 0.003702 0.004835 0.002218 0.001930 0.003491 0.002546 0.000648 0.001789 0.001823 0.000721 0.000631 0.001209 0.000987 0.000480 0.000647 0.000708 0.000418 0.000405 0.000714 0.000686 0.000391 0.000714 0.000832 0.000268 0.000167 0.000248 0.002654 0.005469 0.000303 0.006898 0.559014 0.094053 0.003808 0.371094 0.916815 0.020156 0.007841 0.382618 0.102573 0.000818 0.001371 0.007618 0.000773 0.000832 0.001090 0.000730 0.001618 0.001645 0.001581 0.001266 0.001934 0.001621 0.001765 0.002308 0.002671 0.002240 0.003300 0.002611 0.002808 0.003284 0.004039 0.004107 0.005223 0.005518 0.006230 0.006512 0.008006 0.005901 0.006827 0.005641 0.006598 0.007482 0.010144 0.011637 0.020971 0.025059 0.034748 0.035386 0.036753 0.026730 0.032590 0.034372 0.042544 0.037633 0.027998 0.033711 0.030883 0.019100 0.018499 0.018823 0.016415 0.013640 0.016194 0.016507 0.017975 0.022562 0.025284 0.032262 0.039170 0.039293 0.034976 0.037944 0.030935 0.027839 0.021090 0.024969 0.016079 0.024296 0.020135 0.027753 0.031700 0.012667 0.016377 0.009371 0.007628 0.007920 0.006738 0.008131 0.008903 0.009098 0.008553 0.009731 0.009804 0.013313 0.012667 0.015877 0.008976 0.007439 0.003580 0.006046 0.006558 0.012453 0.021888 0.030068 0.016310 0.011549 0.010284 0.019093 0.016573 0.025122 0.043247 0.041902 0.028678 0.034459 0.025373 0.033722 0.016834 0.020846 0.007799 0.012945 0.013849 0.013048 0.006933 0.002743 0.007137 0.007234 0.005025 0.002633 0.007465 0.008615 0.008187 0.009433 0.011266 0.014690 0.016365 0.025069 0.025828 0.016707 0.021024 0.004489 0.009055 0.002290 0.005575 0.003409 0.012304 0.015884 0.017415 0.008551 0.021540 0.018603 0.021659 0.010547 0.003074 0.012802 0.011752 0.002562 0.003838 0.014723 0.011835 0.002482 0.009000 0.023052 0.017755 0.014149 0.005676 0.011455 0.009433 0.003792 0.007502 0.005716 0.012299 0.012310 0.015864 0.013972 0.023628
0.016986 0.018138 0.019177 0.015497 0.019016 0.011843 0.019895 0.007737 0.003175 0.004138 0.010813 0.005552 0.005030 0.005980 0.005769 0.004477 0.003965 0.003775 0.003659 0.003042 0.002401 0.003659 0.002609 0.001403 0.001908 0.001544 0.001369 0.001812 0.002529 0.002580 0.001897 0.002991 0.002634 0.002398 0.002013 0.001183 0.001278 0.003939 0.012274 0.014187 0.041598 0.106089 0.548008 0.635197 0.814310 0.981897 0.630610 0.984642 0.815501 0.400471 0.263242 0.110835 0.111399 0.019942 0.008977 0.005812 0.003214 0.001204 0.000552 0.001080 0.000779 0.002381 0.001219 0.001609 0.002210 0.004009 0.003378 0.012108 0.023772 0.026648 0.033476 0.071412 0.111614 0.102833 0.129887 0.231988 0.385722 0.096653 0.184900 0.113547 0.005629 0.003508 0.008422 0.003761 0.002386 0.000986 0.001629 0.002914 0.003699 0.003431 0.002776 0.002136 0.002970 0.002997 0.002348 0.002884 0.002685 0.002554 0.003535 0.003666 0.003906 0.003637 0.004933 0.004969 0.006616 0.007480 0.008499 0.004935 0.007233 0.009845 0.010715 0.005497 0.007192 0.021391 0.010724 0.016405 0.010421 0.012450 0.014624 0.012739 0.005638 0.003119 0.004568 0.003372 0.002222 0.003044 0.001791 0.004462 0.002140 0.001551 0.001562 0.001639 0.000988 0.000926 0.001359 0.001144 0.001195 0.001684 0.001464 0.001203 0.001192 0.000959 0.001383 0.001160 0.000902 0.000893 0.001760 0.001386 0.001094 0.001735 0.003823 0.002586 0.001910 0.005988 0.006634 0.004712 0.006395 0.010214 0.010808 0.007506 0.006001 0.004935 0.003164 0.004622 0.003485 0.003589 0.002399 0.003170 0.004486 0.002268 0.001698 0.003085 0.003575 0.000704 0.001500 0.001650 0.000745 0.000582 0.001184 0.001027 0.000483 0.000722 0.000714 0.000451 0.000393 0.000651 0.000622 0.000395 0.000721 0.000955 0.000582 0.000423 0.000823 0.001118 0.000638 0.000447 0.001308 0.027715 0.003560 0.000729 0.033757 0.113395 0.003560 0.001901 0.116731 0.039054 0.000978 0.001672 0.008217 0.001138 0.001081 0.001728 0.001039 0.001576 0.001596 0.002099 0.001526 0.002145 0.001933 0.002032 0.002556 0.003091 0.002437 0.003781 0.002960 0.003337 0.003657 0.004589 0.004557 0.005993 0.006318 0.007322 0.007293 0.009349 0.006873 0.008495 0.007279 0.009233 0.009915 0.012748 0.016362 0.024788 0.024616 0.036383 0.039246 0.037017 0.026849 0.029546 0.034700 0.037286 0.034250 0.026646 0.026865 0.023014 0.014708 0.015291 0.014427 0.011425 0.009327 0.012241 0.011245 0.011795 0.015455 0.019453 0.020638 0.026561 0.029727 0.027424 0.028990 0.026715 0.024892 0.020958 0.026472 0.018699 0.029442 0.023444 0.035026 0.035831 0.014823 0.018490 0.010351 0.008545 0.008621 0.006898 0.009028 0.010169 0.010595 0.010498 0.011881 0.012875 0.017119 0.016202 0.020178 0.012278 0.009993 0.004586 0.008389 0.008149 0.017441 0.029444 0.035420 0.021306 0.016648 0.014069 0.029843 0.022365 0.029935 0.052773 0.041958 0.031445 0.044008 0.028244 0.042924 0.021831 0.024012 0.008018 0.013178 0.015110 0.015035 0.008172 0.002981 0.008604 0.009758 0.006652 0.002805 0.009085 0.011099 0.009524 0.010405 0.011671 0.018097 0.018102 0.025275 0.023205 0.015077 0.016686 0.003913 0.007299 0.002134 0.005412 0.003592 0.013563 0.022478 0.025800 0.010932 0.034553 0.023420 0.035243 0.018215 0.003871 0.017824 0.017647 0.002936 0.004317 0.018365 0.014843 0.002889 0.012101 0.032318 0.019895 0.016456 0.006110 0.012028 0.010104 0.003984 0.008154 0.006613 0.012706 0.012557 0.016587 0.014988 0.023966
0.015581 0.016032 0.016844 0.016179 0.023239 0.014172 0.025738 0.008753 0.003961 0.005146 0.014420 0.008611 0.005930 0.007375 0.006657 0.005997 0.005003 0.004483 0.004046 0.003535 0.002494 0.003991 0.002888 0.001597 0.002158 0.001647 0.001442 0.001892 0.002670 0.002864 0.002264 0.003362 0.003405 0.003809 0.002718 0.002556 0.002161 0.002321 0.008405 0.016881 0.025367 0.101509 0.113934 0.394221 0.551214 0.836348 0.984642 0.668787 0.982569 0.790194 0.558840 0.613324 0.173727 0.036887 0.014226 0.013689 0.005945 0.000777 0.000213 0.000416 0.000318 0.001301 0.000734 0.001022 0.003415 0.002471 0.002040 0.046557 0.132661 0.047016 0.073020 0.246733 0.299264 0.238428 0.343649 0.465367 0.831758 0.352037 0.710043 0.559677 0.022214 0.012781 0.051456 0.004887 0.000700 0.000499 0.000974 0.002254 0.002571 0.003080 0.002822 0.002747 0.003161 0.003441 0.002850 0.003208 0.002741 0.002603 0.003677 0.004048 0.004484 0.003506 0.006334 0.006137 0.006161 0.006655 0.010166 0.004249 0.005049 0.013807 0.020455 0.005757 0.006439 0.033683 0.032995 0.020115 0.010753 0.031183 0.032635 0.008382 0.003775 0.007298 0.004748 0.001808 0.002127 0.003713 0.001739 0.004171 0.001985 0.001435 0.001609 0.001615 0.000960 0.000933 0.001505 0.001424 0.001475 0.002077 0.001668 0.001225 0.001159 0.001005 0.001296 0.001099 0.000913 0.000967 0.002035 0.001490 0.001168 0.001981 0.004744 0.003038 0.001897 0.006971 0.006261 0.004050 0.005660 0.008770 0.011369 0.009352 0.007204 0.005669 0.003881 0.004976 0.003829 0.003197 0.002226 0.003458 0.003898 0.001981 0.001527 0.002640 0.001782 0.000551 0.001238 0.001512 0.000810 0.000576 0.001345 0.001300 0.000633 0.000814 0.001067 0.000602 0.000531 0.000803 0.000644 0.000427 0.000961 0.001128 0.000741 0.000612 0.001060 0.001069 0.000342 0.000313 0.001053 0.013312 0.002261 0.000526 0.040249 0.285982 0.006664 0.002838 0.275426 0.162440 0.000857 0.005299 0.081663 0.001894 0.000581 0.001398 0.000883 0.001154 0.001175 0.001728 0.001070 0.001694 0.001877 0.002017 0.002214 0.002569 0.002286 0.003491 0.002690 0.002846 0.003494 0.004286 0.004942 0.006176 0.006391 0.007768 0.008930 0.009818 0.008160 0.009290 0.008004 0.009328 0.011210 0.014004 0.014692 0.024115 0.026530 0.033434 0.027362 0.029765 0.023213 0.020864 0.023957 0.026230 0.022012 0.014165 0.012316 0.014928 0.011529 0.010041 0.011122 0.009414 0.008270 0.010191 0.009575 0.009804 0.012685 0.017156 0.018248 0.022039 0.026511 0.027319 0.027341 0.023488 0.021324 0.017351 0.019830 0.012899 0.021360 0.015506 0.026710 0.027880 0.011529 0.014313 0.008171 0.006676 0.007297 0.005950 0.007891 0.008146 0.008870 0.008137 0.008625 0.007533 0.011506 0.010623 0.014312 0.007347 0.006538 0.003442 0.005654 0.006340 0.014527 0.026949 0.028763 0.016090 0.013002 0.009687 0.018929 0.014337 0.020737 0.038331 0.027425 0.025894 0.026791 0.026378 0.033762 0.017630 0.024502 0.005950 0.009849 0.010262 0.008502 0.005553 0.001991 0.005156 0.006285 0.004907 0.002090 0.006975 0.009051 0.008030 0.007497 0.010600 0.013988 0.012500 0.018778 0.017564 0.010206 0.011455 0.002937 0.005305 0.001711 0.004464 0.002858 0.009911 0.018546 0.016601 0.007359 0.021368 0.013869 0.019478 0.011594 0.002628 0.010901 0.015247 0.002422 0.003188 0.013868 0.011878 0.002417 0.012351 0.028874 0.017116 0.012728 0.004899 0.009831 0.008632 0.003111 0.005849 0.004791 0.009364 0.010287 0.013415 0.012371 0.019902
0.015317 0.015841 0.016613 0.021871 0.032206 0.028048 0.047404 0.014039 0.007436 0.011381 0.022740 0.009154 0.007326 0.007786 0.008100 0.007606 0.006538 0.005413 0.005246 0.005455 0.003885 0.004811 0.004215 0.002747 0.004195 0.002593 0.002299 0.002625 0.003911 0.004265 0.003939 0.006012 0.006564 0.008544 0.006730 0.007045 0.005382 0.007825 0.015414 0.020039 0.037372 0.184221 0.226543 0.106344 0.432239 0.603934 0.815501 0.982569 0.709478 0.978238 0.840765 0.908146 0.862279 0.110297 0.025491 0.017958 0.022975 0.002164 0.000156 0.000329 0.000173 0.000879 0.000395 0.000343 0.008503 0.001422 0.000852 0.031398 0.111044 0.020015 0.016913 0.074686 0.087023 0.060220 0.076654 0.152895 0.750345 0.469550 0.913685 0.603858 0.028143 0.116090 0.318733 0.008330 0.001077 0.001593 0.001948 0.001332 0.002303 0.003280 0.003039 0.002405 0.003912 0.003989 0.003004 0.003539 0.002913 0.003061 0.004627 0.005254 0.006330 0.004949 0.007528 0.009880 0.011378 0.008415 0.011323 0.010499 0.011070 0.012738 0.027154 0.031881 0.017697 0.040738 0.062641 0.073081 0.018615 0.028904 0.071287 0.029293 0.004573 0.006980 0.014261 0.003006 0.002405 0.003741 0.002976 0.005081 0.003067 0.002278 0.002132 0.002272 0.001715 0.001475 0.002051 0.002368 0.002281 0.002920 0.003047 0.002215 0.001626 0.001550 0.002186 0.001526 0.001134 0.001605 0.002681 0.001724 0.001682 0.002886 0.004708 0.003758 0.002842 0.008000 0.006667 0.005078 0.006676 0.009881 0.011906 0.009000 0.007321 0.006061 0.003594 0.005419 0.003738 0.003248 0.002572 0.003506 0.004057 0.002065 0.001986 0.003321 0.002125 0.000811 0.002237 0.002802 0.001343 0.000923 0.002636 0.002514 0.001031 0.001376 0.002003 0.001046 0.000786 0.001197 0.001047 0.000618 0.001057 0.001343 0.001026 0.000866 0.001216 0.001006 0.000427 0.000208 0.000830 0.033512 0.011085 0.002325 0.250385 0.893720 0.093163 0.061974 0.931022 0.850870 0.013339 0.169011 0.712400 0.024840 0.000852 0.009481 0.005543 0.000478 0.000511 0.000881 0.001049 0.001691 0.001475 0.001802 0.002313 0.002624 0.002172 0.003501 0.002385 0.002641 0.003071 0.003971 0.003922 0.005021 0.005449 0.006181 0.006148 0.006941 0.005333 0.006367 0.005359 0.006126 0.007046 0.008868 0.008228 0.014713 0.017722 0.022336 0.016105 0.026607 0.015349 0.021391 0.019444 0.023005 0.022548 0.014794 0.011430 0.016809 0.014759 0.012654 0.014090 0.013844 0.011922 0.012659 0.013207 0.014484 0.015247 0.019410 0.021259 0.024754 0.024306 0.029041 0.024644 0.017440 0.016264 0.012896 0.018750 0.009097 0.018662 0.010525 0.022416 0.021631 0.007572 0.009748 0.005393 0.004750 0.004859 0.003986 0.005069 0.005525 0.005491 0.004859 0.005081 0.004520 0.006846 0.006455 0.009137 0.006021 0.005038 0.003568 0.004597 0.006514 0.010632 0.017200 0.017093 0.010595 0.007021 0.007892 0.011425 0.012667 0.015814 0.028222 0.023014 0.019122 0.017962 0.015346 0.022709 0.010474 0.013976 0.004709 0.006183 0.009317 0.006375 0.003884 0.002247 0.005340 0.004956 0.004263 0.002495 0.005806 0.006756 0.006814 0.007421 0.007818 0.009419 0.009187 0.013929 0.010998 0.008374 0.009231 0.002961 0.005250 0.002035 0.004187 0.002855 0.007668 0.012143 0.010752 0.005744 0.012172 0.010090 0.012193 0.007579 0.002663 0.009252 0.008955 0.002600 0.003322 0.009474 0.009656 0.002567 0.007842 0.017010 0.013872 0.009125 0.004667 0.007245 0.006545 0.003302 0.005062 0.004575 0.008067 0.008656 0.009503 0.009942 0.016367
0.016415 0.019662 0.019104 0.017355 0.030606 0.014099 0.026576 0.010739 0.003882 0.003565 0.013075 0.009178 0.004942 0.005939 0.005620 0.003870 0.003275 0.003669 0.002880 0.002097 0.001831 0.002410 0.002045 0.001239 0.002388 0.001731 0.001356 0.001391 0.002074 0.002322 0.002060 0.003870 0.004979 0.004026 0.003948 0.005137 0.004533 0.004911 0.009584 0.009279 0.008066 0.023815 0.074380 0.085355 0.036772 0.275260 0.400471 0.790194 0.978238 0.750266 0.970974 0.848037 0.910939 0.880526 0.051247 0.006472 0.006642 0.004394 0.000371 0.000601 0.000245 0.000596 0.000405 0.000614 0.001129 0.001007 0.001126 0.005919 0.005620 0.007440 0.005772 0.015627 0.021221 0.015993 0.010394 0.011919 0.039035 0.008962 0.086463 0.014651 0.000385 0.000746 0.004252 0.000445 0.000394 0.000147 0.000268 0.000923 0.001198 0.002099 0.002635 0.003093 0.003409 0.005283 0.004758 0.004941 0.004439 0.004493 0.007023 0.007461 0.009056 0.006313 0.009698 0.010766 0.013443 0.009591 0.011113 0.006648 0.011147 0.013298 0.011822 0.006641 0.015781 0.026115 0.011338 0.016428 0.012174 0.018952 0.004908 0.007572 0.003743 0.004002 0.002346 0.003406 0.003360 0.004637 0.001980 0.003350 0.001590 0.001002 0.001068 0.001093 0.000779 0.000734 0.001053 0.001138 0.001074 0.001397 0.001244 0.001065 0.001016 0.000771 0.001162 0.001050 0.000767 0.000729 0.001642 0.001308 0.000866 0.001659 0.003930 0.002435 0.001647 0.006401 0.006320 0.003476 0.006504 0.011564 0.013123 0.011672 0.009315 0.006341 0.004649 0.004725 0.004356 0.003486 0.001664 0.002832 0.004168 0.001746 0.001150 0.002555 0.001595 0.000541 0.001081 0.001652 0.000908 0.000569 0.001504 0.001325 0.000566 0.000583 0.000874 0.000502 0.000374 0.000557 0.000547 0.000328 0.000506 0.000717 0.000512 0.000452 0.000730 0.000963 0.000322 0.000328 0.000721 0.002252 0.000317 0.000253 0.027207 0.062174 0.000905 0.005001 0.544266 0.044899 0.000463 0.044511 0.177874 0.000596 0.000222 0.002895 0.000426 0.000368 0.000481 0.000737 0.000489 0.001154 0.001676 0.001827 0.002590 0.003274 0.003251 0.005341 0.004430 0.004487 0.005707 0.007127 0.008204 0.009544 0.009399 0.011646 0.013400 0.014116 0.013423 0.014616 0.015250 0.016845 0.020568 0.026088 0.021954 0.028094 0.033263 0.037448 0.028155 0.029822 0.024383 0.021434 0.022105 0.022848 0.015297 0.010820 0.009965 0.009421 0.007514 0.006567 0.006837 0.005146 0.005022 0.005861 0.005901 0.006532 0.007870 0.010311 0.012856 0.018576 0.022470 0.020559 0.021118 0.023774 0.020641 0.015288 0.017270 0.011465 0.018555 0.014214 0.023978 0.027308 0.011756 0.014475 0.009290 0.008072 0.009211 0.007858 0.009618 0.009625 0.010121 0.008223 0.009161 0.007771 0.013013 0.009635 0.012260 0.005895 0.006118 0.003309 0.005967 0.005772 0.017520 0.033426 0.034760 0.016160 0.010874 0.007619 0.012320 0.010829 0.018705 0.034211 0.027971 0.030322 0.023676 0.024944 0.025788 0.015221 0.026472 0.004762 0.009327 0.009003 0.007712 0.004924 0.001634 0.005510 0.006245 0.004085 0.001943 0.007126 0.008705 0.008231 0.008560 0.013014 0.014519 0.012978 0.020964 0.018769 0.008354 0.008731 0.002070 0.003602 0.001412 0.003643 0.002154 0.007378 0.017611 0.014305 0.005039 0.014892 0.008827 0.013628 0.007935 0.001757 0.007479 0.012790 0.001852 0.002091 0.009633 0.009037 0.001713 0.008698 0.021265 0.013757 0.011004 0.004120 0.009690 0.007517 0.002480 0.004583 0.003452 0.006180 0.007727 0.013791 0.014806 0.024715
0.016340 0.018645 0.017765 0.015566 0.022666 0.012995 0.022100 0.008751 0.004534 0.004717 0.014345 0.008701 0.006446 0.007188 0.008369 0.005253 0.004028 0.004226 0.004152 0.003398 0.002445 0.002856 0.002546 0.001570 0.002920 0.002296 0.001867 0.001845 0.002609 0.002808 0.002303 0.004138 0.004859 0.004764 0.004915 0.005965 0.005167 0.005641 0.012396 0.012684 0.007549 0.012478 0.039009 0.079355 0.090714 0.067695 0.263242 0.558840 0.840765 0.970974 0.822424 0.967380 0.870633 0.935812 0.912872 0.034769 0.013193 0.005859 0.001914 0.017550 0.000892 0.000776 0.000562 0.005103 0.030387 0.001877 0.003523 0.271574 0.111928 0.036411 0.031000 0.118817 0.128517 0.088636 0.067306 0.054211 0.107923 0.006076 0.118834 0.058746 0.000311 0.000298 0.005712 0.000695 0.000245 0.000107 0.000292 0.000927 0.000949 0.001688 0.002377 0.002586 0.002540 0.003201 0.003227 0.003895 0.003330 0.003489 0.005651 0.006493 0.008078 0.005705 0.011150 0.012515 0.008499 0.006464 0.013960 0.005799 0.004492 0.008915 0.011843 0.003041 0.005246 0.011951 0.005339 0.004471 0.004386 0.007495 0.002724 0.003341 0.002296 0.002888 0.002288 0.002314 0.002617 0.003619 0.002239 0.003212 0.001826 0.001184 0.001389 0.001297 0.001007 0.001029 0.001432 0.001306 0.001150 0.001431 0.001242 0.001072 0.001029 0.000815 0.001100 0.001031 0.000819 0.000751 0.001416 0.001242 0.000907 0.001348 0.002731 0.002309 0.001501 0.004626 0.004873 0.003242 0.004688 0.007240 0.008149 0.006507 0.005636 0.004289 0.003223 0.004337 0.003384 0.002644 0.001619 0.002541 0.003144 0.001509 0.001160 0.001920 0.001383 0.000559 0.000965 0.001254 0.000744 0.000569 0.001327 0.001160 0.000622 0.000642 0.000907 0.000553 0.000440 0.000661 0.000742 0.000438 0.000601 0.001047 0.000759 0.000615 0.000899 0.001349 0.000585 0.000492 0.001080 0.001126 0.000389 0.000424 0.001904 0.008205 0.000410 0.000861 0.031040 0.006409 0.000353 0.001639 0.025971 0.000380 0.000371 0.001194 0.000570 0.000549 0.000505 0.000859 0.000721 0.001045 0.001196 0.002297 0.003785 0.004660 0.004450 0.007993 0.006636 0.006850 0.006958 0.008661 0.009210 0.010901 0.010051 0.011909 0.012664 0.014181 0.012764 0.014172 0.013861 0.016423 0.016386 0.020405 0.020440 0.028886 0.026654 0.033938 0.028824 0.034695 0.022049 0.021805 0.022857 0.022332 0.015879 0.009794 0.007680 0.008010 0.005882 0.005215 0.005558 0.004584 0.004517 0.004995 0.004921 0.005213 0.006319 0.009119 0.009221 0.012230 0.015454 0.014917 0.014753 0.015791 0.014086 0.010395 0.014491 0.009299 0.020100 0.015175 0.032084 0.033227 0.013060 0.015050 0.009372 0.007747 0.007564 0.006772 0.008268 0.009009 0.009077 0.008087 0.009139 0.007578 0.010940 0.009169 0.013717 0.006706 0.006907 0.003911 0.006449 0.006113 0.012705 0.024035 0.023694 0.014436 0.009660 0.008429 0.011499 0.012765 0.019876 0.042720 0.031349 0.029974 0.027695 0.023276 0.033801 0.017974 0.020727 0.005771 0.008295 0.008038 0.006355 0.005774 0.001968 0.004725 0.006260 0.005074 0.001960 0.005340 0.007469 0.007266 0.007596 0.009728 0.011964 0.009972 0.015169 0.012873 0.007458 0.008026 0.002231 0.003649 0.001506 0.003049 0.001855 0.005027 0.010946 0.010890 0.004885 0.014925 0.008518 0.012304 0.009024 0.001916 0.006556 0.009385 0.002021 0.002182 0.008415 0.007837 0.001831 0.006772 0.016239 0.011472 0.008963 0.003472 0.006980 0.006101 0.002342 0.004345 0.003826 0.006550 0.007226 0.011297 0.012845 0.023693
0.010482 0.008449 0.007574 0.010639 0.014115 0.020012 0.034716 0.006258 0.006711 0.011420 0.016721 0.004974 0.005792 0.005344 0.008238 0.006670 0.005051 0.004759 0.005293 0.007299 0.006014 0.005853 0.005311 0.004478 0.008327 0.006675 0.005364 0.004753 0.008545 0.007504 0.004775 0.008369 0.009369 0.012564 0.015334 0.018962 0.009376 0.013339 0.027383 0.019794 0.018215 0.039950 0.026243 0.054190 0.184776 0.217146 0.110835 0.613324 0.908146 0.848037 0.967380 0.877152 0.973874 0.866155 0.938592 0.951574 0.051824 0.005137 0.001921 0.062186 0.003982 0.031000 0.000574 0.019485 0.703973 0.043794 0.007388 0.688247 0.715138 0.039302 0.028248 0.146654 0.135625 0.085083 0.090661 0.109044 0.528714 0.095902 0.843981 0.800598 0.007768 0.063997 0.753090 0.038738 0.000564 0.003525 0.019969 0.000271 0.000421 0.001542 0.001404 0.002033 0.003222 0.002823 0.002365 0.003016 0.002419 0.002515 0.003680 0.004364 0.005492 0.003558 0.007116 0.008124 0.006319 0.003192 0.009921 0.015233 0.004313 0.005520 0.024263 0.028524 0.004787 0.010625 0.019294 0.019495 0.003436 0.005443 0.006193 0.003785 0.001540 0.001617 0.002895 0.001532 0.001523 0.002879 0.003015 0.004388 0.003713 0.003687 0.002785 0.003106 0.003157 0.002398 0.002762 0.004295 0.002564 0.002991 0.003964 0.002815 0.001684 0.001948 0.002844 0.001418 0.001051 0.001999 0.002176 0.001366 0.001593 0.002719 0.002291 0.002921 0.002697 0.004015 0.003973 0.004258 0.004278 0.005040 0.005919 0.004097 0.003527 0.003778 0.002119 0.004713 0.002523 0.002401 0.002440 0.003330 0.002524 0.001424 0.001853 0.002397 0.001054 0.000687 0.001818 0.002123 0.000854 0.000648 0.002029 0.001873 0.000896 0.001197 0.002092 0.001226 0.000902 0.001448 0.001837 0.001074 0.001118 0.002057 0.001755 0.001125 0.000946 0.001622 0.001063 0.000664 0.000809 0.001739 0.000908 0.000199 0.003921 0.162332 0.003255 0.002257 0.309300 0.398006 0.001124 0.018112 0.646253 0.021831 0.000425 0.025634 0.070152 0.000513 0.000299 0.003237 0.001475 0.001035 0.000873 0.001753 0.003247 0.003237 0.002882 0.005735 0.003928 0.003765 0.004132 0.004951 0.004742 0.006001 0.006657 0.007104 0.006892 0.007790 0.006234 0.006683 0.005986 0.006971 0.007617 0.009455 0.008003 0.016923 0.016479 0.020017 0.012782 0.035001 0.010149 0.019022 0.013581 0.017521 0.020916 0.011461 0.005771 0.013411 0.011906 0.009865 0.011582 0.013186 0.013326 0.014655 0.013508 0.013614 0.015004 0.018876 0.012728 0.013736 0.013223 0.017626 0.014619 0.009360 0.007805 0.005615 0.011404 0.003728 0.012348 0.004578 0.016402 0.013853 0.003341 0.006010 0.003234 0.003055 0.003009 0.002562 0.003563 0.003836 0.003786 0.003220 0.003640 0.002817 0.004120 0.003858 0.007128 0.005182 0.003887 0.003563 0.002785 0.004731 0.003682 0.006639 0.006531 0.005474 0.003525 0.005827 0.006758 0.009230 0.007489 0.015783 0.010837 0.008616 0.008257 0.006792 0.012414 0.005097 0.006836 0.003400 0.003606 0.005743 0.003022 0.002663 0.002434 0.003301 0.003016 0.003481 0.002290 0.003133 0.003364 0.004196 0.004120 0.004351 0.004562 0.003689 0.005177 0.003832 0.003532 0.004559 0.002097 0.003474 0.001397 0.002078 0.001261 0.002139 0.003029 0.002851 0.002232 0.004047 0.003830 0.003780 0.003512 0.001831 0.003699 0.003558 0.002230 0.002179 0.003323 0.005339 0.002032 0.002923 0.006140 0.007863 0.004362 0.002714 0.002891 0.003057 0.002312 0.003840 0.003516 0.005542 0.004440 0.004252 0.005263 0.010120
0.014124 0.014158 0.010581 0.014803 0.024501 0.027484 0.026800 0.005490 0.005734 0.006125 0.010583 0.004486 0.003780 0.003775 0.005533 0.004371 0.003521 0.004693 0.004002 0.004309 0.004480 0.005317 0.003859 0.002923 0.006993 0.005399 0.004402 0.005153 0.010280 0.007629 0.003717 0.008232 0.008302 0.007818 0.012187 0.019315 0.009777 0.010959 0.026327 0.016032 0.011565 0.040188 0.019712 0.016551 0.085756 0.171605 0.111399 0.173727 0.862279 0.910939 0.870633 0.973874 0.870460 0.963889 0.863471 0.936140 0.898551 0.033919 0.003013 0.011344 0.000882 0.005402 0.000213 0.000716 0.059357 0.000754 0.000182 0.011368 0.014539 0.001417 0.000475 0.002515 0.003874 0.003069 0.001898 0.002746 0.020977 0.008696 0.338389 0.034687 0.000293 0.010601 0.192716 0.000986 0.000318 0.002136 0.005908 0.000434 0.000893 0.002937 0.001794 0.003702 0.005073 0.005528 0.004473 0.005834 0.005046 0.005514 0.007426 0.007763 0.011117 0.007529 0.010021 0.011212 0.017282 0.006897 0.008024 0.025668 0.028003 0.010622 0.016767 0.060308 0.028588 0.017011 0.019914 0.053433 0.010890 0.013186 0.006752 0.007736 0.002506 0.002605 0.002391 0.001985 0.002087 0.003477 0.002546 0.004763 0.004003 0.002329 0.001944 0.002779 0.002404 0.001733 0.002477 0.003363 0.001956 0.002419 0.003131 0.002187 0.001409 0.001537 0.002214 0.001406 0.001042 0.002170 0.002942 0.001451 0.001306 0.003609 0.003326 0.002717 0.002651 0.007186 0.005095 0.004752 0.006265 0.009265 0.009889 0.007099 0.006175 0.006166 0.003389 0.005436 0.004278 0.004486 0.002777 0.003901 0.004651 0.002002 0.001783 0.003514 0.001861 0.000766 0.001956 0.003417 0.001021 0.000674 0.002549 0.002416 0.000809 0.001209 0.002269 0.001147 0.000729 0.001281 0.001357 0.000745 0.000872 0.001313 0.000998 0.000856 0.000783 0.001047 0.000772 0.000784 0.000940 0.000583 0.000304 0.000164 0.007796 0.053562 0.002050 0.012081 0.741134 0.330982 0.004124 0.312308 0.941280 0.030665 0.004077 0.332058 0.144780 0.000655 0.001129 0.021121 0.000915 0.000912 0.001257 0.001598 0.003293 0.004419 0.004796 0.007553 0.006016 0.005804 0.006970 0.007805 0.007645 0.008492 0.010008 0.010723 0.011499 0.010838 0.010445 0.009881 0.009996 0.010650 0.013841 0.019001 0.011925 0.021410 0.028754 0.028360 0.013365 0.033479 0.013162 0.018733 0.014616 0.020162 0.020930 0.010504 0.006213 0.013444 0.010334 0.008604 0.010241 0.011346 0.010056 0.010995 0.010267 0.013235 0.014405 0.015719 0.014537 0.017230 0.017410 0.019424 0.019084 0.013506 0.012823 0.008504 0.017123 0.004581 0.013061 0.004821 0.015994 0.015690 0.004182 0.008360 0.004424 0.004342 0.004851 0.004673 0.005396 0.005671 0.005525 0.004331 0.004640 0.003537 0.005147 0.004540 0.007762 0.005226 0.004528 0.003378 0.003514 0.005564 0.006827 0.012375 0.011004 0.007424 0.004248 0.005809 0.006601 0.007973 0.008186 0.015507 0.011469 0.009013 0.007546 0.006237 0.008615 0.004296 0.007652 0.002966 0.003636 0.006808 0.003630 0.002349 0.002176 0.004844 0.003436 0.002545 0.002233 0.004518 0.004280 0.004501 0.005184 0.006466 0.005416 0.004867 0.008074 0.005361 0.004084 0.004628 0.002007 0.003603 0.001610 0.002677 0.001567 0.002724 0.005225 0.003699 0.002022 0.004295 0.003928 0.004151 0.002852 0.001538 0.003940 0.004010 0.001538 0.001641 0.003522 0.004886 0.001536 0.003120 0.007275 0.007973 0.004801 0.002839 0.003807 0.003491 0.002240 0.003389 0.003111 0.004779 0.004519 0.005109 0.005532 0.011320
0.018990 0.026597 0.019533 0.016065 0.031501 0.016545 0.014062 0.005529 0.003423 0.002004 0.006354 0.004216 0.002866 0.003346 0.004057 0.003157 0.002212 0.003141 0.002279 0.001698 0.001530 0.002018 0.001583 0.000999 0.001751 0.001659 0.001520 0.001857 0.002982 0.002796 0.001457 0.002233 0.002472 0.002243 0.002847 0.004122 0.003758 0.003741 0.007007 0.005741 0.003673 0.005335 0.008197 0.005436 0.005553 0.022899 0.019942 0.036887 0.110297 0.880526 0.935812 0.866155 0.963889 0.834382 0.961139 0.836982 0.905428 0.792229 0.050024 0.078020 0.003346 0.001188 0.000610 0.005606 0.009438 0.000244 0.000331 0.018685 0.004266 0.001482 0.000624 0.003154 0.004094 0.002894 0.001471 0.000962 0.000501 0.000200 0.001929 0.000366 0.000108 0.000060 0.000486 0.000076 0.000084 0.000072 0.000108 0.000209 0.000241 0.000771 0.001189 0.002462 0.002598 0.004367 0.004462 0.006196 0.006156 0.006065 0.009331 0.008862 0.013343 0.009091 0.011200 0.008515 0.011270 0.005582 0.006226 0.004722 0.012565 0.007246 0.003899 0.003541 0.007556 0.006990 0.002066 0.004469 0.002851 0.004282 0.001134 0.002192 0.001434 0.002192 0.001356 0.001423 0.001759 0.002489 0.001111 0.002130 0.001408 0.000878 0.001017 0.001163 0.000874 0.000938 0.001217 0.001120 0.000817 0.001155 0.000962 0.000797 0.000851 0.000611 0.000885 0.000930 0.000726 0.000745 0.001621 0.001101 0.000625 0.001249 0.002388 0.001467 0.001023 0.003766 0.003734 0.002269 0.004162 0.008081 0.008307 0.007367 0.006408 0.004962 0.004032 0.005418 0.005041 0.003677 0.001716 0.002893 0.004455 0.001551 0.000908 0.001929 0.001452 0.000565 0.000811 0.001131 0.000624 0.000490 0.001013 0.000843 0.000443 0.000460 0.000639 0.000390 0.000295 0.000532 0.000603 0.000327 0.000403 0.000744 0.000499 0.000444 0.000638 0.000954 0.000431 0.000467 0.000930 0.000937 0.000306 0.000288 0.000666 0.000346 0.000130 0.000316 0.015828 0.000579 0.000100 0.004438 0.048118 0.000127 0.000188 0.015296 0.001901 0.000172 0.000279 0.002610 0.000305 0.000540 0.001141 0.001608 0.003225 0.005457 0.007713 0.011927 0.013436 0.014478 0.017721 0.020215 0.021089 0.019943 0.019263 0.020446 0.022523 0.020287 0.021334 0.021602 0.024354 0.027555 0.030635 0.038401 0.028140 0.034574 0.036757 0.039990 0.024554 0.028146 0.020221 0.016297 0.016786 0.021455 0.012528 0.007293 0.006156 0.006010 0.003599 0.003422 0.003521 0.002984 0.002808 0.003244 0.003245 0.004028 0.005105 0.005905 0.007607 0.011604 0.014498 0.011677 0.012905 0.016213 0.016637 0.011327 0.017761 0.010956 0.021917 0.016738 0.031502 0.036758 0.013079 0.016284 0.009574 0.008941 0.010045 0.010144 0.010501 0.009993 0.009747 0.008557 0.009653 0.007254 0.010034 0.008314 0.010865 0.004606 0.004678 0.002740 0.005011 0.004434 0.011663 0.023906 0.023243 0.012099 0.007851 0.005463 0.006801 0.005951 0.010522 0.023583 0.020974 0.019864 0.016530 0.014585 0.016004 0.010245 0.015666 0.003248 0.005925 0.007108 0.005465 0.003713 0.001244 0.004086 0.004902 0.003372 0.001627 0.005735 0.007182 0.005399 0.005543 0.010028 0.009525 0.007883 0.012286 0.009197 0.004040 0.004178 0.001292 0.002202 0.001035 0.002265 0.001337 0.002896 0.009955 0.007076 0.002207 0.007558 0.004753 0.007121 0.004047 0.001029 0.003793 0.006492 0.001022 0.001213 0.005002 0.005298 0.001123 0.004232 0.011416 0.008201 0.007134 0.002708 0.005829 0.004783 0.001660 0.002746 0.002160 0.003592 0.004260 0.007443 0.007547 0.016058
0.015814 0.017112 0.017237 0.011737 0.018182 0.012322 0.014641 0.005014 0.003222 0.002362 0.007669 0.003628 0.003316 0.003811 0.006313 0.004030 0.002484 0.002757 0.002864 0.002379 0.001994 0.002561 0.002003 0.001189 0.002029 0.001937 0.001814 0.001948 0.003072 0.003341 0.001823 0.002536 0.002208 0.002572 0.003070 0.003047 0.003338 0.003353 0.005483 0.005182 0.006014 0.004087 0.004067 0.003913 0.003673 0.007155 0.008977 0.014226 0.025491 0.051247 0.912872 0.938592 0.863471 0.961139 0.797189 0.945579 0.825618 0.876357 0.751526 0.672012 0.178137 0.040556 0.006830 0.555732 0.842685 0.011024 0.027940 0.842717 0.210034 0.007105 0.005704 0.032567 0.029664 0.023127 0.010515 0.004026 0.002710 0.000252 0.008984 0.012443 0.000039 0.000087 0.022309 0.000613 0.000047 0.000102 0.002570 0.000162 0.000240 0.000838 0.001140 0.002070 0.002408 0.003025 0.003031 0.004366 0.003950 0.004374 0.007216 0.007555 0.012540 0.008328 0.013366 0.012057 0.006884 0.004905 0.010584 0.006078 0.004384 0.004946 0.006520 0.002358 0.002362 0.005095 0.002059 0.002346 0.001433 0.002571 0.001121 0.001516 0.001080 0.001629 0.001371 0.001042 0.001319 0.002136 0.001249 0.002023 0.001495 0.001177 0.001136 0.001145 0.001079 0.001088 0.001503 0.001503 0.000892 0.001208 0.001160 0.000988 0.000800 0.000667 0.000913 0.000760 0.000643 0.000786 0.001382 0.000976 0.000645 0.001056 0.001673 0.001515 0.001039 0.002548 0.003253 0.002342 0.003374 0.006017 0.006561 0.004789 0.004176 0.003689 0.002905 0.005183 0.003742 0.002853 0.001592 0.002400 0.002569 0.001225 0.000884 0.001460 0.000989 0.000522 0.000773 0.000946 0.000581 0.000475 0.001023 0.000717 0.000446 0.000473 0.000665 0.000479 0.000336 0.000588 0.000845 0.000460 0.000527 0.001238 0.000931 0.000599 0.000779 0.001610 0.000718 0.000446 0.000772 0.000905 0.000371 0.000182 0.000301 0.000213 0.000109 0.000209 0.001238 0.000442 0.000092 0.000631 0.018750 0.000167 0.000230 0.008643 0.005766 0.000209 0.000403 0.006275 0.000665 0.000491 0.000856 0.002233 0.005367 0.008397 0.010099 0.019577 0.019334 0.018644 0.018828 0.022167 0.018754 0.021228 0.019031 0.018613 0.016303 0.017065 0.014341 0.015576 0.013634 0.015840 0.014546 0.017925 0.017941 0.026490 0.023442 0.031181 0.030766 0.049315 0.021036 0.019607 0.016633 0.021388 0.013604 0.008834 0.006599 0.007186 0.004150 0.003645 0.003839 0.003259 0.003071 0.003777 0.003442 0.004461 0.005422 0.006632 0.006135 0.007342 0.008919 0.007912 0.007869 0.007845 0.007770 0.006615 0.010625 0.007824 0.016936 0.013955 0.026987 0.028906 0.008161 0.011946 0.006381 0.006159 0.006478 0.006598 0.007574 0.008387 0.007898 0.007135 0.008239 0.006641 0.007907 0.006908 0.009913 0.004958 0.004507 0.002670 0.003644 0.003622 0.005208 0.009918 0.010975 0.008502 0.005252 0.006040 0.006682 0.006788 0.007586 0.017127 0.016222 0.013728 0.016665 0.010070 0.015202 0.008743 0.009203 0.003212 0.005072 0.005718 0.004614 0.003347 0.001445 0.003018 0.004330 0.003718 0.001474 0.003404 0.004604 0.003695 0.003699 0.004998 0.005971 0.004619 0.006403 0.004408 0.003016 0.003836 0.001274 0.002317 0.000889 0.001699 0.000935 0.001858 0.003710 0.004424 0.002069 0.005838 0.003702 0.005212 0.003338 0.000852 0.002306 0.002972 0.000872 0.000875 0.002796 0.003034 0.000911 0.002192 0.005945 0.005162 0.004337 0.001887 0.003533 0.003633 0.001606 0.002608 0.002175 0.003195 0.003436 0.004154 0.004505 0.011022
0.009294 0.006721 0.005917 0.008672 0.012223 0.025268 0.016646 0.002977 0.006033 0.005321 0.006853 0.002236 0.002938 0.002565 0.005104 0.004310 0.002802 0.003163 0.003424 0.004528 0.004601 0.004930 0.003829 0.003542 0.006502 0.005049 0.005006 0.004797 0.010338 0.009366 0.005935 0.010430 0.005695 0.006381 0.008667 0.009624 0.004371 0.006759 0.010674 0.008098 0.007687 0.016062 0.003919 0.002748 0.007078 0.005710 0.005812 0.013689 0.017958 0.006472 0.034769 0.951574 0.936140 0.836982 0.945579 0.851688 0.949783 0.779020 0.798838 0.806127 0.198703 0.498753 0.004906 0.182616 0.969343 0.028660 0.003964 0.266413 0.127584 0.001082 0.000405 0.002797 0.003998 0.002935 0.001804 0.001317 0.001701 0.000548 0.057370 0.036172 0.000103 0.005200 0.528909 0.008635 0.000108 0.013989 0.149556 0.000217 0.000199 0.016393 0.003395 0.001224 0.002922 0.004169 0.002296 0.003153 0.002652 0.003196 0.005205 0.005687 0.009400 0.005189 0.007820 0.013890 0.015588 0.002781 0.006517 0.063928 0.016913 0.003192 0.015565 0.064475 0.006098 0.003597 0.008472 0.016273 0.001956 0.002506 0.001717 0.002465 0.001205 0.001475 0.002113 0.000917 0.000964 0.002007 0.002070 0.002641 0.003481 0.003016 0.001599 0.002158 0.002901 0.002043 0.001909 0.003463 0.001906 0.002739 0.003355 0.002786 0.001506 0.001658 0.002936 0.001455 0.001042 0.002446 0.002778 0.001444 0.001394 0.002872 0.002043 0.002452 0.002401 0.003409 0.003879 0.004785 0.004793 0.005870 0.006703 0.004503 0.003868 0.004613 0.002475 0.007041 0.003609 0.003436 0.004109 0.004760 0.003764 0.001726 0.002155 0.003374 0.001223 0.000851 0.002368 0.002975 0.001093 0.000796 0.002399 0.001659 0.000793 0.001149 0.001606 0.001061 0.000734 0.001218 0.001695 0.000980 0.000807 0.001887 0.001772 0.000877 0.000722 0.001595 0.001428 0.000584 0.000597 0.000807 0.000859 0.000305 0.000275 0.000967 0.000149 0.000274 0.015147 0.034890 0.000229 0.014237 0.719470 0.026817 0.001749 0.433983 0.683158 0.002561 0.006230 0.380606 0.034790 0.000253 0.001526 0.010047 0.008613 0.004962 0.004651 0.009026 0.007260 0.007326 0.007517 0.009422 0.008421 0.010391 0.011876 0.010995 0.009176 0.009026 0.007129 0.007235 0.006374 0.006951 0.007530 0.009641 0.008433 0.019369 0.021314 0.022532 0.013098 0.043835 0.010330 0.019988 0.012897 0.025084 0.024894 0.012778 0.008065 0.020859 0.014298 0.013463 0.016960 0.017534 0.015301 0.018458 0.015255 0.017768 0.020769 0.020979 0.013577 0.013084 0.010642 0.012705 0.010924 0.005884 0.005811 0.004123 0.010127 0.003442 0.009875 0.004287 0.013680 0.012021 0.002361 0.005019 0.002246 0.002322 0.002536 0.002326 0.002926 0.002961 0.002939 0.002344 0.002748 0.002242 0.002967 0.002770 0.005115 0.004190 0.002805 0.002879 0.001947 0.003991 0.002453 0.004362 0.003904 0.003928 0.002136 0.004521 0.004396 0.006549 0.003779 0.006723 0.005646 0.003825 0.003754 0.002913 0.004572 0.002632 0.003367 0.002272 0.002350 0.005018 0.002431 0.001576 0.002157 0.002902 0.002130 0.002036 0.001847 0.002379 0.002144 0.002375 0.002690 0.002682 0.002536 0.002131 0.003031 0.002063 0.001998 0.002458 0.001526 0.002696 0.001113 0.001426 0.000849 0.001193 0.001571 0.001433 0.001151 0.002089 0.002230 0.002030 0.001485 0.000987 0.001818 0.001464 0.001123 0.001185 0.001447 0.002584 0.001247 0.001486 0.003268 0.004734 0.002735 0.002020 0.002036 0.002199 0.001981 0.002795 0.002719 0.003914 0.003056 0.002596 0.002915 0.006597
0.024178 0.027235 0.024508 0.033835 0.060282 0.060477 0.039360 0.013388 0.019821 0.008735 0.014047 0.006993 0.005705 0.004847 0.006051 0.005129 0.003708 0.004759 0.004389 0.003431 0.003784 0.005122 0.003231 0.001991 0.004509 0.004028 0.003066 0.003467 0.007057 0.006727 0.004045 0.009399 0.005960 0.004195 0.006717 0.006754 0.004413 0.006194 0.010408 0.006902 0.005914 0.011925 0.006875 0.003620 0.004374 0.006496 0.003214 0.005945 0.022975 0.006642 0.013193 0.051824 0.898551 0.905428 0.825618 0.949783 0.874253 0.941341 0.762025 0.465302 0.029765 0.011019 0.000873 0.011386 0.062871 0.001140 0.000363 0.004823 0.001326 0.000718 0.000278 0.000572 0.000826 0.000806 0.000471 0.000368 0.000160 0.000203 0.000363 0.000081 0.000073 0.000148 0.003780 0.000107 0.000140 0.000641 0.004211 0.000509 0.001034 0.009147 0.003392 0.004593 0.008843 0.014564 0.008320 0.011488 0.012072 0.014962 0.022823 0.023441 0.039539 0.025324 0.022665 0.030080 0.058320 0.014611 0.011017 0.044430 0.059331 0.012717 0.006761 0.035587 0.024380 0.006380 0.003773 0.016071 0.005911 0.006032 0.002401 0.004873 0.003246 0.003635 0.002399 0.002391 0.002634 0.003369 0.001864 0.003598 0.002731 0.001449 0.001637 0.002202 0.001705 0.002054 0.002170 0.002650 0.001739 0.002756 0.002169 0.002150 0.001789 0.001577 0.002041 0.002059 0.001421 0.002091 0.004409 0.002735 0.001573 0.004526 0.005617 0.003893 0.003185 0.010770 0.009786 0.007634 0.014052 0.018731 0.019135 0.016850 0.013890 0.013913 0.010659 0.016913 0.015327 0.010632 0.006532 0.012789 0.019518 0.005630 0.003003 0.009653 0.004075 0.001043 0.002651 0.003709 0.001359 0.000880 0.002400 0.001705 0.000717 0.000880 0.001379 0.000805 0.000601 0.001075 0.001279 0.000595 0.000723 0.001262 0.000986 0.000635 0.000729 0.001058 0.000636 0.000602 0.000843 0.000869 0.000718 0.000634 0.000793 0.000291 0.000195 0.000454 0.010242 0.001363 0.000181 0.039344 0.401252 0.003471 0.002383 0.654759 0.343791 0.001473 0.037493 0.539325 0.012974 0.000452 0.011402 0.025451 0.016532 0.012837 0.017260 0.032300 0.032242 0.032544 0.033095 0.040396 0.034777 0.038787 0.042539 0.042641 0.038543 0.034884 0.030340 0.030637 0.029070 0.035188 0.041295 0.052304 0.050853 0.081241 0.091722 0.088727 0.062373 0.094208 0.050293 0.054432 0.045326 0.061756 0.043937 0.024402 0.024054 0.029143 0.017510 0.013893 0.017420 0.016356 0.012216 0.012627 0.013493 0.019329 0.025543 0.023372 0.025130 0.035579 0.039133 0.032628 0.034695 0.028276 0.029290 0.019629 0.035597 0.018798 0.041120 0.027392 0.049682 0.056492 0.013735 0.023369 0.010773 0.010812 0.011589 0.011843 0.010468 0.011089 0.010290 0.008739 0.010282 0.009085 0.012818 0.013017 0.020523 0.010091 0.007702 0.004834 0.006314 0.008676 0.014017 0.030004 0.028252 0.018571 0.010262 0.010098 0.012471 0.012991 0.015579 0.025667 0.025097 0.017454 0.015433 0.011617 0.016130 0.010387 0.014749 0.006284 0.009870 0.014243 0.010397 0.004681 0.002763 0.007896 0.006499 0.003946 0.002656 0.007698 0.006637 0.005626 0.007437 0.010498 0.009198 0.008344 0.014960 0.009482 0.006121 0.007923 0.002612 0.005302 0.001603 0.003711 0.001788 0.004283 0.008889 0.007030 0.003107 0.009603 0.006578 0.008862 0.004755 0.001521 0.005769 0.006132 0.001348 0.001931 0.005410 0.005550 0.001616 0.005761 0.013308 0.012383 0.010228 0.004530 0.007770 0.006446 0.002683 0.004761 0.003613 0.007245 0.006240 0.007851 0.009527 0.014873
0.025116 0.029007 0.031034 0.026555 0.057668 0.029041 0.026974 0.014198 0.006593 0.002817 0.009314 0.008459 0.005068 0.005729 0.005776 0.004678 0.003637 0.004215 0.003188 0.001792 0.001812 0.002532 0.001848 0.001077 0.001863 0.001831 0.001821 0.001986 0.002766 0.002749 0.001842 0.002658 0.002611 0.001789 0.001958 0.002088 0.002323 0.002240 0.003178 0.003404 0.002987 0.003027 0.004119 0.002784 0.001715 0.002095 0.001204 0.000777 0.002164 0.004394 0.005859 0.005137 0.033919 0.792229 0.876357 0.779020 0.941341 0.915726 0.925172 0.656710 0.091508 0.004278 0.000641 0.095468 0.080575 0.000507 0.000725 0.030225 0.000694 0.000734 0.000563 0.001040 0.001322 0.001032 0.000581 0.000279 0.000159 0.000060 0.000028 0.000032 0.000018 0.000022 0.000047 0.000053 0.000051 0.000078 0.000209 0.000412 0.000515 0.001929 0.001935 0.002757 0.004678 0.011407 0.010413 0.013446 0.019683 0.023473 0.038274 0.033606 0.048354 0.031612 0.028998 0.026120 0.035415 0.012658 0.007262 0.005453 0.015752 0.005238 0.002087 0.001888 0.003698 0.002443 0.001013 0.001808 0.001503 0.002163 0.001019 0.001468 0.001525 0.001979 0.001031 0.001335 0.001981 0.002420 0.000935 0.002250 0.001566 0.000906 0.001136 0.001375 0.000868 0.001091 0.001390 0.001298 0.001018 0.001387 0.001119 0.001013 0.001159 0.000884 0.001177 0.001479 0.001135 0.001137 0.003253 0.002235 0.000931 0.002093 0.005169 0.002388 0.001668 0.007237 0.008394 0.004718 0.011503 0.021419 0.019374 0.020154 0.014029 0.012143 0.012082 0.014686 0.014648 0.006571 0.002942 0.006328 0.009829 0.003100 0.001254 0.003546 0.002399 0.000687 0.000986 0.001428 0.000974 0.000775 0.001478 0.001162 0.000633 0.000669 0.000963 0.000586 0.000396 0.000667 0.000854 0.000381 0.000468 0.001015 0.000756 0.000524 0.000764 0.001297 0.000474 0.000515 0.001067 0.001157 0.000514 0.000514 0.000965 0.000353 0.000186 0.000382 0.000272 0.000060 0.000136 0.000899 0.005286 0.000136 0.000321 0.040016 0.004908 0.000410 0.004276 0.092187 0.001386 0.000723 0.006579 0.016825 0.016190 0.019447 0.031552 0.048941 0.057405 0.063165 0.067093 0.075653 0.062717 0.065720 0.059057 0.063892 0.057517 0.052136 0.045922 0.046907 0.043003 0.051765 0.052183 0.061108 0.066934 0.074410 0.070942 0.082880 0.073431 0.066043 0.062223 0.042263 0.045814 0.052677 0.023985 0.014122 0.018099 0.012239 0.006105 0.004817 0.005521 0.004181 0.003363 0.003714 0.004531 0.006884 0.008125 0.009204 0.014233 0.020893 0.030030 0.019979 0.021374 0.028159 0.029310 0.023694 0.028107 0.031665 0.043426 0.058666 0.052238 0.067855 0.030183 0.031640 0.018871 0.017434 0.018418 0.017380 0.017019 0.017136 0.016712 0.014730 0.017565 0.014296 0.018272 0.015918 0.018111 0.008020 0.007119 0.003608 0.007694 0.006439 0.018517 0.037919 0.040182 0.022813 0.013248 0.008427 0.012573 0.010357 0.018324 0.033457 0.037129 0.029654 0.028863 0.020815 0.022580 0.020250 0.023022 0.006176 0.012679 0.011707 0.012870 0.007450 0.001827 0.006677 0.009161 0.006132 0.001973 0.009806 0.010305 0.006966 0.008077 0.014447 0.014488 0.013280 0.018589 0.013111 0.006714 0.007234 0.001886 0.003384 0.001393 0.003252 0.001983 0.005725 0.013756 0.013594 0.003963 0.013861 0.007829 0.013374 0.006795 0.001239 0.004839 0.007140 0.001129 0.001436 0.006940 0.005363 0.001245 0.006769 0.017017 0.012916 0.013084 0.004120 0.010567 0.007347 0.002266 0.003850 0.003032 0.005359 0.005828 0.009177 0.009848 0.017379
0.021199 0.022728 0.026716 0.022632 0.048314 0.026951 0.022843 0.010709 0.005038 0.002651 0.008572 0.006189 0.004457 0.005691 0.006350 0.005222 0.004018 0.003897 0.003236 0.001980 0.001876 0.002490 0.001883 0.001108 0.001891 0.001564 0.001683 0.001817 0.002562 0.002756 0.001865 0.002589 0.002650 0.001733 0.001668 0.001367 0.001599 0.001403 0.001534 0.001674 0.001916 0.001529 0.001653 0.001473 0.001101 0.000901 0.000552 0.000213 0.000156 0.000371 0.001914 0.001921 0.003013 0.050024 0.751526 0.798838 0.762025 0.925172 0.905473 0.969793 0.762943 0.128777 0.029471 0.561329 0.467026 0.004257 0.007030 0.150245 0.002878 0.000618 0.000492 0.000652 0.001116 0.001009 0.000454 0.000208 0.000120 0.000035 0.000031 0.000034 0.000015 0.000012 0.000261 0.000064 0.000049 0.000112 0.003124 0.000359 0.000353 0.006269 0.006076 0.002364 0.004768 0.022097 0.012854 0.014527 0.019274 0.025917 0.036906 0.034471 0.054300 0.030956 0.031459 0.038740 0.037286 0.008047 0.004911 0.006481 0.009112 0.003532 0.001905 0.001161 0.001688 0.001714 0.000729 0.000938 0.000790 0.001220 0.000658 0.000668 0.000706 0.000941 0.000656 0.000780 0.001262 0.001989 0.001030 0.002154 0.001626 0.001063 0.001168 0.001340 0.000968 0.001121 0.001371 0.001473 0.001149 0.001397 0.001288 0.001236 0.001237 0.000919 0.001390 0.001503 0.001047 0.001218 0.003483 0.002168 0.000954 0.002064 0.004737 0.002517 0.001947 0.007630 0.007884 0.004967 0.012581 0.021834 0.019956 0.019155 0.014579 0.012443 0.013080 0.015498 0.014733 0.007280 0.003251 0.006351 0.007859 0.002689 0.001392 0.003391 0.002055 0.000753 0.001092 0.001481 0.000903 0.000825 0.001605 0.001159 0.000651 0.000643 0.001075 0.000664 0.000408 0.000630 0.000952 0.000423 0.000454 0.000929 0.000839 0.000461 0.000679 0.001287 0.000528 0.000443 0.000686 0.000696 0.000414 0.000340 0.000464 0.000277 0.000138 0.000146 0.000074 0.000035 0.000053 0.000118 0.001149 0.000061 0.000132 0.023088 0.013991 0.000199 0.005478 0.276270 0.006936 0.000654 0.020881 0.093793 0.039599 0.031661 0.050361 0.068861 0.075231 0.080074 0.082973 0.096666 0.082734 0.087608 0.077760 0.078536 0.067489 0.061225 0.049866 0.050589 0.043365 0.046459 0.045688 0.051116 0.054330 0.069698 0.066691 0.075649 0.073820 0.079743 0.066044 0.048559 0.052572 0.060504 0.030927 0.017260 0.019573 0.015842 0.007743 0.005912 0.007115 0.005513 0.004236 0.004576 0.005376 0.007845 0.009843 0.010257 0.013381 0.019356 0.027459 0.018743 0.018362 0.023830 0.023666 0.021408 0.022748 0.023051 0.026911 0.032188 0.031660 0.039246 0.019027 0.023262 0.015352 0.014124 0.015552 0.013673 0.015033 0.014139 0.013872 0.012698 0.014484 0.011371 0.013550 0.011524 0.013560 0.007650 0.007039 0.003474 0.006584 0.005737 0.013553 0.026439 0.026652 0.019195 0.011678 0.008631 0.011963 0.010913 0.015581 0.028813 0.030331 0.025999 0.026004 0.017588 0.018894 0.015350 0.016198 0.004854 0.009575 0.010252 0.009506 0.005735 0.001761 0.006091 0.007739 0.004264 0.001652 0.006812 0.007492 0.005425 0.006104 0.010022 0.010821 0.009913 0.012527 0.010096 0.005623 0.006007 0.001770 0.002937 0.001253 0.002710 0.001708 0.005050 0.010135 0.010974 0.003823 0.012220 0.007746 0.010149 0.005152 0.001132 0.003785 0.004395 0.000962 0.001133 0.004584 0.004234 0.001049 0.004912 0.013644 0.011069 0.010654 0.003751 0.008634 0.006792 0.002304 0.004010 0.002965 0.004738 0.005136 0.007631 0.007723 0.013938
0.022625 0.024607 0.024104 0.025094 0.048247 0.038539 0.021140 0.008837 0.006912 0.003918 0.010886 0.005976 0.005312 0.006067 0.006213 0.005292 0.003982 0.003690 0.003371 0.001976 0.001989 0.002645 0.001993 0.001235 0.002531 0.001654 0.001678 0.002049 0.003174 0.003639 0.002730 0.003706 0.003473 0.002614 0.003109 0.002753 0.002026 0.002299 0.002152 0.001646 0.002004 0.002293 0.001793 0.001775 0.001771 0.001707 0.001080 0.000416 0.000329 0.000601 0.017550 0.062186 0.011344 0.078020 0.672012 0.806127 0.465302 0.656710 0.969793 0.946253 0.956711 0.591347 0.227405 0.891973 0.848742 0.010838 0.026938 0.538197 0.019944 0.001624 0.000441 0.000949 0.001424 0.001569 0.000665 0.000394 0.000221 0.000137 0.000109 0.000105 0.000025 0.000038 0.004465 0.000128 0.000049 0.000362 0.018700 0.000168 0.000241 0.016788 0.017866 0.002153 0.006775 0.041336 0.013886 0.015655 0.018426 0.023935 0.036631 0.040941 0.068556 0.036379 0.040628 0.063285 0.073839 0.006510 0.004673 0.018754 0.012156 0.002252 0.001627 0.003516 0.001811 0.001284 0.000659 0.001513 0.000870 0.001187 0.000756 0.000910 0.000637 0.000972 0.000827 0.000717 0.001077 0.001900 0.001013 0.002045 0.001540 0.001065 0.001050 0.001645 0.001024 0.001055 0.001367 0.001525 0.001213 0.001621 0.001493 0.001645 0.001581 0.001158 0.001573 0.001889 0.001265 0.001420 0.003691 0.002570 0.001123 0.002586 0.005217 0.002885 0.002341 0.008201 0.008511 0.005479 0.010481 0.018892 0.022582 0.018845 0.014658 0.013281 0.011420 0.014614 0.011614 0.007153 0.004266 0.007967 0.007777 0.002955 0.001828 0.004204 0.001833 0.000682 0.001250 0.001643 0.000914 0.000769 0.002084 0.001425 0.000677 0.000608 0.001034 0.000706 0.000402 0.000648 0.000947 0.000448 0.000447 0.000883 0.000876 0.000482 0.000655 0.000944 0.000578 0.000452 0.000673 0.000585 0.000534 0.000441 0.000509 0.000337 0.000178 0.000210 0.000111 0.000047 0.000062 0.000201 0.005045 0.000102 0.000211 0.099085 0.135481 0.000635 0.017531 0.634112 0.064179 0.001349 0.053854 0.235504 0.058090 0.037923 0.050490 0.063917 0.061008 0.064818 0.063624 0.072427 0.063196 0.070972 0.068976 0.069390 0.054838 0.053873 0.040601 0.039709 0.032371 0.035063 0.033854 0.037643 0.036427 0.051827 0.048088 0.060772 0.054731 0.076774 0.054455 0.050232 0.054468 0.072661 0.049715 0.026290 0.031170 0.032409 0.016099 0.009986 0.014561 0.012452 0.007637 0.008634 0.012205 0.012670 0.014561 0.015290 0.016300 0.025324 0.026925 0.018971 0.021247 0.024409 0.021702 0.018519 0.023396 0.016392 0.021725 0.017654 0.023119 0.030392 0.010524 0.016579 0.010489 0.009872 0.010195 0.009210 0.010899 0.011493 0.011909 0.009799 0.010580 0.008862 0.010603 0.009646 0.011588 0.006790 0.006111 0.002985 0.005198 0.004949 0.010342 0.020051 0.023664 0.015094 0.008283 0.006744 0.010642 0.010489 0.015160 0.033065 0.030606 0.024292 0.022670 0.014629 0.018101 0.011036 0.012638 0.004344 0.008508 0.009434 0.009214 0.005505 0.001875 0.007295 0.007040 0.003722 0.001700 0.006745 0.005862 0.004403 0.005543 0.008816 0.009305 0.008964 0.011583 0.008319 0.005176 0.005793 0.001524 0.003005 0.001098 0.002901 0.001714 0.005796 0.009794 0.010637 0.003755 0.011060 0.007333 0.009333 0.005226 0.001107 0.003761 0.003906 0.000995 0.001145 0.003973 0.004460 0.001006 0.004409 0.012023 0.011393 0.010183 0.003552 0.006774 0.005818 0.002135 0.003612 0.002588 0.004503 0.005154 0.007256 0.008021 0.015086
0.025507 0.035154 0.045989 0.041832 0.056279 0.024182 0.016789 0.012070 0.007780 0.003037 0.010485 0.008862 0.005755 0.007334 0.005735 0.004501 0.003297 0.003485 0.002745 0.001525 0.001458 0.001837 0.001472 0.000843 0.001670 0.001285 0.001203 0.001337 0.001776 0.002170 0.001615 0.001806 0.002022 0.001494 0.001514 0.001330 0.001501 0.001535 0.001206 0.001013 0.000960 0.001030 0.001098 0.001010 0.000896 0.001086 0.000779 0.000318 0.000173 0.000245 0.000892 0.003982 0.000882 0.003346 0.178137 0.198703 0.029765 0.091508 0.762943 0.956711 0.935279 0.902605 0.800627 0.973616 0.866128 0.042869 0.022498 0.015462 0.001508 0.000531 0.000119 0.000174 0.000407 0.000585 0.000407 0.000307 0.000204 0.000099 0.000075 0.000051 0.000021 0.000020 0.000187 0.000051 0.000024 0.000084 0.009488 0.000226 0.000090 0.015601 0.055242 0.002642 0.004974 0.083462 0.023692 0.013853 0.016387 0.025465 0.040529 0.044400 0.072358 0.035682 0.032215 0.040407 0.047376 0.003795 0.002444 0.006050 0.006793 0.001625 0.000751 0.000688 0.001074 0.000796 0.000434 0.000583 0.000481 0.000649 0.000314 0.000381 0.000400 0.000575 0.000368 0.000469 0.000789 0.001165 0.000642 0.001559 0.001042 0.000725 0.000867 0.001178 0.000756 0.000865 0.001213 0.001109 0.001073 0.001404 0.001317 0.001214 0.001431 0.001056 0.001198 0.001457 0.001281 0.001152 0.002857 0.002127 0.000984 0.002110 0.004909 0.002682 0.002184 0.008462 0.007634 0.004528 0.010987 0.018605 0.019792 0.021683 0.016594 0.012291 0.012063 0.011165 0.011793 0.006444 0.003263 0.006299 0.006176 0.002647 0.001457 0.003247 0.001818 0.000600 0.000969 0.001244 0.000790 0.000733 0.001662 0.000982 0.000625 0.000606 0.000973 0.000558 0.000401 0.000660 0.000777 0.000411 0.000457 0.000761 0.000624 0.000433 0.000636 0.000850 0.000409 0.000422 0.000594 0.000393 0.000274 0.000374 0.000464 0.000184 0.000119 0.000164 0.000139 0.000054 0.000045 0.000157 0.000107 0.000024 0.000073 0.001918 0.004742 0.000054 0.001297 0.315390 0.020789 0.000492 0.050352 0.412031 0.080173 0.056727 0.126092 0.142158 0.114466 0.108132 0.116581 0.121698 0.108130 0.109932 0.094964 0.092846 0.078074 0.071144 0.058648 0.056006 0.049088 0.049182 0.050812 0.055405 0.047774 0.059040 0.059800 0.071337 0.065703 0.065655 0.071191 0.050271 0.060918 0.070946 0.040483 0.021109 0.030048 0.024791 0.010191 0.007934 0.010749 0.008114 0.005556 0.005915 0.007831 0.007798 0.009657 0.012414 0.014784 0.019614 0.024787 0.017155 0.020025 0.026898 0.024104 0.021484 0.020282 0.019225 0.019217 0.022496 0.024102 0.036005 0.016908 0.020398 0.016053 0.012227 0.012955 0.011072 0.012791 0.012599 0.013498 0.012331 0.012627 0.010769 0.013206 0.011064 0.011461 0.005752 0.005365 0.002455 0.005282 0.004750 0.014350 0.028989 0.035254 0.021019 0.011573 0.007493 0.011044 0.010112 0.017955 0.034008 0.034262 0.028837 0.022270 0.016871 0.015514 0.010909 0.011839 0.003852 0.007848 0.006925 0.007266 0.004912 0.001277 0.004800 0.004993 0.002597 0.001152 0.005230 0.005654 0.004083 0.005307 0.010942 0.010932 0.010204 0.012756 0.009993 0.004988 0.005588 0.001310 0.002306 0.001011 0.002666 0.001623 0.005377 0.012096 0.013797 0.004318 0.012927 0.007471 0.008827 0.004440 0.000898 0.002967 0.004121 0.000842 0.000979 0.003765 0.003885 0.000895 0.004511 0.013075 0.011452 0.011482 0.003238 0.007573 0.007682 0.002196 0.003641 0.002528 0.004411 0.005540 0.008772 0.009465 0.016468
0.029797 0.043724 0.043715 0.067867 0.059463 0.075397 0.056267 0.023346 0.034299 0.021226 0.039995 0.013175 0.012615 0.010600 0.012056 0.009151 0.007990 0.007071 0.007006 0.005767 0.005984 0.006396 0.004907 0.003096 0.006933 0.004557 0.004239 0.003186 0.005541 0.007017 0.005819 0.005960 0.006031 0.007769 0.007276 0.006943 0.005037 0.006212 0.004927 0.003373 0.003981 0.005024 0.002401 0.002665 0.003444 0.002827 0.002381 0.001301 0.000879 0.000596 0.000776 0.031000 0.005402 0.001188 0.040556 0.498753 0.011019 0.004278 0.128777 0.591347 0.902605 0.875660 0.919628 0.845095 0.899568 0.834650 0.022587 0.004102 0.004255 0.002348 0.000252 0.000334 0.000615 0.000947 0.000541 0.000509 0.000421 0.000451 0.000331 0.000330 0.000026 0.000087 0.029592 0.014688 0.000585 0.031779 0.960607 0.152119 0.009702 0.820234 0.891366 0.068087 0.103603 0.483032 0.122749 0.022790 0.016450 0.024965 0.037219 0.051325 0.077674 0.032885 0.048443 0.127927 0.098980 0.007060 0.021021 0.134725 0.012369 0.003138 0.009289 0.006345 0.000955 0.002049 0.001047 0.001073 0.001181 0.002489 0.001074 0.001225 0.001043 0.001668 0.001630 0.000861 0.001240 0.001726 0.002004 0.002972 0.002961 0.004154 0.002463 0.003332 0.003530 0.003605 0.003025 0.003546 0.003066 0.003634 0.003405 0.003756 0.003235 0.003358 0.003514 0.002993 0.002306 0.004077 0.006205 0.003854 0.003247 0.007819 0.007497 0.006285 0.007965 0.015757 0.012300 0.013878 0.021001 0.024933 0.029313 0.030032 0.026788 0.026307 0.016820 0.032684 0.018074 0.012456 0.014456 0.017978 0.011110 0.005135 0.005684 0.011086 0.003313 0.001596 0.004557 0.004614 0.001976 0.001586 0.005907 0.002951 0.001401 0.002013 0.003265 0.001885 0.001044 0.001821 0.002481 0.001384 0.000906 0.001593 0.002172 0.001063 0.000822 0.001279 0.001105 0.000569 0.000649 0.000545 0.000694 0.000376 0.000457 0.000588 0.000417 0.000345 0.000228 0.000219 0.000175 0.000237 0.000512 0.000116 0.000085 0.004896 0.185338 0.002008 0.004517 0.822984 0.739074 0.009977 0.172358 0.838180 0.392468 0.156571 0.208445 0.264061 0.128037 0.098337 0.086743 0.097151 0.076082 0.086662 0.087480 0.080629 0.064654 0.062570 0.041692 0.037347 0.030288 0.032365 0.035626 0.044151 0.040812 0.071977 0.082706 0.091278 0.067412 0.132899 0.068958 0.099454 0.083281 0.102981 0.119470 0.057507 0.049312 0.084840 0.044932 0.029065 0.040874 0.039104 0.025873 0.025846 0.035616 0.026706 0.029202 0.033446 0.031090 0.034393 0.030455 0.032741 0.038004 0.028404 0.026349 0.020005 0.034882 0.014858 0.029125 0.021363 0.041378 0.045638 0.013139 0.020399 0.011018 0.009815 0.009187 0.007044 0.008647 0.008107 0.008083 0.007047 0.007488 0.006958 0.010368 0.010331 0.017095 0.013436 0.011058 0.006644 0.007374 0.010564 0.012170 0.020994 0.022626 0.019499 0.012022 0.016931 0.018332 0.024780 0.021149 0.033618 0.027763 0.021983 0.019838 0.016437 0.021396 0.011057 0.012738 0.006209 0.008230 0.014153 0.009151 0.004768 0.004006 0.009832 0.005359 0.003236 0.003119 0.006960 0.004879 0.004859 0.007569 0.008616 0.008292 0.008248 0.011508 0.008377 0.007190 0.007455 0.003073 0.004966 0.002402 0.003636 0.002492 0.005430 0.008704 0.010428 0.007193 0.012979 0.011127 0.010149 0.005751 0.002425 0.005551 0.004523 0.002178 0.002342 0.003919 0.007426 0.002344 0.004975 0.010206 0.014491 0.010230 0.006037 0.007244 0.007446 0.005839 0.007260 0.007283 0.011702 0.011631 0.013049 0.014227 0.021830
0.042270 0.069300 0.061967 0.044723 0.044861 0.017559 0.023402 0.015050 0.007216 0.004040 0.023439 0.011231 0.007297 0.009582 0.007093 0.005644 0.004538 0.003468 0.003051 0.001775 0.001617 0.001987 0.001522 0.000807 0.001714 0.001469 0.001557 0.001354 0.001623 0.002110 0.001719 0.001681 0.002068 0.001867 0.001664 0.001808 0.002182 0.002245 0.001691 0.001702 0.001320 0.001112 0.001030 0.001210 0.001018 0.001174 0.001219 0.000734 0.000395 0.000405 0.000562 0.000574 0.000213 0.000610 0.006830 0.004906 0.000873 0.000641 0.029471 0.227405 0.800627 0.919628 0.928681 0.949070 0.846198 0.917733 0.893333 0.022704 0.003901 0.003755 0.001041 0.001194 0.001420 0.001810 0.000649 0.000376 0.000274 0.000153 0.000082 0.000082 0.000038 0.000030 0.000456 0.001766 0.000032 0.000147 0.172353 0.024502 0.000508 0.030610 0.601479 0.028758 0.016078 0.129417 0.078320 0.022385 0.014954 0.024596 0.037513 0.040988 0.049840 0.020706 0.021134 0.017047 0.008593 0.001934 0.001548 0.001338 0.000966 0.000993 0.000523 0.000224 0.000302 0.000802 0.000422 0.000336 0.000374 0.000974 0.000438 0.000393 0.000469 0.000741 0.000410 0.000476 0.000778 0.000822 0.000471 0.001107 0.000693 0.000551 0.000690 0.000857 0.000631 0.000920 0.001130 0.000917 0.001017 0.001275 0.001043 0.001091 0.001356 0.000970 0.001142 0.001462 0.001119 0.001058 0.002661 0.001706 0.000921 0.002299 0.004883 0.002726 0.002535 0.009320 0.007909 0.004909 0.012280 0.021647 0.021372 0.025026 0.020366 0.015274 0.012923 0.015728 0.013927 0.005947 0.003495 0.006315 0.007249 0.002385 0.001565 0.003319 0.001891 0.000639 0.001126 0.001412 0.000924 0.000758 0.001650 0.001123 0.000718 0.000657 0.001004 0.000614 0.000395 0.000566 0.000772 0.000400 0.000379 0.000590 0.000582 0.000410 0.000525 0.000648 0.000352 0.000388 0.000373 0.000246 0.000198 0.000200 0.000195 0.000125 0.000098 0.000098 0.000068 0.000045 0.000033 0.000060 0.000050 0.000024 0.000024 0.000054 0.000145 0.000016 0.000075 0.006377 0.004489 0.000452 0.009437 0.244967 0.104349 0.100328 0.203259 0.287908 0.196804 0.173750 0.168135 0.166163 0.125390 0.126293 0.113996 0.102267 0.083089 0.081356 0.063422 0.059816 0.051750 0.053952 0.055991 0.062157 0.059550 0.072412 0.071974 0.092491 0.065916 0.077849 0.072217 0.059027 0.067752 0.081868 0.049881 0.023944 0.029988 0.031085 0.010725 0.008341 0.010206 0.007139 0.004983 0.005124 0.006507 0.006237 0.007861 0.011024 0.014617 0.019228 0.023137 0.017178 0.022188 0.026633 0.024814 0.022777 0.028007 0.023263 0.024644 0.030047 0.038428 0.057201 0.028304 0.028727 0.019039 0.014897 0.014169 0.011296 0.012902 0.012962 0.014035 0.013075 0.014632 0.012511 0.017690 0.014543 0.016565 0.008661 0.007515 0.003786 0.006762 0.005912 0.014543 0.030524 0.034422 0.021692 0.013080 0.011094 0.014058 0.013485 0.019360 0.041095 0.042166 0.030149 0.027082 0.021936 0.022937 0.014749 0.014046 0.004560 0.008682 0.010740 0.010018 0.004764 0.001660 0.006804 0.005513 0.002634 0.001435 0.006600 0.005700 0.004010 0.006384 0.011317 0.010782 0.010310 0.013722 0.010018 0.005729 0.005699 0.001498 0.002432 0.001152 0.002780 0.001782 0.005423 0.014645 0.019493 0.005877 0.016499 0.008822 0.010980 0.005211 0.001203 0.003649 0.004089 0.001048 0.001241 0.004424 0.005034 0.001262 0.005654 0.012398 0.011381 0.010291 0.003480 0.007085 0.006707 0.002429 0.004223 0.003415 0.005882 0.007896 0.012643 0.013741 0.024305
0.021457 0.024323 0.017850 0.014124 0.014880 0.010643 0.008745 0.004813 0.003548 0.001759 0.004809 0.002838 0.002345 0.002966 0.003311 0.002445 0.001529 0.001367 0.001629 0.001088 0.000876 0.001179 0.001017 0.000608 0.001007 0.000832 0.000893 0.000780 0.000931 0.001030 0.000776 0.000902 0.001025 0.000787 0.000814 0.001073 0.001062 0.001163 0.001390 0.001318 0.001011 0.001085 0.001006 0.001027 0.000881 0.001355 0.001609 0.001022 0.000343 0.000614 0.005103 0.019485 0.000716 0.005606 0.555732 0.182616 0.011386 0.095468 0.561329 0.891973 0.973616 0.845095 0.949070 0.942344 0.956140 0.867046 0.940990 0.904681 0.036788 0.005820 0.002773 0.005624 0.004837 0.002938 0.001006 0.000616 0.000224 0.000134 0.000108 0.000198 0.000031 0.000057 0.000550 0.000339 0.000025 0.000039 0.002758 0.000202 0.000115 0.000492 0.004328 0.000496 0.001332 0.002516 0.002161 0.005161 0.004710 0.006378 0.009554 0.010767 0.014242 0.006502 0.004819 0.006860 0.008457 0.000746 0.000430 0.000857 0.000626 0.000318 0.000186 0.000204 0.000166 0.000298 0.000194 0.000292 0.000178 0.000361 0.000282 0.000281 0.000238 0.000371 0.000265 0.000268 0.000465 0.000700 0.000343 0.000746 0.000563 0.000396 0.000431 0.000685 0.000470 0.000497 0.000756 0.000679 0.000581 0.000699 0.000789 0.000633 0.000715 0.000651 0.000674 0.000730 0.000627 0.000613 0.001081 0.000759 0.000530 0.000820 0.001705 0.001204 0.000946 0.002437 0.002880 0.001835 0.003228 0.006665 0.007670 0.006161 0.005912 0.005147 0.003736 0.004305 0.003494 0.002559 0.001473 0.001806 0.002098 0.000976 0.000647 0.000978 0.000763 0.000386 0.000477 0.000614 0.000546 0.000438 0.000760 0.000583 0.000440 0.000447 0.000513 0.000381 0.000277 0.000346 0.000391 0.000266 0.000289 0.000406 0.000368 0.000273 0.000323 0.000466 0.000277 0.000225 0.000257 0.000196 0.000132 0.000108 0.000171 0.000147 0.000061 0.000097 0.000136 0.000041 0.000014 0.000064 0.000053 0.000008 0.000016 0.000141 0.000584 0.000009 0.000075 0.009190 0.000550 0.000098 0.000551 0.013038 0.005364 0.012834 0.021774 0.037784 0.039333 0.052522 0.055180 0.060287 0.050068 0.056088 0.052079 0.049803 0.038997 0.041334 0.030279 0.029874 0.025811 0.028387 0.025669 0.027772 0.029705 0.037689 0.026468 0.036043 0.027113 0.034091 0.021546 0.018377 0.018916 0.019839 0.012108 0.005776 0.005770 0.006395 0.002834 0.002346 0.002918 0.002113 0.001615 0.001988 0.002269 0.002334 0.003046 0.004189 0.004707 0.006392 0.008318 0.007054 0.008016 0.009693 0.008888 0.009665 0.011678 0.010305 0.011821 0.011182 0.015458 0.024786 0.009855 0.014480 0.009172 0.007603 0.008120 0.006611 0.007804 0.008627 0.009301 0.007402 0.008022 0.006694 0.007955 0.005830 0.007301 0.003439 0.002951 0.001774 0.002890 0.002632 0.004650 0.011433 0.015175 0.009516 0.004836 0.004485 0.006473 0.005504 0.007456 0.020343 0.022193 0.014964 0.015388 0.008648 0.011523 0.006866 0.006814 0.002259 0.003643 0.003786 0.003425 0.002140 0.000803 0.002244 0.002611 0.001942 0.000822 0.002799 0.003365 0.002350 0.002737 0.004391 0.005207 0.004251 0.005386 0.003964 0.002522 0.002955 0.000934 0.001581 0.000699 0.001535 0.000757 0.001884 0.004550 0.006416 0.002038 0.005300 0.002902 0.003680 0.002115 0.000547 0.001326 0.001606 0.000547 0.000540 0.001682 0.002650 0.000653 0.001922 0.006567 0.006037 0.004044 0.001461 0.002322 0.002445 0.001033 0.001551 0.001415 0.002608 0.002691 0.004071 0.005296 0.013055
0.010328 0.006756 0.004860 0.008098 0.007978 0.022971 0.017733 0.003162 0.006052 0.005607 0.008438 0.002026 0.003161 0.002118 0.003546 0.003020 0.002191 0.001909 0.002716 0.003470 0.003153 0.003291 0.002841 0.002547 0.003474 0.002120 0.002523 0.001500 0.002437 0.002435 0.001839 0.002187 0.002258 0.002517 0.002349 0.003575 0.001813 0.001783 0.002608 0.002621 0.001922 0.002511 0.001410 0.001238 0.001654 0.001593 0.002210 0.003415 0.008503 0.001129 0.030387 0.703973 0.059357 0.009438 0.842685 0.969343 0.062871 0.080575 0.467026 0.848742 0.866128 0.899568 0.846198 0.956140 0.947787 0.967418 0.860245 0.931185 0.918100 0.042390 0.008527 0.014481 0.007385 0.006346 0.003556 0.001315 0.000618 0.000491 0.007675 0.047944 0.000352 0.001838 0.640120 0.209890 0.000686 0.026706 0.953622 0.012560 0.000728 0.084172 0.105799 0.001702 0.004934 0.008494 0.001884 0.002876 0.002035 0.002253 0.003792 0.004160 0.006100 0.002737 0.003022 0.017083 0.028179 0.001048 0.002141 0.107469 0.003837 0.000420 0.008767 0.026381 0.000200 0.000349 0.001872 0.000587 0.000272 0.000434 0.000298 0.000574 0.000376 0.000541 0.000897 0.000365 0.000571 0.000993 0.001173 0.001325 0.001568 0.002638 0.001034 0.001943 0.002515 0.001952 0.001410 0.002267 0.001564 0.001711 0.002142 0.001821 0.001352 0.002001 0.002023 0.001218 0.001040 0.001999 0.001938 0.001097 0.001482 0.002453 0.001545 0.002108 0.002892 0.002865 0.002897 0.004172 0.003726 0.004461 0.005473 0.003828 0.003698 0.005508 0.002415 0.006411 0.002703 0.002766 0.005736 0.003761 0.002424 0.001431 0.002089 0.002034 0.000747 0.000758 0.001481 0.001201 0.000854 0.000843 0.001932 0.001321 0.000846 0.001176 0.001430 0.001134 0.000694 0.000859 0.000971 0.000762 0.000524 0.000874 0.001018 0.000489 0.000384 0.000764 0.000800 0.000255 0.000247 0.000262 0.000309 0.000092 0.000133 0.000199 0.000114 0.000093 0.000054 0.000086 0.000022 0.000033 0.007863 0.000747 0.000024 0.008414 0.426005 0.001162 0.000439 0.401647 0.258501 0.000304 0.001695 0.081601 0.020338 0.009267 0.008440 0.021118 0.010852 0.010791 0.010439 0.012503 0.010941 0.014242 0.016601 0.017464 0.013614 0.014459 0.008932 0.007757 0.006423 0.006304 0.006221 0.007263 0.006471 0.013861 0.012908 0.015132 0.008630 0.036838 0.007982 0.022450 0.015250 0.018158 0.032108 0.016539 0.008034 0.025658 0.014765 0.011734 0.017453 0.018418 0.011900 0.013165 0.016943 0.010596 0.009691 0.011051 0.009247 0.007924 0.006104 0.008132 0.007308 0.004145 0.003680 0.003229 0.006799 0.002232 0.006195 0.002791 0.009091 0.010888 0.002453 0.005616 0.002422 0.002238 0.002328 0.001788 0.002472 0.002416 0.002368 0.001891 0.002073 0.001695 0.002385 0.002157 0.004042 0.003368 0.002196 0.002263 0.001395 0.002896 0.001511 0.002766 0.003140 0.002773 0.001506 0.004014 0.003610 0.006357 0.003421 0.006942 0.005216 0.003457 0.003024 0.002251 0.003995 0.001611 0.002105 0.001579 0.001438 0.003402 0.001489 0.001038 0.001356 0.001854 0.001250 0.001125 0.001257 0.001402 0.001277 0.001560 0.001625 0.001530 0.001652 0.001448 0.001872 0.001330 0.001623 0.001909 0.001215 0.001617 0.000972 0.001083 0.000678 0.000996 0.001216 0.001253 0.001054 0.001726 0.001711 0.001471 0.001110 0.000820 0.001460 0.000999 0.001002 0.000921 0.001008 0.002603 0.001287 0.001128 0.002213 0.004177 0.001957 0.001509 0.001269 0.001334 0.001832 0.001797 0.002413 0.004157 0.002989 0.002648 0.003306 0.008371
0.032403 0.041132 0.031202 0.041294 0.045293 0.041418 0.059128 0.021316 0.011623 0.015031 0.044294 0.010445 0.009585 0.009233 0.008100 0.006487 0.005877 0.004197 0.004041 0.004399 0.004762 0.004913 0.003320 0.002365 0.004857 0.002979 0.002588 0.001587 0.002416 0.002925 0.002129 0.002256 0.002869 0.003232 0.003094 0.003948 0.003257 0.002946 0.003557 0.004913 0.004993 0.004136 0.003190 0.003177 0.003160 0.003901 0.004009 0.002471 0.001422 0.001007 0.001877 0.043794 0.000754 0.000244 0.011024 0.028660 0.001140 0.000507 0.004257 0.010838 0.042869 0.834650 0.917733 0.867046 0.967418 0.884930 0.955254 0.844931 0.870005 0.686015 0.054510 0.039407 0.011545 0.008898 0.005903 0.002100 0.000771 0.000195 0.001030 0.056927 0.002344 0.000741 0.370922 0.915452 0.013413 0.036456 0.984088 0.800578 0.006366 0.114893 0.722025 0.036887 0.021972 0.041261 0.020835 0.012104 0.008185 0.009201 0.013693 0.012649 0.013581 0.005926 0.007398 0.011267 0.004614 0.001011 0.002507 0.012564 0.000468 0.000528 0.007097 0.000905 0.000197 0.001011 0.000927 0.000243 0.000370 0.001229 0.000344 0.000490 0.000576 0.000953 0.000750 0.000583 0.000788 0.000999 0.001061 0.001664 0.001130 0.001922 0.001464 0.001221 0.001346 0.001832 0.001549 0.001419 0.001440 0.001890 0.001623 0.001551 0.001384 0.001392 0.001659 0.001337 0.001008 0.001485 0.002707 0.001488 0.001295 0.002979 0.003837 0.002875 0.003296 0.009338 0.007211 0.007030 0.013055 0.020098 0.022111 0.019079 0.018850 0.018870 0.010879 0.020540 0.013933 0.009015 0.008536 0.007386 0.008073 0.002763 0.002596 0.004490 0.001800 0.000907 0.001931 0.001929 0.001196 0.000910 0.002504 0.001960 0.000994 0.001142 0.001666 0.001152 0.000729 0.001118 0.001630 0.000840 0.000920 0.001630 0.001209 0.000710 0.000723 0.000960 0.000644 0.000445 0.000369 0.000264 0.000307 0.000176 0.000156 0.000222 0.000176 0.000105 0.000077 0.000097 0.000062 0.000061 0.000115 0.000101 0.000060 0.000114 0.014902 0.000332 0.000117 0.016016 0.072460 0.000847 0.001701 0.079549 0.068815 0.059993 0.064395 0.187670 0.114199 0.092532 0.087981 0.110489 0.077889 0.084813 0.089386 0.074391 0.058864 0.057228 0.037750 0.032604 0.030174 0.029250 0.031848 0.038231 0.036465 0.064929 0.066414 0.070717 0.041112 0.087509 0.035544 0.062099 0.054462 0.057188 0.055847 0.031238 0.019747 0.038339 0.023306 0.016867 0.018418 0.016793 0.014128 0.013194 0.016640 0.014284 0.016764 0.016326 0.018616 0.020791 0.021149 0.021366 0.026675 0.019334 0.016811 0.013096 0.027570 0.012143 0.026750 0.020535 0.049199 0.068599 0.017264 0.028268 0.012653 0.010453 0.009586 0.006587 0.008819 0.008819 0.008031 0.007275 0.009161 0.007977 0.013184 0.012501 0.021255 0.010548 0.009912 0.005296 0.005432 0.007664 0.008741 0.018299 0.022194 0.013905 0.008239 0.012553 0.013320 0.014961 0.014593 0.025231 0.023613 0.016622 0.016909 0.012433 0.019910 0.008280 0.011404 0.005539 0.007915 0.016019 0.009855 0.003841 0.002644 0.007188 0.004187 0.002265 0.001776 0.004341 0.003385 0.003437 0.004122 0.005383 0.005337 0.005465 0.008520 0.006305 0.005055 0.006576 0.002030 0.003420 0.001430 0.002399 0.001559 0.003608 0.007326 0.008080 0.003560 0.009237 0.005592 0.006581 0.004579 0.001589 0.004103 0.003741 0.001468 0.001670 0.003317 0.005642 0.001581 0.003894 0.007455 0.010119 0.006086 0.003228 0.004508 0.003397 0.002652 0.004191 0.004535 0.011386 0.008198 0.013351 0.014482 0.024003
0.029558 0.036572 0.027767 0.021086 0.021265 0.011142 0.014435 0.006779 0.003006 0.001919 0.009336 0.005347 0.003604 0.004599 0.004141 0.003355 0.002494 0.002157 0.001958 0.001599 0.001364 0.001619 0.001505 0.000851 0.001267 0.001180 0.001082 0.000869 0.001132 0.001362 0.000949 0.001046 0.001284 0.001079 0.001054 0.001560 0.001723 0.001538 0.001708 0.002813 0.002764 0.002176 0.002491 0.002329 0.001428 0.002466 0.003378 0.002040 0.000852 0.001126 0.003523 0.007388 0.000182 0.000331 0.027940 0.003964 0.000363 0.000725 0.007030 0.026938 0.022498 0.022587 0.893333 0.940990 0.860245 0.955254 0.905596 0.955555 0.796575 0.747423 0.426256 0.097305 0.042758 0.020189 0.009109 0.001902 0.000490 0.000137 0.000171 0.004126 0.000162 0.000056 0.003441 0.024716 0.000071 0.000050 0.009858 0.007015 0.000135 0.000194 0.012959 0.001096 0.002876 0.003423 0.005474 0.011940 0.009381 0.009925 0.012399 0.011182 0.010813 0.004882 0.005090 0.003010 0.001899 0.000748 0.000729 0.000400 0.000342 0.000366 0.000374 0.000162 0.000136 0.000641 0.000267 0.000181 0.000185 0.000726 0.000264 0.000219 0.000315 0.000676 0.000335 0.000342 0.000599 0.000680 0.000447 0.001063 0.000779 0.000597 0.000688 0.000870 0.000468 0.000586 0.000774 0.000676 0.000613 0.000828 0.000802 0.000800 0.000941 0.000784 0.000921 0.000954 0.000818 0.000787 0.001649 0.001104 0.000743 0.001304 0.002758 0.001614 0.001253 0.004692 0.004858 0.002572 0.005330 0.011752 0.012074 0.010225 0.009558 0.008281 0.006444 0.007683 0.006424 0.004006 0.002151 0.002658 0.003789 0.001630 0.001113 0.001590 0.001094 0.000532 0.000679 0.000846 0.000774 0.000604 0.001068 0.001067 0.000589 0.000573 0.000638 0.000477 0.000364 0.000491 0.000587 0.000381 0.000456 0.000732 0.000543 0.000408 0.000520 0.000592 0.000328 0.000321 0.000320 0.000240 0.000173 0.000142 0.000149 0.000124 0.000066 0.000071 0.000075 0.000058 0.000022 0.000036 0.000061 0.000042 0.000021 0.000055 0.000051 0.000041 0.000049 0.000091 0.000094 0.000183 0.000339 0.001558 0.004529 0.014466 0.020563 0.058619 0.057484 0.066745 0.077230 0.092520 0.071792 0.080895 0.076067 0.069710 0.056532 0.059607 0.040755 0.039665 0.034293 0.036209 0.036691 0.041470 0.037380 0.053632 0.043190 0.050822 0.027568 0.033973 0.022329 0.024136 0.026532 0.027637 0.017643 0.009240 0.008290 0.010394 0.005049 0.004329 0.004907 0.003824 0.003069 0.003713 0.003882 0.003985 0.005274 0.005985 0.007514 0.009747 0.012683 0.010812 0.013029 0.015446 0.013086 0.011338 0.015722 0.011744 0.019628 0.018425 0.028927 0.045087 0.017168 0.024019 0.012926 0.009824 0.010000 0.007664 0.008639 0.009033 0.009847 0.008853 0.011559 0.008796 0.013475 0.009540 0.012919 0.005286 0.004713 0.002687 0.003581 0.003663 0.007023 0.014705 0.019848 0.011679 0.009042 0.007691 0.010953 0.008581 0.011597 0.024716 0.024961 0.017649 0.019732 0.013875 0.018742 0.009840 0.014197 0.004176 0.006833 0.008648 0.007402 0.004114 0.001315 0.004319 0.004248 0.002546 0.001164 0.004307 0.004676 0.003602 0.003674 0.005726 0.006697 0.005859 0.008522 0.006562 0.004168 0.004494 0.001483 0.002348 0.001134 0.002174 0.001346 0.003418 0.009346 0.009764 0.003046 0.008533 0.004699 0.006625 0.004097 0.001060 0.003274 0.004033 0.001111 0.001127 0.003960 0.005262 0.001100 0.002997 0.008496 0.007468 0.005534 0.002136 0.003886 0.003441 0.001553 0.002562 0.002376 0.004652 0.004916 0.008146 0.010118 0.018170
0.020625 0.021399 0.018182 0.018910 0.014868 0.018160 0.011159 0.003957 0.003913 0.002543 0.004894 0.003235 0.003333 0.003251 0.003940 0.003100 0.001886 0.001773 0.001760 0.001707 0.001265 0.001342 0.001437 0.000916 0.001344 0.001214 0.001241 0.000916 0.001677 0.001873 0.001064 0.001302 0.001824 0.001513 0.001490 0.002543 0.002459 0.002638 0.003380 0.005651 0.003455 0.003296 0.004722 0.004568 0.003040 0.004775 0.012108 0.046557 0.031398 0.005919 0.271574 0.688247 0.011368 0.018685 0.842717 0.266413 0.004823 0.030225 0.150245 0.538197 0.015462 0.004102 0.022704 0.904681 0.931185 0.844931 0.955555 0.899657 0.956015 0.782387 0.626830 0.419849 0.115160 0.123430 0.155983 0.049804 0.020551 0.001856 0.012895 0.285748 0.002950 0.000585 0.168247 0.051985 0.000194 0.000522 0.029677 0.000922 0.000130 0.000175 0.000932 0.000449 0.001398 0.001392 0.002039 0.004900 0.004244 0.004561 0.005955 0.005539 0.005927 0.003205 0.002968 0.002368 0.002473 0.000671 0.000546 0.001230 0.000560 0.000469 0.000792 0.001038 0.000284 0.000631 0.000883 0.000491 0.000327 0.000776 0.000393 0.000581 0.000465 0.001098 0.000759 0.000470 0.001052 0.001452 0.000977 0.001770 0.001524 0.001235 0.000874 0.001494 0.000925 0.000789 0.001036 0.001322 0.000856 0.001042 0.001409 0.001211 0.000978 0.000954 0.001135 0.000843 0.000728 0.000888 0.001458 0.000913 0.000875 0.001337 0.001955 0.001554 0.001419 0.003179 0.003810 0.003074 0.004164 0.007738 0.008393 0.005765 0.004716 0.004810 0.003189 0.004415 0.003314 0.002905 0.002021 0.001949 0.002386 0.001340 0.001164 0.001430 0.000888 0.000598 0.000893 0.001121 0.000935 0.000739 0.001717 0.002633 0.000967 0.001052 0.001082 0.000938 0.000592 0.000777 0.000841 0.000576 0.000874 0.001364 0.000975 0.000646 0.000803 0.001395 0.000724 0.000458 0.000634 0.000596 0.000450 0.000188 0.000340 0.000342 0.000151 0.000140 0.000154 0.000156 0.000055 0.000122 0.001135 0.000094 0.000076 0.000205 0.002884 0.000038 0.000099 0.000608 0.000207 0.000156 0.000295 0.000566 0.001467 0.005330 0.005924 0.010442 0.011179 0.015099 0.018774 0.022729 0.022462 0.029274 0.031204 0.034114 0.031533 0.032684 0.023588 0.021027 0.017941 0.018865 0.019322 0.021992 0.020151 0.037792 0.032480 0.038310 0.019450 0.036100 0.013270 0.020095 0.016368 0.017419 0.016274 0.008766 0.005810 0.010341 0.005902 0.005007 0.006065 0.005495 0.003997 0.004970 0.005668 0.005467 0.006627 0.007814 0.008246 0.008976 0.009051 0.010645 0.010742 0.009793 0.008533 0.007974 0.012203 0.005903 0.013638 0.007848 0.016962 0.020236 0.006046 0.011218 0.005723 0.005029 0.006129 0.004818 0.005905 0.005859 0.006255 0.005115 0.005675 0.004379 0.006505 0.004782 0.007546 0.004904 0.003749 0.002599 0.002467 0.003542 0.003608 0.006184 0.007504 0.006635 0.004919 0.006893 0.009282 0.008347 0.008662 0.018259 0.013207 0.009592 0.011702 0.008625 0.014556 0.005584 0.008224 0.003003 0.003592 0.004908 0.003009 0.002030 0.001217 0.002074 0.002460 0.002111 0.001275 0.002623 0.003372 0.003677 0.002980 0.003849 0.004734 0.003882 0.004958 0.003837 0.003145 0.003705 0.001553 0.002643 0.001249 0.001859 0.001172 0.002371 0.004541 0.003648 0.001876 0.003717 0.002796 0.003014 0.002068 0.000892 0.002158 0.002134 0.001007 0.000956 0.002051 0.004856 0.001149 0.002016 0.006700 0.008499 0.004651 0.002238 0.003045 0.002691 0.001595 0.002274 0.002063 0.004030 0.003360 0.004372 0.005374 0.010980
0.023340 0.023344 0.020135 0.021437 0.022830 0.026530 0.026308 0.006515 0.004724 0.004791 0.008414 0.002836 0.003764 0.003403 0.003690 0.003548 0.002500 0.001808 0.001828 0.002208 0.001873 0.001632 0.001687 0.001394 0.001757 0.001527 0.001840 0.001180 0.001779 0.002213 0.001631 0.001561 0.002214 0.002507 0.002095 0.003429 0.002917 0.002400 0.003321 0.005873 0.005545 0.004721 0.006003 0.009352 0.018388 0.009156 0.023772 0.132661 0.111044 0.005620 0.111928 0.715138 0.014539 0.004266 0.210034 0.127584 0.001326 0.000694 0.002878 0.019944 0.001508 0.004255 0.003901 0.036788 0.918100 0.870005 0.796575 0.956015 0.910689 0.931627 0.771252 0.648064 0.241669 0.169307 0.428419 0.152686 0.270414 0.037842 0.179001 0.975973 0.404961 0.039232 0.967922 0.984487 0.027661 0.064418 0.867447 0.091250 0.000766 0.002165 0.008910 0.000631 0.002025 0.001501 0.001409 0.003175 0.002740 0.002833 0.003505 0.003275 0.003695 0.002544 0.002885 0.002193 0.001655 0.000699 0.000939 0.008970 0.000411 0.000537 0.028018 0.007995 0.000173 0.001564 0.027791 0.000588 0.000296 0.001884 0.001292 0.000536 0.000617 0.000899 0.000905 0.000696 0.001185 0.001651 0.001896 0.002686 0.002418 0.002949 0.001700 0.002334 0.001704 0.002109 0.002004 0.002195 0.001655 0.002051 0.002158 0.001873 0.001649 0.001764 0.001915 0.001350 0.001118 0.001725 0.002227 0.001252 0.001349 0.002388 0.002333 0.002166 0.002927 0.005539 0.005154 0.004559 0.006928 0.009832 0.009610 0.006559 0.006035 0.006187 0.003335 0.006545 0.004140 0.003316 0.003479 0.003415 0.002810 0.001546 0.001858 0.002486 0.001062 0.000813 0.001718 0.001752 0.001286 0.001151 0.002474 0.002679 0.001416 0.001677 0.001699 0.001471 0.001027 0.001406 0.001515 0.001176 0.001461 0.002542 0.001948 0.001137 0.001291 0.002081 0.001395 0.000764 0.000896 0.000792 0.000722 0.000347 0.000391 0.000367 0.000284 0.000211 0.000150 0.000679 0.000118 0.000110 0.003773 0.001938 0.000104 0.000245 0.035889 0.000407 0.000094 0.001103 0.006313 0.000229 0.000269 0.001735 0.002847 0.005925 0.005716 0.015108 0.011406 0.013842 0.015479 0.021483 0.017365 0.023865 0.028416 0.026752 0.020982 0.021031 0.013492 0.012799 0.010394 0.010629 0.010455 0.012318 0.012543 0.023068 0.022177 0.031950 0.017645 0.041781 0.015018 0.029522 0.021379 0.022783 0.026321 0.014884 0.010640 0.018321 0.011778 0.009663 0.011981 0.010554 0.007642 0.008334 0.010673 0.009514 0.010070 0.011147 0.012150 0.011167 0.009533 0.011138 0.010266 0.008054 0.007332 0.006145 0.012599 0.005096 0.014248 0.007632 0.019904 0.024986 0.006323 0.011157 0.004438 0.003962 0.003969 0.002970 0.003887 0.003749 0.004156 0.003675 0.004387 0.003775 0.005975 0.005282 0.008645 0.006719 0.004438 0.004370 0.003030 0.006132 0.004824 0.008353 0.007902 0.006756 0.004396 0.007567 0.009946 0.010426 0.008913 0.014073 0.010911 0.007109 0.008558 0.005703 0.011055 0.004346 0.005562 0.003173 0.003498 0.006908 0.003984 0.002239 0.001848 0.002808 0.002508 0.002083 0.001623 0.002632 0.002644 0.002601 0.002709 0.003053 0.003248 0.003120 0.004276 0.003247 0.003167 0.003531 0.001891 0.002756 0.001578 0.002462 0.001886 0.003801 0.004919 0.003966 0.002653 0.004725 0.003680 0.003958 0.002800 0.001539 0.002970 0.002654 0.001657 0.001616 0.002824 0.005624 0.001755 0.002562 0.006379 0.008506 0.004535 0.002893 0.002848 0.002972 0.002275 0.003199 0.003197 0.006048 0.004888 0.004630 0.005100 0.010408
0.050261 0.065223 0.056212 0.038739 0.043067 0.018558 0.029325 0.016234 0.003853 0.003233 0.015692 0.007807 0.004970 0.006685 0.004332 0.004098 0.003086 0.002189 0.001711 0.001426 0.001363 0.001161 0.001036 0.000686 0.001049 0.001015 0.000980 0.000784 0.001074 0.001449 0.001005 0.000981 0.001574 0.001541 0.001326 0.002233 0.004173 0.003081 0.003297 0.007075 0.006971 0.004294 0.009040 0.015320 0.010307 0.014097 0.026648 0.047016 0.020015 0.007440 0.036411 0.039302 0.001417 0.001482 0.007105 0.001082 0.000718 0.000734 0.000618 0.001624 0.000531 0.002348 0.003755 0.005820 0.042390 0.686015 0.747423 0.782387 0.931627 0.808981 0.919511 0.730962 0.247121 0.123956 0.148272 0.088654 0.078798 0.009030 0.007985 0.469295 0.113721 0.000500 0.063191 0.869587 0.016018 0.000642 0.092529 0.105384 0.000255 0.000166 0.005504 0.001239 0.002937 0.003858 0.005538 0.009846 0.008863 0.007388 0.007742 0.006473 0.007390 0.004824 0.006930 0.003835 0.001907 0.001184 0.001414 0.000534 0.000417 0.000876 0.002764 0.000259 0.000282 0.003433 0.002872 0.000372 0.000880 0.004126 0.000864 0.000798 0.001309 0.002314 0.000988 0.001076 0.001895 0.002575 0.001285 0.003369 0.001703 0.001388 0.001709 0.001983 0.000938 0.001546 0.002107 0.001145 0.001186 0.001866 0.001413 0.001185 0.001717 0.001096 0.001119 0.001510 0.001175 0.000910 0.002112 0.001552 0.000838 0.001718 0.003770 0.001788 0.001658 0.008665 0.007419 0.003413 0.008420 0.016911 0.017288 0.014944 0.013510 0.009938 0.008217 0.009076 0.008749 0.004998 0.002480 0.003859 0.004825 0.002242 0.001336 0.003366 0.002006 0.000745 0.001184 0.001561 0.001172 0.000908 0.001578 0.001510 0.000877 0.000835 0.000965 0.000724 0.000493 0.000751 0.001097 0.000598 0.000986 0.001850 0.001267 0.000959 0.001572 0.001904 0.000825 0.000976 0.001136 0.001037 0.000690 0.000561 0.000593 0.000508 0.000471 0.000328 0.000335 0.000337 0.000292 0.000249 0.000271 0.000369 0.000202 0.000288 0.000318 0.000336 0.000186 0.000236 0.000448 0.000526 0.000578 0.002414 0.004629 0.011652 0.014300 0.038041 0.038912 0.041549 0.053934 0.076842 0.054521 0.061160 0.062948 0.055655 0.047595 0.046945 0.035184 0.035318 0.031997 0.030961 0.031525 0.033617 0.035718 0.046990 0.045356 0.057519 0.045003 0.050267 0.043847 0.041483 0.043986 0.040661 0.028846 0.017699 0.018371 0.014604 0.007930 0.006402 0.006474 0.004708 0.003848 0.004616 0.005045 0.005303 0.007118 0.009020 0.013456 0.015348 0.017958 0.014571 0.016058 0.020072 0.017868 0.015485 0.021887 0.016406 0.026301 0.026423 0.035463 0.050503 0.024326 0.028961 0.015055 0.011581 0.010844 0.008176 0.009229 0.008589 0.009500 0.009521 0.011544 0.011054 0.017880 0.013742 0.018013 0.008282 0.007702 0.004430 0.006481 0.007368 0.014425 0.027135 0.026449 0.015531 0.012339 0.010067 0.018789 0.012678 0.021084 0.031820 0.031207 0.024581 0.026446 0.018785 0.026370 0.016281 0.020800 0.006044 0.010734 0.014386 0.012579 0.005981 0.001646 0.005901 0.006317 0.003226 0.001366 0.005047 0.005651 0.003629 0.004055 0.006820 0.007513 0.007183 0.011178 0.009727 0.005417 0.006550 0.001789 0.003768 0.001554 0.004410 0.003146 0.011393 0.023630 0.019960 0.005892 0.015467 0.008014 0.011804 0.007427 0.001457 0.005260 0.007496 0.001527 0.001667 0.007952 0.008912 0.001377 0.005979 0.017638 0.013139 0.010044 0.003822 0.006898 0.006415 0.002180 0.004706 0.003321 0.007613 0.007890 0.012598 0.013211 0.021116
0.050225 0.058294 0.048073 0.027009 0.023360 0.010815 0.012557 0.008903 0.002447 0.001518 0.005467 0.004638 0.003726 0.005264 0.003808 0.004181 0.002208 0.001634 0.001282 0.000897 0.000720 0.000717 0.000717 0.000406 0.000593 0.000602 0.000618 0.000498 0.000733 0.000955 0.000665 0.000722 0.001354 0.001053 0.000881 0.001801 0.003587 0.002003 0.002736 0.005622 0.005599 0.002942 0.007761 0.020238 0.011480 0.012355 0.033476 0.073020 0.016913 0.005772 0.031000 0.028248 0.000475 0.000624 0.005704 0.000405 0.000278 0.000563 0.000492 0.000441 0.000119 0.000252 0.001041 0.002773 0.008527 0.054510 0.426256 0.626830 0.771252 0.919511 0.746187 0.912376 0.670679 0.284909 0.288056 0.110884 0.161232 0.026396 0.018167 0.446335 0.125182 0.000680 0.019216 0.225943 0.005722 0.000273 0.004929 0.004619 0.000417 0.000249 0.000585 0.000832 0.001497 0.001939 0.003794 0.006223 0.006576 0.005278 0.005340 0.004377 0.004581 0.003719 0.004358 0.003384 0.001960 0.001050 0.000941 0.000493 0.000361 0.000504 0.000836 0.000235 0.000222 0.001645 0.001287 0.000424 0.000603 0.002924 0.001065 0.000708 0.001118 0.002661 0.001146 0.000932 0.001978 0.002892 0.001035 0.002595 0.001506 0.000955 0.001327 0.001891 0.000829 0.001019 0.001724 0.001079 0.000791 0.001209 0.001056 0.000857 0.001053 0.000703 0.000798 0.000876 0.000770 0.000668 0.001490 0.001166 0.000719 0.001139 0.002660 0.001358 0.001145 0.004339 0.004828 0.002550 0.005971 0.013608 0.014295 0.013487 0.011233 0.008251 0.006671 0.006328 0.006168 0.003714 0.001658 0.002233 0.003322 0.001641 0.000867 0.001636 0.001226 0.000521 0.000684 0.000986 0.000762 0.000596 0.000990 0.000986 0.000568 0.000537 0.000618 0.000422 0.000297 0.000451 0.000551 0.000353 0.000562 0.001115 0.000663 0.000617 0.001106 0.001199 0.000626 0.000715 0.000974 0.000946 0.000681 0.000443 0.000626 0.000614 0.000540 0.000370 0.000534 0.000403 0.000286 0.000305 0.000276 0.000233 0.000143 0.000186 0.000109 0.000139 0.000140 0.000289 0.000273 0.000440 0.000718 0.002283 0.002793 0.005424 0.007005 0.014694 0.015833 0.023173 0.028525 0.039539 0.034590 0.043291 0.045282 0.044124 0.041499 0.043355 0.033975 0.035900 0.029231 0.032705 0.033639 0.033679 0.035835 0.039579 0.036713 0.044797 0.033804 0.029961 0.029168 0.023464 0.024643 0.025393 0.016940 0.009121 0.010434 0.007465 0.004055 0.003059 0.002946 0.002211 0.001990 0.002443 0.002537 0.002704 0.003884 0.005359 0.008028 0.009894 0.012693 0.011298 0.011739 0.015077 0.015661 0.016000 0.017447 0.015076 0.019512 0.021654 0.022061 0.032819 0.021556 0.025851 0.014509 0.012434 0.011937 0.009237 0.009750 0.008861 0.010200 0.010498 0.012806 0.011890 0.015485 0.012579 0.014630 0.007951 0.007589 0.003626 0.006778 0.005393 0.012735 0.025231 0.025410 0.015741 0.014195 0.009360 0.020396 0.011665 0.025810 0.041526 0.045408 0.032336 0.037041 0.023737 0.030398 0.018687 0.021321 0.005587 0.011002 0.011189 0.011895 0.006521 0.001417 0.004614 0.007095 0.003846 0.001199 0.004742 0.006947 0.004370 0.004359 0.008182 0.009365 0.008428 0.012502 0.011369 0.005885 0.006960 0.001882 0.004075 0.001479 0.004171 0.003119 0.013810 0.034787 0.031174 0.007098 0.019020 0.008668 0.015632 0.008981 0.001310 0.004659 0.009586 0.001512 0.001645 0.010125 0.011241 0.001504 0.007904 0.026312 0.015930 0.011130 0.004174 0.007181 0.006817 0.001968 0.004064 0.002910 0.006492 0.007103 0.012101 0.012383 0.020399
0.056677 0.058396 0.046169 0.028011 0.020996 0.010652 0.014930 0.010488 0.002899 0.001694 0.006351 0.004693 0.004304 0.005130 0.003804 0.004421 0.002295 0.001416 0.001292 0.000926 0.000711 0.000716 0.000796 0.000426 0.000619 0.000590 0.000591 0.000527 0.000824 0.001156 0.000752 0.000826 0.001595 0.001278 0.001116 0.002228 0.004208 0.002213 0.003095 0.006317 0.008877 0.003775 0.010009 0.049142 0.037188 0.020661 0.071412 0.246733 0.074686 0.015627 0.118817 0.146654 0.002515 0.003154 0.032567 0.002797 0.000572 0.001040 0.000652 0.000949 0.000174 0.000334 0.001194 0.005624 0.014481 0.039407 0.097305 0.419849 0.648064 0.730962 0.912376 0.683665 0.908650 0.760473 0.669310 0.427679 0.418080 0.098706 0.082627 0.765656 0.327629 0.002791 0.065157 0.294943 0.008508 0.000569 0.005712 0.002870 0.000590 0.000373 0.000640 0.000775 0.001525 0.001568 0.002978 0.005467 0.005058 0.004330 0.004042 0.003440 0.003267 0.002662 0.003037 0.002792 0.002154 0.001052 0.000896 0.000643 0.000538 0.000540 0.001167 0.000571 0.000397 0.002241 0.004919 0.000982 0.001083 0.006120 0.003942 0.001431 0.001870 0.005004 0.002193 0.001664 0.002508 0.003729 0.001472 0.003585 0.002097 0.001337 0.001793 0.002398 0.001111 0.001128 0.001799 0.001378 0.000859 0.001028 0.001030 0.000914 0.000962 0.000668 0.000757 0.000735 0.000609 0.000580 0.001174 0.000911 0.000627 0.001013 0.001812 0.001117 0.001058 0.003783 0.004209 0.002659 0.006251 0.012617 0.013487 0.011148 0.009600 0.007278 0.005112 0.005233 0.004778 0.003024 0.001700 0.002262 0.002798 0.001482 0.000924 0.001459 0.001050 0.000504 0.000766 0.000982 0.000747 0.000609 0.001140 0.001175 0.000622 0.000611 0.000587 0.000388 0.000310 0.000504 0.000434 0.000326 0.000534 0.001069 0.000648 0.000732 0.001179 0.001282 0.000752 0.000808 0.001103 0.000983 0.000919 0.000519 0.000669 0.000867 0.000888 0.000534 0.000673 0.000820 0.000496 0.000490 0.000729 0.000539 0.000242 0.000280 0.000279 0.000197 0.000181 0.000355 0.000324 0.000377 0.000563 0.001712 0.002145 0.003674 0.004839 0.008608 0.009544 0.014888 0.017286 0.022752 0.019744 0.030127 0.034323 0.031652 0.030462 0.033122 0.024602 0.027660 0.022524 0.027049 0.026210 0.027540 0.035025 0.039612 0.031696 0.045240 0.033506 0.035243 0.028103 0.028419 0.027018 0.029418 0.025179 0.011927 0.013574 0.009586 0.005580 0.003869 0.003761 0.003027 0.002768 0.003274 0.003171 0.003274 0.004846 0.006376 0.009885 0.012030 0.013657 0.013193 0.013501 0.016602 0.016014 0.015752 0.018416 0.014257 0.019711 0.020933 0.022011 0.029719 0.017907 0.022225 0.012476 0.011256 0.010367 0.007964 0.008618 0.008312 0.009104 0.009500 0.011310 0.010324 0.013024 0.010353 0.011717 0.007393 0.006541 0.003577 0.006918 0.006055 0.012996 0.025899 0.027578 0.016443 0.014428 0.010355 0.022918 0.012566 0.034130 0.053935 0.055995 0.035174 0.046128 0.024143 0.039576 0.019651 0.020450 0.006000 0.010423 0.012315 0.013062 0.007617 0.001712 0.005564 0.008787 0.005285 0.001333 0.005233 0.008202 0.004646 0.004494 0.007274 0.009053 0.007671 0.010644 0.008529 0.005643 0.006238 0.001691 0.003709 0.001357 0.004467 0.003348 0.017739 0.037441 0.042968 0.009731 0.021769 0.010176 0.017114 0.009231 0.001522 0.005828 0.009423 0.001655 0.002122 0.013217 0.016077 0.001870 0.010137 0.034414 0.021259 0.012429 0.005238 0.007050 0.007544 0.002236 0.005191 0.003170 0.008140 0.008289 0.013959 0.013846 0.023081
0.066934 0.072691 0.064017 0.044899 0.034474 0.013550 0.023311 0.017684 0.004652 0.002620 0.010600 0.006816 0.005259 0.007058 0.005144 0.005981 0.003017 0.001694 0.001585 0.001278 0.000946 0.000870 0.001038 0.000577 0.000886 0.000795 0.000859 0.000843 0.001229 0.002050 0.001312 0.001423 0.003066 0.002490 0.002053 0.003963 0.007948 0.004057 0.006153 0.016653 0.029621 0.010152 0.022782 0.114705 0.087360 0.042475 0.111614 0.299264 0.087023 0.021221 0.128517 0.135625 0.003874 0.004094 0.029664 0.003998 0.000826 0.001322 0.001116 0.001424 0.000407 0.000615 0.001420 0.004837 0.007385 0.011545 0.042758 0.115160 0.241669 0.247121 0.670679 0.908650 0.598666 0.863140 0.743098 0.410060 0.301724 0.053717 0.062857 0.551217 0.474903 0.008716 0.044236 0.370362 0.025949 0.001371 0.008022 0.008547 0.000839 0.000460 0.000901 0.000882 0.001248 0.001127 0.002041 0.003170 0.003173 0.002932 0.002973 0.002637 0.002308 0.002037 0.002330 0.001984 0.001403 0.000909 0.000949 0.000612 0.000578 0.000928 0.002514 0.000986 0.000787 0.006872 0.013458 0.001698 0.001833 0.015105 0.007069 0.001544 0.002948 0.009462 0.003112 0.002191 0.003857 0.005166 0.001988 0.005186 0.002768 0.001841 0.002861 0.002554 0.001251 0.001408 0.002111 0.001451 0.001204 0.001438 0.001378 0.001197 0.001141 0.000789 0.000943 0.000824 0.000619 0.000593 0.001611 0.001000 0.000585 0.001377 0.002634 0.001304 0.001172 0.005289 0.005069 0.003226 0.006913 0.014010 0.015558 0.012803 0.011281 0.008495 0.006489 0.006422 0.005819 0.003867 0.001846 0.002818 0.003315 0.001586 0.001070 0.002011 0.001390 0.000550 0.001024 0.001427 0.000902 0.000691 0.001409 0.001233 0.000662 0.000634 0.000724 0.000463 0.000339 0.000713 0.000584 0.000391 0.000750 0.001762 0.000843 0.000963 0.002099 0.001951 0.000972 0.001390 0.002019 0.001506 0.001491 0.001089 0.001254 0.001322 0.002211 0.001138 0.001178 0.001474 0.001087 0.000869 0.000938 0.001148 0.000491 0.000507 0.000578 0.000423 0.000281 0.000536 0.000677 0.000677 0.000698 0.002056 0.002657 0.003794 0.004182 0.006914 0.007092 0.010634 0.014130 0.020969 0.018866 0.028225 0.032312 0.030373 0.029624 0.033493 0.024638 0.028452 0.024016 0.029814 0.028619 0.034491 0.045280 0.054834 0.045222 0.061780 0.051460 0.048099 0.042153 0.038086 0.038651 0.038514 0.026542 0.016637 0.022189 0.013320 0.007654 0.006253 0.005860 0.004092 0.003310 0.004035 0.004209 0.004255 0.006291 0.007902 0.012237 0.016056 0.020051 0.018216 0.019821 0.023861 0.021151 0.018828 0.019660 0.018800 0.022126 0.025074 0.027127 0.035645 0.021274 0.026931 0.015343 0.013333 0.012502 0.010131 0.011575 0.011229 0.012453 0.012850 0.015598 0.015359 0.020586 0.017937 0.019493 0.012093 0.010396 0.004412 0.010556 0.008014 0.021296 0.036856 0.040387 0.024275 0.021984 0.014974 0.037426 0.020584 0.060943 0.079110 0.082864 0.055218 0.070718 0.040648 0.058126 0.029950 0.030144 0.008017 0.013397 0.015218 0.016603 0.009368 0.002072 0.007368 0.010536 0.006359 0.001600 0.006834 0.010347 0.006095 0.006504 0.010639 0.012182 0.009934 0.014905 0.012165 0.007544 0.008931 0.002130 0.004953 0.001661 0.006608 0.004442 0.023311 0.047147 0.060877 0.015738 0.032634 0.015251 0.027579 0.019787 0.002524 0.010993 0.019324 0.002536 0.003117 0.021021 0.020253 0.002407 0.017142 0.042166 0.024669 0.016817 0.006758 0.009342 0.009579 0.002632 0.006334 0.003922 0.009750 0.010179 0.018998 0.018094 0.029392
0.047567 0.049712 0.040693 0.031630 0.033588 0.010882 0.019011 0.013172 0.003521 0.001978 0.008568 0.006936 0.004054 0.005163 0.003525 0.003159 0.002061 0.001500 0.001227 0.000879 0.000743 0.000685 0.000722 0.000409 0.000581 0.000566 0.000579 0.000637 0.000831 0.001191 0.000914 0.001072 0.001892 0.001455 0.001459 0.003012 0.005921 0.003522 0.004582 0.015906 0.023786 0.007260 0.017048 0.121524 0.072202 0.039711 0.102833 0.238428 0.060220 0.015993 0.088636 0.085083 0.003069 0.002894 0.023127 0.002935 0.000806 0.001032 0.001009 0.001569 0.000585 0.000947 0.001810 0.002938 0.006346 0.008898 0.020189 0.123430 0.169307 0.123956 0.284909 0.760473 0.863140 0.560334 0.865107 0.657031 0.251157 0.024530 0.019178 0.435462 0.317527 0.005698 0.019668 0.183964 0.010974 0.000893 0.003317 0.004569 0.000580 0.000285 0.000643 0.000757 0.000993 0.001049 0.001593 0.001869 0.001427 0.001375 0.001577 0.001452 0.001317 0.001060 0.001195 0.000919 0.000718 0.000501 0.000553 0.000399 0.000453 0.000756 0.001668 0.000623 0.000487 0.002645 0.005920 0.000827 0.000841 0.013969 0.005235 0.000965 0.002207 0.014297 0.002936 0.001734 0.003692 0.009740 0.002343 0.006665 0.003193 0.001905 0.003209 0.002559 0.000994 0.001207 0.002156 0.001293 0.001079 0.001336 0.001279 0.000966 0.000900 0.000608 0.000655 0.000671 0.000551 0.000474 0.001323 0.000918 0.000455 0.000987 0.002493 0.001042 0.000807 0.003532 0.004864 0.002428 0.006191 0.013777 0.015479 0.014307 0.011412 0.009012 0.006789 0.006068 0.006065 0.003624 0.001739 0.002699 0.003262 0.001414 0.000844 0.001643 0.001195 0.000457 0.000719 0.000908 0.000679 0.000549 0.000982 0.000870 0.000493 0.000454 0.000548 0.000333 0.000275 0.000599 0.000553 0.000356 0.000683 0.001551 0.000684 0.000947 0.002147 0.002303 0.000907 0.001695 0.002672 0.002230 0.001743 0.001587 0.002071 0.001449 0.001807 0.001109 0.001199 0.000921 0.000764 0.000758 0.000792 0.000725 0.000428 0.000479 0.000470 0.000479 0.000314 0.000537 0.000636 0.000671 0.000760 0.001467 0.002039 0.002540 0.003074 0.005194 0.006215 0.008074 0.012809 0.019377 0.020366 0.026611 0.028590 0.029260 0.033718 0.033601 0.029342 0.031801 0.030630 0.032373 0.033326 0.037626 0.037084 0.046451 0.041855 0.054409 0.040848 0.032883 0.038976 0.027767 0.033345 0.034590 0.016910 0.009567 0.011996 0.006572 0.003821 0.003293 0.003109 0.002417 0.002132 0.002297 0.002500 0.003060 0.004445 0.005618 0.009180 0.013044 0.018626 0.013562 0.014736 0.022618 0.018600 0.015091 0.012918 0.011929 0.013956 0.017374 0.021290 0.031960 0.019139 0.026829 0.016758 0.014144 0.013161 0.010841 0.011977 0.010776 0.011829 0.011491 0.012881 0.010999 0.015504 0.013841 0.014657 0.007897 0.007430 0.002985 0.006939 0.005770 0.017596 0.031831 0.031711 0.020537 0.016722 0.010578 0.029580 0.014208 0.036693 0.048252 0.051278 0.045297 0.046924 0.040861 0.045884 0.025387 0.033638 0.006560 0.012353 0.012471 0.011325 0.006746 0.001449 0.005127 0.008223 0.004521 0.001305 0.007098 0.011363 0.006612 0.006320 0.013405 0.012991 0.009853 0.014312 0.011401 0.006370 0.006648 0.001646 0.003399 0.001331 0.005362 0.003729 0.016634 0.039071 0.037559 0.009671 0.022854 0.012402 0.017955 0.009747 0.001569 0.006897 0.012655 0.001488 0.001998 0.015018 0.010020 0.001718 0.014570 0.032059 0.018290 0.014966 0.005153 0.009066 0.008676 0.002104 0.005595 0.003577 0.008087 0.009734 0.018236 0.016547 0.027122
0.047787 0.053209 0.044156 0.035719 0.038562 0.013286 0.020825 0.014394 0.004071 0.002045 0.008262 0.006683 0.004046 0.005092 0.003534 0.003336 0.002427 0.001434 0.001259 0.000991 0.000799 0.000725 0.000785 0.000431 0.000531 0.000560 0.000563 0.000598 0.000715 0.000907 0.000774 0.000917 0.001515 0.001107 0.001128 0.001985 0.003885 0.001843 0.002668 0.011897 0.042001 0.006377 0.018794 0.237947 0.144669 0.048964 0.129887 0.343649 0.076654 0.010394 0.067306 0.090661 0.001898 0.001471 0.010515 0.001804 0.000471 0.000581 0.000454 0.000665 0.000407 0.000541 0.000649 0.001006 0.003556 0.005903 0.009109 0.155983 0.428419 0.148272 0.288056 0.669310 0.743098 0.865107 0.631452 0.899488 0.755201 0.103247 0.081144 0.758566 0.692255 0.013341 0.042554 0.414087 0.025696 0.001030 0.002830 0.002336 0.000309 0.000219 0.000423 0.000516 0.000712 0.001082 0.001265 0.001203 0.000840 0.000802 0.001003 0.001103 0.001076 0.000832 0.000882 0.000733 0.000556 0.000316 0.000329 0.000223 0.000273 0.000259 0.000561 0.000266 0.000191 0.000800 0.007268 0.000648 0.000376 0.013201 0.022145 0.000845 0.001965 0.048463 0.007337 0.001383 0.003666 0.014938 0.003433 0.010701 0.004441 0.002460 0.004014 0.003492 0.001250 0.001505 0.002625 0.001499 0.001195 0.001654 0.001422 0.001019 0.001040 0.000676 0.000829 0.000748 0.000649 0.000568 0.001220 0.000890 0.000443 0.000911 0.001958 0.001224 0.000909 0.003783 0.005117 0.002932 0.007127 0.014442 0.016520 0.012126 0.011795 0.009273 0.006991 0.006894 0.006713 0.003914 0.001719 0.002784 0.003186 0.001488 0.000830 0.001613 0.001212 0.000477 0.000691 0.000843 0.000690 0.000576 0.000981 0.000821 0.000491 0.000469 0.000595 0.000420 0.000344 0.000559 0.000530 0.000387 0.000722 0.001029 0.000509 0.000818 0.001597 0.001339 0.000734 0.001551 0.001890 0.001649 0.001433 0.001537 0.002181 0.001344 0.001460 0.001177 0.001368 0.001038 0.000596 0.000653 0.000583 0.000524 0.000284 0.000335 0.000296 0.000327 0.000276 0.000550 0.000584 0.000579 0.000803 0.001382 0.001801 0.002168 0.002600 0.003847 0.004841 0.006658 0.010105 0.015336 0.013628 0.019611 0.020752 0.020947 0.023389 0.026100 0.021567 0.025092 0.021861 0.023070 0.023583 0.026432 0.028095 0.040154 0.033414 0.054822 0.043711 0.034531 0.040641 0.026106 0.036473 0.038003 0.016954 0.009819 0.012828 0.006531 0.003607 0.003098 0.003032 0.002378 0.002003 0.002056 0.002211 0.002931 0.004215 0.004761 0.009471 0.012769 0.018698 0.013021 0.014277 0.019110 0.015513 0.012867 0.011103 0.010313 0.013597 0.016728 0.021539 0.031392 0.016427 0.022947 0.014582 0.012858 0.012482 0.009831 0.010992 0.009988 0.011280 0.010311 0.011902 0.009496 0.013561 0.010484 0.011324 0.005989 0.005673 0.002777 0.006159 0.005177 0.015212 0.027160 0.023616 0.016537 0.013104 0.008294 0.024589 0.012425 0.032482 0.049715 0.049564 0.034445 0.037138 0.027745 0.036150 0.017964 0.021660 0.005157 0.010268 0.011750 0.010159 0.005547 0.001556 0.005307 0.007785 0.004210 0.001269 0.006363 0.009132 0.006053 0.005672 0.010544 0.011210 0.008987 0.012217 0.009560 0.005300 0.005808 0.001465 0.003307 0.001180 0.005313 0.003350 0.017156 0.032470 0.038446 0.008988 0.021446 0.011369 0.013969 0.006782 0.001383 0.005394 0.007591 0.001137 0.001455 0.009709 0.007982 0.001369 0.007134 0.025806 0.017677 0.011928 0.004249 0.007064 0.007607 0.001865 0.004960 0.003307 0.007485 0.009563 0.017167 0.016505 0.026398
0.053458 0.064369 0.060918 0.057339 0.065567 0.026358 0.040751 0.026708 0.009289 0.003906 0.015923 0.011886 0.007375 0.010259 0.006730 0.006477 0.004576 0.002183 0.001963 0.001647 0.001023 0.000893 0.001141 0.000663 0.000639 0.000606 0.000673 0.000782 0.000964 0.001219 0.001001 0.001413 0.002376 0.001357 0.001431 0.002383 0.006728 0.003373 0.003204 0.036786 0.210441 0.029403 0.042756 0.580249 0.454049 0.124923 0.231988 0.465367 0.152895 0.011919 0.054211 0.109044 0.002746 0.000962 0.004026 0.001317 0.000368 0.000279 0.000208 0.000394 0.000307 0.000509 0.000376 0.000616 0.001315 0.002100 0.001902 0.049804 0.152686 0.088654 0.110884 0.427679 0.410060 0.657031 0.899488 0.829073 0.948005 0.515928 0.232080 0.787324 0.516646 0.005893 0.005154 0.177232 0.011485 0.000466 0.000459 0.000638 0.000229 0.000179 0.000384 0.000444 0.000650 0.001006 0.001365 0.001348 0.000747 0.000665 0.000800 0.000907 0.000959 0.000790 0.000720 0.000569 0.000443 0.000233 0.000239 0.000195 0.000155 0.000179 0.000479 0.000115 0.000098 0.000751 0.007622 0.000405 0.000322 0.019680 0.080147 0.000940 0.002180 0.130262 0.032776 0.001999 0.008003 0.044732 0.009404 0.028762 0.011231 0.005084 0.009743 0.007546 0.002455 0.002591 0.004418 0.002415 0.001681 0.002463 0.002181 0.001605 0.001550 0.001043 0.001159 0.001075 0.000930 0.000812 0.001931 0.001270 0.000614 0.001476 0.003194 0.001664 0.001488 0.007284 0.007917 0.004581 0.011328 0.019516 0.022542 0.019743 0.019580 0.015667 0.011483 0.013449 0.010424 0.005827 0.003253 0.004973 0.005147 0.002282 0.001349 0.003103 0.002117 0.000653 0.001096 0.001140 0.000817 0.000675 0.001205 0.000912 0.000571 0.000584 0.000640 0.000491 0.000453 0.000927 0.000636 0.000526 0.001334 0.001574 0.000714 0.001488 0.002437 0.001614 0.001056 0.002373 0.002613 0.002330 0.001783 0.001820 0.002552 0.001517 0.001502 0.001197 0.001275 0.001163 0.000632 0.000518 0.000499 0.000325 0.000249 0.000290 0.000240 0.000334 0.000213 0.000491 0.000676 0.000573 0.000749 0.001477 0.002275 0.002611 0.002726 0.005037 0.005558 0.007414 0.010490 0.015806 0.015569 0.021753 0.023012 0.024321 0.028175 0.031603 0.027029 0.030292 0.027078 0.029450 0.032204 0.038263 0.039513 0.061664 0.052011 0.081906 0.077393 0.060481 0.054546 0.042978 0.059812 0.061620 0.031692 0.021126 0.029658 0.013738 0.007995 0.006797 0.006686 0.004864 0.004179 0.004179 0.004523 0.006048 0.007151 0.007434 0.014357 0.021724 0.027761 0.018833 0.023585 0.031390 0.022682 0.017752 0.018561 0.017517 0.023385 0.025177 0.038093 0.050341 0.023391 0.036109 0.019233 0.016470 0.016317 0.013584 0.015251 0.015952 0.017475 0.015327 0.019162 0.015592 0.020117 0.017214 0.018211 0.011152 0.010115 0.005636 0.011034 0.010154 0.026407 0.050845 0.048228 0.030430 0.021509 0.014556 0.039323 0.022295 0.062318 0.100709 0.090422 0.063807 0.072673 0.043376 0.062313 0.026844 0.038860 0.008638 0.016092 0.017001 0.015914 0.008404 0.002502 0.010116 0.011944 0.006396 0.002021 0.010899 0.012243 0.008749 0.008920 0.016305 0.016521 0.013069 0.020074 0.016978 0.009662 0.011860 0.002810 0.007204 0.002158 0.009467 0.005698 0.025896 0.038056 0.047174 0.014765 0.031178 0.018860 0.023875 0.013255 0.002309 0.011083 0.017490 0.002004 0.002572 0.016390 0.015110 0.002304 0.011667 0.039230 0.030784 0.018951 0.007372 0.011453 0.012391 0.003182 0.008851 0.006365 0.013827 0.017380 0.027275 0.026295 0.036628
0.051585 0.061113 0.055556 0.062316 0.072806 0.039765 0.034030 0.023154 0.014198 0.005234 0.012934 0.012159 0.010768 0.013107 0.007472 0.008396 0.007188 0.002522 0.002065 0.002434 0.001381 0.000848 0.001049 0.000865 0.000735 0.000687 0.001012 0.001212 0.001124 0.001418 0.001367 0.001533 0.002327 0.001264 0.001348 0.001856 0.005501 0.006666 0.002500 0.021002 0.304005 0.123752 0.047263 0.622927 0.840912 0.367785 0.385722 0.831758 0.750345 0.039035 0.107923 0.528714 0.020977 0.000501 0.002710 0.001701 0.000160 0.000159 0.000120 0.000221 0.000204 0.000421 0.000274 0.000224 0.000618 0.000771 0.000490 0.020551 0.270414 0.078798 0.161232 0.418080 0.301724 0.251157 0.755201 0.948005 0.949171 0.936101 0.798385 0.978174 0.884872 0.066993 0.009453 0.011607 0.005740 0.000211 0.000069 0.000039 0.000081 0.000070 0.000173 0.000254 0.000387 0.000615 0.000746 0.000819 0.000591 0.000482 0.000575 0.000589 0.000620 0.000557 0.000569 0.000402 0.000305 0.000159 0.000173 0.000136 0.000083 0.000075 0.000142 0.000085 0.000031 0.000102 0.012667 0.001393 0.000065 0.007321 0.199707 0.001303 0.000417 0.066712 0.031635 0.000401 0.000684 0.006902 0.004800 0.023923 0.012236 0.008232 0.016450 0.016166 0.003726 0.005370 0.008485 0.004350 0.003535 0.005167 0.004029 0.002476 0.003217 0.002032 0.001895 0.002048 0.001696 0.001273 0.002532 0.001968 0.000820 0.001891 0.003448 0.002203 0.001962 0.007302 0.008347 0.005309 0.011861 0.016537 0.015794 0.012521 0.012085 0.008643 0.007665 0.010040 0.006814 0.004336 0.003449 0.005518 0.004241 0.002679 0.001956 0.003516 0.001904 0.000843 0.001607 0.001341 0.001204 0.001186 0.001838 0.001136 0.001001 0.000899 0.000740 0.000702 0.000764 0.001032 0.000752 0.000771 0.001779 0.001698 0.000845 0.001638 0.002715 0.001650 0.001018 0.002688 0.002557 0.001545 0.001275 0.001477 0.002306 0.009731 0.002895 0.000875 0.005979 0.042866 0.000622 0.000285 0.005518 0.002059 0.000161 0.000144 0.000257 0.000205 0.000231 0.000443 0.000644 0.000592 0.000644 0.001187 0.001575 0.001676 0.001894 0.003007 0.003246 0.004081 0.005336 0.007140 0.007103 0.010517 0.011920 0.011794 0.014591 0.016827 0.014167 0.014360 0.012984 0.013540 0.014497 0.016892 0.018323 0.029966 0.031861 0.060877 0.058036 0.057314 0.049067 0.040239 0.057766 0.067677 0.033990 0.019785 0.031872 0.018410 0.008681 0.008279 0.009461 0.006951 0.005134 0.004342 0.005073 0.008317 0.009073 0.008042 0.017151 0.022965 0.021748 0.014892 0.017272 0.019805 0.014854 0.013463 0.014867 0.011428 0.018622 0.016456 0.028535 0.037029 0.013214 0.019755 0.011196 0.009925 0.010170 0.008002 0.009103 0.008938 0.009643 0.008639 0.010562 0.008365 0.012145 0.009636 0.011582 0.007389 0.006313 0.005134 0.008217 0.010481 0.017110 0.028899 0.026292 0.021385 0.013412 0.011293 0.025413 0.017871 0.031315 0.038544 0.039267 0.033200 0.029756 0.019153 0.026260 0.012492 0.015525 0.005384 0.009326 0.011387 0.010017 0.005241 0.002295 0.006622 0.006964 0.004380 0.001726 0.006341 0.006617 0.005235 0.005482 0.008522 0.008440 0.007813 0.011208 0.009502 0.006784 0.008366 0.002536 0.005563 0.002070 0.008545 0.005194 0.020096 0.021902 0.024811 0.010318 0.020389 0.013896 0.015227 0.008021 0.002012 0.007352 0.011081 0.001903 0.002338 0.010148 0.009708 0.002182 0.007541 0.022205 0.022736 0.016225 0.006925 0.007763 0.009503 0.003314 0.009401 0.006908 0.015545 0.019905 0.024119 0.018928 0.030639
0.041046 0.044862 0.043359 0.063140 0.075241 0.070342 0.042807 0.022216 0.031188 0.012792 0.012197 0.011388 0.013361 0.012752 0.010093 0.010303 0.007225 0.002920 0.002948 0.004248 0.002527 0.001406 0.001889 0.002072 0.001393 0.001267 0.002028 0.002171 0.001973 0.002463 0.002577 0.002783 0.002926 0.002151 0.002596 0.002836 0.007130 0.018260 0.003401 0.014101 0.272305 0.166454 0.023067 0.280926 0.748588 0.222028 0.096653 0.352037 0.469550 0.008962 0.006076 0.095902 0.008696 0.000200 0.000252 0.000548 0.000203 0.000060 0.000035 0.000137 0.000099 0.000451 0.000153 0.000134 0.000491 0.000195 0.000137 0.001856 0.037842 0.009030 0.026396 0.098706 0.053717 0.024530 0.103247 0.515928 0.936101 0.902174 0.951391 0.861441 0.832751 0.840812 0.019888 0.002765 0.002640 0.001457 0.000373 0.000012 0.000017 0.000081 0.000127 0.000238 0.000456 0.000493 0.000544 0.000725 0.000525 0.000444 0.000481 0.000476 0.000488 0.000485 0.000598 0.000437 0.000345 0.000119 0.000118 0.000042 0.000030 0.000026 0.000331 0.002188 0.000059 0.000562 0.426540 0.190998 0.001910 0.133066 0.958498 0.153253 0.005543 0.317315 0.336952 0.002310 0.001020 0.011520 0.027396 0.031208 0.029510 0.049467 0.033502 0.030100 0.012389 0.017218 0.021595 0.013015 0.011102 0.015289 0.015462 0.008051 0.007869 0.005567 0.004837 0.004112 0.003589 0.003235 0.004481 0.004113 0.002686 0.003777 0.005072 0.005779 0.004620 0.008306 0.012044 0.010682 0.011411 0.013873 0.015452 0.011541 0.010169 0.008699 0.007560 0.012760 0.006902 0.005022 0.006268 0.008254 0.004681 0.004035 0.003932 0.004263 0.002479 0.001668 0.003152 0.001949 0.001751 0.001902 0.002758 0.001816 0.001849 0.001938 0.001220 0.001263 0.001433 0.001797 0.001058 0.001265 0.002654 0.002734 0.001657 0.002185 0.002407 0.002168 0.001524 0.001752 0.001518 0.001458 0.003903 0.000790 0.001823 0.078467 0.039091 0.000909 0.025307 0.456682 0.007672 0.000623 0.064160 0.060029 0.000287 0.000130 0.002388 0.000296 0.000250 0.000424 0.000642 0.000940 0.000827 0.001323 0.001691 0.002078 0.002001 0.003117 0.003267 0.004343 0.005537 0.007138 0.007381 0.011021 0.014364 0.013005 0.015809 0.018641 0.015992 0.015071 0.014928 0.015108 0.016518 0.019971 0.023542 0.048609 0.062702 0.124742 0.120133 0.209369 0.094518 0.106690 0.078276 0.091617 0.071158 0.036784 0.040650 0.038957 0.024401 0.019776 0.024793 0.023684 0.016974 0.013432 0.015714 0.028319 0.025058 0.018390 0.028507 0.037223 0.031123 0.025454 0.023149 0.019686 0.016939 0.013185 0.019817 0.010305 0.025933 0.013616 0.031529 0.032006 0.009123 0.013695 0.007328 0.006921 0.007620 0.006099 0.007611 0.007922 0.008465 0.007164 0.007729 0.006359 0.009192 0.008119 0.010393 0.008727 0.006249 0.009245 0.007594 0.014543 0.012113 0.019866 0.016912 0.019839 0.012865 0.018108 0.028065 0.030223 0.027609 0.031880 0.027062 0.021072 0.017687 0.014061 0.023126 0.010194 0.013241 0.006722 0.008608 0.011469 0.008970 0.005946 0.004417 0.007058 0.006124 0.005532 0.002960 0.005710 0.005854 0.006341 0.007122 0.007921 0.008255 0.008573 0.011762 0.009963 0.009363 0.010182 0.004979 0.007542 0.003694 0.008847 0.005901 0.012988 0.011813 0.013805 0.009662 0.014470 0.015082 0.011899 0.007785 0.003767 0.008795 0.010562 0.004453 0.004017 0.008785 0.012935 0.004438 0.007742 0.019636 0.025969 0.016052 0.009230 0.007899 0.011070 0.005851 0.013070 0.016421 0.027982 0.029090 0.028089 0.023048 0.032787
0.026554 0.024434 0.020888 0.035318 0.043965 0.072760 0.039423 0.011210 0.026811 0.018663 0.011964 0.008618 0.014100 0.011937 0.010668 0.014673 0.010591 0.003592 0.004587 0.009806 0.005812 0.002421 0.003892 0.004976 0.003332 0.002315 0.003009 0.003836 0.004550 0.003550 0.003392 0.005030 0.005063 0.003356 0.004382 0.005734 0.006394 0.020541 0.005881 0.012081 0.197054 0.253877 0.024345 0.234629 0.826301 0.435708 0.184900 0.710043 0.913685 0.086463 0.118834 0.843981 0.338389 0.001929 0.008984 0.057370 0.000363 0.000028 0.000031 0.000109 0.000075 0.000331 0.000082 0.000108 0.007675 0.001030 0.000171 0.012895 0.179001 0.007985 0.018167 0.082627 0.062857 0.019178 0.081144 0.232080 0.798385 0.951391 0.949384 0.952942 0.851121 0.943641 0.941258 0.008203 0.001138 0.000567 0.001180 0.000023 0.000005 0.000018 0.000121 0.000218 0.000586 0.000634 0.000549 0.000691 0.000550 0.000512 0.000555 0.000450 0.000452 0.000385 0.000524 0.000445 0.000461 0.000073 0.000054 0.000079 0.000030 0.000017 0.000192 0.013787 0.000036 0.000027 0.039235 0.105337 0.000132 0.002254 0.397695 0.024426 0.000194 0.011719 0.079717 0.000406 0.000153 0.001222 0.006919 0.019920 0.026939 0.060763 0.021937 0.037177 0.026711 0.023877 0.026465 0.033986 0.018015 0.021787 0.032241 0.018976 0.009458 0.009046 0.009750 0.004285 0.003566 0.006014 0.005343 0.003292 0.003989 0.006817 0.003912 0.005922 0.006548 0.007770 0.007276 0.010131 0.008625 0.007657 0.008211 0.006190 0.004801 0.004629 0.003406 0.008424 0.003609 0.003081 0.004917 0.005261 0.002582 0.002408 0.004265 0.002990 0.001225 0.001386 0.003961 0.001882 0.001436 0.002116 0.005443 0.001967 0.001738 0.004139 0.002384 0.001655 0.001966 0.003420 0.001542 0.001560 0.003194 0.002552 0.001419 0.001904 0.001654 0.001449 0.001387 0.001099 0.001073 0.000856 0.002134 0.000387 0.001576 0.142253 0.026754 0.001828 0.164514 0.741244 0.010285 0.005842 0.625868 0.213762 0.000556 0.001731 0.061333 0.000448 0.000103 0.000388 0.000503 0.000699 0.000667 0.001727 0.001710 0.001723 0.001780 0.002804 0.002427 0.002790 0.003128 0.003676 0.003275 0.004541 0.005364 0.005381 0.005336 0.005824 0.004606 0.004338 0.003984 0.004051 0.004239 0.005096 0.005129 0.009969 0.014136 0.026879 0.014756 0.059778 0.017022 0.040884 0.031787 0.050475 0.062321 0.036876 0.031188 0.054060 0.041919 0.038094 0.048891 0.061340 0.042824 0.029543 0.033997 0.049473 0.036329 0.026768 0.031949 0.034136 0.020444 0.021672 0.019238 0.010326 0.008564 0.006728 0.012297 0.004102 0.013182 0.005496 0.019037 0.017167 0.004200 0.007999 0.004174 0.003736 0.004073 0.003042 0.003974 0.003680 0.004043 0.003493 0.003803 0.003127 0.004542 0.003957 0.005384 0.005159 0.002896 0.006316 0.003295 0.011157 0.004695 0.008018 0.006528 0.007795 0.004143 0.008605 0.010221 0.015655 0.009011 0.010775 0.008626 0.006964 0.005497 0.004644 0.007361 0.003543 0.004788 0.003308 0.003451 0.006902 0.004190 0.002697 0.003978 0.004365 0.002901 0.003081 0.002946 0.003546 0.003308 0.004067 0.004183 0.003935 0.003749 0.003664 0.004932 0.003431 0.003723 0.004138 0.002828 0.003874 0.002570 0.004173 0.002853 0.004909 0.004046 0.004060 0.003486 0.004817 0.006126 0.004243 0.003568 0.002823 0.004837 0.003860 0.003038 0.003170 0.003445 0.006470 0.003231 0.003529 0.006665 0.012273 0.007122 0.006241 0.003847 0.005663 0.005082 0.008869 0.013909 0.019714 0.018606 0.012974 0.010277 0.017640
0.034518 0.036261 0.019196 0.025373 0.026889 0.028054 0.019000 0.006892 0.008855 0.006988 0.008732 0.005263 0.007710 0.008113 0.005488 0.006298 0.005555 0.002078 0.001818 0.002709 0.002151 0.001055 0.001385 0.001231 0.001263 0.000935 0.000991 0.001324 0.001445 0.001376 0.001260 0.001582 0.002532 0.001314 0.001684 0.002750 0.002382 0.002047 0.001869 0.004818 0.023966 0.023204 0.007199 0.110070 0.429928 0.117463 0.113547 0.559677 0.603858 0.014651 0.058746 0.800598 0.034687 0.000366 0.012443 0.036172 0.000081 0.000032 0.000034 0.000105 0.000051 0.000330 0.000082 0.000198 0.047944 0.056927 0.004126 0.285748 0.975973 0.469295 0.446335 0.765656 0.551217 0.435462 0.758566 0.787324 0.978174 0.861441 0.952942 0.943692 0.962612 0.909289 0.956224 0.948131 0.009649 0.001412 0.001085 0.000555 0.000058 0.000014 0.000043 0.000260 0.000567 0.000826 0.000924 0.000867 0.000651 0.000591 0.000652 0.000438 0.000345 0.000234 0.000316 0.000220 0.000128 0.000021 0.000026 0.000009 0.000008 0.000018 0.000082 0.000195 0.000004 0.000015 0.003636 0.000243 0.000009 0.000302 0.011650 0.000036 0.000037 0.000577 0.000581 0.000090 0.000080 0.000191 0.000319 0.003135 0.001890 0.001741 0.003430 0.006212 0.002082 0.002489 0.004007 0.003751 0.002638 0.004496 0.005025 0.002861 0.002412 0.001995 0.002029 0.001303 0.001058 0.001549 0.001959 0.001297 0.000988 0.002353 0.001785 0.001745 0.001776 0.004125 0.003220 0.002869 0.003639 0.004389 0.004452 0.003914 0.003104 0.002800 0.001827 0.003945 0.001935 0.001647 0.001864 0.002475 0.001761 0.001262 0.001164 0.001723 0.000608 0.000412 0.000776 0.000826 0.000605 0.000569 0.001514 0.000968 0.000678 0.000771 0.000716 0.000581 0.000482 0.000737 0.000558 0.000491 0.000910 0.000923 0.000473 0.000566 0.000632 0.000503 0.000532 0.000512 0.000520 0.000427 0.000413 0.000251 0.000304 0.000772 0.000209 0.000168 0.000776 0.008321 0.000096 0.000088 0.014628 0.002383 0.000056 0.000040 0.001452 0.000079 0.000090 0.000141 0.000214 0.000406 0.000449 0.001348 0.002100 0.002183 0.002295 0.004290 0.003640 0.004223 0.005059 0.006569 0.006606 0.009077 0.010114 0.009675 0.010353 0.010921 0.008753 0.008000 0.007738 0.006707 0.007249 0.008492 0.007118 0.013311 0.015865 0.029903 0.013904 0.027370 0.013440 0.021229 0.021794 0.032644 0.030846 0.019623 0.018763 0.020441 0.014296 0.015256 0.017903 0.016230 0.015417 0.012859 0.014913 0.023078 0.020670 0.017906 0.024148 0.025125 0.016514 0.013326 0.013880 0.009628 0.007133 0.005681 0.009756 0.004514 0.010832 0.005820 0.017696 0.021549 0.004612 0.010146 0.005496 0.004410 0.004783 0.003928 0.005177 0.004916 0.004738 0.004042 0.004169 0.003074 0.004321 0.003847 0.004976 0.003912 0.002463 0.003346 0.002324 0.005718 0.003690 0.006783 0.006470 0.006135 0.003175 0.004975 0.006907 0.008793 0.008859 0.014606 0.011878 0.008905 0.006601 0.005427 0.007383 0.002826 0.004009 0.002114 0.002982 0.005697 0.003547 0.001853 0.001800 0.003279 0.002575 0.001835 0.001601 0.002913 0.002987 0.003153 0.003001 0.003464 0.003296 0.002920 0.004510 0.003343 0.002656 0.002639 0.001487 0.002276 0.001389 0.002754 0.001662 0.004159 0.004134 0.003698 0.002429 0.004512 0.004246 0.004028 0.002652 0.001631 0.003587 0.003387 0.001434 0.001485 0.002860 0.004148 0.001548 0.002513 0.006356 0.010529 0.006525 0.004422 0.003539 0.003173 0.002360 0.003873 0.004261 0.006978 0.008519 0.007095 0.006437 0.012993
0.036553 0.043451 0.032095 0.032136 0.032371 0.025759 0.017812 0.007287 0.007035 0.003612 0.006816 0.003470 0.004420 0.004349 0.004600 0.004059 0.002964 0.001641 0.001628 0.001432 0.001019 0.000722 0.001120 0.000906 0.000919 0.000806 0.001012 0.001027 0.001055 0.001618 0.001482 0.001295 0.002231 0.001754 0.001712 0.002384 0.003717 0.001747 0.001419 0.005072 0.015518 0.002826 0.001866 0.021895 0.068302 0.005650 0.005629 0.022214 0.028143 0.000385 0.000311 0.007768 0.000293 0.000108 0.000039 0.000103 0.000073 0.000018 0.000015 0.000025 0.000021 0.000026 0.000038 0.000031 0.000352 0.002344 0.000162 0.002950 0.404961 0.113721 0.125182 0.327629 0.474903 0.317527 0.692255 0.516646 0.884872 0.832751 0.851121 0.962612 0.878293 0.958296 0.900294 0.944241 0.961975 0.006991 0.000931 0.000881 0.000873 0.000127 0.000044 0.000130 0.000454 0.000801 0.000954 0.001083 0.000658 0.000642 0.000808 0.000524 0.000325 0.000277 0.000501 0.000181 0.000090 0.000049 0.000062 0.000046 0.000007 0.000086 0.024388 0.007091 0.000126 0.013738 0.946368 0.065974 0.000853 0.341910 0.915444 0.003130 0.000570 0.076453 0.007737 0.000052 0.000066 0.000239 0.000413 0.002964 0.001556 0.001880 0.004057 0.005013 0.002131 0.003890 0.005690 0.004004 0.003632 0.006591 0.004976 0.002820 0.003296 0.002194 0.001934 0.001799 0.001504 0.001460 0.002747 0.002246 0.001068 0.001788 0.002923 0.002351 0.001315 0.003934 0.004731 0.002733 0.002876 0.005793 0.007612 0.005285 0.004363 0.003724 0.003105 0.007007 0.003859 0.002580 0.002657 0.003768 0.003202 0.002538 0.001746 0.003077 0.001468 0.000782 0.000945 0.001015 0.001015 0.000738 0.001055 0.001041 0.000904 0.000663 0.000466 0.000570 0.000423 0.000364 0.000341 0.000351 0.000510 0.000433 0.000318 0.000363 0.000300 0.000293 0.000323 0.000343 0.000391 0.000376 0.000399 0.000346 0.000324 0.000469 0.000316 0.000143 0.000294 0.017889 0.000374 0.000114 0.004509 0.018043 0.000128 0.000095 0.003169 0.000792 0.000246 0.000228 0.000314 0.000791 0.000687 0.001574 0.002990 0.003815 0.004096 0.006748 0.007082 0.009766 0.011115 0.015083 0.015039 0.021539 0.028410 0.025423 0.028759 0.033291 0.026818 0.022581 0.020407 0.017780 0.020329 0.025084 0.027706 0.068996 0.082571 0.174609 0.186584 0.274373 0.088668 0.082748 0.051957 0.047866 0.033274 0.018225 0.021080 0.017409 0.009702 0.008985 0.012081 0.009475 0.006962 0.007337 0.009441 0.012045 0.011384 0.011975 0.017827 0.022746 0.019080 0.014776 0.014202 0.012666 0.011338 0.007136 0.011606 0.006997 0.015681 0.010148 0.021410 0.027437 0.005995 0.010723 0.006299 0.005403 0.006391 0.005937 0.008189 0.008147 0.007849 0.006115 0.006398 0.004541 0.006516 0.005264 0.006489 0.003790 0.002598 0.002558 0.002098 0.003606 0.003745 0.006630 0.008543 0.007606 0.005359 0.006289 0.012332 0.013009 0.012972 0.024582 0.021850 0.014414 0.011579 0.007665 0.011421 0.004456 0.006336 0.002654 0.004498 0.005745 0.004478 0.002683 0.001633 0.003199 0.003180 0.002643 0.001279 0.002742 0.003171 0.003369 0.002874 0.003760 0.004472 0.004822 0.008005 0.008065 0.004266 0.005192 0.001909 0.003828 0.001460 0.003726 0.001898 0.005266 0.006122 0.006889 0.003171 0.007513 0.005089 0.006699 0.005016 0.001622 0.004713 0.008543 0.001791 0.001364 0.004521 0.006114 0.001429 0.002380 0.010380 0.012224 0.006418 0.003195 0.003293 0.003823 0.002206 0.004354 0.004293 0.009957 0.010540 0.013709 0.013632 0.021895
0.012845 0.009580 0.007996 0.014444 0.015664 0.057582 0.027531 0.004286 0.019571 0.014767 0.006985 0.002638 0.006080 0.003269 0.005322 0.006802 0.004531 0.001674 0.003522 0.007709 0.003223 0.001728 0.004633 0.005405 0.002427 0.001807 0.002993 0.002532 0.002664 0.003144 0.003227 0.003593 0.003595 0.004091 0.005176 0.005263 0.002912 0.005528 0.002641 0.003609 0.014572 0.013586 0.001098 0.004597 0.076575 0.007076 0.003508 0.012781 0.116090 0.000746 0.000298 0.063997 0.010601 0.000060 0.000087 0.005200 0.000148 0.000022 0.000012 0.000038 0.000020 0.000087 0.000030 0.000057 0.001838 0.000741 0.000056 0.000585 0.039232 0.000500 0.000680 0.002791 0.008716 0.005698 0.013341 0.005893 0.066993 0.840812 0.943641 0.909289 0.958296 0.905135 0.981069 0.907764 0.958809 0.969219 0.014225 0.001238 0.001085 0.001811 0.000221 0.000124 0.000296 0.000515 0.000455 0.000575 0.000368 0.000406 0.000571 0.000436 0.000305 0.000207 0.000285 0.000046 0.000028 0.000007 0.000171 0.005966 0.000735 0.000537 0.277172 0.993076 0.024219 0.005232 0.997966 0.988155 0.000822 0.066604 0.906609 0.039316 0.000157 0.001631 0.010845 0.000072 0.000034 0.000122 0.001299 0.002884 0.004373 0.039583 0.010039 0.009666 0.020447 0.030344 0.011995 0.028753 0.023484 0.019773 0.026369 0.022550 0.008398 0.009534 0.011511 0.004813 0.003269 0.009095 0.004567 0.003309 0.005280 0.005784 0.002035 0.005309 0.005713 0.003201 0.003796 0.006283 0.002469 0.002197 0.003230 0.001965 0.001685 0.002544 0.001448 0.006553 0.002330 0.002421 0.006925 0.006484 0.002502 0.003103 0.009059 0.004669 0.001200 0.002639 0.007303 0.002120 0.001615 0.002276 0.003971 0.001822 0.001797 0.003413 0.001379 0.001439 0.001673 0.001695 0.000900 0.001064 0.001031 0.000732 0.000804 0.000649 0.000274 0.000450 0.001063 0.000315 0.000373 0.000356 0.000314 0.000093 0.000103 0.004563 0.002850 0.000202 0.007369 0.699846 0.025282 0.001668 0.727448 0.939575 0.003316 0.010400 0.689424 0.100038 0.000531 0.004808 0.030190 0.000765 0.000403 0.001035 0.001833 0.002680 0.002185 0.003532 0.002876 0.003422 0.003413 0.004112 0.003779 0.005604 0.008569 0.008193 0.007836 0.009064 0.006911 0.005138 0.005123 0.004307 0.005263 0.006460 0.006513 0.023882 0.027281 0.067947 0.038551 0.255375 0.028372 0.101095 0.025972 0.027788 0.058660 0.029014 0.014268 0.050885 0.044056 0.033128 0.047382 0.074503 0.045883 0.030508 0.050008 0.053139 0.034127 0.024624 0.024745 0.025501 0.013012 0.015597 0.011684 0.005051 0.005080 0.003832 0.009818 0.002303 0.010580 0.002516 0.012194 0.009851 0.001523 0.003581 0.001624 0.001513 0.001634 0.001420 0.002178 0.002011 0.001904 0.001520 0.001541 0.001274 0.001825 0.001850 0.003278 0.004256 0.001938 0.006069 0.001248 0.006103 0.001239 0.002031 0.002097 0.002927 0.001613 0.006333 0.005828 0.017948 0.003998 0.007442 0.004335 0.002804 0.002282 0.002020 0.004088 0.001456 0.002088 0.002022 0.001707 0.003594 0.002044 0.001579 0.003385 0.001955 0.001567 0.002199 0.002714 0.001660 0.001740 0.002895 0.002724 0.001837 0.002008 0.002072 0.003312 0.002553 0.003146 0.003881 0.003894 0.004774 0.003058 0.002426 0.001839 0.002003 0.001475 0.001341 0.001865 0.002481 0.003119 0.002039 0.002433 0.003482 0.003052 0.002478 0.003833 0.002651 0.001722 0.005441 0.003663 0.001626 0.003261 0.008768 0.003687 0.004325 0.002055 0.003240 0.005973 0.007193 0.012957 0.018110 0.012606 0.006638 0.006756 0.013931
0.010821 0.006445 0.004765 0.008922 0.009895 0.036816 0.018974 0.002791 0.010090 0.013260 0.007476 0.002149 0.004456 0.002727 0.004189 0.005924 0.004198 0.001601 0.002871 0.006800 0.003430 0.001740 0.003795 0.005036 0.002899 0.002170 0.002627 0.002383 0.002727 0.002724 0.002588 0.003956 0.004123 0.003070 0.004825 0.006318 0.002852 0.003441 0.005037 0.004430 0.003900 0.012128 0.001671 0.004363 0.049608 0.011817 0.008422 0.051456 0.318733 0.004252 0.005712 0.753090 0.192716 0.000486 0.022309 0.528909 0.003780 0.000047 0.000261 0.004465 0.000187 0.029592 0.000456 0.000550 0.640120 0.370922 0.003441 0.168247 0.967922 0.063191 0.019216 0.065157 0.044236 0.019668 0.042554 0.005154 0.009453 0.019888 0.941258 0.956224 0.900294 0.981069 0.880269 0.973233 0.909240 0.968041 0.969699 0.016972 0.003511 0.003429 0.002344 0.000930 0.000841 0.000789 0.000936 0.000984 0.000700 0.000865 0.000994 0.000650 0.000537 0.000322 0.000314 0.000061 0.000094 0.000014 0.000152 0.045214 0.001394 0.000064 0.054635 0.791394 0.000186 0.000084 0.091897 0.006509 0.000005 0.000041 0.001354 0.000037 0.000015 0.000012 0.000070 0.000079 0.000038 0.000113 0.000469 0.001420 0.001888 0.006074 0.002271 0.005918 0.007585 0.005594 0.004311 0.012895 0.006892 0.007712 0.018074 0.014752 0.004768 0.007108 0.010441 0.003130 0.002372 0.008318 0.005772 0.002343 0.004744 0.009828 0.001852 0.002908 0.005508 0.003617 0.002170 0.003572 0.002516 0.001932 0.001901 0.001353 0.001260 0.001736 0.000969 0.003528 0.001640 0.001802 0.004392 0.003494 0.001624 0.001393 0.002897 0.002383 0.000626 0.000991 0.003480 0.001574 0.001011 0.001264 0.004913 0.001867 0.001215 0.003097 0.002170 0.001465 0.001020 0.001670 0.000897 0.000736 0.000852 0.000677 0.000745 0.000519 0.000274 0.000404 0.000979 0.000259 0.000265 0.000361 0.000376 0.000115 0.000185 0.000509 0.000128 0.000102 0.001766 0.066796 0.000406 0.000679 0.531439 0.285669 0.001224 0.017968 0.800532 0.018868 0.000260 0.023644 0.065857 0.000295 0.000188 0.001073 0.001727 0.002585 0.002422 0.004719 0.003694 0.004015 0.003694 0.003851 0.003245 0.004328 0.004890 0.004794 0.004262 0.004163 0.003316 0.002876 0.002844 0.002747 0.002976 0.003607 0.002935 0.006605 0.007758 0.014322 0.005146 0.026521 0.005037 0.018959 0.008463 0.016523 0.031244 0.026269 0.010936 0.038362 0.045773 0.046679 0.041096 0.072696 0.066660 0.042078 0.041263 0.055490 0.039501 0.027217 0.023258 0.021536 0.010442 0.012299 0.009489 0.004118 0.003764 0.002860 0.007617 0.001874 0.006800 0.002032 0.010418 0.008698 0.001376 0.003146 0.001505 0.001424 0.001503 0.001303 0.002025 0.001714 0.001629 0.001321 0.001404 0.001172 0.001532 0.001560 0.002464 0.003060 0.001333 0.003732 0.001120 0.005972 0.001150 0.001855 0.001576 0.002053 0.001006 0.003327 0.002655 0.006879 0.002377 0.004058 0.002972 0.001975 0.001762 0.001601 0.002640 0.001134 0.001519 0.001509 0.001406 0.003410 0.001744 0.001089 0.002503 0.001851 0.001283 0.001430 0.002185 0.001657 0.001467 0.002424 0.002243 0.001727 0.001698 0.001655 0.002237 0.001488 0.001535 0.001621 0.001800 0.002075 0.001792 0.001643 0.001332 0.001447 0.001134 0.001041 0.001124 0.001763 0.002439 0.001746 0.001738 0.002375 0.002703 0.001788 0.002659 0.002628 0.001596 0.003565 0.003027 0.001494 0.002188 0.006159 0.003198 0.004031 0.001865 0.002109 0.003937 0.004115 0.006766 0.007886 0.006268 0.003319 0.003229 0.007493
0.033267 0.033969 0.022199 0.023584 0.024338 0.026235 0.018963 0.005978 0.006500 0.005676 0.008774 0.003891 0.004899 0.003897 0.004754 0.003931 0.002879 0.001616 0.001547 0.001512 0.001170 0.000854 0.001079 0.000903 0.001050 0.000951 0.000826 0.000888 0.000934 0.001199 0.001215 0.001156 0.001959 0.001499 0.001505 0.002431 0.002929 0.002202 0.002417 0.003708 0.002282 0.001502 0.001778 0.002837 0.004773 0.002406 0.003761 0.004887 0.008330 0.000445 0.000695 0.038738 0.000986 0.000076 0.000613 0.008635 0.000107 0.000053 0.000064 0.000128 0.000051 0.014688 0.001766 0.000339 0.209890 0.915452 0.024716 0.051985 0.984487 0.869587 0.225943 0.294943 0.370362 0.183964 0.414087 0.177232 0.011607 0.002765 0.008203 0.948131 0.944241 0.907764 0.973233 0.826254 0.969756 0.884272 0.939960 0.935961 0.026434 0.005541 0.007276 0.005243 0.003143 0.001658 0.002522 0.002264 0.001588 0.001894 0.002200 0.001042 0.000603 0.000365 0.000292 0.000046 0.000058 0.000056 0.000132 0.000767 0.000020 0.000027 0.024967 0.008588 0.000016 0.000873 0.395260 0.000374 0.000005 0.001133 0.003470 0.000007 0.000010 0.000030 0.000026 0.000073 0.000097 0.000183 0.000284 0.000943 0.000571 0.000578 0.000960 0.001949 0.001036 0.001121 0.001882 0.001859 0.001377 0.002673 0.002805 0.001995 0.001615 0.001715 0.002041 0.001481 0.001250 0.001737 0.002548 0.001438 0.001072 0.002580 0.001954 0.001568 0.001466 0.003791 0.003119 0.002318 0.002919 0.004830 0.004980 0.003432 0.003121 0.003188 0.001979 0.004430 0.002653 0.002291 0.002218 0.002685 0.002648 0.001673 0.001258 0.002127 0.001065 0.000643 0.000899 0.000962 0.000757 0.000592 0.001133 0.001117 0.000592 0.000569 0.000518 0.000537 0.000325 0.000386 0.000358 0.000285 0.000375 0.000407 0.000335 0.000291 0.000287 0.000238 0.000280 0.000222 0.000227 0.000220 0.000269 0.000132 0.000169 0.000117 0.000124 0.000118 0.000088 0.000369 0.000129 0.000155 0.002190 0.004539 0.000161 0.000139 0.014411 0.001019 0.000152 0.000729 0.003216 0.000436 0.000653 0.001519 0.003207 0.007567 0.008992 0.020584 0.017697 0.021064 0.017914 0.020446 0.016489 0.022610 0.025620 0.022454 0.021353 0.022687 0.018378 0.016121 0.015365 0.015794 0.018139 0.022384 0.021697 0.049838 0.049930 0.090704 0.039062 0.078087 0.021994 0.034727 0.022467 0.028191 0.020986 0.014332 0.011932 0.013763 0.009935 0.010067 0.009591 0.010007 0.010537 0.009719 0.010617 0.015008 0.016544 0.014326 0.016090 0.019890 0.015597 0.014452 0.013999 0.008265 0.007957 0.006470 0.012042 0.006379 0.014075 0.008330 0.023084 0.030550 0.005972 0.012120 0.005806 0.005518 0.006227 0.005740 0.008818 0.007174 0.006491 0.005168 0.005509 0.004534 0.006182 0.005064 0.006732 0.005036 0.003024 0.003317 0.002269 0.004299 0.003038 0.005492 0.005793 0.004915 0.002932 0.004422 0.006743 0.010742 0.011122 0.024872 0.020861 0.011712 0.011007 0.007286 0.012075 0.004514 0.005529 0.002850 0.004187 0.006540 0.004335 0.002247 0.001819 0.003226 0.002536 0.001873 0.001496 0.002692 0.002589 0.003215 0.002757 0.003376 0.004355 0.004096 0.006113 0.004684 0.003017 0.003051 0.001641 0.003359 0.001757 0.003900 0.002148 0.003984 0.004937 0.005427 0.002599 0.006759 0.006130 0.008161 0.004863 0.002120 0.005548 0.005940 0.002001 0.002055 0.004215 0.005617 0.001664 0.002844 0.006314 0.008557 0.005968 0.003401 0.003180 0.002710 0.001994 0.003192 0.003372 0.005912 0.006088 0.006439 0.006052 0.012139
0.028893 0.026677 0.025036 0.025857 0.038747 0.041859 0.031567 0.011417 0.010746 0.009513 0.015998 0.006788 0.007433 0.005831 0.005823 0.004965 0.004210 0.002363 0.002697 0.003016 0.001959 0.001615 0.002843 0.001955 0.001591 0.001776 0.001897 0.001669 0.001347 0.002285 0.002785 0.001714 0.002969 0.003852 0.002560 0.002742 0.004177 0.003603 0.002484 0.004364 0.003737 0.001717 0.001865 0.001768 0.001344 0.001246 0.002386 0.000700 0.001077 0.000394 0.000245 0.000564 0.000318 0.000084 0.000047 0.000108 0.000140 0.000051 0.000049 0.000049 0.000024 0.000585 0.000032 0.000025 0.000686 0.013413 0.000071 0.000194 0.027661 0.016018 0.005722 0.008508 0.025949 0.010974 0.025696 0.011485 0.005740 0.002640 0.001138 0.009649 0.961975 0.958809 0.909240 0.969756 0.812088 0.958964 0.880874 0.924783 0.898250 0.039039 0.010288 0.008660 0.004744 0.001973 0.001325 0.001912 0.001835 0.001954 0.002514 0.001229 0.000734 0.000675 0.000775 0.000554 0.000157 0.000196 0.024943 0.149901 0.003057 0.014710 0.991223 0.867399 0.013594 0.738892 0.997587 0.129161 0.000821 0.203556 0.134508 0.000189 0.000021 0.000202 0.000052 0.000174 0.000235 0.000296 0.000508 0.001290 0.000781 0.001281 0.002148 0.002662 0.002108 0.003472 0.004182 0.003720 0.003975 0.006652 0.005521 0.004332 0.004292 0.003931 0.004562 0.004468 0.003427 0.003684 0.006721 0.004611 0.002477 0.004257 0.005767 0.004820 0.002888 0.006148 0.009453 0.005834 0.006074 0.009109 0.010119 0.006621 0.006111 0.006808 0.005566 0.011384 0.009861 0.007211 0.007162 0.009859 0.009976 0.007059 0.005499 0.007790 0.004020 0.002576 0.003291 0.002804 0.002603 0.002119 0.002902 0.002468 0.001872 0.001662 0.000949 0.001259 0.000844 0.000711 0.000624 0.000639 0.000578 0.000549 0.000566 0.000529 0.000552 0.000494 0.000446 0.000381 0.000385 0.000302 0.000440 0.000278 0.000273 0.000216 0.000267 0.000222 0.000114 0.002198 0.000627 0.000340 0.009855 0.170022 0.001987 0.001381 0.197192 0.092717 0.001324 0.006929 0.081537 0.007248 0.003203 0.005097 0.007022 0.011973 0.013601 0.024234 0.024294 0.027666 0.023792 0.028907 0.022584 0.029627 0.035931 0.032087 0.031733 0.032511 0.026073 0.023507 0.021762 0.021398 0.025160 0.033467 0.034514 0.085616 0.104758 0.206615 0.149459 0.324170 0.096060 0.146036 0.068209 0.060585 0.050074 0.029897 0.026468 0.036277 0.021564 0.021342 0.027125 0.028671 0.022929 0.022317 0.034399 0.034141 0.028695 0.026279 0.033618 0.035673 0.022626 0.021020 0.019840 0.012289 0.014077 0.011513 0.018503 0.008324 0.022084 0.010118 0.024114 0.027356 0.006201 0.012062 0.005722 0.005483 0.005848 0.005141 0.006881 0.006383 0.006156 0.005181 0.005303 0.004271 0.006582 0.005379 0.008357 0.005723 0.003782 0.003543 0.002813 0.004404 0.003560 0.005768 0.006837 0.006483 0.004416 0.006068 0.009965 0.015627 0.010930 0.025513 0.019986 0.011577 0.012309 0.007843 0.013891 0.005588 0.006383 0.002932 0.004046 0.006101 0.004132 0.002789 0.001911 0.002926 0.002929 0.002864 0.001714 0.002875 0.003129 0.003768 0.003315 0.003713 0.004729 0.005164 0.006930 0.007352 0.005833 0.007140 0.003026 0.007369 0.002429 0.004824 0.003115 0.005033 0.005843 0.005936 0.003350 0.007473 0.006332 0.008123 0.006298 0.002618 0.005793 0.007501 0.002997 0.002499 0.006296 0.009846 0.002587 0.003597 0.011483 0.013419 0.007442 0.004257 0.004389 0.006109 0.003704 0.006535 0.005981 0.011801 0.011120 0.009949 0.008552 0.015374
0.012284 0.009056 0.008983 0.012520 0.017357 0.044103 0.022651 0.004990 0.010866 0.012484 0.008572 0.003475 0.006336 0.004683 0.005255 0.005519 0.004257 0.002159 0.003732 0.005575 0.002743 0.002579 0.005023 0.003524 0.002274 0.002461 0.003192 0.001859 0.001555 0.002299 0.002531 0.001821 0.002284 0.003075 0.002555 0.002396 0.002058 0.002862 0.002357 0.002589 0.002318 0.002165 0.001322 0.001036 0.001049 0.000868 0.000986 0.000499 0.001593 0.000147 0.000107 0.003525 0.002136 0.000072 0.000102 0.013989 0.000641 0.000078 0.000112 0.000362 0.000084 0.031779 0.000147 0.000039 0.026706 0.036456 0.000050 0.000522 0.064418 0.000642 0.000273 0.000569 0.001371 0.000893 0.001030 0.000466 0.000211 0.001457 0.000567 0.001412 0.006991 0.969219 0.968041 0.884272 0.958964 0.811993 0.964534 0.865163 0.910776 0.829615 0.059381 0.043692 0.020309 0.008589 0.002038 0.001193 0.001082 0.001231 0.001577 0.001024 0.000694 0.000349 0.001404 0.018340 0.009288 0.001394 0.498769 0.984616 0.508983 0.127442 0.996908 0.996558 0.013936 0.109131 0.810467 0.033399 0.000045 0.000670 0.001426 0.000032 0.000010 0.000013 0.000092 0.000113 0.000087 0.000141 0.000554 0.000643 0.000711 0.001741 0.001152 0.001690 0.002683 0.002961 0.002376 0.004858 0.005391 0.005181 0.007758 0.008071 0.004722 0.005226 0.009570 0.005456 0.003266 0.006823 0.007333 0.003550 0.003549 0.007211 0.003150 0.004568 0.004820 0.003704 0.004885 0.005077 0.003949 0.003635 0.004215 0.003072 0.002878 0.004207 0.002373 0.006720 0.004527 0.005383 0.008047 0.007431 0.005077 0.004007 0.005253 0.006217 0.001850 0.001856 0.004984 0.003683 0.002024 0.002052 0.004591 0.002702 0.001653 0.002338 0.001762 0.001433 0.000887 0.001031 0.000834 0.000708 0.000577 0.000704 0.000897 0.000576 0.000437 0.000515 0.000635 0.000263 0.000263 0.000256 0.000351 0.000175 0.000207 0.000246 0.000134 0.000118 0.000094 0.002486 0.000244 0.000230 0.058397 0.235310 0.005552 0.010687 0.835866 0.330518 0.003998 0.104593 0.712456 0.032373 0.003283 0.013282 0.014206 0.007921 0.005279 0.011757 0.009427 0.010820 0.008864 0.011278 0.009479 0.013017 0.014827 0.014198 0.012070 0.011816 0.008826 0.007463 0.007032 0.006408 0.007026 0.008593 0.007532 0.017702 0.020438 0.050821 0.018526 0.100604 0.016421 0.059693 0.020954 0.028988 0.034591 0.023621 0.016258 0.044360 0.040333 0.037543 0.041049 0.057536 0.055540 0.041912 0.049255 0.051799 0.038535 0.027544 0.025948 0.022463 0.011906 0.013201 0.010855 0.005613 0.005868 0.004869 0.008692 0.002688 0.008490 0.003228 0.010780 0.010530 0.002109 0.004780 0.002247 0.002133 0.002208 0.001832 0.002312 0.002281 0.002260 0.001924 0.002007 0.001676 0.002346 0.002288 0.003747 0.004007 0.001974 0.003195 0.001497 0.004112 0.001766 0.002619 0.002349 0.002809 0.001589 0.003377 0.003467 0.007931 0.003592 0.006202 0.005132 0.003247 0.003089 0.002315 0.004285 0.001840 0.002261 0.001542 0.001829 0.003297 0.002086 0.001470 0.002203 0.002102 0.001830 0.002222 0.002180 0.002177 0.002119 0.002833 0.002858 0.002359 0.002567 0.002575 0.003233 0.002668 0.002996 0.003531 0.002642 0.003810 0.001850 0.002407 0.001819 0.002217 0.001932 0.001742 0.001655 0.002842 0.003282 0.002934 0.002749 0.002688 0.003536 0.003114 0.003542 0.002944 0.002895 0.005737 0.003046 0.002436 0.004913 0.008887 0.005065 0.003631 0.003041 0.003948 0.004706 0.006272 0.006386 0.009787 0.007542 0.004650 0.004370 0.009132
0.019859 0.017249 0.014866 0.023152 0.026665 0.061574 0.032862 0.006798 0.016146 0.019107 0.014002 0.004280 0.008085 0.005931 0.007647 0.007581 0.005355 0.002840 0.004693 0.006169 0.003115 0.002619 0.003788 0.002579 0.002422 0.002367 0.002315 0.001700 0.001906 0.002379 0.002052 0.002062 0.002791 0.002558 0.002625 0.003581 0.002270 0.002635 0.003394 0.003583 0.002768 0.003195 0.002049 0.001798 0.001913 0.001652 0.001629 0.000974 0.001948 0.000268 0.000292 0.019969 0.005908 0.000108 0.002570 0.149556 0.004211 0.000209 0.003124 0.018700 0.009488 0.960607 0.172353 0.002758 0.953622 0.984088 0.009858 0.029677 0.867447 0.092529 0.004929 0.005712 0.008022 0.003317 0.002830 0.000459 0.000069 0.000373 0.001180 0.001085 0.000931 0.014225 0.969699 0.939960 0.880874 0.964534 0.816704 0.950640 0.845287 0.878911 0.701407 0.108331 0.103138 0.032808 0.014287 0.005281 0.002675 0.003355 0.004154 0.002777 0.001872 0.001011 0.001154 0.017706 0.006763 0.000201 0.012001 0.790672 0.002365 0.000207 0.251819 0.097846 0.000069 0.000282 0.005155 0.000118 0.000009 0.000017 0.000011 0.000040 0.000020 0.000039 0.000113 0.000149 0.000138 0.000226 0.000558 0.000765 0.000980 0.001435 0.001151 0.002498 0.002475 0.001787 0.002122 0.004978 0.002911 0.004250 0.007610 0.006549 0.003712 0.005245 0.008794 0.004347 0.003611 0.007497 0.008589 0.003721 0.004779 0.011361 0.004177 0.004594 0.005751 0.006944 0.005459 0.005699 0.005834 0.006191 0.005459 0.004234 0.004007 0.004949 0.002462 0.005921 0.003613 0.004859 0.005248 0.004238 0.003309 0.002489 0.002940 0.003870 0.001415 0.001335 0.002969 0.003591 0.001784 0.001500 0.004609 0.003587 0.001432 0.002054 0.002596 0.001733 0.000755 0.001001 0.001169 0.000687 0.000609 0.000926 0.001095 0.000571 0.000449 0.000525 0.000694 0.000292 0.000271 0.000377 0.000452 0.000236 0.000308 0.000500 0.000354 0.000301 0.000297 0.000434 0.000141 0.000215 0.005916 0.014938 0.000623 0.001880 0.432766 0.052768 0.001131 0.076866 0.550280 0.012897 0.002349 0.035737 0.040450 0.015653 0.011258 0.026911 0.020504 0.021077 0.016089 0.017574 0.014151 0.019241 0.019488 0.018068 0.014753 0.015308 0.011318 0.010095 0.009309 0.009693 0.009537 0.010747 0.009474 0.020849 0.020548 0.038336 0.015411 0.057142 0.013566 0.043001 0.023807 0.030691 0.051931 0.041739 0.019676 0.048896 0.055597 0.055630 0.040379 0.052226 0.074626 0.052857 0.042090 0.060630 0.058262 0.043608 0.032396 0.034111 0.018653 0.027922 0.023253 0.009398 0.010749 0.007639 0.021965 0.005783 0.023105 0.007102 0.029585 0.021734 0.003698 0.008171 0.003564 0.003277 0.003261 0.002936 0.003864 0.003738 0.003415 0.002851 0.003116 0.002728 0.003817 0.003828 0.006940 0.008871 0.003501 0.005821 0.002347 0.008320 0.003305 0.006098 0.004773 0.005077 0.002879 0.006517 0.006559 0.015112 0.008436 0.014535 0.010185 0.005690 0.006758 0.004576 0.009756 0.003326 0.003903 0.002712 0.002986 0.005763 0.003335 0.002240 0.003503 0.003950 0.002773 0.002986 0.002935 0.003318 0.002805 0.003881 0.003894 0.003413 0.003653 0.003423 0.004668 0.003326 0.003716 0.004097 0.002894 0.004010 0.002051 0.003068 0.002106 0.003256 0.003273 0.003396 0.002942 0.005752 0.006559 0.005738 0.004598 0.004016 0.007275 0.004329 0.004176 0.004596 0.004865 0.007549 0.003768 0.004279 0.006759 0.012914 0.007710 0.005480 0.004141 0.004295 0.004869 0.006120 0.005866 0.008312 0.007518 0.005744 0.005848 0.010731
0.035718 0.046635 0.036445 0.029108 0.032137 0.024403 0.020765 0.009344 0.005853 0.005544 0.012846 0.006068 0.008086 0.007696 0.007753 0.005248 0.003328 0.002089 0.002282 0.001757 0.001194 0.001244 0.001340 0.000820 0.000928 0.001062 0.001000 0.000998 0.001067 0.001334 0.001156 0.000926 0.001444 0.001078 0.000993 0.001277 0.001838 0.001647 0.001687 0.002146 0.002304 0.001919 0.002122 0.003073 0.002277 0.002707 0.002914 0.002254 0.001332 0.000923 0.000927 0.000271 0.000434 0.000209 0.000162 0.000217 0.000509 0.000412 0.000359 0.000168 0.000226 0.152119 0.024502 0.000202 0.012560 0.800578 0.007015 0.000922 0.091250 0.105384 0.004619 0.002870 0.008547 0.004569 0.002336 0.000638 0.000039 0.000012 0.000023 0.000555 0.000881 0.001238 0.016972 0.935961 0.924783 0.865163 0.950640 0.806521 0.950963 0.827636 0.782177 0.606764 0.133427 0.095173 0.045185 0.022763 0.008147 0.006177 0.007758 0.004322 0.003144 0.003267 0.002972 0.009974 0.001146 0.000477 0.022234 0.080811 0.000254 0.001727 0.632653 0.006694 0.000038 0.005835 0.021357 0.000029 0.000013 0.000318 0.000031 0.000059 0.000090 0.000153 0.000159 0.000260 0.000335 0.000406 0.000399 0.000951 0.000622 0.000566 0.000925 0.001336 0.000821 0.000935 0.001700 0.001619 0.001318 0.002545 0.002650 0.002203 0.002104 0.001952 0.002641 0.002654 0.002388 0.002536 0.005771 0.003217 0.002033 0.004861 0.006144 0.003421 0.002642 0.010169 0.008486 0.004089 0.007871 0.013653 0.015288 0.010938 0.010422 0.008751 0.005792 0.009283 0.009347 0.006984 0.003917 0.005212 0.006996 0.003633 0.002077 0.004410 0.002564 0.001136 0.001567 0.001994 0.001313 0.001076 0.001755 0.001719 0.000788 0.000640 0.000741 0.000622 0.000348 0.000409 0.000489 0.000348 0.000409 0.000555 0.000450 0.000399 0.000452 0.000349 0.000277 0.000319 0.000352 0.000302 0.000310 0.000367 0.000378 0.000294 0.000343 0.000341 0.000266 0.000218 0.000409 0.000457 0.000255 0.001837 0.000727 0.000470 0.008501 0.007818 0.001170 0.003284 0.022837 0.005907 0.003620 0.012489 0.023765 0.025932 0.028867 0.050947 0.045883 0.059609 0.048073 0.050235 0.038392 0.050371 0.047838 0.043752 0.036515 0.041750 0.031169 0.032009 0.027453 0.031051 0.031596 0.036106 0.037367 0.066820 0.060845 0.106886 0.054957 0.082530 0.034338 0.041019 0.036150 0.035428 0.022364 0.016233 0.018487 0.017220 0.011188 0.011379 0.011613 0.008874 0.009493 0.007919 0.008358 0.011208 0.013671 0.012657 0.016065 0.019866 0.016343 0.016610 0.015788 0.013218 0.014925 0.012929 0.020212 0.012914 0.024567 0.018202 0.033016 0.037018 0.010400 0.016243 0.009279 0.008591 0.008323 0.007688 0.009648 0.009164 0.008273 0.007299 0.007722 0.007369 0.008792 0.007140 0.009442 0.006207 0.004310 0.002997 0.003910 0.005487 0.008461 0.016340 0.015476 0.009950 0.006074 0.005981 0.009422 0.010671 0.017088 0.034738 0.032803 0.017683 0.030322 0.014209 0.027840 0.009738 0.009175 0.003366 0.005746 0.007415 0.006353 0.003602 0.001972 0.004506 0.004114 0.003256 0.001764 0.004397 0.004173 0.003975 0.004282 0.005136 0.007119 0.006348 0.008168 0.006338 0.004674 0.005539 0.001857 0.004852 0.001591 0.005210 0.002703 0.008119 0.012086 0.018308 0.006363 0.016159 0.011774 0.014551 0.007868 0.002429 0.007059 0.006986 0.001999 0.002462 0.008490 0.008308 0.002034 0.006277 0.014493 0.013712 0.009858 0.003853 0.005755 0.006000 0.002706 0.005065 0.003464 0.006766 0.006674 0.009446 0.008709 0.017075
0.024219 0.024908 0.025452 0.031126 0.045132 0.048347 0.041436 0.015020 0.011309 0.012253 0.023526 0.012699 0.015452 0.014773 0.013896 0.009266 0.007477 0.004371 0.004523 0.003949 0.002064 0.002413 0.003403 0.001620 0.001585 0.002196 0.002326 0.001877 0.001844 0.002566 0.002340 0.001625 0.002644 0.002824 0.002051 0.002038 0.003715 0.004754 0.002852 0.003476 0.004695 0.003766 0.003179 0.004355 0.004111 0.003566 0.003699 0.002571 0.002303 0.001198 0.000949 0.000421 0.000893 0.000241 0.000240 0.000199 0.001034 0.000515 0.000353 0.000241 0.000090 0.009702 0.000508 0.000115 0.000728 0.006366 0.000135 0.000130 0.000766 0.000255 0.000417 0.000590 0.000839 0.000580 0.000309 0.000229 0.000081 0.000017 0.000005 0.000058 0.000873 0.001085 0.003511 0.026434 0.898250 0.910776 0.845287 0.950963 0.796136 0.954367 0.820035 0.692338 0.498143 0.105413 0.046113 0.021004 0.011710 0.014695 0.020069 0.025581 0.020137 0.008020 0.076140 0.467734 0.103995 0.063083 0.940556 0.949378 0.076655 0.635441 0.996305 0.235142 0.002785 0.215910 0.149370 0.000462 0.000043 0.000890 0.000051 0.000101 0.000130 0.000202 0.000261 0.000343 0.000471 0.000651 0.000821 0.001439 0.001027 0.001153 0.001943 0.002253 0.001590 0.002021 0.003793 0.002938 0.002571 0.005267 0.005749 0.004636 0.004198 0.003672 0.006337 0.006149 0.004391 0.004731 0.014067 0.007173 0.003270 0.010837 0.015445 0.007105 0.005240 0.017750 0.018342 0.008386 0.013033 0.020228 0.025095 0.019066 0.016727 0.017962 0.012534 0.021181 0.020685 0.018760 0.010695 0.016335 0.020068 0.010662 0.007394 0.018798 0.007107 0.002601 0.005626 0.006886 0.002978 0.002313 0.004582 0.003967 0.001480 0.001499 0.001658 0.001455 0.000706 0.000916 0.000935 0.000636 0.000727 0.000921 0.000769 0.000666 0.000677 0.000812 0.000499 0.000428 0.000646 0.000599 0.000544 0.000651 0.000681 0.000602 0.000648 0.000721 0.000534 0.000350 0.000634 0.000682 0.000856 0.026535 0.003724 0.002422 0.140479 0.266951 0.018772 0.071317 0.566065 0.242443 0.061542 0.096611 0.155159 0.073428 0.030964 0.050767 0.037727 0.046262 0.042784 0.049607 0.043863 0.052293 0.056944 0.054250 0.046826 0.047515 0.037174 0.033972 0.032069 0.033978 0.038676 0.050246 0.043252 0.088111 0.090299 0.147843 0.083209 0.173515 0.070906 0.096861 0.070986 0.073859 0.059037 0.035265 0.033218 0.042723 0.027543 0.021904 0.022052 0.020119 0.018655 0.017552 0.019454 0.020588 0.024230 0.027126 0.032960 0.038580 0.032614 0.029955 0.029507 0.023808 0.021832 0.017985 0.027238 0.014663 0.027747 0.018219 0.035837 0.036800 0.009123 0.015916 0.008077 0.007199 0.007889 0.006677 0.008164 0.008510 0.007905 0.006732 0.007286 0.006513 0.008719 0.008078 0.011675 0.007935 0.005946 0.003630 0.004743 0.005406 0.007827 0.012826 0.013651 0.009731 0.006385 0.007303 0.010633 0.011351 0.013828 0.024148 0.019288 0.014052 0.017499 0.013602 0.022581 0.010103 0.012810 0.004195 0.006405 0.008502 0.006513 0.004405 0.002271 0.004817 0.004760 0.004248 0.002117 0.005142 0.005452 0.006364 0.005988 0.006829 0.008362 0.008203 0.010504 0.009375 0.007341 0.008851 0.002618 0.006798 0.001995 0.006186 0.002845 0.007750 0.011126 0.010534 0.005345 0.013778 0.011133 0.012032 0.007534 0.002778 0.007593 0.009456 0.002453 0.003005 0.007985 0.011082 0.002518 0.007469 0.018214 0.018573 0.011634 0.005481 0.009777 0.011512 0.004691 0.008867 0.006259 0.012117 0.011267 0.014108 0.012203 0.021910
0.027379 0.028891 0.027453 0.043095 0.052046 0.074589 0.071561 0.019609 0.022635 0.034648 0.038005 0.011828 0.019943 0.019396 0.024160 0.017578 0.013042 0.007731 0.011672 0.008433 0.003989 0.005354 0.007449 0.002816 0.002794 0.004302 0.003855 0.002286 0.002893 0.004230 0.002623 0.002414 0.003529 0.003434 0.002669 0.002924 0.003400 0.003386 0.003296 0.003768 0.004936 0.004994 0.003317 0.004102 0.005264 0.004035 0.003431 0.003080 0.003280 0.002099 0.001688 0.001542 0.002937 0.000771 0.000838 0.016393 0.009147 0.001929 0.006269 0.016788 0.015601 0.820234 0.030610 0.000492 0.084172 0.114893 0.000194 0.000175 0.002165 0.000166 0.000249 0.000373 0.000460 0.000285 0.000219 0.000179 0.000070 0.000081 0.000018 0.000014 0.000127 0.001811 0.003429 0.005541 0.039039 0.829615 0.878911 0.827636 0.954367 0.788261 0.962946 0.830804 0.681388 0.523776 0.063961 0.049736 0.026124 0.044033 0.062265 0.115268 0.134311 0.023083 0.115729 0.836294 0.478010 0.034191 0.708360 0.985038 0.042617 0.044768 0.602466 0.099323 0.000806 0.004963 0.006692 0.000175 0.000056 0.000119 0.000142 0.000279 0.000186 0.000186 0.000328 0.000416 0.000422 0.000548 0.000825 0.001191 0.001218 0.001485 0.002089 0.002548 0.002341 0.002083 0.003462 0.005509 0.003102 0.005316 0.008137 0.008578 0.004958 0.004685 0.011144 0.006219 0.003744 0.008057 0.022579 0.008191 0.004796 0.024230 0.016988 0.008335 0.010429 0.031483 0.023231 0.013328 0.020807 0.026569 0.028739 0.017749 0.015168 0.017455 0.009177 0.018148 0.011225 0.015178 0.010033 0.011088 0.012149 0.006305 0.005474 0.014469 0.006498 0.002175 0.007234 0.014122 0.003510 0.002382 0.012914 0.012477 0.001975 0.002733 0.004536 0.002309 0.000902 0.001471 0.001585 0.000873 0.000936 0.001204 0.001252 0.000864 0.000651 0.000984 0.000671 0.000491 0.000548 0.000694 0.000643 0.000612 0.000680 0.000744 0.000706 0.000776 0.000818 0.000662 0.000657 0.000808 0.001518 0.008541 0.002082 0.004272 0.261847 0.249864 0.016748 0.199339 0.870427 0.326351 0.066448 0.330782 0.440036 0.131930 0.034243 0.071733 0.036623 0.037127 0.032486 0.039944 0.031718 0.039580 0.042036 0.041320 0.031952 0.034942 0.024825 0.024735 0.022318 0.025154 0.028763 0.036607 0.034606 0.075150 0.072521 0.100348 0.057649 0.128323 0.043638 0.090730 0.067655 0.071316 0.097127 0.073757 0.039407 0.070319 0.078092 0.062259 0.040484 0.048261 0.064285 0.046710 0.037231 0.044279 0.058083 0.054741 0.050308 0.056965 0.047564 0.051539 0.052889 0.031469 0.025248 0.020585 0.039117 0.014543 0.033361 0.016404 0.045892 0.034282 0.007582 0.015352 0.007852 0.006798 0.007168 0.006483 0.007639 0.007692 0.007053 0.006194 0.006695 0.006320 0.009236 0.009669 0.016030 0.012536 0.008729 0.005218 0.005477 0.007721 0.007971 0.013524 0.013984 0.011008 0.007400 0.010090 0.011480 0.014709 0.011877 0.020226 0.014811 0.010884 0.013932 0.010252 0.019986 0.008918 0.011930 0.004822 0.007454 0.011427 0.008038 0.005242 0.003647 0.006359 0.006350 0.005950 0.003135 0.005817 0.006261 0.007907 0.007148 0.006648 0.008120 0.007868 0.010096 0.008015 0.008104 0.009275 0.003201 0.006690 0.001945 0.005137 0.002498 0.006218 0.007840 0.008409 0.005257 0.013081 0.011401 0.011997 0.009725 0.004871 0.013530 0.010393 0.004109 0.005752 0.010300 0.013185 0.003669 0.007969 0.018439 0.021150 0.014104 0.007510 0.011014 0.010923 0.006570 0.010534 0.008064 0.015681 0.011315 0.014702 0.015793 0.024552
0.050832 0.066621 0.052916 0.065909 0.066091 0.058048 0.064133 0.030188 0.017395 0.021817 0.049925 0.019374 0.022261 0.025548 0.023671 0.018577 0.010632 0.006245 0.008591 0.004956 0.002633 0.003486 0.003770 0.001572 0.002094 0.002386 0.001978 0.001810 0.002142 0.002694 0.001943 0.001744 0.002670 0.001855 0.001656 0.001756 0.002414 0.001967 0.002228 0.002572 0.002930 0.002808 0.002565 0.003175 0.003366 0.003279 0.002776 0.002822 0.003039 0.002635 0.002377 0.001404 0.001794 0.001189 0.001140 0.003395 0.003392 0.001935 0.006076 0.017866 0.055242 0.891366 0.601479 0.004328 0.105799 0.722025 0.012959 0.000932 0.008910 0.005504 0.000585 0.000640 0.000901 0.000643 0.000423 0.000384 0.000173 0.000127 0.000121 0.000043 0.000044 0.000221 0.002344 0.007276 0.010288 0.059381 0.701407 0.782177 0.820035 0.962946 0.778358 0.968499 0.829158 0.666792 0.466319 0.067820 0.062819 0.048282 0.039615 0.044465 0.034158 0.007508 0.020222 0.138335 0.014187 0.001132 0.026710 0.072780 0.000852 0.001086 0.019179 0.001375 0.000218 0.000367 0.000275 0.000153 0.000106 0.000246 0.000177 0.000301 0.000301 0.000311 0.000359 0.000543 0.000596 0.000687 0.000621 0.001070 0.000924 0.000841 0.001408 0.001631 0.001265 0.001346 0.002329 0.002697 0.002139 0.003834 0.004175 0.004345 0.003346 0.002789 0.004671 0.003703 0.002928 0.003843 0.012066 0.006427 0.003173 0.012651 0.020255 0.006865 0.008099 0.038411 0.029882 0.012360 0.024799 0.035122 0.034169 0.020018 0.017781 0.016735 0.011541 0.015488 0.012879 0.012805 0.006023 0.007806 0.010766 0.005776 0.003972 0.009474 0.005239 0.001652 0.003531 0.006365 0.002646 0.001764 0.005290 0.007097 0.001580 0.001544 0.002726 0.001582 0.000724 0.000985 0.000985 0.000634 0.000833 0.000925 0.000686 0.000616 0.000610 0.000620 0.000441 0.000432 0.000529 0.000601 0.000522 0.000548 0.000686 0.000649 0.000750 0.000890 0.000846 0.000869 0.001094 0.001372 0.001338 0.002227 0.002503 0.002197 0.010185 0.017600 0.005167 0.028197 0.260926 0.073093 0.031563 0.180565 0.318289 0.141280 0.070566 0.136433 0.078718 0.075550 0.063288 0.071036 0.056703 0.066429 0.069324 0.064609 0.051027 0.056902 0.039886 0.037786 0.031883 0.037171 0.040433 0.051859 0.058853 0.092034 0.084218 0.117270 0.088909 0.111237 0.062283 0.078390 0.076330 0.069815 0.064420 0.051774 0.043406 0.041153 0.036376 0.031755 0.020947 0.018411 0.023834 0.020250 0.016119 0.021985 0.032598 0.033819 0.037166 0.049276 0.051023 0.050253 0.055202 0.041519 0.039108 0.031909 0.053002 0.031109 0.053454 0.035874 0.066032 0.059341 0.016307 0.027793 0.014564 0.012216 0.011981 0.010610 0.011669 0.011858 0.010837 0.009843 0.011264 0.010980 0.015164 0.014496 0.021262 0.014043 0.011432 0.005863 0.009482 0.009992 0.017725 0.033828 0.040248 0.020404 0.014124 0.014121 0.020129 0.019935 0.028030 0.047252 0.037722 0.024918 0.035862 0.023095 0.044789 0.020078 0.023572 0.007966 0.012526 0.015253 0.013859 0.009296 0.003429 0.009440 0.008964 0.007205 0.002894 0.007418 0.007859 0.008064 0.007786 0.008876 0.010567 0.010745 0.014169 0.012710 0.011197 0.012377 0.002970 0.007368 0.002059 0.007006 0.003466 0.012087 0.016832 0.024116 0.011360 0.031344 0.020874 0.027930 0.020309 0.005276 0.018083 0.017095 0.003627 0.005864 0.018410 0.017529 0.003424 0.013339 0.027704 0.024565 0.020690 0.008891 0.016593 0.014485 0.005532 0.010678 0.007998 0.014826 0.013559 0.018524 0.017432 0.028956
0.047226 0.058198 0.051715 0.047029 0.042432 0.029063 0.038444 0.019538 0.008639 0.011200 0.023381 0.011484 0.014511 0.019901 0.019005 0.014274 0.007799 0.004075 0.005805 0.003271 0.001942 0.002718 0.002739 0.001138 0.001425 0.001965 0.001586 0.001372 0.001591 0.001722 0.001341 0.001284 0.001897 0.001365 0.001170 0.001172 0.001578 0.001240 0.001307 0.001458 0.001801 0.001689 0.001602 0.002059 0.002188 0.002434 0.002136 0.002747 0.002405 0.003093 0.002586 0.002033 0.003702 0.002462 0.002070 0.001224 0.004593 0.002757 0.002364 0.002153 0.002642 0.068087 0.028758 0.000496 0.001702 0.036887 0.001096 0.000449 0.000631 0.001239 0.000832 0.000775 0.000882 0.000757 0.000516 0.000444 0.000254 0.000238 0.000218 0.000260 0.000130 0.000124 0.000930 0.005243 0.008660 0.043692 0.108331 0.606764 0.692338 0.830804 0.968499 0.700295 0.964905 0.820990 0.623462 0.390669 0.097276 0.134857 0.084620 0.097250 0.068919 0.014727 0.114173 0.336770 0.022333 0.009778 0.227443 0.178630 0.001174 0.006683 0.076017 0.000492 0.000116 0.000715 0.000225 0.000109 0.000181 0.000406 0.000237 0.000333 0.000492 0.000404 0.000362 0.000636 0.000663 0.000720 0.000615 0.001009 0.000926 0.000828 0.001194 0.001360 0.001004 0.001082 0.001905 0.002130 0.001768 0.003233 0.003746 0.004157 0.003466 0.003005 0.005085 0.004043 0.003141 0.003566 0.013742 0.006551 0.002909 0.012292 0.022626 0.007097 0.007119 0.043745 0.034754 0.012295 0.023101 0.044604 0.048067 0.027773 0.024657 0.020834 0.012963 0.015834 0.015539 0.016530 0.006562 0.009043 0.016057 0.007657 0.004369 0.010111 0.006758 0.001642 0.002930 0.004920 0.002075 0.001560 0.003095 0.003745 0.001221 0.001364 0.002024 0.001191 0.000656 0.000808 0.000821 0.000584 0.000775 0.000826 0.000599 0.000560 0.000578 0.000502 0.000351 0.000389 0.000473 0.000438 0.000383 0.000512 0.000618 0.000558 0.000726 0.000851 0.000734 0.000819 0.001263 0.001023 0.001002 0.001617 0.002116 0.001814 0.002422 0.009917 0.004966 0.010233 0.073840 0.053185 0.020534 0.070891 0.162556 0.114583 0.050877 0.096316 0.061793 0.075309 0.057747 0.062290 0.047494 0.060104 0.064020 0.060547 0.045470 0.051576 0.036807 0.036081 0.029525 0.036475 0.037317 0.046379 0.056430 0.086257 0.069320 0.103500 0.086410 0.098345 0.061397 0.061731 0.070767 0.065730 0.045771 0.030577 0.040767 0.028341 0.016765 0.014989 0.013086 0.010042 0.009153 0.009755 0.008649 0.011615 0.018493 0.019442 0.021054 0.029524 0.034172 0.031662 0.034245 0.031851 0.028425 0.023570 0.033843 0.026566 0.041313 0.032953 0.048134 0.046143 0.015430 0.021655 0.012502 0.011307 0.010777 0.008655 0.010201 0.010152 0.009960 0.009117 0.010824 0.010722 0.013059 0.011552 0.014884 0.009600 0.008484 0.004307 0.009351 0.007243 0.017371 0.030896 0.036820 0.018310 0.012203 0.012481 0.018855 0.015033 0.023568 0.042202 0.036368 0.020421 0.032618 0.017156 0.035550 0.018555 0.018935 0.006856 0.011406 0.014666 0.015269 0.007288 0.002579 0.008086 0.008003 0.005923 0.002227 0.007037 0.007012 0.005806 0.007027 0.007452 0.009686 0.009134 0.011928 0.010436 0.009123 0.010996 0.002568 0.006661 0.001804 0.005712 0.003088 0.011499 0.017116 0.026511 0.011193 0.029917 0.020592 0.027833 0.017581 0.003485 0.010957 0.010378 0.002366 0.003321 0.013370 0.013890 0.002465 0.008751 0.025584 0.020000 0.016212 0.006764 0.012003 0.011722 0.004306 0.008812 0.006381 0.012931 0.013220 0.017420 0.016028 0.026674
0.055494 0.066638 0.054277 0.070019 0.056365 0.059009 0.078973 0.032894 0.020685 0.028808 0.055235 0.023439 0.030111 0.041398 0.039391 0.039447 0.022849 0.009020 0.015623 0.008275 0.003555 0.005086 0.005997 0.002021 0.002274 0.002676 0.002603 0.001811 0.002240 0.002641 0.001878 0.001647 0.002585 0.002071 0.001743 0.001653 0.001965 0.001996 0.002091 0.001956 0.002312 0.002450 0.001938 0.002400 0.003290 0.003363 0.002970 0.003161 0.003912 0.003409 0.002540 0.003222 0.005073 0.002598 0.002408 0.002922 0.008843 0.004678 0.004768 0.006775 0.004974 0.103603 0.016078 0.001332 0.004934 0.021972 0.002876 0.001398 0.002025 0.002937 0.001497 0.001525 0.001248 0.000993 0.000712 0.000650 0.000387 0.000456 0.000586 0.000567 0.000454 0.000296 0.000841 0.003143 0.004744 0.020309 0.103138 0.133427 0.498143 0.681388 0.829158 0.964905 0.615289 0.963685 0.809168 0.617958 0.356950 0.276128 0.374338 0.523466 0.507297 0.083040 0.547012 0.942070 0.371141 0.077298 0.724484 0.797922 0.008569 0.026693 0.163399 0.003635 0.000141 0.000575 0.000301 0.000246 0.000299 0.000574 0.000363 0.000506 0.000520 0.000495 0.000578 0.000780 0.000795 0.000863 0.000935 0.001327 0.001301 0.001208 0.001479 0.001742 0.001574 0.001485 0.002489 0.003348 0.002460 0.004614 0.005250 0.007916 0.005164 0.004558 0.009819 0.006622 0.004322 0.006637 0.026967 0.010707 0.005079 0.033506 0.047731 0.014684 0.015125 0.079568 0.069010 0.027052 0.042353 0.070671 0.077232 0.033271 0.031066 0.036501 0.020159 0.030172 0.023972 0.029576 0.012328 0.015126 0.023980 0.010150 0.007241 0.018502 0.009358 0.002543 0.007112 0.014920 0.004725 0.002753 0.008082 0.009505 0.002184 0.002474 0.003644 0.002073 0.000896 0.001134 0.000969 0.000742 0.000952 0.000993 0.000835 0.000682 0.000656 0.000786 0.000572 0.000421 0.000558 0.000655 0.000551 0.000507 0.000778 0.000870 0.000906 0.001081 0.000970 0.001298 0.001579 0.001398 0.001730 0.002675 0.002232 0.001743 0.010604 0.049397 0.006875 0.037605 0.420073 0.240218 0.057147 0.301087 0.568017 0.357691 0.094329 0.189295 0.087691 0.074132 0.054995 0.066588 0.048598 0.062968 0.075966 0.067951 0.051122 0.057254 0.037525 0.034939 0.030405 0.035094 0.037593 0.048014 0.053412 0.097114 0.080837 0.113579 0.077732 0.129826 0.060565 0.090556 0.080543 0.085912 0.104642 0.064384 0.038652 0.053241 0.047945 0.029710 0.021638 0.023376 0.022318 0.022336 0.019053 0.026085 0.039027 0.049993 0.043003 0.062001 0.066323 0.059471 0.070782 0.055317 0.039332 0.030047 0.054222 0.023257 0.043204 0.027279 0.056827 0.046788 0.012925 0.022849 0.011816 0.009752 0.009786 0.007711 0.009005 0.008926 0.008245 0.007323 0.008811 0.008626 0.012666 0.013168 0.020510 0.017234 0.013989 0.007018 0.011103 0.010245 0.016271 0.025101 0.025729 0.017956 0.013703 0.018534 0.030808 0.024744 0.032433 0.048665 0.034178 0.020544 0.029517 0.019044 0.040871 0.017270 0.021646 0.009680 0.013463 0.021526 0.015737 0.008428 0.003687 0.011947 0.010532 0.007616 0.003456 0.009541 0.009062 0.008678 0.009879 0.009650 0.011142 0.011403 0.014159 0.011848 0.013633 0.016436 0.003837 0.010693 0.002566 0.007023 0.004122 0.012574 0.020775 0.022686 0.013121 0.028431 0.022613 0.026374 0.018839 0.005337 0.018613 0.014551 0.003672 0.005997 0.019692 0.024223 0.004488 0.014174 0.035540 0.031005 0.021736 0.010570 0.017762 0.016296 0.007335 0.012950 0.010527 0.019915 0.018592 0.018463 0.017408 0.025714
0.064572 0.094565 0.081902 0.078026 0.067177 0.047436 0.073877 0.049022 0.017387 0.021320 0.056686 0.026867 0.030023 0.042175 0.036533 0.031497 0.017422 0.008620 0.011568 0.004531 0.002666 0.003649 0.003227 0.001116 0.001590 0.001825 0.001510 0.001457 0.001727 0.001932 0.001435 0.001423 0.002183 0.001605 0.001385 0.001467 0.002000 0.001995 0.002297 0.001972 0.002148 0.002214 0.002038 0.002632 0.002860 0.003543 0.002997 0.003441 0.003989 0.005283 0.003201 0.002823 0.005528 0.004367 0.003025 0.004169 0.014564 0.011407 0.022097 0.041336 0.083462 0.483032 0.129417 0.002516 0.008494 0.041261 0.003423 0.001392 0.001501 0.003858 0.001939 0.001568 0.001127 0.001049 0.001082 0.001006 0.000615 0.000493 0.000634 0.000826 0.000801 0.000515 0.000789 0.001658 0.001973 0.008589 0.032808 0.095173 0.105413 0.523776 0.666792 0.820990 0.963685 0.582318 0.955758 0.784597 0.451603 0.268864 0.172994 0.477547 0.452489 0.042825 0.172152 0.668768 0.098487 0.007090 0.034867 0.110874 0.001733 0.000869 0.004578 0.000677 0.000359 0.000738 0.000586 0.000551 0.000566 0.000727 0.000505 0.000732 0.000835 0.000735 0.000645 0.001048 0.001099 0.000954 0.000808 0.001176 0.001042 0.000846 0.001093 0.001282 0.001158 0.001182 0.002009 0.002712 0.002160 0.003651 0.003426 0.004996 0.003898 0.003169 0.005328 0.004385 0.003076 0.003826 0.015935 0.007817 0.003535 0.018331 0.042801 0.011465 0.010521 0.080716 0.066554 0.019830 0.046260 0.090645 0.067103 0.030890 0.025457 0.024863 0.018066 0.019996 0.019315 0.020165 0.007161 0.010456 0.018093 0.007637 0.004311 0.011253 0.007226 0.001735 0.003603 0.009743 0.003844 0.002092 0.004549 0.007201 0.001779 0.001407 0.002450 0.001660 0.000724 0.000896 0.000807 0.000534 0.000688 0.000701 0.000652 0.000522 0.000561 0.000650 0.000437 0.000400 0.000515 0.000562 0.000498 0.000550 0.000730 0.000753 0.000926 0.001131 0.001136 0.001128 0.002342 0.001767 0.001811 0.002707 0.003291 0.002548 0.002906 0.008745 0.004377 0.014238 0.131451 0.052620 0.018356 0.172199 0.424108 0.261297 0.116098 0.222627 0.138300 0.105819 0.079546 0.086109 0.064199 0.074175 0.082664 0.078152 0.058041 0.061696 0.043432 0.043722 0.036790 0.045942 0.047134 0.056632 0.068136 0.093456 0.080772 0.113553 0.090669 0.100163 0.072053 0.079776 0.083357 0.081763 0.095164 0.061382 0.040748 0.034232 0.033451 0.020486 0.013483 0.013885 0.014926 0.015727 0.014548 0.017614 0.031020 0.035462 0.041769 0.062660 0.073410 0.060149 0.081479 0.082044 0.057289 0.047885 0.067557 0.038743 0.051116 0.038398 0.057996 0.050971 0.021228 0.028630 0.018389 0.013609 0.013568 0.009709 0.010364 0.010854 0.010676 0.010365 0.012168 0.012806 0.017167 0.018488 0.024043 0.018168 0.017301 0.007339 0.014910 0.010433 0.025097 0.037938 0.037007 0.024192 0.018457 0.018091 0.030593 0.021441 0.034385 0.054494 0.044524 0.028487 0.040240 0.023634 0.039782 0.022808 0.027470 0.012357 0.019565 0.024677 0.021771 0.011163 0.003639 0.013969 0.014040 0.009682 0.003442 0.012258 0.012375 0.009968 0.010871 0.012075 0.013665 0.013170 0.016332 0.013920 0.015769 0.018321 0.003851 0.010499 0.002756 0.008780 0.005453 0.019434 0.035594 0.041766 0.018733 0.041299 0.025040 0.034829 0.023776 0.005428 0.020139 0.018338 0.003568 0.006563 0.024378 0.023130 0.003869 0.017250 0.041462 0.030296 0.025466 0.010673 0.020455 0.019472 0.006198 0.011806 0.008475 0.016288 0.016981 0.021786 0.021185 0.030821
0.066827 0.088231 0.070665 0.048604 0.040570 0.019335 0.032825 0.029601 0.008347 0.008409 0.028634 0.019342 0.018578 0.034642 0.026419 0.024454 0.010160 0.005628 0.006962 0.002454 0.001734 0.002216 0.001802 0.000650 0.001015 0.001131 0.000887 0.000915 0.001216 0.001292 0.000889 0.001005 0.001628 0.000994 0.000868 0.000977 0.001418 0.001114 0.001426 0.001283 0.001339 0.001258 0.001528 0.001865 0.001884 0.002646 0.002348 0.002850 0.003004 0.004758 0.003227 0.002365 0.004473 0.004462 0.003031 0.002296 0.008320 0.010413 0.012854 0.013886 0.023692 0.122749 0.078320 0.002161 0.001884 0.020835 0.005474 0.002039 0.001409 0.005538 0.003794 0.002978 0.002041 0.001593 0.001265 0.001365 0.000746 0.000544 0.000549 0.000924 0.000954 0.000455 0.000936 0.002522 0.001325 0.002038 0.014287 0.045185 0.046113 0.063961 0.466319 0.623462 0.809168 0.955758 0.588405 0.935810 0.685738 0.197708 0.049729 0.044859 0.134341 0.021789 0.067349 0.128868 0.010775 0.003685 0.004198 0.007271 0.001167 0.000793 0.000612 0.000428 0.000395 0.000970 0.000501 0.000365 0.000475 0.000610 0.000418 0.000608 0.000846 0.000768 0.000581 0.001087 0.001103 0.000939 0.000670 0.000945 0.000875 0.000617 0.000796 0.000862 0.000750 0.000800 0.001223 0.001297 0.001299 0.002029 0.001974 0.002472 0.002382 0.001972 0.003291 0.002927 0.002322 0.002512 0.008771 0.005074 0.002407 0.008102 0.020117 0.006761 0.006014 0.045185 0.035328 0.011714 0.029684 0.063119 0.049232 0.026894 0.022047 0.018543 0.015087 0.012979 0.018998 0.016425 0.005078 0.007155 0.012953 0.005579 0.002806 0.006238 0.004573 0.001250 0.002134 0.004941 0.002820 0.001630 0.003159 0.003861 0.001256 0.001010 0.001546 0.001082 0.000532 0.000649 0.000550 0.000376 0.000464 0.000524 0.000481 0.000389 0.000487 0.000529 0.000337 0.000382 0.000479 0.000493 0.000404 0.000487 0.000564 0.000533 0.000758 0.001004 0.000952 0.000902 0.002003 0.001846 0.001566 0.002961 0.003629 0.002790 0.001491 0.003143 0.004469 0.006336 0.010295 0.011484 0.009472 0.046208 0.134150 0.140187 0.091853 0.165930 0.123244 0.117395 0.086844 0.084765 0.062347 0.071572 0.071423 0.070860 0.054368 0.061171 0.044706 0.047772 0.035774 0.044319 0.043206 0.046493 0.057086 0.068970 0.055126 0.079561 0.066270 0.058111 0.052279 0.049529 0.057270 0.050873 0.042503 0.025446 0.022788 0.014053 0.010954 0.008344 0.006806 0.005811 0.005920 0.006541 0.006262 0.007723 0.011661 0.014322 0.018093 0.028224 0.035028 0.028064 0.036800 0.043833 0.038509 0.032761 0.038448 0.033082 0.036752 0.036254 0.040778 0.040927 0.021422 0.027811 0.018024 0.014332 0.014044 0.009800 0.010154 0.010537 0.010788 0.010564 0.012017 0.012909 0.016135 0.015399 0.017819 0.012228 0.014809 0.006276 0.017357 0.010000 0.028511 0.047778 0.047646 0.026879 0.020630 0.015546 0.028213 0.017454 0.035228 0.056511 0.052928 0.032641 0.044605 0.025856 0.038490 0.027522 0.027227 0.011338 0.022438 0.022350 0.024943 0.012510 0.003212 0.012757 0.013310 0.008001 0.002787 0.011067 0.011838 0.008609 0.010404 0.011841 0.013481 0.011564 0.015172 0.012048 0.012000 0.014928 0.003202 0.009063 0.002543 0.008629 0.005461 0.020110 0.039761 0.057762 0.023421 0.061243 0.028784 0.047509 0.034778 0.005219 0.017416 0.015850 0.003009 0.004934 0.020151 0.017588 0.003150 0.015434 0.037452 0.023707 0.021490 0.008687 0.016655 0.016718 0.004551 0.010562 0.006993 0.014174 0.015092 0.024283 0.022709 0.031820
0.071451 0.098413 0.079455 0.056808 0.045646 0.022938 0.037690 0.036413 0.011746 0.010997 0.037973 0.030574 0.026561 0.043648 0.035714 0.032923 0.015763 0.009406 0.013424 0.004069 0.002419 0.002845 0.002613 0.000914 0.001291 0.001397 0.001175 0.000990 0.001353 0.001456 0.000926 0.000950 0.001596 0.001101 0.000976 0.001101 0.001680 0.001344 0.001653 0.001574 0.001741 0.001628 0.001920 0.002134 0.002254 0.002906 0.002884 0.003208 0.003539 0.004941 0.003895 0.003016 0.005834 0.006196 0.004366 0.003153 0.011488 0.013446 0.014527 0.015655 0.013853 0.022790 0.022385 0.005161 0.002876 0.012104 0.011940 0.004900 0.003175 0.009846 0.006223 0.005467 0.003170 0.001869 0.001203 0.001348 0.000819 0.000725 0.000691 0.000867 0.001083 0.000575 0.000984 0.002264 0.001912 0.001193 0.005281 0.022763 0.021004 0.049736 0.067820 0.390669 0.617958 0.784597 0.935810 0.596084 0.907673 0.679149 0.238299 0.229112 0.212073 0.077003 0.284113 0.438656 0.036248 0.014138 0.037474 0.018381 0.001480 0.001789 0.001780 0.000534 0.000707 0.001634 0.000735 0.000411 0.000529 0.000663 0.000389 0.000622 0.000935 0.000927 0.000701 0.001195 0.001322 0.001049 0.000795 0.001138 0.001138 0.000759 0.000913 0.001039 0.000942 0.000928 0.001309 0.001471 0.001349 0.002205 0.002179 0.003022 0.002611 0.002271 0.004390 0.003703 0.002694 0.003177 0.011956 0.006992 0.003353 0.011587 0.030658 0.010610 0.010571 0.073827 0.062469 0.023039 0.054208 0.102133 0.091581 0.057600 0.046231 0.034137 0.027602 0.020051 0.028655 0.027653 0.007514 0.008902 0.015307 0.006803 0.003568 0.007027 0.005066 0.001642 0.002776 0.006585 0.003084 0.001999 0.003779 0.004639 0.001443 0.001280 0.001703 0.001208 0.000648 0.000829 0.000703 0.000471 0.000545 0.000645 0.000572 0.000431 0.000505 0.000647 0.000419 0.000443 0.000566 0.000647 0.000494 0.000577 0.000719 0.000688 0.000830 0.001040 0.000987 0.000977 0.002036 0.001633 0.001676 0.004025 0.004860 0.003536 0.002395 0.006221 0.006784 0.009118 0.018022 0.025285 0.019546 0.079908 0.206372 0.235500 0.140447 0.233479 0.165643 0.143713 0.109807 0.108465 0.082960 0.091533 0.092732 0.087777 0.070404 0.071969 0.055463 0.055088 0.043364 0.050281 0.052175 0.059595 0.066048 0.090537 0.075503 0.093354 0.072432 0.072708 0.063936 0.062741 0.067023 0.061693 0.056561 0.031486 0.023493 0.021074 0.016875 0.010872 0.008811 0.008724 0.007442 0.007924 0.007225 0.008837 0.013272 0.016987 0.020557 0.033858 0.043968 0.039762 0.047949 0.054769 0.044787 0.036730 0.042635 0.033158 0.037292 0.036607 0.043156 0.040179 0.021309 0.027370 0.017538 0.014022 0.014387 0.011005 0.010972 0.011417 0.011495 0.011256 0.013167 0.012265 0.017337 0.016138 0.019939 0.013920 0.016768 0.007672 0.018353 0.013127 0.035852 0.056138 0.058310 0.037412 0.033195 0.023329 0.040961 0.026001 0.048697 0.070907 0.060835 0.040396 0.051029 0.036796 0.053023 0.034406 0.041058 0.016421 0.032124 0.029754 0.031809 0.018687 0.004438 0.018670 0.017468 0.010007 0.003724 0.014802 0.015092 0.011789 0.013926 0.015760 0.017080 0.014876 0.019226 0.016327 0.015640 0.019868 0.004398 0.013460 0.003323 0.010141 0.006641 0.023249 0.050775 0.062414 0.028768 0.070252 0.035917 0.056177 0.040504 0.006677 0.023632 0.022889 0.004096 0.006755 0.028025 0.025463 0.004540 0.022837 0.046428 0.030563 0.027703 0.011837 0.023736 0.021185 0.006009 0.013452 0.009112 0.018296 0.019112 0.028160 0.026638 0.035060
0.065844 0.089349 0.076085 0.050165 0.042324 0.018623 0.029472 0.033970 0.009924 0.008528 0.031807 0.028761 0.023517 0.041632 0.031096 0.028514 0.013304 0.007262 0.008893 0.002774 0.001863 0.001958 0.001801 0.000721 0.001077 0.001171 0.000880 0.000840 0.001066 0.001162 0.000771 0.000766 0.001199 0.000777 0.000760 0.000905 0.001351 0.001161 0.001485 0.001457 0.001444 0.001410 0.001982 0.001814 0.001818 0.002686 0.002685 0.002741 0.002913 0.004439 0.003330 0.002419 0.005046 0.006156 0.003950 0.002652 0.012072 0.019683 0.019274 0.018426 0.016387 0.016450 0.014954 0.004710 0.002035 0.008185 0.009381 0.004244 0.002740 0.008863 0.006576 0.005058 0.003173 0.001427 0.000840 0.000747 0.000591 0.000525 0.000550 0.000651 0.000658 0.000368 0.000700 0.001588 0.001835 0.001082 0.002675 0.008147 0.011710 0.026124 0.062819 0.097276 0.356950 0.451603 0.685738 0.907673 0.567623 0.889751 0.708554 0.436373 0.275783 0.033836 0.305962 0.478004 0.056054 0.019708 0.033663 0.018261 0.002283 0.002345 0.001937 0.000743 0.000866 0.001459 0.000705 0.000480 0.000602 0.000576 0.000366 0.000515 0.000790 0.000862 0.000663 0.001266 0.001432 0.001049 0.000769 0.001220 0.001091 0.000757 0.001047 0.001133 0.000970 0.001031 0.001439 0.001549 0.001537 0.002293 0.002098 0.002983 0.002692 0.002015 0.003677 0.003704 0.002774 0.003104 0.011444 0.007344 0.002946 0.011416 0.029813 0.008057 0.007736 0.054749 0.057114 0.016956 0.046852 0.095855 0.085146 0.059872 0.048102 0.034160 0.029736 0.017387 0.027002 0.026092 0.006437 0.008121 0.013241 0.006119 0.002911 0.006004 0.004959 0.001636 0.002160 0.005219 0.003029 0.001745 0.003209 0.003929 0.001432 0.001179 0.001639 0.001232 0.000642 0.000768 0.000668 0.000448 0.000479 0.000578 0.000516 0.000388 0.000534 0.000713 0.000423 0.000509 0.000610 0.000645 0.000494 0.000600 0.000637 0.000548 0.000651 0.000735 0.000743 0.000640 0.001492 0.001191 0.001082 0.002978 0.003841 0.002560 0.001877 0.006028 0.006555 0.007141 0.023497 0.030062 0.018649 0.089991 0.259265 0.234191 0.153290 0.253342 0.203241 0.158693 0.129025 0.122417 0.090117 0.098888 0.098677 0.090835 0.075555 0.076422 0.058367 0.058256 0.046901 0.054606 0.056277 0.063992 0.068106 0.077477 0.068458 0.088367 0.064054 0.060627 0.061726 0.053544 0.056731 0.058075 0.051411 0.027422 0.019366 0.016900 0.014266 0.007975 0.006089 0.006192 0.005780 0.006189 0.005582 0.007395 0.011177 0.013763 0.016724 0.029019 0.037668 0.029997 0.042699 0.064280 0.046049 0.038158 0.041368 0.033447 0.035481 0.037495 0.039753 0.038961 0.023394 0.029098 0.020726 0.016022 0.017891 0.013043 0.012558 0.012377 0.013094 0.013689 0.016466 0.014719 0.020598 0.018513 0.022024 0.014404 0.017401 0.007329 0.019314 0.013121 0.038662 0.057019 0.053556 0.041003 0.040006 0.022659 0.044846 0.024281 0.044012 0.062246 0.057263 0.042944 0.054137 0.036973 0.052547 0.033157 0.042435 0.014999 0.029798 0.029434 0.031523 0.017760 0.004107 0.020104 0.020712 0.010730 0.003890 0.019883 0.019588 0.013729 0.015457 0.019885 0.021286 0.017924 0.021731 0.018883 0.017936 0.021798 0.004055 0.012397 0.003097 0.010769 0.006994 0.027181 0.063395 0.080792 0.030501 0.072177 0.032645 0.056186 0.034888 0.005227 0.021133 0.020372 0.003217 0.005762 0.028855 0.022264 0.003988 0.026490 0.051756 0.032464 0.033914 0.013258 0.029007 0.025519 0.005865 0.013567 0.008222 0.018000 0.018501 0.027548 0.026523 0.032492
0.061730 0.077410 0.075674 0.046712 0.040374 0.017696 0.026397 0.031978 0.010860 0.008641 0.030428 0.031193 0.025145 0.040145 0.030038 0.027731 0.013612 0.007433 0.008516 0.002837 0.001828 0.001832 0.001806 0.000751 0.001018 0.001084 0.000852 0.000830 0.000988 0.001051 0.000781 0.000799 0.001221 0.000878 0.000865 0.000995 0.001374 0.001133 0.001449 0.001496 0.001547 0.001537 0.002063 0.001931 0.001925 0.002621 0.002554 0.002603 0.003061 0.004493 0.003489 0.002515 0.005514 0.006065 0.004374 0.003196 0.014962 0.023473 0.025917 0.023935 0.025465 0.024965 0.024596 0.006378 0.002253 0.009201 0.009925 0.004561 0.002833 0.007388 0.005278 0.004330 0.002932 0.001375 0.000802 0.000665 0.000482 0.000444 0.000512 0.000591 0.000642 0.000406 0.000865 0.001894 0.001954 0.001231 0.003355 0.006177 0.014695 0.044033 0.048282 0.134857 0.276128 0.268864 0.197708 0.679149 0.889751 0.518302 0.866333 0.705617 0.278784 0.043112 0.109836 0.489516 0.093974 0.026232 0.044739 0.026108 0.004663 0.005461 0.004111 0.001284 0.001454 0.002064 0.001014 0.000733 0.000929 0.000820 0.000447 0.000546 0.000798 0.000902 0.000763 0.001334 0.001574 0.001231 0.000943 0.001531 0.001427 0.000951 0.001365 0.001376 0.001260 0.001331 0.001920 0.001950 0.001800 0.002632 0.002370 0.003117 0.002767 0.001961 0.003352 0.003239 0.002559 0.002616 0.010160 0.006618 0.002939 0.010773 0.027464 0.008709 0.009084 0.060223 0.060164 0.020006 0.052061 0.095867 0.077196 0.058608 0.051283 0.035558 0.031065 0.016917 0.025480 0.024829 0.006409 0.007690 0.012321 0.005978 0.002961 0.005773 0.005222 0.001741 0.002029 0.004592 0.002898 0.001748 0.003012 0.004422 0.001432 0.001214 0.001676 0.001289 0.000684 0.000832 0.000683 0.000464 0.000514 0.000599 0.000532 0.000440 0.000553 0.000823 0.000473 0.000541 0.000672 0.000676 0.000501 0.000606 0.000717 0.000566 0.000690 0.000711 0.000688 0.000596 0.001404 0.001070 0.000965 0.002444 0.004213 0.002655 0.001848 0.008192 0.008550 0.007606 0.033439 0.049609 0.025543 0.105911 0.288858 0.255445 0.168971 0.270632 0.218613 0.169108 0.134902 0.124513 0.093801 0.100467 0.099152 0.091008 0.075897 0.075709 0.057490 0.056495 0.047435 0.053665 0.054336 0.061492 0.068252 0.077926 0.074357 0.094318 0.070950 0.063579 0.060748 0.053592 0.057077 0.057236 0.049576 0.028783 0.019560 0.016465 0.013090 0.008389 0.006471 0.006016 0.005343 0.006325 0.005990 0.006676 0.010212 0.012861 0.015514 0.025990 0.034800 0.029714 0.043077 0.054564 0.045091 0.036865 0.038323 0.032440 0.034027 0.036418 0.036758 0.036238 0.021487 0.027031 0.018788 0.014720 0.015461 0.012106 0.011682 0.011407 0.012018 0.012252 0.014518 0.013489 0.019201 0.018483 0.021728 0.014634 0.019249 0.008081 0.024533 0.014711 0.041232 0.056238 0.049245 0.038833 0.040579 0.024913 0.043032 0.025457 0.043035 0.061545 0.056736 0.044442 0.055061 0.038451 0.050847 0.035011 0.044674 0.016342 0.030488 0.030675 0.032584 0.018775 0.004347 0.019401 0.021001 0.011498 0.003902 0.020074 0.019649 0.014361 0.015994 0.019971 0.021336 0.018614 0.021659 0.018889 0.017829 0.022514 0.004498 0.012748 0.003522 0.012402 0.008179 0.028210 0.065044 0.081253 0.033975 0.080114 0.036964 0.067364 0.047045 0.006434 0.025261 0.025265 0.003901 0.006683 0.030837 0.023663 0.004160 0.028367 0.054794 0.033045 0.031769 0.013652 0.025891 0.023408 0.005782 0.012815 0.008196 0.017092 0.018385 0.030031 0.027559 0.034459
0.061341 0.087218 0.079092 0.058148 0.047534 0.023066 0.035817 0.043134 0.016868 0.012674 0.044958 0.046586 0.032936 0.051560 0.038583 0.037997 0.019217 0.009486 0.011851 0.003818 0.002202 0.002175 0.002168 0.000933 0.001180 0.001208 0.000985 0.000975 0.001188 0.001253 0.001011 0.000983 0.001610 0.001202 0.001140 0.001216 0.001717 0.001520 0.001761 0.001843 0.002233 0.002307 0.002820 0.002699 0.002865 0.003663 0.003535 0.003677 0.004627 0.007023 0.005651 0.003680 0.007426 0.009331 0.007216 0.005205 0.022823 0.038274 0.036906 0.036631 0.040529 0.037219 0.037513 0.009554 0.003792 0.013693 0.012399 0.005955 0.003505 0.007742 0.005340 0.004042 0.002973 0.001577 0.001003 0.000800 0.000575 0.000481 0.000555 0.000652 0.000808 0.000571 0.000994 0.002200 0.002514 0.001577 0.004154 0.007758 0.020069 0.062265 0.039615 0.084620 0.374338 0.172994 0.049729 0.238299 0.708554 0.866333 0.525258 0.902694 0.700535 0.130932 0.182674 0.386953 0.184423 0.036938 0.060329 0.037552 0.006688 0.006797 0.005016 0.001282 0.001394 0.002094 0.000975 0.000811 0.001296 0.001189 0.000588 0.000682 0.000853 0.000933 0.000842 0.001459 0.001824 0.001372 0.001099 0.001855 0.001737 0.001118 0.001558 0.001660 0.001358 0.001408 0.002097 0.002067 0.001923 0.002863 0.002806 0.003523 0.002937 0.002349 0.003853 0.003564 0.002780 0.002894 0.012596 0.007470 0.003467 0.013289 0.031124 0.009839 0.010978 0.068323 0.064998 0.023046 0.057469 0.104541 0.082614 0.061986 0.054206 0.039766 0.033984 0.018706 0.026216 0.029743 0.007923 0.008555 0.013296 0.006571 0.003309 0.005997 0.005867 0.002074 0.002676 0.007706 0.003908 0.002196 0.004676 0.006901 0.001781 0.001483 0.002056 0.001490 0.000788 0.001013 0.000823 0.000534 0.000610 0.000753 0.000646 0.000538 0.000671 0.001045 0.000585 0.000650 0.000806 0.000782 0.000573 0.000699 0.000847 0.000730 0.000828 0.000894 0.000847 0.000774 0.002016 0.001276 0.001160 0.003247 0.006092 0.003270 0.003149 0.017095 0.016669 0.011905 0.086862 0.106593 0.041043 0.136554 0.401856 0.328235 0.203354 0.316421 0.255251 0.184153 0.144934 0.138071 0.101427 0.108257 0.105481 0.099286 0.077923 0.076765 0.057589 0.056705 0.047951 0.055724 0.055398 0.063216 0.070287 0.088121 0.079212 0.100040 0.078178 0.076121 0.068883 0.065390 0.065178 0.067334 0.061026 0.037955 0.025467 0.023307 0.021130 0.012879 0.009290 0.009086 0.008086 0.008672 0.007592 0.008500 0.011655 0.014840 0.016848 0.027302 0.036215 0.035936 0.046088 0.054183 0.046927 0.040870 0.042184 0.033623 0.039523 0.039481 0.042647 0.041803 0.024768 0.030087 0.020779 0.016024 0.017337 0.013493 0.013454 0.013407 0.014052 0.014634 0.016790 0.016402 0.022405 0.022467 0.025884 0.018575 0.023766 0.009964 0.027326 0.017070 0.043859 0.062063 0.053782 0.041449 0.040997 0.028562 0.048422 0.029557 0.047762 0.068386 0.059679 0.048281 0.061688 0.045977 0.066726 0.041763 0.053107 0.019355 0.031843 0.035025 0.036590 0.021852 0.005666 0.025283 0.028835 0.016432 0.005479 0.026261 0.025179 0.017581 0.021039 0.025079 0.026670 0.022528 0.027086 0.023056 0.023163 0.032911 0.006107 0.017139 0.004317 0.013986 0.008808 0.031175 0.064514 0.085137 0.036144 0.079526 0.041310 0.069462 0.046742 0.007800 0.032171 0.030870 0.004999 0.009561 0.040886 0.031511 0.005698 0.034992 0.068258 0.041207 0.038609 0.017713 0.029366 0.028151 0.007138 0.014866 0.009714 0.018791 0.019372 0.029825 0.029554 0.038038
0.061368 0.082412 0.069354 0.056755 0.042489 0.023407 0.032291 0.033530 0.015946 0.011683 0.039304 0.041656 0.030489 0.047943 0.037427 0.039973 0.017850 0.008465 0.009760 0.003838 0.002328 0.002135 0.002331 0.001015 0.001302 0.001252 0.001080 0.000985 0.001290 0.001345 0.001055 0.001079 0.001662 0.001412 0.001294 0.001381 0.002021 0.001879 0.001793 0.001968 0.002592 0.002559 0.002662 0.002936 0.003154 0.003801 0.003666 0.004048 0.005254 0.007461 0.006493 0.004364 0.007763 0.008862 0.007555 0.005687 0.023441 0.033606 0.034471 0.040941 0.044400 0.051325 0.040988 0.010767 0.004160 0.012649 0.011182 0.005539 0.003275 0.006473 0.004377 0.003440 0.002637 0.001452 0.001103 0.000907 0.000589 0.000476 0.000450 0.000438 0.000524 0.000436 0.000650 0.001042 0.001229 0.001024 0.002777 0.004322 0.025581 0.115268 0.044465 0.097250 0.523466 0.477547 0.044859 0.229112 0.436373 0.705617 0.902694 0.583210 0.909410 0.660330 0.403051 0.576264 0.257677 0.053099 0.080536 0.092777 0.009908 0.004155 0.002605 0.000976 0.001075 0.001667 0.000818 0.000790 0.001264 0.001285 0.000647 0.000742 0.000773 0.000825 0.000803 0.001470 0.002092 0.001774 0.001440 0.002524 0.002294 0.001374 0.001845 0.002092 0.001628 0.001517 0.002300 0.002349 0.002037 0.003170 0.003143 0.003565 0.002976 0.002521 0.004406 0.003739 0.002890 0.003318 0.015815 0.007856 0.003903 0.015314 0.031416 0.009938 0.012307 0.069754 0.062222 0.023729 0.056357 0.098719 0.077389 0.056675 0.047431 0.035717 0.030295 0.017998 0.023010 0.028913 0.007805 0.008416 0.011981 0.006055 0.003009 0.005459 0.004871 0.001801 0.002340 0.005862 0.003262 0.002016 0.004654 0.006338 0.001553 0.001347 0.002172 0.001534 0.000802 0.001066 0.000966 0.000608 0.000723 0.000894 0.000747 0.000617 0.000711 0.001203 0.000655 0.000660 0.000840 0.000889 0.000729 0.000703 0.000995 0.000991 0.000968 0.001034 0.000999 0.000779 0.001812 0.001321 0.001266 0.002937 0.005398 0.002621 0.003442 0.029176 0.017880 0.012419 0.159307 0.208834 0.051817 0.164542 0.493555 0.369777 0.182416 0.275059 0.202125 0.143991 0.113249 0.108868 0.084005 0.090934 0.093598 0.088361 0.069480 0.069233 0.051477 0.049693 0.040653 0.046814 0.048397 0.057677 0.063624 0.087896 0.079188 0.093226 0.073796 0.076959 0.059958 0.059252 0.056768 0.060932 0.056586 0.032284 0.021222 0.022811 0.018221 0.011076 0.008103 0.007856 0.007386 0.008145 0.007343 0.008184 0.011347 0.014351 0.017007 0.026479 0.035503 0.034523 0.044986 0.047448 0.041308 0.035315 0.037969 0.028427 0.034497 0.032641 0.036612 0.037115 0.019253 0.025012 0.016694 0.013161 0.014703 0.012131 0.011452 0.011480 0.012093 0.012124 0.014398 0.013601 0.018869 0.019637 0.023928 0.017725 0.020215 0.009094 0.022558 0.014053 0.033744 0.051876 0.045397 0.032780 0.028656 0.023682 0.037837 0.025292 0.042713 0.062358 0.054829 0.042483 0.049481 0.037856 0.056102 0.034957 0.049455 0.017012 0.027348 0.031602 0.028621 0.018369 0.004857 0.020117 0.022949 0.014143 0.004735 0.019968 0.021161 0.016047 0.019868 0.023099 0.025157 0.021315 0.027342 0.022680 0.021745 0.031304 0.006433 0.017795 0.004603 0.012564 0.007148 0.023358 0.049004 0.059469 0.027767 0.064701 0.034721 0.053878 0.038016 0.006652 0.026148 0.027548 0.004682 0.008496 0.034827 0.031888 0.005411 0.029295 0.061475 0.040467 0.032760 0.014431 0.022697 0.021672 0.006280 0.012193 0.009220 0.017119 0.017813 0.029759 0.028689 0.038063
0.059873 0.080118 0.068571 0.062750 0.050703 0.032596 0.043515 0.039463 0.021744 0.014325 0.049613 0.049446 0.036422 0.053583 0.037483 0.042928 0.022287 0.009195 0.013414 0.005554 0.002993 0.002911 0.003343 0.001238 0.001613 0.001619 0.001338 0.001124 0.001494 0.001646 0.001286 0.001308 0.001836 0.001681 0.001536 0.001555 0.002255 0.002268 0.002087 0.002155 0.002674 0.002872 0.002815 0.003098 0.003464 0.004101 0.003906 0.004484 0.006330 0.009056 0.008078 0.005492 0.011117 0.013343 0.012540 0.009400 0.039539 0.048354 0.054300 0.068556 0.072358 0.077674 0.049840 0.014242 0.006100 0.013581 0.010813 0.005927 0.003695 0.007390 0.004581 0.003267 0.002308 0.001317 0.001076 0.000959 0.000620 0.000488 0.000452 0.000345 0.000325 0.000305 0.000537 0.000603 0.000734 0.000694 0.001872 0.003144 0.020137 0.134311 0.034158 0.068919 0.507297 0.452489 0.134341 0.212073 0.275783 0.278784 0.700535 0.909410 0.588876 0.913971 0.783302 0.747115 0.555295 0.084272 0.092246 0.056574 0.020141 0.004300 0.001149 0.000521 0.001096 0.001295 0.000770 0.000986 0.001363 0.001272 0.000744 0.000954 0.000906 0.000869 0.000786 0.001516 0.002050 0.001988 0.001736 0.003288 0.003068 0.001716 0.002284 0.002604 0.002176 0.001872 0.002877 0.002852 0.002514 0.003954 0.004099 0.004534 0.003535 0.003035 0.005113 0.004323 0.003243 0.004355 0.020929 0.010224 0.004792 0.024063 0.047341 0.013249 0.015366 0.099355 0.077640 0.027668 0.063784 0.113891 0.086673 0.060319 0.048683 0.037708 0.032433 0.019101 0.024874 0.030751 0.008600 0.009218 0.013873 0.006361 0.003108 0.005329 0.004981 0.001999 0.002432 0.005368 0.003687 0.002197 0.004674 0.006533 0.001756 0.001468 0.002311 0.001778 0.000829 0.001135 0.001082 0.000682 0.000783 0.000932 0.000783 0.000661 0.000777 0.001107 0.000648 0.000648 0.000856 0.000910 0.000781 0.000797 0.001004 0.001034 0.001042 0.001116 0.001069 0.000798 0.001832 0.001326 0.001099 0.002377 0.004652 0.001781 0.002972 0.051412 0.027000 0.012798 0.331350 0.450037 0.083810 0.230081 0.623172 0.480142 0.190657 0.254896 0.171326 0.120572 0.097108 0.101463 0.078669 0.088724 0.094322 0.092500 0.071152 0.072410 0.053366 0.051722 0.041369 0.045757 0.046621 0.057178 0.062260 0.096000 0.088993 0.109689 0.088231 0.092573 0.071224 0.072200 0.069995 0.074283 0.074175 0.043403 0.028962 0.033335 0.025628 0.015838 0.013044 0.011863 0.010420 0.011269 0.009798 0.010230 0.013981 0.017935 0.020650 0.030695 0.039023 0.037616 0.045617 0.046817 0.041600 0.034813 0.038130 0.027373 0.036265 0.032722 0.040245 0.040645 0.019883 0.027365 0.017068 0.013276 0.014874 0.012588 0.012289 0.012429 0.013232 0.013146 0.015431 0.013778 0.020540 0.021640 0.025631 0.018448 0.020910 0.009214 0.020587 0.014081 0.034189 0.053095 0.048359 0.033782 0.031255 0.024460 0.039187 0.028108 0.048669 0.070478 0.060071 0.047157 0.052213 0.041580 0.060958 0.038871 0.055472 0.018524 0.028261 0.035062 0.031137 0.019269 0.005646 0.021286 0.022429 0.014358 0.005103 0.019888 0.022502 0.016716 0.021101 0.024471 0.027778 0.023590 0.031003 0.023492 0.021076 0.029529 0.006215 0.015977 0.004492 0.012282 0.006966 0.024843 0.049771 0.058375 0.026146 0.061359 0.034128 0.051320 0.035103 0.006836 0.027413 0.029667 0.005705 0.009541 0.039176 0.038246 0.006094 0.030831 0.065377 0.044390 0.035506 0.015992 0.023401 0.022286 0.007317 0.013210 0.010877 0.018755 0.019198 0.030148 0.028584 0.036391
0.053424 0.073445 0.063170 0.055650 0.041164 0.022482 0.026147 0.023177 0.012573 0.007096 0.026006 0.032082 0.020710 0.032171 0.020529 0.021674 0.013622 0.006708 0.007002 0.003192 0.002330 0.002211 0.002427 0.001007 0.001449 0.001441 0.001218 0.001062 0.001383 0.001531 0.001171 0.001151 0.001738 0.001616 0.001435 0.001521 0.002272 0.002641 0.002138 0.002421 0.002821 0.002639 0.002767 0.003218 0.003106 0.003697 0.003637 0.003506 0.004949 0.006313 0.005705 0.003558 0.007529 0.009091 0.008328 0.005189 0.025324 0.031612 0.030956 0.036379 0.035682 0.032885 0.020706 0.006502 0.002737 0.005926 0.004882 0.003205 0.002544 0.004824 0.003719 0.002662 0.002037 0.001060 0.000832 0.000790 0.000557 0.000485 0.000385 0.000234 0.000277 0.000207 0.000322 0.000365 0.000675 0.000349 0.001011 0.003267 0.008020 0.023083 0.007508 0.014727 0.083040 0.042825 0.021789 0.077003 0.033836 0.043112 0.130932 0.660330 0.913971 0.583235 0.935542 0.790826 0.658117 0.545502 0.115229 0.033653 0.020751 0.012603 0.001884 0.000260 0.000522 0.001036 0.000502 0.000776 0.001252 0.001106 0.000591 0.001013 0.001000 0.000843 0.000707 0.001216 0.001796 0.001935 0.001730 0.003659 0.003005 0.001767 0.002389 0.002728 0.002233 0.001946 0.003139 0.003052 0.002519 0.003975 0.003654 0.004144 0.003287 0.002503 0.004044 0.003616 0.002789 0.003118 0.015325 0.008223 0.003604 0.017507 0.049281 0.011677 0.011152 0.081056 0.063652 0.019343 0.044796 0.089091 0.065712 0.049301 0.037444 0.028857 0.022222 0.013912 0.017097 0.021536 0.005514 0.006741 0.011668 0.005250 0.002499 0.004638 0.003304 0.001417 0.001697 0.003785 0.002666 0.001738 0.003675 0.005387 0.001547 0.001333 0.002381 0.001545 0.000720 0.001109 0.001030 0.000588 0.000686 0.000935 0.000744 0.000631 0.000805 0.001311 0.000652 0.000693 0.000872 0.000944 0.000618 0.000636 0.000867 0.000684 0.000710 0.000741 0.000627 0.000502 0.001377 0.000876 0.000665 0.001506 0.003731 0.001195 0.001301 0.052594 0.021769 0.005793 0.156674 0.439232 0.051154 0.094997 0.496922 0.334644 0.129780 0.162329 0.126963 0.087485 0.075779 0.080359 0.069069 0.073508 0.075209 0.079135 0.066649 0.065862 0.053423 0.048350 0.044642 0.045819 0.047452 0.060388 0.058790 0.087895 0.089630 0.098241 0.067615 0.066254 0.052462 0.044906 0.048201 0.053030 0.042655 0.028351 0.017537 0.019838 0.015146 0.010268 0.008221 0.007418 0.006542 0.006991 0.006319 0.006868 0.009202 0.012692 0.015321 0.023046 0.028981 0.025870 0.033216 0.034859 0.031283 0.026334 0.026884 0.020699 0.025592 0.025012 0.029180 0.034335 0.017587 0.024790 0.015366 0.011716 0.014138 0.011283 0.011915 0.012254 0.013311 0.012457 0.013556 0.011689 0.017040 0.017429 0.019978 0.013893 0.016174 0.006547 0.015476 0.009752 0.025168 0.041286 0.035727 0.024916 0.020603 0.015562 0.027580 0.019205 0.036450 0.053804 0.046294 0.041911 0.038160 0.035833 0.045414 0.029943 0.042866 0.012255 0.020954 0.025988 0.020484 0.013698 0.003711 0.015255 0.016553 0.009417 0.003636 0.016287 0.017798 0.013987 0.016652 0.022736 0.021312 0.016483 0.023792 0.019277 0.014926 0.019000 0.004088 0.009666 0.003073 0.008617 0.005115 0.017356 0.047960 0.044929 0.016587 0.042525 0.023726 0.034722 0.022604 0.004340 0.021056 0.027706 0.003912 0.006119 0.028333 0.026501 0.004140 0.023836 0.052877 0.035950 0.029535 0.011806 0.022691 0.019584 0.005691 0.010810 0.008832 0.015636 0.015987 0.025046 0.025435 0.035285
0.051783 0.069859 0.058171 0.060565 0.048634 0.032883 0.033159 0.025848 0.017978 0.009869 0.028354 0.030820 0.023141 0.032381 0.026050 0.026548 0.015514 0.007803 0.008552 0.004364 0.003184 0.002966 0.002977 0.001305 0.001872 0.001743 0.001520 0.001305 0.001633 0.001866 0.001431 0.001468 0.002130 0.002159 0.001913 0.001974 0.003128 0.003205 0.002963 0.003208 0.004112 0.003852 0.003640 0.004641 0.004704 0.004550 0.004933 0.006334 0.007528 0.009698 0.011150 0.007116 0.010021 0.011200 0.013366 0.007820 0.022665 0.028998 0.031459 0.040628 0.032215 0.048443 0.021134 0.004819 0.003022 0.007398 0.005090 0.002968 0.002885 0.006930 0.004358 0.003037 0.002330 0.001195 0.000882 0.000720 0.000569 0.000598 0.000524 0.000316 0.000501 0.000285 0.000314 0.000292 0.000775 0.001404 0.001154 0.002972 0.076140 0.115729 0.020222 0.114173 0.547012 0.172152 0.067349 0.284113 0.305962 0.109836 0.182674 0.403051 0.783302 0.935542 0.611792 0.949822 0.820153 0.769278 0.795657 0.069262 0.017063 0.011864 0.006598 0.000676 0.000181 0.000225 0.000427 0.000505 0.000963 0.001108 0.000612 0.001030 0.001125 0.001056 0.000784 0.001197 0.001603 0.001816 0.001932 0.004304 0.003985 0.002448 0.003455 0.004040 0.002984 0.002688 0.004805 0.004428 0.003029 0.005292 0.005245 0.004887 0.003955 0.003289 0.005092 0.003971 0.003206 0.003915 0.014914 0.008455 0.004221 0.017723 0.035934 0.011281 0.011531 0.065791 0.052668 0.020364 0.037755 0.069335 0.055899 0.034979 0.028776 0.022325 0.015636 0.011419 0.012568 0.014023 0.004973 0.005698 0.009121 0.004030 0.002472 0.004193 0.003264 0.001347 0.001988 0.004349 0.002629 0.001834 0.004036 0.005411 0.001520 0.001519 0.002658 0.001721 0.000819 0.001434 0.001363 0.000810 0.000973 0.001296 0.001060 0.000908 0.001060 0.001474 0.000830 0.000804 0.001009 0.001048 0.000816 0.000753 0.001067 0.000964 0.000934 0.000889 0.000755 0.000601 0.001443 0.000952 0.000884 0.001720 0.004343 0.002219 0.002512 0.044006 0.017974 0.007836 0.111080 0.252433 0.034572 0.064320 0.330651 0.201644 0.076856 0.103299 0.079978 0.068488 0.061588 0.067691 0.059151 0.065410 0.068134 0.073272 0.059872 0.062510 0.047191 0.045917 0.040179 0.044036 0.044928 0.058042 0.058085 0.102286 0.097194 0.116991 0.086474 0.094827 0.067404 0.063836 0.063334 0.067022 0.059471 0.043488 0.025917 0.030903 0.023709 0.016433 0.014201 0.011961 0.010330 0.009919 0.008478 0.009484 0.013136 0.019401 0.020463 0.030827 0.040546 0.040604 0.044650 0.043735 0.039697 0.031353 0.037037 0.028116 0.040905 0.033929 0.047451 0.047481 0.021083 0.027644 0.017031 0.013016 0.015027 0.012272 0.012998 0.013660 0.013862 0.012806 0.014753 0.012786 0.018985 0.020230 0.023693 0.016166 0.017524 0.007198 0.013641 0.009772 0.021105 0.034756 0.032719 0.022551 0.015753 0.014735 0.024176 0.019792 0.032023 0.053159 0.048020 0.040057 0.040632 0.032814 0.048254 0.029186 0.039313 0.012919 0.022031 0.026671 0.019918 0.011756 0.004261 0.014182 0.015141 0.009531 0.004020 0.014517 0.016753 0.013557 0.015953 0.020449 0.020834 0.017373 0.025294 0.020800 0.015269 0.020023 0.004607 0.009933 0.003213 0.008166 0.004650 0.014234 0.035663 0.038644 0.014982 0.038810 0.022264 0.034229 0.024602 0.004933 0.023212 0.029538 0.005285 0.007269 0.028615 0.030413 0.004875 0.020244 0.045516 0.032804 0.024473 0.010610 0.017509 0.016141 0.005941 0.009763 0.009374 0.015514 0.016733 0.026510 0.026008 0.038447
0.036671 0.048768 0.034763 0.044337 0.039837 0.034820 0.036705 0.021523 0.024793 0.013158 0.039249 0.032942 0.028492 0.036670 0.028682 0.040051 0.020759 0.007917 0.013817 0.008374 0.004831 0.004415 0.005318 0.002096 0.002945 0.002920 0.002254 0.001695 0.002275 0.002985 0.001900 0.001772 0.002861 0.003100 0.002584 0.002772 0.003806 0.004001 0.003550 0.003631 0.004634 0.005659 0.003927 0.004656 0.005977 0.005540 0.004969 0.006137 0.009880 0.010766 0.012515 0.008124 0.011212 0.008515 0.012057 0.013890 0.030080 0.026120 0.038740 0.063285 0.040407 0.127927 0.017047 0.006860 0.017083 0.011267 0.003010 0.002368 0.002193 0.003835 0.003384 0.002792 0.001984 0.000919 0.000733 0.000569 0.000402 0.000437 0.000445 0.000220 0.000181 0.000046 0.000061 0.000046 0.000554 0.018340 0.017706 0.009974 0.467734 0.836294 0.138335 0.336770 0.942070 0.668768 0.128868 0.438656 0.478004 0.489516 0.386953 0.576264 0.747115 0.790826 0.949822 0.677758 0.964886 0.855578 0.907117 0.883329 0.059744 0.008803 0.005043 0.002359 0.000340 0.000056 0.000058 0.000304 0.000415 0.000656 0.000477 0.000825 0.000915 0.000942 0.000896 0.001201 0.001282 0.001477 0.001780 0.003811 0.004192 0.002830 0.003681 0.005044 0.004029 0.003108 0.006202 0.006608 0.003832 0.007001 0.008329 0.007501 0.004822 0.005425 0.009133 0.005387 0.004293 0.007633 0.028368 0.010256 0.006943 0.035830 0.041622 0.013340 0.016660 0.085222 0.049803 0.022353 0.037243 0.061158 0.050247 0.027039 0.020883 0.021317 0.014325 0.013370 0.012608 0.017763 0.007172 0.007480 0.010755 0.004798 0.003287 0.005350 0.003606 0.001680 0.002612 0.005850 0.003456 0.002165 0.005128 0.007099 0.002027 0.002451 0.004186 0.003265 0.001382 0.002333 0.002046 0.001259 0.001335 0.001643 0.001321 0.001049 0.001030 0.001365 0.000923 0.000745 0.000872 0.000991 0.000866 0.000638 0.000879 0.001147 0.000816 0.000712 0.000875 0.000708 0.000915 0.000671 0.000852 0.003008 0.004311 0.001616 0.009601 0.188539 0.030842 0.018273 0.610787 0.479205 0.045751 0.163369 0.598003 0.267512 0.072588 0.109083 0.061624 0.050512 0.044851 0.051238 0.040995 0.047699 0.055298 0.059908 0.046900 0.050003 0.032948 0.030574 0.025029 0.029079 0.032361 0.043378 0.041641 0.095446 0.084162 0.107949 0.086984 0.129525 0.064245 0.077730 0.066176 0.068898 0.087274 0.054482 0.027681 0.054509 0.049811 0.031557 0.028864 0.031031 0.025961 0.020360 0.017283 0.018455 0.025485 0.032706 0.033227 0.040105 0.048606 0.057459 0.051599 0.042539 0.032389 0.024460 0.034487 0.017327 0.035793 0.020865 0.043399 0.040105 0.012838 0.021914 0.012127 0.009045 0.009867 0.007854 0.009429 0.010137 0.009612 0.008329 0.009846 0.008320 0.013261 0.013010 0.019017 0.014025 0.012243 0.006747 0.009700 0.009809 0.016003 0.025549 0.026373 0.016369 0.010031 0.012413 0.018073 0.017532 0.024423 0.040711 0.032770 0.027501 0.027823 0.023450 0.038464 0.020029 0.029720 0.010567 0.015169 0.021321 0.014900 0.008850 0.004414 0.013868 0.011530 0.007694 0.004016 0.011442 0.012120 0.010250 0.011056 0.013716 0.014985 0.012346 0.018958 0.015845 0.012642 0.020224 0.004098 0.009512 0.002864 0.006552 0.003735 0.011329 0.020257 0.021912 0.010691 0.025658 0.016395 0.021770 0.017892 0.004605 0.018638 0.020622 0.005247 0.007350 0.022176 0.026542 0.004864 0.017049 0.041691 0.033643 0.022863 0.011201 0.016653 0.015835 0.007192 0.011613 0.011235 0.017154 0.015740 0.018849 0.019593 0.027692
0.032497 0.041677 0.034153 0.050283 0.042146 0.047421 0.053609 0.021585 0.019152 0.015680 0.040412 0.020469 0.018257 0.024181 0.017254 0.025424 0.016479 0.007449 0.015061 0.010208 0.004751 0.005124 0.008016 0.002964 0.003034 0.003372 0.003667 0.002418 0.002724 0.003482 0.002669 0.002371 0.003443 0.003557 0.002943 0.002976 0.004285 0.005005 0.004166 0.004326 0.006393 0.007914 0.004988 0.005824 0.007992 0.008278 0.006616 0.006161 0.011378 0.013443 0.008499 0.006319 0.017282 0.011270 0.006884 0.015588 0.058320 0.035415 0.037286 0.073839 0.047376 0.098980 0.008593 0.008457 0.028179 0.004614 0.001899 0.002473 0.001655 0.001907 0.001960 0.002154 0.001403 0.000718 0.000556 0.000443 0.000305 0.000345 0.000461 0.000128 0.000090 0.000028 0.000094 0.000058 0.000157 0.009288 0.006763 0.001146 0.103995 0.478010 0.014187 0.022333 0.371141 0.098487 0.010775 0.036248 0.056054 0.093974 0.184423 0.257677 0.555295 0.658117 0.820153 0.964886 0.794392 0.964074 0.879388 0.939646 0.931234 0.038504 0.004867 0.003434 0.002163 0.000306 0.000021 0.000063 0.000391 0.000489 0.000428 0.000912 0.000901 0.000923 0.001075 0.001402 0.001382 0.001584 0.002022 0.003559 0.004129 0.003421 0.004414 0.006821 0.005547 0.004325 0.008167 0.011119 0.006346 0.011634 0.015293 0.015441 0.007957 0.008788 0.017622 0.010287 0.006836 0.013189 0.067452 0.022495 0.010269 0.094152 0.100587 0.016007 0.028024 0.124239 0.048446 0.024911 0.039188 0.055016 0.042753 0.024146 0.018159 0.020720 0.012006 0.014837 0.012070 0.019011 0.008963 0.008870 0.015020 0.007654 0.005702 0.009566 0.006411 0.002751 0.004880 0.010925 0.005382 0.002953 0.006892 0.008549 0.002620 0.003210 0.004480 0.003507 0.001666 0.002642 0.002580 0.001483 0.001665 0.001883 0.001447 0.001260 0.001203 0.001677 0.001071 0.000832 0.001009 0.001200 0.001166 0.000793 0.000878 0.001178 0.001218 0.000853 0.000588 0.000346 0.000773 0.000283 0.000579 0.032088 0.057523 0.002837 0.055882 0.865273 0.187157 0.018435 0.843238 0.892969 0.051010 0.112883 0.548291 0.203732 0.038731 0.049976 0.033584 0.029612 0.029076 0.033098 0.027566 0.032493 0.039928 0.043871 0.036587 0.044367 0.028528 0.026094 0.022227 0.023852 0.025275 0.035742 0.031086 0.070765 0.072836 0.116083 0.081060 0.144272 0.050725 0.068506 0.055684 0.061255 0.075673 0.047421 0.028333 0.056590 0.048246 0.032985 0.036347 0.040014 0.030478 0.023501 0.022853 0.023552 0.026733 0.032515 0.034840 0.038073 0.035176 0.037684 0.046388 0.033150 0.026492 0.021077 0.038081 0.015626 0.034899 0.017464 0.034962 0.033499 0.010896 0.017691 0.009056 0.007456 0.007899 0.006212 0.007520 0.008092 0.007847 0.006709 0.007413 0.006784 0.009678 0.009897 0.014679 0.013135 0.010242 0.006612 0.008729 0.010099 0.015623 0.023678 0.023536 0.015901 0.010310 0.014273 0.019130 0.017956 0.021463 0.033842 0.028114 0.024108 0.024083 0.020427 0.034495 0.017549 0.023053 0.009802 0.011730 0.020706 0.015479 0.008210 0.005172 0.014625 0.011656 0.007727 0.004576 0.011465 0.010660 0.009177 0.010119 0.011192 0.012418 0.010093 0.014644 0.012012 0.011199 0.014972 0.003987 0.010512 0.003870 0.008463 0.005472 0.016483 0.028704 0.023872 0.013249 0.028015 0.022709 0.025802 0.018825 0.005900 0.024108 0.024630 0.006084 0.008573 0.024252 0.029082 0.006221 0.022791 0.040209 0.040798 0.025421 0.016139 0.018066 0.018078 0.010016 0.013178 0.014482 0.020413 0.016562 0.017205 0.018097 0.025054
0.027732 0.037639 0.035540 0.033931 0.026456 0.014844 0.015015 0.008539 0.005921 0.003429 0.010834 0.008898 0.006706 0.009554 0.008150 0.008031 0.005024 0.003745 0.004036 0.002272 0.001732 0.001866 0.002169 0.001059 0.001368 0.001478 0.001605 0.001680 0.001499 0.002004 0.001764 0.001533 0.002068 0.001830 0.001641 0.001681 0.002750 0.003564 0.002501 0.003359 0.004282 0.004025 0.004206 0.007076 0.006864 0.007968 0.007480 0.006655 0.008415 0.009591 0.006464 0.003192 0.006897 0.005582 0.004905 0.002781 0.014611 0.012658 0.008047 0.006510 0.003795 0.007060 0.001934 0.000746 0.001048 0.001011 0.000748 0.000671 0.000699 0.001184 0.001050 0.001052 0.000909 0.000501 0.000316 0.000233 0.000159 0.000119 0.000073 0.000021 0.000049 0.000007 0.000014 0.000056 0.000196 0.001394 0.000201 0.000477 0.063083 0.034191 0.001132 0.009778 0.077298 0.007090 0.003685 0.014138 0.019708 0.026232 0.036938 0.053099 0.084272 0.545502 0.769278 0.855578 0.964074 0.808050 0.957045 0.881119 0.947835 0.940773 0.021708 0.002720 0.002061 0.001163 0.000058 0.000012 0.000039 0.000244 0.000132 0.000393 0.000578 0.000630 0.000608 0.001107 0.001426 0.001419 0.001124 0.002229 0.001840 0.001415 0.002770 0.003532 0.002478 0.002687 0.005302 0.004428 0.003033 0.005811 0.004793 0.004420 0.003378 0.002714 0.005184 0.004614 0.003600 0.003913 0.025342 0.010940 0.003545 0.019621 0.045195 0.007292 0.005461 0.043249 0.023650 0.008098 0.014622 0.031200 0.020950 0.013481 0.009952 0.008248 0.006021 0.006312 0.006174 0.005646 0.002874 0.004448 0.006921 0.003276 0.001974 0.004335 0.002659 0.000853 0.001367 0.003182 0.001963 0.001159 0.002331 0.002674 0.001034 0.001030 0.001261 0.001053 0.000604 0.000994 0.001164 0.000713 0.000799 0.001016 0.000896 0.000766 0.000935 0.001300 0.000632 0.000629 0.000751 0.000896 0.000579 0.000529 0.000551 0.000481 0.000626 0.000468 0.000280 0.000160 0.000450 0.000239 0.000248 0.004830 0.013161 0.000784 0.001535 0.234323 0.024290 0.001889 0.041810 0.212421 0.009046 0.007651 0.054810 0.027172 0.021503 0.032523 0.031033 0.032204 0.036132 0.037735 0.032393 0.033697 0.034721 0.035694 0.034463 0.038961 0.031726 0.030762 0.031648 0.031155 0.030877 0.040988 0.033263 0.051822 0.053906 0.084818 0.058349 0.066761 0.045308 0.036673 0.043055 0.037989 0.026777 0.019174 0.014075 0.017491 0.010334 0.008590 0.009635 0.008084 0.006714 0.006067 0.006436 0.008492 0.011858 0.012893 0.017367 0.023741 0.025690 0.018369 0.019976 0.025690 0.020603 0.014980 0.019111 0.014002 0.022378 0.018257 0.027398 0.032463 0.013825 0.017794 0.010071 0.008209 0.009739 0.007400 0.008499 0.009108 0.008513 0.007424 0.008605 0.007199 0.010520 0.008632 0.010709 0.006076 0.006021 0.003088 0.005680 0.004369 0.011304 0.018979 0.016925 0.010487 0.006880 0.005922 0.009299 0.007293 0.011519 0.021881 0.021639 0.020602 0.019137 0.014947 0.019146 0.012468 0.014343 0.004636 0.007921 0.012625 0.009106 0.004852 0.002195 0.007729 0.008273 0.005740 0.002610 0.009920 0.009707 0.007007 0.007128 0.010981 0.010699 0.007844 0.011677 0.010716 0.006858 0.008447 0.002151 0.004418 0.002108 0.005665 0.003478 0.010664 0.028302 0.021225 0.007592 0.022972 0.015136 0.018869 0.011785 0.002611 0.011709 0.019527 0.002725 0.003624 0.015560 0.013758 0.002492 0.017015 0.031323 0.021951 0.016393 0.006845 0.013286 0.014443 0.004174 0.007050 0.005880 0.009200 0.010144 0.012747 0.016628 0.023282
0.024126 0.030639 0.033709 0.040834 0.031500 0.030736 0.018055 0.010318 0.020513 0.008759 0.009976 0.010705 0.009808 0.010482 0.010681 0.011287 0.007228 0.003753 0.004447 0.003423 0.002962 0.002842 0.003256 0.001958 0.002229 0.002081 0.002196 0.002032 0.002145 0.002963 0.002563 0.002419 0.002955 0.003226 0.003196 0.002795 0.003575 0.004495 0.003643 0.004642 0.006247 0.006996 0.005296 0.008136 0.010096 0.008572 0.008499 0.010166 0.011323 0.011113 0.013960 0.009921 0.008024 0.006226 0.010584 0.006517 0.011017 0.007262 0.004911 0.004673 0.002444 0.021021 0.001548 0.000430 0.002141 0.002507 0.000729 0.000546 0.000939 0.001414 0.000941 0.000896 0.000949 0.000553 0.000329 0.000239 0.000173 0.000118 0.000054 0.000026 0.000062 0.000171 0.000152 0.000132 0.024943 0.498769 0.012001 0.022234 0.940556 0.708360 0.026710 0.227443 0.724484 0.034867 0.004198 0.037474 0.033663 0.044739 0.060329 0.080536 0.092246 0.115229 0.795657 0.907117 0.879388 0.957045 0.783111 0.956920 0.896462 0.950323 0.926455 0.018469 0.005431 0.003611 0.001334 0.000198 0.000025 0.000026 0.000120 0.000220 0.000419 0.000531 0.000570 0.000900 0.001189 0.001401 0.001315 0.002087 0.002192 0.001594 0.003183 0.005251 0.003959 0.003939 0.008989 0.008923 0.004708 0.008185 0.008942 0.007726 0.004677 0.005534 0.011348 0.006504 0.005175 0.007840 0.024573 0.010295 0.005511 0.018582 0.022493 0.009420 0.006658 0.022237 0.017106 0.010784 0.008478 0.015003 0.012708 0.006817 0.005299 0.005677 0.004374 0.005084 0.003788 0.004251 0.002960 0.003629 0.005289 0.002741 0.002277 0.004699 0.003101 0.001065 0.002000 0.004592 0.002218 0.001280 0.003225 0.003928 0.001387 0.001798 0.002052 0.001507 0.000912 0.001832 0.001755 0.001026 0.001144 0.001657 0.001515 0.000950 0.000987 0.001356 0.000988 0.000649 0.000677 0.001024 0.000696 0.000450 0.000575 0.000706 0.000525 0.000402 0.000449 0.000239 0.000336 0.000379 0.000533 0.008301 0.006552 0.001071 0.007607 0.152401 0.009720 0.003738 0.079831 0.088586 0.005367 0.007307 0.033721 0.012886 0.012054 0.020115 0.019801 0.021534 0.023377 0.026191 0.021476 0.023138 0.025000 0.025118 0.021258 0.023365 0.016842 0.017602 0.015533 0.016778 0.017563 0.022805 0.022762 0.042453 0.049922 0.080821 0.072677 0.108582 0.054154 0.062211 0.045559 0.040897 0.036229 0.026847 0.018212 0.028778 0.020650 0.016509 0.018175 0.019594 0.017935 0.012428 0.013524 0.022629 0.027116 0.025320 0.029397 0.040620 0.042203 0.040931 0.031744 0.027456 0.022700 0.017545 0.031987 0.017762 0.045437 0.027661 0.051535 0.041169 0.012136 0.017154 0.009065 0.006810 0.007510 0.006022 0.006858 0.007409 0.007104 0.006178 0.007282 0.006261 0.010265 0.008920 0.012262 0.007331 0.005187 0.003331 0.004200 0.004232 0.006308 0.010328 0.010569 0.008388 0.005014 0.006093 0.007583 0.008260 0.009554 0.017976 0.017584 0.014203 0.015215 0.010114 0.014583 0.008794 0.010330 0.004454 0.006486 0.010401 0.006720 0.004089 0.002773 0.005916 0.005650 0.005221 0.003077 0.006943 0.007405 0.006455 0.006623 0.007199 0.008024 0.006718 0.010025 0.009148 0.006513 0.008781 0.003136 0.005098 0.002422 0.004455 0.002628 0.005662 0.009672 0.010471 0.005569 0.014839 0.010834 0.012388 0.008640 0.002747 0.007971 0.010201 0.003133 0.003147 0.008486 0.010396 0.002492 0.007084 0.017140 0.016240 0.011019 0.005194 0.007960 0.008968 0.004736 0.006699 0.006781 0.011011 0.009827 0.009947 0.009667 0.017387
0.015108 0.014450 0.012001 0.019956 0.015805 0.039838 0.029793 0.007963 0.023544 0.019220 0.014878 0.006067 0.009318 0.008033 0.008900 0.014265 0.008958 0.003592 0.006627 0.010063 0.005795 0.004618 0.009205 0.006666 0.003898 0.004155 0.005133 0.003345 0.003872 0.005717 0.004551 0.003764 0.004348 0.005999 0.005657 0.004689 0.004173 0.005466 0.004878 0.004833 0.006710 0.010520 0.004381 0.004707 0.006845 0.007194 0.004935 0.004249 0.010499 0.006648 0.005799 0.015233 0.025668 0.004722 0.006078 0.063928 0.044430 0.005453 0.006481 0.018754 0.006050 0.134725 0.001338 0.000857 0.107469 0.012564 0.000400 0.001230 0.008970 0.000534 0.000493 0.000643 0.000612 0.000399 0.000223 0.000195 0.000136 0.000042 0.000079 0.000009 0.000046 0.005966 0.045214 0.000767 0.149901 0.984616 0.790672 0.080811 0.949378 0.985038 0.072780 0.178630 0.797922 0.110874 0.007271 0.018381 0.018261 0.026108 0.037552 0.092777 0.056574 0.033653 0.069262 0.883329 0.939646 0.881119 0.956920 0.809015 0.955011 0.887477 0.940366 0.942235 0.015155 0.002948 0.001407 0.001134 0.000035 0.000007 0.000018 0.000226 0.000157 0.000234 0.000627 0.000588 0.000688 0.001041 0.002030 0.001852 0.003058 0.003120 0.003283 0.007043 0.009614 0.008037 0.011964 0.022291 0.010680 0.017181 0.026822 0.028203 0.011872 0.022179 0.057702 0.019097 0.010487 0.044177 0.072320 0.015998 0.020143 0.073771 0.024334 0.018408 0.025039 0.029428 0.014154 0.018207 0.009768 0.009125 0.008119 0.004539 0.003330 0.004786 0.002836 0.006515 0.003234 0.004488 0.005784 0.005066 0.004382 0.003273 0.004926 0.006273 0.003422 0.002666 0.005925 0.009297 0.005167 0.002817 0.007639 0.008598 0.003285 0.006149 0.005357 0.003762 0.002501 0.004688 0.003131 0.002221 0.002416 0.002334 0.002200 0.001347 0.000946 0.001435 0.001763 0.000651 0.000544 0.000937 0.000871 0.000308 0.000374 0.001050 0.000528 0.000308 0.000382 0.001147 0.001292 0.000363 0.004980 0.242521 0.040708 0.003861 0.403851 0.812459 0.042466 0.030610 0.801627 0.327479 0.009159 0.018771 0.082389 0.016352 0.007356 0.014680 0.010338 0.009708 0.008954 0.009484 0.007101 0.009086 0.011538 0.011543 0.009295 0.010660 0.006899 0.006917 0.005438 0.005733 0.006086 0.007983 0.007503 0.017599 0.020231 0.038840 0.029228 0.122290 0.026572 0.070297 0.032278 0.036858 0.058144 0.037960 0.021227 0.068872 0.056785 0.044876 0.054055 0.086839 0.072868 0.041579 0.045037 0.064760 0.050684 0.039941 0.044889 0.045730 0.025262 0.033790 0.028016 0.013863 0.010378 0.008053 0.021921 0.005392 0.021235 0.006636 0.024027 0.018458 0.004280 0.008321 0.003973 0.003184 0.003199 0.002544 0.003047 0.003148 0.003034 0.002430 0.002771 0.002432 0.003692 0.003592 0.005841 0.006322 0.003163 0.003572 0.002267 0.004530 0.003351 0.005032 0.004819 0.004339 0.002557 0.005570 0.005529 0.008922 0.005994 0.009931 0.007812 0.005333 0.005861 0.004412 0.008015 0.003932 0.004283 0.003569 0.003404 0.006886 0.004013 0.002637 0.003913 0.004759 0.003305 0.003934 0.004780 0.004513 0.004148 0.004562 0.004398 0.003657 0.003855 0.003259 0.004328 0.003340 0.004359 0.006039 0.003987 0.006032 0.003956 0.004590 0.002950 0.004546 0.004522 0.004050 0.003952 0.006451 0.008205 0.006842 0.005522 0.004966 0.010566 0.006894 0.005811 0.007565 0.006727 0.011162 0.004125 0.005515 0.008531 0.014239 0.008131 0.006201 0.005285 0.006625 0.008554 0.008908 0.011774 0.013334 0.009994 0.005937 0.005239 0.010523
0.022616 0.028569 0.032847 0.032000 0.025915 0.022886 0.027919 0.010048 0.005824 0.006312 0.014428 0.005674 0.004335 0.006206 0.005617 0.006154 0.004334 0.002548 0.003601 0.003259 0.002235 0.002356 0.004538 0.002362 0.001731 0.001940 0.002646 0.002308 0.001879 0.002750 0.002969 0.002165 0.002822 0.003014 0.002717 0.002230 0.003560 0.004742 0.003179 0.003591 0.005138 0.007406 0.004726 0.006014 0.007917 0.011071 0.007233 0.005049 0.011070 0.011147 0.004492 0.004313 0.028003 0.012565 0.004384 0.016913 0.059331 0.015752 0.009112 0.012156 0.006793 0.012369 0.000966 0.000626 0.003837 0.000468 0.000342 0.000560 0.000411 0.000417 0.000361 0.000538 0.000578 0.000453 0.000273 0.000155 0.000083 0.000030 0.000030 0.000008 0.000007 0.000735 0.001394 0.000020 0.003057 0.508983 0.002365 0.000254 0.076655 0.042617 0.000852 0.001174 0.008569 0.001733 0.001167 0.001480 0.002283 0.004663 0.006688 0.009908 0.020141 0.020751 0.017063 0.059744 0.931234 0.947835 0.896462 0.955011 0.789929 0.946274 0.881490 0.922128 0.928282 0.018831 0.002501 0.002545 0.001023 0.000042 0.000008 0.000045 0.000173 0.000176 0.000387 0.000874 0.000851 0.001223 0.001654 0.002309 0.002342 0.001878 0.002785 0.005169 0.005560 0.006402 0.011078 0.013042 0.009486 0.015882 0.014565 0.017011 0.010421 0.011655 0.036273 0.021209 0.009362 0.023231 0.097636 0.024489 0.009812 0.071907 0.058518 0.009857 0.010272 0.047499 0.014137 0.008082 0.009639 0.013993 0.009992 0.006423 0.005681 0.006375 0.004379 0.006915 0.005690 0.004561 0.004074 0.005290 0.007055 0.005100 0.004079 0.007722 0.005671 0.002220 0.003528 0.005779 0.004429 0.001992 0.003635 0.004755 0.002201 0.002327 0.001944 0.001689 0.001180 0.001445 0.001310 0.001100 0.001172 0.001067 0.000967 0.000836 0.000933 0.001039 0.000694 0.000642 0.000559 0.000628 0.000556 0.000470 0.000327 0.000404 0.000361 0.000214 0.000176 0.003546 0.061818 0.001890 0.005861 0.715493 0.420749 0.007799 0.194233 0.923863 0.090334 0.006040 0.196761 0.241921 0.003935 0.002278 0.010773 0.008403 0.010133 0.017133 0.016215 0.017800 0.014938 0.015091 0.012362 0.015589 0.017970 0.016773 0.016233 0.019948 0.014981 0.015589 0.013825 0.014327 0.013351 0.016871 0.016079 0.025056 0.023825 0.055110 0.055200 0.091064 0.050253 0.053454 0.047768 0.047958 0.042433 0.025717 0.028297 0.032648 0.020914 0.018979 0.023107 0.026476 0.019606 0.015447 0.019100 0.026328 0.024551 0.021000 0.033659 0.039054 0.024106 0.020171 0.024524 0.021577 0.016438 0.012959 0.024393 0.014624 0.033465 0.023278 0.034128 0.041080 0.015194 0.018109 0.008398 0.006609 0.006208 0.004512 0.005052 0.005624 0.006295 0.005160 0.006149 0.005769 0.008239 0.006394 0.008044 0.005646 0.003874 0.003089 0.004317 0.005009 0.010131 0.016366 0.015678 0.009712 0.006118 0.005607 0.007125 0.006995 0.010532 0.015362 0.017046 0.011426 0.013351 0.008661 0.013165 0.007866 0.007207 0.004325 0.005867 0.010115 0.008267 0.004015 0.002731 0.006713 0.004951 0.004042 0.002790 0.006953 0.006448 0.004734 0.004760 0.005565 0.005902 0.004973 0.006453 0.005119 0.005085 0.007120 0.002837 0.006131 0.003687 0.009278 0.005077 0.013511 0.020502 0.014694 0.007638 0.017308 0.017794 0.019564 0.010153 0.003945 0.013828 0.011284 0.003268 0.005361 0.012062 0.010513 0.002574 0.010724 0.017457 0.018446 0.014182 0.006985 0.011340 0.014040 0.006855 0.010449 0.009603 0.013060 0.011372 0.010991 0.008900 0.016113
0.025647 0.036019 0.056331 0.039475 0.028046 0.015717 0.013820 0.007740 0.006840 0.002938 0.006642 0.004893 0.003996 0.005134 0.005073 0.004477 0.003002 0.001556 0.002008 0.001545 0.001335 0.001403 0.001894 0.001229 0.001321 0.001190 0.001358 0.001484 0.001425 0.002055 0.002188 0.002212 0.002314 0.002551 0.002289 0.001804 0.002875 0.003652 0.002445 0.003298 0.005517 0.005566 0.004418 0.009041 0.009935 0.012019 0.009845 0.013807 0.012738 0.013298 0.008915 0.005520 0.010622 0.007246 0.004946 0.003192 0.012717 0.005238 0.003532 0.002252 0.001625 0.003138 0.000993 0.000318 0.000420 0.000528 0.000366 0.000469 0.000537 0.000876 0.000504 0.000540 0.000928 0.000756 0.000259 0.000179 0.000075 0.000026 0.000017 0.000018 0.000086 0.000537 0.000064 0.000027 0.014710 0.127442 0.000207 0.001727 0.635441 0.044768 0.001086 0.006683 0.026693 0.000869 0.000793 0.001789 0.002345 0.005461 0.006797 0.004155 0.004300 0.012603 0.011864 0.008803 0.038504 0.940773 0.950323 0.887477 0.946274 0.735234 0.929514 0.864265 0.914647 0.915759 0.015361 0.002410 0.001896 0.000742 0.000034 0.000013 0.000033 0.000148 0.000200 0.000563 0.000633 0.000785 0.001045 0.001707 0.001966 0.001229 0.002076 0.003413 0.002910 0.004016 0.008127 0.006566 0.004860 0.008553 0.006445 0.005941 0.004408 0.004338 0.006537 0.004797 0.003413 0.004164 0.017998 0.005839 0.002502 0.008288 0.015723 0.004238 0.002512 0.017825 0.009120 0.003205 0.003826 0.008084 0.006274 0.003582 0.003628 0.003574 0.002791 0.004121 0.002907 0.002324 0.001708 0.002502 0.003671 0.002125 0.001561 0.003439 0.003497 0.000964 0.001518 0.003614 0.002208 0.001137 0.002228 0.002470 0.001109 0.001160 0.001034 0.000931 0.000652 0.001011 0.000932 0.000735 0.000865 0.000950 0.000814 0.000731 0.000719 0.000761 0.000541 0.000487 0.000402 0.000408 0.000276 0.000217 0.000195 0.000212 0.000195 0.000236 0.000317 0.000297 0.004035 0.000634 0.000506 0.035673 0.025754 0.001885 0.002163 0.054987 0.008678 0.001615 0.003780 0.009136 0.001816 0.001815 0.002274 0.004814 0.011104 0.020653 0.017591 0.021816 0.019389 0.019060 0.014963 0.018444 0.018831 0.016638 0.014613 0.016436 0.011531 0.012843 0.010843 0.011987 0.011638 0.015755 0.017710 0.028439 0.027467 0.051648 0.057893 0.066187 0.042053 0.051567 0.047847 0.042274 0.028607 0.021435 0.020751 0.016805 0.010247 0.012345 0.011313 0.009381 0.008580 0.007105 0.008356 0.013369 0.013866 0.012689 0.022752 0.036135 0.028371 0.023443 0.024411 0.026225 0.019666 0.014096 0.023718 0.018274 0.035630 0.031025 0.044992 0.048085 0.021781 0.022032 0.010248 0.008154 0.007665 0.005712 0.006703 0.007585 0.007853 0.007041 0.008641 0.008574 0.011328 0.008397 0.010600 0.004682 0.004544 0.002395 0.004312 0.003276 0.006989 0.012282 0.014275 0.008029 0.005171 0.004356 0.005798 0.005183 0.008088 0.016853 0.020648 0.012696 0.017383 0.008925 0.012735 0.008925 0.007306 0.003580 0.005712 0.008378 0.009088 0.004458 0.002062 0.005646 0.005495 0.004722 0.001959 0.005700 0.007238 0.004858 0.004340 0.005692 0.006632 0.004848 0.007153 0.006141 0.004800 0.007628 0.002275 0.005148 0.002276 0.005858 0.002966 0.007925 0.014256 0.014658 0.005850 0.019088 0.015625 0.020509 0.010222 0.002585 0.008957 0.009749 0.001973 0.002510 0.008959 0.007216 0.001507 0.005534 0.012572 0.010413 0.008136 0.003371 0.005867 0.008362 0.003410 0.006157 0.005595 0.008601 0.008901 0.011405 0.010413 0.019646
0.020084 0.020510 0.026767 0.035400 0.033233 0.043225 0.023406 0.008869 0.021399 0.011135 0.008521 0.005641 0.006666 0.005415 0.005479 0.006309 0.005183 0.002059 0.002778 0.004116 0.003234 0.002630 0.004236 0.003690 0.002663 0.002387 0.003335 0.003168 0.002904 0.004561 0.004915 0.003849 0.004329 0.005959 0.004922 0.003051 0.004153 0.006012 0.003834 0.004903 0.006234 0.008227 0.004342 0.007549 0.010612 0.010769 0.010715 0.020455 0.027154 0.011822 0.011843 0.024263 0.016767 0.003899 0.006520 0.015565 0.006761 0.002087 0.001905 0.001627 0.000751 0.009289 0.000523 0.000186 0.008767 0.007097 0.000374 0.000792 0.028018 0.002764 0.000836 0.001167 0.002514 0.001668 0.000561 0.000479 0.000142 0.000331 0.000192 0.000082 0.024388 0.277172 0.054635 0.024967 0.991223 0.996908 0.251819 0.632653 0.996305 0.602466 0.019179 0.076017 0.163399 0.004578 0.000612 0.001780 0.001937 0.004111 0.005016 0.002605 0.001149 0.001884 0.006598 0.005043 0.004867 0.021708 0.926455 0.940366 0.881490 0.929514 0.713685 0.927561 0.870311 0.910008 0.896985 0.018998 0.003161 0.001872 0.000761 0.000067 0.000009 0.000023 0.000252 0.000232 0.000356 0.000585 0.001129 0.001438 0.003182 0.002342 0.003305 0.007301 0.006568 0.007108 0.015390 0.018639 0.011406 0.020835 0.026492 0.020584 0.010615 0.015457 0.024795 0.009243 0.007228 0.013668 0.016655 0.006508 0.006331 0.013234 0.009327 0.008700 0.006853 0.014435 0.009837 0.008147 0.004413 0.005819 0.006200 0.003466 0.003222 0.003388 0.002264 0.003579 0.002016 0.002096 0.002545 0.002678 0.002920 0.002113 0.002661 0.003727 0.002847 0.001743 0.003563 0.007908 0.005142 0.002900 0.006207 0.008070 0.002730 0.003647 0.002894 0.002778 0.002121 0.003664 0.002232 0.001843 0.001872 0.001825 0.001718 0.001278 0.001010 0.001378 0.001489 0.000703 0.000598 0.000877 0.000571 0.000269 0.000371 0.000693 0.000254 0.000445 0.000694 0.001633 0.001054 0.000999 0.002785 0.029547 0.003950 0.002276 0.023523 0.039005 0.002852 0.003734 0.021845 0.002854 0.001633 0.002117 0.002919 0.004433 0.008946 0.017465 0.011663 0.011704 0.010628 0.011022 0.008633 0.011065 0.013386 0.011921 0.010156 0.010804 0.007126 0.007457 0.006124 0.006795 0.007607 0.011187 0.011423 0.026186 0.030329 0.047873 0.049028 0.114379 0.052448 0.097300 0.054018 0.048272 0.055911 0.043792 0.029733 0.050847 0.038435 0.043784 0.043091 0.059611 0.054492 0.035055 0.047920 0.082149 0.061004 0.044955 0.072863 0.088286 0.052694 0.055464 0.052858 0.027944 0.021382 0.017329 0.035582 0.013150 0.040408 0.017501 0.049905 0.041734 0.011685 0.019222 0.008343 0.006213 0.005993 0.004593 0.005829 0.005991 0.005578 0.004559 0.005202 0.004520 0.006482 0.005701 0.009826 0.006286 0.004804 0.003524 0.003473 0.004633 0.004565 0.006479 0.007332 0.006629 0.003685 0.005831 0.007016 0.007838 0.007498 0.014430 0.014204 0.008506 0.010886 0.007175 0.012078 0.006754 0.006692 0.003796 0.004415 0.006989 0.005113 0.003541 0.003073 0.004287 0.003789 0.004172 0.002763 0.004365 0.004922 0.004851 0.004519 0.004506 0.005473 0.004403 0.006648 0.005134 0.005504 0.008757 0.004260 0.008855 0.003674 0.006265 0.003641 0.006397 0.006168 0.006435 0.004790 0.009796 0.009502 0.009977 0.006461 0.003408 0.007328 0.006169 0.003177 0.002974 0.005251 0.008091 0.002329 0.003508 0.008150 0.010432 0.006260 0.003844 0.005100 0.007030 0.005087 0.008937 0.008761 0.012651 0.010906 0.008749 0.007213 0.014321
0.012075 0.009515 0.010680 0.016913 0.016582 0.038964 0.030488 0.004358 0.010361 0.012343 0.008699 0.002703 0.003807 0.003410 0.004065 0.005481 0.004151 0.001726 0.002861 0.005059 0.003448 0.002951 0.005955 0.005288 0.003077 0.003090 0.004481 0.003599 0.003652 0.005690 0.005377 0.004015 0.003762 0.005606 0.004711 0.002901 0.002550 0.003739 0.003070 0.003340 0.002615 0.005155 0.002393 0.002855 0.007201 0.006784 0.005497 0.005757 0.031881 0.006641 0.003041 0.028524 0.060308 0.003541 0.002358 0.064475 0.035587 0.001888 0.001161 0.003516 0.000688 0.006345 0.000224 0.000204 0.026381 0.000905 0.000162 0.001038 0.007995 0.000259 0.000235 0.000571 0.000986 0.000623 0.000266 0.000115 0.000085 0.002188 0.013787 0.000195 0.007091 0.993076 0.791394 0.008588 0.867399 0.996558 0.097846 0.006694 0.235142 0.099323 0.001375 0.000492 0.003635 0.000677 0.000428 0.000534 0.000743 0.001284 0.001282 0.000976 0.000521 0.000260 0.000676 0.002359 0.003434 0.002720 0.018469 0.942235 0.922128 0.864265 0.927561 0.708505 0.913396 0.855327 0.886867 0.913331 0.016726 0.002192 0.002138 0.001169 0.000029 0.000006 0.000047 0.000196 0.000145 0.000337 0.001143 0.001272 0.003456 0.003970 0.004299 0.008878 0.010480 0.008866 0.014421 0.034551 0.016977 0.032989 0.066744 0.060610 0.018779 0.041855 0.090855 0.022816 0.010848 0.062942 0.066061 0.009373 0.013043 0.043780 0.009280 0.008184 0.010650 0.011953 0.004993 0.006024 0.003607 0.003356 0.003173 0.002091 0.001960 0.002603 0.001371 0.003681 0.001852 0.001846 0.003247 0.003361 0.002694 0.002278 0.003836 0.003881 0.002088 0.002212 0.004615 0.007695 0.006195 0.003318 0.008184 0.008611 0.003717 0.005601 0.004198 0.004580 0.002926 0.003702 0.002268 0.002163 0.001837 0.001639 0.001852 0.001228 0.000712 0.001138 0.001551 0.000598 0.000378 0.000661 0.000319 0.000136 0.000154 0.000930 0.002984 0.000482 0.001031 0.269928 0.147562 0.003746 0.130563 0.955245 0.158686 0.006564 0.645847 0.663085 0.004495 0.003483 0.097874 0.005285 0.000279 0.000537 0.001432 0.002347 0.003266 0.005781 0.003572 0.003606 0.003148 0.003182 0.002781 0.003957 0.005097 0.004806 0.004312 0.004638 0.003128 0.003306 0.002660 0.002975 0.003007 0.003778 0.004002 0.008660 0.008810 0.014210 0.011110 0.046378 0.012547 0.046688 0.020899 0.024752 0.041681 0.027963 0.017135 0.060327 0.038056 0.043602 0.054214 0.080222 0.061596 0.046969 0.063092 0.083330 0.049355 0.037647 0.049505 0.052403 0.022323 0.026879 0.027527 0.010776 0.007383 0.006099 0.018166 0.004641 0.020935 0.006149 0.021056 0.018771 0.004719 0.007540 0.003171 0.002692 0.002564 0.001931 0.002610 0.002680 0.002525 0.002061 0.002412 0.002169 0.002780 0.002529 0.003955 0.003768 0.002216 0.003123 0.001944 0.004453 0.002787 0.004033 0.003513 0.003684 0.001877 0.004030 0.003766 0.005738 0.003890 0.006445 0.005981 0.003379 0.004073 0.003252 0.005555 0.002970 0.003100 0.002545 0.002659 0.005591 0.003095 0.001954 0.003376 0.003741 0.002299 0.002476 0.002875 0.003025 0.002647 0.002969 0.003171 0.002595 0.002785 0.002346 0.003206 0.002215 0.003461 0.004351 0.003641 0.005454 0.004246 0.005395 0.003743 0.005056 0.004103 0.003295 0.003295 0.005387 0.007736 0.006669 0.004721 0.004396 0.007843 0.004274 0.003734 0.004495 0.004400 0.006886 0.002691 0.003107 0.005780 0.009708 0.005327 0.004720 0.004386 0.005767 0.006467 0.008291 0.010108 0.011820 0.008510 0.005889 0.004720 0.010054
0.022749 0.023702 0.030810 0.023541 0.025228 0.018439 0.025868 0.007485 0.003254 0.004007 0.010683 0.003764 0.003017 0.004486 0.003816 0.003706 0.002514 0.001634 0.002063 0.001661 0.001387 0.001526 0.002237 0.001316 0.001334 0.001299 0.001598 0.001873 0.001804 0.002484 0.002474 0.001802 0.002024 0.002180 0.001972 0.001448 0.002218 0.002870 0.001725 0.002254 0.002412 0.003067 0.003021 0.005384 0.006257 0.009996 0.007192 0.006439 0.017697 0.015781 0.005246 0.004787 0.028588 0.007556 0.002362 0.006098 0.024380 0.003698 0.001688 0.001811 0.001074 0.000955 0.000302 0.000166 0.000200 0.000197 0.000136 0.000284 0.000173 0.000282 0.000222 0.000397 0.000787 0.000487 0.000191 0.000098 0.000031 0.000059 0.000036 0.000004 0.000126 0.024219 0.000186 0.000016 0.013594 0.013936 0.000069 0.000038 0.002785 0.000806 0.000218 0.000116 0.000141 0.000359 0.000395 0.000707 0.000866 0.001454 0.001394 0.001075 0.001096 0.000522 0.000181 0.000340 0.002163 0.002061 0.005431 0.015155 0.928282 0.914647 0.870311 0.913396 0.682585 0.904549 0.847689 0.878347 0.905648 0.017125 0.002555 0.003214 0.000822 0.000034 0.000014 0.000072 0.000262 0.000279 0.000762 0.001552 0.002293 0.002089 0.005114 0.011256 0.005885 0.005661 0.012544 0.013298 0.008593 0.018158 0.016872 0.018050 0.008782 0.009520 0.025483 0.011405 0.005340 0.009647 0.042758 0.006830 0.002650 0.011412 0.014594 0.003787 0.002691 0.014448 0.006342 0.003226 0.004772 0.006597 0.005141 0.003265 0.003910 0.003414 0.002686 0.004438 0.003619 0.002228 0.001626 0.002887 0.003749 0.002242 0.001688 0.003542 0.003041 0.001194 0.001749 0.004354 0.003525 0.001549 0.002810 0.002709 0.001336 0.001316 0.001310 0.001264 0.000910 0.000976 0.000882 0.000787 0.000883 0.000744 0.000717 0.000817 0.000802 0.000655 0.000606 0.000780 0.000465 0.000444 0.000166 0.000170 0.000146 0.000401 0.014613 0.002195 0.000466 0.097725 0.475089 0.007966 0.006062 0.758002 0.218391 0.001534 0.009891 0.166555 0.002724 0.000264 0.000749 0.001179 0.000805 0.001110 0.002115 0.004591 0.006258 0.009970 0.007554 0.009928 0.009009 0.008756 0.007439 0.010448 0.011936 0.010024 0.010113 0.012228 0.007870 0.008991 0.007543 0.010444 0.008491 0.010589 0.012387 0.018731 0.015854 0.028066 0.031612 0.037754 0.026303 0.033091 0.027822 0.027116 0.022391 0.015529 0.016348 0.015446 0.008633 0.008753 0.009742 0.009095 0.007332 0.009091 0.011178 0.013746 0.012593 0.013349 0.023100 0.026694 0.020906 0.015954 0.020279 0.018077 0.013946 0.011882 0.023080 0.015622 0.036155 0.029136 0.043931 0.054288 0.025837 0.020827 0.009601 0.008001 0.007040 0.005141 0.006440 0.007206 0.006809 0.006049 0.007925 0.007384 0.009749 0.007018 0.009193 0.004835 0.004026 0.002679 0.004476 0.003785 0.007760 0.013162 0.012689 0.007471 0.005006 0.004444 0.005854 0.005169 0.008723 0.014470 0.019197 0.010315 0.013199 0.008707 0.012926 0.009450 0.007477 0.003817 0.006411 0.010248 0.008982 0.003932 0.002122 0.006603 0.004577 0.003414 0.001651 0.005128 0.004905 0.003417 0.004008 0.004627 0.005441 0.004314 0.006509 0.004482 0.004312 0.006743 0.002325 0.006498 0.002867 0.008568 0.004241 0.010512 0.017534 0.015130 0.005934 0.017380 0.015742 0.019259 0.009089 0.002476 0.009896 0.008745 0.001893 0.002745 0.008732 0.007251 0.001516 0.006610 0.013828 0.010855 0.008439 0.004178 0.008225 0.010555 0.003635 0.007255 0.005793 0.010693 0.010814 0.013677 0.011029 0.021450
0.022963 0.025380 0.028238 0.031573 0.033511 0.023023 0.023657 0.009899 0.005929 0.004224 0.009609 0.005664 0.004841 0.004822 0.004942 0.004182 0.003100 0.001712 0.002038 0.001826 0.001457 0.001397 0.001886 0.001461 0.001562 0.001313 0.001488 0.002000 0.002187 0.003120 0.002456 0.001901 0.003349 0.003766 0.002954 0.002272 0.004057 0.005495 0.002611 0.004508 0.009303 0.007055 0.006598 0.017517 0.023859 0.022930 0.021391 0.033683 0.040738 0.026115 0.011951 0.010625 0.017011 0.006990 0.005095 0.003597 0.006380 0.002443 0.001714 0.001284 0.000796 0.002049 0.000802 0.000298 0.000349 0.001011 0.000641 0.000631 0.001564 0.003433 0.001645 0.002241 0.006872 0.002645 0.000800 0.000751 0.000102 0.000562 0.000027 0.000015 0.013738 0.005232 0.000084 0.000873 0.738892 0.109131 0.000282 0.005835 0.215910 0.004963 0.000367 0.000715 0.000575 0.000738 0.000970 0.001634 0.001459 0.002064 0.002094 0.001667 0.001295 0.001036 0.000225 0.000056 0.000306 0.001163 0.003611 0.002948 0.018831 0.915759 0.910008 0.855327 0.904549 0.655673 0.896158 0.852568 0.886080 0.904703 0.017372 0.003198 0.001966 0.000736 0.000070 0.000021 0.000050 0.000254 0.000587 0.001742 0.003011 0.002098 0.005321 0.010610 0.006171 0.004958 0.011539 0.009625 0.006474 0.017729 0.018535 0.012124 0.007097 0.007966 0.007288 0.004985 0.003739 0.003221 0.008694 0.004161 0.002178 0.003337 0.006307 0.002830 0.001649 0.008498 0.006241 0.003166 0.004792 0.008225 0.006208 0.003292 0.003638 0.003099 0.002403 0.003570 0.002684 0.002000 0.001427 0.002114 0.002991 0.001537 0.001255 0.003120 0.002406 0.000920 0.001458 0.003889 0.002715 0.001543 0.003130 0.003236 0.001383 0.001513 0.001506 0.001462 0.000916 0.001075 0.000966 0.000855 0.000975 0.000870 0.000779 0.000768 0.000694 0.000770 0.000549 0.000543 0.000346 0.000378 0.000130 0.000178 0.000296 0.000536 0.001069 0.001214 0.001055 0.002988 0.008703 0.003874 0.001038 0.007861 0.006748 0.003018 0.000715 0.002327 0.002313 0.001064 0.000338 0.000855 0.002251 0.003382 0.004408 0.006106 0.007753 0.012782 0.008311 0.011561 0.011571 0.012634 0.011066 0.014208 0.015291 0.013359 0.012608 0.012813 0.008299 0.008958 0.007596 0.009721 0.010105 0.013885 0.015144 0.028483 0.030531 0.039461 0.040468 0.051135 0.034165 0.056449 0.040039 0.036849 0.029151 0.022064 0.017266 0.019504 0.011702 0.012594 0.012104 0.012335 0.010253 0.010695 0.013488 0.022877 0.018385 0.019328 0.041403 0.049852 0.037553 0.036418 0.045816 0.031177 0.023496 0.018887 0.030531 0.018348 0.036218 0.022548 0.044928 0.047157 0.014992 0.021510 0.010633 0.009127 0.008760 0.006541 0.008027 0.008722 0.008041 0.007626 0.009383 0.008626 0.012348 0.010029 0.014503 0.005954 0.006099 0.002796 0.004752 0.003617 0.006036 0.011200 0.013507 0.008131 0.005571 0.005393 0.007838 0.006221 0.009762 0.020915 0.025198 0.015590 0.019573 0.013691 0.021338 0.016755 0.012789 0.005063 0.007859 0.010335 0.009995 0.005269 0.002218 0.006109 0.006317 0.004563 0.001776 0.005035 0.006639 0.005153 0.004688 0.006322 0.008569 0.006605 0.010067 0.007577 0.006302 0.012799 0.002905 0.011152 0.002808 0.007468 0.003591 0.009332 0.015456 0.016289 0.006702 0.019992 0.012423 0.018051 0.010111 0.002396 0.008609 0.009509 0.001984 0.002513 0.008796 0.008079 0.001517 0.005564 0.012283 0.010171 0.007079 0.003513 0.006527 0.007471 0.003358 0.006175 0.005590 0.009850 0.011744 0.017164 0.012557 0.023973
0.017535 0.014885 0.016554 0.022646 0.030434 0.038502 0.025493 0.007203 0.007900 0.007358 0.006590 0.003707 0.004111 0.003466 0.003231 0.003223 0.002867 0.001590 0.001954 0.002559 0.002592 0.001801 0.002787 0.002759 0.002507 0.002150 0.002713 0.003476 0.003391 0.005102 0.004103 0.002603 0.003960 0.004569 0.003992 0.002175 0.002104 0.002813 0.001720 0.001891 0.008533 0.007314 0.002672 0.010968 0.072552 0.019728 0.010724 0.032995 0.062641 0.011338 0.005339 0.019294 0.019914 0.002066 0.002059 0.008472 0.003773 0.001013 0.000729 0.000659 0.000434 0.001047 0.000422 0.000194 0.001872 0.000927 0.000267 0.000883 0.027791 0.002872 0.001287 0.004919 0.013458 0.005920 0.007268 0.007622 0.012667 0.426540 0.039235 0.003636 0.946368 0.997966 0.091897 0.395260 0.997587 0.810467 0.005155 0.021357 0.149370 0.006692 0.000275 0.000225 0.000301 0.000586 0.000501 0.000735 0.000705 0.001014 0.000975 0.000818 0.000770 0.000502 0.000427 0.000058 0.000021 0.000058 0.001334 0.001407 0.002501 0.015361 0.896985 0.886867 0.847689 0.896158 0.650957 0.908909 0.861127 0.890502 0.898773 0.020481 0.002825 0.002039 0.001927 0.000141 0.000032 0.000063 0.000487 0.001334 0.005466 0.003665 0.007520 0.021664 0.017362 0.012220 0.030502 0.026048 0.013638 0.029114 0.049440 0.026420 0.011184 0.018275 0.022743 0.007520 0.006791 0.009515 0.010709 0.004644 0.003692 0.005241 0.004850 0.004025 0.002916 0.006873 0.005223 0.003460 0.003300 0.004231 0.003793 0.002213 0.002191 0.002299 0.001679 0.002918 0.002065 0.001700 0.001678 0.002083 0.002280 0.001605 0.001751 0.002521 0.002306 0.001447 0.002710 0.005855 0.004376 0.003273 0.006558 0.007216 0.003059 0.003149 0.002649 0.003193 0.001957 0.001884 0.001816 0.001827 0.001928 0.001605 0.001889 0.001510 0.001029 0.001513 0.001368 0.000724 0.000501 0.001014 0.000353 0.000220 0.000447 0.004007 0.005579 0.000844 0.001632 0.093030 0.010400 0.001468 0.011623 0.101878 0.001536 0.001083 0.007380 0.002070 0.000512 0.000652 0.000767 0.000679 0.001765 0.003094 0.003588 0.003344 0.003530 0.005279 0.003623 0.004258 0.004475 0.005009 0.004498 0.005901 0.006593 0.005979 0.005639 0.005549 0.004170 0.004645 0.003812 0.004361 0.004802 0.006647 0.007413 0.015426 0.020137 0.029167 0.021660 0.055836 0.027945 0.063197 0.034744 0.042377 0.047312 0.035914 0.026462 0.044708 0.034422 0.038105 0.046284 0.058209 0.046374 0.050405 0.072206 0.090207 0.060834 0.058124 0.099832 0.076976 0.039894 0.048940 0.053054 0.022784 0.017441 0.015152 0.024633 0.008802 0.019629 0.008538 0.021374 0.021859 0.006405 0.010967 0.005582 0.004455 0.004474 0.003420 0.004236 0.004606 0.004765 0.004325 0.005058 0.004261 0.005557 0.005070 0.007862 0.004685 0.003831 0.002549 0.002713 0.003441 0.003589 0.005733 0.006046 0.005845 0.003506 0.004285 0.005938 0.005749 0.006856 0.013362 0.014918 0.008705 0.010201 0.007833 0.012606 0.008711 0.008007 0.003819 0.004502 0.006256 0.004373 0.003031 0.002291 0.003525 0.003546 0.003505 0.001921 0.003609 0.004447 0.004005 0.004186 0.004162 0.005315 0.004621 0.006469 0.004612 0.005254 0.006587 0.003062 0.007549 0.002696 0.005546 0.003243 0.006195 0.006867 0.007163 0.004025 0.008434 0.006652 0.007655 0.005368 0.002383 0.005843 0.005472 0.002330 0.002505 0.004726 0.006002 0.001788 0.003569 0.007027 0.008188 0.005395 0.003230 0.005613 0.007235 0.004203 0.007688 0.006346 0.011576 0.011408 0.009444 0.007516 0.014894
0.017614 0.013148 0.012157 0.017224 0.019491 0.034341 0.030262 0.005216 0.005449 0.008284 0.009046 0.003184 0.003376 0.003148 0.003876 0.003392 0.002790 0.002067 0.002755 0.003446 0.002969 0.002637 0.004460 0.003066 0.003403 0.002930 0.003671 0.004560 0.004702 0.005692 0.004343 0.003211 0.004454 0.004113 0.004459 0.002378 0.001699 0.002670 0.002331 0.002371 0.007280 0.012985 0.003816 0.009172 0.091097 0.036723 0.016405 0.020115 0.073081 0.016428 0.004471 0.019495 0.053433 0.004469 0.002346 0.016273 0.016071 0.001808 0.000938 0.001513 0.000583 0.001073 0.000336 0.000292 0.000587 0.000243 0.000181 0.000491 0.000588 0.000372 0.000424 0.000982 0.001698 0.000827 0.000648 0.000405 0.001393 0.190998 0.105337 0.000243 0.065974 0.988155 0.006509 0.000374 0.129161 0.033399 0.000118 0.000029 0.000462 0.000175 0.000153 0.000109 0.000246 0.000551 0.000365 0.000411 0.000480 0.000733 0.000811 0.000790 0.000986 0.000776 0.000505 0.000304 0.000063 0.000012 0.000198 0.001134 0.002545 0.002410 0.018998 0.913331 0.878347 0.852568 0.908909 0.671675 0.916136 0.857256 0.888715 0.907690 0.019122 0.002694 0.003928 0.001098 0.000182 0.000052 0.000327 0.001170 0.004143 0.004066 0.009449 0.025257 0.024435 0.020466 0.043698 0.052934 0.017710 0.032254 0.065682 0.047308 0.013932 0.031009 0.050699 0.012786 0.006585 0.019324 0.021908 0.005103 0.004109 0.008912 0.005178 0.003984 0.003203 0.006247 0.003794 0.003293 0.003306 0.003858 0.003385 0.002177 0.002061 0.002449 0.001335 0.003118 0.001802 0.001837 0.001882 0.002473 0.002357 0.001690 0.001968 0.002881 0.001830 0.001492 0.003160 0.005621 0.004175 0.002823 0.006188 0.007617 0.003080 0.003011 0.003073 0.003290 0.001895 0.001612 0.001818 0.002038 0.001701 0.001542 0.001983 0.001771 0.000955 0.001180 0.000844 0.000390 0.000248 0.000487 0.009171 0.001781 0.000633 0.122177 0.580281 0.025240 0.009124 0.895419 0.683862 0.008185 0.067955 0.808466 0.028824 0.000630 0.011013 0.009368 0.000231 0.000184 0.000460 0.000735 0.001220 0.001890 0.002471 0.002288 0.002019 0.003076 0.002271 0.002603 0.002683 0.002903 0.002722 0.003632 0.003993 0.003649 0.003484 0.003436 0.002649 0.002841 0.002284 0.002777 0.002778 0.003678 0.003837 0.007145 0.007892 0.012227 0.007690 0.020309 0.008636 0.024135 0.015837 0.021683 0.032653 0.021208 0.014374 0.031960 0.025122 0.028672 0.035263 0.041154 0.032874 0.047962 0.058621 0.052585 0.046516 0.052322 0.052890 0.045213 0.026731 0.030706 0.030597 0.014564 0.010950 0.008981 0.017502 0.005807 0.019507 0.007429 0.021541 0.023698 0.005889 0.009699 0.004265 0.003456 0.003635 0.002630 0.003492 0.003628 0.003546 0.003169 0.003457 0.002993 0.003684 0.003408 0.005069 0.004021 0.002654 0.002518 0.002189 0.003471 0.002989 0.005130 0.004556 0.004417 0.002552 0.003858 0.004453 0.005395 0.005858 0.010788 0.009913 0.005610 0.005854 0.004661 0.007436 0.004108 0.004703 0.003278 0.003760 0.007702 0.004312 0.002287 0.002778 0.004530 0.003126 0.002741 0.002126 0.003446 0.003263 0.003513 0.003834 0.003426 0.004032 0.003796 0.005689 0.003645 0.004590 0.005344 0.002899 0.005052 0.002498 0.004597 0.003118 0.005557 0.006622 0.005626 0.003830 0.007653 0.007769 0.007465 0.004536 0.002833 0.007413 0.005371 0.002651 0.003195 0.005363 0.007859 0.002379 0.004123 0.008330 0.010819 0.006575 0.004057 0.005794 0.006211 0.004413 0.007383 0.006823 0.012782 0.010772 0.009303 0.007736 0.015439
0.026220 0.027006 0.023961 0.025726 0.035660 0.025397 0.037993 0.009542 0.003342 0.004179 0.008554 0.003044 0.002318 0.002683 0.003066 0.002195 0.002015 0.001776 0.001732 0.001448 0.001569 0.001545 0.002023 0.001241 0.001828 0.001668 0.001602 0.002279 0.002002 0.003073 0.002429 0.001691 0.003059 0.002613 0.002126 0.001367 0.002075 0.001267 0.001968 0.002569 0.005364 0.003072 0.004174 0.009062 0.020335 0.010211 0.010421 0.010753 0.018615 0.012174 0.004386 0.003436 0.010890 0.002851 0.001433 0.001956 0.005911 0.001503 0.000790 0.000870 0.000481 0.001181 0.000374 0.000178 0.000272 0.000370 0.000185 0.000327 0.000296 0.000880 0.000603 0.001083 0.001833 0.000841 0.000376 0.000322 0.000065 0.001910 0.000132 0.000009 0.000853 0.000822 0.000005 0.000005 0.000821 0.000045 0.000009 0.000013 0.000043 0.000056 0.000106 0.000181 0.000299 0.000566 0.000475 0.000529 0.000602 0.000929 0.001296 0.001264 0.001363 0.001252 0.000963 0.000415 0.000391 0.000039 0.000025 0.000035 0.001023 0.001896 0.003161 0.016726 0.905648 0.886080 0.861127 0.916136 0.681926 0.920675 0.860546 0.896700 0.916755 0.022234 0.003447 0.003234 0.002080 0.000408 0.000439 0.001215 0.002282 0.001694 0.006519 0.014072 0.008704 0.010565 0.027850 0.015994 0.006155 0.011092 0.011321 0.006850 0.003963 0.004137 0.007438 0.004243 0.002650 0.002867 0.007204 0.002729 0.001268 0.003022 0.005374 0.002757 0.001483 0.005716 0.004625 0.002659 0.004337 0.006657 0.005717 0.003153 0.003464 0.002703 0.002055 0.003173 0.002521 0.002162 0.001355 0.002244 0.002859 0.001458 0.001084 0.002430 0.001841 0.000811 0.001249 0.002748 0.001891 0.001185 0.002057 0.002315 0.001202 0.001176 0.001355 0.001094 0.000701 0.000769 0.000911 0.000788 0.000871 0.000862 0.000849 0.001014 0.000764 0.000722 0.000405 0.000415 0.000366 0.000349 0.002565 0.002677 0.000603 0.004074 0.142450 0.021556 0.001339 0.059855 0.186263 0.007651 0.000995 0.029163 0.005887 0.000520 0.000148 0.000661 0.000819 0.000528 0.000573 0.001489 0.001804 0.002285 0.002604 0.002860 0.002970 0.004651 0.003813 0.004711 0.005638 0.006214 0.005373 0.006628 0.006721 0.005889 0.005986 0.006104 0.004571 0.005255 0.004509 0.005784 0.005533 0.007469 0.008386 0.013719 0.014610 0.022055 0.017249 0.020146 0.014891 0.016796 0.016513 0.019532 0.020901 0.011631 0.010362 0.012130 0.007944 0.007225 0.007465 0.006747 0.006137 0.007668 0.009777 0.011894 0.013852 0.019191 0.026865 0.029944 0.026104 0.025885 0.027857 0.022994 0.017115 0.014181 0.019355 0.011001 0.024290 0.015918 0.031659 0.036987 0.014384 0.018163 0.009728 0.007734 0.008749 0.006087 0.008142 0.008647 0.007755 0.007375 0.008528 0.007308 0.010000 0.008350 0.011846 0.006538 0.004598 0.002875 0.003684 0.003634 0.005696 0.010841 0.011330 0.007236 0.005283 0.004900 0.007716 0.006453 0.011790 0.021562 0.023272 0.014900 0.017228 0.012575 0.018431 0.013041 0.011977 0.004794 0.007887 0.013868 0.009020 0.004014 0.002333 0.006422 0.005508 0.003918 0.002001 0.006052 0.006080 0.005149 0.005751 0.006906 0.008110 0.007559 0.012791 0.007824 0.006408 0.009094 0.002956 0.007797 0.002346 0.006036 0.003684 0.008775 0.016629 0.015575 0.005991 0.014622 0.012044 0.013428 0.006627 0.001934 0.007283 0.008735 0.001674 0.002353 0.008546 0.008192 0.001734 0.006737 0.016496 0.012195 0.009324 0.003523 0.006861 0.005978 0.003049 0.005863 0.005034 0.012493 0.012943 0.019112 0.015581 0.028149
0.023264 0.023259 0.025498 0.023744 0.033203 0.018302 0.027803 0.008391 0.003701 0.003304 0.005969 0.002809 0.002232 0.002154 0.002970 0.001955 0.001557 0.001211 0.001308 0.001133 0.001019 0.001047 0.001229 0.000967 0.001317 0.001210 0.001296 0.001477 0.001656 0.002661 0.001975 0.001544 0.003078 0.002200 0.001536 0.001090 0.002713 0.003829 0.001199 0.002939 0.073203 0.011518 0.003208 0.031047 0.125422 0.018419 0.012450 0.031183 0.028904 0.018952 0.007495 0.005443 0.013186 0.004282 0.002571 0.002506 0.006032 0.002163 0.001220 0.001187 0.000649 0.002489 0.000974 0.000361 0.000434 0.001229 0.000726 0.000776 0.001884 0.004126 0.002924 0.006120 0.015105 0.013969 0.013201 0.019680 0.007321 0.133066 0.002254 0.000302 0.341910 0.066604 0.000041 0.001133 0.203556 0.000670 0.000017 0.000318 0.000890 0.000119 0.000246 0.000406 0.000574 0.000727 0.000610 0.000663 0.000576 0.000820 0.001189 0.001285 0.001272 0.001106 0.001108 0.000656 0.000489 0.000244 0.000026 0.000007 0.000042 0.000742 0.001872 0.002192 0.017125 0.904703 0.890502 0.857256 0.920675 0.687961 0.920028 0.872644 0.914627 0.920322 0.020927 0.004661 0.002736 0.001732 0.005524 0.002883 0.005266 0.003044 0.006417 0.016257 0.008970 0.010340 0.028662 0.012190 0.004891 0.009841 0.009001 0.003752 0.002293 0.002790 0.003601 0.002552 0.002168 0.002121 0.004979 0.002151 0.001166 0.001920 0.003141 0.001971 0.001055 0.003355 0.003123 0.001684 0.002327 0.004482 0.003670 0.001984 0.002014 0.002051 0.001497 0.002035 0.001587 0.001424 0.001032 0.001456 0.002346 0.001258 0.000936 0.001720 0.001806 0.000711 0.001029 0.002029 0.001563 0.001036 0.001735 0.001960 0.000983 0.001020 0.001033 0.000903 0.000595 0.000706 0.000794 0.000692 0.000752 0.000741 0.000713 0.000758 0.000557 0.000808 0.000379 0.000289 0.000499 0.000567 0.000488 0.000373 0.000849 0.002097 0.003667 0.003595 0.002394 0.004656 0.002168 0.003373 0.000609 0.000586 0.000880 0.000761 0.000128 0.000166 0.000643 0.001100 0.000789 0.001125 0.001481 0.002133 0.002090 0.002225 0.002471 0.004119 0.002982 0.004189 0.004563 0.005390 0.004465 0.005722 0.005584 0.005268 0.004907 0.005159 0.003804 0.004850 0.003765 0.005216 0.005113 0.006964 0.008639 0.014102 0.015010 0.022966 0.021940 0.030181 0.022407 0.027356 0.026704 0.029932 0.027204 0.017907 0.017529 0.019014 0.012120 0.012759 0.013162 0.011693 0.010144 0.013026 0.016411 0.020308 0.017773 0.024124 0.038059 0.034066 0.027213 0.031769 0.035129 0.024249 0.019240 0.018860 0.021885 0.013086 0.024994 0.016449 0.028475 0.027480 0.009900 0.012258 0.007346 0.006081 0.006860 0.005254 0.006789 0.008150 0.007399 0.007286 0.008126 0.007653 0.009873 0.008834 0.013669 0.005744 0.005714 0.002544 0.003972 0.003560 0.006231 0.012129 0.014029 0.008731 0.006373 0.005449 0.008716 0.007255 0.011842 0.024149 0.025741 0.016103 0.023140 0.014662 0.024201 0.020998 0.014753 0.005362 0.008200 0.010031 0.009097 0.005043 0.002082 0.004976 0.006296 0.005047 0.001850 0.005444 0.007360 0.005901 0.005725 0.006882 0.009758 0.008374 0.012718 0.009167 0.006933 0.010148 0.002650 0.008195 0.002174 0.005819 0.002755 0.008009 0.012105 0.012595 0.005117 0.014100 0.009239 0.013795 0.008518 0.001900 0.006341 0.008499 0.001608 0.001979 0.006829 0.006274 0.001383 0.004651 0.010677 0.008553 0.006735 0.002959 0.007038 0.006717 0.003016 0.006187 0.004716 0.010787 0.010044 0.014240 0.012084 0.026890
0.015080 0.011175 0.010184 0.013165 0.017849 0.019776 0.019311 0.003548 0.003488 0.004415 0.005237 0.002522 0.002266 0.001990 0.002378 0.001912 0.001756 0.001253 0.001454 0.001540 0.001266 0.001152 0.001625 0.001285 0.001341 0.001266 0.001557 0.001872 0.001729 0.002648 0.002088 0.001652 0.001931 0.002940 0.002969 0.000727 0.006021 0.062538 0.003303 0.007218 0.461178 0.219502 0.006797 0.099237 0.545427 0.098175 0.014624 0.032635 0.071287 0.004908 0.002724 0.006193 0.006752 0.001134 0.001121 0.001717 0.002401 0.001019 0.000658 0.000756 0.000314 0.001074 0.000438 0.000282 0.000298 0.000344 0.000264 0.000393 0.001292 0.000864 0.001065 0.003942 0.007069 0.005235 0.022145 0.080147 0.199707 0.958498 0.397695 0.011650 0.915444 0.906609 0.001354 0.003470 0.134508 0.001426 0.000011 0.000031 0.000051 0.000142 0.000177 0.000237 0.000363 0.000505 0.000418 0.000389 0.000366 0.000447 0.000588 0.000647 0.000744 0.000591 0.000612 0.000477 0.000428 0.000132 0.000120 0.000018 0.000008 0.000034 0.000761 0.002138 0.002555 0.017372 0.898773 0.888715 0.860546 0.920028 0.675469 0.928888 0.880484 0.926975 0.926859 0.027895 0.006043 0.002260 0.025749 0.005781 0.016081 0.016060 0.019618 0.046633 0.036419 0.033543 0.083605 0.063740 0.015110 0.033561 0.057556 0.015582 0.004725 0.010267 0.010765 0.003189 0.003413 0.005361 0.005585 0.002454 0.002225 0.003330 0.003147 0.002590 0.001916 0.004238 0.002985 0.002003 0.002023 0.003248 0.003092 0.001791 0.001731 0.001822 0.001224 0.002022 0.001229 0.001096 0.001251 0.001579 0.001824 0.001314 0.001289 0.001792 0.001239 0.000980 0.001728 0.002484 0.002501 0.001780 0.002994 0.004081 0.001758 0.001853 0.001849 0.001687 0.001148 0.001123 0.001439 0.001428 0.001260 0.001291 0.001691 0.000920 0.000643 0.001410 0.002581 0.000942 0.000554 0.004810 0.064169 0.002468 0.001723 0.251282 0.175965 0.002299 0.007763 0.278668 0.011239 0.000629 0.002453 0.005873 0.000173 0.000283 0.000268 0.000230 0.000494 0.001134 0.001284 0.000863 0.000974 0.001280 0.001449 0.001317 0.001258 0.001838 0.001467 0.001471 0.001803 0.002021 0.002184 0.002619 0.002964 0.003043 0.003070 0.003037 0.002521 0.002828 0.002486 0.002995 0.003302 0.004119 0.003624 0.006581 0.008240 0.011658 0.009236 0.026143 0.015942 0.035360 0.027353 0.036884 0.045054 0.032459 0.021411 0.033369 0.029225 0.030820 0.036949 0.041025 0.033001 0.048263 0.068157 0.054603 0.057983 0.065735 0.077185 0.052809 0.032386 0.043183 0.036677 0.017657 0.013395 0.011858 0.015900 0.005686 0.013878 0.006092 0.016698 0.015068 0.004036 0.006782 0.004009 0.002948 0.003408 0.002602 0.003419 0.003828 0.003681 0.003289 0.003490 0.002980 0.004194 0.004269 0.006697 0.004463 0.003231 0.002351 0.002308 0.003331 0.003389 0.006133 0.006343 0.005106 0.003540 0.004287 0.005782 0.006136 0.007702 0.014589 0.012523 0.009150 0.009275 0.007314 0.011328 0.005603 0.006981 0.003315 0.004544 0.006535 0.003945 0.002665 0.002064 0.003504 0.003462 0.003467 0.002003 0.003894 0.004685 0.004942 0.004667 0.004713 0.005794 0.005289 0.007452 0.005689 0.005339 0.006341 0.002501 0.005746 0.002243 0.004589 0.002359 0.005695 0.007280 0.005258 0.003224 0.006363 0.006148 0.005449 0.003896 0.002010 0.004857 0.005371 0.001931 0.002394 0.004377 0.005517 0.001608 0.004179 0.007944 0.008292 0.005436 0.003126 0.007606 0.007492 0.003748 0.006753 0.005504 0.011980 0.009607 0.007979 0.007912 0.017625
[truncated: 847,045 more chars]
