# Supplementary material for: Force-Generation by the Trans-Envelope Tol-Pal System
Source: Front Microbiol. 2022 Mar 3;13:852176. doi: 10.3389/fmicb.2022.852176 (PMC8928145; doi:10.3389/fmicb.2022.852176)
Supplement: Supplementary file 2 [file Data_Sheet_2.ZIP › Supplementary-RaptorX/TolQ(A)-TolR(B).all_in_one/688448B.a3m]

>688448B
MARARGRGRRDLKSEINIVPLLDVLLVLLLIFMATAPIITQSVEVDLPDATESQAVSSNDNPPVIVEVSGIGQYTVVVEKDRLERLPPEQVVAEVSSRFKANPKTVFLIGGAKDVPYDEIIKALNLLHSAGVKSVGLMTQPI
>tr|Q8D2E0|Q8D2E0_WIGBR TolR protein OS=Wigglesworthia glossinidia brevipalpis GN=tolR PE=3 SV=1
----RYKLYKNIKYEINVIPLVDILLILMLIFMVFSNQPFQKINVNLPNSNTF--NNEKDKSIIIIEVLITKEFNLITNKIKKENLNFDKLKKEINNCLILNSNSSFLIGGDKNIYYEEIIKIINFLKKTGVKSIGLATKSN
>tr|F0EV38|F0EV38_HAEPA Transport energizing protein, ExbD/TolR family OS=Haemophilus parainfluenzae ATCC 33392 GN=tolR PE=3 SV=1
----ARRQRKDIKSEINIVPFLDVLLVLVLIFMATAPIISQSVQVELPDSVQSQNVSNEDKTPVILEVAGVGQYSISIGGQRQEGLNEEMVTQLSKQEFDKDNNTMFLVGGAKDVPYEEVIKALNLLHLAGIKSVGLMTNPI
>tr|I3BFI7|I3BFI7_HAEPA Transport energizing protein, ExbD/TolR family OS=Haemophilus parainfluenzae HK2019 GN=HMPREF1119_1790 PE=3 SV=1
----ARRQRKDIKSEINIVPFLDVLLVLVLIFMATAPIISQSVQVELPDSVQSQNVSNEDKTPVILEVAGVGQYSISIGGQRQEGLNEEMVTQLSKQEFDKDNNTMFLVGGAKDVPYEEVIKALNLLHLAGIKSVGLMTNPI
>tr|F9QA33|F9QA33_9PAST Transport energizing protein, ExbD/TolR family OS=Haemophilus pittmaniae HK 85 GN=HMPREF9952_0325 PE=3 SV=1
----ARRQRKDIKSEINIVPFLDVLLVLVLIFMATAPIISQSVQVELPDSVQSQNVSNEDKTPVILEVAGIGQYSISIGGQRQEGLNEEMVTQLSKQEFDKDNNTMFLVGGAKDVPYEEVIKALNLLHLAGIKSVGLMTNPI
>tr|Q4QNF8|Q4QNF8_HAEI8 TolR OS=Haemophilus influenzae (strain 86-028NP) GN=tolR PE=3 SV=1
----ARRQRKAIKSEINIVPFLDVLLVLVLIFMATAPIISQSVQVELPDSVQSQEVSNEDKVPVILEVAGIGKYAISIGGERQEGLTEEMVTQLSRQEFDKDNNTLFLVGGAKEVPYEEVIKALNLLHLAGIKSVGLMTNPI
>tr|A5UGQ3|A5UGQ3_HAEIG Uncharacterized protein OS=Haemophilus influenzae (strain PittGG) GN=CGSHiGG_05080 PE=3 SV=1
----ARRQRKAIKSEINIVPFLDVLLVLVLIFMATAPIISQSVQVELPDSVQSQEVSNEDKVPVILEVAGIGKYAISIGGERQEGLTEEMVTQLSRQEFDKDNNTLFLVGGAKEVPYEEVIKALNLLHLAGIKSVGLMTNPI
>tr|A4MY08|A4MY08_HAEIF TolR OS=Haemophilus influenzae 22.1-21 GN=CGSHi22121_07000 PE=3 SV=1
----ARRQRKAIKSEINIVPFLDVLLVLVLIFMATAPIISQSVQVELPDSVQSQEVSNEDKVPVILEVAGIGKYAISIGGERQEGLTEEMVTQLSRQEFDKDNNTLFLVGGAKEVPYEEVIKALNLLHLAGIKSVGLMTNPI
>tr|A0A0M3G6C1|A0A0M3G6C1_HAEHA Colicin uptake protein TolR OS=Haemophilus haemolyticus GN=AAX15_00655 PE=3 SV=1
----ARRQRKDIKSEINIVPFLDVLLVLVLIFMATAPIISQSVQVELPDSVQSQNVSNEDKVPVILEVSGIGQYAISISGERQEGLTEEMVTQLSRQEFDKDNNTLFLVGGAKEVPYEEVIKALNLLHLAGIKSVGLMTNPI
>tr|A0A0E1SR67|A0A0E1SR67_HAEIF Membrane spanning protein in TolA-TolQ-TolR complex OS=Haemophilus influenzae PittII GN=CGSHiII_08321 PE=3 SV=1
----ARRQRKAIKSEINIVPFLDVLLVLVLIFMATAPIISQSVQVELPDSVQSQEVSNEDKVPVILEVAGIGKYAISIGGERQEGLTEEMVTQLSRQEFDKDNNTLFLVGGAKEVPYEEVIKALNLLHLAGIKSVGLMTNPI
>tr|F2BYP1|F2BYP1_HAEAE TolR colicin import membrane protein OS=Haemophilus aegyptius ATCC 11116 GN=tolR PE=3 SV=1
----ARRQRKAIKSEINIVPFLDVLLVLVLIFMATAPIISQSVQVELPDSVQSQEVSNEDKVPVILEVAGIGKYAISIGGERQEGLTEEMVTQLSRQEFDKDNNTLFLVGGAKEVPYEEVIKALNLLHLAGIKSVGLMTNPI
>tr|A0A0D0GY57|A0A0D0GY57_HAEIF Colicin uptake protein TolR OS=Haemophilus influenzae GN=tolR PE=3 SV=1
----ARRQRKAIKSEINIVPFLDVLLVLVLIFMATAPIISQSVQVELPDSVQSQEVSNEDKVPVILEVAGIGKYAISIGGERQEGLTEEMVTQLSRQEFDKDNNTLFLVGGAKEVPYEEVIKALNLLHLAGIKSVGLMTNPI
>tr|A0A110JX49|A0A110JX49_STREE Colicin uptake protein TolR OS=Streptococcus pneumoniae GN=tolR PE=3 SV=1
----ARRQRKAIKSEINIVPFLDVLLVLVLIFMATAPIISQSVQVELPDSVQSQEVSNEDKVPVILEVAGIGKYAISIGGERQEGLTEEMVTQLSRQEFDKDNNTLFLVGGAKEVPYEEVIKALNLLHLAGIKSVGLMTNPI
>tr|A0A0M1GKT2|A0A0M1GKT2_9PAST Colicin uptake protein TolR OS=Haemophilus sp. C1 GN=ABW51_07575 PE=3 SV=1
----ARRQRKAIKSEINIVPFLDVLLVLVLIFMATAPIISQSVQVELPDSVQSQEVSNEDKVPVILEVAGIGKYAISIGGERQEGLTEEMVTQLSRQEFDKDNNTLFLVGGAKEVPYEEVIKALNLLHLAGIKSVGLMTNPI
>sp|P43769|TOLR_HAEIN Protein TolR OS=Haemophilus influenzae (strain ATCC 51907 / DSM 11121 / KW20 / Rd) GN=tolR PE=1 SV=1
----ARRQRKAIKSEINIVPFLDVLLVLVLIFMATAPIISQSVQVELPDSVQSQEVSNEDKVPVILEVAGIGKYAISIGGERQEGLTEEMVTQLSRQEFDKDNNTLFLVGGAKEVPYEEVIKALNLLHLAGIKSVGLMTNPI
>tr|A4NVU1|A4NVU1_HAEIF TolR OS=Haemophilus influenzae 22.4-21 GN=CGSHiR3021_09780 PE=3 SV=1
----ARRQRKAIKSEINIVPFLDVLLVLVLIFMATAPIISQSVQVELPDSVQSQEVSNEDKVPVILEVAGIGKYAISIGGERQEGLTEEMVTQLSRQEFDKDNNTLFLVGGAKEVPYEEVIKALNLLHLAGIKSVGLMTNPI
>tr|A0A0E1WUB3|A0A0E1WUB3_HAEIF TolR protein OS=Haemophilus influenzae NT127 GN=HIAG_00782 PE=3 SV=1
----ARRQRKAIKSEINIVPFLDVLLVLVLIFMATAPIISQSVQVELPDSVQSQEVSNEDKVPVILEVAGIGKYAISIGGERQEGLTEEMVTQLSRQEFDKDNNTLFLVGGAKEVPYEEVIKALNLLHLAGIKSVGLMTNPI
>tr|F9GMH1|F9GMH1_HAEHA Protein tolR OS=Haemophilus haemolyticus M19501 GN=tolR PE=3 SV=1
----ARRQRKDIKSEINIVPFLDVLLVLVLIFMVTAPIISQSVQVELPDSVQSQNVSNEDKVPVILEVSGIGQYAISIGGERQEGLTEEMVTQLSRQEFDKDNNTLFLVGGAKDVPYEEVIKALNLLHLAGIKSVGLMTNPI
>tr|E1W4B2|E1W4B2_HAEP3 Membrane spanning protein in TolA-TolQ-TolR complex OS=Haemophilus parainfluenzae (strain T3T1) GN=PARA_10980 PE=3 SV=1
----ARRQRKDIKSEINIVPFLDVLLVLVLIFMATAPIISQSVQVELPDSVQSQNVSNEDKTPVILEVAGIGQYSISIGGQRQEGLNEEMVTQLSKQEFDKDNNTMFLVGGAKDVPYEEVIKALNLLHLAGIKSVGLMTNPI
>tr|F9H5E8|F9H5E8_HAEHA Protein tolR OS=Haemophilus haemolyticus M21639 GN=tolR PE=3 SV=1
----ARRQRKDIKSEINIVPFLDVLLVLVLIFMATAPIISQSVQVELPDSVQSQNVSNEDKVPVILEVSGVGQYAISIGGERQEGLTEEMVTQLSRQEFDKDNNTLFLVGGAKEVPYEEVIKALNLLHLAGIKSVGLMTNPI
>tr|A0A0H3PES3|A0A0H3PES3_HAEI3 TolR OS=Haemophilus influenzae (strain NTHi 3655) GN=CGSHi3655_02414 PE=3 SV=1
----ARRQRKAIKSEINIVPFLDVLLVLVLIFMATAPIISQSVQVELPDSVQSQEVSNEDKVPVILEVAGIGKYAISIGGERQEGLTEEMVTQLSRQEFDKDNNTLFLVGGAKEVPYEEVIKALNLLHLAGIKSVGLMTNPI
>tr|A4N2U0|A4N2U0_HAEIF Membrane spanning protein in TolA-TolQ-TolR complex OS=Haemophilus influenzae R3021 GN=CGSHi22421_07597 PE=3 SV=1
----ARRQRKAIKSEINIVPFLDVLLVLVLIFMATAPIISQSVQVELPDSVQSQEVSNEDKVPVILEVAGIGKYAISIGGERQEGLAEEMVTQLSRQEFDKDNNTLFLVGGAKEVPYEEVIKALNLLHLAGIKSVGLMTNPI
>tr|E1XA19|E1XA19_HAEI1 Membrane spanning protein in TolA-TolQ-TolR complex OS=Haemophilus influenzae (strain 10810) GN=HIB_04950 PE=3 SV=1
----ARRQRKAIKSEINIVPFLDVLLVLVLIFMATAPIISQSVQVELPDSVQSQEVSNEDKVPVILEVAGIGKYAISIGGERQEGLTEEMVTQLSRQEFDKDNNTLFLVGGAKEVPYEEVIKALNLLHLAGIKSVGLMTNPI
>tr|E7A7E3|E7A7E3_HAEIF Membrane spanning protein in TolA-TolQ-TolR complex OS=Haemophilus influenzae F3031 GN=HIBPF_19510 PE=3 SV=1
----ARRQRKAIKSEINIVPFLDVLLVLVLIFMATAPIISQSVQVELPDSVQSQEVSNEDKVPVILEVAGIGKYAISIGGERQEGLTEEMVTQLSRQEFDKDNNTLFLVGGAKEVPYEEVIKALNLLHLAGIKSVGLMTNPI
>tr|M4NB79|M4NB79_9GAMM Cell division and transport-associated protein TolR OS=Rhodanobacter denitrificans GN=R2APBS1_0717 PE=3 SV=1
----GRQRRYKLKSEINVVPYIDVMLVLLIIFMVTTPMMNSSVDVQLPQANAKS--LQQKKDPVLVSVLQDGQLYLTLSGAKKELVDADTLKLKVGAFVRENPEVSVLVGGDERGSYGGVFKVLADLQQAGVAKVGLMGQPG
>tr|A0A154R534|A0A154R534_9GAMM Protein TolR OS=Rhodanobacter sp. FW510-R10 GN=RhoFW510R10_08880 PE=3 SV=1
----GRQRRYKLKSEINVVPYIDVMLVLLIIFMVTTPMMNSSVDVQLPQANAKS--LQQKKDPVLVSVLQDGQLYLTLSGAKKELVDADTLKLKVGAFVRENPEVSVLVGGDERGSYGGVFKVLADLQQAGVAKVGLMGQPG
>tr|A0A154QJ51|A0A154QJ51_9GAMM Protein TolR OS=Rhodanobacter thiooxydans GN=RHOFW104T7_09035 PE=3 SV=1
----GRQRRYKLKSEINVVPYIDVMLVLLIIFMVTTPMMNSSVDVQLPQANAKS--LQQKKDPVLVSVLQDGQLYLTLSGAKKELVDADTLKLKVGAFVRENPEVSVLVGGDERGSYGGVFKVLADLQQAGVAKVGLMGQPG
>tr|A0A0Q8DMN9|A0A0Q8DMN9_9GAMM Protein TolR OS=Rhodanobacter sp. Root627 GN=ASD68_09420 PE=3 SV=1
----RRPKRFKLKSEINVVPYIDVMLVLLIIFMVTTPMLNSNVDVQLPQSDAKS--MQDKKDPIVVSVGQDGSLFLTMSGAKQEPIDEDGLKLKVGAFVRENPQVSVLVAGDTRGNYGGVFKVLTDLQQAGVAKVGLMGQPA
>tr|I4VY09|I4VY09_9GAMM TolR protein OS=Rhodanobacter fulvus Jip2 GN=UU9_02621 PE=3 SV=1
----RRQKRFKLKSEINVVPYIDVMLVLLIIFMVTTPMLNSNVDVQLPQSDAKS--MQDKKNPIVVSVGQDGSLFLTMSGAKQEPIDEDGLKLKVGAFVRENPEVSVLVAGDTRGNYGGVFKVLTDLQQAGVAKVGLMGQPA
>tr|Q65UN2|Q65UN2_MANSM ExbD protein OS=Mannheimia succiniciproducens (strain MBEL55E) GN=exbD PE=3 SV=1
----R-RKERNIKSEINIVPFLDVLLVLVLIFMATAPIISQSVEVDLPDAVESQNVSNEDKVPVIIEVAGVGQYAISIAGQRTENLTEEMVTEQTRAEFEKDPNTMFLIGGARDVPYEEVIKALNLLHLAGIKSVGLMTDPI
>tr|I3DHJ4|I3DHJ4_9PAST Uncharacterized protein OS=Pasteurella bettyae CCUG 2042 GN=HMPREF1052_1951 PE=3 SV=1
----RRSKERHIKSEINIVPFLDVLLVLVLIFMATAPIITQSVEVDLPDAVESQNVSTEDKVPVIIEVAGIGQYAISIAGKRSENLTEEMVTAQTKTEFEKDPNTMFLIGGARDVPYEEVIKALNLLHLAGIKSVGLMTDPI
>tr|A0A088NA19|A0A088NA19_9GAMM Tol biopolymer transport system, TolR protein OS=Candidatus Baumannia cicadellinicola GN=IM45_230 PE=3 SV=1
----RRRVRREINVDINLVPLLDVLLVLVLVLMATVPMITQSVEVNLPEATNSKTMTSDDIPPVIVEVNGVNQYNLVIAHTRKKQQSAKQVILEVQTLITTNPKTIFLIGGAKEVPYDEIIKALNLLHQAGVKSVGLMTQPS
>tr|A0A125XPP6|A0A125XPP6_ECOLX TolR domain protein (Fragment) OS=Escherichia coli 2-460-02_S1_C2 GN=AB34_5407 PE=4 SV=1
-----------------------------------------------------------------------------------------------------NPKTVFLIGGAKDVPYDEIIKALNLLHSAGVKSVGLMTQPI
>tr|E8Q6Y5|E8Q6Y5_BLOVB Protein TolR OS=Blochmannia vafer (strain BVAF) GN=tolR PE=3 SV=1
----KKNQRFQIQSEINIVPFLDILLILLIIFMMIPFQLIQGFQVNLPHSTKAVSITEDNKYAITIEILKEGLYNFIYNNKHINNINASKLSSEINNIVQTKPDVICLIAAASIINYSEIIHIFNLLSTSGIYSIGMMTNPI
>tr|C5S0B5|C5S0B5_9PAST Colicin uptake protein TolR OS=Actinobacillus minor NM305 GN=AM305_06701 PE=3 SV=1
----RRRKRNDIKSEINIVPFLDVLLVLLLIFMATAPVISQSVEVNLPEDRHSQSVTNEDKTPVILQVAGVGLYKLKIDGNFITgangeDLNDVEVVAFAGEEFKKDQNTVFLVAGDATVPYEEIIKGIVLLKEAGIEKAGLMTQGK
>tr|C8KZJ2|C8KZJ2_9PAST Colicin uptake protein TolR OS=Actinobacillus minor 202 GN=AM202_03335 PE=3 SV=1
----RRRKRNDIKSEINIVPFLDVLLVLLLIFMATAPVISQSVEVNLPEDRHSQSVTNEDKTPVILQVAGVGLYKLKIDGNFITgangeDLNDQEVVAFAGEEFKKDQNTVFLVAGDATVPYEEIIKGIVLLKEAGIEKAGLMTQGK
>tr|E0FKP1|E0FKP1_ACTPL Uncharacterized protein OS=Actinobacillus pleuropneumoniae serovar 13 str. N273 GN=appser13_3190 PE=3 SV=1
-----RRKRNDIKSEINIVPFLDVLLVLLLIFMATAPVISQSVEVNLPEDKHSQSVSNEDKTPVILQVADVGLYKLKIDGNFVQgsngqeDLGEQEVIAYAGEAFQKDPNTLFLVAAEKNIPYEEVIKGIVLLKDAGIKNAGLMTQGK
>tr|E0E6B0|E0E6B0_ACTPL Uncharacterized protein OS=Actinobacillus pleuropneumoniae serovar 1 str. 4074 GN=appser1_3240 PE=3 SV=1
-----RRKRNDIKSEINIVPFLDVLLVLLLIFMATAPVISQSVEVNLPEDKHSQSVSNEDKTPVILQVADVGLYKLKIDGNFVQgssgqeDLGEQEVIAYAGEAFQKDPNTLFLVAAEKNIPYEEVIKGIVLLKDAGIKNAGLMTQGK
>tr|A3MZ19|A3MZ19_ACTP2 Biopolymer transport protein TolR OS=Actinobacillus pleuropneumoniae serotype 5b (strain L20) GN=tolR PE=3 SV=1
-----RRKRNDIKSEINIVPFLDVLLVLLLIFMATAPVISQSVEVNLPEDKHSQSVSNEDKTPVILQVADVGLYKLKIDGNFVQgssgqeDLGEQEVIAYAGEAFQKDPNTLFLVAAEKNIPYEEVIKGIVLLKDAGIKNAGLMTQGK
>tr|E0EIK7|E0EIK7_ACTPL Uncharacterized protein OS=Actinobacillus pleuropneumoniae serovar 4 str. M62 GN=appser4_3280 PE=3 SV=1
-----RRKRNDIKSEINIVPFLDVLLVLLLIFMATAPVISQSVEVNLPEDKHSQSISNEDKTPVILQVADVGLYKLKIDGNFVQgssgqeDLGEQEVIAYAGEAFQKDPNTLFLVAAEKNIPYEEVIKGIVLLKDAGIKNAGLMTQGK
>tr|E0FEV8|E0FEV8_ACTPL Uncharacterized protein OS=Actinobacillus pleuropneumoniae serovar 12 str. 1096 GN=appser12_3400 PE=3 SV=1
-----RRKRNDIKSEINIVPFLDVLLVLLLIFMATAPVISQSVEVNLPEDKHSQSVSNEDKTPVILQVADVGLYKLKIDGNFVQgsngqeDLGEQEVIAYAGEAFQKDPNTLFLVAAEKNIPYEEVIKGIVLLKDAGIKNAGLMTQGK
>tr|E0F8L5|E0F8L5_ACTPL Uncharacterized protein OS=Actinobacillus pleuropneumoniae serovar 11 str. 56153 GN=appser11_3260 PE=3 SV=1
-----RRKRNDIKSEINIVPFLDVLLVLLLIFMATAPVISQSVEVNLPEDKHSQSVSNEDKTPVILQVADVGLYKLKIDGNFVQgssgqeDLGEQEVIAYAGEAFQKDPNTLFLVAAEKNIPYEEVIKGIVLLKDAGIKNAGLMTQGK
>tr|K0GBZ9|K0GBZ9_ACTSU Colicin uptake protein TolR OS=Actinobacillus suis H91-0380 GN=ASU2_05535 PE=3 SV=1
-----RRKRNDIKSEINIVPFLDVLLVLLLIFMATAPVISQSVEVNLPEDKHSQSVSNEDKTPVILQVADVGLYKLKIDGNFVQgsngleELGEQEVVAYAGEAFQKDPNTLFLVAAEKNIPYEEVIKGIVLLKDAGIKNAGLMTQGK
>tr|E0F2H1|E0F2H1_ACTPL Uncharacterized protein OS=Actinobacillus pleuropneumoniae serovar 10 str. D13039 GN=appser10_3360 PE=3 SV=1
-----RRKRNDIKSEINIVPFLDVLLVLLLIFMATAPVISQSVEVNLPEDKHSQSVSNEDKTPVILQVADVGLYKLKIDGNFVQgsngqeDLGEQEVIAYAGEAFQKDPNTLFLVAAEKNIPYEEVIKGIVLLKDAGIKNAGLMTQGK
>tr|D9P8R2|D9P8R2_ACTPL Colicin uptake protein TolR OS=Actinobacillus pleuropneumoniae serovar 6 str. Femo GN=tolR PE=3 SV=1
-----RRKRNDIKSEINIVPFLDVLLVLLLIFMATAPVISQSVEVNLPEDKHSQSVSNEDKTPVILQVADVGLYKLKIDGNFVQgsngqeDLGEQEVIAYAGEAFQKDPNTLFLVAAEKNIPYEEVIKGIVLLKDAGIKNAGLMTQGK
>tr|E0EW70|E0EW70_ACTPL Uncharacterized protein OS=Actinobacillus pleuropneumoniae serovar 9 str. CVJ13261 GN=appser9_3250 PE=3 SV=1
-----RRKRNDIKSEINIVPFLDVLLVLLLIFMATAPVISQSVEVNLPEDKHSQSVSNEDKTPVILQVADVGLYKLKIDGNFVQgssgqeDLGEQEVIAYAGEAFQKDPNTLFLVAAEKNIPYEEVIKGIVLLKDAGIKNAGLMTQGK
>tr|A0A0A7MF97|A0A0A7MF97_ACTEU Colicin uptake protein TolR OS=Actinobacillus equuli subsp. equuli GN=ACEE_05780 PE=3 SV=1
-----RRKRNDIKSEINIVPFLDVLLVLLLIFMATAPVISQSVEVNLPEDKHSQSVSNEDKTPVILQVADVGLYKLKIDGNFVQgssgqeALGEQEVVAYAGEAFQKDPNTLFLVAAEKDIPYEEVIKGIVLLKDAGIKNAGLMTQGK
>tr|D9P508|D9P508_ACTPL Colicin uptake protein TolR OS=Actinobacillus pleuropneumoniae serovar 2 str. 4226 GN=tolR PE=3 SV=1
-----RRKRNDIKSEINIVPFLDVLLVLLLIFMATAPVISQSVEVNLPEDKHSQSVSNEDKTPVILQVADVGLYKLKIDGNFVQgsngqeDLGEQEVIAYAGEAFQKDPNTLFLVAAEKNIPYEEVIKGIVLLKDAGIKNAGLMTQGK
>tr|E8KIE2|E8KIE2_9PAST Transport energizing protein, ExbD/TolR family OS=Actinobacillus ureae ATCC 25976 GN=HMPREF0027_1609 PE=3 SV=1
-----RRKRNDIKSEINIVPFLDVLLVLLLIFMATAPVISQSVEVNLPEDKHSQSVSNEDKTPVILQVADVGLYKLKIDGNFVQgsngleELGEQEVVAYAGEAFQKDPNTLFLVAAEKNIPYEEVIKGIVLLKDAGIKNAGLMTQGK
>tr|A0A0S4Q805|A0A0S4Q805_ACTPL Biopolymer transport protein OS=Actinobacillus pleuropneumoniae serovar 8 GN=tolR PE=3 SV=1
-----RRKRNDIKSEINIVPFLDVLLVLLLIFMATAPVISQSVEVNLPEDKHSQSVSNEDKTPVILQVADVGLYKLKIDGNFVQgssgqeDLGEQEVIAYAGEAFQKDPNTLFLVAAEKNIPYEEVIKGIVLLKDAGIKNAGLMTQGK
>tr|B3H0E5|B3H0E5_ACTP7 Biopolymer transport protein TolR OS=Actinobacillus pleuropneumoniae serotype 7 (strain AP76) GN=tolR PE=3 SV=1
-----RRKRNDIKSEINIVPFLDVLLVLLLIFMATAPVISQSVEVNLPEDKHSQSVSNEDKTPVILQVADVGLYKLKIDGNFVQgsngqeDLGEQEVIAYAGEAFQKDPNTLFLVAAEKNIPYEEVIKGIVLLKDAGIKNAGLMTQGK
>tr|B0BT50|B0BT50_ACTPJ Biopolymer transport protein OS=Actinobacillus pleuropneumoniae serotype 3 (strain JL03) GN=tolR PE=3 SV=1
-----RRKRNDIKSEINIVPFLDVLLVLLLIFMATAPVISQSVEVNLPEDKHSQSVSNEDKTPVILQVADVGLYKLKIDGNFVQgssgqeDLGEQEVIAYAGEAFQKDPNTLFLVAAEKNIPYEEVIKGIVLLKDAGIKNAGLMTQGK
>tr|Q7VKU2|Q7VKU2_HAEDU TolR protein OS=Haemophilus ducreyi (strain 35000HP / ATCC 700724) GN=tolR PE=3 SV=1
-----RRKRNEIKSEINIVPFLDVLLVLLLIFMVTAPVISQSVEVNLPEDKYSQSVSNEDKTPVILQVAKDGAYKLKIDGNFVQsgngqeNLSEQEVVAYASQTFEKDKNILFLVAAEKDLPYEDVIKGIVLLKDAGIKNAGLMTQGK
>tr|A0A0H4HPQ9|A0A0H4HPQ9_HAEDC Colicin uptake protein TolR OS=Haemophilus ducreyi GN=RZ68_06420 PE=3 SV=1
-----RRKRNEIKSEINIVPFLDVLLVLLLIFMVTAPVISQSVEVNLPEDKYSQSVSNEDKTPVILQVAKDGAYKLKIDGNFVQsdngqeNLSEQEVVAYASQTFEKDKNILFLVAAEKDLPYEDVIKGIVLLKDAGIKNAGLMTQGK
>tr|M4RIB7|M4RIB7_BIBTR Protein tolR OS=Bibersteinia trehalosi USDA-ARS-USMARC-192 GN=WQG_8500 PE=3 SV=1
----RRRKRNDIKSEINIVPFLDVLLVLLLIFMATAPIISQSVEVELPEDRHSQSVSNEDKTPVILEIAGVGLYKLKIEGNYAQsngaeNISDDEVVAYAADAFQKDNNTLFLVAGGKDVPYEEVMKGISLLKDAGIKSVGLMTEGK
>tr|A0A179D0E8|A0A179D0E8_BIBTR Colicin transporter OS=Bibersteinia trehalosi Y31 GN=F480_02080 PE=3 SV=1
----RRRKRNDIKSEINIVPFLDVLLVLLLIFMATAPIISQSVEVELPEDRHSQSVSNEDKTPVILEIAGVGLYKLKIEGNYAQsngaeNISDDEVVAYAADAFQKDNNTLFLVAGGKDVPYEEVMKGISLLKDAGIKSVGLMTEGK
>tr|W0R5Q5|W0R5Q5_BIBTR Protein tolR OS=Bibersteinia trehalosi USDA-ARS-USMARC-190 GN=F544_8770 PE=3 SV=1
----RRRKRNDIKSEINIVPFLDVLLVLLLIFMATAPIISQSVEVELPEDRHSQSVSNEDKTPVILEIAGVGLYKLKIEGNYAQsngaeNISDDEVVAYAADAFQKDNNTLFLVAGGKDVPYEEVMKGISLLKDAGIKSVGLMTEGK
>tr|A0A0G3QAZ4|A0A0G3QAZ4_KLUIN Colicin uptake protein TolR OS=Kluyvera intermedia GN=AB182_17555 PE=3 SV=1
----GSRNSRGLKSEINIVPLLDVLLVLLLIFMATAPIITQSVEVDLPDATESKTVSTNDDPPVIIEVSGVGQYSVVVEKDRMDQLPPEQVIAEAQRRLQSNPKTVFLIGGAKEVPYDEIIKALNLLHSAGVKSVGLMTQPI
>tr|A0A156UAN2|A0A156UAN2_ENTCL Colicin uptake protein TolR OS=Enterobacter cloacae GN=tolR PE=3 SV=1
--------------------------MLLLIFMATAPIITQSVEVDLPDATESQAVSTNDDPPVIIEVSGVGQYSVVVEKDRMDQLPPEQVIAEAQRRLESNPKTVFLIGGAKDVPYDEIIKALNLLHSAGVKSVGLMTQPI
>tr|A0A156NI28|A0A156NI28_ENTCL Colicin uptake protein TolR OS=Enterobacter cloacae GN=tolR PE=3 SV=1
------------------------------------------MEVDLPDATESQAVSTNDDPPVIIEVSGVGQYSVVVEKDRMDQLPPEQVIAEAQRRLESNPKTVFLIGGAKDVPYDEIIKALNLLHSAGVKSVGLMTQPI
>tr|G5QFI6|G5QFI6_SALRU Tol biopolymer transport system TolR OS=Salmonella enterica subsp. enterica serovar Rubislaw str. A4-653 GN=LTSERUB_1121 PE=3 S
----------------------------------------------------------------------------------MDQLPSEQVIAEVKRHLQANPKTVFLIGGAKEVPYDEIIKALNLLHSAGVKSVGLMTQPI
>tr|A0A0J5P506|A0A0J5P506_9PAST Colicin uptake protein TolR OS=Muribacter muris GN=RO21_06510 PE=3 SV=1
-----RRKRNDIKSEINIVPFLDVLLVLLLIFMATAPIISQSVKVNLPEERHSQSVSNEDKTPVILEIAGADQYRLKIEGNYMQadqqeMLSEQDVIDYAAEAFQKNGKTLFLVAGDKDVAYQEIMKGISLLKDVGIESIGLVTEGK
>tr|A0A077N1P4|A0A077N1P4_XENBV Tol protein, role in outer membrane integrity,uptake of group A colicins (TonB-independent), and phage DNA OS=Xenorhabdus bovie
-----RSRRRELKSEINIVPLLDVLLVLLLIFMATAPIITQSVEVDLPDAVDSKAVSSSDNPPVIMEVSGIGQYNMVVNQERLELLPEQQIIVEAQALMKANPKTVFLIGGSKEVPYDEIIKALNMLRQAGVKSVGLMTQPI
>tr|A0A077P176|A0A077P176_XENBV Tol protein, role in outer membrane integrity,uptake of group A colicins (TonB-independent),and phage DNA OS=Xenorhabdus bovien
-----RSRRRELKSEINIVPLLDVLLVLLLIFMATAPIITQSVEVDLPDAVDSKAVSSSDNPPVIMEVSGIGQYNMIVNQERLELLPEQQIIAEAQALMKVNPKTVFLIGGSKEVPYDEIIKALNMLRQAGVKSVGLMTQPI
>tr|W1J0G3|W1J0G3_9ENTR Protein tolR OS=Xenorhabdus cabanillasii JM26 GN=tolR PE=3 SV=1
-----RSRRRELKSEINIVPLLDVLLVLLLIFMATAPIITQSVEVDLPDSVDSKTVSSSDNPPVIVEVSGVGRYNMVVSQERLELLPEQQIIAEAQTLMKANPKTIFLIGGSKEVPYDEIIKALNMLRQAGVKSVGLMTQPI
>tr|N1NME7|N1NME7_XENNE Protein tolR OS=Xenorhabdus nematophila F1 GN=tolR PE=3 SV=1
-----RSRRRELKSEINIVPLLDVLLVLLLIFMATAPIITQSVEVDLPDSVDSKTVSTTDNPPVIVEVAGVGQYNMVVNQERLELLPEQQIVSEAQTLMKANPKTVFLIGGSKEVPYDEIIKALNMLRQAGVKSVGLMTQPI
>tr|A0A0B6XAF9|A0A0B6XAF9_XENBV Protein tolR OS=Xenorhabdus bovienii GN=tolR PE=3 SV=1
-----RSRRRELKSEINIVPLLDVLLVLLLIFMATAPIITQSVEVDLPDAVDSKAVSSSDNPPVIMEVSGIGQYNMIVNQERLELLPEQQIIVEAQALMKANPKTVFLIGGSKEVPYDEIIKALNMLRQAGVKSVGLMTQPI
>tr|W1IZP2|W1IZP2_9ENTR Protein tolR OS=Xenorhabdus szentirmaii DSM 16338 GN=tolR PE=3 SV=1
-----RSRRRELKSEINIVPLLDVLLVLLLIFMATAPIITQSVEVDLPEAVDSKTVSSSDNPPVIVEVSGVGQYNMVVNQKRLELLPEQQIVAEAQTLMNANPKTIFLIGGSKEVPYDEIIKALNMLHQAGVKSVGLMTQPI
>tr|D3UZV4|D3UZV4_XENBS Tol protein, role in outer membrane integrity, uptake of group A colicins (TonB-independent), and phage DNA OS=Xenorhabdus bovi
-----RSRRRELKSEINIVPLLDVLLVLLLIFMATAPIITQSVEVDLPDAVDSKAVSSSDNPPVIMEVSGIGQYNMIVNQERLELLPEQQIIAEAQALMKINPKTVFLIGGSKEVPYDEIIKALNMLRQAGVKSVGLMTQPI
>tr|A0A077NFR7|A0A077NFR7_XENBV Tol protein, role in outer membrane integrity,uptake of group A colicins (TonB-independent), and phage DNA OS=Xenorhabdus bovie
-----RSRRRELKSEINIVPLLDVLLVLLLIFMATAPIITQSVEVDLPDAVDSKAVSSSDNPPVIMEVSGIGQYNMIVNQERLELLPEQQIIVEAQALMKANPKTVFLIGGSKEVPYDEIIKALNMLRQAGVKSVGLMTQPI
>tr|D3VAP5|D3VAP5_XENNA Tol protein, role in outer membrane integrity, uptake of group A colicins (TonB-independent), and phage DNA OS=Xenorhabdus nema
-----RSRRRELKSEINIVPLLDVLLVLLLIFMATAPIITQSVEVDLPDSVDSKTVSTTDNPPVIVEVAGVGQYNMVVNQERLELLPEQQIVSEAQTLMKANPKTVFLIGGSKEVPYDEIIKALNMLRQAGVKSVGLMTQPI
>tr|A0A0A8NYE5|A0A0A8NYE5_XENNE Tol protein, role in outer membrane integrity, uptake of group A colicins (TonB-independent), and phage DNA OS=Xenorhabdus nema
-----RSRRRELKSEINIVPLLDVLLVLLLIFMATAPIITQSVEVDLPDSVDSKTVSTTDNPPVIVEVAGVGQYNMVVNQERLELLPEQQIVSEAQTLMKANPKTVFLIGGSKEVPYDEIIKALNMLRQAGVKSVGLMTQPI
>tr|A0A077QJW7|A0A077QJW7_XENBV Tol protein, role in outer membrane integrity,uptake of group A colicins (TonB-independent),and phage DNA OS=Xenorhabdus bovien
-----RSRRRELKSEINIVPLLDVLLVLLLIFMATAPIITQSVEVDLPDAVDSKAVSSSDNPPVIMEVSGIGQYNMIVNQERLELLPEQQIIAEAQALMKVNPKTVFLIGGSKEVPYDEIIKALNMLRQAGVKSVGLMTQPI
>tr|A0A0M0T914|A0A0M0T914_9ENTR Colicin uptake protein TolR OS=Xenorhabdus sp. GDc328 GN=AFK69_12230 PE=3 SV=1
-----RSRRRELKSEINIVPLLDVLLVLLLIFMATAPIITQSVEVDLPDSVDSKTVSSTDNPPVIVEVSGVGQYNMIVNQERLELLPEQQIVAEAQTVMKANPKTIFLIGGSKEVPYDEIIKALNMLRQAGVKSVGLMTQPI
>tr|A0A0R4FL09|A0A0R4FL09_XENNE Tol protein, role in outer membrane integrity, uptake of group A colicins (TonB-independent), and phage DNA OS=Xenorhabdus nema
-----RSRRRELKSEINIVPLLDVLLVLLLIFMATAPIITQSVEVDLPDSVDSKTVSTTDNPPVIVEVAGVGQYNMVVNQERLELLPEQQIVSEAQTLMKANPKTVFLIGGSKEVPYDEIIKALNMLRQAGVKSVGLMTQPI
>tr|A0A077PFW6|A0A077PFW6_XENBV Tol protein, role in outer membrane integrity,uptake of group A colicins (TonB-independent), and phage DNA OS=Xenorhabdus bovie
-----RSRRRELKSEINIVPLLDVLLVLLLIFMATAPIITQSVEVDLPDAVDSKAVSSSDNPPVIMEVSGIGQYNMIVNQERLELLPEQQIIVEAQALMKANPKTVFLIGGSKEVPYDEIIKALNMLRQAGVKSVGLMTQPI
>tr|A0A077PZK5|A0A077PZK5_XENBV Tol protein, role in outer membrane integrity,uptake of group A colicins (TonB-independent),and phage DNA OS=Xenorhabdus bovien
-----RSRRRELKSEINIVPLLDVLLVLLLIFMATAPIITQSVEVDLPDAVDSKAVSSSDNPPVIMEVSGIGQYNMIVNQERLELLPEQQIIVEAQALMKANPKTVFLIGGSKEVPYDEIIKALNMLRQAGVKSVGLMTQPI
>tr|A0A077NZ64|A0A077NZ64_XENBV Tol protein, role in outer membrane integrity,uptake of group A colicins (TonB-independent),and phage DNA OS=Xenorhabdus bovien
-----RSRRRELKSEINIVPLLDVLLVLLLIFMATAPIITQSVEVDLPDAVDSKAVSSSDNPPVIMEVSGIGQYNMIVNQERLELLPEQQIIVEAQALMKANPKTVFLIGGSKEVPYDEIIKALNMLRQAGVKSVGLMTQPI
>tr|A0A0J5FTM8|A0A0J5FTM8_9ENTR Colicin uptake protein TolR OS=Xenorhabdus khoisanae GN=AB204_09815 PE=3 SV=1
-----RSRRRELKSEINIVPLLDVLLVLLLIFMATAPIITQSVEVDLPEAVDSKTVSSSDNPPVIVEVSGVGQYNMVVNQERLELLPEQQIVAEAQTLMKANPKTVFLIGGSKDVPYDEIIKALNMLRQAGVKSVGLMTQPI
>tr|A0A068QQX6|A0A068QQX6_9ENTR Protein tolR OS=Xenorhabdus doucetiae GN=tolR PE=3 SV=1
-----RSRRRELKSEINIVPLLDVLLVLLLIFMATAPIITQSVEVDLPDSVDSQTVSSTDNPPVIVEVSGVGQYNMVVNQERLELLPEQQIVAEAQTLMKANSKTIFLIGGSKEVPYDEIIKALNMLRQAGVKSVGLMTQPI
>tr|A0A0J9F3P8|A0A0J9F3P8_PHOLU Colicin uptake protein TolR OS=Photorhabdus luminescens subsp. luminescens GN=TI10_11715 PE=3 SV=1
-----RSRKRELKSEINIVPLLDVLLVLLLIFMATAPIITQSVEVDLPDAVDSKTVSSSDNPPVIVEVSGVGQYTMIVNHERLELLPEPQIIAEAQARIKENPKTVFLIGGSKEVPYDEIIKALNMLHRAGVKSVGLMTQPI
>tr|C7BS19|C7BS19_PHOAA Tolr protein OS=Photorhabdus asymbiotica subsp. asymbiotica (strain ATCC 43949 / 3105-77) GN=tolR PE=3 SV=1
-----RSRKRELKSEINIVPLLDVLLVLLLIFMATAPIITQSVEVDLPDAVDSKTVSSSDNPPVIVEVSGVGQYTMVVNHERLELLPEPQIIAEAQARIKENPKTVFLIGGSKEVPYDEIIKALNMLHRAGVKSVGLMTQPI
>tr|U7QY67|U7QY67_PHOTE Colicin transporter OS=Photorhabdus temperata J3 GN=O185_16565 PE=3 SV=1
-----RSRKRELKSEINIVPLLDVLLVLLLIFMATAPIITQSVEVDLPDAVDSKTVSSSDNPPVIVEVSGVGQYTMVINHERLELLPEPQIIAEAQARIKENPKTVFLIGGSKEVPYDEIIKALNMLHQAGVKSVGLMTQPI
>tr|W3V2H3|W3V2H3_PHOTE Cell division and transport-associated protein TolR OS=Photorhabdus temperata subsp. khanii NC19 GN=PTE_04557 PE=3 SV=1
-----RSRKRELKSEINIVPLLDVLLVLLLIFMATAPIITQSVEVDLPDAVDSKTVSSSDNPPVIVEVSGVGQYTMVVNHERLELLPEPQIIAEAQARIKENPKTVFLIGGSKEVPYDEIIKALNMLHQAGVKSVGLMTQPI
>tr|A0A081RXT0|A0A081RXT0_PHOTE Cell division and transport-associated protein TolR OS=Photorhabdus temperata subsp. temperata Meg1 GN=MEG1DRAFT_01827 PE=3 SV=
-----RSRKRELKSEINIVPLLDVLLVLLLIFMATAPIITQSVEVDLPDAVDSKTVSSSDNPPVIVEVSGVGQYTMVINHERLELLPEPQIIAEAQARIKENPKTVFLIGGSKEVPYDEIIKALNMLHQAGVKSVGLMTQPI
>tr|A0A068R789|A0A068R789_9ENTR Protein tolR OS=Xenorhabdus poinarii G6 GN=tolR PE=3 SV=1
-----RSRRRELKSEINIVPLLDVLLVLLLIFMATAPIITQSVEVDLPESVDSKNVSSTDNPPVIVEVSGVGQYNMVVNQARLELLPEQQIVAEAQAVMKENPKTIFLIGGSKEVPYDEIIKALNMLRQAGVKSVGLMTQPI
>tr|A0A0M9CWD3|A0A0M9CWD3_9ENTR Colicin uptake protein TolR OS=Photorhabdus heterorhabditis GN=AM629_18945 PE=3 SV=1
-----RSRKRELKSEINIVPLLDVLLVLLLIFMATAPIITQSVEVDLPDAVDSKTVSSSDNPPVIVEVSGVGQYTMVVNHERLELLPEPQIIAEAQARIKENPKTVFLIGGSKEVPYDEIIKALNMLHRAGVKSVGLMTQPI
>tr|R4I073|R4I073_9ENTR Biopolymer transport protein TolR OS=Serratia symbiotica str. 'Cinara cedri' GN=tolR PE=3 SV=1
----PGRHRLKLTSEINIVPLLDVLLVLVLIFMATVPVITQSVEVDLPSAANSHIVFSTDNMPVILEVSRIGQYTLVINHKRMVLLPSDHMTALVKLRLIVNPKTIFLIGGAKDVPYDEIIKALNILHQLGARSIGLMTKPI
>tr|A0A085G924|A0A085G924_9ENTR TolR family component of Tol biopolymer transport system OS=Buttiauxella agrestis ATCC 33320 GN=tolR PE=3 SV=1
----G---RRELKSEINIVPLLDVLLVLLLIFMATAPIITQSVEVDLPDATDSQTVSSNDEPPVIIEVSGVGQYSVVVEKDRMDQLPSEQVIAEAQRRLQANPKTVFLIGGAKDVPYEEIIKALNMLHSAGVKSVGLMTQPI
>tr|A4W887|A4W887_ENT38 Cell division and transport-associated protein TolR OS=Enterobacter sp. (strain 638) GN=Ent638_1236 PE=3 SV=1
----GRRGRRELKSEINIVPLLDVLLVLLLIFMATAPIITQSVEVDLPDATESQAVSSNDNPPVIIEVSGVGQYSVVVEKDRMDQLPPEQVIAEAQRRLGADPKTVFLIGGAKDVPYDEIIKALNLLHSAGVKSVGLMTQPI
>tr|K8CTI8|K8CTI8_CROSK Tol biopolymer transport system, TolR protein OS=Cronobacter sakazakii 701 GN=BN129_123 PE=3 SV=1
----G---RRDLKSEINIVPLLDVLLVLLLIFMATAPIITQSVEVDLPDATDSQTVSSNDNPPVIIEVSGVGQYSVVVEKDRMDQLPAEQIVAEAQRRLQENPKTVFLIGGAKEVPYDEIIKALNLLHQAGVKSVGLMTQPI
>tr|A0A0U4GIX9|A0A0U4GIX9_9ENTR Protein TolR OS=Cronobacter malonaticus LMG 23826 GN=AFK66_013505 PE=3 SV=1
----G---RRDLKSEINIVPLLDVLLVLLLIFMATAPIITQSVEVDLPDATDSQTVSSNDNPPVIIEVSGVGQYSVVVEKDRMDQLPAEQIVAEAQRRLQENPKTVFLIGGAKEVPYDEIIKALNLLHQAGVKSVGLMTQPI
>tr|K8B578|K8B578_9ENTR Tol biopolymer transport system, TolR protein OS=Cronobacter dublinensis 582 GN=BN133_4356 PE=3 SV=1
----G---RRDLKSEINIVPLLDVLLVLLLIFMATAPIITQSVEVDLPDATDSQTVSSNDNPPVIIEVSGVGQYSVVVEKDRMDQLPAEQVVAEAQRRLQENPKTVFLIGGAKDVPYDEIIKALNLLHQAGVKSVGLMTQPI
>tr|K8CLM1|K8CLM1_CROSK Tol biopolymer transport system, TolR protein OS=Cronobacter sakazakii 696 GN=BN128_4414 PE=3 SV=1
----G---RRDLKSEINIVPLLDVLLVLLLIFMATAPIITQSVEVDLPDATDSQTVSSNDNPPVIIEVSGVGQYSVVVEKNRMDQLPAEQIVAEAQRRLQENPKTVFLIGGAKEVPYDEIIKALNLLHQAGVKSVGLMTQPI
>tr|K8BFA4|K8BFA4_9ENTR Tol biopolymer transport system, TolR protein OS=Cronobacter turicensis 564 GN=BN132_3604 PE=3 SV=1
----G---RRELKSEINIVPLLDVLLVLLLIFMATAPIITQSVEVDLPDATDSQTVSSNDNPPVIIEVSGVGQYSVVVEKDRMDQLPAEQIVAEAQRRLQENPKTVFLIGGAKEVPYDEIIKALNLLHQAGVKSVGLMTQPI
>tr|A7MIW9|A7MIW9_CROS8 Uncharacterized protein OS=Cronobacter sakazakii (strain ATCC BAA-894) GN=ESA_02608 PE=3 SV=1
----G---RRDLKSEINIVPLLDVLLVLLLIFMATAPIITQSVEVDLPDATDSQTVSSNDNPPVIIEVSGVGQYSVVVEKDRMDQLPAEQIVAEAQRRLQENPKTVFLIGGAKEVPYDEIIKALNLLHQAGVKSVGLMTQPI
>tr|A0A0F6VWA4|A0A0F6VWA4_CROSK Colicin uptake protein TolR OS=Cronobacter sakazakii GN=CSK29544_03902 PE=3 SV=1
----G---RRDLKSEINIVPLLDVLLVLLLIFMATAPIITQSVEVDLPDATDSQTVSSNDNPPVIIEVSGVGQYSVVVEKDRMDQLPAEQIVAEAQRRLQENPKTVFLIGGAKEVPYDEIIKALNLLHQAGVKSVGLMTQPI
>tr|K8DJZ4|K8DJZ4_9ENTR Colicin uptake protein TolR OS=Cronobacter universalis NCTC 9529 GN=AFK65_06160 PE=3 SV=1
----G---RRDLKSEINIVPLLDVLLVLLLIFMATAPIITQSVEVDLPDATDSQTVSSNDNPPVIIEVSGVGQYSVVVEKDRMDQLPAEQIVAEAQRRLQENPKTVFLIGGAKEVPYDEIIKALNLLHQAGVKSVGLMTQPI
>tr|K8ALJ9|K8ALJ9_9ENTR Tol biopolymer transport system, TolR protein OS=Cronobacter dublinensis 1210 GN=BN134_1888 PE=3 SV=1
----G---RRDLKSEINIVPLLDVLLVLLLIFMATAPIITQSVEVDLPDATDSQTVSSNDNPPVIIEVSGVGQYSVVVEKDRMDQLPAEQVVAEAQRRLQENPKTVFLIGGAKDVPYDEIIKALNLLHQAGVKSVGLMTQPI
>tr|C9XZB8|C9XZB8_CROTZ Protein tolR OS=Cronobacter turicensis (strain DSM 18703 / LMG 23827 / z3032) GN=tolR PE=3 SV=1
----G---RRELKSEINIVPLLDVLLVLLLIFMATAPIITQSVEVDLPDATDSQTVSSNDNPPVIIEVSGVGQYSVVVEKDRMDQLPAEQIVAEAQRRLQENPKTVFLIGGAKEVPYDEIIKALNLLHQAGVKSVGLMTQPI
>tr|K7ZZ72|K7ZZ72_9ENTR Tol biopolymer transport system, TolR protein OS=Cronobacter condimenti 1330 GN=BN137_1392 PE=3 SV=1
----G---RRDLKSEINIVPLLDVLLVLLLIFMATAPIITQSVEVDLPDATDSQTVSSNDNPPVIIEVSGVGQYSVVVEKDRMDQLPAEQIVAEAQRRLQENPKTVFLIGGAKDVPYDEIIKALNLLHQAGVKSVGLMTQPI
>tr|A0A0K2NZZ3|A0A0K2NZZ3_9ENTR Colicin uptake protein TolR OS=Cronobacter dublinensis subsp. dublinensis LMG 23823 GN=AFK67_06380 PE=3 SV=1
----G---RRDLKSEINIVPLLDVLLVLLLIFMATAPIITQSVEVDLPDATDSQTVSSNDNPPVIIEVSGVGQYSVVVEKDRMDQLPAEQVVAEAQRRLQENPKTVFLIGGAKDVPYDEIIKALNLLHQAGVKSVGLMTQPI
>tr|A0A0D5WRB2|A0A0D5WRB2_9ENTR Colicin uptake protein TolR OS=Klebsiella michiganensis GN=VW41_06040 PE=3 SV=1
----G---RRELKSEINIVPLLDVLLVLLLIFMATAPIITQSVEVDLPDATDSQTVSSNDEPPVIIEVSGVGQYSVVVEKDRMDQLPSEQVVAEAQRRLQANPKTVFLIGGAKDVPYDEIIKVLNLLHQAGVKSVGLMTQPI
>tr|S6EQY0|S6EQY0_AVIPA Putative TolR colicin import membrane protein OS=Avibacterium paragallinarum JF4211 GN=AJF4211_000130 PE=3 SV=1
----KRRKRRDIKSEINIVPFLDVLLVLVLIFMATAPIISQSVQVELPDAVESQSVSNEDKIPVILEVSGIGQYSLSINGERSENLSEEAVTQMAKQEYDKDSNTMFLVGGAKDVPYEEVIKALNLLHLAGIKSVGLMTNPI
>tr|A0A0F5EPG0|A0A0F5EPG0_AVIPA Colicin uptake protein TolR OS=Avibacterium paragallinarum GN=VY92_11330 PE=3 SV=1
-----RRKRRDIKSEINIVPFLDVLLVLVLIFMATAPIISQSVQVELPDAVESQSVSNEDKIPVILEVSGIGQYSLSINGKRSENLSEEAVTQMAKQEYGKDSNTMFLVGGAKDVPYEEVIKALNLLHLAGIKSVGLMTNPI
>tr|A0A0F5EXG4|A0A0F5EXG4_AVIPA Colicin uptake protein TolR OS=Avibacterium paragallinarum GN=Z012_08695 PE=3 SV=1
-----RRKRRDIKSEINIVPFLDVLLVLVLIFMATAPIISQSVQVELPDAVESQSVSNEDKIPVILEVSGIGQYSLSINGERSENLSEEAVTQMAKQEYDKDSNTMFLVGGAKDVPYEEVIKALNLLHLAGIKSVGLMTNPI
>tr|Q7VR86|Q7VR86_BLOFL TolR protein OS=Blochmannia floridanus GN=tolR PE=3 SV=1
----KKHLRYTIQSEINIVPFLDILLILLIIFMMMPFQFMQGFHVDLPSSSKSVDVIKNYKSIITIEILDTGLYNFILNMkKNINNINMEKLSAEIQNAIHINSNSVCLIAASKTIKYNEIIKILNLLNSIGVESVGMITKPI
>tr|E0WSM7|E0WSM7_9ENTR Membrane spanning protein in TolA-TolQ-TolR complex OS=Candidatus Regiella insecticola LSR1 GN=tolR PE=3 SV=1
-----MRRRRELKSEINIVPLLDVLLVLLLIFMATAPVITQSVEVDLPDAVDSKNVSSEGNAPVIVEVSGVAQYALVVDRQRMEQLVEQQVIAEIKRHLQTNPKTVFLIGGAKDVPYDEIIKTLNMLHQAGVKSVGLMTQPI
>tr|G2H010|G2H010_9ENTR Biopolymer transport protein OS=Candidatus Regiella insecticola 5.15 GN=Rin_00013900 PE=3 SV=1
-----MRRRRELKSEINIVPLLDVLLVLLLIFMATAPVITQSVEVDLPDAVDSKNVSSEGNAPVIVEVSGVAQYALVVDRQRMEQLVEQQVIAEIKRHLRTNPKTVFLIGGAKDVPYDEIIKTLNMLHQAGVKSVGLMTQPI
>tr|A0A084ZXC2|A0A084ZXC2_9ENTR TolR family component of Tol biopolymer transport system OS=Trabulsiella guamensis ATCC 49490 GN=tolR PE=3 SV=1
-----GRGRRELKSEINIVPLLDVLLVLLLIFMATAPIITQSVEVDLPDATDSQTVSTNDDPPVIVEVSGVGQYSVNVGQEKMPQLPPEQVVAEAQRRLEANPKTVFLIGGAKDVPYDEIIKALNLLHSAGVKSVGLMTQPI
>tr|A0A089PQQ7|A0A089PQQ7_PLUGE Colicin uptake protein TolR OS=Pluralibacter gergoviae GN=ABW06_13805 PE=3 SV=1
-----GRGRRELKSEINIVPLLDVLLVLLLIFMATAPIITQSVEVDLPDANETQAVSTNDDPPVIVEVSGVGQYSVNVGQEKMPQLPPEQVVAEAQRRLQANPKAVFLIGGAKDVPYDEIIKALNLLHSAGVKSVGLMTKPI
>tr|J1QAZ3|J1QAZ3_9ENTR Protein TolR OS=Kosakonia radicincitans DSM 16656 GN=tolR PE=3 SV=1
----G-RGSRGLKSEINIVPLLDVLLVLLLIFMATAPIITQSVEVDLPDATESQTVSTNDDPPVIIEVSGVGQYSVVVEKDRMDQLPPEQVIAEAQRRLQSNPKTVFLIGGAKDVPYDEIIKALNLLHSAGVKSVGLMTQPI
>tr|B5XZC3|B5XZC3_KLEP3 Protein TolR OS=Klebsiella pneumoniae (strain 342) GN=tolR PE=3 SV=1
-----GRGRRELKSEINIVPLLDVLLVLLLIFMATAPIITQSVEVDLPDATESQAVKSNDDPPVIVEVSGVGQYSVKVGQETLSQLPPEQVIAEAKRRLEANEKTVFLIGGAKDVPYDEIIKALNLLHSAGVKSVGLMTKPI
>tr|W1HQ02|W1HQ02_KLEPN Tol biopolymer transport system, TolR protein OS=Klebsiella pneumoniae IS39 PE=3 SV=1
-----GRGRRELKSEINIVPLLDVLLVLLLIFMATAPIITQSVEVDLPDATESQAVKSNDDPPVIVEVSGVGQYSVKVGQETLSQLPPEQVIAEAKRRLEANEKTVFLIGGAKDVPYDEIIKALNLLHSAGVKSVGLMTKPI
>tr|A0A0B5IIN5|A0A0B5IIN5_RAOOR Colicin uptake protein TolR OS=Raoultella ornithinolytica GN=TE10_09525 PE=3 SV=1
-----GRGRRELKSEINIVPLLDVLLVLLLIFMATAPIITQSVEVDLPDATESQAVKSNDEPPVIVEVSGVGQYSVKVGQETLSQLPPEQVIAEAKRRLEANEKTVFLIGGAKDVPYDEIIKALNLLHSAGVKSVGLMTKPI
>tr|R5WEH0|R5WEH0_9ENTR Colicin uptake protein TolR OS=Klebsiella variicola CAG:634 GN=BN745_02293 PE=3 SV=1
-----GRGRRELKSEINIVPLLDVLLVLLLIFMATAPIITQSVEVDLPDATESQAVKSNDDPPVIVEVSGVGQYSVKVGQETLSQLPPEQVIAEAKRRLEANEKTVFLIGGAKDVPYDEIIKALNLLHSAGVKSVGLMTKPI
>tr|A0A0E1CHQ9|A0A0E1CHQ9_KLEPN TolR protein OS=Klebsiella pneumoniae 30660/NJST258_1 GN=KPNJ1_03835 PE=3 SV=1
-----GRGRRELKSEINIVPLLDVLLVLLLIFMATAPIITQSVEVDLPDATESQAVKSNDDPPVIVEVSGVGQYSVKVGQETLSQLPPEQVIAEAKRRLEANEKTVFLIGGAKDVPYDEIIKALNLLHSAGVKSVGLMTKPI
>tr|A0A0M1T768|A0A0M1T768_KLEPN Colicin uptake protein TolR OS=Klebsiella pneumoniae subsp. pneumoniae GN=KPNIH32_08230 PE=4 SV=1
-----GRGRRELKSEINIVPLLDVLLVLLLIFMATAPIITQSVEVDLPDATESQAVKSNDDPPVIVEVSGVGQYSVKVGQETLSQLPPEQVIAEAKRRLEANEKTVFLIGGAKDVPYDEIIKALNLLHSAGVKSVGLMTKPI
>tr|A0A0J2GCT1|A0A0J2GCT1_KLEOX Protein TolR OS=Klebsiella oxytoca GN=SK89_01139 PE=3 SV=1
-----GRGRRELKSEINIVPLLDVLLVLLLIFMATAPIITQSVEVDLPDATESQAVKSNDDPPVIVEVSGVGQYSVKVGQETLSQLPPEQVIAEAKRRLEANEKTVFLIGGAKDVPYDEIIKALNLLHSAGVKSVGLMTKPI
>tr|A0A0H3GQ25|A0A0H3GQ25_KLEPH Colicin uptake protein TolR OS=Klebsiella pneumoniae subsp. pneumoniae (strain HS11286) GN=KPHS_15790 PE=3 SV=1
-----GRGRRELKSEINIVPLLDVLLVLLLIFMATAPIITQSVEVDLPDATESQAVKSNDDPPVIVEVSGVGQYSVKVGQETLSQLPPEQVIAEAKRRLEANEKTVFLIGGAKDVPYDEIIKALNLLHSAGVKSVGLMTKPI
>tr|A0A0L0H0C5|A0A0L0H0C5_9ENTR Colicin uptake protein TolR OS=Trabulsiella odontotermitis GN=GM31_13640 PE=3 SV=1
-----GRGRRELKSEINIVPLLDVLLVLLLIFMATAPIITQSVEVDLPDATDSQTVSTNDDPPVIVEVSGVGQYSVNVGQEKMPQLPPEQVVAEAQRRLEANPKTVFLIGGAKDVPYDEIIKALNLLHSAGVKSVGLMTQPI
>tr|A0A038CQ17|A0A038CQ17_RAOOR Colicin uptake protein TolR OS=Raoultella ornithinolytica GN=DF41_03860 PE=3 SV=1
-----GRGRRELKSEINIVPLLDVLLVLLLIFMATAPIITQSVEVDLPDATESQAVKSNDEPPVIVEVSGVGQYSVKVGPETLSQLPPEQVVAEAKRRLEANEKTVFLIGGAKDVPYDEIIKALNLLHSAGVKSVGLMTKPI
>tr|A0A094XGJ4|A0A094XGJ4_ENTAE Protein TolR OS=Enterobacter aerogenes GN=ASV18_16175 PE=3 SV=1
-----GRGRRELKSEINIVPLLDVLLVLLLIFMATAPIITQSVEVDLPDATESQAVKSNDEPPVIVEVSGVGQYSVKVGQETLSQLPPEQVIAEAKRRLEANEKTVFLIGGAKDVPYDEIIKALNLLHSAGVKSVGLMTKPI
>tr|A0A0H3FQ93|A0A0H3FQ93_ENTAK Colicin uptake protein TolR OS=Enterobacter aerogenes (strain ATCC 13048 / DSM 30053 / JCM 1235 / KCTC 2190 / NBRC 13534 / NCIM
-----GRGRRELKSEINIVPLLDVLLVLLLIFMATAPIITQSVEVDLPDATESQAVKSNDEPPVIVEVSGVGQYSVKVGQETLSQLPPEQVIAEAKRRLEANEKTVFLIGGAKDVPYDEIIKALNLLHSAGVKSVGLMTKPI
>tr|A0A0M2R0N7|A0A0M2R0N7_KLEPN Colicin uptake protein TolR OS=Klebsiella pneumoniae MRSN 3852 GN=T653_08260 PE=3 SV=1
-----GRGRRELKSEINIVPLLDVLLVLLLIFMATAPIITQSVEVDLPDATESQAVKSNDDPPVIVEVSGVGQYSVKVGQETLSQLPPEQVIAEAKRRLEANEKTVFLIGGAKDVPYDEIIKALNLLHSAGVKSVGLMTKPI
>tr|W1E4U6|W1E4U6_KLEPN Tol biopolymer transport system, TolR protein OS=Klebsiella pneumoniae IS46 PE=3 SV=1
-----GRGRRELKSEINIVPLLDVLLVLLLIFMATAPIITQSVEVDLPDATESQAVKSNDDPPVIVEVSGVGQYSVKVGQETLSQLPPEQVIAEAKRRLEANEKTVFLIGGAKDVPYDEIIKALNLLHSAGVKSVGLMTKPI
>tr|G9Z541|G9Z541_9ENTR Protein TolR OS=Yokenella regensburgei ATCC 43003 GN=HMPREF0880_02625 PE=3 SV=1
-----GRGRRELKSEINIVPLLDVLLVLLLIFMATAPIITQSVEVDLPDATDSQTVSSNDEPPVIVEVSGVGQYSVNVGQEKMPQLPPEQVVAEAQRRLQANPKTVFLIGGAKDVPYDEIIKALNLLHSAGVKSVGLMTQPI
>tr|C8T1E0|C8T1E0_KLEPR Protein TolR OS=Klebsiella pneumoniae subsp. rhinoscleromatis ATCC 13884 GN=tolR PE=3 SV=1
-----GRGRRELKSEINIVPLLDVLLVLLLIFMATAPIITQSVEVDLPDATESQAVKSNDDPPVIVEVSGVGQYSVKVGQETLSQLPPEQVIAEAKRRLEANEKTVFLIGGAKDVPYDEIIKALNLLHSAGVKSVGLMTKPI
>tr|W8V329|W8V329_KLEPN TolR protein OS=Klebsiella pneumoniae 30684/NJST258_2 GN=KPNJ2_03822 PE=3 SV=1
-----GRGRRELKSEINIVPLLDVLLVLLLIFMATAPIITQSVEVDLPDATESQAVKSNDDPPVIVEVSGVGQYSVKVGQETLSQLPPEQVIAEAKRRLEANEKTVFLIGGAKDVPYDEIIKALNLLHSAGVKSVGLMTKPI
>tr|V5B7E1|V5B7E1_ENTCL Protein TolR OS=Enterobacter cloacae S611 GN=tolR PE=3 SV=1
----G-RSKRALKSEINIVPLLDVLLVLLLIFMATAPIITQSVEVDLPDATDSQTVSTNDDPPVIIEVSGVGQYSVVVEKDRMDQLPPEQVIAEAQRRLQSNPKTVFLIGGAKDVPYDEIIKALNLLHSAGVKSVGLMTQPI
>tr|A0A063XW45|A0A063XW45_9ENTR Colicin uptake protein TolR OS=Kosakonia radicincitans UMEnt01/12 GN=AW40_03950 PE=3 SV=1
----G-RGSRGLKSEINIVPLLDVLLVLLLIFMATAPIITQSVEVDLPDATESQTVSTNDDPPVIIEVSGVGQYSVVVEKDRMDQLPPEQVIAEAQRRLQSNPKTVFLIGGAKDVPYDEIIKALNLLHSAGVKSVGLMTQPI
>tr|A0A0D8TXK0|A0A0D8TXK0_RAOPL Colicin uptake protein TolR OS=Raoultella planticola GN=UA70_01505 PE=3 SV=1
-----GRGRRELKSEINIVPLLDVLLVLLLIFMATAPIITQSVEVDLPDATESQAVKSNDEPPVIVEVSGVGQYSVKVGPETLSQLPPEQVIAEAKRRLEANEKTVFLIGGAKDVPYDEIIKALNLLHSAGVKSVGLMTKPI
>tr|A0A0D7EQ11|A0A0D7EQ11_RAOOR Colicin uptake protein TolR OS=Raoultella ornithinolytica GN=OO18_17030 PE=3 SV=1
-----GRGRRELKSEINIVPLLDVLLVLLLIFMATAPIITQSVEVDLPDATESQAVKSNDEPPVIVEVSGVGQYSVKVGPETLSQLPPEQVIAEAKRRLEANEKTVFLIGGAKDVPYDEIIKALNLLHSAGVKSVGLMTKPI
>tr|W1GKW0|W1GKW0_KLEPN Tol biopolymer transport system, TolR protein OS=Klebsiella pneumoniae ISC21 PE=3 SV=1
-----GRGRRELKSEINIVPLLDVLLVLLLIFMATAPIITQSVEVDLPDATESQAVKSNDDPPVIVEVSGVGQYSVKVGQETLSQLPPEQVIAEAKRRLEANEKTVFLIGGAKDVPYDEIIKALNLLHSAGVKSVGLMTKPI
>tr|W1DIS4|W1DIS4_KLEPN Tol biopolymer transport system, TolR protein OS=Klebsiella pneumoniae IS43 PE=3 SV=1
-----GRGRRELKSEINIVPLLDVLLVLLLIFMATAPIITQSVEVDLPDATESQAVKSNDDPPVIVEVSGVGQYSVKVGQETLSQLPPEQVIAEAKRRLEANEKTVFLIGGAKDVPYDEIIKALNLLHSAGVKSVGLMTKPI
>tr|E3G3S3|E3G3S3_ENTLS Protein TolR OS=Enterobacter lignolyticus (strain SCF1) GN=Entcl_3083 PE=3 SV=1
-----GRGRRELKSEINIVPLLDVLLVLLLIFMATAPIITQSVEVNLPDATESQAVSTNDDPPVIVEVSGVGQYSVNVGQDKMPQLPPEQVVAEAQRRLQANPKTVFLIGGAKDVPYDEIIKALNLLHSAGVKSVGLMTQPI
>tr|H3MJC1|H3MJC1_RAOOR Protein tolR OS=Raoultella ornithinolytica 10-5246 GN=HMPREF9690_01324 PE=3 SV=1
-----GRGRRELKSEINIVPLLDVLLVLLLIFMATAPIITQSVEVDLPDATESQAVKSNDEPPVIVEVSGVGQYSVKVGPETLSQLPPEQVIAEAKRRLEANEKTVFLIGGAKDVPYDEIIKALNLLHSAGVKSVGLMTKPI
>tr|A0A0D1BMQ8|A0A0D1BMQ8_9ENTR TolR protein OS=Kosakonia radicincitans YD4 GN=tolR PE=3 SV=1
----G-RGSRGLKSEINIVPLLDVLLVLLLIFMATAPIITQSVEVDLPDATESQTVSTNDDPPVIIEVSGVGQYSVVVEKDRMDQLPPEQVIAEAQRRLQSNPKTVFLIGGAKDVPYDEIIKALNLLHSAGVKSVGLMTQPI
>tr|V3JQQ7|V3JQQ7_KLEPN Protein tolR OS=Klebsiella pneumoniae MGH 44 GN=L390_04591 PE=3 SV=1
-----GRGRRELKSEINIVPLLDVLLVLLLIFMATAPIITQSVEVDLPDATESQAVKSNDDPPVIVEVSGVGQYSVKVGQETLSQLPPEQVIAEAKRRLEANEKTVFLIGGAKDVPYDEIIKALNLLHSAGVKSVGLMTKPI
>tr|A0A0J4RPX7|A0A0J4RPX7_KLEPN Biopolymer transport protein ExbD OS=Klebsiella pneumoniae GN=tolR PE=3 SV=1
-----GRGRRELKSEINIVPLLDVLLVLLLIFMATAPIITQSVEVDLPDATESQAVKSNDDPPVIVEVSGVGQYSVKVGQETLSQLPPEQVIAEAKRRLEANEKTVFLIGGAKDVPYDEIIKALNLLHSAGVKSVGLMTKPI
>tr|A0A085IF04|A0A085IF04_9ENTR TolR family component of Tol biopolymer transport system OS=Kluyvera ascorbata ATCC 33433 GN=tolR PE=3 SV=1
-----GRGRRELKSEINIVPLLDVLLVLLLIFMATAPIITQSVEVDLPDATESQAVSSNDEPPVIVEVSGVGQYSVNVGQEKMPQLPPEQVVAEAQRRLQANPKTVFLIGGAKDVPYDEIIKALNLLHSAGVKSVGLMTQPI
>tr|A6T6G4|A6T6G4_KLEP7 Putative inner membrane protein, involved in the tonB-independent uptake of group A colicins OS=Klebsiella pneumoniae subsp. pn
-----GRGRRELKSEINIVPLLDVLLVLLLIFMATAPIITQSVEVDLPDATESQAVKSNDDPPVIVEVSGVGQYSVKVGQETLSQLPPEQVIAEAKRRLEANEKTVFLIGGAKDVPYDEIIKALNLLHSAGVKSVGLMTKPI
>tr|W1HJ19|W1HJ19_ECOLX Tol biopolymer transport system, TolR protein OS=Escherichia coli ISC56 PE=3 SV=1
-----GRGRRELKSEINIVPLLDVLLVLLLIFMATAPIITQSVEVDLPDATESQAVKSNDDPPVIVEVSGVGQYSVKVGQETLSQLPPEQVIAEAKRRLEANEKTVFLIGGAKDVPYDEIIKALNLLHSAGVKSVGLMTKPI
>tr|A0A0S3J9F8|A0A0S3J9F8_9ENTR Protein TolR OS=Klebsiella sp. G5 GN=AO703_06890 PE=3 SV=1
-----GRGRRELKSEINIVPLLDVLLVLLLIFMATAPIITQSVEVNLPDATESQAVSTNDDPPVIVEVSGVGQYSVNVGQDKMPQLPPEQVVAEAQRRLQANPKTVFLIGGAKDVPYDEIIKALNLLHSAGVKSVGLMTQPI
>tr|A0A0B7GDQ6|A0A0B7GDQ6_KLEVA Membrane spanning protein in TolA-TolQ-TolR complex OS=Klebsiella variicola GN=tolR PE=3 SV=1
-----GRGRRELKSEINIVPLLDVLLVLLLIFMATAPIITQSVEVDLPDATESQAVKSNDDPPVIVEVSGVGQYSVKVGQETLSQLPPEQVIAEAKRRLEANEKTVFLIGGAKDVPYDEIIKALNLLHSAGVKSVGLMTKPI
>tr|A0A157TFX3|A0A157TFX3_ENTCL Tol biopolymer transport system, TolR protein OS=Enterobacter cloacae GN=tolR PE=4 SV=1
-----GRGRRELKSEINIVPLLDVLLVLLLIFMATAPIITQSVEVDLPDATESQAVKSNDEPPVIVEVSGVGQYSVKVGQETLSQLPPEQVIAEAKRRLEANEKTVFLIGGAKDVPYDEIIKALNLLHSAGVKSVGLMTKPI
>tr|A0A085I5W8|A0A085I5W8_RAOPL TolR family component of Tol biopolymer transport system OS=Raoultella planticola ATCC 33531 GN=tolR PE=3 SV=1
-----GRGRRELKSEINIVPLLDVLLVLLLIFMATAPIITQSVEVDLPDATESQAVKSNDEPPVIVEVSGVGQYSVKVGPETLSQLPPEQVVAEAKRRLEANEKTVFLIGGAKDVPYDEIIKALNLLHSAGVKSVGLMTKPI
>tr|W1EIM1|W1EIM1_KLEPN Tol biopolymer transport system, TolR protein OS=Klebsiella pneumoniae IS53 PE=3 SV=1
-----GRGRRELKSEINIVPLLDVLLVLLLIFMATAPIITQSVEVDLPDATESQAVKSNDDPPVIVEVSGVGQYSVKVGQETLSQLPPEQVIAEAKRRLEANEKTVFLIGGAKDVPYDEIIKALNLLHSAGVKSVGLMTKPI
>tr|A0A170LZN7|A0A170LZN7_KLEOX Tol biopolymer transport system TolR protein OS=Klebsiella oxytoca GN=tolR PE=3 SV=1
-----GRGRRELKSEINIVPLLDVLLVLLLIFMATAPIITQSVEVDLPDATESQAVKSNDEPPVIVEVSGVGQYSVKVGPETLSQLPPEQVVAEAKRRLEANEKTVFLIGGAKDVPYDEIIKALNLLHSAGVKSVGLMTKPI
>tr|R4YI60|R4YI60_KLEPR TolR protein OS=Klebsiella pneumoniae subsp. rhinoscleromatis SB3432 GN=tolR PE=3 SV=1
-----GRGRRELKSEINIVPLLDVLLVLLLIFMATAPIITQSVEVDLPDATESQAVKSNDDPPVIVEVSGVGQYSVKVGQETLSQLPPEQVIAEAKRRLEANEKTVFLIGGAKDVPYDEIIKALNLLHSAGVKSVGLMTKPI
>tr|W8XSQ4|W8XSQ4_9ENTR Membrane spanning protein in TolA-TolQ-TolR complex OS=Klebsiella quasipneumoniae subsp. similipneumoniae GN=tolR PE=3 SV=1
-----GRGRRELKSEINIVPLLDVLLVLLLIFMATAPIITQSVEVDLPDATESQAVKSNDDPPVIVEVSGVGQYSVKVGQETLSQLPPEQVIAEAKRRLEANEKTVFLIGGAKDVPYDEIIKALNLLHSAGVKSVGLMTKPI
>tr|V0AES2|V0AES2_KLEPN Protein TolR OS=Klebsiella pneumoniae 909957 GN=HMPREF1619_05209 PE=3 SV=1
-----GRGRRELKSEINIVPLLDVLLVLLLIFMATAPIITQSVEVDLPDATESQAVKSNDDPPVIVEVSGVGQYSVKVGQETLSQLPPEQVIAEAKRRLEANEKTVFLIGGAKDVPYDEIIKALNLLHSAGVKSVGLMTKPI
>tr|A0A170Z489|A0A170Z489_KLEOX Tol biopolymer transport system TolR protein OS=Klebsiella oxytoca GN=tolR PE=3 SV=1
-----GRGRRELKSEINIVPLLDVLLVLLLIFMATAPIITQSVEVDLPDATESQAVKSNDEPPVIVEVSGVGQYSVKVGPETLSQLPPEQVIAEAKRRLEANEKTVFLIGGAKDVPYDEIIKALNLLHSAGVKSVGLMTKPI
>tr|W1AS02|W1AS02_KLEPN Tol biopolymer transport system, TolR protein OS=Klebsiella pneumoniae IS22 PE=3 SV=1
-----GRGRRELKSEINIVPLLDVLLVLLLIFMATAPIITQSVEVDLPDATESQAVKSNDDPPVIVEVSGVGQYSVKVGQETLSQLPPEQVIAEAKRRLEANEKTVFLIGGAKDVPYDEIIKALNLLHSAGVKSVGLMTKPI
>tr|A0A1A0E2B4|A0A1A0E2B4_RAOPL Protein TolR OS=Raoultella planticola GN=AYO04_19095 PE=4 SV=1
-----GRGRRELKSEINIVPLLDVLLVLLLIFMATAPIITQSVEVDLPDATESQAVKSNDEPPVIVEVSGVGQYSVKVGPETLSQLPPEQVVAEAKRRLEANEKTVFLIGGAKDVPYDEIIKALNLLHSAGVKSVGLMTKPI
>tr|A0A060UXA1|A0A060UXA1_9ENTR Membrane spanning protein in TolA-TolQ-TolR complex OS=Klebsiella quasipneumoniae subsp. quasipneumoniae GN=tolR PE=3 SV=1
-----GRGRRELKSEINIVPLLDVLLVLLLIFMATAPIITQSVEVDLPDATESQAVKSNDDPPVIVEVSGVGQYSVKVGQETLSQLPPEQVIAEAKRRLEANEKTVFLIGGAKDVPYDEIIKALNLLHSAGVKSVGLMTKPI
>tr|A0A169IWM4|A0A169IWM4_KLEPN Tol biopolymer transport system TolR protein OS=Klebsiella pneumoniae GN=tolR PE=3 SV=1
-----GRGRRELKSEINIVPLLDVLLVLLLIFMATAPIITQSVEVDLPDATESQAVKSNDDPPVIVEVSGVGQYSVKVGQETLSQLPPEQVIAEAKRRLEANEKTVFLIGGAKDVPYDEIIKALNLLHSAGAKSVGLMTKPI
>tr|A0A068Z8J5|A0A068Z8J5_9ENTR Membrane spanning protein in TolA-TolQ-TolR complex OS=Serratia symbiotica GN=tolR PE=3 SV=1
-----GRHRRELKSEINIVPLLDVLLVLLLIFMATAPIITQSVEVELPDAADSKTVSSADNLPVILEVSGVGQYTLVMDHQRMALLPPEQVAAEAKSRLVANPKTVFLIGGAKDVPYDEIIKALNILHQVGVTSVGLMTQPI
>tr|E9CKW6|E9CKW6_9ENTR Putative membrane spanning protein in TolA-TolQ-TolR complex OS=Serratia symbiotica str. Tucson GN=tolR PE=3 SV=1
-----GRHRRELKSEINIVPLLDVLLVLLLIFMATAPIITQSVEVDLPDAADSKTVSSADNLPVILEVSGVGQYTLVMDHQRMALLPPEQVAAEAKSRLVANPKTVFLIGGAKDVPYDEIIKALNILHQVGVTSVGLMTQPI
>tr|A0A140EZY0|A0A140EZY0_SERRU Tol biopolymer transport system, TolR protein OS=Serratia rubidaea GN=AXX16_3898 PE=3 SV=1
-----GRNRRELKSEINIVPLLDVLLVLLLIFMATAPIITQSVEVDLPDATDSKTVSSDDNPPVILEVSGVGQYTIVADHDRMELLPPEQVAAEAKSRLAANPKTVFLIGGAKDVPYDEIIKALNILHQAGVASVGLMTQPI
>tr|A0A068RBG7|A0A068RBG7_9ENTR Protein TolR OS=Serratia symbiotica SCt-VLC GN=tolR PE=3 SV=1
-----GRHRRELKSEINIVPLLDVLLVLLLIFMATAPIITQSVEVDLPDAADSKTVSSAYNLPVILEVSGVGQYTLVMDHQRMALLPPEQVAAEAKSRLVANPKTVFLIGGANDVPYDEIIKALNILHQVGVTSVGLMTQPI
>tr|L0MCC0|L0MCC0_SERMA Biopolymer transport protein OS=Serratia marcescens FGI94 GN=D781_1199 PE=3 SV=1
-----GRNRRELKSEINIVPLLDVLLVLLLIFMATAPIITQSVEVDLPDATDSKTVSSDDNPPVILEVSGVGQYTIVADHDRMELLPPEQVAAEAKSRLAANPKTVFLIGGAKDVPYDEIIKALNILHQAGVASVGLMTQPI
>tr|A0A0E3Y991|A0A0E3Y991_9ENTR Protein tolR OS=Blochmannia endosymbiont of Camponotus (Colobopsis) obliquus GN=tolR PE=3 SV=1
----HKLRCRKVKSEINVVPFLDILLILVIILMITFPIIIQNIDIELPNNTNTITLfTLNDNSCVIVEVLGIGQYNLVVNNNRKKNVSYEQILREVRDRVSIDSNTTFLIGGSKNVVYAEIVSMLNLLQKAGIKSVGLMTKTI
>tr|A0A095ULR0|A0A095ULR0_9ENTR Colicin uptake protein TolR OS=Tatumella morbirosei GN=HA49_09295 PE=3 SV=1
-----GRARRDLKSEINIVPLLDVLLVLLLIFMATAPIITQSVNVDLPDATDSKTVSTDDNPPVILEVSGVGQYTIVEDHQRLEQLPPEQIISEAQRLLETNPKSVFLIGGAKDVPYNEIIKALNLLHQAGVKSVGLMTQPI
>tr|A0A085JBE8|A0A085JBE8_9ENTR TolR family component of Tol biopolymer transport system OS=Tatumella ptyseos ATCC 33301 GN=tolR PE=3 SV=1
-----GRARRELKSEINIVPLLDVLLVLLLIFMATAPIITQSVNVDLPDATDSKTVSTDDNPPVIVEVSGVGQYSIVEDHQRLEQLPPEQIISEAQRRLQANPKTVFLIGGAKEVPYDEIIKALNLLHQAGVKSVGLMTQPI
>tr|A0A089HDZ9|A0A089HDZ9_SALCE Colicin transporter OS=Salmonella enterica subsp. arizonae serovar 62:z36:- str. RKS2983 GN=N898_10505 PE=3 SV=1
----G---RRDLKSEINIVPLLDVLLVLLLIFMATAPIITQSVEVDLPEANQSQAVSSNDDPPVIIEVSGVGQYSVVVDKERMDQLPSEQVIAEAKRHLQANPKTVFLIGGAKEVPYDEIIKALNLLHSAGVKSVGLMTQPI
>tr|A0A090VUI0|A0A090VUI0_ESCVU TolR protein OS=Escherichia vulneris NBRC 102420 GN=tolR PE=3 SV=1
----G-RGRRELKSEINIVPLLDVLLVLLLIFMATAPIITQSVEVDLPDATESQTVSSNDDPPVIIEVSGVGQYSVVVEKDRMDQLPPEQVVAEAQRRLQSNPKTVFLIGGAKEVPYDEIIKALNLLHSAGVKSVGLMTQPI
>tr|A9MJJ9|A9MJJ9_SALAR Uncharacterized protein OS=Salmonella arizonae (strain ATCC BAA-731 / CDC346-86 / RSK2980) GN=SARI_02190 PE=3 SV=1
----G---RRDLKSEINIVPLLDVLLVLLLIFMATAPIITQSVEVDLPEANQSQAVSSNDDPPVIIEVSGVGQYSVVVDKERMDQLPSEQVIAEAKRHLQANPKTVFLIGGAKEVPYDEIIKALNLLHSAGVKSVGLMTQPI
>tr|A0A0N1VPG5|A0A0N1VPG5_SALET Protein TolR OS=Salmonella enterica subsp. enterica serovar Saintpaul str. SARA23 GN=tolR PE=3 SV=1
----G---RRELKSEINIVPLLDVLLVLLLIFMATAPIITQSVEVDLPEANQSQAVSSNDDPPVIIEVSGVGQYSVVVDKDRMDQLPSEQVIAEVKRHLQANPKTVFLIGGAKEVPYDEIIKALNLLHSAGVKSVGLMTQPI
>tr|A0A0J6D722|A0A0J6D722_SALDE Biopolymer transport protein ExbD OS=Salmonella derby GN=exbD_2 PE=4 SV=1
----G---RRELKSEINIVPLLDVLLVLLLIFMATAPIITQSVEVDLPEANQSQAVSSNDDPPVIIEVSGVGQYSVVVDKDRMDQLPSEQVIAEVKRHLQANPKTVFLIGGAKEVPYDEIIKALNLLHSAGVKSVGLMTQPI
>tr|V1HDI9|V1HDI9_SALHO Colicin uptake protein TolR OS=Salmonella enterica subsp. houtenae serovar 50:g,z51:- str. 01-0133 GN=SEH50133_07007 PE=3 SV=1
----G---RRDLKSEINIVPLLDVLLVLLLIFMATAPIITQSVEVDLPEANQSQAVSSNDDPPVIIEVSGVGQYSVVVDKERMDQLPSEQVIAEAKRHLQANPKTVFLIGGAKEVPYDEIIKALNLLHSAGVKSVGLMTQPI
>tr|A0A0V2DFW5|A0A0V2DFW5_SALCE Colicin uptake protein TolR OS=Salmonella enterica subsp. salamae serovar 56:z10:e,n,x str. 1369-73 GN=LFZ48_00700 PE=3 SV=1
----G---RRDLKSEINIVPLLDVLLVLLLIFMATAPIITQSVEVDLPEANQSQAVSSNDDPPVIIEVSGVGQYSVVVDKERMDQLPSEQVIAEAKRHLLANPKTVFLIGGAKEVPYDEIIKALNLLHSAGVKSVGLMTQPI
>tr|V1S1E6|V1S1E6_SALET Colicin uptake protein TolR OS=Salmonella enterica subsp. enterica serovar Poona str. ATCC BAA-1673 GN=SEEP1673_20909 PE=3 SV=1
----G---RRELKSEINIVPLLDVLLVLLLIFMATAPIITQSVEVDLPEANQSQAVSSNDDPPVIIEVSGVGQYSVVVDKDRMDQLPSEQVIAEVKRHLQANPKTVFLIGGAKEVPYDEIIKALNLLHSAGVKSVGLMTQPI
>tr|D2ZGX7|D2ZGX7_9ENTR Protein TolR OS=Enterobacter cancerogenus ATCC 35316 GN=tolR PE=3 SV=1
----G-RGRRELKSEINIVPLLDVLLVLLLIFMATAPIITQSVEVDLPDATESQAVSTNDDPPVIIEVSGVGQYSVVVEKDRMDQLPPEQVIAEAQRRLESNPKTVFLIGGAKDVPYDEIIKALNLLHSAGVKSVGLMTQPI
>tr|A0A0M3E289|A0A0M3E289_VIBPH Colicin uptake protein TolR OS=Vibrio parahaemolyticus GN=AAY51_19375 PE=3 SV=1
----G-RGRRDLKSEINIVPLLDVLLVLLLIFMATAPIITQSVEVDLPDATESQAVSSNDNPPVIIEVSGVGQYSVVVEKDRMDQLPPEQVIAEAKSRLESNPKTVFLIGGAKDVPYDEIIKALNLLHSAGVKSVGLMTQPI
>tr|A0A0N2BT96|A0A0N2BT96_SALHA Protein TolR OS=Salmonella enterica subsp. enterica serovar Hadar str. RI_05P066 GN=tolR PE=3 SV=1
----G---RRELKSEINIVPLLDVLLVLLLIFMATAPIITQSVEVDLPEANQSQAVSSNDDPPVIIEVSGVGQYSVVVDKDRMDQLPSEQVIAEVKRHLQANPKTVFLIGGAKEVPYDEIIKALNLLHSAGVKSVGLMTQPI
>tr|W1FPV5|W1FPV5_ECOLX Tol biopolymer transport system, TolR protein OS=Escherichia coli ISC11 PE=3 SV=1
----G-RGRRELKSEINIVPLLDVLLVLLLIFMATAPIITQSVEVDLPDATESQAVSSNDEPPVIIEVSGIGQYSVVVEKDRMDQLPPEQVIAEAKSRLQTNPKTVFLIGGAKDVPYDEIIKALNLLHSAGVKSVGLMTQPI
>tr|G5N9P5|G5N9P5_SALET Tol biopolymer transport system TolR OS=Salmonella enterica subsp. enterica serovar Inverness str. R8-3668 GN=LTSEINV_1132 PE=3
----G---RRELKSEINIVPLLDVLLVLLLIFMATAPIITQSVEVDLPEANQSQAVSSNDDPPVIIEVSGVGQYSVVVDKDRMDQLPSEQVIAEVKRHLQANPKTVFLIGGAKEVPYDEIIKALNLLHSAGVKSVGLMTQPI
>tr|A0A0V2EAD5|A0A0V2EAD5_SALCE Colicin uptake protein TolR OS=Salmonella enterica subsp. arizonae serovar 63:g,z51:- str. So 20/20 GN=LFZ51_15295 PE=3 SV=1
----G---RRDLKSEINIVPLLDVLLVLLLIFMATAPIITQSVEVDLPEANQSQAVSSNDDPPVIIEVSGVGQYSVVVDKERMDQLPSEQVIAEAKRHLQANPKTVFLIGGAKEVPYDEIIKALNLLHSAGVKSVGLMTQPI
>tr|E8XAY1|E8XAY1_SALT4 Colicin uptake protein TolR OS=Salmonella typhimurium (strain 4/74) GN=tolR PE=3 SV=1
----G---RRELKSEINIVPLLDVLLVLLLIFMATAPIITQSVEVDLPEANQSQAVSSNDDPPVIIEVSGVGQYSVVVDKDRMDQLPSEQVIAEVKRHLQANPKTVFLIGGAKEVPYDEIIKALNLLHSAGVKSVGLMTQPI
>tr|A0A0H3NJ54|A0A0H3NJ54_SALTS TolR protein OS=Salmonella typhimurium (strain SL1344) GN=tolR PE=3 SV=1
----G---RRELKSEINIVPLLDVLLVLLLIFMATAPIITQSVEVDLPEANQSQAVSSNDDPPVIIEVSGVGQYSVVVDKDRMDQLPSEQVIAEVKRHLQANPKTVFLIGGAKEVPYDEIIKALNLLHSAGVKSVGLMTQPI
>tr|A0A175S601|A0A175S601_9ENTR Protein TolR OS=Enterobacter xiangfangensis GN=AYJ11_02060 PE=3 SV=1
----G-RGRRELKSEINIVPLLDVLLVLLLIFMATAPIITQSVEVDLPDATESQAVSTNDDPPVIIEVSGVGQYSVVVEKDRMDQLPPEQVIAEAQRRLESNPKTVFLIGGAKDVPYDEIIKALNLLHSAGVKSVGLMTQPI
>tr|V3DIP5|V3DIP5_ENTCL Protein tolR OS=Enterobacter cloacae UCICRE 12 GN=L423_01350 PE=3 SV=1
----G-RGRRELKSEINIVPLLDVLLVLLLIFMATAPIITQSVEVDLPDATESQAVSTNDDPPVIIEVSGVGQYSVVVEKDRMDQLPPEQVIAEAQRRLESNPKTVFLIGGAKDVPYDEIIKALNLLHSAGVKSVGLMTQPI
>tr|A0A0L4GVW4|A0A0L4GVW4_SALET Colicin uptake protein TolR OS=Salmonella enterica subsp. enterica serovar Reading GN=AEV71_09540 PE=3 SV=1
----G---RRELKSEINIVPLLDVLLVLLLIFMATAPIITQSVEVDLPEANQSQAVSSNDDPPVIIEVSGVGQYSVVVDKDRMDQLPSEQVIAEVKRHLQANPKTVFLIGGAKEVPYDEIIKALNLLHSAGVKSVGLMTQPI
>tr|I6H8J2|I6H8J2_SHIFL Protein TolR OS=Shigella flexneri 1235-66 GN=SF123566_1049 PE=3 SV=1
----G-RGRRELKSEINIVPLLDVLLVLLLIFMATAPIITQSVEVDLPDATESQAVSSNDEPPVIIEVSGVGQYSVVVEKDRMDQLPPEQVIAEAKSRLQTNPKTVFLIGGAKDVPYDEIIKALNLLHSAGVKSVGLMTQPI
>tr|A0A0J1KVD7|A0A0J1KVD7_9ENTR Protein TolR OS=Citrobacter sp. MGH103 GN=SK33_03246 PE=3 SV=1
----G-RGRRELKSEINIVPLLDVLLVLLLIFMATAPIITQSVEVDLPDATESQAVSSNDEPPVIIEVSGIGQYSVVVEKDRMDQLPPEQVIAEAKSRLQTNPKTVFLIGGAKDVPYDEIIKALNLLHSAGVKSVGLMTQPI
>tr|T2QJC9|T2QJC9_SALEN Protein TolR OS=Salmonella enterica subsp. enterica serovar Enteritidis str. 2010K-0286 GN=A680_04237 PE=3 SV=1
----G---RRELKSEINIVPLLDVLLVLLLIFMATAPIITQSVEVDLPEANQSQAVSSNDDPPVIIEVSGVGQYSVVVDKDRMDQLPSEQVIAEVKRHLQANPKTVFLIGGAKEVPYDEIIKALNLLHSAGVKSVGLMTQPI
>tr|A0A0L3K1X5|A0A0L3K1X5_SALET Colicin uptake protein TolR OS=Salmonella enterica subsp. enterica serovar Heidelberg GN=AEV26_23880 PE=3 SV=1
----G---RRELKSEINIVPLLDVLLVLLLIFMATAPIITQSVEVDLPEANQSQAVSSNDDPPVIIEVSGVGQYSVVVDKDRMDQLPSEQVIAEVKRHLQANPKTVFLIGGAKEVPYDEIIKALNLLHSAGVKSVGLMTQPI
>tr|A0A0F5SAV6|A0A0F5SAV6_CITAM Colicin uptake protein TolR OS=Citrobacter amalonaticus GN=WG82_18305 PE=3 SV=1
----G-RGRRELKSEINIVPLLDVLLVLLLIFMATAPIITQSVEVDLPDATESQAVSSNDEPPVIIEVSGIGQYSVVVEKDRMDQLPPEQVIAEAKSRLQTNPKTVFLIGGAKDVPYDEIIKALNLLHSAGVKSVGLMTQPI
>tr|K8AS25|K8AS25_9ENTR Tol biopolymer transport system, TolR protein OS=Cronobacter muytjensii 530 GN=BN135_3678 PE=3 SV=1
----G---RRDLKSEINIVPLLDVLLVLLLIFMATAPIITQSVEVDLPDATDSQTVSSNDNPPVIIEVSGVGQYSVVVEKDRMDQLPSEQVVAEAQRRLQENPKTVFLIGGAKDVPYDEIIKALNLLHQAGVKSVGLMTQPI
>tr|A0A0E2JWP2|A0A0E2JWP2_9ENTR Colicin transporter OS=Enterobacter cloacae EC_38VIM1 GN=L799_07045 PE=3 SV=1
----G-RGRRELKSEINIVPLLDVLLVLLLIFMATAPIITQSVEVDLPDATESQAVSTNDDPPVIIEVSGVGQYSVVVEKDRMDQLPPEQVIAEAQRRLESNPKTVFLIGGAKDVPYDEIIKALNLLHSAGVKSVGLMTQPI
>tr|A0A140T0Z7|A0A140T0Z7_CITAM Colicin uptake protein TolR OS=Citrobacter amalonaticus GN=AL012_11160 PE=3 SV=1
----G-RGRRDLKSEINIVPLLDVLLVLLLIFMATAPIITQSVEVDLPDATESQAVSSNDNPPVIIEVSGVGQYSVVVEKDRMDQLPPEQVIAEAKSRLESNPKTVFLIGGAKDVPYDEIIKALNLLHSAGVKSVGLMTQPI
>tr|G5P5G3|G5P5G3_SALET Tol biopolymer transport system TolR OS=Salmonella enterica subsp. enterica serovar Minnesota str. A4-603 GN=LTSEMIN_1147 PE=3 
----G---RRELKSEINIVPLLDVLLVLLLIFMATAPIITQSVEVDLPEANQSQAVSSNDDPPVIIEVSGVGQYSVVVDKDRMDQLPSEQVIAEVKRHLQANPKTVFLIGGAKEVPYDEIIKALNLLHSAGVKSVGLMTQPI
>tr|M7S0Q6|M7S0Q6_SALDU Protein TolR OS=Salmonella enterica subsp. enterica serovar Dublin str. UC16 GN=A670_03109 PE=3 SV=1
----G---RRELKSEINIVPLLDVLLVLLLIFMATAPIITQSVEVDLPEANQSQAVSSNDDPPVIIEVSGVGQYSVVVDKDRMDQLPSEQVIAEVKRHLQANPKTVFLIGGAKEVPYDEIIKALNLLHSAGVKSVGLMTQPI
>tr|G4BZ55|G4BZ55_SALIN Protein TolR OS=Salmonella enterica subsp. enterica serovar Infantis str. SARB27 GN=SEENIN0B_00790 PE=3 SV=1
----G---RRELKSEINIVPLLDVLLVLLLIFMATAPIITQSVEVDLPEANQSQAVSSNDDPPVIIEVSGVGQYSVVVDKDRMDQLPSEQVIAEVKRHLQANPKTVFLIGGAKEVPYDEIIKALNLLHSAGVKSVGLMTQPI
>tr|V2JYN9|V2JYN9_SALDZ Colicin uptake protein TolR OS=Salmonella enterica subsp. diarizonae serovar 60:r:e,n,x,z15 str. 01-0170 GN=SED60170_09887 PE=3
----G---RRELKSEINIVPLLDVLLVLLLIFMATAPIITQSVEVDLPEANQSQAVSSNDDPPVIIEVSGVGQYSVVVDKERMDQLPSEQVIAEAKRHLQANPKTVFLIGGAKEVPYDEIIKALNLLHSAGVKSVGLMTQPI
>tr|A0A090UBU6|A0A090UBU6_9ENTR TolR protein OS=Citrobacter farmeri GTC 1319 GN=tolR PE=3 SV=1
----G-RGRRDLKSEINIVPLLDVLLVLLLIFMATAPIITQSVEVDLPDATESQAVSSNDNPPVIIEVSGVGQYSVVVEKDRMDQLPPEQVIAEAKSRLESNPKTVFLIGGAKDVPYDEIIKALNLLHSAGVKSVGLMTQPI
>tr|B3YCZ9|B3YCZ9_SALET Protein TolR OS=Salmonella enterica subsp. enterica serovar Kentucky str. CVM29188 GN=tolR PE=3 SV=1
----G---RRELKSEINIVPLLDVLLVLLLIFMATAPIITQSVEVDLPEANQSQAVSSNDDPPVIIEVSGVGQYSVVVDKDRMDQLPSEQVIAEVKRHLQANPKTVFLIGGAKEVPYDEIIKALNLLHSAGVKSVGLMTQPI
>tr|A0A1A9F9R6|A0A1A9F9R6_LELAM Protein TolR OS=Lelliottia amnigena GN=A8A57_06580 PE=4 SV=1
----G-RGRRELKSEINIVPLLDVLLVLLLIFMATAPIITQSVEVDLPDATESQAVSSNDEPPVIIEVSGVGQYSVVVEKDRMDQLPPEQVIAEAQRRLGANPKTVFLIGGAKDVPYDEIIKALNLLHSAGVKSVGLMTQPI
>tr|A0A127L276|A0A127L276_9ENTR Biopolymer transport protein ExbD/TolR OS=Enterobacter sp. FY-07 GN=AKI40_2191 PE=3 SV=1
----G-RGSRGLKSEINIVPLLDVLLVLLLIFMATAPIITQSVEVDLPDATQSQTVSTNDDPPVIIEVSGVGQYSVVVEKDRMDQLPPEQVIAEAQRRLQSNPKTVFLIGGAKDVPYDEIIKALNLLHSAGVKSVGLMTQPI
>tr|A0A198GR77|A0A198GR77_9ENTR TolR family component of Tol biopolymer transport system OS=Enterobacter soli ATCC BAA-2102 GN=M987_02395 PE=4 SV=1
----G-RGRRELKSEINIVPLLDVLLVLLLIFMATAPIITQSVEVDLPDATESQAVSTNDDPPVIIEVSGVGQYSVVVEKDRMDQLPPEQVIAEAQRRLESNPKTVFLIGGAKDVPYDEIIKALNLLHSAGVKSVGLMTQPI
>tr|A0A078LGA7|A0A078LGA7_CITKO Colicin uptake protein TolR OS=Citrobacter koseri GN=BN1086_02271 PE=3 SV=1
----G-RGRRDLKSEINIVPLLDVLLVLLLIFMATAPIITQSVEVDLPDATESQAVSTNDDPPVIIEVSGIGQYSVVVEKDRMDQLPPEQVIAEAKSRLESNPKTVFLIGGAKDVPYDEIIKALNLLHSAGVKSVGLMTQPI
>tr|B5F029|B5F029_SALA4 Protein TolR OS=Salmonella agona (strain SL483) GN=tolR PE=3 SV=1
----G---RRELKSEINIVPLLDVLLVLLLIFMATAPIITQSVEVDLPEANQSQAVSSNDDPPVIIEVSGVGQYSVVVDKDRMDQLPSEQVIAEVKRHLQANPKTVFLIGGAKEVPYDEIIKALNLLHSAGVKSVGLMTQPI
>tr|V1GWZ4|V1GWZ4_SALCE Colicin uptake protein TolR OS=Salmonella enterica subsp. indica serovar 6,14,25:z10:1,(2),7 str. 1121 GN=SEI61121_18578 PE=3 S
----G---RRDLKSEINIVPLLDVLLVLLLIFMATAPIITQSVEVDLPEANQSQAVSSNDDPPVIIEVSGVGQYSVVVDKERMDQLPSEQVIAEAKRHLQANPKTVFLIGGAKEVPYDEIIKALNLLHSAGVKSVGLMTQPI
>tr|A0A0E2MAK5|A0A0E2MAK5_9ENTR Protein tolR OS=Enterobacter sp. MGH 14 GN=L360_01273 PE=3 SV=1
----G-RGRRELKSEINIVPLLDVLLVLLLIFMATAPIITQSVEVDLPDATESQAVSTNDDPPVIIEVSGVGQYSVVVEKDRMDQLPPEQVIAEAQRRLESNPKTVFLIGGAKDVPYDEIIKALNLLHSAGVKSVGLMTQPI
>tr|R9VW06|R9VW06_9ENTR Colicin transporter OS=Enterobacter sp. R4-368 GN=H650_22395 PE=3 SV=1
----G-RGRRDLKSEINIVPLLDVLLVLLLIFMATAPIITQSVEVDLPDATQSQTVSTNDDPPVIIEVSGIGQYSVVVEKDRMDQLPPEQVIAEAQRRLQSNPKTVFLIGGAKDVPYDEIIKALNLLHSAGVKSVGLMTQPI
>tr|S4K3P0|S4K3P0_SALEN Protein TolR OS=Salmonella enterica subsp. enterica serovar Enteritidis str. 2010K-0271 GN=A678_03878 PE=3 SV=1
----G---RRELKSEINIVPLLDVLLVLLLIFMATAPIITQSVEVDLPEANQSQAVSSNDDPPVIIEVSGVGQYSVVVDKDRMDQLPSEQVIAEVKRHLQANPKTVFLIGGAKEVPYDEIIKALNLLHSAGVKSVGLMTQPI
>tr|V1WT20|V1WT20_SALMU Colicin uptake protein TolR OS=Salmonella enterica subsp. enterica serovar Muenchen str. baa1594 GN=SEEM1594_12250 PE=3 SV=1
----G---RRELKSEINIVPLLDVLLVLLLIFMATAPIITQSVEVDLPEANQSQAVSSNDDPPVIIEVSGVGQYSVVVDKDRMDQLPSEQVIAEVKRHLQANPKTVFLIGGAKEVPYDEIIKALNLLHSAGVKSVGLMTQPI
>tr|A0A0M1RDN6|A0A0M1RDN6_SALET Colicin transporter OS=Salmonella enterica subsp. enterica serovar Agona str. 24249 GN=Q786_03615 PE=3 SV=1
----G---RRELKSEINIVPLLDVLLVLLLIFMATAPIITQSVEVDLPEANQSQAVSSNDDPPVIIEVSGVGQYSVVVDKDRMDQLPSEQVIAEVKRHLQANPKTVFLIGGAKEVPYDEIIKALNLLHSAGVKSVGLMTQPI
>tr|S5HRT9|S5HRT9_SALET Colicin transporter OS=Salmonella enterica subsp. enterica serovar Cubana str. CFSAN002050 GN=CFSAN002050_10285 PE=3 SV=1
----G---RRELKSEINIVPLLDVLLVLLLIFMATAPIITQSVEVDLPEANQSQAVSSNDDPPVIIEVSGVGQYSVVVDKDRMDQLPSEQVIAEVKRHLQANPKTVFLIGGAKEVPYDEIIKALNLLHSAGVKSVGLMTQPI
>tr|R8WZN4|R8WZN4_9ENTR Protein tolR OS=Citrobacter sp. KTE151 GN=WC7_01233 PE=3 SV=1
----G-RGRRELKSEINIVPLLDVLLVLLLIFMATAPIITQSVEVDLPDATESQAVSSNDEPPVIIEVSGIGQYSVVVEKDRMDQLPPEQVIAEAKSRLQTNPKTVFLIGGAKDVPYDEIIKALNLLHSAGVKSVGLMTQPI
>tr|A0A0L3JGT3|A0A0L3JGT3_SALET Colicin uptake protein TolR OS=Salmonella enterica subsp. enterica serovar Johannesburg GN=AEX30_02735 PE=3 SV=1
----G---RRELKSEINIVPLLDVLLVLLLIFMATAPIITQSVEVDLPEANQSQAVSSNDDPPVIIEVSGVGQYSVVVDKDRMDQLPSEQVIAEVKRHLQANPKTVFLIGGAKEVPYDEIIKALNLLHSAGVKSVGLMTQPI
>tr|S5MTI2|S5MTI2_SALBN Tol biopolymer transport system TolR protein OS=Salmonella bongori N268-08 GN=A464_717 PE=3 SV=1
----G---RRDLKSEINIVPLLDVLLVLLLIFMATAPIITQSVEVDLPDANQSQAVSSNDDPPVIIEVSGVGQYSVVVDKERMDQLPSEQVIAEAKRHLQANPKTVFLIGGAKEVPYDEIIKALNLLHSAGVKSVGLMTQPI
>tr|G5QWU2|G5QWU2_SALSE Tol biopolymer transport system TolR OS=Salmonella enterica subsp. enterica serovar Senftenberg str. A4-543 GN=LTSESEN_1204 PE=
----G---RRELKSEINIVPLLDVLLVLLLIFMATAPIITQSVEVDLPEANQSQAVSSNDDPPVIIEVSGVGQYSVVVDKDRMDQLPSEQVIAEVKRHLQANPKTVFLIGGAKEVPYDEIIKALNLLHSAGVKSVGLMTQPI
>tr|A0A0H2WQA0|A0A0H2WQA0_SALPA TolR protein OS=Salmonella paratyphi A (strain ATCC 9150 / SARB42) GN=tolR PE=3 SV=1
----G---RRELKSEINIVPLLDVLLVLLLIFMATAPIITQSVEVDLPEANQSQAVSSNDDPPVIIEVSGVGQYSVVVDKDRMDQLPSEQVIAEVKRHLQANPKTVFLIGGAKEVPYDEIIKALNLLHSAGVKSVGLMTQPI
>tr|A0A0T5XP65|A0A0T5XP65_ECOLX Protein TolR OS=Escherichia coli GN=AOX65_15535 PE=3 SV=1
----G-RGRRELKSEINIVPLLDVLLVLLLIFMATAPIITQSVEVDLPDATESQAVSTNDDPPVIIEVSGVGQYSVVVEKDRMDQLPPEQVIAEAQRRLESNPKTVFLIGGAKDVPYDEIIKALNLLHSAGVKSVGLMTQPI
>tr|L0M8I8|L0M8I8_ENTBF Cell division and transport-associated protein TolR OS=Enterobacteriaceae bacterium (strain FGI 57) GN=D782_3116 PE=3 SV=1
----G-RGRRELKSEINIVPLLDVLLVLLLIFMATAPIITQSVEVDLPDATESQAVSSNDDPPVIIEVSGVGQYSVVVEKDRSDQLPPEQVIAEAKSRLQANPKTVFLIGGAKDVPYDEIIKALNLLHSAGVKSVGLMTQPI
>tr|A0A0D1MUN5|A0A0D1MUN5_ENTAE Colicin uptake protein TolR OS=Enterobacter aerogenes GN=SR38_08495 PE=3 SV=1
----G-RGRRELKSEINIVPLLDVLLVLLLIFMATAPIITQSVEVDLPDATDSQTVSTNDDPPVIIEVSGVGQYSVVVEKDRMDQLPSEQVIAEAQRRLQANPKTVFLIGGAKDVPYDEIIKALNLLHQAGVKSVGLMTQPI
>tr|W6J0P6|W6J0P6_9ENTR Colicin uptake protein TolR OS=Kosakonia sacchari SP1 GN=C813_08070 PE=3 SV=1
----G-RGRRDLKSEINIVPLLDVLLVLLLIFMATAPIITQSVEVDLPDATQSQTVSTNDDPPVIIEVSGVGQYSVVVEKDRMDQLPPEQVIAEAQRRLQSNPKTVFLIGGAKDVPYDEIIKALNLLHSAGVKSVGLMTQPI
>tr|A0A0F5BBT1|A0A0F5BBT1_SALCE Colicin uptake protein TolR OS=Salmonella enterica subsp. salamae GN=TM63_09145 PE=3 SV=1
----G---RRDLKSEINIVPLLDVLLVLLLIFMATAPIITQSVEVDLPEANQSQAVSSNDDPPVIIEVSGVGQYSVVVDKERMDQLPSEQVIAEAKRHLLANPKTVFLIGGAKEVPYDEIIKALNLLHSAGVKSVGLMTQPI
>tr|S4I9W9|S4I9W9_SALEN Protein TolR OS=Salmonella enterica subsp. enterica serovar Enteritidis str. 08-1080 GN=A672_03757 PE=3 SV=1
----G---RRELKSEINIVPLLDVLLVLLLIFMATAPIITQSVEVDLPEANQSQAVSSNDDPPVIIEVSGVGQYSVVVDKDRMDQLPSEQVIAEVKRHLQANPKTVFLIGGAKEVPYDEIIKALNLLHSAGVKSVGLMTQPI
>tr|A0A0F1AV31|A0A0F1AV31_9ENTR Colicin uptake protein TolR OS=Enterobacter cloacae complex sp. 35699 GN=SS37_17140 PE=3 SV=1
----G-RGRRELKSEINIVPLLDVLLVLLLIFMATAPIITQSVEVDLPDATESQAVSTNDDPPVIIEVSGVGQYSVVVEKDRMDQLPPEQVIAEAQRRLESNPKTVFLIGGAKDVPYDEIIKALNLLHSAGVKSVGLMTQPI
>tr|A0A0J6MPY5|A0A0J6MPY5_9ENTR Colicin uptake protein TolR OS=Leclercia sp. LK8 GN=VK95_02965 PE=3 SV=1
----G-RGRRELKSEINIVPLLDVLLVLLLIFMATAPIITQSVEVDLPDATESQAVSTNDDPPVIIEVSGVGQYSVVVEKDRMDQLPPEQVIAEAQRRLESNPKTVFLIGGAKDVPYDEIIKALNLLHSAGVKSVGLMTQPI
>tr|A0A0A1RIM5|A0A0A1RIM5_9ENTR Tol biopolymer transport system, TolR protein OS=Citrobacter pasteurii PE=3 SV=1
----G-RGRRELKSEINIVPLLDVLLVLLLIFMATAPIITQSVEVDLPDATESQAVSSNDEPPVIIEVSGVGQYSVVVEKDRMDQLPPEQVIAEAKSRLQTNPKTVFLIGGAKDVPYDEIIKALNLLHSAGVKSVGLMTQPI
>tr|A0A117HYI7|A0A117HYI7_SALCE Biopolymer transport protein ExbD OS=Salmonella choleraesuis GN=exbD_1 PE=3 SV=1
----G-RGRRELKSEINIVPLLDVLLVLLLIFMATAPIITQSVEVDLPDATESQAVSSNDEPPVIIEVSGIGQYSVVVEKDRMDQLPPEQVIAEAKSRLQTNPKTVFLIGGAKDVPYDEIIKALNLLHSAGVKSVGLMTQPI
>tr|A0A0M2C4H2|A0A0M2C4H2_9ENTR Protein tolR OS=Enterobacter cloacae UCICRE 3 GN=L414_01493 PE=3 SV=1
----G-RGRRELKSEINIVPLLDVLLVLLLIFMATAPIITQSVEVDLPDATESQAVSTNDDPPVIIEVSGVGQYSVVVEKDRMDQLPPEQVIAEAQRRLESNPKTVFLIGGAKDVPYDEIIKALNLLHSAGVKSVGLMTQPI
>tr|A0A181X4L1|A0A181X4L1_KLEOX Tol biopolymer transport system TolR protein OS=Klebsiella oxytoca GN=tolR PE=3 SV=1
----G-RGRRELKSEINIVPLLDVLLVLLLIFMATAPIITQSVEVDLPDATESQAVSTNDDPPVIIEVSGVGQYSVVVEKDRMDQLPPEQVIAEAQRRLESNPKTVFLIGGAKDVPYDEIIKALNLLHSAGVKSVGLMTQPI
>tr|A0A0U1FGX7|A0A0U1FGX7_SALTM TolR protein OS=Salmonella enterica subsp. enterica serovar Typhimurium str. DT104 GN=tolR PE=3 SV=1
----G---RRELKSEINIVPLLDVLLVLLLIFMATAPIITQSVEVDLPEANQSQAVSSNDDPPVIIEVSGVGQYSVVVDKDRMDQLPSEQVIAEVKRHLQANPKTVFLIGGAKEVPYDEIIKALNLLHSAGVKSVGLMTQPI
>tr|V7UYM5|V7UYM5_SALET Colicin transporter OS=Salmonella enterica subsp. enterica serovar Cerro str. CFSAN001590 GN=CFSAN001590_06430 PE=3 SV=1
----G---RRELKSEINIVPLLDVLLVLLLIFMATAPIITQSVEVDLPEANQSQAVSSNDDPPVIIEVSGVGQYSVVVDKDRMDQLPSEQVIAEVKRHLQANPKTVFLIGGAKEVPYDEIIKALNLLHSAGVKSVGLMTQPI
>tr|A0A0H3SGV5|A0A0H3SGV5_SALET Colicin uptake protein TolR OS=Salmonella enterica subsp. enterica serovar Bareilly str. CFSAN000220 GN=SEEB0220_21195 PE=3 SV=
----G---RRELKSEINIVPLLDVLLVLLLIFMATAPIITQSVEVDLPEANQSQAVSSNDDPPVIIEVSGVGQYSVVVDKDRMDQLPSEQVIAEVKRHLQANPKTVFLIGGAKEVPYDEIIKALNLLHSAGVKSVGLMTQPI
>tr|A0A167FDF3|A0A167FDF3_9ENTR Protein TolR OS=Enterobacter ludwigii GN=A3N37_02180 PE=3 SV=1
----G-RNRRELKSEINIVPLLDVLLVLLLIFMATAPIITQSVEVDLPDATESQAVSTNDDPPVIIEVSGVGQYSVVVEKDRMDQLPPEQVIAEAQRRLESNPKTVFLIGGAKDVPYDEIIKALNLLHSAGVKSVGLMTQPI
>tr|A0A023MXT0|A0A023MXT0_SALMO Colicin uptake protein TolR OS=Salmonella enterica subsp. enterica serovar Montevideo str. 507440-20 GN=Y007_02355 PE=3 SV=1
----G---RRELKSEINIVPLLDVLLVLLLIFMATAPIITQSVEVDLPEANQSQAVSSNDDPPVIIEVSGVGQYSVVVDKDRMDQLPSEQVIAEVKRHLQANPKTVFLIGGAKEVPYDEIIKALNLLHSAGVKSVGLMTQPI
>tr|C0PWF9|C0PWF9_SALPC TolR protein OS=Salmonella paratyphi C (strain RKS4594) GN=tolR PE=3 SV=1
----G---RRELKSEINIVPLLDVLLVLLLIFMATAPIITQSVEVDLPEANQSQAVSSNDDPPVIIEVSGVGQYSVVVDKDRMDQLPSEQVIAEVKRHLQANPKTVFLIGGAKEVPYDEIIKALNLLHSAGVKSVGLMTQPI
>tr|A0A0H3BTT1|A0A0H3BTT1_SALNS Protein TolR OS=Salmonella newport (strain SL254) GN=tolR PE=3 SV=1
----G---RRELKSEINIVPLLDVLLVLLLIFMATAPIITQSVEVDLPEANQSQAVSSNDDPPVIIEVSGVGQYSVVVDKDRMDQLPSEQVIAEVKRHLQANPKTVFLIGGAKEVPYDEIIKALNLLHSAGVKSVGLMTQPI
>tr|A0A0J1QVI7|A0A0J1QVI7_9ENTR Protein TolR OS=Citrobacter sp. MGH109 GN=SK37_02513 PE=3 SV=1
----G-RGRRELKSEINIVPLLDVLLVLLLIFMATAPIITQSVEVDLPDATESQAVSSNDEPPVIIEVSGIGQYSVVVEKDRMDQLPPEQVIAEAKSRLQTNPKTVFLIGGAKDVPYDEIIKALNLLHSAGVKSVGLMTQPI
>tr|S4JI47|S4JI47_SALEN Protein TolR OS=Salmonella enterica subsp. enterica serovar Enteritidis str. 2009K0958 GN=A673_03429 PE=3 SV=1
----G---RRELKSEINIVPLLDVLLVLLLIFMATAPIITQSVEVDLPEANQSQAVSSNDDPPVIIEVSGVGQYSVVVDKDRMDQLPSEQVIAEVKRHLQANPKTVFLIGGAKEVPYDEIIKALNLLHSAGVKSVGLMTQPI
>tr|A0A0J8YEY3|A0A0J8YEY3_9ENTR Colicin uptake protein TolR OS=Cronobacter sp. DJ34 GN=ACH50_01170 PE=3 SV=1
----G---RRDLKSEINIVPLLDVLLVLLLIFMATAPIITQSVEVDLPDATDSKTVSTNDDPPVIIEVSGVGQYSVVVEKDRMDQLPSEQVVAEAQRRLQANPKTVFLIGGAKDVPYDEIIKALNLLHQAGVKSVGLMTQPI
>tr|X2KGD5|X2KGD5_SALET Colicin uptake protein TolR OS=Salmonella enterica subsp. enterica serovar Tennessee str. TXSC_TXSC08-19 GN=SEET0819_10670 PE=3
----G---RRELKSEINIVPLLDVLLVLLLIFMATAPIITQSVEVDLPEANQSQAVSSNDDPPVIIEVSGVGQYSVVVDKDRMDQLPSEQVIAEVKRHLQANPKTVFLIGGAKEVPYDEIIKALNLLHSAGVKSVGLMTQPI
>tr|G2S2S7|G2S2S7_ENTAL Protein TolR OS=Enterobacter asburiae (strain LF7a) GN=Entas_1217 PE=3 SV=1
----G-RGRRELKSEINIVPLLDVLLVLLLIFMATAPIITQSVEVDLPDATESQAVSTNDDPPVIIEVSGVGQYSVVVEKDRMDQLPPEQVIAEAQRRLESNPKTVFLIGGAKDVPYDEIIKALNLLHSAGVKSVGLMTQPI
>tr|A8AJ57|A8AJ57_CITK8 Uncharacterized protein OS=Citrobacter koseri (strain ATCC BAA-895 / CDC 4225-83 / SGSC4696) GN=CKO_02403 PE=3 SV=1
----G-RGRRDLKSEINIVPLLDVLLVLLLIFMATAPIITQSVEVDLPDATESQAVSTNDDPPVIIEVSGIGQYSVVVEKDRMDQLPPEQVIAEAKSRLESNPKTVFLIGGAKDVPYDEIIKALNLLHSAGVKSVGLMTQPI
>tr|V2HHI5|V2HHI5_SALET Colicin uptake protein TolR OS=Salmonella enterica subsp. enterica serovar Albany str. ATCC 51960 GN=SEEA1960_05257 PE=3 SV=1
----G---RRELKSEINIVPLLDVLLVLLLIFMATAPIITQSVEVDLPEANQSQAVSSNDDPPVIIEVSGVGQYSVVVDKDRMDQLPSEQVIAEVKRHLQANPKTVFLIGGAKEVPYDEIIKALNLLHSAGVKSVGLMTQPI
>tr|T2PPK5|T2PPK5_SALEN Protein TolR OS=Salmonella enterica subsp. enterica serovar Enteritidis str. 2009K1726 GN=A675_04493 PE=3 SV=1
----G---RRELKSEINIVPLLDVLLVLLLIFMATAPIITQSVEVDLPEANQSQAVSSNDDPPVIIEVSGVGQYSVVVDKDRMDQLPSEQVIAEVKRHLQANPKTVFLIGGAKEVPYDEIIKALNLLHSAGVKSVGLMTQPI
>tr|G8LF27|G8LF27_ENTCL TolR OS=Enterobacter cloacae EcWSU1 GN=tolR PE=3 SV=1
----G-RNRRELKSEINIVPLLDVLLVLLLIFMATAPIITQSVEVDLPDATESQAVSTNDDPPVIIEVSGVGQYSVVVEKDRMDQLPPEQVIAEAQRRLESNPKTVFLIGGAKDVPYDEIIKALNLLHSAGVKSVGLMTQPI
>tr|V3PXB7|V3PXB7_9ENTR Protein tolR OS=Enterobacter sp. MGH 24 GN=L370_02636 PE=3 SV=1
----G-RGRRELKSEINIVPLLDVLLVLLLIFMATAPIITQSVEVDLPDATESQAVSTNDDPPVIIEVSGVGQYSVVVEKDRMDQLPPEQVIAEAQRRLESNPKTVFLIGGAKDVPYDEIIKALNLLHSAGVKSVGLMTQPI
>tr|A0A162DK13|A0A162DK13_9ENTR Protein TolR OS=Enterobacter cloacae complex 'Hoffmann cluster IV' GN=A3461_15350 PE=3 SV=1
----G-RGRRELKSEINIVPLLDVLLVLLLIFMATAPIITQSVEVDLPDATESQAVSTNDDPPVIIEVSGVGQYSVVVEKDRMDQLPPEQVIAEAQRRLESNPKTVFLIGGAKDVPYDEIIKALNLLHSAGVKSVGLMTQPI
>tr|T2Q489|T2Q489_SALEN Protein TolR OS=Salmonella enterica subsp. enterica serovar Enteritidis str. 2010K-0267 GN=A677_04446 PE=3 SV=1
----G---RRELKSEINIVPLLDVLLVLLLIFMATAPIITQSVEVDLPEANQSQAVSSNDDPPVIIEVSGVGQYSVVVDKDRMDQLPSEQVIAEVKRHLQANPKTVFLIGGAKEVPYDEIIKALNLLHSAGVKSVGLMTQPI
>tr|A0A0J0DEZ5|A0A0J0DEZ5_9ENTR Colicin uptake protein TolR OS=Enterobacter cloacae complex sp. GN03164 GN=ABR39_11630 PE=3 SV=1
----G-RGRRELKSEINIVPLLDVLLVLLLIFMATAPIITQSVEVDLPDATESQAVSTNDDPPVIIEVSGVGQYSVVVEKDRMDQLPPEQVIAEAQRRLESNPKTVFLIGGAKDVPYDEIIKALNLLHSAGVKSVGLMTQPI
>tr|H5V302|H5V302_ESCHE TolR protein OS=Escherichia hermannii NBRC 105704 GN=tolR PE=3 SV=1
----G-RGRRELKSEINIVPLLDVLLVLLLIFMATAPIITQSVEVDLPDATDSQTVSTNDDPPVIIEVSGVGQYSVVVEKDRMDQLPSEQVIAEAQRRLQANPKTVFLIGGAKDVPYDEIIKALNLLHQAGVKSVGLMTQPI
>tr|G9W258|G9W258_SALET Tol biopolymer transport system TolR OS=Salmonella enterica subsp. enterica serovar Baildon str. R6-199 GN=LTSEBAI_1284 PE=3 SV
----G---RRELKSEINIVPLLDVLLVLLLIFMATAPIITQSVEVDLPEANQSQAVSSNDDPPVIIEVSGVGQYSVVVDKDRMDQLPSEQVIAEVKRHLQANPKTVFLIGGAKEVPYDEIIKALNLLHSAGVKSVGLMTQPI
>tr|G5S5U8|G5S5U8_SALET Tol biopolymer transport system TolR OS=Salmonella enterica subsp. enterica serovar Wandsworth str. A4-580 GN=LTSEWAN_0099 PE=3
----G---RRELKSEINIVPLLDVLLVLLLIFMATAPIITQSVEVDLPEANQSQAVSSNDDPPVIIEVSGVGQYSVVVDKDRMDQLPSEQVIAEVKRHLQANPKTVFLIGGAKEVPYDEIIKALNLLHSAGVKSVGLMTQPI
>tr|A0A0W5F1X6|A0A0W5F1X6_SALCE Colicin uptake protein TolR OS=Salmonella enterica subsp. arizonae serovar 18:z4,z23:- GN=DE43_00490 PE=3 SV=1
----G---RRDLKSEINIVPLLDVLLVLLLIFMATAPIITQSVEVDLPEANQSQAVSSNDDPPVIIEVSGVGQYSVVVDKERMDQLPSEQVIAEAKRHLQANPKTVFLIGGAKEVPYDEIIKALNLLHSAGVKSVGLMTQPI
>tr|A0A0P8T0W8|A0A0P8T0W8_ENTCL Colicin uptake protein TolR OS=Enterobacter cloacae subsp. cloacae GN=AN685_07870 PE=3 SV=1
----G-RGRRELKSEINIVPLLDVLLVLLLIFMATAPIITQSVEVDLPDATESQAVSTNDDPPVIIEVSGVGQYSVVVEKDRMDQLPPEQVIAEAQRRLESNPKTVFLIGGAKDVPYDEIIKALNLLHSAGVKSVGLMTQPI
>tr|V1QS85|V1QS85_SALET Colicin uptake protein TolR OS=Salmonella enterica subsp. enterica serovar Paratyphi B str. ATCC BAA-1585 GN=SEEPB585_19912 PE=
----G---RRELKSEINIVPLLDVLLVLLLIFMATAPIITQSVEVDLPEANQSQAVSSNDDPPVIIEVSGVGQYSVVVDKDRMDQLPSEQVIAEVKRHLQANPKTVFLIGGAKEVPYDEIIKALNLLHSAGVKSVGLMTQPI
>tr|A0A0J0HQ79|A0A0J0HQ79_9ENTR Colicin uptake protein TolR OS=Enterobacter sp. GN02600 GN=ABR34_25390 PE=3 SV=1
----G-RGRRELKSEINIVPLLDVLLVLLLIFMATAPIITQSVEVDLPDATESQAVSSNDEPPVIIEVSGIGQYSVVVEKDRMDQLPPEQVIAEAKSRLQTNPKTVFLIGGAKDVPYDEIIKALNLLHSAGVKSVGLMTQPI
>tr|A0A066PCW1|A0A066PCW1_LELAM Protein tolR OS=Lelliottia amnigena CHS 78 GN=AF34_01223 PE=3 SV=1
----G-RGRRELKSEINIVPLLDVLLVLLLIFMATAPIITQSVEVDLPDATESQAVSTNDDPPVIIEVSGVGQYSVVVEKDRMDQLPPEQVIAEAQRRLESNPKTVFLIGGAKDVPYDEIIKALNLLHSAGVKSVGLMTQPI
>tr|A0A094X3R8|A0A094X3R8_9ENTR Colicin uptake protein TolR OS=Enterobacter cloacae complex GN=ASV07_03070 PE=3 SV=1
----G-RGRRELKSEINIVPLLDVLLVLLLIFMATAPIITQSVEVDLPDATESQAVSTNDDPPVIIEVSGVGQYSVVVEKDRMDQLPPEQVIAEAQRRLESNPKTVFLIGGAKDVPYDEIIKALNLLHSAGVKSVGLMTQPI
>tr|R0EQD1|R0EQD1_SALHO Uncharacterized protein OS=Salmonella enterica subsp. houtenae serovar 16:z4,z32:-- str. RKS3027 GN=D088_560042 PE=3 SV=1
----G---RRDLKSEINIVPLLDVLLVLLLIFMATAPIITQSVEVDLPEANQSQAVSSNDDPPVIIEVSGVGQYSVVVDKERMDQLPSEQVIAEAKRHLQANPKTVFLIGGAKEVPYDEIIKALNLLHSAGVKSVGLMTQPI
>tr|A0A0N1QVC0|A0A0N1QVC0_SALSV Protein TolR OS=Salmonella schwarzengrund (strain CVM19633) GN=tolR PE=3 SV=1
----G---RRELKSEINIVPLLDVLLVLLLIFMATAPIITQSVEVDLPEANQSQAVSSNDDPPVIIEVSGVGQYSVVVDKDRMDQLPSEQVIAEVKRHLQANPKTVFLIGGAKEVPYDEIIKALNLLHSAGVKSVGLMTQPI
>tr|V8MFP1|V8MFP1_SALIN Colicin uptake protein TolR OS=Salmonella enterica subsp. enterica serovar Infantis str. 119944 GN=L287_18510 PE=3 SV=1
----G---RRELKSEINIVPLLDVLLVLLLIFMATAPIITQSVEVDLPEANQSQAVSSNDDPPVIIEVSGVGQYSVVVDKDRMDQLPSEQVIAEVKRHLQANPKTVFLIGGAKEVPYDEIIKALNLLHSAGVKSVGLMTQPI
>tr|A0A0M3EZN2|A0A0M3EZN2_ENTCL Colicin uptake protein TolR OS=Enterobacter cloacae GN=OA46_20205 PE=3 SV=1
----G-RGRRELKSEINIVPLLDVLLVLLLIFMATAPIITQSVEVDLPDATESQAVSTNDDPPVIIEVSGVGQYSVVVEKDRLDQLPPEQVIAEAQRRLQSNPKTVFLIGGAKDVPYDEIIKALNLLHSAGVKSVGLMTQPI
>tr|A0A0P8QBN6|A0A0P8QBN6_ENTCL Protein TolR OS=Enterobacter cloacae subsp. cloacae GN=AN689_47105 PE=3 SV=1
----G-RGRRELKSEINIVPLLDVLLVLLLIFMATAPIITQSVEVDLPDATESQAVSSNDEPPVIIEVSGIGQYSVVVEKDRMDQLPPEQVIAEAKSRLQTNPKTVFLIGGAKDVPYDEIIKALNLLHSAGVKSVGLMTQPI
>tr|A0A085H4G9|A0A085H4G9_9ENTR TolR family component of Tol biopolymer transport system OS=Leclercia adecarboxylata ATCC 23216 = NBRC 102595 GN=tolR PE=3 SV=1
----G-RGRRELKSEINIVPLLDVLLVLLLIFMATAPIITQSVEVDLPDATESQAVSTNDDPPVIIEVSGVGQYSVVVEKDRLDQLPPEQVIAEAQRRLQSNPKTVFLIGGAKDVPYDEIIKALNLLHSAGVKSVGLMTQPI
>tr|A0A0A5T1C3|A0A0A5T1C3_CITFR Colicin uptake protein TolR OS=Citrobacter freundii GN=AN672_08155 PE=3 SV=1
----G-RGRRELKSEINIVPLLDVLLVLLLIFMATAPIITQSVEVDLPDATESQAVSSNDEPPVIIEVSGIGQYSVVVEKDRMDQLPPEQVIAEAKSRLQTNPKTVFLIGGAKDVPYDEIIKALNLLHSAGVKSVGLMTQPI
>tr|A0A0V9JY17|A0A0V9JY17_9ENTR Protein TolR OS=Citrobacter sp. 50677481 GN=APU02_00030 PE=3 SV=1
----G-RGRRDLKSEINIVPLLDVLLVLLLIFMATAPIITQSVEVDLPDATESQAVSSNDNPPVIIEVSGVGQYSVVVEKDRMDQLPPEQVVAEAKSRLESNPKTVFLIGGAKDVPYDEIIKALNLLHSAGVKSVGLMTQPI
>tr|H7E8U4|H7E8U4_SALHO Protein TolR OS=Salmonella enterica subsp. houtenae str. ATCC BAA-1581 GN=SEHO0A_00692 PE=3 SV=1
----G---RRDLKSEINIVPLLDVLLVLLLIFMATAPIITQSVEVDLPEANQSQAVSSNDDPPVIIEVSGVGQYSVVVDKERMDQLPSEQVIAEAKRHLQANPKTVFLIGGAKEVPYDEIIKALNLLHSAGVKSVGLMTQPI
>tr|A0A140QKU3|A0A140QKU3_CITFR Protein tolR OS=Citrobacter freundii UCI 32 GN=P835_01187 PE=3 SV=1
----G-RGRRELKSEINIVPLLDVLLVLLLIFMATAPIITQSVEVDLPDATESQAVSSNDEPPVIIEVSGIGQYSVVVEKDRMDQLPPEQVIAEAKSRLQTNPKTVFLIGGAKDVPYDEIIKALNLLHSAGVKSVGLMTQPI
>tr|A0A0M1R1W9|A0A0M1R1W9_ENTCL Colicin uptake protein TolR OS=Enterobacter cloacae subsp. dissolvens SDM GN=A3UG_06565 PE=3 SV=1
----G-RGRRELKSEINIVPLLDVLLVLLLIFMATAPIITQSVEVDLPDATESQAVSTNDDPPVIIEVSGVGQYSVVVEKDRMDQLPPEQVIAEAQRRLESNPKTVFLIGGAKDVPYDEIIKALNLLHSAGVKSVGLMTQPI
>tr|A0A0F7DI49|A0A0F7DI49_SALET Colicin uptake protein TolR OS=Salmonella enterica I GN=tolR PE=3 SV=1
----G---RRELKSEINIVPLLDVLLVLLLIFMATAPIITQSVEVDLPEANQSQAVSSNDDPPVIIEVSGVGQYSVVVDKDRMDQLPSEQVIAEVKRHLQANPKTVFLIGGAKEVPYDEIIKALNLLHSAGVKSVGLMTQPI
>tr|A0A0J1LJT6|A0A0J1LJT6_9ENTR Protein TolR OS=Citrobacter sp. MGH106 GN=SK36_02889 PE=3 SV=1
----G-RGRRELKSEINIVPLLDVLLVLLLIFMATAPIITQSVEVDLPDATESQAVSSNDEPPVIIEVSGIGQYSVVVEKDRMDQLPPEQVIAEAKSRLQANPKTVFLIGGAKDVPYDEIIKALNLLHSAGVKSVGLMTQPI
>tr|A0A090U1G8|A0A090U1G8_9ENTR TolR protein OS=Citrobacter werkmanii NBRC 105721 GN=tolR PE=3 SV=1
----G-RGRRELKSEINIVPLLDVLLVLLLIFMATAPIITQSVEVDLPDATESQAVSSNDEPPVIIEVSGIGQYSVVVAKDRMDQLPPEQVIAEAKSRLQTNPKTVFLIGGAKDVPYDEIIKALNLLHSAGVKSVGLMTQPI
>tr|A0A155X5Z4|A0A155X5Z4_ENTCL Colicin uptake protein TolR OS=Enterobacter cloacae GN=tolR PE=3 SV=1
----G-RGRRELKSEINIVPLLDVLLVLLLIFMATAPIITQSVEVDLPDATESQAVSSNDEPPVIIEVSGIGQYSVVVEKDRMDQLPPEQVIAEAKSRLQTNPKTVFLIGGAKDVPYDEIIKALNLLHSAGVKSVGLMTQPI
>tr|A0A0J5DR58|A0A0J5DR58_SALTM Colicin uptake protein TolR OS=Salmonella typhimurium GN=tolR PE=3 SV=1
----G---RRELKSEINIVPLLDVLLVLLLIFMATAPIITQSVEVDLPEANQSQAVSSNDDPPVIIEVSGVGQYSVVVDKDRMDQLPSEQVIAEVKRHLQANPKTVFLIGGAKEVPYDEIIKALNLLHSAGVKSVGLMTQPI
>tr|Q57RK5|Q57RK5_SALCH Tol protein, role in outer membrane integrity, uptake of group A colicins (TonB independent), and translocation of phage DNA to
----G---RRELKSEINIVPLLDVLLVLLLIFMATAPIITQSVEVDLPEANQSQAVSSNDDPPVIIEVSGVGQYSVVVDKDRMDQLPSEQVIAEVKRHLQANPKTVFLIGGAKEVPYDEIIKALNLLHSAGVKSVGLMTQPI
>tr|V1N7K3|V1N7K3_SALSE Colicin uptake protein TolR OS=Salmonella enterica subsp. enterica serovar Senftenberg str. ATCC 43845 GN=SEES3845_22083 PE=3 S
----G---RRELKSEINIVPLLDVLLVLLLIFMATAPIITQSVEVDLPEANQSQAVSSNDDPPVIIEVSGVGQYSVVVDKDRMDQLPSEQVIAEVKRHLQANPKTVFLIGGAKEVPYDEIIKALNLLHSAGVKSVGLMTQPI
>tr|A0A0V1YIK8|A0A0V1YIK8_SALET Colicin uptake protein TolR OS=Salmonella enterica subsp. enterica serovar Gaminara str. SA20063285 GN=LFZ12_16510 PE=3 SV=1
----G---RRELKSEINIVPLLDVLLVLLLIFMATAPIITQSVEVDLPEANQSQAVSSNDDPPVIIEVSGVGQYSVVVDKDRMDQLPSEQVIAEVKRHLQANPKTVFLIGGAKEVPYDEIIKALNLLHSAGVKSVGLMTQPI
>tr|A0A0G2NKC3|A0A0G2NKC3_SALGL Colicin uptake protein TolR OS=Salmonella enterica subsp. enterica serovar Gallinarum str. SG9 GN=tolR PE=3 SV=1
----G---RRELKSEINIVPLLDVLLVLLLIFMATAPIITQSVEVDLPEANQSQAVSSNDDPPVIIEVSGVGQYSVVVDKDRMDQLPSEQVIAEVKRHLQANPKTVFLIGGAKEVPYDEIIKALNLLHSAGVKSVGLMTQPI
>tr|A0A0E1J6N2|A0A0E1J6N2_9ENTR Colicin uptake protein TolR OS=Enterobacter hormaechei subsp. steigerwaltii GN=LI62_07220 PE=4 SV=1
----G-RGRRELKSEINIVPLLDVLLVLLLIFMATAPIITQSVEVDLPDATESQAVSTNDDPPVIIEVSGVGQYSVVVEKDRMDQLPPEQVIAEAQRRLESNPKTVFLIGGAKDVPYDEIIKALNLLHSAGVKSVGLMTQPI
>tr|A0A0M7CZU9|A0A0M7CZU9_9BURK Colicin uptake protein TolR OS=Achromobacter sp. GN=tolR PE=3 SV=1
----G-RGRRELKSEINIVPLLDVLLVLLLIFMATAPIITQSVEVDLPDATESQAVSTNDDPPVIIEVSGVGQYSVVVEKDRMDQLPPEQVIAEAQRRLESNPKTVFLIGGAKDVPYDEIIKALNLLHSAGVKSVGLMTQPI
>tr|A0A0H3CPU4|A0A0H3CPU4_ENTCC Colicin uptake protein TolR OS=Enterobacter cloacae subsp. cloacae (strain ATCC 13047 / DSM 30054 / NBRC 13535 / NCDC 279-56) G
----G-RGRRELKSEINIVPLLDVLLVLLLIFMATAPIITQSVEVDLPDATESQAVSTNDDPPVIIEVSGVGQYSVVVEKDRMDQLPPEQVIAEAQRRLESNPKTVFLIGGAKDVPYDEIIKALNLLHSAGVKSVGLMTQPI
>tr|W7PQR6|W7PQR6_9ENTR Biopolymer transport protein ExbD OS=Enterobacter sp. DC4 GN=exbD_1 PE=3 SV=1
----G-RGRRELKSEINIVPLLDVLLVLLLIFMATAPIITQSVEVDLPDATESQAVSTNDDPPVIIEVSGVGQYSVVVEKDRMDQLPPEQVIAEAQRRLESNPKTVFLIGGAKDVPYDEIIKALNLLHSAGVKSVGLMTQPI
>tr|A0A143FD64|A0A143FD64_SALET Protein TolR OS=Salmonella enterica subsp. enterica serovar Weltevreden str. 1655 GN=SEEW1655_16735 PE=3 SV=1
----G---RRELKSEINIVPLLDVLLVLLLIFMATAPIITQSVEVDLPEANQSQAVSSNDDPPVIIEVSGVGQYSVVVDKDRMDQLPSEQVIAEVKRHLQANPKTVFLIGGAKEVPYDEIIKALNLLHSAGVKSVGLMTQPI
>tr|A0A0T7RR29|A0A0T7RR29_SALET TolR protein OS=Salmonella enterica subsp. enterica serovar Bovismorbificans GN=tolR PE=3 SV=1
----G---RRELKSEINIVPLLDVLLVLLLIFMATAPIITQSVEVDLPEANQSQAVSSNDDPPVIIEVSGVGQYSVVVDKDRMDQLPSEQVIAEVKRHLQANPKTVFLIGGAKEVPYDEIIKALNLLHSAGVKSVGLMTQPI
>tr|A0A064E7C9|A0A064E7C9_CITFR Protein tolR OS=Citrobacter freundii MGH 56 GN=AF42_00575 PE=3 SV=1
----G-RGRRELKSEINIVPLLDVLLVLLLIFMATAPIITQSVEVDLPDATESQAVSSNDEPPVIIEVSGIGQYSVVVEKDRMDQLPPEQVIAEAKSRLQTNPKTVFLIGGAKDVPYDEIIKALNLLHSAGVKSVGLMTQPI
>tr|G5MFI1|G5MFI1_SALET Tol biopolymer transport system TolR OS=Salmonella enterica subsp. enterica serovar Give str. S5-487 GN=LTSEGIV_1052 PE=3 SV=1
----G---RRELKSEINIVPLLDVLLVLLLIFMATAPIITQSVEVDLPEANQSQAVSSNDDPPVIIEVSGVGQYSVVVDKDRMDQLPSEQVIAEVKRHLQANPKTVFLIGGAKEVPYDEIIKALNLLHSAGVKSVGLMTQPI
>tr|A0A0J1M9V2|A0A0J1M9V2_9ENTR Protein TolR OS=Citrobacter sp. MGH105 GN=SK35_01010 PE=3 SV=1
----G-RGRRELKSEINIVPLLDVLLVLLLIFMATAPIITQSVEVDLPDATESQAVSSNDEPPVIIEVSGIGQYSVVVEKDRMDQLPPEQVIAEAKSRLQTNPKTVFLIGGAKDVPYDEIIKALNLLHSAGVKSVGLMTQPI
>tr|Q8XF53|Q8XF53_SALTI Protein TolR OS=Salmonella typhi GN=tolR PE=3 SV=1
----G---RRELKSEINIVPLLDVLLVLLLIFMATAPIITQSVEVDLPEANQSQAVSSNDDPPVIIEVSGVGQYSVVVDKDRMDQLPSEQVIAEVKRHLQANPKTVFLIGGAKEVPYDEIIKALNLLHSAGVKSVGLMTQPI
>tr|A0A0J1VV55|A0A0J1VV55_9ENTR Protein TolR OS=Enterobacter sp. BIDMC92 GN=SP99_01282 PE=3 SV=1
----G-RGRRELKSEINIVPLLDVLLVLLLIFMATAPIITQSVEVDLPDATESQAVSTNDDPPVIIEVSGVGQYSVVVEKDRMDQLPPEQVIAEAQRRLESNPKTVFLIGGAKDVPYDEIIKALNLLHSAGVKSVGLMTQPI
>tr|A0A0M0Q9U1|A0A0M0Q9U1_SALCE Biopolymer transport protein ExbD OS=Salmonella choleraesuis GN=exbD_1 PE=3 SV=1
----G---RRELKSEINIVPLLDVLLVLLLIFMATAPIITQSVEVDLPEANQSQAVSSNDDPPVIIEVSGVGQYSVVVDKDRMDQLPSEQVIAEVKRHLQANPKTVFLIGGAKEVPYDEIIKALNLLHSAGVKSVGLMTQPI
>tr|A0A0J1KCZ3|A0A0J1KCZ3_9ENTR Protein TolR OS=Citrobacter sp. MGH100 GN=SK32_01899 PE=3 SV=1
----G-RGRRELKSEINIVPLLDVLLVLLLIFMATAPIITQSVEVDLPDATESQAVSSNDEPPVIIEVSGVGQYSVVVEKDRMDQLPPEQVIAEAKSRLQTNPKTVFLIGGAKDVPYDEIIKALNLLHSAGVKSVGLMTQPI
>tr|A0A064CVA8|A0A064CVA8_9ENTR Protein tolR OS=Citrobacter sp. MGH 55 GN=AF41_04446 PE=3 SV=1
----G-RGRRDLKSEINIVPLLDVLLVLLLIFMATAPIITQSVEVDLPDATESQAVSSNDNPPVIIEVSGVGQYSVVVEKDRMDQLPPEQVIAEAKSRLESNPKTVFLIGGAKDVPYDEIIKALNLLHSAGVKSVGLMTQPI
>tr|A0A156GHA6|A0A156GHA6_ENTCL Colicin uptake protein TolR OS=Enterobacter cloacae GN=tolR PE=4 SV=1
----G-RGRRELKSEINIVPLLDVLLVLLLIFMATAPIITQSVEVDLPDATESQAVSNNDDPPVIIEVSGVGQYSVVVEKDRMDQLPPEQVIAEAQRRLESNPKTVFLIGGAKDVPYDEIIKALNLLHSAGVKSVGLMTQPI
>tr|V5KGP8|V5KGP8_SALTH Colicin transporter OS=Salmonella enterica subsp. enterica serovar Thompson str. RM6836 GN=IA1_03800 PE=3 SV=1
----G---RRELKSEINIVPLLDVLLVLLLIFMATAPIITQSVEVDLPEANQSQAVSSNDDPPVIIEVSGVGQYSVVVDKDRMDQLPSEQVIAEVKRHLQANPKTVFLIGGAKEVPYDEIIKALNLLHSAGVKSVGLMTQPI
>tr|G5PK49|G5PK49_SALET Tol biopolymer transport system TolR OS=Salmonella enterica subsp. enterica serovar Mississippi str. A4-633 GN=LTSEMIS_1033 PE=
----G---RRELKSEINIVPLLDVLLVLLLIFMATAPIITQSVEVDLPEANQSQAVSSNDDPPVIIEVSGVGQYSVVVDKDRMDQLPSEQVIAEVKRHLQANPKTVFLIGGAKEVPYDEIIKALNLLHSAGVKSVGLMTQPI
>tr|A0A0F6AYP9|A0A0F6AYP9_SALT1 Colicin uptake protein TolR OS=Salmonella typhimurium (strain 14028s / SGSC 2262) GN=tolR PE=3 SV=1
----G---RRELKSEINIVPLLDVLLVLLLIFMATAPIITQSVEVDLPEANQSQAVSSNDDPPVIIEVSGVGQYSVVVDKDRMDQLPSEQVIAEVKRHLQANPKTVFLIGGAKEVPYDEIIKALNLLHSAGVKSVGLMTQPI
>tr|V1IJX7|V1IJX7_SALET Colicin uptake protein TolR OS=Salmonella enterica subsp. enterica serovar Worthington str. ATCC 9607 GN=SEEW9607_05995 PE=3 SV
----G---RRELKSEINIVPLLDVLLVLLLIFMATAPIITQSVEVDLPEANQSQAVSSNDDPPVIIEVSGVGQYSVVVDKDRMDQLPSEQVIAEVKRHLQANPKTVFLIGGAKEVPYDEIIKALNLLHSAGVKSVGLMTQPI
>tr|A0A159ZGC0|A0A159ZGC0_SALAN Protein TolR OS=Salmonella enterica subsp. enterica serovar Anatum str. USDA-ARS-USMARC-1736 GN=AW51_15420 PE=3 SV=1
----G---RRELKSEINIVPLLDVLLVLLLIFMATAPIITQSVEVDLPEANQSQAVSSNDDPPVIIEVSGVGQYSVVVDKDRMDQLPSEQVIAEVKRHLQANPKTVFLIGGAKEVPYDEIIKALNLLHSAGVKSVGLMTQPI
>tr|B5QBK7|B5QBK7_SALVI Protein TolR OS=Salmonella enterica subsp. enterica serovar Virchow str. SL491 GN=tolR PE=3 SV=1
----G---RRELKSEINIVPLLDVLLVLLLIFMATAPIITQSVEVDLPEANQSQAVSSNDDPPVIIEVSGVGQYSVVVDKDRMDQLPSEQVIAEVKRHLQANPKTVFLIGGAKEVPYDEIIKALNLLHSAGVKSVGLMTQPI
>tr|V2NFU9|V2NFU9_SALET Colicin uptake protein TolR OS=Salmonella enterica subsp. enterica serovar Litchfield str. CFSAN001076 GN=CFSAN001076_09318 PE=
----G---RRELKSEINIVPLLDVLLVLLLIFMATAPIITQSVEVDLPEANQSQAVSSNDDPPVIIEVSGVGQYSVVVDKDRMDQLPSEQVIAEVKRHLQANPKTVFLIGGAKEVPYDEIIKALNLLHSAGVKSVGLMTQPI
>tr|D4BC69|D4BC69_9ENTR Protein TolR OS=Citrobacter youngae ATCC 29220 GN=tolR PE=3 SV=1
----G-RGRRELKSEINIVPLLDVLLVLLLIFMATAPIITQSVEVDLPDATESQAVSSNDEPPVIIEVSGVGQYSVVVEKDRMDQLPPEQVIAEAKSRLQTNPKTVFLIGGAKDVPYDEIIKALNLLHSAGVKSVGLMTQPI
>tr|A0A0W2YMU4|A0A0W2YMU4_9ENTR Protein TolR OS=Enterobacter hormaechei subsp. oharae GN=ASU65_09845 PE=3 SV=1
----G-RGRRELKSEINIVPLLDVLLVLLLIFMATAPIITQSVQVDLPDATESQAVSTNDDPPVIIEVSGVGQYSVVVEKDRMDQLPPEQVIAEAQRRLESNPKTVFLIGGAKDVPYDEIIKALNLLHSAGVKSVGLMTQPI
>tr|A0A162AQD1|A0A162AQD1_9ENTR Protein TolR OS=Enterobacter cloacae complex sp. GN06232 GN=A3466_15635 PE=3 SV=1
----G-RGRRELKSEINIVPLLDVLLVLLLIFMATAPIITQSVEVDLPDATESQAVSTNDDPPVIIEVSGVGQYSVVVEKDRMDQLPPEQVIAEAQRRLESNPKTVFLIGGAKDVPYDEIIKALNLLHSAGVKSVGLMTQPI
>tr|A0A0K0H8R4|A0A0K0H8R4_SALBC TolR protein OS=Salmonella bongori (strain ATCC 43975 / DSM 13772 / NCTC 12419) GN=tolR PE=3 SV=1
----G---RRDLKSEINIVPLLDVLLVLLLIFMATAPIITQSVEVDLPDANQSQAVSSNDDPPVIIEVSGVGQYSVVVDKERMDQLPSEQVIAEAKRHLQANPKTVFLIGGAKEVPYDEIIKALNLLHSAGVKSVGLMTQPI
>tr|A0A0F6TU19|A0A0F6TU19_CITAM Colicin uptake protein TolR OS=Citrobacter amalonaticus Y19 GN=F384_03330 PE=3 SV=1
----G-RGRRELKSEINIVPLLDVLLVLLLIFMATAPIITQSVEVDLPDATESQAVSSNDNPPVIIEVSGVGQYSVVVEKDRMDQLPPEQVIAEAKSRLESNPKTVFLIGGAKDVPYDEIIKALNLLHSAGVKSVGLMTQPI
>tr|D2TPE0|D2TPE0_CITRI Colicin import protein OS=Citrobacter rodentium (strain ICC168) GN=tolR PE=3 SV=1
----G-RGRRDLKSEINIVPLLDVLLVLLLIFMATAPIITQSVEVDLPDATESQAVSSNDNPPVIIEVSGVGQYSVVVEKDRMDQLPPEQVVAEAKSRLASNPKTVFLIGGAKDVPYDEIIKALNLLHSAGVKSVGLMTQPI
>tr|V2D5P8|V2D5P8_SALBE Colicin uptake protein TolR OS=Salmonella enterica subsp. enterica serovar Berta str. ATCC 8392 GN=VF01_11965 PE=3 SV=1
----G---RRELKSEINIVPLLDVLLVLLLIFMATAPIITQSVEVDLPEANQSQAVSSNDDPPVIIEVSGVGQYSVVVDKDRMDQLPSEQVIAEVKRHLQANPKTVFLIGGAKEVPYDEIIKALNLLHSAGVKSVGLMTQPI
>tr|Q7CQX0|Q7CQX0_SALTY Tol protein, role in outer membrane integrity OS=Salmonella typhimurium (strain LT2 / SGSC1412 / ATCC 700720) GN=tolR PE=3 SV=1
----G---RRELKSEINIVPLLDVLLVLLLIFMATAPIITQSVEVDLPEANQSQAVSSNDDPPVIIEVSGVGQYSVVVDKDRMDQLPSEQVIAEVKRHLQANPKTVFLIGGAKEVPYDEIIKALNLLHSAGVKSVGLMTQPI
>tr|W0BL61|W0BL61_ENTCL Colicin transporter OS=Enterobacter cloacae P101 GN=M942_18575 PE=3 SV=1
----G-RNRRELKSEINIVPLLDVLLVLLLIFMATAPIITQSVEVDLPDATESQAVSTNDDPPVIIEVSGVGQYSVVVEKDRMDQLPPEQVIAEAQRRLESNPKTVFLIGGAKDVPYDEIIKALNLLHSAGVKSVGLMTQPI
>tr|V7INV5|V7INV5_SALET Protein TolR OS=Salmonella enterica subsp. enterica serovar Cubana str. 76814 GN=A628_03435 PE=3 SV=1
----G---RRELKSEINIVPLLDVLLVLLLIFMATAPIITQSVEVDLPEANQSQAVSSNDDPPVIIEVSGVGQYSVVVDKDRMDQLPSEQVIAEVKRHLQANPKTVFLIGGAKEVPYDEIIKALNLLHSAGVKSVGLMTQPI
>tr|S4K520|S4K520_SALEN Protein TolR OS=Salmonella enterica subsp. enterica serovar Enteritidis str. 2010K-0284 GN=A679_04454 PE=3 SV=1
----G---RRELKSEINIVPLLDVLLVLLLIFMATAPIITQSVEVDLPEANQSQAVSSNDDPPVIIEVSGVGQYSVVVDKDRMDQLPSEQVIAEVKRHLQANPKTVFLIGGAKEVPYDEIIKALNLLHSAGVKSVGLMTQPI
>tr|G5PZX5|G5PZX5_SALMO Tol biopolymer transport system TolR OS=Salmonella enterica subsp. enterica serovar Montevideo str. S5-403 GN=LTSEMON_1052 PE=3
----G---RRELKSEINIVPLLDVLLVLLLIFMATAPIITQSVEVDLPEANQSQAVSSNDDPPVIIEVSGVGQYSVVVDKDRMDQLPSEQVIAEVKRHLQANPKTVFLIGGAKEVPYDEIIKALNLLHSAGVKSVGLMTQPI
>tr|A0A0K2PFA3|A0A0K2PFA3_9ENTR Colicin uptake protein TolR OS=Cronobacter muytjensii ATCC 51329 GN=AFK63_12495 PE=3 SV=1
----G---RRDLKSEINIVPLLDVLLVLLLIFMATAPIITQSVEVDLPDATDSQTVSSNDNPPVIIEVSGVGQYSVVVEKDRMDQLPSEQVVAEAQRRLQENPKTVFLIGGAKDVPYDEIIKALNLLHQAGVKSVGLMTQPI
>tr|G5L6K9|G5L6K9_SALET Tol biopolymer transport system TolR OS=Salmonella enterica subsp. enterica serovar Adelaide str. A4-669 GN=LTSEADE_1279 PE=3 S
----G---RRELKSEINIVPLLDVLLVLLLIFMATAPIITQSVEVDLPEANQSQAVSSNDDPPVIIEVSGVGQYSVVVDKDRMDQLPSEQVIAEVKRHLQANPKTVFLIGGAKEVPYDEIIKALNLLHSAGVKSVGLMTQPI
>tr|A0A0F0YHU8|A0A0F0YHU8_9ENTR Colicin uptake protein TolR OS=Enterobacter kobei GN=SS33_01555 PE=3 SV=1
----G-RGRRELKSEINIVPLLDVLLVLLLIFMATAPIITQSVEVDLPDATESQAVSTNDDPPVIIEVSGVGQYSVVVEKDRMDQLPPEQVIAEAQRRLESNPKTVFLIGGAKDVPYDEIIKALNLLHSAGVKSVGLMTQPI
>tr|A0A0R9N4X3|A0A0R9N4X3_SALNE Colicin uptake protein TolR OS=Salmonella newport GN=ABT64_01090 PE=3 SV=1
----G---RRELKSEINIVPLLDVLLVLLLIFMATAPIITQSVEVDLPEANQSQAVSSNDDPPVIIEVSGVGQYSVVVDKDRMDQLPSEQVIAEVKRHLQANPKTVFLIGGAKEVPYDEIIKALNLLHSAGVKSVGLMTQPI
>tr|A0A0N2BNJ9|A0A0N2BNJ9_SALET Protein TolR OS=Salmonella enterica subsp. enterica serovar 4,[5],12:i:- str. CVM23701 GN=tolR PE=3 SV=1
----G---RRELKSEINIVPLLDVLLVLLLIFMATAPIITQSVEVDLPEANQSQAVSSNDDPPVIIEVSGVGQYSVVVDKDRMDQLPSEQVIAEVKRHLQANPKTVFLIGGAKEVPYDEIIKALNLLHSAGVKSVGLMTQPI
>tr|A0A161ZY27|A0A161ZY27_9ENTR Protein TolR OS=Enterobacter cloacae complex sp. GN04787 GN=A3462_20680 PE=3 SV=1
----G-RGRRELKSEINIVPLLDVLLVLLLIFMATAPIITQSVEVDLPDATESQAVSTNDDPPVIIEVSGVGQYSVVVEKDRMDQLPPEQVIAEAQRRLESNPKTVFLIGGAKDVPYDEIIKALNLLHSAGVKSVGLMTQPI
>tr|G5RCP3|G5RCP3_SALET Tol biopolymer transport system, TolR protein OS=Salmonella enterica subsp. enterica serovar Uganda str. R8-3404 GN=LTSEUGA_115
----G---RRELKSEINIVPLLDVLLVLLLIFMATAPIITQSVEVDLPEANQSQAVSSNDDPPVIIEVSGVGQYSVVVDKDRMDQLPSEQVIAEVKRHLQANPKTVFLIGGAKEVPYDEIIKALNLLHSAGVKSVGLMTQPI
>tr|A0A0P8N5H6|A0A0P8N5H6_ENTCL Biopolymer transport protein ExbD OS=Enterobacter cloacae GN=tolR PE=4 SV=1
----G-RGRRELKSEINIVPLLDVLLVLLLIFMATAPIITQSVEVDLPDATESQAVSTNDDPPVIIEVSGVGQYSVVVEKDRMDQLPPEQVIAEAQRRLESNPKTVFLIGGAKDVPYDEIIKALNLLHSAGVKSVGLMTQPI
>tr|A0A0V9DV09|A0A0V9DV09_9ENTR Protein TolR OS=Enterobacter sp. 50588862 GN=APT89_00810 PE=3 SV=1
----G-RGRRELKSEINIVPLLDVLLVLLLIFMATAPIITQSVEVDLPDATESQAVSTNDDPPVIIEVSGVGQYSVVVEKDRMDQLPPEQVIAEAQRRLESNPKTVFLIGGAKDVPYDEIIKALNLLHSAGVKSVGLMTQPI
>tr|A0A0F1JNF4|A0A0F1JNF4_ENTAS Colicin transporter OS=Enterobacter asburiae GN=tolR PE=3 SV=1
----G-RGRRELKSEINIVPLLDVLLVLLLIFMATAPIITQSVEVDLPDATESQAVSTNDDPPVIIEVSGVGQYSVVVEKDRMDQLPPEQVIAEAQRRLESNPKTVFLIGGAKDVPYDEIIKALNLLHSAGVKSVGLMTQPI
>tr|A0A0F4BIV2|A0A0F4BIV2_9ENTR Colicin uptake protein TolR OS=Enterobacter cloacae complex GN=ABF69_0220280 PE=3 SV=1
----G-RGRRELKSEINIVPLLDVLLVLLLIFMATAPIITQSVEVDLPDATESQAVSTNDDPPVIIEVSGVGQYSVVVEKDRMDQLPPEQVIAEAQRRLASNPKTVFLIGGAKDVPYDEIIKALNLLHSAGVKSVGLMTQPI
>tr|G5RSH9|G5RSH9_SALET Tol biopolymer transport system TolR OS=Salmonella enterica subsp. enterica serovar Urbana str. R8-2977 GN=LTSEURB_1162 PE=3 SV
----G---RRELKSEINIVPLLDVLLVLLLIFMATAPIITQSVEVDLPEANQSQAVSSNDDPPVIIEVSGVGQYSVVVDKDRMDQLPSEQVIAEVKRHLQANPKTVFLIGGAKEVPYDEIIKALNLLHSAGVKSVGLMTQPI
>tr|B5R697|B5R697_SALG2 TolR protein OS=Salmonella gallinarum (strain 287/91 / NCTC 13346) GN=tolR PE=3 SV=1
----G---RRELKSEINIVPLLDVLLVLLLIFMATAPIITQSVEVDLPEANQSQAVSSNDDPPVIIEVSGVGQYSVVVDKDRMDQLPSEQVIAEVKRHLQANPKTVFLIGGAKEVPYDEIIKALNLLHSAGVKSVGLMTQPI
>tr|F5RTY2|F5RTY2_9ENTR TolR colicin import membrane protein OS=Enterobacter hormaechei ATCC 49162 GN=tolR PE=3 SV=1
----G-RGRRELKSEINIVPLLDVLLVLLLIFMATAPIITQSVEVDLPDATESQAVSTNDDPPVIIEVSGVGQYSVVVEKDRMDQLPPEQVIAEAQRRLESNPKTVFLIGGAKGVPYDEIIKALNLLHSAGVKSVGLMTQPI
>tr|G5LL18|G5LL18_SALET Tol biopolymer transport system TolR OS=Salmonella enterica subsp. enterica serovar Alachua str. R6-377 GN=LTSEALA_1135 PE=3 SV
--------------------------MLLLIFMATAPIITQSVEVDLPEANQSQAVSSNDDPPVIIEVSGVGQYSVVVDKDRMDQLPSEQVIAEVKRHLQANPKTVFLIGGAKEVPYDEIIKALNLLHSAGVKSVGLMTQPI
>tr|A0A100VG11|A0A100VG11_SALCE Colicin uptake protein TolR OS=Salmonella choleraesuis GN=NGUA41_04059 PE=3 SV=1
----------------------------------------------------------------------------MVDKDRMDQLPSEQVIAEVKRHLQANPKTVFLIGGVKEVPYDEIIKALNLLHSAGVKSVGLMTQPI
>tr|G5QFI1|G5QFI1_SALRU Tol biopolymer transport system, TolR protein (Fragment) OS=Salmonella enterica subsp. enterica serovar Rubislaw str. A4-653 GN
--------------------------------MATAPIITQSVEVDLPEANQSQAVSSNDDPPVIIEV--------------------------------------------------------------------------
>tr|A0A0E0WWG1|A0A0E0WWG1_KLEOX Tol biopolymer transport system TolR protein OS=Klebsiella oxytoca E718 GN=A225_1767 PE=3 SV=1
-----GRGRRELKSEINIVPLLDVLLVLLLIFMATAPIITQSVEVDLPDATESQAVKSNDEPPVIVEVSGVGQYSVKVGPETLSQLPPEQVIAEARRRLEANEKTVFLIGGAKEVPYDEIIKALNLLHSAGVKSVGLMTKPI
>tr|A0A0H3HAT8|A0A0H3HAT8_KLEOK Colicin uptake protein TolR OS=Klebsiella oxytoca (strain ATCC 8724 / DSM 4798 / JCM 20051 / NBRC 3318 / NRRL B-199 / KCTC 1686
-----GRGRRELKSEINIVPLLDVLLVLLLIFMATAPIITQSVEVDLPDATESQAVKSNDEPPVIVEVSGVGQYSVKVGPETLSQLPPEQVIAEARRRLEANEKTVFLIGGAKEVPYDEIIKALNLLHSAGVKSVGLMTKPI
>tr|H3N7B0|H3N7B0_KLEOX Protein tolR OS=Klebsiella oxytoca 10-5250 GN=HMPREF9694_04857 PE=3 SV=1
-----GRGRRELKSEINIVPLLDVLLVLLLIFMATAPIITQSVEVDLPDATESQAVKSNDEPPVIVEVSGVGQYSVKVGPETLSQLPPEQVIAEARRRLEANEKTVFLIGGAKEVPYDEIIKALNLLHSAGVKSVGLMTKPI
>tr|A0A068H881|A0A068H881_KLEOX Colicin uptake protein TolR OS=Klebsiella oxytoca KONIH1 GN=KONIH1_08710 PE=3 SV=1
-----GRGRRELKSEINIVPLLDVLLVLLLIFMATAPIITQSVEVDLPDATESQAVKSNDEPPVIVEVSGVGQYSVKVGPETLSQLPPEQVIAEARRRLEANEKTVFLIGGAKEVPYDEIIKALNLLHSAGVKSVGLMTKPI
>tr|A0A0G3SFT5|A0A0G3SFT5_KLEOX Colicin uptake protein TolR OS=Klebsiella oxytoca GN=AB185_27450 PE=3 SV=1
-----GRGRRELKSEINIVPLLDVLLVLLLIFMATAPIITQSVEVDLPDATESQAVKSNDEPPVIVEVSGVGQYSVKVGPETLSQLPPEQVIAEARRRLEANEKTVFLIGGAKEVPYDEIIKALNLLHSAGVKSVGLMTKPI
>tr|J5YDJ0|J5YDJ0_9ENTR Protein TolR OS=Klebsiella sp. OBRC7 GN=tolR PE=3 SV=1
-----GRGRRELKSEINIVPLLDVLLVLLLIFMATAPIITQSVEVDLPDATESQAVKSNDEPPVIVEVSGVGQYSVKVGPETLSQLPPEQVIAEARRRLEANEKTVFLIGGAKEVPYDEIIKALNLLHSAGVKSVGLMTKPI
>tr|J2LV12|J2LV12_KLEPN Protein TolR OS=Klebsiella pneumoniae subsp. pneumoniae DSM 30104 GN=UUU_11510 PE=3 SV=1
---------------------------------------------------------------------------MKVGQETLSQLPPEQVIAEAKRRLEANEKTVFLIGGAKDVPYDEIIKALNLLHSAGVKSVGLMTKPI
>tr|A0A0T9KGI0|A0A0T9KGI0_9ENTR Colicin uptake protein TolR OS=Yersinia nurmii GN=tolR PE=3 SV=1
-----GRRRRELKSEINIVPLLDVLLVLLLIFMATAPIITQSVEVDLPDATDSKTVSSDDNPPVIVEVSGVGQYTVVVDHQRMEQLPEQQVVAEAQARLKANPKTVFLIGGAKEVPYDEIIKALNMLHQAGVTSVGLMTQPI
>tr|V5Z6T5|V5Z6T5_9ENTR Protein tolR OS=Erwinia piriflorinigrans CFBP 5888 GN=tolR PE=3 SV=1
-----GRGRREVKSEINIVPLLDVLLVLLLIFMATAPIITQSVEVDLPDATDSKTVSSNDNPPVIVEVSGVGQYSLVVDHDRMEQLPAEQVVAEAQSRLTANPKTVFLIGGAKEVPYEEIIKALNLLHQAGVKSVGLMTQPI
>tr|C4U2F4|C4U2F4_YERKR Putative uncharacterized protein OS=Yersinia kristensenii ATCC 33638 GN=ykris0001_32620 PE=3 SV=1
-----GRKRRELKSEINIVPLLDVLLVLLLIFMATAPIITQSVEVDLPDATDSKTVSSDDNPPVIVEVSGVGQYSLVIDHQRMEQLPSEQVVAEAQARLKSNPKTVFLIGGAKEVPYDEIIKALNMLHQAGVTSVGLMTQPI
>tr|A0A0T9UED3|A0A0T9UED3_YERKR Colicin uptake protein TolR OS=Yersinia kristensenii GN=tolR PE=3 SV=1
-----GRKRRELKSEINIVPLLDVLLVLLLIFMATAPIITQSVEVDLPDATDSKTVSSDDNPPVIVEVSGVGQYSLVIDHQRMEQLPSEQVVAEAQARLKSNPKTVFLIGGAKEVPYDEIIKALNMLHQAGVTSVGLMTQPI
>tr|A0A0E8XNQ0|A0A0E8XNQ0_9ENTR Colicin uptake protein TolR OS=Yersinia wautersii GN=tolR PE=3 SV=1
-----GRKRRELKSEINIVPLLDVLLVLLLIFMATAPIITQSVEVNLPDATDSKTVSSDDNPPVIVEVSGVGQYTVVVDHQRMELLPSEQVVAEAQARLKTNPKTVFLIGGAKEVPYDEIIKALNMLHQAGVTSVGLMTQPI
>tr|A0A0T9NKI1|A0A0T9NKI1_YERKR Colicin uptake protein TolR OS=Yersinia kristensenii GN=tolR PE=3 SV=1
-----GRKRRELKSEINIVPLLDVLLVLLLIFMATAPIITQSVEVDLPDATDSKTVSSDDNPPVIVEVSGVGQYSLVIDHQRMEQLPSEQVVAEAQARLKANPKTVFLIGGAKEVPYDEIIKALNMLHQAGVTSVGLMTQPI
>tr|C4SUQ2|C4SUQ2_YERFR Protein TolR OS=Yersinia frederiksenii ATCC 33641 GN=tolR PE=3 SV=1
-----GRKRRELKSEINIVPLLDVLLVLLLIFMATAPIITQSVEVDLPDATDSKTVSSDDNPPVIVEVSGVGQYSLVIDHQRMEQLPSEQVVAEAQARLKANPKTVFLIGGAKEVPYDEIIKALNMLHQAGVTSVGLMTQPI
>tr|A0A0A6YDL0|A0A0A6YDL0_9ENTR Colicin uptake protein TolR OS=Pantoea stewartii GN=OI73_00210 PE=3 SV=1
----G---RRELKSEINIVPLLDVLLVLLLIFMATAPIITQSVEVDLPDATDSKTVSSDDNPPVIVEVSGVGQYSMVVDHDRLPQLPPEQVISEAQRRLEANPKTVFLIGGAKEVPYDEIIKALNLLHQAGVKSVGLMTQPI
>tr|A0A0T9SNE6|A0A0T9SNE6_YERFR Colicin uptake protein TolR OS=Yersinia frederiksenii GN=tolR PE=3 SV=1
-----GRRRRELKSEINIVPLLDVLLVLLLIFMATAPIITQSVEVDLPDATDSKTVSSDDNPPVIVEVSGVGQYSLVIDHQRMEQLPSEQVIAEAQARLKSNPKTVFLIGGAKEVPYDEIIKALNMLHQAGVTSVGLMTQPI
>tr|A0A0S6V7Z6|A0A0S6V7Z6_SERLI Membrane spanning protein OS=Serratia liquefaciens FK01 GN=SLIQ_02265 PE=3 SV=1
-----GRNRRELKSEINIVPLLDVLLVLLLIFMATAPIITQSVEVDLPDATDSKTVSSDDNPPVILEVSGVGQYTLVVDHNRMELLPPEQVAAEAKSRLAANPKTVFLIGGAKEVPYDEIIKALNILHQAGVASVGLMTQPI
>tr|A1JRL0|A1JRL0_YERE8 TolR colicin import membrane protein OS=Yersinia enterocolitica serotype O:8 / biotype 1B (strain NCTC 13174 / 8081) GN=tolR PE
-----GRKRRELKSEINIVPLLDVLLVLLLIFMATAPIITQSVEVDLPDATDSKTVSSDDNPPVIVEVSGVGQYSLVIDHQRMEQLPSEQVVAEAQARLKSNPKTVFLIGGAKEVPYDEIIKALNMLHQAGVTSVGLMTQPI
>tr|A0A0B6FIQ6|A0A0B6FIQ6_YERFR Protein TolR OS=Yersinia frederiksenii Y225 GN=tolR PE=3 SV=1
-----GRKRRELKSEINIVPLLDVLLVLLLIFMATAPIITQSVEVDLPDATDSKTVSSDDNPPVIVEVSGVGQYSLVIDHQRMEQLPSEQVVAEAQARLKSNPKTVFLIGGAKEVPYDEIIKALNMLHQAGVTSVGLMTQPI
>tr|A0A0T9NMP8|A0A0T9NMP8_YERFR Colicin uptake protein TolR OS=Yersinia frederiksenii GN=tolR PE=3 SV=1
-----GRKRRELKSEINIVPLLDVLLVLLLIFMATAPIITQSVEVDLPDATDSKTVSSDDNPPVIVEVSGVGQYSLVIDHQRMEQLPSEQVVAEAQARLKSNPKTVFLIGGAKEVPYDEIIKALNMLHQAGVTSVGLMTQPI
>tr|A0A0N1UWE8|A0A0N1UWE8_SERMA Membrane spanning protein in TolA-TolQ-TolR complex OS=Serratia marcescens subsp. marcescens Db11 GN=tolR PE=3 SV=1
-----GRSRRELKSEINIVPLLDVLLVLLLIFMATAPIITQSVEVDLPDATDSKTVSSDDNPPVILEVSGVGQYTLVVDHNRMELLPPEQVAAEAKSRLAANPKTVFLIGGAKEVPYDEIIKALNILHQAGVASVGLMTQPI
>tr|S0ACL4|S0ACL4_SERPL Protein TolR OS=Serratia plymuthica 4Rx13 GN=tolR PE=3 SV=1
-----GRNRRELKSEINIVPLLDVLLVLLLIFMATAPIITQSVEVDLPDATDSKAVSSDDNPPVILEVSGVGQYTLVVDHNRMELLPPEQVAAEAKSRLAANPKTVFLIGGAKEVPYDEIIKALNILHQAGVASVGLMTQPI
>tr|A0A0G9N6L4|A0A0G9N6L4_9ENTR Colicin uptake protein TolR OS=Serratia sp. TEL GN=ABA78_10405 PE=3 SV=1
-----GRSRRELKSEINIVPLLDVLLVLLLIFMATAPIITQSVEVDLPDATDSKTVSSDDNPPVILEVSGVGQYTLVVDHNRMELLPPEQVAAEAKSRLAANPKTVFLIGGAKEVPYDEIIKALNILHQAGVASVGLMTQPI
>tr|A0A0H3B531|A0A0H3B531_YERPY Protein TolR OS=Yersinia pseudotuberculosis serotype O:3 (strain YPIII) GN=YPK_2958 PE=3 SV=1
-----GRKRRELKSEINIVPLLDVLLVLLLIFMATAPIITQSVEVNLPDATDSKTVSSDDNPPVIVEVSGVGQYTVVVDHQRMELLPSEQVVAEAQARLKTNPKTVFLIGGAKEVPYDEIIKALNMLHQAGVTSVGLMTQPI
>tr|S4YDI9|S4YDI9_SERPL Colicin transporter OS=Serratia plymuthica S13 GN=M621_06430 PE=3 SV=1
-----GRNRRELKSEINIVPLLDVLLVLLLIFMATAPIITQSVEVDLPDATDSKAVSSDDNPPVILEVSGVGQYTLVVDHNRMELLPPEQVAAEAKSRLAANPKTVFLIGGAKEVPYDEIIKALNILHQAGVASVGLMTQPI
>tr|A0A0T9M2H9|A0A0T9M2H9_YERPU Colicin uptake protein TolR OS=Yersinia pseudotuberculosis GN=tolR PE=3 SV=1
-----GRKRRELKSEINIVPLLDVLLVLLLIFMATAPIITQSVEVNLPDATDSKTVSSDDNPPVIVEVSGVGQYTVVVDHQRMELLPSEQVVAEAQARLKTNPKTVFLIGGAKEVPYDEIIKALNMLHQAGVTSVGLMTQPI
>tr|A0A0T9JUI8|A0A0T9JUI8_YERPU Colicin uptake protein TolR OS=Yersinia pseudotuberculosis GN=tolR PE=3 SV=1
-----GRKRRELKSEINIVPLLDVLLVLLLIFMATAPIITQSVEVNLPDATDSKTVSSDDNPPVIIEVSGVGQYTVVVDHQRMELLPSEQVVAEAQARLKTNPKTVFLIGGAKEVPYDEIIKALNMLHQAGVTSVGLMTQPI
>tr|U2MEH1|U2MEH1_SERFO Tol biopolymer transport system, TolR protein OS=Serratia fonticola AU-AP2C GN=L581_2094 PE=3 SV=1
-----GRNKRELKSEINIVPLLDVLLVLLLIFMATAPIITQSVEVDLPDATDSKTVSSDDNPPVILEVSGVGQYTLVVDHNRMELLPPEQVAAEAKSRLAANPKTVFLIGGAKEVPYDEIIKALNILHQAGVASVGLMTQPI
>tr|Q66D92|Q66D92_YERPS TolR colicin import membrane protein OS=Yersinia pseudotuberculosis serotype I (strain IP32953) GN=tolR PE=3 SV=1
-----GRKRRELKSEINIVPLLDVLLVLLLIFMATAPIITQSVEVNLPDATDSKTVSSDDNPPVIVEVSGVGQYTVVVDHQRMELLPSEQVVAEAQARLKTNPKTVFLIGGAKEVPYDEIIKALNMLHQAGVTSVGLMTQPI
>tr|A0A0P8L254|A0A0P8L254_SERMA Protein TolR OS=Serratia marcescens subsp. marcescens GN=AN668_14570 PE=3 SV=1
-----GRSRRELKSEINIVPLLDVLLVLLLIFMATAPIITQSVEVDLPDATDSKTVSSDDNPPVILEVSGVGQYTLVVDHNRMELLPPEQVAAEAKSRLAANPKTVFLIGGEKEVPYDEIIKALNILHQAGVASVGLMTQPI
>tr|C4SDY1|C4SDY1_YERMO Putative uncharacterized protein OS=Yersinia mollaretii ATCC 43969 GN=ymoll0001_12400 PE=3 SV=1
-----GRKRRELKSEINIVPLLDVLLVLLLIFMATAPIITQSVEVDLPDATDSKTVSSDDNPPVIVEVSGVGQYSLVIDHQRMEQLPSEQVVAEAQARLKSNPKTVFLIGGAKEVPYDEIIKALNMLHQAGVTSVGLMTQPI
>tr|A0A0U1HV96|A0A0U1HV96_YERRO Colicin uptake protein TolR OS=Yersinia rohdei GN=tolR PE=3 SV=1
-----GRKRRELKSEINIVPLLDVLLVLLLIFMATAPIITQSVEVDLPDATDSKTVASDDNPPVIVEVSGVGQYSLVIDHQRMEQLPSEQVVAEAQARLKANPKTVFLIGGAKEVPYDEIIKALNMLHQAGVTSVGLMTQPI
>tr|A0A0T9Q0E8|A0A0T9Q0E8_YERBE Colicin uptake protein TolR OS=Yersinia bercovieri GN=tolR PE=3 SV=1
-----GRKRRELKSEINIVPLLDVLLVLLLIFMATAPIITQSVEVDLPDATDSKTVSSDDNPPVIVEVSGVGQYSLVIDHQRMEQLPSEQVVAEAQARLKSNPKTVFLIGGAKEVPYDEIIKALNMLHQAGVTSVGLMTQPI
>tr|A0A0U1EN53|A0A0U1EN53_YERIN Colicin uptake protein TolR OS=Yersinia intermedia GN=tolR PE=3 SV=1
-----GRKRRELKSEINIVPLLDVLLVLLLIFMATAPIITQSVEVNLPDATDSKTVSSDDNPPVIVEVSGVGQYTVVVDHQRMELLPSEQVVAEAQARLKTNPKTVFLIGGAKEVPYDEIIKALNMLHQAGVTSVGLMTQPI
>tr|A0A085U466|A0A085U466_YERRU Colicin transporter OS=Yersinia ruckeri GN=CSF007_5870 PE=3 SV=1
-----GRKRRELKSEINIVPLLDVLLVLLLIFMATAPIITQSVEVDLPDATDSKTVSSDDNPPVIVEVSGVGQYTVVVDHQRLEQLPEQQVIAEAKARLTANPKTVFLIGGAKEVPYDEIIKALNMLHQAGVTSVGLMTQPL
>tr|A0A0T9UPX2|A0A0T9UPX2_YERIN Colicin uptake protein TolR OS=Yersinia intermedia GN=tolR PE=3 SV=1
-----GRKRRELKSEINIVPLLDVLLVLLLIFMATAPIITQSVEVDLPDATDSKTVSSDDNPPVIVEVSGVGQYSLVIDHNRMEQLPSEQVVAEAQARLKSNPKTVFLIGGAKEVPYDEIIKALNMLHQAGVTSVGLMTQPI
>tr|A0A0T9NBW0|A0A0T9NBW0_YERKR Colicin uptake protein TolR OS=Yersinia kristensenii GN=tolR PE=3 SV=1
-----GRKRRELKSEINIVPLLDVLLVLLLIFMATAPIITQSVEVDLPDATDSKTVSSDDNPPVIVEVSGVGQYSLVIDHQRMEQLPSEQVVAEAQARLKSNPKTVFLIGGAKEVPYDEIIKALNMLHQAGVTSVGLMTQPI
>tr|A0A0U1I416|A0A0U1I416_YERMO Colicin uptake protein TolR OS=Yersinia mollaretii GN=tolR PE=3 SV=1
-----GRKRRELKSEINIVPLLDVLLVLLLIFMATAPIITQSVEVDLPDATDSKTVSSDDNPPVIVEVSGVGQYSLVIDHQRMEQLPSEQVVAEAQARLKSNPKTVFLIGGAKEVPYDEIIKALNMLHQAGVTSVGLMTQPI
>tr|A0A085GLE8|A0A085GLE8_9ENTR TolR family component of Tol biopolymer transport system OS=Ewingella americana ATCC 33852 GN=tolR PE=3 SV=1
-----GRHRRELKSEINIVPLLDVLLVLLLIFMATAPIITQSVEVDLPDATDSKTVSTDDNPPVIVEVSGVGQYTIVVDHQRMEQLPEQQVIAEATSRIQANPKTVFLIGGAKDVPYDEIIKALNMLHQAGVKSVGLMTQPI
>tr|A0A0T9RIH2|A0A0T9RIH2_9ENTR Colicin uptake protein TolR OS=Yersinia massiliensis GN=tolR PE=3 SV=1
-----GRKRRELKSEINIVPLLDVLLVLLLIFMATAPIITQSVEVDLPDATDSKTVSSDDNPPVIVEVSGVGQYSLVIDHQRMEQLPSEQVVAEAQARLKANPKTVFLIGGAKEVPYDEIIKALNMLHQAGVTSVGLMTQPI
>tr|W0LH66|W0LH66_9ENTR Colicin uptake protein TolR OS=Chania multitudinisentens RB-25 GN=Z042_19985 PE=3 SV=1
-----GRKRRELKSEINIVPLLDVLLVLLLIFMATAPIITQSVEVDLPDATDSKTVSSDDNPPVILEVSGVGQYTLVADHNRMELLPPEQVAAEARSRLAANPKTVFLIGGAKEVPYDEIIKALNILHQAGVASVGLMTQPI
>tr|A0A086G4P1|A0A086G4P1_9ENTR Colicin uptake protein TolR OS=Serratia nematodiphila DZ0503SBS1 GN=JL05_22595 PE=3 SV=1
-----GRSRRELKSEINIVPLLDVLLVLLLIFMATAPIITQSVEVDLPDATDSKTVSSDDNPPVILEVSGVGQYTLVVDHNRMELLPPEQVAAEAKSRLAANPKTVFLIGGAKEVPYDEIIKALNILHQAGVASVGLMTQPI
>tr|A0A0L7TCI1|A0A0L7TCI1_9ENTR Colicin uptake protein TolR OS=Erwinia iniecta GN=NG42_01045 PE=3 SV=1
----G---RRDLKSEINIVPLLDVLLVLLLIFMATAPIITQSVEVDLPDATDSKTVSSDDNPPVIVEVSGVGQYSLVVDHDRMEQLPSEQVVAEAQRRLQENPKTVFLIGGAKDVPYDEIIKALNLLHQAGVKSVGLMTQPI
>tr|I0QT38|I0QT38_9ENTR Colicin uptake protein TolR OS=Serratia sp. M24T3 GN=SPM24T3_11125 PE=3 SV=1
-----GRKRRELKSEINIVPLLDVLLVLLLVFMATAPIITQSVEVDLPDATDSKTVSTDDNPPVIVEVSGVGQYTIVIDHQRMEQLPEQQVIAEASQRIQANPKTVFLIGGAKTVPYDEIIKALNLLHQAGVKSVGLMTQPI
>tr|A0A0T9UBQ3|A0A0T9UBQ3_YERAL Colicin uptake protein TolR OS=Yersinia aldovae GN=tolR PE=3 SV=1
-----GRKRRELKSEINIVPLLDVLLVLLLIFMATAPIITQSVEVDLPDATDSKTVSSDDNPPVIVEVSGVGQYTLVVDHQRMEQLPSEQIVAEAQARLKANPKTVFLIGGAKEVPYDEIIKALNMLHQAGVTSVGLMTQPI
>tr|Q7CH54|Q7CH54_YERPE Putative inner membrane protein OS=Yersinia pestis GN=tolR PE=3 SV=1
-----GRKRRELKSEINIVPLLDVLLVLLLIFMATAPIITQSVEVNLPDATDSKTVSSDDNPPVIVEVSGVGQYTVVVDHQRMELLPSEQVVAEAQARLKTNPKTVFLIGGAKEVPYDEIIKALNMLHQAGVTSVGLMTQPI
>tr|A0A0A1B1J6|A0A0A1B1J6_9ENTR Colicin uptake protein TolR OS=Pantoea sp. PSNIH2 GN=PSNIH2_11960 PE=3 SV=1
----G---RRDLKSEINIVPLLDVLLVLLLIFMATAPIITQSVEVDLPDATDSKTVSSDDNPPVIVEVSGVGQYSLVVDHDRMEQLPSEQVVAEAQRRLEANPKTVFLIGGAKDVPYDEIIKALNLLHQAGVKSVGLMTQPI
>tr|W8UBI7|W8UBI7_YEREN Protein TolR OS=Yersinia enterocolitica LC20 GN=tolR PE=3 SV=1
-----GRKRRELKSEINIVPLLDVLLVLLLIFMATAPIITQSVEVDLPDATDSKTVSSDDNPPVIVEVSGVGQYSLVIDHQRMEQLPSEQVVAEAQARLKANPKTVFLIGGAKEVPYDEIIKALNMLHQAGVTSVGLMTQPI
>tr|A8GB91|A8GB91_SERP5 Biopolymer transport TolR OS=Serratia proteamaculans (strain 568) GN=Spro_1277 PE=3 SV=1
-----GRNRRELKSEINIVPLLDVLLVLLLIFMATAPIITQSVEVDLPDATDSKAVSSSDNPPVILEVSGVGQYTMVVDHDRMELLPPEQVAAEAKSRLAANPKTVFLIGGAKEVPYDEIIKALNILHQAGVTSVGLMTQPI
>tr|A0A0U1QXN9|A0A0U1QXN9_YERP3 Protein TolR OS=Yersinia pseudotuberculosis serotype O:1b (strain IP 31758) GN=tolR PE=3 SV=1
-----GRKRRELKSEINIVPLLDVLLVLLLIFMATAPIITQSVEVNLPDATDSKTVSSDDNPPVIVEVSGVGQYTVVVDHQRMELLPSEQVVAEAQARLKTNPKTVFLIGGAKEVPYDEIIKALNMLHQAGVTSVGLMTQPI
>tr|A0A0M1V6Q1|A0A0M1V6Q1_YERPE Protein TolR OS=Yersinia pestis biovar Orientalis str. IP275 GN=tolR PE=3 SV=1
-----GRKRRELKSEINIVPLLDVLLVLLLIFMATAPIITQSVEVNLPDATDSKTVSSDDNPPVIVEVSGVGQYTVVVDHQRMELLPSEQVVAEAQARLKTNPKTVFLIGGAKEVPYDEIIKALNMLHQAGVTSVGLMTQPI
>tr|A0A0T9N0V2|A0A0T9N0V2_YERIN Colicin uptake protein TolR OS=Yersinia intermedia GN=tolR PE=3 SV=1
-----GRKRRELKSEINIVPLLDVLLVLLLIFMATAPIITQSVEVDLPDATDSKTVSSDDNPPVIVEVSGVGQYSLVIDHQRMEQLPSEQVVAEAQARLKSNPKTVFLIGGAKEVPYDEIIKALNMLHQAGVTSVGLMTQPI
>tr|A0A0E1NJF9|A0A0E1NJF9_YEREN Colicin uptake protein TolR OS=Yersinia enterocolitica GN=tolR PE=3 SV=1
-----GRKRRELKSEINIVPLLDVLLVLLLIFMATAPIITQSVEVDLPDATDSKTVSSDDNPPVIVEVSGVGQYSLVIDHQRMEQLPSEQVVAEAQARLKSNPKTVFLIGGAKEVPYDEIIKALNMLHQAGVTSVGLMTQPI
>tr|A0A0T9P2X5|A0A0T9P2X5_9ENTR Colicin uptake protein TolR OS=Yersinia pekkanenii GN=tolR PE=3 SV=1
-----GRKRRELKSEINIVPLLDVLLVLLLIFMATAPIITQSVEVDLPDATDSKTVSSDDNPPVIVEVSGVGQYSLVIDHQRMELLPSEQVIAEAQARLKSNPKTVFLIGGAKEVPYDEIIKALNMLHQAGVTSVGLMTQPI
>tr|A0A080UZC4|A0A080UZC4_SERMA Colicin uptake protein TolR OS=Serratia marcescens GN=tolR PE=3 SV=1
-----GRSRRELKSEINIVPLLDVLLVLLLIFMATAPIITQSVEVDLPDATDSKTVSSDDNPPVILEVSGVGQYTLVVDHNRMELLPPEQVAAEAKSRLAANPKTVFLIGGAKEVPYDEIIKALNILHQAGVASVGLMTQPI
>tr|A0A109Z3F6|A0A109Z3F6_SERLI Protein TolR OS=Serratia liquefaciens GN=AL485_06045 PE=3 SV=1
-----GRNRRELKSEINIVPLLDVLLVLLLIFMATAPIITQSVEVDLPDATDSKTVSSDDNPPVILEVSGVGQYTLVVDHNRMELLPPEQVAAEAKSRLAANPKTVFLIGGAKEVPYDEIIKALNILHQAGVASVGLMTQPI
>tr|A0A0F7HE51|A0A0F7HE51_SERFO Colicin uptake protein TolR OS=Serratia fonticola GN=AV650_11305 PE=3 SV=1
-----GRNKRELKSEINIVPLLDVLLVLLLIFMATAPIITQSVEVDLPDATDSKTVSSDDNPPVILEVSGVGQYTLVVDHNRMELLPPEQVAAEAKSRLAANPKTVFLIGGAKEVPYDEIIKALNILHQAGVASVGLMTQPI
>tr|A0A0T9QF13|A0A0T9QF13_9ENTR Colicin uptake protein TolR OS=Yersinia similis GN=tolR PE=3 SV=1
-----GRKRRELKSEINIVPLLDVLLVLLLIFMATAPIITQSVEVNLPDATDSKTVSSDDNPPVIVEVSGVGQYTVVVDHQRMELLPSEQVVAEAQARLKTNPKTVFLIGGAKEVPYDEIIKALNMLHQAGVTSVGLMTQPI
>tr|A0A0H5MCF3|A0A0H5MCF3_YERIN Colicin uptake protein TolR OS=Yersinia intermedia GN=tolR PE=3 SV=1
-----GRKRRELKSEINIVPLLDVLLVLLLIFMATAPIITQSVEVDLPDATDSKTVSSDDNPPVIVEVSGVGQYSLVIDHQRMEQLPSEQVVAEAQARLKANPKTVFLIGGAKEVPYDEIIKALNMLHQAGVTSVGLMTQPI
>tr|D4E9I3|D4E9I3_SEROD Uncharacterized protein OS=Serratia odorifera DSM 4582 GN=tolR PE=3 SV=1
-----GRKRRELKSEINIVPLLDVLLVLLLIFMATAPIITQSVEVDLPDATDSKTVSSDDNPPVILEVSGVGQYTMVVDHDRMELLPPEQVAAEAKSRLEANPKTVFLIGGAKEVPYDEIIKALNILHQAGVASVGLMTQPI
>tr|A0A177GJ67|A0A177GJ67_9ENTR Protein TolR OS=Serratia sp. YD25 GN=ATE40_06165 PE=3 SV=1
-----GRSRRELKSEINIVPLLDVLLVLLLIFMATAPIITQSVEVDLPDATDSKTVSSDDNPPVILEVSGVGQYTLVVDHNRMELLPPEQVAAEAKSRLAANPKTVFLIGGAKEVPYDEIIKALNILHQAGVASVGLMTQPI
>tr|A0A0E1P1P9|A0A0E1P1P9_YERPA Protein TolR OS=Yersinia pestis bv. Antiqua (strain Antiqua) GN=tolR PE=3 SV=1
-----GRKRRELKSEINIVPLLDVLLVLLLIFMATAPIITQSVEVNLPDATDSKTVSSDDNPPVIVEVSGVGQYTVVVDHQRMELLPSEQVVAEAQARLKTNPKTVFLIGGAKEVPYDEIIKALNMLHQAGVTSVGLMTQPI
>tr|A0A0M2YM84|A0A0M2YM84_PANAN Colicin uptake protein TolR OS=Pantoea ananas GN=XB02_03625 PE=3 SV=1
----G---RRELKSEINIVPLLDVLLVLLLIFMATAPIITQSVEVDLPDATDSKTVSSDDNPPVIVEVSGVGQYSMVVDHDRLPQLPPEQVISEAQRRLEANPKTVFLIGGAKEVPYDEIIKALNLLHQAGVKSVGLMTQPI
>tr|A0A163XHN9|A0A163XHN9_KLEOX Tol biopolymer transport system TolR protein OS=Klebsiella oxytoca GN=tolR PE=3 SV=1
-----GRSRRELKSEINIVPLLDVLLVLLLIFMATAPIITQSVEVDLPDATDSKTVSSDDNPPVILEVSGVGQYTLVVDHNRMELLPPEQVAAEAKSRLAANPKTVFLIGGAKEVPYDEIIKALNILHQAGVASVGLMTQPI
>tr|A0A084YWE6|A0A084YWE6_9ENTR Colicin uptake protein TolR OS=Serratia grimesii GN=CR62_19365 PE=3 SV=1
-----GRNRRELKSEINIVPLLDVLLVLLLIFMATAPIITQSVEVDLPDATDSKAVSSSDNPPVILEVSGVGQYTLVVDHDRMELLPPEQVAAEAKSRLAANPKTVFLIGGAKEVPYDEIIKALNILHQAGVTSVGLMTQPI
>tr|A0A0N1RXK1|A0A0N1RXK1_PANAN Colicin uptake protein TolR OS=Pantoea ananatis PA13 GN=PAGR_g2974 PE=3 SV=1
----G---RRELKSEINIVPLLDVLLVLLLIFMATAPIITQSVEVDLPDATDSKTVSSDDNPPVIVEVSGVGQYSMVVDHDRLSQLPPEQVISEAQRRLEANPKTVFLIGGAKEVPYDEIIKALNLLHQAGVKSVGLMTQPI
>tr|A0A0H2YKW3|A0A0H2YKW3_YERPN TolR colicin import membrane protein OS=Yersinia pestis bv. Antiqua (strain Nepal516) GN=YPN_2876 PE=3 SV=1
-----GRKRRELKSEINIVPLLDVLLVLLLIFMATAPIITQSVEVNLPDATDSKTVSSDDNPPVIVEVSGVGQYTVVVDHQRMELLPSEQVVAEAQARLKTNPKTVFLIGGAKEVPYDEIIKALNMLHQAGVTSVGLMTQPI
>tr|F4N7T2|F4N7T2_YEREN Protein tolR OS=Yersinia enterocolitica W22703 GN=tolR PE=3 SV=1
-----GRKRRELKSEINIVPLLDVLLVLLLIFMATAPIITQSVEVDLPDATDSKTVSSDDNPPVIVEVSGVGQYSLVIDHQRMEQLPSEQVVAEAQARLKSNPKTVFLIGGAKEVPYDEIIKALNMLHQAGVTSVGLMTQPI
>tr|A0A0X2NUT4|A0A0X2NUT4_9ENTR Biopolymer transport protein ExbD OS=Serratia GN=exbD_2 PE=3 SV=1
-----GRNRRELKSEINIVPLLDVLLVLLLIFMATAPIITQSVEVDLPDATDSKAVSSSDNPPVILEVSGVGQYTLVVDHDRMELLPPEQVAAEAKSRLAANPKTVFLIGGAKEVPYDEIIKALNILHQAGVTSVGLMTQPI
>tr|A0A0T9URL7|A0A0T9URL7_YERFR Colicin uptake protein TolR OS=Yersinia frederiksenii GN=tolR PE=3 SV=1
-----GRKRRELKSEINIVPLLDVLLVLLLIFMATAPIITQSVEVDLPDATDSKTVSSDDNPPVIVEVSGVGQYSLVIDHQRMEQLPSEQVVAEAQARLKANPKTVFLIGGAKEVPYDEIIKALNMLHQAGVTSVGLMTQPI
>tr|A0A0M2WCS4|A0A0M2WCS4_9ENTR Protein tolR OS=Serratia ureilytica GN=tolR PE=3 SV=1
-----GRSRRELKSEINIVPLLDVLLVLLLIFMATAPIITQSVEVDLPDATDSKTVSSDDNPPVILEVSGVGQYTLVVDHNRMELLPPEQVAAEAKSRLAANPKTVFLIGGAKEVPYDEIIKALNILHQAGVASVGLMTQPI
>tr|A0A0Q4MG49|A0A0Q4MG49_9ENTR Protein TolR OS=Serratia sp. Leaf50 GN=ASE93_09955 PE=3 SV=1
-----GRHRRELKSEINIVPLLDVLLVLLLIFMATAPIITQSVEVDLPDATDSKTVSTDDNPPVIVEVSGVGQYTIVIDHQRMEQLPEQQVIAEATKRIQANPKTVFLIGGAKEVPYDEIIKALNLLHQAGVKSVGLMTQPI
>tr|A0A0M6W998|A0A0M6W998_9ENTR Protein TolR OS=Candidatus Providencia siddallii GN=tolR PE=3 SV=1
----NRVKRFNLKSEINVVPLLDVLLVLLLTFIVTSPLITQSLDVDLPKAEKTKKIGAVDTSQVILEVVDIDHYNIFVNGKRIESIHKNDILSTTKEQIEKNPKVFFLVGGDKNVPYNEIIKVLNILHSSGIKSVGLLTQPV
>tr|A0A066TGV5|A0A066TGV5_9GAMM Tol biopolymer transport system, TolR protein OS=Gilliamella apicola GN=GAPWKB30_0162 PE=3 SV=1
----SRRSRYSTKSEINIVPLLDVLLVLVLIFMATAPIISQSVEVDLPEASESKTISPSETKPIIIEVSGVGVYALIIEHDRQANLPQEKIVAEVKQQMLLNEKAVFLVGGAKDVPYEEIIKALNLLQSAGVKSVGLMTQPI
>tr|A0A198FHM6|A0A198FHM6_9ENTR TolR family component of Tol biopolymer transport system OS=Cosenzaea myxofaciens ATCC 19692 GN=M983_2633 PE=4 SV=1
----GRSSRRGVKSEINIVPLLDVLLVLLLIFMATAPIISQSVEVDLPDATDTQTVSTADNPPVIVEVAGVGQYNIKFDQDTLELLPPEQIMDFARKQLEQNPKQVFLIGGSKEVPYDEIIKALNILRQSGVKSVGLMTNPI
>tr|A0A1A7NU77|A0A1A7NU77_9PAST Colicin uptake protein TolR OS=Gallibacterium genomosp. 3 GN=QV01_04855 PE=4 SV=1
----RRRQSRSIKSEINIVPFLDVLLVLLLIFMATAPIISQSVQVDLPDSTDSQTVSNEDKTPVILEVNGTSEYTLSIDGVRNENLTEEMVVQMAKEAFEKDNTTLFLVGGAKDAPYEEIIKGLNLLHTAGIKSVGLMTDPL
>tr|A0A1A7P2P0|A0A1A7P2P0_9PAST Colicin uptake protein TolR OS=Gallibacterium salpingitidis GN=QS62_01880 PE=4 SV=1
----NRRQSRSIKSEINIVPFLDVLLVLLLIFMATAPIISQSVQVDLPDSTDSQTVSNEDKTPVILEVDGTNEYTLSIDGVRNEKLTEEMVVQMAKEAFEKDNTTLFLVGGAKDAPYEEIIKGLNLLHTAGIKSVGLMTDPL
>tr|A0A1A7Q3Y4|A0A1A7Q3Y4_9PAST Colicin uptake protein TolR OS=Gallibacterium genomosp. 3 GN=QV07_05590 PE=4 SV=1
----RRRQSRSIKSEINIVPFLDVLLVLLLIFMATAPIISQSVQVDLPDSTDSQTVSNEDKTPVILEVNGTSEYTLSIDGVRNENLTEEMVVQMAKEAFEKDNTTLFLVGGAKDVPYEEIIKGLNLLHTAGIKSVGLMTDPL
>tr|U1I9F7|U1I9F7_9PAST Colicin transporter OS=Gallibacterium anatis 12656/12 GN=N561_03890 PE=3 SV=1
----SRRQGRSIKSEINIVPFLDVLLVLLLIFMATAPIISQSVQVDLPDSTDSQTVSNEDKTPVILEVDGTNQYTLSIDGVRNENLTEEMVVQMSKEAFEKDNTTLFLVGGAKDAPYEEIIKGLNLLHTAGIKSVGLMTDPL
>tr|A0A0A2XRS2|A0A0A2XRS2_9PAST Colicin uptake protein TolR OS=Gallibacterium anatis GN=IO46_05740 PE=3 SV=1
----SRRQGRSIKSEINIVPFLDVLLVLLLIFMATAPIISQSVQVDLPDSTDSQTVSNEDKTPVILEVDGTNQYTLSIDGVRNENLTEEMVVQMSKEAFEKDNTTLFLVGGAKDAPYEEIIKGLNLLHTAGIKSVGLMTDPL
>tr|A0A0A2YNK4|A0A0A2YNK4_9PAST Colicin uptake protein TolR OS=Gallibacterium anatis GN=JP29_03450 PE=3 SV=1
----SRRQGRSIKSEINIVPFLDVLLVLLLIFMATAPIISQSVQVDLPDSTDSQTVSNEDKTPVILEVDGTNQYTLSIDGVRNENLTEEMVVQMSKEAFEKDNSTLFLVGGAKDAPYEEIIKGLNLLHTAGIKSVGLMTDPL
>tr|A0A0A2YFF4|A0A0A2YFF4_9PAST Colicin uptake protein TolR OS=Gallibacterium anatis IPDH697-78 GN=JP30_03360 PE=3 SV=1
----SRRQGRSIKSEINIVPFLDVLLVLLLIFMATAPIISQSVQVDLPDSTDSQTVSNEDKTPVILEVDGTNQYTLSIDGVRNENLTEEMVVQMSKEAFEKDNTTLFLVGGAKDAPYEEIIKGLNLLHTAGIKSVGLMTDPL
>tr|A0A0A2YGY5|A0A0A2YGY5_9PAST Colicin uptake protein TolR OS=Gallibacterium genomosp. 1 GN=JP36_09115 PE=3 SV=1
----SRRQGRSIKSEINIVPFLDVLLVLLLIFMATAPIISQSVQVDLPDSTDSQTVSNEDKTPVILEVDGTNQYTLSIDGVRNENLTEEMVVQMSKEAFEKDNTTLFLVGGAKDAPYEEIIKGLNLLHTAGIKSVGLMTDPL
>tr|A0A0A2ZPE4|A0A0A2ZPE4_9PAST Colicin uptake protein TolR OS=Gallibacterium anatis DSM 16844 = F 149 GN=IE01_06260 PE=3 SV=1
----SRRQGRSIKSEINIVPFLDVLLVLLLIFMATAPIISQSVQVDLPDSTDSQTVSNEDKTPVILEVDGTNQYTLSIDGVRNENLTEEMVVQMSKEAFEKDNTTLFLVGGAKDAPYEEIIKGLNLLHTAGIKSVGLMTDPL
>tr|A0A0A3A890|A0A0A3A890_9PAST Colicin uptake protein TolR OS=Gallibacterium anatis 4895 GN=IO48_02005 PE=3 SV=1
----SRRQGRSIKSEINIVPFLDVLLVLLLIFMATAPIISQSVQVDLPDSTDSQTVSNEDKTPVILEVDGTNQYTLSIDGVRNENLTEEMVVQMSKEAFEKDNTTLFLVGGAKDAPYEEIIKGLNLLHTAGIKSVGLMTDPL
>tr|F4HEH3|F4HEH3_GALAU Colicin uptake protein TolR OS=Gallibacterium anatis (strain UMN179) GN=UMN179_02046 PE=3 SV=1
----SRRQGRSIKSEINIVPFLDVLLVLLLIFMATAPIISQSVQVDLPDSTDSQTVSNEDKTPVILEVDGTNQYTLSIDGVRNENLTEEMVVQMSKEAFEKDNTTLFLVGGAKDAPYEEIIKGLNLLHTAGIKSVGLMTDPL
>tr|A0A0A2XHQ9|A0A0A2XHQ9_9PAST Colicin uptake protein TolR OS=Gallibacterium genomosp. 2 GN=P375_09595 PE=3 SV=1
----SRRQGRSIKSEINIVPFLDVLLVLLLIFMATAPIISQSVQVDLPDSTDSQTVSNEDKTPVILEVDGTNQYTLSIDGVRNENLTEEMVVQMSKEAFEKDNTTLFLVGGAKDAPYEEIIKGLNLLHTAGIKSVGLMTDPL
>tr|V9QM05|V9QM05_9PAST TolR OS=Gallibacterium anatis biovar haemolytica GN=tolR PE=3 SV=1
----SRRQGRSIKSEINIVPFLDVLLVLLLIFMATAPIISQSVQVDLPDSTDSQTVSNEDKTPVILEVDGTNQYTLSIDGVRNENLTEEMVVQMSKEAFEKDNTTLFLVGGAKDAPYEEIIKGLNLLHTAGIKSVGLMTDPL
>tr|J8TB97|J8TB97_9ENTR Colicin uptake protein TolR OS=Pectobacterium wasabiae CFBP 3304 GN=Y17_3386 PE=3 SV=1
-----RRGRRELKSEINIVPLLDVLLVLLLIFMATAPIITQSVEVDLPDATDSKTVSSNDNPPVIVEVSGIGQYSLVVEQNRMEQLPAEQVVAEAQSRLATNPKTVFLIGGAKDVPYDEIIKALNLLHQAGVKSVGLMTQPI
>tr|V3T7M6|V3T7M6_SERS3 Uncharacterized protein OS=Serratia sp. (strain ATCC 39006) GN=Ser39006_01881 PE=3 SV=1
-----RRGRRALKSEINIVPLLDVLLVLLLIFMATAPIITQSVEVDLPDATESKTVSSNDTPPVIVEVSGVGQYSLVIDHNRMEQLPPEQVVAEAQSRLSANPKTIFLIGGAKDVPYNEIIKALNLLHQAGVKSVGLMTQPI
>tr|D2BVC8|D2BVC8_DICD5 Protein TolR OS=Dickeya dadantii (strain Ech586) GN=Dd586_1198 PE=3 SV=1
-----RSGRRSLKSEINIVPLLDVLLVLLLIFMATAPIITQSVEVDLPDATESKTVSSNDNPPVIVEVSGVGQYSLVVDHNRMNQLPAEQVVAEAQSRLTANPKTVFLIGGAKDVPYDEIIKALNLLHQAGVKSVGLMTQPI
>tr|A0A0A8FBC2|A0A0A8FBC2_9ENTR Colicin transporter OS=Dickeya zeae EC1 GN=W909_06080 PE=3 SV=1
-----RSGRRSLKSEINIVPLLDVLLVLLLIFMATAPIITQSVEVDLPDATESKTVSSNDNPPVIVEVSGVGQYSLVVDHNRMNQLPAEQVVAEAQSRLTANPKTVFLIGGAKDVPYDEIIKALNLLHQAGVKSVGLMTQPI
>tr|U6ZL59|U6ZL59_9ENTR TolR colicin import membrane protein OS=Dickeya solani D s0432-1 GN=A544_1257 PE=3 SV=1
-----RSGRRSLKSEINIVPLLDVLLVLLLIFMATAPIITQSVEVDLPDATESKTVSSNDNPPVIVEVSGVGQYSLVVDHNRMNQLPAEQVVAEAQSRLTANPKTVFLIGGAKDVPYDEIIKALNLLHQAGVKSVGLMTQPI
>tr|Q6D7F4|Q6D7F4_PECAS TolR protein OS=Pectobacterium atrosepticum (strain SCRI 1043 / ATCC BAA-672) GN=tolR PE=3 SV=1
-----RRGRRELKSEINIVPLLDVLLVLLLIFMATAPIITQSVEVDLPDATDSKTVSSNDNPPVIVEVSGVGQYSLVVEQNRMEQLPAEQVVAEAQSRLATNPKTVFLIGGAKDVPYDEIIKALNLLHQAGVKSVGLMTQPI
>tr|A0A094RNR3|A0A094RNR3_PECCA Colicin uptake protein TolR OS=Pectobacterium carotovorum subsp. odoriferum GN=KU75_12500 PE=3 SV=1
-----RRGRRELKSEINIVPLLDVLLVLLLIFMATAPIITQSVEVDLPDATDSKTVSSNDNPPVIVEVSGIGQYSLVVEQNRMEQLPAEQVVAEAQSRLSTNPKTVFLIGGAKDVPYDEIIKALNLLHQAGVKSVGLMTQPI
>tr|A0A0B3X097|A0A0B3X097_PECCC Colicin uptake protein TolR OS=Pectobacterium carotovorum subsp. carotovorum GN=RD02_15340 PE=3 SV=1
-----RRGRRELKSEINIVPLLDVLLVLLLIFMATAPIITQSVEVDLPDATDSKTVSSNDNPPVIVEVSGIGQYSLVVEQNRMEQLPAEQVVAEAQSRLATNPKTVFLIGGAKDVPYDEIIKALNLLHQAGVKSVGLMTQPI
>tr|A0A093SZR5|A0A093SZR5_9ENTR Colicin uptake protein TolR OS=Pectobacterium betavasculorum GN=KP22_01245 PE=3 SV=1
-----RRGRRELKSEINIVPLLDVLLVLLLIFMATAPIITQSVEVDLPDATDSKTVSSNDNPPVIVEVSGIGQYSLVVEQNRMEQLPAEQVVAEAQSRLATNPKTVFLIGGAKDVPYDEIIKALNLLHQAGVKSVGLMTQPI
>tr|A0A0B3XGN2|A0A0B3XGN2_PECCC Colicin uptake protein TolR OS=Pectobacterium carotovorum subsp. carotovorum GN=RD01_13640 PE=3 SV=1
-----RRGRRELKSEINIVPLLDVLLVLLLIFMATAPIITQSVEVDLPDATDSKTVSSNDNPPVIVEVSGIGQYSLVVEQNRMEQLPAEQVVAEAQSRLLANPKTVFLIGGAKDVPYDEIIKALNLLHQAGVKSVGLMTQPI
>tr|J7KMX6|J7KMX6_PECCC Protein TolR OS=Pectobacterium carotovorum subsp. carotovorum PCC21 GN=PCC21_012800 PE=3 SV=1
-----RRGRRELKSEINIVPLLDVLLVLLLIFMATAPIITQSVEVDLPDATDSKTVSSNDNPPVIVEVSGIGQYSLVVEQNRMEQLPAEQVVAEAQSRLATNPKTVFLIGGAKDVPYDEIIKALNLLHQAGVKSVGLMTQPI
>tr|A0A0H3I555|A0A0H3I555_PECSS Protein TolR OS=Pectobacterium sp. (strain SCC3193) GN=W5S_3079 PE=3 SV=1
-----RRGRRELKSEINIVPLLDVLLVLLLIFMATAPIITQSVEVDLPDATDSKTVSSNDNPPVIVEVSGIGQYSLVVEQNRMEQLPAEQVVAEAQSRLATNPKTVFLIGGAKDVPYDEIIKALNLLHQAGVKSVGLMTQPI
>tr|A0A086EBW6|A0A086EBW6_PECCA Colicin uptake protein TolR OS=Pectobacterium carotovorum subsp. brasiliense GN=IW01_07015 PE=3 SV=1
-----RRGRRELKSEINIVPLLDVLLVLLLIFMATAPIITQSVEVDLPDATDSKTVSSNDNPPVIVEVSGIGQYSLVVEQNRMEQLPAEQVVAEAQSRLATNPKTVFLIGGAKDVPYDEIIKALNLLHQAGVKSVGLMTQPI
>tr|C6CCE8|C6CCE8_DICDC Protein TolR OS=Dickeya dadantii (strain Ech703) GN=Dd703_1154 PE=3 SV=1
-----RSGRRGLKSEINIVPLLDVLLVLLLIFMATAPIITQSVEVDLPDATESKTVSSTDNPPVIVEVSGIGQYSLVVDHNRMNQLPAEQVVAEAQSRLSANPKTVFLIGGAKNVPYDEIIKALNLLHQAGVKSVGLMTQPI
>tr|A0A0J5XMH9|A0A0J5XMH9_PECCC Colicin uptake protein TolR OS=Pectobacterium carotovorum subsp. carotovorum UGC32 GN=G033_07010 PE=3 SV=1
-----RRGRRELKSEINIVPLLDVLLVLLLIFMATAPIITQSVEVDLPDATDSKTVSSNDNPPVIVEVSGVGQYSLVVEQNRMEQLPAEQVVAEAQSRLATNPKTVFLIGGAKDVPYDEIIKALNLLHQAGVKSVGLMTQPI
>tr|A0A093RJ50|A0A093RJ50_PECCC Colicin uptake protein TolR OS=Pectobacterium carotovorum subsp. carotovorum GN=KP17_06000 PE=3 SV=1
-----RRGRRELKSEINIVPLLDVLLVLLLIFMATAPIITQSVEVDLPDATDSKTVSSNDNPPVIVEVSGIGQYSLVVEQNRMEQLPAEQVVAEAQSRLSTNPKTVFLIGGAKDVPYDEIIKALNLLHQAGVKSVGLMTQPI
>tr|D0KIA2|D0KIA2_PECWW Protein TolR OS=Pectobacterium wasabiae (strain WPP163) GN=Pecwa_3089 PE=3 SV=1
-----RRGRRELKSEINIVPLLDVLLVLLLIFMATAPIITQSVEVDLPDATDSKTVSSNDNPPVIVEVSGIGQYSLVVEQNRMEQLPAEQVVAEAQSRLATNPKTVFLIGGAKDVPYDEIIKALNLLHQAGVKSVGLMTQPI
>tr|G7LNQ0|G7LNQ0_9ENTR Protein TolR OS=Brenneria sp. EniD312 GN=BrE312_3097 PE=3 SV=1
-----RRGRRELKSEINIVPLLDVLLVLLLIFMATAPIITQSVEVDLPEATDSKTVSGSDNPPVIVEVSGVGQYSLVIEQNRMEQLPAEQVVAEAQARLAANPKAVFLIGGAKDVPYDEIIKALNLLHQAGVKSVGLMTQPI
>tr|C6DCE5|C6DCE5_PECCP Protein TolR OS=Pectobacterium carotovorum subsp. carotovorum (strain PC1) GN=PC1_1247 PE=3 SV=1
-----RRGRRELKSEINIVPLLDVLLVLLLIFMATAPIITQSVEVDLPDATDSKTVSSNDNPPVIVEVSGIGQYSLVVEQNRMEQLPAEQVVAEAQSRLATNPKTVFLIGGAKDVPYDEIIKALNLLHQAGVKSVGLMTQPI
>tr|A0A0B2T6D4|A0A0B2T6D4_PECCA Colicin uptake protein TolR OS=Pectobacterium carotovorum GN=OI69_08030 PE=3 SV=1
-----RRGRRELKSEINIVPLLDVLLVLLLIFMATAPIITQSVEVDLPDATDSKTVSSNDNPPVIVEVSGIGQYSLVVEQNRMEQLPAEQVVAEAQSRLSTNPKTVFLIGGAKDVPYDEIIKALNLLHQAGVKSVGLMTQPI
>tr|A0A0B2WAX0|A0A0B2WAX0_PECCA Colicin uptake protein TolR OS=Pectobacterium carotovorum subsp. actinidiae GN=KKH3_11150 PE=3 SV=1
-----RRGRRELKSEINIVPLLDVLLVLLLIFMATAPIITQSVEVDLPDATDSKTVSSNDNPPVIVEVSGIGQYSLVVEQNRMEQLPAEQVVAEAQSRLSTNPKTVFLIGGAKDVPYDEIIKALNLLHQAGVKSVGLMTQPI
>tr|A0A0G4JP57|A0A0G4JP57_9ENTR Tol biopolymer transport system, TolR protein OS=Brenneria goodwinii GN=BN1221_00088c PE=3 SV=1
-----RRGRRELKSEINIVPLLDVLLVLLLIFMATAPIITQSVEVDLPEATDSQTVSSNDNPPVIVEVSGVGQYSLVIEQQRMDQLPAEQVVAEAQARLAANPKAVFLIGGAKDVPYDEIIKALNLLHQAGVKSVGLMTQPI
>tr|A0A0M2F3B9|A0A0M2F3B9_PECCA Colicin uptake protein TolR OS=Pectobacterium carotovorum subsp. brasiliense GN=KU74_03315 PE=3 SV=1
-----RRGRRELKSEINIVPLLDVLLVLLLIFMATAPIITQSVEVDLPDATDSKTVSSNDNPPVIVEVSGIGQYSLVVEQNRMEQLPAEQVVAEAQSRLSTNPKTVFLIGGAKDVPYDEIIKALNLLHQAGVKSVGLMTQPI
>tr|A6VQ97|A6VQ97_ACTSZ Biopolymer transport protein ExbD/TolR OS=Actinobacillus succinogenes (strain ATCC 55618 / 130Z) GN=Asuc_1793 PE=3 SV=1
----RRNKDRNIKSEINIVPFLDVLLVLVLIFMATAPIISQSVQVDLPDAVQSQEVSNEDKTPVIIEVAGIGQYAVSIAGERSEGLSEEMVTSMTKAEFEKDPNTLFLIGGASDVPYEEIIKALNLLHLAGIKSVGLMTDPI
>tr|A0A0E4C2J8|A0A0E4C2J8_9ENTR Protein tolR OS=Candidatus Hamiltonella defensa (Bemisia tabaci) GN=tolR PE=3 SV=1
----RGRHRRELKPEINMVPLLDVLLVLLLIFMATAPIITQSVEVNLPETSHSKMVD-GNHSPVIIEVSGTGQYAMIINHKRMEALSEQQLISEAKMQLKNNSKAIFLIGGAKEVAYDEIIKVLNMLHQTGVTSVGLMTQTI
>tr|C4K8V0|C4K8V0_HAMD5 Tol protein R OS=Hamiltonella defensa subsp. Acyrthosiphon pisum (strain 5AT) GN=tolR PE=3 SV=1
----RGRHRRELKPEINMVPLLDVLLVLLLIFMATAPIITQSVEVNLPETSHSKMVD-GNHSPVIIEVSGTGQYAMIIDHKRMEALSEQQLISEAKMQLKNNSKAIFLIGGAKEVAYDEIMKVLNMLHQTGVTSVGLMTQTI
>tr|Q0I1N3|Q0I1N3_HAES1 Cell division and transport-associated protein TolR OS=Haemophilus somnus (strain 129Pt) GN=tolR PE=3 SV=1
----YRRKRRDIKSEINIIPFLDVLLVLLLIFMATAPIISQSVQVELPEAVESQNVSKEDKTPVILEVSGIGQYALSIGGERTEGITEELVTQLSKQEFDKDNNTLFLVGGAKDVPYEEVIKALNLLHVAGIKSVGLMTNPL
>tr|B0UVJ4|B0UVJ4_HISS2 Biopolymer transport protein ExbD/TolR OS=Histophilus somni (strain 2336) GN=HSM_0133 PE=3 SV=1
----YRRKRRDIKSEINIIPFLDVLLVLLLIFMATAPIISQSVQVELPEAVESQNVSKEDKTPVILEVSGIGQYALSIGGERTEGITEELVTQLSKQEFDKDNNTLFLVGGAKDVPYEEVIKALNLLHVAGIKSVGLMTNPL
>tr|H6Q5Y7|H6Q5Y7_WIGGL TolAQR complex membrane spanning protein OS=Wigglesworthia glossinidia endosymbiont of Glossina morsitans morsitans (Yale colon
----RRKLYKNVKFDINIIPLVDVLLVLMLIFMIFSQDFLQKITVNLPKENFY--DTQNEQIEIIIEILNKKKYNLLTQKNKEYNLNLQQLSIAIKNKFLNNPRIKIFIGGEKSIPYEEIIKIISVLNKIGVQSIGLIAQSD
>tr|A0A142G252|A0A142G252_AGGAC Protein TolR OS=Aggregatibacter actinomycetemcomitans GN=ACT75_09505 PE=3 SV=1
----YSRQRRDIKSEINIVPFLDVLLVLVLIFMATAPIISQSVEVELPDAVQSQNVSTEDKTPVILEVSGIGQYAISIGGTRTENLTEEMVTQLSKQEFDKDNNTMFLVGGAKEVPYEEVIKALNLLHLAGIKSVGLMTNPI
>tr|H0KH77|H0KH77_AGGAC Colicin uptake protein TolR OS=Aggregatibacter actinomycetemcomitans RhAA1 GN=RHAA1_09196 PE=3 SV=1
----YRRQRRDIKSEINIVPFLDVLLVLVLIFMATAPIISQSVEVELPDAVQSQNISTEDKVPVILEVSGIGQYAISIGSSRTENLTEEMVTQLSKQEFDKDNNTMFLVGGAKEVPYEEIIKALNLLHLAGIKSVGLMTNPI
>tr|A0A0N2PA27|A0A0N2PA27_AGGAP TolR OS=Aggregatibacter aphrophilus F0387 GN=HMPREF9335_00759 PE=3 SV=1
----YRRQRRDIKSEINIVPFLDVLLVLVLIFMATAPIISQSVEVELPDAVQSQNVSTEDKTPVILEVSGVGQYAISIGGNRTENLTEDMVTQLSKQEFDKDNNTMFLVGGAKEVPYEEVIKALNLLHLAGIKSVGLMTNPI
>tr|E6KYY4|E6KYY4_9PAST TolR colicin import membrane protein OS=Aggregatibacter segnis ATCC 33393 GN=tolR PE=3 SV=1
----YRRQRRDIKSEINIVPFLDVLLVLVLIFMATAPIISQSVEVELPDAVQSQNVSAEDRTPVILEVSGVGQYAISIGGNRTENLTEDMVTQLSKQEFDKDNNTMFLVGGAKDVPYEEVIKALNLLHLAGIKSVGLMTNPI
>tr|G4A910|G4A910_AGGAC Biopolymer transport protein OS=Aggregatibacter actinomycetemcomitans serotype e str. SC1083 GN=SC1083_1316 PE=3 SV=1
----YRRQRHDIKSEINIVPFLDVLLVLVLIFMATAPIISQSVEVELPDAVQSQNISTEDKVPVILEVSGIGQYAISIGSSRTENLTEDMVTQLSKQEFDKDNNTMFLVGGAKEVPYEEIIKALNLLHLAGIKSVGLMTNPI
>tr|X2JVK1|X2JVK1_AGGAC Not yet annotated OS=Aggregatibacter actinomycetemcomitans HK1651 GN=CF65_02834 PE=3 SV=1
----YRRQRRDIKSEINIVPFLDVLLVLVLIFMATAPIISQSVEVELPDAVQSQNVSTEDKTPVILEVSGIGQYAISIGGTRTENLTEEMVTQLSKQEFDKDNNTMFLVGGAKEVPYEEVIKALNLLHLAGIKSVGLMTNPI
>tr|U1S7C7|U1S7C7_9PAST Uncharacterized protein OS=Aggregatibacter sp. oral taxon 458 str. W10330 GN=HMPREF9065_01012 PE=3 SV=1
----YRRQRRDIKSEINIVPFLDVLLVLVLIFMATAPIISQSVEVELPDAVQSQNVSTEDKTPVILEVSGVGQYAISIGGNRTENLTEDMVTQLSKQEFDKDNNTMFLVGGAKDVPYEEVIKALNLLHLAGIKSVGLMTNPI
>tr|A0A0K1N609|A0A0K1N609_AGGAP Colicin uptake protein TolR OS=Aggregatibacter aphrophilus GN=ADJ80_10610 PE=3 SV=1
----YRRQRRDMKSEINIVPFLDVLLVLVLIFMATAPIISQSVEVELPDAVQSQNVSTEDKTPVILEVSGVGQYAISIGGNRTENLTEDMVTQLSKQEFDKDNNTMFLVGGAKEVPYEEVIKALNLLHLAGIKSVGLMTNPI
>tr|C9R5W1|C9R5W1_AGGAD Colicin uptake protein TolR OS=Aggregatibacter actinomycetemcomitans serotype C (strain D11S-1) GN=D11S_1839 PE=3 SV=1
----YRRQRRDIKSEINIVPFLDVLLVLVLIFMATAPIISQSVEVELPDAVQSQNVSTEDKTPVILEVSGIGQYAISIGGTRTENLTEEMVTQLSKQEFDKDNNTMFLVGGAKEVPYEEVIKALNLLHLAGIKSVGLMTNPI
>tr|I3DRB9|I3DRB9_HAEHA Transport energizing protein, ExbD/TolR family OS=Haemophilus haemolyticus HK386 GN=HMPREF1053_1622 PE=3 SV=1
----ARRQRKDIKSEINIVPFLDVLLVLVLIFMATAPIISQSVQVELPDSVQSQNVSNEDKVPVILEVSGIGQYAISIGGERQEGLTEEMVTQLSRQEFDKDNNTLFLVGGAKEVPYEEVIKALNLLHLAGIKSVGLMTNPI
>tr|F9GZG2|F9GZG2_HAEHA Protein tolR OS=Haemophilus haemolyticus M21621 GN=tolR PE=3 SV=1
----ARRQRKDIKSEINIVPFLDVLLVLVLIFMATAPIISQSVQVELPDSVQSQNVSNEDKVPVILEVSGIGQYAISIGGERQEGLTEEMVTQLSRQEFDKDNNTLFLVGGAKEVPYEEVIKALNLLHLAGIKSVGLMTNPI
>tr|H1LPF9|H1LPF9_9PAST Transport energizing protein, ExbD/TolR family OS=Haemophilus sp. oral taxon 851 str. F0397 GN=HMPREF9096_01172 PE=3 SV=1
----ARRQRKDIKSEINIVPFLDVLLVLVLIFMATAPIISQSVQVELPDSVQSQNVSNEDKVPVILEVSGIGQYAISIGGERQEGLTEEMVTQLSRQEFDKDNNTLFLVGGAKEVPYEEVIKALNLLHLAGIKSVGLMTNPI
>tr|A0A0M3G7B0|A0A0M3G7B0_HAEHA Colicin uptake protein TolR OS=Haemophilus haemolyticus GN=AAX16_07035 PE=3 SV=1
----ARRQRKDIKSEINIVPFLDVLLVLVLIFMATAPIISQSVQVELPDSVQSQNVSNEDKVPVILEVSGIGQYAISIGGERQEGLTEEMVTQLSRQEFDKDNNTLFLVGGAKEVPYEEVIKALNLLHLAGIKSVGLMTNPI
>tr|F9GTQ2|F9GTQ2_HAEHA Protein tolR OS=Haemophilus haemolyticus M21127 GN=tolR PE=3 SV=1
----ARRQRKDIKSEINIVPFLDVLLVLVLIFMATAPIISQSVQVELPDSVQSQNVSNEDKVPVILEVSGIGQYAISIGGERQEGLTEEMVTQLSRQEFDKDNNTLFLVGGAKEVPYEEVIKALNLLHLAGIKSVGLMTNPI
>tr|A0A0A3ANT6|A0A0A3ANT6_9PAST Colicin uptake protein TolR OS=Chelonobacter oris GN=OA57_01860 PE=3 SV=1
----YRRKRRDMKSEINIVPFLDVLLVLLLIFMATAPIISQSVQVELPDSVDSQSVSNEDKTPVILEVSSIGLYTLVIGGERHEELTTDMVTEMAKQEFDKDNNTLFLVGGAKEAPYEEVIKALNLLHLAGIKSVGLMTNPL
>tr|A0A080KL12|A0A080KL12_9GAMM Biopolymer transport protein OS=Gilliamella apicola SCGC AB-598-I20 GN=GASC598I20_010930 PE=3 SV=1
----SRRSRYTTKSEINIVPLLDVLLVLVLIFMATAPIISQSVEVDLPEATESKTVSPADNKPIIIEVSGVGVYAIIIDQNRQSDIPQEQIVSEVKQQLSLNDKAVFLVGGAKQVPYEEIIKALNLLQSAGVKSVGLMTQPI
>tr|A0A080K842|A0A080K842_9GAMM Biopolymer transport protein OS=Gilliamella apicola SCGC AB-598-B02 GN=GASC598B02_003230 PE=3 SV=1
----SRRSRYSTKSEINIVPLLDVLLVLVLIFMATAPIISQSVEVDLPEASESKTVSPADNKPIIIEVSGIGVYALIIDQDRQSDLPQEQIIAEVKHQLSINEKAVFLIGGAKNVPYEEIIKALNLLQSAGVKSVGLMTQPI
>tr|A0A080KB07|A0A080KB07_9GAMM Biopolymer transport protein OS=Gilliamella apicola SCGC AB-598-P17 GN=GASC598P17_009790 PE=3 SV=1
----SRRSRYSTKSEINIVPLLDVLLVLVLIFMATAPIISQSVEVDLPEATESKTVSPSDNKPIIIEVSGIGEYAIIIDQNRQSNIPQEQIVAEVKQQMSLNDKAVFLVGGAKQVPYEEIIKALNLLQSAGVKSVGLMTQPI
>tr|X2H6B1|X2H6B1_9GAMM Tol biopolymer transport system, TolR protein OS=Gilliamella apicola GN=GAPWK_2085 PE=3 SV=1
----SRRSRYSTKSEINIVPLLDVLLVLVLIFMATAPIISQSVEVDLPEASESKTVSPADNKPIIIEVSGIGVYALIIDQTRQSDLPQEQIIAEVKHQISINEKAVFLVGGAKSVPYEEIIKALNLLQSAGVKSVGLMTQPI
>tr|A0A0A7S1I7|A0A0A7S1I7_9GAMM Cell division and transport-associated protein TolR OS=Frischella perrara GN=FPB0191_01501 PE=3 SV=1
----SRRSRYSPKSEINIVPLLDVLLVLVLIFMATAPIISQSVEVDLPEASESKTVTTSENKPIIIEVSGVGVYTLIINQDRSSNLTREQIIAEVKQQLSVNEKAIFLIGGGKNVPYEEIIKALNMLQSAGVKSVGLMTQPV
>tr|A0A080LLR2|A0A080LLR2_9GAMM Tol biopolymer transport system, TolR protein OS=Gilliamella apicola GN=GAPWKB11_0455 PE=3 SV=1
----SRRSRYLTKSEINIVPLLDVLLVLVLIFMATAPIISQSVEVDLPQTSESKTVSPSDNKIIIIEVSDIGVYTLVINQERQINLSQEQIIAEVKQQLALNEKAIFLVGGAKNVPYEEIINALNLLQSAGVKSVGLMTQPI
>tr|A0A1B9MX48|A0A1B9MX48_9GAMM Protein TolR OS=Gilliamella apicola GN=A9G48_02510 PE=3 SV=1
----SRRSRYLTKSEINIVPLLDVLLVLVLIFMATAPIISQSVEVDLPQTSESKTVSPSDNKIIIIEVSDIGVYTLVINQERQINLSQEQIIAEVKQQLALNEKAIFLVGGAKNVPYEEIINALNLLQSAGVKSVGLMTQPI
>tr|A0A1B9M1T1|A0A1B9M1T1_9GAMM Protein TolR OS=Gilliamella apicola GN=A9G25_03655 PE=3 SV=1
----SRRSCYSTKSEINIVPLLDVLLVLVLIFMATAPIISQSVEVDLPEASESKTISPSETKPIIIEVSGVGVYALIIEQDRQANLPQEKIVAEVKQHLLLNEKAVFLVGGAKDVPYEEIIKALNLLQSAGVKSVGLMTQPI
>tr|A0A1B9LJK8|A0A1B9LJK8_9GAMM Protein TolR OS=Gilliamella apicola GN=A9G11_11650 PE=3 SV=1
----SRRSRYSTKSEINIVPLLDVLLVLVLIFMATAPIISQSVEVDLPEASESKTVSSSDNKPIIVEVSGIGVYTLIINNERQSNLPAEQIVAEVKQQMSLNDKAVFLIGGAKDVPYEEIIKALNLLQSAGVKSVGLMTQPI
>tr|A0A1B9JQJ7|A0A1B9JQJ7_9GAMM Protein TolR OS=Gilliamella apicola GN=A9G10_07985 PE=3 SV=1
----RRSSRFSTKSEINIVPLLDVLLVLVLIFMATAPIISQSVEVDLPESTESKTVSASENKTIILEVADIGVYTLRIDGVPQESLQQEQIIAEVKQLLALNEKAVFLVGGAKNVPYEEIIKALNLLQSAGVKSVGLMTQPM
>tr|A0A1C4DJ24|A0A1C4DJ24_9GAMM Biopolymer transport protein TolR OS=Gilliamella sp. R-53144 GN=GA0061080_10774 PE=3 SV=1
----RRSSRFSIKSEINIVPLLDVLLVLVLIFMATAPIISQSVEVDLPQASESKTVSPSETKPIIIEVSGVGVYALIIDQERQANLPQEKIIAEVKQQISLNEKAVFLVGGAKDVPYEEIIKALNLLQSAGVKSVGLMTQPI
>tr|A0A1B9KNY8|A0A1B9KNY8_9GAMM Protein TolR OS=Gilliamella apicola GN=A9G09_08505 PE=3 SV=1
----SRRSRYSTKSEINIVPLLDVLLVLVLIFMATAPIISQSVEVDLPEASESKTVSPSDNKPIIIEVSDVGVYALIIDQDRQSNLPQEQIVAEVKHQISLNEKAVFLVGGAKNVPYEEIIKALNLLQSAGVKSVGLMTQPI
>tr|A0A1B9L733|A0A1B9L733_9GAMM Protein TolR OS=Gilliamella apicola GN=A9G22_01300 PE=3 SV=1
----RRHSRYSTKAEINIVPLLDVLLVLVLIFMATAPIISQSVEVDLPEASESKTVSSSENKPIIIEVSDIGVYALIIDQERQANLPQEQIVAEVRQQMLLNEKAVFLVGGAKDVPYEEIIKALNLLQSAGVKSVGLMTQPI
>tr|A0A1B9MUI1|A0A1B9MUI1_9GAMM Protein TolR OS=Gilliamella apicola GN=A9G32_10570 PE=3 SV=1
----SRRSRYSTKSEINIVPLLDVLLVLVLIFMATAPIISQSVEVDLPEASESKTISPSETKPIIIEVSGVGVYALIIEQDRQANLPQEKIVAEVKQQMLLNEKAVFLVGGAKDVPYEEIIKALNLLQSAGVKSVGLMTQPI
>tr|A0A068QQX6|A0A068QQX6_9GAMM Protein tolR OS=Xenorhabdus doucetiae GN=tolR PE=3 SV=1
-----RSRRRELKSEINIVPLLDVLLVLLLIFMATAPIITQSVEVDLPDSVDSQTVSSTDNPPVIVEVSGVGQYNMVVNQERLELLPEQQIVAEAQTLMKANSKTIFLIGGSKEVPYDEIIKALNMLRQAGVKSVGLMTQPI
>tr|A0A1B9JWJ9|A0A1B9JWJ9_9GAMM Protein TolR OS=Gilliamella apicola GN=A9G12_02055 PE=3 SV=1
----SKRSRYSTKSEINIVPLLDVLLVLVLIFMATAPIISQSVEVDLPEATESKTVSPSENKPIIIEVSDVGVYALIIDQDRQSNLPQEQIVAEVKQQMSLNEKAVFLVGGAKNVPYEEIIKALNLLQSAGVKSVGLMTQPI
>tr|A0A0M6W998|A0A0M6W998_9GAMM Protein TolR OS=Candidatus Providencia siddallii GN=tolR PE=3 SV=1
----NRVKRFNLKSEINVVPLLDVLLVLLLTFIVTSPLITQSLDVDLPKAEKTKKIGAVDTSQVILEVVDIDHYNIFVNGKRIESIHKNDILSTTKEQIEKNPKVFFLVGGDKNVPYNEIIKVLNILHSSGIKSVGLLTQPV
>tr|A0A1B9N2L0|A0A1B9N2L0_9GAMM Protein TolR OS=Gilliamella apicola GN=A9G43_09360 PE=3 SV=1
----SRRSRYSTKSEINIVPLLDVLLVLVLIFMATAPIISQSVEVDLPEASESKTVSSSETKPIIIEVSGVGVYALIIEQDRQDNLPQEKIVAEVKQQMSLNEKAIFLVGGAKDVPYEEIIKALNLLQSAGVKSVGLMTQPI
>tr|A0A1B9KDH2|A0A1B9KDH2_9GAMM Protein TolR OS=Gilliamella apicola GN=A9G13_03810 PE=3 SV=1
----SKRSRYSTKSEINIVPLLDVLLVLVLIFMATAPIISQSVEVDLPESTESKTVSPSDNKPIIIEVSDVGVYALIIDQDRQSNLPQEQIVAEVKQQMSLNEKAVFLVGGAKNVPYEEIIKALNLLQSAGVKSVGLMTQPI
>tr|A0A0J5FTM8|A0A0J5FTM8_9GAMM Colicin uptake protein TolR OS=Xenorhabdus khoisanae GN=AB204_09815 PE=3 SV=1
-----RSRRRELKSEINIVPLLDVLLVLLLIFMATAPIITQSVEVDLPEAVDSKTVSSSDNPPVIVEVSGVGQYNMVVNQERLELLPEQQIVAEAQTLMKANPKTVFLIGGSKDVPYDEIIKALNMLRQAGVKSVGLMTQPI
>tr|A0A1B9MAD8|A0A1B9MAD8_9GAMM Protein TolR OS=Gilliamella apicola GN=A9G35_10635 PE=3 SV=1
----RRSSRFSIKSEINIVPLLDVLLVLVLIFMATAPIISQSVEVDLPQASESKTVSPSENKPVIIEVSGIGMYVLIIDQERKINLPQEQIIAEVKQQISLNEKTVFLVGGAKDVPYEEIIKTLNLLQSAGVKSVGLMTQPI
>tr|A0A1J7C8H2|A0A1J7C8H2_9GAMM Protein TolR OS=Sodalis sp. TME1 GN=BK025_05725 PE=4 SV=1
----RRRSRREIKSEINIVPLLDVLLVLVLIFMATAPIITQSVEVDLPDATDSKTVGNDDNPPVIVEVSGIGQYSLVVDHQRQEQLPSEQVVSEARARITANPKTVFLIGGAKDVPYDEIIKALNLLHQAGVKSVGLMTQPI
>tr|A0A1C0A1R1|A0A1C0A1R1_9GAMM Protein TolR OS=Gilliamella apicola GN=A9G07_06760 PE=3 SV=1
----SRRSRYSTKSEINIVPLLDVLLVLVLIFMATAPIISQSVEVDLPEATESKTVSPSDNKPIIIEVSGVGVYAIIIDQNRQSNIPQEQIVAEVKQQMLLNDKAVFLVGGAKQVPYEEIIKALNLLQSAGVKSVGLMTQPI
>tr|A0A1B9K2U7|A0A1B9K2U7_9GAMM Protein TolR OS=Gilliamella apicola GN=A9G15_01970 PE=3 SV=1
----SRRSRYSTKSEINIVPLLDVLLVLVLIFMATAPIISQSVEVDLPEATESKTVSPSDNKPIIIEVSGIGEYAIIIDQNRQSNIPQEQIVAEVKQQMSLNDKAVFLVGGAKQVPYEEIIKALNLLQSAGVKSVGLMTQPI
>tr|A0A1C7VBP6|A0A1C7VBP6_9GAMM Protein TolR OS=Gilliamella apicola GN=A9G39_01730 PE=3 SV=1
----NRRSRYSTKSEINIVPLLDVLLVLVLIFMATAPIISQSVEVDLPEASESKTVSPSETKPIIIEVSGVGVYALIIDQDRQANLPQEKIIAEVKQQMSLNEKAVFLVGGAKDVPYEEIIKALNLLQSAGVKSVGLMTQPI
>tr|A0A068R789|A0A068R789_9GAMM Protein tolR OS=Xenorhabdus poinarii G6 GN=tolR PE=3 SV=1
-----RSRRRELKSEINIVPLLDVLLVLLLIFMATAPIITQSVEVDLPESVDSKNVSSTDNPPVIVEVSGVGQYNMVVNQARLELLPEQQIVAEAQAVMKENPKTIFLIGGSKEVPYDEIIKALNMLRQAGVKSVGLMTQPI
>tr|A0A1B9JLI4|A0A1B9JLI4_9GAMM Protein TolR OS=Gilliamella apicola GN=A9G17_10520 PE=3 SV=1
----SRRSRYSTKSEINIVPLLDVLLVLVLIFMATAPIISQSVEVDLPEASESKTVSPADNKPIIIEVSGIGVYALIIDQDRQSDLPQEQIVAEVKHQISINEKAVFLVGGAKNVPYEEIIKALNLLQSAGVKSVGLMTQPI
>tr|A0A1C4AZK2|A0A1C4AZK2_9GAMM Biopolymer transport protein TolR OS=Gilliamella sp. R-53248 GN=GA0061081_103212 PE=3 SV=1
----NRRSRYSTKSEINIVPLLDVLLVLVLIFMATAPIISQSVEVDLPEASESKTVSSSENKPIIIEVSGVGIYALIIDQDRQSNLPQEQIVAEVKQQMSFNDKAVFLVGGAKNVPYEEIIKALNLLQSAGVKSVGLMTQPI
>tr|A0A1A7Q3Y4|A0A1A7Q3Y4_9PAST Colicin uptake protein TolR OS=Gallibacterium genomosp. 3 GN=QV07_05590 PE=3 SV=1
----RRRQSRSIKSEINIVPFLDVLLVLLLIFMATAPIISQSVQVDLPDSTDSQTVSNEDKTPVILEVNGTSEYTLSIDGVRNENLTEEMVVQMAKEAFEKDNTTLFLVGGAKDVPYEEIIKGLNLLHTAGIKSVGLMTDPL
>tr|A0A0M0T914|A0A0M0T914_9GAMM Colicin uptake protein TolR OS=Xenorhabdus sp. GDc328 GN=AFK69_12230 PE=3 SV=1
-----RSRRRELKSEINIVPLLDVLLVLLLIFMATAPIITQSVEVDLPDSVDSKTVSSTDNPPVIVEVSGVGQYNMIVNQERLELLPEQQIVAEAQTVMKANPKTIFLIGGSKEVPYDEIIKALNMLRQAGVKSVGLMTQPI
>tr|W0HZ37|W0HZ37_9GAMM Colicin uptake protein OS=Sodalis praecaptivus GN=tolR PE=3 SV=1
----RRRSRREIKSEINIVPLLDVLLVLVLIFMATAPIITQSVEVDLPDATDSKTVGNDDNPPVIVEVAGIGQYSLVVDHQRQEQLPSEQVVSEARARITANPKTVFLIGGAKDVPYDEIIKALNLLHQAGVKSVGLMTQPI
>tr|A0A1B9NL26|A0A1B9NL26_9GAMM Protein TolR OS=Gilliamella apicola GN=A9G44_05355 PE=3 SV=1
----SRRSRYSTKSEINIVPLLDVLLVLVLIFMATAPIISQSVEVDLPEASESKIISPSETKPIIIEVSGVGVYALIIEQDRQANLPQEKIVAEVKQQMLLNEKAVFLVGGAKDVPYEEIIKALNLLQSAGVKSVGLMTQPI
>tr|A0A1B9MH15|A0A1B9MH15_9GAMM Protein TolR OS=Gilliamella apicola GN=A9G40_06890 PE=3 SV=1
----RRRSRYSTKTEINIVPLLDVLLVLVLIFMATAPIISQSVEVDLPEASESKTVSPSENKPIIIEVSGVGIYAMIIDQDRQTNLPKEQIIAEVKQQMSLNEKAVFLVGGAKDVPYEEIIKTLNLLQSAGVKSVGLMTQPI
>tr|W1IZP2|W1IZP2_9GAMM Protein tolR OS=Xenorhabdus szentirmaii DSM 16338 GN=tolR PE=3 SV=1
-----RSRRRELKSEINIVPLLDVLLVLLLIFMATAPIITQSVEVDLPEAVDSKTVSSSDNPPVIVEVSGVGQYNMVVNQKRLELLPEQQIVAEAQTLMNANPKTIFLIGGSKEVPYDEIIKALNMLHQAGVKSVGLMTQPI
>tr|A0A1B9L4U0|A0A1B9L4U0_9GAMM Protein TolR OS=Gilliamella apicola GN=A9G24_11695 PE=3 SV=1
----SRRSRYTTKSEINIVPLLDVLLVLVLIFMATAPIISQSVEVDLPQASESKTVSSSENKPIIIEVSGIGIYSLIIDQNRQSNLPQEQIVAEVKQQMSLNEKAVFLVGGAKDVPYEEIIKALNLLQSAGVKSVGLMTQPI
>tr|A0A1B9KDV1|A0A1B9KDV1_9GAMM Protein TolR OS=Gilliamella apicola GN=A9G14_12380 PE=3 SV=1
----SRRSRYSTKSEINIVPLLDVLLVLVLIFMATAPIISQSVEVDLPEASESKTVSPADNKPIIIEVSGIGVYALIIDQTRQTDLPQEQIIAEVKHQISINEKAVFLVGGAKSVPYEEIIKALNLLQSAGVKSVGLMTQPI
>tr|A0A1B9NBW1|A0A1B9NBW1_9GAMM Protein TolR OS=Gilliamella apicola GN=A9G30_06680 PE=3 SV=1
----RRRSRYSTKTEINIVPLLDVLLVLVLIFMATAPIISQSVEVDLPEASESKTVSPSENKPIIIEVSGVGIYAMIIDQDRQTNLPKEQIVAEVKQQMSLNEKAVFLVGGAKDVPYEEIIKALNLLQSAGVKSVGLMTQPI
>tr|A0A151ULQ1|A0A151ULQ1_9GAMM Colicin uptake protein TolR OS=Sodalis-like endosymbiont of Proechinophthirus fluctus GN=BG74_01765 PE=3 SV=1
-----RRSCREIKSEINIVPLLDVLLVLVLIFMATAPIITQSVEVDLPDAIDSKTVGNNDNPPVIVEVSGIGQYSLVADHQRQKQLPSEQVVSEARARIIANPKTVFLIGGARDVPYNEIIKALNLLHQAGVKSVGLMTQPI
>tr|W1J0G3|W1J0G3_9GAMM Protein tolR OS=Xenorhabdus cabanillasii JM26 GN=tolR PE=3 SV=1
-----RSRRRELKSEINIVPLLDVLLVLLLIFMATAPIITQSVEVDLPDSVDSKTVSSSDNPPVIVEVSGVGRYNMVVSQERLELLPEQQIIAEAQTLMKANPKTIFLIGGSKEVPYDEIIKALNMLRQAGVKSVGLMTQPI
>tr|A0A1D7P6M3|A0A1D7P6M3_9GAMM Protein TolR OS=Xenorhabdus hominickii GN=A9255_09520 PE=3 SV=1
-----RSRKRELKSEINIVPLLDVLLVLLLIFMATAPIITQSVEVDLPDAVDSKTVSSSDNPPVIVEVSGIGQYNMVVSQKRLELLPEQQIIAEAQTLMKTDPKTIFLIGGSKEVPYDEIIKALNMLRQAGVKSVGLMTQPI
>tr|K8WPY0|K8WPY0_9GAMM Colicin uptake protein TolR OS=Providencia sneebia DSM 19967 GN=OO7_06064 PE=3 SV=1
-----NSRKRELKSEINIVPLLDVLLVLLLIFMATAPIISQSVEVDLPDATDTQTVSSSDNPPIILEVAGVAQYNMLIDGERLDLLPPEQITAEAKAQLEKNPKAIFLIGGAKDVPYEEVIKALNILHQAGIKSVGLMTQPM
>tr|A0A1E7Z486|A0A1E7Z486_9GAMM Protein TolR OS=Candidatus Erwinia dacicola GN=BBW68_00880 PE=3 SV=1
----SRGGRCEVKSEINIVPLLDVLLVLLLIFMATVPIITQSVEVDLPDATDSKTVSSDDNPPVIVEVSGVGQYSLVVDHDRMEQLPPEQVVAEAQRRITANPKTVFLIGGAKEVPYDEIIKALNLLHQAGIKSVGLMTQPI
>tr|A0A0H2QUW5|A0A0H2QUW5_9GAMM Colicin uptake protein TolR OS=Moellerella wisconsensis GN=VK86_06230 PE=3 SV=1
-----NSRKRELKSEINIVPLLDVLLVLLLIFMATAPIISQSVEVDLPEATDTQTVASTDNPPVILEVAGVGQYNMLIDGERLDLLPPEQIAAEAKSQLEKNPKTVFLIGGAKEVPYDEVIKALNLLHQAGIKSVGLMTQPL
>tr|A0A0N0Z6Z9|A0A0N0Z6Z9_9GAMM TolR family component of Tol biopolymer transport system OS=Moellerella wisconsensis ATCC 35017 GN=M992_2673 PE=3 SV=1
-----NSRKRELKSEINIVPLLDVLLVLLLIFMATAPIISQSVEVDLPEATDTQTVASTDNPPVILEVAGVGQYNMLIDGERLDLLPPEQIAAEAKSQLEKNPKTVFLIGGAKEVPYDEVIKALNLLHQAGIKSVGLMTQPL
>tr|R4I073|R4I073_9GAMM Biopolymer transport protein TolR OS=Serratia symbiotica str. 'Cinara cedri' GN=tolR PE=3 SV=1
----PGRHRLKLTSEINIVPLLDVLLVLVLIFMATVPVITQSVEVDLPSAANSHIVFSTDNMPVILEVSRIGQYTLVINHKRMVLLPSDHMTALVKLRLIVNPKTIFLIGGAKDVPYDEIIKALNILHQLGARSIGLMTKPI
>tr|A0A1Q5U9H7|A0A1Q5U9H7_9GAMM Biopolymer transport protein OS=Xenorhabdus thuongxuanensis GN=Xentx_00206 PE=4 SV=1
-----RSRRRELKSEINIVPLLDVLLVLLLIFMATAPIITQSVEVDLPDSVDSKTVSSTDNPPVIVEVSGIGQYNMIVNQERLELLPEQQIVAEAQTLVKANSKTVFLIGGSKEVPYDEIIKALNMLRQAGVKSVGLMTQPI
>tr|A0A1J7C8H2|A0A1J7C8H2_9GAMM Protein TolR OS=Sodalis sp. TME1 GN=BK025_05725 PE=3 SV=1
----RRRSRREIKSEINIVPLLDVLLVLVLIFMATAPIITQSVEVDLPDATDSKTVGNDDNPPVIVEVSGIGQYSLVVDHQRQEQLPSEQVVSEARARITANPKTVFLIGGAKDVPYDEIIKALNLLHQAGVKSVGLMTQPI
>tr|A0A1N6MZX2|A0A1N6MZX2_9GAMM Protein tolR OS=Xenorhabdus innexi GN=tolR PE=3 SV=1
-----RSRRRELKSEINIVPLLDVLLVLLLIFMATAPIITQSVEVDLPDSVDSKTVSSTDNPPVIVEVSGVGRYNMVVNQERLELLPEQQIIAEAQTLIKANPKTIFLIGGSKEVPYDEVIKALNMLRQAGVKSVGLMTQPI
>tr|A0A1Q5TY91|A0A1Q5TY91_9GAMM Biopolymer transport protein OS=Xenorhabdus eapokensis GN=Xedl_00416 PE=4 SV=1
-----RSRRRELKSEINIVPLLDVLLVLLLIFMATAPIITQSVEVDLPDSVDSKTVSSTDNPPVIVEVSGVGQYSMIVNQERLELLPEQQIVAEAQTVMKANPKTVFLIGGSKEVPYDEIIKALNMLRQAGVKSVGLMTQPI
>tr|A0A1C4DJ24|A0A1C4DJ24_9GAMM Biopolymer transport protein TolR OS=Gilliamella intestini GN=GA0061080_10774 PE=3 SV=1
----RRSSRFSIKSEINIVPLLDVLLVLVLIFMATAPIISQSVEVDLPQASESKTVSPSETKPIIIEVSGVGVYALIIDQERQANLPQEKIIAEVKQQISLNEKAVFLVGGAKDVPYEEIIKALNLLQSAGVKSVGLMTQPI
>tr|A0A1C4AZK2|A0A1C4AZK2_9GAMM Biopolymer transport protein TolR OS=Gilliamella bombicola GN=GA0061081_103212 PE=3 SV=1
----NRRSRYSTKSEINIVPLLDVLLVLVLIFMATAPIISQSVEVDLPEASESKTVSSSENKPIIIEVSGVGIYALIIDQDRQSNLPQEQIVAEVKQQMSFNDKAVFLVGGAKNVPYEEIIKALNLLQSAGVKSVGLMTQPI
>tr|A0A0A5SHS8|A0A0A5SHS8_MORMO Colicin uptake protein TolR OS=Morganella morganii GN=B5S45_03340 PE=3 SV=1
-----RGRRRELKSEINIVPLLDVLLVLLLIFMATAPIISQSVEVDLPDASDSQSVSTNDNPPVILEVSGVGRYTLVVKQDRLELLPEEQIIAAAKQYLAEDPKTIFLVGGAKDVPYEEIINGLNILKQAGVKSVGLMTKPM
>tr|A0A1V8NCT7|A0A1V8NCT7_9BACT Uncharacterized protein OS=bacterium endosymbiont of Pedicinus badii GN=AOQ89_00290 PE=3 SV=1
-----------------MIPFLDILLVLILVLFTSISFNLQKFQVDLPNSNKLNTFYEDSEKFITIEILLEEKYNFYYKKENLQKISLEEIRKKINDIIKNQKKINILLAADRKIYYNKIIEVLNFINEFEIQSVSLVTKTE
>tr|A0A0E3Y833|A0A0E3Y833_9ENTR Protein tolR OS=Blochmannia endosymbiont of Polyrhachis (Hedomyrma) turneri GN=tolR PE=3 SV=1
---KNKKNRYIMKCEINIIPFLDVLLILLLMFMISTLIFTQNFEINLPKSSYTTTSDntnNeDNKFKIIIEVLGNNNYNLYVNSKKIEHISFDQIILNINSKMKiKFTDVMFFIAGDKNIAYNEIINTLNVLNNIGVTTVKVLTQPI
>tr|W0QDN7|W0QDN7_9PAST Protein tolR OS=Mannheimia varigena USDA-ARS-USMARC-1296 GN=X808_14580 PE=3 SV=1
---IRRVKRNDIKSEINIVPFLDVLLVLLLIFMATAPIISQSVEVNLPEDTHSQSVSNEDKTPVILEVAGVGAYKLKIDGNYvqsngQDNISESEVIAYAGEQFQKDNNTLFLVAGDKVVPYEEIMKGITLLKDAGVKSVGLMTEGK
>tr|W0Q5G8|W0Q5G8_9PAST Protein tolR OS=Mannheimia varigena USDA-ARS-USMARC-1261 GN=X781_15990 PE=3 SV=1
---IRRVKRNDIKSEINIVPFLDVLLVLLLIFMATAPIISQSVEVNLPEDTHSQSVSNEDKTPVILEVAGVGAYKLKIDGNYvqsngQDNISEAEVIAYAGEQFQKDNNTLFLVAGDKVVPYEEIMKGITLLKDAGVKSVGLMTEGK
>tr|A0A011P9K9|A0A011P9K9_MANHA Colicin transporter OS=Mannheimia haemolytica serotype A1/A6 str. PKL10 GN=AK33_00810 PE=3 SV=1
---SRRLKRNDIKSEINIVPFLDVLLVLLLIFMATAPIISQSVEVNLPEDTHSQSVSNEDKTPVILEVAGVGEYKLKIDGNYvqsngQDNLSEAEVIAYAGEAFQKDNNTLFLVAGDKVVPYEEIMKGITLLKDAGIKSVGLMTEGK
>tr|Q06PR7|Q06PR7_MANHA Colicin uptake protein TolR OS=Mannheimia haemolytica GN=tolR PE=3 SV=1
---SRRLKRNDIKSEINIVPFLDVLLVLLLIFMATAPIISQSVEVNLPEDTHSQSVSNEDKTPVILEVAGVGEYKLKIDGNYvqsngQENINESEVVAYAGEQFQKDNNTLFLVAGDKVVPYEEIMKGITLLKDAGVKSVGLMTEGK
>tr|E2P9J3|E2P9J3_MANHA Colicin uptake protein TolR OS=Mannheimia haemolytica serotype A2 str. BOVINE GN=COK_1838 PE=3 SV=1
---SRRLKRNDIKSEINIVPFLDVLLVLLLIFMATAPIISQSVEVNLPEDTHSQSVSNEDKTPVILEVAGVGEYKLKIDGNYvqsngQENINESEVVAYAGEQFQKDNNTLFLVAGDKVVPYEEIMKGITLLKDAGVKSVGLMTEGK
>tr|M9X0V3|M9X0V3_MANHA Protein TolR OS=Mannheimia haemolytica M42548 GN=tolR PE=3 SV=1
---SRRLKRNDIKSEINIVPFLDVLLVLLLIFMATAPIISQSVEVNLPEDTHSQSVSNEDKTPVILEVAGVGEYKLKIDGNYvqsngQENINESEVVAYAGEQFQKDNNTLFLVAGDKVVPYEEIMKGITLLKDAGVKSVGLMTEGK
>tr|S9Y3P8|S9Y3P8_MANHA Colicin transporter OS=Mannheimia haemolytica D35 GN=L278_09960 PE=3 SV=1
---SRRLKRNDIKSEINIVPFLDVLLVLLLIFMATAPIISQSVEVNLPEDTHSQSVSNEDKTPVILEVAGVGEYKLKIDGNYvqsngQENINESEVVAYAGKQFQKDNNTLFLVAGDKVVPYEEIMKGITLLKDAGVKSVGLMTEGK
>tr|A0A0B5BPT2|A0A0B5BPT2_MANHA Protein tolR OS=Mannheimia haemolytica USDA-ARS-USMARC-184 GN=B824_17020 PE=3 SV=1
---SRRLKRNDIKSEINIVPFLDVLLVLLLIFMATAPIISQSVEVNLPEDTHSQSVSNEDKTPVILEVAGVGEYKLKIDGNYvqsngQENINESEVVAYAGEQFQKDNNTLFLVAGDKVVPYEEIMKGITLLKDAGVKSVGLMTEGK
>tr|B8F374|B8F374_HAEPS Colicin uptake protein TolR, membrane spanning protein in TolA-TolQ-TolR complex OS=Haemophilus parasuis serovar 5 (strain SH01
---YRRRKRNDIKSEINIVPFLDVLLVLLLIFMATAPIISQSVEVELPEDHHSQSVSNEDKTPVILEIAGVALYKLKIDGNYiqvneQENLAEQEVIAYAGEAFQKDNNTLFLVAGGKDVPYEEVMKGISLLKDAGIKTVGLMTEGK
>tr|U4RSC2|U4RSC2_HAEPR TolR OS=Haemophilus parasuis SW114 GN=tolR PE=3 SV=1
---YRRRKRNDIKSEINIVPFLDVLLVLLLIFMATAPIISQSVEVELPEERHSQSVSNEDKTPVILEIAGVALYKLKIDGNYiqvneQENLAEQEVIAYAGEAFQKDNNTLFLVAGGKDVPYEEVMKGISLLKDAGIKTVGLMTEGK
>tr|A0A063CW82|A0A063CW82_HAEPR Colicin uptake protein TolR OS=Haemophilus parasuis HPS10 GN=HPS10_07255 PE=3 SV=1
---YRRRKRNDIKSEINIVPFLDVLLVLLLIFMATAPIISQSVEVELPEDRHSQSVSNEDKTPVILEIAGVALYKLKINGNYiqvneQENLAEQEVIAYAGEAFQKDNNTLFLVAGGKDVPYEEVMKGISLLKDAGIKTVGLMTEGK
>tr|U4SYP0|U4SYP0_HAEPR Protein tolR OS=Haemophilus parasuis 174 GN=tolR PE=3 SV=1
---YRRRKRNDIKSEINIVPFLDVLLVLLLIFMATAPIISQSVEVELPEDRHSQSVSNEDKTPVILEIAGVALYKLKIDGNYiqvneQENLAEQEVIAYAGEAFQKDNNTLFLVAGGKDVPYEEVMKGISLLKDAGIKTVGLMTEGK
>tr|U4S2T5|U4S2T5_HAEPR Colicin uptake protein TolR OS=Haemophilus parasuis str. Nagasaki GN=HPNK_07693 PE=3 SV=1
---YRRRKRNDIKSEINIVPFLDVLLVLLLIFMATAPIISQSVEVELPEDRHSQSVSNEDKTPVILEIAGVALYKLKIDGNYiqvneQENLAEQEVIAYAGEAFQKDNNTLFLVAGGKDVPYEEVMKGISLLKDAGIKTVGLMTEGK
>tr|A0A0E1RI45|A0A0E1RI45_HAEPR Colicin uptake protein TolR OS=Haemophilus parasuis 29755 GN=tolR PE=3 SV=1
---YRRRKRNDIKSEINIVPFLDVLLVLLLIFMATAPIISQSVEVELPEDRHSQSVSNEDKTPVILEIAGVALYKLKIDGNYiqvneQENLAEQEVIAYAGEAFQKDNNTLFLVAGGKDVPYEEVMKGISLLKDAGIKTVGLMTEGK
>tr|A0A143CF02|A0A143CF02_HAEPR Protein TolR OS=Haemophilus parasuis GN=A4U84_01540 PE=3 SV=1
---YRRRKRNDIKSEINIVPFLDVLLVLLLIFMATAPIISQSVEVELPEDRHSQSVSNEDKTPVILEIAGVALYKLKINGNYiqvneQENLAEQEVIAYAGEAFQKDNNTLFLVAGGKDVPYEEVMKGISLLKDAGIKTVGLMTEGK
>tr|U4SPX0|U4SPX0_HAEPR TolR OS=Haemophilus parasuis D74 GN=tolR PE=3 SV=1
---YRRRKRNDIKSEINIVPFLDVLLVLLLIFMATAPIISQSVEVELPEERHSQSVSNEDKTPVILEIAGVALYKLKIDGNYiqvneQENLAEQEVIAYAGEAFQKDNNTLFLVAGGKDVPYEEVMKGISLLKDAGIKTVGLMTEGK
>tr|U4S422|U4S422_HAEPR Protein tolR OS=Haemophilus parasuis MN-H GN=tolR PE=3 SV=1
---YRRRKRNDIKSEINIVPFLDVLLVLLLIFMATAPIISQSVEVELPEDRHSQSVSNEDKTPVILEIAGVALYKLKIDGNYiqvneQENLAEQEVIAYAGEAFQKDNNTLFLVAGGKDVPYEEVMKGISLLKDAGIKTVGLMTEGK
>tr|A0A084EW55|A0A084EW55_HAEPR Uncharacterized protein OS=Haemophilus parasuis GN=HS327_01473 PE=3 SV=1
---YRRRKRNDIKSEINIVPFLDVLLVLLLIFMATAPIISQSVEVELPEDRHSQSVSNEDKTPVILEIAGVALYKLKIDGNYiqvneQENLAEQEVIAYAGEAFQKDNNTLFLVAGGKDVPYEEVMKGISLLKDAGIKTVGLMTEGK
>tr|I2NFP4|I2NFP4_9PAST Transport energizing protein, ExbD/TolR family OS=Haemophilus paraphrohaemolyticus HK411 GN=HMPREF1054_0880 PE=3 SV=1
---Y-RRKRKDIKSEINIVPFLDVLLVLLLIFMATAPIISQSVEVNLPEDKHSQSVTNEDKTPVILQVAGVGLYKLKVGGNFvtgsnGEELSDQEVILFAGEEFKKDENTLFLVAGDATVPYEEVIKGIVLLKEAGIEKAGLMTQGQ
>tr|J5HX38|J5HX38_9PAST Transport energizing protein, ExbD/TolR family OS=Haemophilus sputorum HK 2154 GN=HMPREF1128_0417 PE=3 SV=1
---Y-RRKRKDIKSEINIVPFLDVLLVLLLIFMATAPVISQSVEVNLPEDKHSQSVTNEDKTPVILQVSGVGLYKLKVGGNFmtganGEELAEQEVIAFAGQEFQKDPNTMFLVAGDATVPYEEVIKGIVLLKDAGIEKAGLMTQGK
>tr|I3DNN3|I3DNN3_HAEPH Transport energizing protein, ExbD/TolR family OS=Haemophilus parahaemolyticus HK385 GN=HMPREF1050_1820 PE=3 SV=1
---Y-RRKRKDIKSEINIVPFLDVLLVLLLIFMATAPVISQSVEVNLPEDKHSQSVSNEDKTPVILQVAGVGLYKLKVGGNFvtgsnGEELSDQEVISFAGEEFKKDENTLFLVAGDATVPYEEVIKGIVLLKEAGIEKAGLMTQG-
>tr|A0A0G3CIV6|A0A0G3CIV6_9ENTR Colicin uptake protein TolR OS=Pragia fontium GN=QQ39_07375 PE=3 SV=1
---TSRRSSTGKTAEINIVPLLDVLLVLLLIFMATAPIISQSVNVDLPEASDSKAVSTDNKPPVIVEVSGIGQYALKVGDETIEQIPEQQVIAEAQARLKEDPKTVFLIGGAKDVPYDEVIKALNMLHRAGVTSVGLMTQPI
>tr|R8AV01|R8AV01_PLESH Colicin uptake protein TolR OS=Plesiomonas shigelloides 302-73 GN=PLESHI_01412 PE=3 SV=1
---YSRRKRHDMKSEINIVPFLDVLLVLLLIFMATAPIISQSVQVDLPDSTESSSVETkDDRPPVILEVSGIDQYAMSIDGKREENLSADQVMQNARLNLGtAEQKTTFLVGGAKEVPYEEVIKALNLLHEAGVTSVGLMTNPI
>tr|A0A1A9AWM9|A0A1A9AWM9_PLESH Colicin uptake protein TolR OS=Plesiomonas shigelloides GN=tolR PE=4 SV=1
---YSRRKRHDMKSEINIVPFLDVLLVLLLIFMATAPIISQSVQVDLPDSTESSSVETkDDRPPVILEVSGIDQYAMSIDGKREENLSADQVMQNARLNLGtAEQKTTFLVGGAKEVPYEEVIKALNLLHEAGVTSVGLMTNPI
>tr|H2IWJ0|H2IWJ0_RAHAC TolR protein OS=Rahnella aquatilis (strain ATCC 33071 / DSM 4594 / JCM 1683 / NBRC 105701 / NCIMB 13365 / CIP 78.65) GN=Rahaq2_
---RGRRNRREGKSEINIVPLLDVLLVLLLIFMATAPIITQSVEVDLPDATDSKTVSSDDNPPVIVEVSGVGQYTIVVDHQRMEQLPEQQVIAEATSRIQANPKTVFLIGGAKDVPYDEIIKALNMLHQAGVKSVGLMTQPI
>tr|H8NXI1|H8NXI1_RAHAQ Colicin uptake protein TolR OS=Rahnella aquatilis HX2 GN=Q7S_15830 PE=3 SV=1
---RGRRNRREGKSEINIVPLLDVLLVLLLIFMATAPIITQSVEVDLPDATDSKTVSSDDNPPVIVEVSGVGQYTIVVDHQRMEQLPEQQVIAEATSRIQANPKTVFLIGGAKDVPYDEIIKALNMLHQAGVKSVGLMTQPI
>tr|A0A0Q4NIC4|A0A0Q4NIC4_9ENTR Protein TolR OS=Serratia sp. Leaf51 GN=ASE99_05455 PE=3 SV=1
---RGRRNRREGKSEINIVPLLDVLLVLLLIFMATAPIITQSVEVDLPDATDSKTVSSDDNPPVIVEVSGVGQYTIVVDHQRMEQLPEQQVIAEATSRIQANPKTVFLIGGAKDVPYDEIIKALNMLHQAGVKSVGLMTQPI
>tr|A0A0H3FC32|A0A0H3FC32_RAHSY Protein TolR OS=Rahnella sp. (strain Y9602) GN=Rahaq_3139 PE=3 SV=1
---RGRRNRREGKSEINIVPLLDVLLVLLLIFMATAPIITQSVEVDLPDATDSKTVSSDDNPPVIVEVSGVGQYTIVVDHQRMEQLPEQQVIAEATSRIQANPKTVFLIGGAKDVPYDEIIKALNMLHQAGVKSVGLMTQPI
>tr|A0A0P0USJ9|A0A0P0USJ9_9GAMM Biopolymer transport protein TolR OS=endosymbiont of Bathymodiolus septemdierum str. Myojin knoll GN=tolR PE=3 SV=1
---LPKRTRRDVDTHINIVPYIDVMLVLLVIFMMTTPIIEQGIEVDLPSGNSKSVDF-SEQEPSIITINRDGEYFINSM---tgdkPERLSAGKIAARVQARMQIFPTMKVFVRGDREVAYGAVIALMSFLQKNGVGKIGIVTESS
>tr|A0A0L0ALW4|A0A0L0ALW4_9ENTR Colicin uptake protein TolR OS=Klebsiella sp. RIT-PI-d GN=AC791_08735 PE=3 SV=1
---RGR-SRREVKSEINIVPLLDVLLVLVLIFMATAPIITQSVEVDLPEATETQAVSTNDEPPVIVQVSGVGQYSVKVGQEELPQLPPEQVIAEAQSRLKANPKAVFLIGGAKDVPYDEIIKALNLLHSAGVKSVGLMTQPI
>tr|A0A0Q4MVP8|A0A0Q4MVP8_9ENTR Protein TolR OS=Erwinia sp. Leaf53 GN=ASF13_12330 PE=3 SV=1
---RGR-GRRDMKSEINIVPLLDVLLVLLLIFMATAPIITQSVEVDLPDATDSKTVSTNDNPPVIVEVSGVGQYSLVVDHDRMEQLPSEQVVAEAQRRITADPKTVFLIGGAKEVPYEEIIKALNLLHQAGVKSVGLMTQPI
>tr|A0A0G4QI09|A0A0G4QI09_PROVU Biopolymer transport protein ExbD OS=Proteus vulgaris GN=exbD_2 PE=3 SV=1
---RGRSNRRGVKSEINIVPLLDVLLVLLLIFMATAPIISQSVEVDLPEATDTQTVSTSDNPPVIVEVAGIGQYNIRVDQEVLELLPQEQIMAEAKRQLEKNPKVIFLIGGAKDVPYDEIIKALNMLRQAGVKSVGLMTQPM
>tr|A0A0V9H5Y2|A0A0V9H5Y2_PROMI Protein TolR OS=Proteus mirabilis GN=APT96_04120 PE=3 SV=1
---RGRSSRRGVKSEINIVPLLDVLLVLLLIFMATAPIISQSVEVDLPQATETQTVSTSDNPPVIVEVAGVGQYNIRVEQEILELLPQEQIMAEAKRQLEKNPKAVFLIGGAKDVPYDEIIKALNMLRQAGVKSVGLMTQPL
>tr|A0A0G4Q1J2|A0A0G4Q1J2_PROVU Biopolymer transport protein ExbD OS=Proteus vulgaris GN=exbD_1 PE=3 SV=1
---RGRSSRRGVKSEINIVPLLDVLLVLLLIFMATAPIISQSVEVDLPEATETQTVSSSDNPPVIVEVAGVGQYNIRVDQEVLELLPQEQIMAEAKRQLEKNPKVVFLIGGAKDVPYDEIIKALNMLRQAGVKSVGLMTQPM
>tr|A0A094VVJ1|A0A094VVJ1_PROVU Protein tolR OS=Proteus vulgaris GN=tolR PE=3 SV=1
---RGRSSRRGVKSEINIVPLLDVLLVLLLIFMATAPIISQSVEVDLPEATETQTVSSSDNPPVIVEVAGVGKYNIRVDQEILELLPEEQIMAEAKRQLEKNPKVVFLIGGAKDVPYDEIIKALNMLRQAGVKSVGLMTQPM
>tr|A0A0J1CG65|A0A0J1CG65_PROMI Colicin uptake protein TolR OS=Proteus mirabilis GN=ABE79_02920 PE=3 SV=1
---RGRSSRRGVKSEINIVPLLDVLLVLLLIFMATAPIISQSVEVDLPEATETQTVSSSDNPPVIVEVAGVGQYNIRVDQEVLELLPQEQIMAEAKRQLEKNPKVVFLIGGAKDVPYDEIIKALNMLRQAGVKSVGLMTQPM
>tr|C2LJ94|C2LJ94_PROMI Protein TolR OS=Proteus mirabilis ATCC 29906 GN=tolR PE=3 SV=1
---RGRSSRRGVKSEINIVPLLDVLLVLLLIFMATAPIISQSVEVDLPQATETQTVSTSDNPPVIVEVAGVGQYNIRVEQEVLELLPQEQIMAEAKRQLEKNPKAVFLIGGAKDVPYDEIIKALNMLRQAGVKSVGLMTQPL
>tr|V6MV00|V6MV00_PROHU Colicin uptake protein TolR OS=Proteus hauseri ZMd44 GN=tolR PE=3 SV=1
---RGRSSRRGVKSEINIVPLLDVLLVLLLIFMATAPIISQSVEVDLPEATETQTVSSSDNPPVIVEVAGVGQYNIRVDQEVLELLPQEQIMAEAKRQLEKNPKVVFLIGGAKDVPYDEIIKALNMLRQAGVKSVGLMTQPM
>tr|A0A0M5L8I4|A0A0M5L8I4_PROVU Protein TolR OS=Proteus vulgaris GN=AOB99_05280 PE=3 SV=1
---RGRSSRRGVKSEINIVPLLDVLLVLLLIFMATAPIISQSVEVDLPQATETQTVSTSDNPPVIVEVAGVGQYNIRVEQEVLELLPQEQIMAEAKRQLEKNPKAVFLIGGAKDVPYDEIIKALNMLRQAGVKSVGLMTQPL
>tr|B4ESS2|B4ESS2_PROMH Biopolymer transport protein OS=Proteus mirabilis (strain HI4320) GN=tolR PE=3 SV=1
---RGRSSRRGVKSEINIVPLLDVLLVLLLIFMATAPIISQSVEVDLPQATETQTVSTSDNPPVIVEVAGVGQYNIRVEQEVLELLPQEQIMAEAKRQLEKNPKAVFLIGGAKDVPYDEIIKALNMLRQAGVKSVGLMTQPL
>tr|Q492X1|Q492X1_BLOPB TolR OS=Blochmannia pennsylvanicus (strain BPEN) GN=tolR PE=3 SV=1
---KRKRIRNTIKSDINIIPFLDILLVLLMIFMLIPSKWIQSFEVNLPNSPVTPNIINNEKLIITIEILGMGFYNLIINTKHvekvrL-----DQISSEISHQTHIAPNITCLIAASKTVEYDEIIKVLNLLNKIGINSIGMITNPS
>tr|L0MUQ7|L0MUQ7_9ENTR Protein tolR OS=Candidatus Blochmannia chromaiodes str. 640 GN=tolR PE=3 SV=1
---KRKRIRNTIKSDINIIPFLDILLVLLMIFMLIPSKWIQSFEVNLPNSPVTPNIINNEKLIITIEILGMGFYNLIINTKHvekvrL-----DQISSEISHQTHIAPNITCLIAASKTVEYDEIIKVLNLLNQIGIHSIGMITNPS
>tr|Q9CM69|Q9CM69_PASMU TolR OS=Pasteurella multocida (strain Pm70) GN=tolR PE=3 SV=1
---SYRRKRRDVKSEINIVPFLDVLLVLLLIFMATAPIISQSVQVELPDAVESQSVSNEDKVPVILEVAGIGQYSLAIGTERLEGLTEEMVTQLSKQEFDKDNNTLFLVGGARDVPYEEVIKALNLLHLAGIKSVGLMTNPI
>tr|C9PMN3|C9PMN3_9PAST Uncharacterized protein OS=Pasteurella dagmatis ATCC 43325 GN=tolR PE=3 SV=1
---SYRRKRRDVKSEINIVPFLDVLLVLLLIFMATAPIISQSVQVELPDAVESQSVSNEDKVPVILEVAGIGQYSLAIGSERLEGLTEEMVTQLSKQEFDKDNNTLFLVGGARDVPYEEVIKALNLLHLAGIKSVGLMTNPI
>tr|A0A1A5DY78|A0A1A5DY78_PASMD Protein TolR OS=Pasteurella multocida subsp. multocida GN=A0R63_06690 PE=4 SV=1
---SYRRKRRDVKSEINIVPFLDVLLVLLLIFMATAPIISQSVQVELPDAVESQSVSNEDKVPVILEVAGIGQYSLAIGTERLEGLTEEMVTQLSKQEFDKDNNTLFLVGGARDVPYEEVIKALNLLHLAGIKSVGLMTNPI
>tr|J6CPH9|J6CPH9_PASMD Colicin uptake protein TolR OS=Pasteurella multocida subsp. multocida str. Anand1_buffalo GN=AAUPMB_10125 PE=3 SV=1
---SYRRKRRDVKSEINIVPFLDVLLVLLLIFMATAPIISQSVQVELPDAVESQSVSNEDKVPVILEVAGIGQYSLAIGTERLEGLTEEMVTQLSKQEFDKDNNTLFLVGGARDVPYEEVIKALNLLHLAGIKSVGLMTNPI
>tr|A0A0M2EV15|A0A0M2EV15_PASMD Colicin uptake protein TolR OS=Pasteurella multocida GN=GJ37_09345 PE=3 SV=1
---SYRRKRRDVKSEINIVPFLDVLLVLLLIFMATAPIISQSVQVELPDAVESQSVSNEDKVPVILEVAGIGQYSLAIGTERLEGLTEEMVTQLSKQEFDKDNNTLFLVGGARDVPYEEVIKALNLLHLAGIKSVGLMTNPI
>tr|A0A1A5EVB3|A0A1A5EVB3_PASMD Protein TolR OS=Pasteurella multocida subsp. multocida GN=A0R74_05880 PE=4 SV=1
---SYRRKRRDVKSEINIVPFLDVLLVLLLIFMATAPIISQSVQVELPDAVESQSVSNDDKVPVILEVAGIGQYSLAIGTERLEGLTEEMVTQLSKQEFDKDNNTLFLVGGARDVPYEEVIKALNLLHLAGIKSVGLMTNPI
>tr|A0A0E3ZND1|A0A0E3ZND1_PASMD Colicin uptake protein TolR OS=Pasteurella multocida subsp. multocida OH4807 GN=I926_02725 PE=3 SV=1
---SYRRKRRDVKSEINIVPFLDVLLVLLLIFMATAPIINQSVQVELPDAVQSQEVSNEDKVPVILEVSGVGQYTLSIGAERLENLTEEMVTQLSKQEFEKDNNTLFLVGGAKDVPYEEVIKALNLLHLAGIKSVGLMTNPI
>tr|V4N5Y2|V4N5Y2_PASMD Colicin transporter OS=Pasteurella multocida subsp. multocida P1062 GN=P1062_0211190 PE=3 SV=1
---SYRRKRRDVKSEINIVPFLDVLLVLLLIFMATAPIISQSVQVELPDAVESQSVSNEDKVPVILEVAGIGQYSLAIGTERLEGLTEEMVTQLSKQEFDKDNNTLFLVGGARDVPYEEVIKALNLLHLAGIKSVGLMTNPI
>tr|A0A1A9AWM9|A0A1A9AWM9_PLESH Colicin uptake protein TolR OS=Plesiomonas shigelloides GN=tolR PE=3 SV=1
---YSRRKRHDMKSEINIVPFLDVLLVLLLIFMATAPIISQSVQVDLPDSTESSSVETkDDRPPVILEVSGIDQYAMSIDGKREENLSADQVMQNARLNLGtAEQKTTFLVGGAKEVPYEEVIKALNLLHEAGVTSVGLMTNPI
>tr|A0A1C3DYS2|A0A1C3DYS2_PHODD Protein TolR OS=Photobacterium damselae subsp. damselae GN=A0J46_01940 PE=3 SV=1
---AYQPKKRKMTAEINVVPYIDVMLVLLIIFMVTAPFVSQGVDVDLPSTHTAQTVAdlnGeSDTPPIIVEVDKDGNLGLSVNNEDvq-RGLSLNDLITRVKAERQLNPKVLVMVGGDGRTPYANIIETLDALNTAGVSSVGLMTDPI
>tr|A0A1A6W7M0|A0A1A6W7M0_9GAMM Protein TolR OS=Photobacterium damselae GN=AYY27_01950 PE=3 SV=1
---AYQPKKRKMTAEINVVPYIDVMLVLLIIFMVTAPFVSQGVDVDLPSTHTAQTVAdlnGeSDTPPIIVEVDKDGNLGLSVNNEDvq-RGLSLNDLITRVKAERQLNPKVLVMVGGDGRTPYANIIETLDALNTAGVSSVGLMTDPI
>tr|A0A1Q9H603|A0A1Q9H603_PHODP Protein TolR OS=Photobacterium damsela subsp. piscicida GN=BEI67_09270 PE=4 SV=1
---VYQPKKRKMTAEINVVPYIDVMLVLLIIFMVTAPFVSQGVDVDLPSTHTAQTVAdlnGeSDTPPIIVEVDKDGNLGLSVNNEDvq-RGLSLNDLITRVKAERQLNPKVLVMVGGDGRTPYANIIETLDALNTAGVSSVGLMTDPI
>tr|A0A084EW55|A0A084EW55_HAEPR Protein TolR OS=Haemophilus parasuis GN=BLL93_00380 PE=3 SV=1
---YRRRKRNDIKSEINIVPFLDVLLVLLLIFMATAPIISQSVEVELPEDRHSQSVSNEDKTPVILEIAGVALYKLKIDGNYiqvneQENLAEQEVIAYAGEAFQKDNNTLFLVAGGKDVPYEEVMKGISLLKDAGIKTVGLMTEGK
>tr|A0A1S1HVR3|A0A1S1HVR3_PROST Protein TolR OS=Providencia stuartii GN=A3Q29_01725 PE=3 SV=1
---ARNSRRRELKSEINIVPLLDVLLVLLLIFMATAPIISQSVEVDLPDATDTQTVSSSDNPPIILEVAGVGQYNMLIDGERLDLLPPEQIAAEAKSQLEKNPKAIFLIGGAKEVPYDEVIKALNILHQAGIKSVGLMTQPM
>tr|A0A1V3JKC6|A0A1V3JKC6_9PAST Protein TolR OS=Rodentibacter genomosp. 2 GN=BKK55_05040 PE=3 SV=1
---MARRSRKEIKSEINIVPFLDVLLVLVLIFMATAPIISQSVQVELPDSVQSQNVSNEDKMPVILEVSGIGQYALSIGGDRQEGLTEEMVTQLSKQEFDKDNNTMFLVGGAKEVPYEEVIKVLNLLHLAGIKSVGLMTNPI
>tr|A0A1V3JG47|A0A1V3JG47_9PAST Protein TolR OS=Rodentibacter genomosp. 2 GN=BKK56_05570 PE=3 SV=1
---MARRSRKEIKSEINIVPFLDVLLVLVLIFMATAPIISQSVQVELPDSVQSQNVSNEDKAPVILEVSGVGQYTLSIAGDRQEGLTEEMVTQLSKQEFDKDNNTMFLVGGAKEVPYEEVIKALNLLHLAGIKSVGLMTNPI
>tr|A0A1T0BBG2|A0A1T0BBG2_9PAST Protein TolR OS=[Haemophilus] felis GN=B0188_00530 PE=3 SV=1
---SYRRKRRDVKSEINIVPFLDVLLVLVLIFMATAPIISQSVQVELPDAVESQNVSAEDKTPVILEVSGIGQYTLSIGSERIEQLTEEMVTQLSKQEFDKDNNTLFLVGGAKDVPYEEVIKALNLLHLAGIKSVGLMTNPI
>tr|A0A1V3INN1|A0A1V3INN1_9PAST Protein TolR OS=Rodentibacter rarus GN=BKK50_05020 PE=3 SV=1
---MTRRSRKEIKSEINIVPFLDVLLVLVLIFMATAPIISQSVQVELPDSVQSQNVSNEDKTPVILEVSGVGQYTLSIGGERQEGLTEEMVTQLSKQEFDKDNNTMFLVGGAKEVPYEEVIKALNLLHLAGIKSVGLMTNPI
>tr|A0A1V3J183|A0A1V3J183_9PAST Protein TolR OS=Rodentibacter trehalosifermentans GN=BKK52_05460 PE=3 SV=1
---MARRSRKEIKSEINIVPFLDVLLVLVLIFMATAPIISQSVQVELPDSVQSQNVSNEDKTPVILEVSGVGQYALSIGGERQEGLTEEMVTQLSKQEFDKDNNTMFLVGGAKEVPYEEVIKALNLLHLAGVKSVGLMTNPI
>tr|A0A1V3KGK1|A0A1V3KGK1_9PAST Protein TolR OS=Rodentibacter pneumotropicus GN=BKG97_02735 PE=3 SV=1
---MARRSRKEIKSEINIVPFLDVLLVLVLIFMATAPIISQSVQVELPDSVQSQNVSNEDKTPVILEVSGVGQYTLSIAGDRQEGLTEEMVTQLSKQEFDKDNNTMFLVGGAKEVPYEEVIKALNLLHLAGIKSVGLMTNPI
>tr|A0A1V3IBS3|A0A1V3IBS3_9PAST Protein TolR OS=Rodentibacter heidelbergensis GN=BKK48_03010 PE=3 SV=1
---MTRRSRKEIKSEINIVPFLDVLLVLVLIFMATAPIISQSVQVELPDSVQSQNVSNEDKTPVILEVSGVGQYTLSIGGERQEGLTEEMVTQLSKQEFDKDNNTMFLVGGAKEVPYEEVIKALNLLHLAGIKSVGLMTNPI
>tr|A0A1V4B1J3|A0A1V4B1J3_9PAST Protein TolR OS=Haemophilus haemoglobinophilus GN=B0186_05210 PE=3 SV=1
---SYRRKRRDIKSEINIIPFLDVLLVLLLIFMATAPIISQSVQVELPDAVESQNVSNEDKTPVILEVSGIGQYALSVAGERSEGLTEEMVTQISKQEFDKDNNTLFLVGGAKDVPYEEVIKALNLLHLAGIKSVGLMTNPL
>tr|A0A1V3JJI5|A0A1V3JJI5_9PAST Protein TolR OS=Rodentibacter myodis GN=BKL49_09875 PE=3 SV=1
---MTRRSRKEIKSEINIVPFLDVLLVLVLIFMATAPIISQSVQVELPDSVQSQNVSNEDKTPVILEVSGVGQYALSIGGDRQEGLTEEMVTQLSKQEFDKDNNTMFLVGGAKEVPYEEVIKALNLLHLAGIKSVGLMTNPI
>tr|A0A1V3ITB0|A0A1V3ITB0_9PAST Protein TolR OS=Rodentibacter ratti GN=BKK51_06565 PE=3 SV=1
---MARRSRKEIKSEINIVPFLDVLLVLVLIFMATAPIISQSVQVELPDSVQSQNVSNEDKTPVILEVSGVGQYALSIGGERQEGLTEEMVTQLSKQEFDKDNNTMFLVGGAKEVPYEEVIKALNLLHLAGIKSVGLMTNPI
>tr|A0A1V3IIW4|A0A1V3IIW4_9PAST Protein TolR OS=Rodentibacter mrazii GN=BKK47_02355 PE=3 SV=1
---MARRSRKEIKSEINIVPFLDVLLVLVLIFMATAPIISQSVQVELPDSVQSQNVSNEDKTPVILEVSGIGQYALSIGGDRQEGLTEEMVTQLSKQEFDKDNNTMFLVGGAKEVPYEEVIKALNLLHLAGIKSVGLMTNPI
>tr|A0A1V3KQ63|A0A1V3KQ63_9PAST Protein TolR OS=Rodentibacter pneumotropicus GN=BKG96_01970 PE=3 SV=1
---MARRSRKEIKSEINIVPFLDVLLVLVLIFMATAPIISQSVQVELPDSVQSQNVSNEDKIPVILEVSGVGQYTLSIAGDRQEGLTEEMVTQLSKQEFDKDNNTMFLVGGAKEVPYEEVIKALNLLHLAGIKSVGLMTNPI
>tr|A0A1S1FJG9|A0A1S1FJG9_9PAST Protein TolR OS=Haemophilus sp. HMSC61B11 GN=HMPREF3263_10305 PE=3 SV=1
---MARRQRKDIKSEINIVPFLDVLLVLVLIFMATAPIISQSVQVELPDSVQSQNVSNEDKTPVILEVAGVGQYSISIGGQRQEGLNEEMVTQLSKQEFDKDNNTMFLVGGAKDVPYEEVIKALNLLHLAGIKSVGLMTNPI
>tr|A0A1V3L109|A0A1V3L109_9PAST Protein TolR OS=Rodentibacter ratti GN=BKG88_03080 PE=3 SV=1
---MARRSRKEIKSEINIVPFLDVLLVLVLIFMATAPIISQSVQVELPDSVQSQNVSNEDKTPVILEVSGVGQYTLSIAGDRQEGLTEEMVTQLSKQEFDKDNNTMFLVGGAKEVPYEEVIKALNLLHLAGIKSVGLMTNPI
>tr|A0A1V3JYT7|A0A1V3JYT7_9PAST Protein TolR OS=Rodentibacter sp. Ppn85 GN=BKL51_03505 PE=3 SV=1
---MARRSRKEIKSEINIVPFLDVLLVLVLIFMATAPIISQSVQVELPDSVQSQNVSNEDKTPVILEVSGVGQYTLSIAGDRQEGLTEEMVTQLSKQEFDKDNNTMFLVGGAKEVPYEEVIKALNLLHLAGIKSVGLMTNPI
>tr|A0A1W1UMB6|A0A1W1UMB6_9PAST Cell division and transport-associated protein TolR (TC 2.C.1.2.1) OS=Pasteurella testudinis DSM 23072 GN=SAMN05660772_02035 PE
---SYRRKRRDMKSEINIVPFLDVLLVLLLIFMATAPIISQSVQVELPDSVDSQSVSNEDKTPVILEVAGVGLYTLAINGERNENLTEEMVTEMAKQEFDKDNNTLFLVGGAKEAPYEEVIKALNLLHLAGIKSVGLMTNPL
>tr|A0A1V3J253|A0A1V3J253_9PAST Protein TolR OS=Rodentibacter genomosp. 1 GN=BKK54_09375 PE=3 SV=1
---MARRPRKEIKSEINIVPFLDVLLVLVLIFMATAPIISQSVQVELPDSVQSQNVSNEDKTPVILEVSGIGQYALSIAGNRQEGLTEEMVTQLSKQEFDKDNNTMFLVGGAKEVPYEEVIKALNLLHLAGIKSVGLMTNPI
>tr|A0A1V3K8E1|A0A1V3K8E1_9PAST Protein TolR OS=Rodentibacter heylii GN=BKG89_07015 PE=3 SV=1
---MARRKRKDIKSEINIVPFLDVLLVLVLIFMATAPIISQSVQVELPDSVQSQNVSNEDKMPVILEVAGIGQYAISIAGERQEGLTEELVTQLSKQEFDKDNNTLFLVGGAKEVPYEEVIKALNLLHLAGIKSVGLMTNPI
>tr|A0A1V3K774|A0A1V3K774_9PAST Protein TolR OS=Rodentibacter pneumotropicus GN=BKG95_03340 PE=3 SV=1
---MARRSRKEIKSEINIVPFLDVLLVLVLIFMATAPIISQSVQVELPDSVQSQNVSNEDKTPVILEVSGVGQYTLSIAGERQEGLTEEMVTQLSKQEFDKDNNTMFLVGGAKEVPYEEVIKALNLLHLAGIKSVGLMTNPI
>tr|A0A1V2BY74|A0A1V2BY74_HAEIF Protein TolR OS=Haemophilus influenzae GN=BV935_01340 PE=3 SV=1
---MARRQRKAIKSEINIVPFLDVLLVLVLIFMATAPIISQSVQVELPDSVQSQEVSNEDKVPVILEVAGIGKYAISIGGERQEGLAEEMVTQLSRQEFDKDNNTLFLVGGAKEVPYEEVIKALNLLHLAGIKSVGLMTNPI
>tr|A0A1Q9H603|A0A1Q9H603_PHODP Biopolymer transport protein ExbD OS=Photobacterium damsela subsp. piscicida GN=BEI67_09270 PE=3 SV=1
---VYQPKKRKMTAEINVVPYIDVMLVLLIIFMVTAPFVSQGVDVDLPSTHTAQTVAdlnGeSDTPPIIVEVDKDGNLGLSVNNEDvq-RGLSLNDLITRVKAERQLNPKVLVMVGGDGRTPYANIIETLDALNTAGVSSVGLMTDPI
>tr|A0A084EW55|A0A084EW55_HAEPR Protein TolR OS=Haemophilus parasuis GN=B0183_06740 PE=3 SV=1
---YRRRKRNDIKSEINIVPFLDVLLVLLLIFMATAPIISQSVEVELPEDRHSQSVSNEDKTPVILEIAGVALYKLKIDGNYiqvneQENLAEQEVIAYAGEAFQKDNNTLFLVAGGKDVPYEEVMKGISLLKDAGIKTVGLMTEGK
>tr|A0A0J7JX48|A0A0J7JX48_LASNI Cell envelope integrity inner membrane protein (Fragment) OS=Lasius niger GN=RF55_22765 PE=4 SV=1
MARVRGRSRRELKSEINIVPLLDVLLVLLLIFMATAPIITQSVEVDLPDATDSKTVSSDDNPPVILEVSGVGQYTLVVDHNRMELLPPEQVAAEAKSRLAANPKTVFLIGGAKEVPYDEIIKALNILHQEPRISNTSFWESI
>tr|A0A084A6G6|A0A084A6G6_9ENTR Biopolymer transport protein ExbD OS=Serratia sp. DD3 GN=exbD PE=3 SV=1
MAKVRGRNRRELKSEINIVPLLDVLLVLLLIFMATAPIITQSVEVDLPDATDSKTVSSDDNPPVILEVSGVGQYTLVADHNRMELLPPEQVAAEAKSRLAANPKTVFLIGGAKEVPYDEIIKALNILHQAGVTSVGLMTQPI
>tr|A0A087KV90|A0A087KV90_9ENTR Colicin uptake protein TolR OS=Serratia sp. Ag1 GN=IV04_18645 PE=3 SV=1
MAKVRGRSRRELKSEINIVPLLDVLLVLLLIFMATAPIITQSVEVDLPDATDSKTVSSDDNPPVILEVSGVGQYTLVADHNRMELLPPEQVAAEARSRLAANPKTVFLIGGAKEVPYDEIIKALNILHQAGVASVGLMTQPI
>tr|A0A0A2VY63|A0A0A2VY63_BEABA Protein tolA OS=Beauveria bassiana D1-5 GN=BBAD15_g2966 PE=4 SV=1
MARR-GRGRRELKSEINIVPLLDVLLVLLLIFMATAPIITQSVEVDLPDATDSQTVSSNDEPPVIIEVSGVGQYSVVVEKDRMDQLPSEQVVAEAQRRLQANPKTVFLIGGAKDVPYDEIIKVLNLLHQAGVKSVAII----
>tr|A0A0D5WSM3|A0A0D5WSM3_9ENTR Membrane protein OS=Klebsiella michiganensis GN=tolA PE=4 SV=1
--------------------------------------------------------------------------------------------------------------------------MSKATEENAKLKRAII----
>tr|A0A1J5U7H1|A0A1J5U7H1_9GAMM Uncharacterized protein OS=Bathymodiolus thermophilus thioautotrophic gill symbiont GN=BGC33_14555 PE=4 SV=1
MITLPKRSRANVDANINIVPYIDVMLVLLVIFMMTTPIIEQGIEVDLALMDDVDVMELTHIAPVIISMDKHGVLYIGAS--KIP-ATPEQVVAeiKVEMELNSNLKLKVLIRPDKGVKLEKYVELLKFIQKNTdIESVGMIGR--
>tr|A0A1J5U7H1|A0A1J5U7H1_9GAMM Uncharacterized protein OS=Bathymodiolus thermophilus thioautotrophic gill symbiont GN=BGC33_14555 PE=3 SV=1
MITLPKRSRANVDANINIVPYIDVMLVLLVIFMMTTPIIEQGIEVDLALMDDVDVMELTHIAPVIISMDKHGVLYIGAS--KIP-ATPEQVVAeiKVEMELNSNLKLKVLIRPDKGVKLEKYVELLKFIQKNTdIESVGMIGR--
>tr|A0A1B1YV09|A0A1B1YV09_9GAMM Uncharacterized protein OS=Immundisolibacter cernigliae GN=PG2T_11450 PE=3 SV=1
MA-QTQGrrKRSRVVAEINVVPYIDVMLVLLIIFMITTPLLEQGVKVDLPQTqaEQGEQVEQEKQTPIQVTVDKDGRYYFDFE--TYRSeeskpEDAERLVALTRVALEKAPDAPVVVRGDKAVPYQAVIDAMALLQQAGAKKVGLITQ--
>tr|A0A1R4JMC2|A0A1R4JMC2_9VIBR Tol biopolymer transport system, TolR protein OS=Vibrio sp. JB196 GN=FM109_11720 PE=4 SV=1
---MAGYarKKRQLKAEINVVPYIDVMLVLLIIFMVTSPFVTQGVEVDLPKTesAKPAsDIAGDSDASFIiVEVDKEGNlgVSVNDQ--DM-VrgLSMEDVITRVKAERSISPKSPVAVGGDQKTAYSDIVLVLDQLNKAGIEKVGLLTD--
>tr|A0A1J5K9H0|A0A1J5K9H0_PASMD Colicin uptake protein TolR OS=Pasteurella multocida subsp. multocida GN=UR07_10090 PE=3 SV=1
----MSYrrKRRDVKSEINIVPFLDVLLVLLLIFMATAPIISQSVQVELPDAv-ESQSVSNEDKVPVILEVAGIGQysLAIGTE--RLEGLTEEMVTQLSKQEFDKDNNTLFLVGGARDVPYEEVIKALNLLHLAGIKSVGLMTN--
>tr|A0A1F0UJD5|A0A1F0UJD5_9PAST Protein TolR OS=Haemophilus sp. HMSC073C03 GN=HMPREF2948_09710 PE=3 SV=1
-----MArrQRKDIKSEINIVPFLDVLLVLVLIFMATAPIISQSVQVELPDSv-QSQNVSNEDKTPVILEVAGVGQysISIGGQ--RQESLNEEMVTQLSKQEFDKDNNTMFLVGGAKDVPYEEVIKALNLLHLAGIKSVGLMTN--
>tr|A0A1S1FJG9|A0A1S1FJG9_9PAST Protein TolR OS=Haemophilus sp. HMSC61B11 GN=HMPREF3263_10305 PE=4 SV=1
-----MArrQRKDIKSEINIVPFLDVLLVLVLIFMATAPIISQSVQVELPDSv-QSQNVSNEDKTPVILEVAGVGQysISIGGQ--RQEGLNEEMVTQLSKQEFDKDNNTMFLVGGAKDVPYEEVIKALNLLHLAGIKSVGLMTN--
>tr|A0A1W1DX93|A0A1W1DX93_9ZZZZ Tol biopolymer transport system, TolR protein OS=hydrothermal vent metagenome GN=MNB_SUP05-SYMBIONT-4-636 PE=4 SV=1
MITLPKRHKPAIDAQINIVPYIDVMLVLLVIFMMTTPIIEQGIEVDLALMDGVSVTELADTTPVIIAIDKKGYWYIGAS--KIP-ASLEQIIVeiEQERVLN--PELKVLIKPDKSVEIDKYVDLLTFIQKNTdIETVGMIGQ--
>tr|A0A1W1E598|A0A1W1E598_9ZZZZ Tol biopolymer transport system, TolR protein OS=hydrothermal vent metagenome GN=MNB_SUP05-SYMBIONT-7-436 PE=4 SV=1
MIVLPKRTRANIDAHINIVPYIDVMLVLLVIFMMTTPIIEQGIEVDLPKQssDNAKAVNLAEQEPTIISINREGEYFINSM--DSNDverLSAGKVAARVQARMQVFPTMQVFVRGDREVAYGAVIALMSFLQKNGVGKIGIITE--
>tr|A0A1W1DT38|A0A1W1DT38_9ZZZZ Tol biopolymer transport system, TolR protein OS=hydrothermal vent metagenome GN=MNB_SUP05-6-724 PE=4 SV=1
MIELPKRIRPNIDAQINIVPYIDVMLVLLVIFMMTTPIIEQGIDVDLPAA-EAQMVDFTEQQPTIITINRAGEYFINSM--ADEGaevssgerLSLGRIAARVQARLQVFPQMKVFVRGDREVAYGSVISLMSFLQKNGVEKVGIVTE--
>tr|A0A1W1DYZ5|A0A1W1DYZ5_9ZZZZ Tol biopolymer transport system, TolR protein OS=hydrothermal vent metagenome GN=MNB_SUP05-SYMBIONT-4-1061 PE=4 SV=1
MIVLPKRTRADIDAHINIVPYIDVMLVLLVIFMMTTPIIEQGIEVDLPKQssDNAKAVNLAEQEPTIISINREGEYFINSM--DSNDverLSAGKVAARVQARMQVFPTMQVFVRGDREVAYGAVIALMSFLQKNGVGKIGIITE--
>tr|A0A1W1D7T8|A0A1W1D7T8_9ZZZZ Tol biopolymer transport system, TolR protein OS=hydrothermal vent metagenome GN=MNB_SUP05-4-352 PE=4 SV=1
MIELPQRHRPSVDASINIVPYIDVMLVLLVIFMMTTPIIEQGIEVDLPTA-DAKMVDFTEQQPTIITINKDGEYFINSL--NEDNsdiaqgekLPLGIIAGRVSARLEIYPSMKVFVRGDANVAYGSVVSLMSFLQKQGVDKVGIVTE--
>tr|A0A1W1DPB6|A0A1W1DPB6_9ZZZZ Tol biopolymer transport system, TolR protein OS=hydrothermal vent metagenome GN=MNB_SUP05-12-1208 PE=4 SV=1
MIELPKRIRPQVDAQINIVPYIDVMLVLLVIFMMTTPIIEQGIEVDLPSA-EAKMVDFTEQQPTIITINRVGEYFINSM--DNESaevsqgerLPLGRVAARVQARLQIFPKMKVFVRGDREVAYGSVIALMSFLQKNGVDKVGIVTE--
>tr|A0A1W1DC46|A0A1W1DC46_9ZZZZ Tol biopolymer transport system, TolR protein OS=hydrothermal vent metagenome GN=MNB_SUP05-10-839 PE=4 SV=1
MIELPKRIRPQVDAQINIVPYIDVMLVLLVIFMMTTPIIEQGIEVDLPSA-EAKMVDFTEQQPTIITINRVGEYFINSM--DDESaevsqgdrLPLGRVAARVQARLQAFPTMKVFVRGDREVAYGSVIALMSFLQKHGVDKVGIVTE--
>tr|A0A1W1CI73|A0A1W1CI73_9ZZZZ Tol biopolymer transport system, TolR protein OS=hydrothermal vent metagenome GN=MNB_SUP05-5-284 PE=4 SV=1
LFVKNRKRYYRSKAEINVVPYIDVMLVLLVIFMMTTPVLEQGVEVDLPAA-NSQQLDFTNEQPVVVSVDKKGRYFINIG--DKRKnLDANIIIARVAAAISLNPKIQVMVKGDKDVAYGKVVELMSYLKQAGVEKVGFVTQ--
>tr|A0A1R4JMC2|A0A1R4JMC2_9VIBR Tol biopolymer transport system, TolR protein OS=Vibrio sp. JB196 GN=FM109_11720 PE=3 SV=1
---MAGYarKKRQLKAEINVVPYIDVMLVLLIIFMVTSPFVTQGVEVDLPKTesAKPAsDIAGDSDASFIiVEVDKEGNlgVSVNDQ--DM-VrgLSMEDVITRVKAERSISPKSPVAVGGDQKTAYSDIVLVLDQLNKAGIEKVGLLTD--
>tr|A0A1S2WU69|A0A1S2WU69_9GAMM Protein TolR OS=Francisella sp. TX076608 GN=tolR PE=3 SV=1
MKKRNKRffRKQRPMVQINVVPYIDVMLVLLVIFMITTPILTQGVKVDLPKA-QSEKIPSNDSKPIVVTVNRDGQYFINQG--VNDPkapLSSGALANAVVSLSQQNPGKPVYVRGDSSASYGEVVKAMALIQKAGIDKVGLVTE--
>tr|A0A1X1BFW2|A0A1X1BFW2_9GAMM Protein TolR OS=Francisella endosymbiont of Ornithodoros moubata GN=A2G94_03630 PE=4 SV=1
MKKRNKRffRKQRPMVQINVVPYIDVMLVLLVIFMITTPILTQGVKVDLPKA-QSEKIPSNDSKPIVVTVNKQGEYFINQG--VNDPktpLSSGALANAVVSLSQQNPGKPVYVRGDTSATYGEVVKAMVLIQRVGVDKVGLVTE--
>tr|A0A1U6GN24|A0A1U6GN24_9GAMM Biopolymer transport protein TolR OS=Psychrobacter sp. DAB_AL43B GN=tolR PE=3 SV=1
-MKQSPYrrEKKALNAEMNVVPYIDVMLVLLVIFMVTAPMLITGVDVDLPKEqtNTM----SQSQLPVIVSLTDNGEIFISYE--SKVDvpvsepELIDTLTTlQSQSSDAGAQPVQVMINADQNNQYGAIMTLMATLQQAGIQKVGLLTG--
>tr|A0A1V9UIU1|A0A1V9UIU1_9PSED Protein TolR OS=Pseudomonas sp. T GN=BWR15_23975 PE=3 SV=1
----MRRirSKHAPKAEMNVVPYIDVMLVLLVIFMVTAPMIQQGLKVELPKV-ASEALPSETERPVLtLTVQADGGyhWYLGSQ--VDTEqrtDAAGNLDELTAKLTRLGADTQVLIRADQAVDYGRVIAAMAALQRGGVSDVGLITE--
>tr|A0A0P8Q0N3|A0A0P8Q0N3_ENTCL Protein TolR (Fragment) OS=Enterobacter cloacae subsp. cloacae GN=AN689_56105 PE=3 SV=1 
MARSRGRGRRELKSEINIVPLLDVLLVLLLIFMATAPIITQSVEVDLPDATESQAVSTND----------------------------------------------------------------------------------
>tr|I3I7T6|I3I7T6_9GAMM TolR protein OS=Cellvibrio sp. BR GN=O59_003202 PE=3 SV=1
------------------------MLVLLIVFMIAAPMMTQGIKVELPQAASEPVES-KDDEPITVSVKADGSYYIDLGGDPEQARPLAEIKAIVSKVLAEKPNTLVFVQGDKKVEYGVVVTLMGELKLAGAPSVGLITEPP
>tr|I2JPD7|I2JPD7_9GAMM Biopolymer transport protein ExbD/TolR OS=gamma proteobacterium BDW918 GN=DOK_01929 PE=3 SV=1
------------------------MLVLLIVFMVTAPMLVQGVQVELPQASTEPVPP-TDDDPIVVSVDKQGKYYVTLGDPSKQGepAELADIGDKISKILRNKPKTPVMVKGDGAVDYSAVVAAMAVLQGAGATSIGLITEEP
>tr|A0A127M3S4|A0A127M3S4_9GAMM Protein TolR OS=Zhongshania aliphaticivorans GN=AZF00_05635 PE=3 SV=1
------------------------MLVLLIVFMVTAPMLVQGVQVELPQASTEPVPP-TDDDPIVVSVDKQGKYYVTLGDPSKQGepAELADIGDKISKILRNKPKTPVMVKGDGAVDYSAVVAAMAVLQGAGATSIGLITEEP
>tr|U7G642|U7G642_9GAMM Biopolymer transporter ExbD OS=Alcanivorax sp. P2S70 GN=Q670_07845 PE=3 SV=1
------------------------MLVLLVIFMATAPMMTQGINVDLPDSNSEPLDT-TKNEPVIISVTADGSYYIDVGSDGESQksATLETVKGHVLRIHKHKPSTLFLVEGDSNVPYARVVSLMGALQEAGITQLGLVTEPQ
>tr|U7NKR3|U7NKR3_9GAMM Uncharacterized protein OS=Halomonas sp. PBN3 GN=Q671_02985 PE=3 SV=1
------------------------MLVLLVIFMITAPMLTQGVQVDLPQVTSEPIDV-EEqEDPVIVSVDRDGRFYLELGSDDP--leLGLDELAERVIILRERNPDTPVMVRGDRNVPYGKVVSLMGTLQTAGVANVGLISEPP
>tr|A0A162UT00|A0A162UT00_9GAMM Protein TolR OS=Wohlfahrtiimonas chitiniclastica GN=BMY_1058 PE=3 SV=1
------------------------MFVLLTIFMVTATTISVGIDVDPPKMESSTAIAAdN-dDVMLVISVNDQGQFFFNHADDPN--qaIPEMEITTMASRMFEENPNVKALVKGDKNAPYGRVIDAMSLLQSITQQNVQLMTSPM
>tr|L8XZV9|L8XZV9_9GAMM Protein TolR OS=Wohlfahrtiimonas chitiniclastica SH04 GN=F387_00530 PE=3 SV=1
------------------------MFVLLTIFMVTATTISVGIDVDPPKMESSTAIAAdN-dDVMLVISVNDQGQFFFNHADDPN--qaIPEMEITTMASRMFEENPNVKALVKGDKNAPYGRVIDAMSLLQSITQQNVQLMTSPM
>tr|E1VCU3|E1VCU3_HALED K03560 biopolymer transport protein TolR OS=Halomonas elongata (strain ATCC 33173 / DSM 2581 / NBRC 15536 / NCIMB 2198 / 1H9) G
------------------------MLVLLVIFMITAPMLTQGVEVDLPQTASQPIED-DEdRDPIIVSVDREGEYFVSLGGDE---tqVSLDELSERVIILLERHPTTRVLVRGDRNVSYGQVVTLMSTLQTAGVSNVGLISEPP
>tr|N6WZY4|N6WZY4_9ALTE Biopolymer transport TolR OS=Marinobacter nanhaiticus D15-8W GN=J057_23230 PE=3 SV=1
------------------------MLVLLVIFMVTAPMMTQGVKVDLPETTSDPIQA-QKdVEPVIVSVDANGAYYMEVGDEE--SepMALGDLNQQVSKILAGRSQRDVLVRGDENVDYGTVVRLMATLQTAGATSVGLITEEP
>tr|A0A098RHQ5|A0A098RHQ5_9GAMM Biopolymer transporter TolR OS=Halomonas salina GN=FP66_15185 PE=3 SV=1
------------------------MLVLLVIFMITAPMLTQGVKVDLPQVTSEPIED-SEdHDPIVVSVDSEGQIYVSLSGDE---taVDLDELGQRVGILLEREPGTRVLVRGDRNVAYGQIVTLMSTLQTSGVANVGLISEPP
>tr|L0GVM4|L0GVM4_9GAMM TolR protein OS=Thioflavicoccus mobilis 8321 GN=Thimo_0572 PE=3 SV=1
------------------------MLVLLVIFMVTAPLITQGVKVDLPQARAQVIAG-ETSTPALITVDQFGDFYLDAGG--RGSeaVDDRQLFSRLSTLLDERPGTPVMVSGDNRVDYGRVVEAMVVAQAAGAPHVGLITRAP
>tr|A0A0F7M892|A0A0F7M892_9GAMM TolR protein OS=Spongiibacter sp. IMCC21906 GN=IMCC21906_02756 PE=3 SV=1
------------------------MLVLLIVFMVTAPLLVQGVQVDLPKASTEPVPE-TDDDPIVVSVDKDGQYFVTLGDPDQQGepVALSVIGEKLEKILRNKPKTPVMVKGDNAVNYGSVVSAMAVLQGAGAESVGLITEEP
>tr|H0IXY6|H0IXY6_9GAMM Biopolymer transporter TolR OS=Halomonas sp. GFAJ-1 GN=MOY_01110 PE=3 SV=1
------------------------MLVLLVIFMITTPLLTQGVDVDLPQVTSEPIET-QEdSDPIIISVDREGNYFVTLGEDT---svVSLDQMAERIIAILERRPGTPVMVRGDRNVPYGQIVLLMSTLQRSGVANVGLLSEPP
>tr|A0A095S868|A0A095S868_9GAMM Biopolymer transport protein TolR OS=Alcanivorax jadensis T9 GN=T9A_02430 PE=3 SV=1
------------------------MLVLLVIFMATAPMMTQGINVDLPDSNSEPIDT-NKDEPVIISVTADGSYYIDVGSDS--RksASLETVQGHALRIHKQKPSTLFLVEGDSQVAYAKVVQLMGALQEAGITQLGLVTEPQ
>tr|A0A166HRX1|A0A166HRX1_9GAMM Protein TolR OS=Alcanivorax sp. HI0013 GN=A3717_08605 PE=3 SV=1
------------------------MLVLLVIFMATAPMMTQGINVDLPDSNSEPIDT-TKDEPVIISVTADGSYYIDVGSDS--RksASLETVQGHALRIHKQKPATLFLVEGDGQVAYAKVVQLMGALQEAGITQLGLVTEPQ
>tr|A0A166HVW5|A0A166HVW5_9GAMM Protein TolR (Fragment) OS=Alcanivorax sp. HI0013 GN=A3717_38825 PE=3 SV=1
------------------------MLVLLVIFMATAPMMTQGINVDXPDSNSEPIDTTK-d-EPVIISVTADGSYYIDVGSDSR--ksASLETVQGHALRIHKQKPATLFLVEGDGQVAYAKVVQLMGALQEAGITQLGLVTEPQ
>tr|A0A0C3DTT8|A0A0C3DTT8_9GAMM Biopolymer transporter TolR OS=Halomonas sp. KHS3 GN=RO22_12965 PE=3 SV=1
------------------------MLVLLVVFMITAPMLTQGVQVELPQVTSQPIDI-QEdNDPIIISVDSDGGYFITLGEDS---tsVSLDEMSSRVTTIIERRPGTPVMVRGDRNVAYGQIVVLMSTLQGAGVANVGLLSEPS
>tr|A0A1A9R8N2|A0A1A9R8N2_9GAMM Protein TolR OS=Halomonas sp. ALS9 GN=A6R74_15335 PE=4 SV=1
------------------------MLVLLVVFMITAPMLTQGVQVELPQVTSQPIET-QEdNDPIIISVNSDGGYFITLGEDS---tsVTLDEMSTRVTTILERRPGTPVMVRGDRNVAYGQIVVLMSTLQGAGVANVGLLSEPP
>tr|A0A0D5M3D9|A0A0D5M3D9_9GAMM Protein TolR OS=Halomonas sp. KO116 GN=KO116_02260 PE=3 SV=1
------------------------MLVLLVVFMITAPMLTQGVQVELPQVTSQPIET-QEdNDPIVISVDSEGAYFITLGEDS---nsVSLDEMAARVTTILERSPGTPVMVRGDRNVAYGQIVVLMSTLQGAGVANVGLLSEPP
>tr|G4F6R6|G4F6R6_9GAMM Biopolymer transporter TolR OS=Halomonas sp. HAL1 GN=HAL1_10407 PE=3 SV=1
------------------------MLVLLVVFMITAPMLTQGVQVELPQVTSQPIET-QEdNDPIVISVDSEGGYFITLGEDS---nsVSLDEMAARVTTILERRPGTPVMVRGDRNVAYGQIVVLMSTLQGAGVANVGLLSEPP
>tr|A0A0D6E9J3|A0A0D6E9J3_9GAMM Protein tolR OS=Halomonas sp. R57-5 GN=HALO2510 PE=3 SV=1
------------------------MLVLLVVFMITAPMLTQGVQVELPQVTSQPIET-QEdNDPIVISVDSDGGYFITLGEDS---tsVTLDEMSQRVTTILERRPGTPVMVRGDRNVAYGQIVVLMSTLQGAGVANXGLLSEPP
>tr|T2LEM1|T2LEM1_9GAMM Protein TolR OS=Halomonas sp. A3H3 GN=tolR PE=3 SV=1
------------------------MLVLLVVFMITAPMLTQGVQVELPQVTSQPIDI-QEdNDPIIISVDSDGGYFITLGEDS---tsVSLDEMSSRVTTIIERRPGTPVMVRGDRNVAYGQIVVLMSTLQGAGVANVGLLSEPS
>tr|G9EGP0|G9EGP0_9GAMM Protein tolR OS=Halomonas boliviensis LC1 GN=KUC_3291 PE=3 SV=1
------------------------MLVLLVVFMITAPMLTQGVQVELPQVTSQPIET-QEdNDPIIISVNSDGGYFITLGEDS---tsVTLDEMSSRVTTILERRPGTPVMVRGDRNVAYGQIVVLMSTLQGAGVANVGLLSEPP
>tr|A0A0W1SI38|A0A0W1SI38_9GAMM Protein TolR OS=Idiomarina sp. H105 GN=AUR68_20600 PE=3 SV=1
------------------------MLVLLVIFMITAPMLTQGVQVDLPQVTSEPIET-QEdNDPIIISVDRDGGYFITLGEDS---taVSLEQMSERVTAILQRRPGTPVMVRGDRNVPYGQIVLLMSTLQSSGVANVGLLSEPP
>tr|A0A0B1PTQ5|A0A0B1PTQ5_9GAMM Biopolymer transporter TolR OS=Halomonas hydrothermalis GN=PZ78_07055 PE=3 SV=1
------------------------MLVLLVIFMITAPMLTQGVQVDLPQVTSEPIET-QEdSDPIIISVDRDGGYFITLGEDT---snVSLEQISERVIAILQRRPGTPVMVRGDRSVPYGQVVMLMSTLQRSGVANVGLLSEPP
>tr|A0A0D7UVR5|A0A0D7UVR5_9GAMM Biopolymer transporter TolR OS=Halomonas meridiana GN=VE30_12085 PE=3 SV=1
------------------------MLVLLVIFMITAPMLTQGVQVDLPQVTSEPIET-QEdNDPIIISVDRDGGYFITLGEDS---taVSLEQMSERVTAILQRRPGTPVMVRGDRNVPYGQIVLLMSTLQRSGVANVGLLSEPP
>tr|A0A060BAB4|A0A060BAB4_9GAMM Biopolymer transporter TolR OS=Halomonas campaniensis GN=FF32_15300 PE=3 SV=1
------------------------MLVLLVIFMITAPMLTQGVQVDLPQVTSEPIES-QDeSDPIIISVDQGGGYFITLGEDS---taVSLEQMAERVTAILQRRPETPVMVRGDRNVPYGQIVVLMSTLQRSGVANVGLLSEPP
>tr|A0A085DWX0|A0A085DWX0_9GAMM Biopolymer transporter TolR OS=Halomonas sp. SUBG004 GN=DK37_17465 PE=3 SV=1
------------------------MLVLLVIFMITAPMLTQGVQVDLPQVTSEPIET-QEdNDPIIISVDREGGYFITLGEDS---taVTLDEMSERVVAILQRRPGTPVMVRGDRNVPYGQIVLLMSTLQRSGVANVGLLSEPP
>tr|F7SRT9|F7SRT9_9GAMM Biopolymer transporter TolR OS=Halomonas sp. TD01 GN=GME_16097 PE=3 SV=1
------------------------MLVLLVIFMITAPMLTQGVQVDLPQVTSEPIES-QDeSDPIIISVDREGGYFITLGEDS---tsVSLEQMSERVMAILQRRPGTPVMVRGDRNVPYGQIVLLMSTLQRSGVANVGLLSEPP
>tr|A0A094JY23|A0A094JY23_9GAMM Biopolymer transporter ExbD OS=Shewanella mangrovi GN=HR45_11780 PE=3 SV=1
------------------------MLVLLIIFMVTAPIVSQGVKVDLPQASAEPLSA-D-sKPPIIVSIDADGAYYVTDGASPIK-aaTDVQDATAQVVAFLNVEPDRPVVVKGDRAIPYEKVIQLMATLKKAGLPSVGLMTDSP
>tr|Q1QWF5|Q1QWF5_CHRSD Cell division and transport-associated protein TolR OS=Chromohalobacter salexigens (strain DSM 3043 / ATCC BAA-138 / NCIMB 1376
------------------------MLVLLVIFMITAPMLNQGVNVELPQVTSEPIDT--DeREPLIVSVDREGQYYISLGDEE---tpVALDKLGEQVTAMLSRRPDTPVMVRGDRNVSYGQVVTLMSTLQGAGVGNVGLISEPP
>tr|B3PB61|B3PB61_CELJU TolR protein OS=Cellvibrio japonicus (strain Ueda107) GN=tolR PE=3 SV=1
------------------------MLVLLIVFMIAAPMMNQGIKVELPKAAADPVET-KEDEPITVSIKKDGTFYIGVGGDPEKPRPLAEIKSLVSKILAEKPNTPVFVQGDKSVEYGAVVALMGELKMAGAPSVGLITEPT
>tr|A0A0F2P332|A0A0F2P332_9GAMM Biopolymer transporter ExbD OS=Gammaproteobacteria bacterium BRH_c0 GN=VR73_04810 PE=3 SV=1
------------------------MLVLLIVFMITAPLLMQGVKVDLPQAPSTPMEE-NDkE-PLIVSVKADGTYYIDLGSDKH--qeESLEVIRARVSKVLAVQPLTPVLVWGDTNVDYGAVVELMTVLQSAGAPNVGLVTEPP
>tr|A0A101D4R5|A0A101D4R5_9GAMM Biopolymer transporter TolR OS=Halomonas sp. 54_146 GN=tolR PE=3 SV=1
------------------------MLVLLVIFMITAPMLTQGVQVELPQVTSEPIDA-QEdNDPIVISVDREGGYFISLGEDS---tsVTLDEMSQRVVAILQQRPGTPVMVRGDRNVAYGQIVVLMSTLQGAGVANVGLLSEPP
>tr|A0A0F9XNZ0|A0A0F9XNZ0_9ZZZZ Uncharacterized protein OS=marine sediment metagenome GN=LCGC14_0120920 PE=4 SV=1
------------------------MLVLLVIFMITAPMLTQGVQVELPQVSSEPIDS-QEdNDPIVISVDRDGGYFITLGEDS---tsVSLDEMSQRVMAILQQRPGTPVMVRGDRNVPYGQIVVLMSTLQGAGVANVGLLSEPP
>tr|W7QDY7|W7QDY7_9GAMM Biopolymer transporter ExbD OS=Halomonas sp. BC04 GN=Q427_05010 PE=3 SV=1
------------------------MLVLLVIFMITAPMLTQGVQIELPQVTSEPIDS-DEeNEPIVVSVDREGEYFLMVGGDE---ipVGLDELSDRVLILLDRRPGSPVMVRGDRQVPYGQVVNLMSTLQVAGVANVGLISEPP
>tr|A0A125R040|A0A125R040_9GAMM Biopolymer transport protein ExbD OS=Halomonas chromatireducens GN=exbD_1 PE=3 SV=1
------------------------MLVLLVIFMITAPMLTQGVQIELPQVTSEPIDS-DDdNEPIVVSVDREGEYFLMVGGDE---iqVGLDELSDRVLILLDRRPGSPVMVRGDRQVPYGQVVNLMSTLQVAGVANVGLISEPP
>tr|L0WAG8|L0WAG8_9GAMM Biopolymer transport protein TolR OS=Alcanivorax hongdengensis A-11-3 GN=A11A3_10801 PE=3 SV=1
------------------------MLVLLVIFMTTAPMMTQGINVDLPDTASESIDT-TKDQTVIISVARDGNYFINVGGDT--RksANLETVKGHVLSIHKHKPDTLFLVEGDTNVPYGKVVALMGALQGAGITQLGLVTEPQ
>tr|A1SSW2|A1SSW2_PSYIN Cell division and transport-associated protein TolR OS=Psychromonas ingrahamii (strain 37) GN=Ping_0725 PE=3 SV=1
------------------------MLVLLIIFMVTAPLVTQGVKVDLPQAAAETLAE-D-sKPPMIASIDKQGRYYLSVGES-IE-spIDGQQMTALVRAQLAIDPNAQFVVKGDGDVNYKSVIDLMVLLQSAGVPSIGLMTEPE
>tr|A9DER3|A9DER3_9GAMM Tolr protein OS=Shewanella benthica KT99 GN=KT99_13957 PE=3 SV=1
------------------------MLVLLIIFMVTAPMVTQGVKVDLPQAASEALPA-D-sKPPIVASIDAYGDYFLDVGSSSSK-epLDLEEVATRVGAIILLEPERPVVVKADRSITYEKVIQLMVSLQSVGVPSVGLMTDSP
>tr|D4ZJB0|D4ZJB0_SHEVD TolR protein OS=Shewanella violacea (strain JCM 10179 / CIP 106290 / LMG 19151 / DSS12) GN=tolR PE=3 SV=1
------------------------MLVLLIIFMVTAPIVTQGVKVDLPQAASEMLPA-D-sKPPIVASIDADGDYFLDVGSSSSK-epLDLQEVAIRVGAIIQLEPERPVVVKADRSITYDKVIQLMVSLQGAGVPSVGLMTDSP
>tr|A0A0P8AUC8|A0A0P8AUC8_9GAMM Protein TolR OS=Halomonas sp. HL-48 GN=tolR PE=3 SV=1
------------------------MLVLLVIFMITAPMLNQGVDVELPQVSSEPIES-QEdNDPIIISIDREGQYHLSLGEEA---teVSPDDITRRVTAILEQRPDTPVMVRGDQNVAYGEVVVLMSNLQRSGVANVGLISEPP
>tr|A0A0P7YGX7|A0A0P7YGX7_9GAMM Tol system membrane anchored protein TolR OS=Halomonas sp. HL-93 GN=tolR PE=3 SV=1
------------------------MLVLLVIFMITAPMLNQGVDVELPQVSSEPMES-QEdNDPIIISIDREGQYHLSLGEES---tqVSRDDITRRVSAVLEQRPDTPVMVRGDQNVAYGEVVVLMSNLQRSGVANVGLISEPP
>tr|A0A1A0F9U2|A0A1A0F9U2_9GAMM Protein TolR OS=Halomonas sp. G11 GN=ADS46_03665 PE=4 SV=1
------------------------MLVLLVIFMITAPMLNQGVDVELPQVSSQPIES-QEdNDPIIISIDREGQYYLSLGDDS---tqVSADDITRRVSAIIEQRPDTPVMVRGDQNVAYGEVVVLMSSLQRSGVANVGLISEPP
>tr|A0A095TSC0|A0A095TSC0_9GAMM Biopolymer transport protein TolR OS=Alcanivorax nanhaiticus GN=Y5S_01171 PE=3 SV=1
------------------------MLVLLVIFMATAPMMTQGINVDLPDSNSAPIDT-TKNEPVIVSVTADGSYFINVGGDA--KksANLETVKGHVLRIHKHKPETLFLVEGDSKVAYSSVISLMAALQEAGITQLGLVTEPA
>tr|A0A0W1LEI9|A0A0W1LEI9_9GAMM Protein TolR OS=Pseudoalteromonas sp. H105 GN=ATS75_01465 PE=3 SV=1
------------------------MLVLLIIFMATAPLITHGVKVDLPKMEESDLVD-TKdTPPIIASIDAQGKYYVSVGTNPE--epMEALDVAAVIKLQLMKNPETPVMIKGSGKVSYQEVLLLMDFLKNAGVPSVGLMTESF
>tr|A0A165L593|A0A165L593_9GAMM Protein TolR OS=Pseudoalteromonas shioyasakiensis GN=A3733_20050 PE=3 SV=1
------------------------MLVLLIIFMATAPLITHGVKVDLPKMEESDLVD-TKdTPPIIASIDAEGKYYVSIGTDPE--apMEALDVAAVIKLQLQKNPDTPVMIKGSGRVSYQEVLLLMDFLKNAGVPSVGLMTESF
>tr|Z5XSL0|Z5XSL0_9GAMM Biopolymer transporter TolR OS=Pseudoalteromonas lipolytica SCSIO 04301 GN=AT00_04125 PE=3 SV=1
------------------------MLVLLIIFMATAPLITHGVKVDLPKMEESDLVD-TKdTPPIIASIDAEGKYYVSIGTDPE--apMEALDVAAVIKLQLQKNPDTPVMIKGSGRVSYQEVLLLMDFLKNAGVPSVGLMTESF
>tr|A0A0N0LVI7|A0A0N0LVI7_9GAMM Biopolymer transporter TolR OS=Pseudoalteromonas porphyrae GN=ADS77_18190 PE=3 SV=1
------------------------MLVLLIIFMATAPLITHGVKVDLPKMEESDLVD-TKdTPPIIASIDAQGKYYVSIGTDPE--epMEALDVAAVIKLQLMKNPDTPVMIKGSGKVSYQEVLLLMDFLKNAGVPSVGLMTESF
>tr|A0A0N8TXI0|A0A0N8TXI0_9GAMM Biopolymer transport protein ExbD OS=Pseudoalteromonas sp. P1-26 GN=exbD_3 PE=3 SV=1
------------------------MLVLLIIFMATAPLITHGVKVDLPKMEESDLVD-TKdTPPIIASIDAEGKYYVSIGTDPE--apMEALDVAAVIKLQLQKNPDTPVMIKGSGRVSYQEVLLLMDFLKNAGVPSVGLMTESF
>tr|A0A0S3AT90|A0A0S3AT90_9GAMM Biopolymer transporter ExbD OS=Pseudoalteromonas issachenkonii GN=PI2015_1151 PE=3 SV=1
------------------------MLVLLIIFMATAPLITHGVKVDLPKMEESDLVD-TKdTPPIIASIDSQGKYYVSIGTDPE--epMEALDVAAVIKLQLMKNPDTPVMIKGSGKVSYQEVLLLMDFLKNAGVPSVGLMTESF
>tr|A0A0Q0K6E0|A0A0Q0K6E0_9GAMM Biopolymer transport protein ExbD OS=Pseudoalteromonas sp. P1-16-1b GN=exbD_3 PE=3 SV=1
------------------------MLVLLIIFMATAPLITHGVKVDLPKMEESDLVD-TKdTPPIIASIDADGKYYVSVGTDPE--epMEALDVAAVIKLQLMKNPDVPVMIKGSGKVSYQEVLLLMDFLKNAGVPSVGLMTESF
>tr|Z9JZQ8|Z9JZQ8_9GAMM Biopolymer transporter TolR OS=Pseudoalteromonas sp. SCSIO_11900 GN=BG00_03470 PE=3 SV=1
------------------------MLVLLIIFMATAPLITHGVKVDLPKMEESDLVD-TKdTPPIIASIDSQGKYYVSIGTDPE--epMEALDVAAVIKLQLMKNPDTPVMIKGSGKVSYQEVLLLMDFLKNAGVPSVGLMTESF
>tr|A0A0F4S4V8|A0A0F4S4V8_9GAMM Biopolymer transporter TolR OS=Pseudoalteromonas sp. S2292 GN=TW82_14445 PE=3 SV=1
------------------------MLVLLIIFMATAPLITHGVKVDLPKMTESDLVD-TKdAPPIIASIDAQGKYYVSVGTDPE--apMEALDVAAVIKLQLMKNPDVPVMIKGSGKVSYQEVLLLMDFLKSAGVPSVGLMTESF
>tr|N6VZR5|N6VZR5_9GAMM Tol protein OS=Pseudoalteromonas agarivorans S816 GN=J139_08007 PE=3 SV=1
------------------------MLVLLIIFMATAPLITHGVKVDLPKMEESDLVD-TKdTPPIIASIDSAGKYYVSIGTDPE--epMEALDVAAVIKLQLMKNPDVPVMIKGSGKVSYQEVLLLMDFLKNAGVPSVGLMTESF
>tr|A0A063KJV7|A0A063KJV7_9GAMM Biopolymer transporter TolR OS=Pseudoalteromonas citrea GN=DC53_15420 PE=3 SV=1
------------------------MLVLLIIFMATAPLITHGVKVDLPKMTESDLVD-TKdAPPIIASIDAQGKYYVSVGTDPE--apMEALDVAAVIKLQLMKNPDVPVMIKGSGKVSYQEVLLLMDFLKSAGVPSVGLMTESF
>tr|A0A099LL05|A0A099LL05_9GAMM Protein TolR OS=Pseudoalteromonas sp. ND6B GN=ND6B_0579 PE=3 SV=1
------------------------MLVLLIIFMATAPLITHGVKVDLPKMEESDLVD-TKdTPPIIASIDSQGKYYVSIGTDPE--epMEALDVAAVIKLQLMKNPDTPVMIKGSGKVSYQEVLLLMDFLKNAGVPSVGLMTESF
>tr|A0A0P9G714|A0A0P9G714_9GAMM Biopolymer transport protein ExbD OS=Pseudoalteromonas sp. P1-11 GN=exbD_3 PE=3 SV=1
------------------------MLVLLIIFMATAPLITHGVKVDLPKMEESDLVD-TKdTPPIIASIDSAGKYYVSIGTDPE--epMEALDVAAVIKLQLMKNPDVPVMIKGSGKVSYQEVLLLMDFLKNAGVPSVGLMTESF
>tr|G7G4A0|G7G4A0_9GAMM Biopolymer transport protein TolR OS=Pseudoalteromonas sp. BSi20495 GN=tolR PE=3 SV=1
------------------------MLVLLIIFMATAPLITHGVKVDLPKMTESDLVD-TKdAPPIIASIDAQGKYYVSVGTDPE--apMEALDVAAVIKLQLMKNPDVPVMIKGSGKVSYQEVLLLMDFLKSAGVPSVGLMTESF
>tr|A0A0Q0GK17|A0A0Q0GK17_9GAMM Biopolymer transport protein ExbD OS=Pseudoalteromonas sp. P1-25 GN=exbD_2 PE=3 SV=1
------------------------MLVLLIIFMATAPLITHGVKVDLPKMEESDLVD-TKdTPPIIASIDSAGKYYVSIGTDPE--epMEALDVAAVIKLQLMKNPDVPVMIKGSGKVSYQEVLLLMDFLKNAGVPSVGLMTESF
>tr|A0A0W1KUA1|A0A0W1KUA1_9GAMM Protein TolR OS=Pseudoalteromonas sp. H103 GN=ATS74_10765 PE=3 SV=1
------------------------MLVLLIIFMATAPLITHGVKVDLPKMEESDLVD-TKdTPPIIASIDSAGKYYVSIGTDPE--epMEALDVAAVIKLQLMKNPDVPVMIKGSGKVSYQEVLLLMDFLKNAGVPSVGLMTESF
>tr|A0A0U2WED7|A0A0U2WED7_9GAMM Biopolymer transport protein TolR OS=Pseudoalteromonas translucida KMM 520 GN=tolR PE=3 SV=1
------------------------MLVLLIIFMATAPLITHGVKVDLPKMEESDLVD-TKdTPPIIASIDADGRYYVSVGTDPE--epMEALDVAAVIKLQLMKNPDVPVMIKGSGKVSYQEVLLLMDFLKRAGVPSVGLMTESF
>tr|G7EW15|G7EW15_9GAMM Biopolymer transport protein TolR OS=Pseudoalteromonas sp. BSi20311 GN=tolR PE=3 SV=1
------------------------MLVLLIIFMATAPLITHGVKVDLPKMEESDLVD-TKdTPPIIASIDADGKYYVSVGTDPE--epMEALDVAAVIKLQLMKNPDVPVMIKGSGKVSYQEVLLLMDFLKNAGVPSVGLMTESF
>tr|U1KYS7|U1KYS7_9GAMM Tol protein OS=Pseudoalteromonas marina DSM 17587 GN=PMAN_17439 PE=3 SV=1
------------------------MLVLLIIFMATAPLITHGVKVDLPKMEESDLVD-TKdTPPIIASIDAEGKYYVSVGTDPE--epMEALDVAAVIKLQLMKNPDVPVMIKGSGKVSYQEVLLLMDFLKNAGVPSVGLMTESF
>tr|A0A0W1LGQ7|A0A0W1LGQ7_9GAMM Protein TolR OS=Pseudoalteromonas sp. 10-33 GN=ATS76_14100 PE=3 SV=1
------------------------MLVLLIIFMATAPLITHGVKVDLPKMEESDLVD-TKdTPPIIASIDVEGKYYVSVGTDPE--epMEALDVAAVIKLQLMKNPDVPVMIKGSGKVSYQEVLLLMDFLKNAGVPSVGLMTESF
>tr|A0A0W1BPZ4|A0A0W1BPZ4_9GAMM Protein TolR OS=Pseudoalteromonas sp. 13-15 GN=ATS72_08230 PE=3 SV=1
------------------------MLVLLIIFMATAPLITHGVKVDLPKMEESDLVD-TKdTPPIIASIDAEGKYYVSVGTDPE--epMEALDVAAVIKLQLMKNPDVPVMIKGSGKVSYQEVLLLMDFLKNAGVPSVGLMTESF
>tr|A0A0F9LAM7|A0A0F9LAM7_9ZZZZ Uncharacterized protein OS=marine sediment metagenome GN=LCGC14_1238420 PE=4 SV=1
------------------------MLVLLIIFMATAPLITHGVKVDLPKMEESDLVD-TKdTPPIIASIDAEGKYYVSVGTDPE--epMEALDVAAVIKLQLMKNPDVPVMIKGSGKVSYQEVLLLMDFLKNAGVPSVGLMTESF
>tr|A0Y679|A0Y679_9GAMM Tol protein OS=Alteromonadales bacterium TW-7 GN=ATW7_08552 PE=3 SV=1
------------------------MLVLLIIFMATAPLITHGVKVDLPKMEESDLVD-TKdTPPIIASIDAEGKYYVSVGTDPE--epMEALDVAAVIKLQLMKNPDVPVMIKGSGKVSYQEVLLLMDFLKNAGVPSVGLMTESF
>tr|A0A0B2JJU5|A0A0B2JJU5_9GAMM Biopolymer transporter TolR OS=Pseudoalteromonas flavipulchra NCIMB 2033 = ATCC BAA-314 GN=PL71_13855 PE=3 SV=1
------------------------MLVLLIIFMATAPLITHGVKVDLPKMEESDLVD-TKdTPPIIASIDAQGKYYVSVGTDPE--epMEALDVAAVIKLQLMKNPDVPVMIKGSGKVSYQEVLLLMDFLKNAGVPSVGLMTESF
>tr|G7EEQ7|G7EEQ7_9GAMM Biopolymer transport protein TolR OS=Pseudoalteromonas sp. BSi20652 GN=tolR PE=3 SV=1
------------------------MLVLLIIFMATAPLITHGVKVDLPKMEESDLVD-TKdTPPIIASIDAQGKYYVSVGTDPE--epMEAIDVAAVIKLQLMKNPDVPVMIKGSGKVSYQEVLLLMDFLKNAGVPSVGLMTESF
>tr|F3BKQ1|F3BKQ1_PSEHA Tol biopolymer transport system, TolR protein OS=Pseudoalteromonas haloplanktis ANT/505 GN=tolR PE=3 SV=1
------------------------MLVLLIIFMATAPLITHGVKVDLPKMEESDLVD-TKdTPPIIASIDAQGKYYVSVGTDPE--epMEALDVAAVIKLQLMKNPDVPVMIKGSGKVSYQEVLLLMDFLKNAGVPSVGLMTESF
>tr|G7EZF1|G7EZF1_9GAMM Biopolymer transport protein TolR OS=Pseudoalteromonas sp. BSi20429 GN=tolR PE=3 SV=1
------------------------MLVLLIIFMATAPLITHGVKVDLPKMEESDLVD-TKdTPPIIASIDAEGKYYVSVGTDPE--epMEALDVAAVIKLQLMKNPDVPVMIKGSGKVSYQEVLLLMDFLKNAGVPSVGLMTESF
>tr|U1JAD2|U1JAD2_9GAMM Tol protein OS=Pseudoalteromonas arctica A 37-1-2 GN=PARC_13730 PE=3 SV=1
------------------------MLVLLIIFMATAPLITHGVKVDLPKMEESDLVD-TKdTPPIIASIDAEGKYYVSVGTDPE--epMEALDVAAVIKLQLMKNPDVPVMIKGSGKVSYQEVLLLMDFLKNAGVPSVGLMTESF
>tr|A0A0P7EEN9|A0A0P7EEN9_9GAMM Protein TolR OS=Pseudoalteromonas lipolytica GN=AOG27_10680 PE=3 SV=1
------------------------MLVLLIIFMATAPLITHGVKVDLPKMEESDLVD-TKdTPPIIASIDAEGKYYVSIGTDPE--apMEALDVAAVIKLQLQKNPDTPVMIKGSGRVSYQEVLLLMDFLKNAGVPSVGLMTESF
>tr|Q3IIJ4|Q3IIJ4_PSEHT Tol protein, role in outer membrane integrity, uptake of group A colicins (TonB-independent), and phage DNA OS=Pseudoalteromona
------------------------MLVLLIIFMATAPLITHGVKVDLPKMEESDLVD-TKdTPPIIASIDADGRYYVSVGTDPE--epMEALDVAAVIKLQLMKNPDVPVMIKGSGKVSYQEVLLLMDFLKRAGVPSVGLMTESF
>tr|E6RGN1|E6RGN1_PSEU9 Tol protein, role in outer membrane integrity, uptake of group A colicins (TonB-independent), and phage DNA OS=Pseudoalteromona
------------------------MLVLLIIFMATAPLITHGVKVDLPKMEESDLVD-TKdTPPIIASIDSQGKYYVSIGTDPE--epMEALDVAAVIKLQLMKNPDTPVMIKGSGKVSYQEVLLLMDFLKNAGVPSVGLMTESF
>tr|A0A136H0H2|A0A136H0H2_9GAMM Protein TolR OS=Alcanivorax sp. Nap_24 GN=AXW13_07665 PE=3 SV=1
------------------------MLVLLVIFMATAPMMTQGVSVDLPQTDSAAI-T-NNDEPVMITVRPDGSYYINVGGDG--QssASLETVKGHVLTIRKQKPETLFLVEGDQNVPYGKVVVLMSELQQAGVTNLGLVTEPP
>tr|R5EHI7|R5EHI7_9GAMM Transport energizing protein ExbD/TolR family OS=Succinatimonas sp. CAG:777 GN=BN779_00804 PE=3 SV=1
------------------------MLVLLVIFIATAPVVMQGVTVDLPQAQSETMNE-NQQTPIIATVDKAGQYYVSIDTTSE--kmGSLDELTAYVSAQLQKDPSRPVVVQGDAQVAYDNVIQLMNALKTGGVKSVGLVTEPI
>tr|M4U9G2|M4U9G2_9GAMM Biopolymer transport protein ExbD/TolR OS=Psychromonas sp. CNPT3 GN=PCNPT3_09370 PE=3 SV=1
------------------------MLVLLIIFMATATSVTLGVKVDLPQATSQPLPV-DTKPPLIASIDKQGLYYLSTGASAD--spLNEDELQALVRLEIRRDANAQFVVKGDGAVPYKKVIDLMVLLQTSGVESIGLMTEPD
>tr|A0A0Q9YNE4|A0A0Q9YNE4_9COXI Biopolymer transport protein ExbD OS=Coxiellaceae bacterium HT99 GN=exbD PE=3 SV=1
------------------------MLVLLVIFIVTAPLLQQGVSVDLPQASAKALPS-NEKEPIVVSVDKEGRYYLNISESPS--avIDHQSLTAHVMSDLEKNPKRRILVKADKQVDYGKVIGAMVLLQKAGAPSVGLVTQDD
>tr|A0A0B4XKP9|A0A0B4XKP9_9GAMM Biopolymer transport protein TolR OS=Alcanivorax pacificus W11-5 GN=S7S_06325 PE=3 SV=1
------------------------MLVLLVVFMITAPMMTQGLQVDLPKTTSQPIV--TDEEPVVITVKKDGNYFINVGETQ--QtsSSLENVSGHVQRIKRNAPETLFLVEGDTEVPYGRVIELMAMLQGAGIERLGLVTEPP
>tr|W1X3J1|W1X3J1_ECOLX Protein tolR OS=Escherichia coli DORA_A_5_14_21 GN=Q609_ECAC01347G0002 PE=3 SV=1
------------------------LLVLLLIFMATAPIITQrSVEVDLPDATESQAVS-SNdNPPVIVEVSGIGQYTVVVEKDRLE-rLPPEQVVAEVSSRFKANPKTVFLIGGAKDVPYDEIIKALNLLHSAGVKSVGLMTQPI
>tr|H9UPZ0|H9UPZ0_ECOLX Protein TolR OS=Escherichia coli P12b GN=tolR PE=3 SV=1
--------------------------------MATAPIIT-qSVEVDLPDATESQAVS-SNdNPPVIVEVSGIGQYTVVVEKDRLE-rLPPEQVVAEVSSRFKANPKTVFLIGGAKDVPYDEIIKALNLLHSAGVKSVGLMTQPI
>tr|D7ZSN7|D7ZSN7_ECOLX Protein TolR OS=Escherichia coli MS 187-1 GN=tolR PE=3 SV=1
------------------------LLVLLLIFMATAPIITQSVEVDLPDATESQAVS-SNdNPPVIVEVSGIGQYTVVVEKDRLE-rLPPEQVVAEVSSRFKANPKTVFLIGGAKDVPYDEIIKALNLLHSAGVKSVGLMTQPI
>tr|A0A023VAB2|A0A023VAB2_CITFR Colicin uptake protein TolR OS=Citrobacter freundii CFNIH1 GN=CFNIH1_13820 PE=3 SV=1
------------------------LLVLLLIFMATAPIITQSVEVDLPDATESQAVS-SNdEPPVIIEVSGIGQYSVVVEKDRMD-qLPPEQVIAEAKSRLQTNPKTVFLIGGAKDVPYDEIIKALNLLHSAGVKSVGLMTQPI
>tr|I2WQG7|I2WQG7_ECOLX Protein TolR OS=Escherichia coli 4.0967 GN=tolR PE=3 SV=1
------------------------LLVLLLIFMATAPIITQSVEVDLPDATESQAVS-SNdNPPVIVEVSGIGQYTVVVEKDRLE-rLPPEQVVAEVSSRFKANPKTVFLIGGAKDVPYDEIIKALNLLHSAGVKSVGLMTQPI
>tr|S1DRI9|S1DRI9_ECOLX Protein tolR OS=Escherichia coli KTE64 GN=A1U1_00581 PE=3 SV=1
------------------------LLVLLLIFMATAPIITQSVEVDLPDATESQAVS-SNdNPPVIVEVSGIGQYSVVVEKDRLE-rLPPEQVVAEVSSRFKANPKTVFLIGGAKDVPYDEIIKALNLLHSAGVKSVGLMTQPI
>tr|A0A070U4T4|A0A070U4T4_ECOLX Protein TolR OS=Escherichia coli 2-156-04_S4_C2 GN=tolR PE=3 SV=1
------------------------LLVLLLIFMATAPIITQSVEVDLPDATESQAVS-SNdNPPVIVEVSGIGQYTVVVEKDRLE-rLPPEQVVAEVSSRFKANPKTVFLIGGAKDVPYDEIIKALNLLHSAGVKSVGLMTQPI
>tr|M8LJI7|M8LJI7_ECOLX Protein TolR OS=Escherichia coli MP021552.12 GN=tolR PE=3 SV=1
------------------------LLVLLLIFMATAPIITQSVEVDLPDATESQAVS-SNdNPPVIVEVSGIGQYTVVVEKDRLE-rLPPEQVVAEVSSRFKANPKTVFLIGGAKDVPYDEIIKALNLLHSAGVKSVGLMTQPI
>tr|A0A0P7ZQG2|A0A0P7ZQG2_ECOLX Protein TolR OS=Escherichia coli TW10598 GN=tolR PE=3 SV=1
------------------------LLVLLLIFMATAPIITQSVEVDLPDATESQAVS-SNdNPPVIVEVSGIGQYTVVVEKDRLE-rLPPEQVVAEVSSRFKANPKTVFLIGGAKDVPYDEIIKALNLLHSAGVKSVGLMTQPI
>tr|L3QQP6|L3QQP6_ECOLX Protein tolR OS=Escherichia coli KTE76 GN=A1UO_00682 PE=3 SV=1
------------------------LLVLLLIFMATAPIITQSVEVDLPDATESQAVS-SNdNPPVIVEVSGIGQYTVVVEKDRLE-rLPPEQVVAEVSSRFKANPKTVFLIGGAKDVPYDEIIKALNLLHSAGVKSVGLMTQPI
>tr|A0A073GH34|A0A073GH34_ECOLX Protein TolR OS=Escherichia coli 3-267-03_S4_C1 GN=tolR PE=3 SV=1
------------------------LLVLLLIFMATAPIITQSVEVDLPDATESQAVS-SNdNPPVIVEVSGIGQYTVVVEKDRLE-rLPPEQVVAEVSSRFKANPKTVFLIGGAKDVPYDEIIKALNLLHSAGVKSVGLMTQPI
>tr|A0A0H3EF12|A0A0H3EF12_ECO8N Colicin uptake protein TolR OS=Escherichia coli O83:H1 (strain NRG 857C / AIEC) GN=NRG857_03290 PE=3 SV=1
------------------------LLVLLLIFMATAPIITQSVEVDLPDATESQAVS-SNdNPPVIVEVSGIGQYTVVVEKDRLE-rLPPEQVVAEVSSRFKANPKTVFLIGGAKDVPYDEIIKALNLLHSAGVKSVGLMTQPI
>tr|A0A026V2F3|A0A026V2F3_ECOLX Colicin uptake protein TolR OS=Escherichia coli O174:H8 str. 04-3038 GN=BW70_05665 PE=3 SV=1
------------------------LLVLLLIFMATAPIITQSVEVDLPDATESQAVS-SNdNPPVIVEVSGIGQYTVVVEKDRLE-rLPPEQVVAEVSSRFKANPKTVFLIGGAKDVPYDEIIKALNLLHSAGVKSVGLMTQPI
>tr|F8XBV0|F8XBV0_ECOLX Protein TolR OS=Escherichia coli MS 79-10 GN=HMPREF9349_02264 PE=3 SV=1
------------------------LLVLLLIFMATAPIITQSVEVDLPDATESQAVS-SNdNPPVIVEVSGIGQYTVVVEKDRLE-rLPPEQVVAEVSSRFKANPKTVFLIGGAKDVPYDEIIKALNLLHSAGVKSVGLMTQPI
>tr|S0VX57|S0VX57_ECOLX Protein tolR OS=Escherichia coli KTE20 GN=WE7_01000 PE=3 SV=1
------------------------LLVLLLIFMATAPIITQSVEVDLPDATESQAVS-SNdNPPVIVEVSGIGQYTVVVEKDRLE-rLPPEQVVAEVSSRFKANPKTVFLIGGAKDVPYDEIIKALNLLHSAGVKSVGLMTQPI
>tr|A0A0G3J9B1|A0A0G3J9B1_ECOLX Colicin transporter OS=Escherichia coli APEC O2 GN=APECO2_05220 PE=3 SV=1
------------------------LLVLLLIFMATAPIITQSVEVDLPDATESQAVS-SNdNPPVIVEVSGIGQYTVVVEKDRLE-rLPPEQVVAEVSSRFKANPKTVFLIGGAKDVPYDEIIKALNLLHSAGVKSVGLMTQPI
>tr|A0A073UIJ1|A0A073UIJ1_ECOLX Protein TolR OS=Escherichia coli 5-366-08_S1_C1 GN=tolR PE=3 SV=1
------------------------LLVLLLIFMATAPIITQSVEVDLPDATESQAVS-SNdNPPVIVEVSGIGQYTVVVEKDRLE-rLPPEQVVAEVSSRFKANPKTVFLIGGAKDVPYDEIIKALNLLHSAGVKSVGLMTQPI
>tr|A0A0G3JBW4|A0A0G3JBW4_ECOLX Colicin transporter OS=Escherichia coli APEC O18 GN=APECO18_22325 PE=3 SV=1
------------------------LLVLLLIFMATAPIITQSVEVDLPDATESQAVS-SNdNPPVIVEVSGIGQYTVVVEKDRLE-rLPPEQVVAEVSSRFKANPKTVFLIGGAKDVPYDEIIKALNLLHSAGVKSVGLMTQPI
>tr|A0A080JBZ8|A0A080JBZ8_ECOLX Protein TolR OS=Escherichia coli 1-250-04_S3_C2 GN=tolR PE=3 SV=1
------------------------LLVLLLIFMATAPIITQSVEVDLPDATESQAVS-SNdNPPVIVEVSGIGQYTVVVEKDRLE-rLPPEQVVAEVSSRFKANPKTVFLIGGAKDVPYDEIIKALNLLHSAGVKSVGLMTQPI
>tr|I2T069|I2T069_ECOLX Protein TolR OS=Escherichia coli 1.2264 GN=tolR PE=3 SV=1
------------------------LLVLLLIFMATAPIITQSVEVDLPDATESQAVS-SNdNPPVIVEVSGIGQYTVVVEKDRLE-rLPPEQVVAEVSSRFKANPKTVFLIGGAKDVPYDEIIKALNLLHSAGVKSVGLMTQPI
>tr|A0A0F6C0P4|A0A0F6C0P4_ECOLX Colicin uptake protein TolR OS=Escherichia coli Xuzhou21 GN=CDCO157_0753 PE=3 SV=1
------------------------LLVLLLIFMATAPIITQSVEVDLPDATESQAVS-SNdNPPVIVEVSGIGQYTVVVEKDRLE-rLPPEQVVAEVSSRFKANPKTVFLIGGAKDVPYDEIIKALNLLHSAGVKSVGLMTQPI
>tr|V2V020|V2V020_ECOLX Protein tolR OS=Escherichia coli UMEA 3323-1 GN=G966_00817 PE=3 SV=1
------------------------LLVLLLIFMATAPIITQSVEVDLPDATESQAVS-SNdNPPVIVEVSGIGQYTVVVEKDRLE-rLPPEQVVAEVSSRFKANPKTVFLIGGAKDVPYDEIIKALNLLHSAGVKSVGLMTQPI
>tr|D6HUB0|D6HUB0_ECOLX TolR OS=Escherichia coli B088 GN=ECCG_01130 PE=3 SV=1
------------------------LLVLLLIFMATAPIITQSVEVDLPDATESQAVS-SNdNPPVIVEVSGIGQYTVVVEKDRLE-rLPPEQVVAEVSSRFKANPKTVFLIGGAKDVPYDEIIKALNLLHSAGVKSVGLMTQPI
>tr|A0A0F6E9B8|A0A0F6E9B8_SHIFL Protein tolR OS=Shigella flexneri Shi06HN006 GN=SFyv_0779 PE=3 SV=1
------------------------LLVLLLIFMATAPIITQSVEVDLPDATESQAVS-SNdNPPVIVEVSGIGQYTVVVEKDRLE-rLPPEQVVAEVSSRFKANPKTVFLIGGAKDVPYDEIIKALNLLHSAGVKSVGLMTQPI
>tr|E3XJ70|E3XJ70_ECOLX Protein TolR OS=Escherichia coli 2362-75 GN=tolR PE=3 SV=1
------------------------LLVLLLIFMATAPIITQSVEVDLPDATESQAVS-SNdNPPVIVEVSGIGQYTVVVEKDRLE-rLPPEQVVAEVSSRFKANPKTVFLIGGAKDVPYDEIIKALNLLHSAGVKSVGLMTQPI
>tr|A0A029KZF7|A0A029KZF7_ECOLX Protein TolR OS=Escherichia coli 1-182-04_S3_C3 GN=tolR PE=3 SV=1
------------------------LLVLLLIFMATAPIITQSVEVDLPDATESQAVS-SNdNPPVIVEVSGIGQYTVVVEKDRLE-rLPPEQVVAEVSSRFKANPKTVFLIGGAKDVPYDEIIKALNLLHSAGVKSVGLMTQPI
>tr|B7LAE5|B7LAE5_ECO55 TolR protein OS=Escherichia coli (strain 55989 / EAEC) GN=tolR PE=3 SV=1
------------------------LLVLLLIFMATAPIITQSVEVDLPDATESQAVS-SNdNPPVIVEVSGIGQYTVVVEKDRLE-rLPPEQVVAEVSSRFKANPKTVFLIGGAKDVPYDEIIKALNLLHSAGVKSVGLMTQPI
>tr|V2SNZ1|V2SNZ1_ECOLX Protein tolR OS=Escherichia coli HVH 50 (4-2593475) GN=G723_01844 PE=3 SV=1
------------------------LLVLLLIFMATAPIITQSVEVDLPDATESQAVS-SNdNPPVIVEVSGIGQYTVVVEKDRLE-rLPPEQVVAEVSSRFKANPKTVFLIGGAKDVPYDEIIKALNLLHSAGVKSVGLMTQPI
>tr|D8A840|D8A840_ECOMS Protein TolR OS=Escherichia coli (strain MS 21-1) GN=tolR PE=3 SV=1
------------------------LLVLLLIFMATAPIITQSVEVDLPDATESQAVS-SNdNPPVIVEVSGIGQYTVVVEKDRLE-rLPPEQVVAEVSSRFKANPKTVFLIGGAKDVPYDEIIKALNLLHSAGVKSVGLMTQPI
>tr|N4NTQ0|N4NTQ0_ECOLX Protein TolR OS=Escherichia coli P0301867.3 GN=tolR PE=3 SV=1
------------------------LLVLLLIFMATAPIITQSVEVDLPDATESQAVS-SNdNPPVIVEVSGIGQYTVVVEKDRLE-rLPPEQVVAEVSSRFKANPKTVFLIGGAKDVPYDEIIKALNLLHSAGVKSVGLMTQPI
>tr|V1AUA8|V1AUA8_ECOLX Protein TolR OS=Escherichia coli 908658 GN=HMPREF1616_04152 PE=3 SV=1
------------------------LLVLLLIFMATAPIITQSVEVDLPDATESQAVS-SNdNPPVIVEVSGIGQYTVVVEKDRLE-rLPPEQVVAEVSSRFKANPKTVFLIGGAKDVPYDEIIKALNLLHSAGVKSVGLMTQPI
>tr|M9J4L1|M9J4L1_ECOLX Protein TolR OS=Escherichia coli MP020980.2 GN=tolR PE=3 SV=1
------------------------LLVLLLIFMATAPIITQSVEVDLPDATESQAVS-SNdNPPVIVEVSGIGQYTVVVEKDRLE-rLPPEQVVAEVSSRFKANPKTVFLIGGAKDVPYDEIIKALNLLHSAGVKSVGLMTQPI
>tr|B1EPA5|B1EPA5_ESCAT Protein TolR OS=Escherichia albertii (strain TW07627) GN=tolR PE=3 SV=1
------------------------LLVLLLIFMATAPIITQSVEVDLPDATESQAVS-SNdNPPVIIEVSGVGQYTVVVEKERLE-hLPPEQVVAEVSSRFRANPKTVFLIGGAKDVPYDEIIKALNLLHSAGVKSVGLMTQPI
>tr|D8B6A4|D8B6A4_ECOLX Protein TolR OS=Escherichia coli MS 175-1 GN=tolR PE=3 SV=1
------------------------LLVLLLIFMATAPIITQSVEVDLPDATESQAVS-SNdNPPVIVEVSGIGQYTVVVEKDRLE-rLPPEQVVAEVSSRFKANPKTVFLIGGAKDVPYDEIIKALNLLHSAGVKSVGLMTQPI
>tr|M9H278|M9H278_ECOLX Protein TolR OS=Escherichia coli MP021552.8 GN=tolR PE=3 SV=1
------------------------LLVLLLIFMATAPIITQSVEVDLPDATESQAVS-SNdNPPVIVEVSGIGQYTVVVEKDRLE-rLPPEQVVAEVSSRFKANPKTVFLIGGAKDVPYDEIIKALNLLHSAGVKSVGLMTQPI
>tr|A0A025CFM8|A0A025CFM8_ECOLX Colicin uptake protein TolR OS=Escherichia coli O145:NM str. 2010C-3526 GN=BX51_12785 PE=3 SV=1
------------------------LLVLLLIFMATAPIITQSVEVDLPDATESQAVS-SNdNPPVIVEVSGIGQYTVVVEKDRLE-rLPPEQVVAEVSSRFKANPKTVFLIGGAKDVPYDEIIKALNLLHSAGVKSVGLMTQPI
>tr|A0A029PRG2|A0A029PRG2_ECOLX Protein TolR OS=Escherichia coli 2-011-08_S1_C2 GN=tolR PE=3 SV=1
------------------------LLVLLLIFMATAPIITQSVEVDLPDATESQAVS-SNdNPPVIVEVSGIGQYTVVVEKDRLE-rLPPEQVVAEVSSRFKANPKTVFLIGGAKDVPYDEIIKALNLLHSAGVKSVGLMTQPI
>tr|A0A192CK54|A0A192CK54_ECOLX TolR OS=Escherichia coli O25b:H4 GN=WLH_04836 PE=4 SV=1
------------------------LLVLLLIFMATAPIITQSVEVDLPDATESQAVS-SNdNPPVIVEVSGIGQYTVVVEKDRLE-rLPPEQVVAEVSSRFKANPKTVFLIGGAKDVPYDEIIKALNLLHSAGVKSVGLMTQPI
>tr|A0A029IZV1|A0A029IZV1_ECOLX Protein TolR OS=Escherichia coli 2-005-03_S4_C2 GN=tolR PE=3 SV=1
------------------------LLVLLLIFMATAPIITQSVEVDLPDATESQAVS-SNdNPPVIVEVSGIGQYTVVVEKDRLE-rLPPEQVVAEVSSRFKANPKTVFLIGGAKDVPYDEIIKALNLLHSAGVKSVGLMTQPI
>tr|C8U3X4|C8U3X4_ECO10 Membrane spanning protein TolR OS=Escherichia coli O103:H2 (strain 12009 / EHEC) GN=tolR PE=3 SV=1
------------------------LLVLLLIFMATAPIITQSVEVDLPDATESQAVS-SNdNPPVIVEVSGIGQYTVVVEKDRLE-rLPPEQVVAEVSSRFKANPKTVFLIGGAKDVPYDEIIKALNLLHSAGVKSVGLMTQPI
>tr|A0A0F6F2U3|A0A0F6F2U3_ECO57 Tol biopolymer transport system, TolR protein OS=Escherichia coli O157:H7 str. SS52 GN=tolR PE=3 SV=1
------------------------LLVLLLIFMATAPIITQSVEVDLPDATESQAVS-SNdNPPVIVEVSGIGQYTVVVEKDRLE-rLPPEQVVAEVSSRFKANPKTVFLIGGAKDVPYDEIIKALNLLHSAGVKSVGLMTQPI
>tr|A0A186CQ31|A0A186CQ31_SHISO Colicin uptake protein TolR OS=Shigella sonnei GN=AA103_11375 PE=4 SV=1
------------------------LLVLLLIFMATAPIITQSVEVDLPDATESQAVS-SNdNPPVIVEVSGIGQYTVVVEKDRLE-rLPPEQVVAEVSSRFKANPKTVFLIGGAKDVPYDEIIKALNLLHSAGVKSVGLMTQPI
>tr|A0A0H3PTI9|A0A0H3PTI9_ECO5C Protein TolR OS=Escherichia coli O157:H7 (strain EC869) GN=tolR PE=3 SV=1
------------------------LLVLLLIFMATAPIITQSVEVDLPDATESQAVS-SNdNPPVIVEVSGIGQYTVVVEKDRLE-rLPPEQVVAEVSSRFKANPKTVFLIGGAKDVPYDEIIKALNLLHSAGVKSVGLMTQPI
>tr|Q3Z466|Q3Z466_SHISS Putative inner membrane protein OS=Shigella sonnei (strain Ss046) GN=tolR PE=3 SV=1
------------------------LLVLLLIFMATAPIITQSVEVDLPDATESQAVS-SNdNPPVIVEVSGIGQYTVVVEKDRLE-rLPPEQVVAEVSSRFKANPKTVFLIGGAKDVPYDEIIKALNLLHSAGVKSVGLMTQPI
>tr|A0A017IL94|A0A017IL94_ECOLX Protein TolR OS=Escherichia coli 1-176-05_S3_C2 GN=tolR PE=3 SV=1
------------------------LLVLLLIFMATAPIITQSVEVDLPDATESQAVS-SNdNPPVIVEVSGIGQYTVVVEKDRLE-rLPPEQVVAEVSSRFKANPKTVFLIGGAKNVPYDEIIKALNLLHSAGVKSVGLMTQPI
>tr|A0A028AGP0|A0A028AGP0_ECOLX Colicin uptake protein TolR OS=Escherichia coli O69:H11 str. 08-4661 GN=BX06_13345 PE=3 SV=1
------------------------LLVLLLIFMATAPIITQSVEVDLPDATESQAVS-SNdNPPVIVEVSGIGQYTVVVEKDRLE-rLPPEQVVAEVSSRFKANPKTVFLIGGAKDVPYDEIIKALNLLHSAGVKSVGLMTQPI
>tr|S1F502|S1F502_ECOLX Protein tolR OS=Escherichia coli KTE73 GN=A1UI_00799 PE=3 SV=1
------------------------LLVLLLIFMATAPIITQSVEVDLPDATESQAVS-SNdNPPVIVEVSGIGQYTVVVEKDRLE-rLPPEQVVAEVSSRFKANPKTVFLIGGAKDVPYDEIIKALNLLHSAGVKSVGLMTQPI
>tr|I6H8K0|I6H8K0_SHIFL Protein TolR OS=Shigella flexneri 1235-66 GN=SF123566_1013 PE=3 SV=1
------------------------LLVLLLIFMATAPIITQSVEVDLPDATESQAVS-SNdNPPVIVEVSGIGQYTVVVEKDRLE-rLPPEQVVAEVSSRFKANPKTVFLIGGAKDVPYDEIIKALNLLHSAGVKSVGLMTQPI
>tr|E2XAI4|E2XAI4_SHIDY Protein TolR OS=Shigella dysenteriae 1617 GN=tolR PE=3 SV=1
------------------------LLVLLLIFMATAPIITQSVEVDLPDATESQAVS-SNdNPPVIVEVSGIGQYTVVVEKDRLE-rLPPEQVVAEVSSRFKANPKTVFLIGGAKDVPYDEIIKALNLLHSAGVKSVGLMTQPI
>tr|L4JDF4|L4JDF4_ECOLX Protein tolR OS=Escherichia coli KTE146 GN=A311_01270 PE=3 SV=1
------------------------LLVLLLIFMATAPIITQSVEVDLPDATESQAVS-SNdNPPVIVEVSGIGQYTVVVEKDRLE-rLPPEQVVAEVSSRFKANPKTVFLIGGAKDVPYDEIIKALNLLHSAGVKSVGLMTQPI
>tr|A0A0G3K4X3|A0A0G3K4X3_ECOLX Membrane spanning protein in TolA-TolQ-TolR complex OS=Escherichia coli PCN033 GN=tolR PE=3 SV=1
------------------------LLVLLLIFMATAPIITQSVEVDLPDATESQAVS-SNdNPPVIVEVSGIGQYTVVVDKDRLE-rLPPEQVVAEVSSRFKANPKTVFLIGGAKDVPYDEIIKALNLLHSAGVKSVGLMTQPI
>tr|A0A166U007|A0A166U007_ECOLX Colicin uptake protein TolR OS=Escherichia coli GN=AAW06_02015 PE=3 SV=1
------------------------LLVLLLIFMATAPIITQSVEVDLPDATESQAVS-SNdNPPVIVEVSGIGQYTVVVEKDRLE-rLPPEQVVAEVSSRFKANPKTVFLIGGAKDVPYDEIIKALNLLHSAGVKSVGLMTQPI
>tr|E9TAZ0|E9TAZ0_ECOLX Protein TolR OS=Escherichia coli MS 117-3 GN=tolR PE=3 SV=1
------------------------LLVLLLIFMATAPIITQSVEVDLPDATESQAVS-SNdNPPVIVEVSGIGQYTVVVEKDRLE-rLPPEQVVAEVSSRFKANPKTVFLIGGAKDVPYDEIIKALNLLHSAGVKSVGLMTQPI
>tr|L2XUW6|L2XUW6_ECOLX Protein tolR OS=Escherichia coli KTE21 GN=WE9_01046 PE=3 SV=1
------------------------LLVLLLIFMATAPIITQSVEVDLPDATESQAVS-SNdNPPVIVEVSGIGQYTVVVEKDRLE-rLPPEQVVAEVSSRFKANPKTVFLIGGAKDVPYDEIIKALNLLHSAGVKSVGLMTQPI
>tr|A0A0H2YX78|A0A0H2YX78_ECOK1 Biopolymer transport protein OS=Escherichia coli O1:K1 / APEC GN=APECO1_1343 PE=3 SV=1
------------------------LLVLLLIFMATAPIITQSVEVDLPDATESQAVS-SNdNPPVIVEVSGIGQYTVVVEKDRLE-rLPPEQVVAEVSSRFKANPKTVFLIGGAKDVPYDEIIKALNLLHSAGVKSVGLMTQPI
>tr|E1I2Y7|E1I2Y7_ECOLX Protein TolR OS=Escherichia coli MS 78-1 GN=tolR PE=3 SV=1
------------------------LLVLLLIFMATAPIITQSVEVDLPDATESQAVS-SNdNPPVIVEVSGIGQYTVVVEKDRLE-rLPPEQVVAEVSSRFKANPKTVFLIGGAKDVPYDEIIKALNLLHSAGVKSVGLMTQPI
>tr|I6D3P2|I6D3P2_SHIFL Protein TolR OS=Shigella flexneri K-315 GN=tolR PE=3 SV=1
------------------------LLVLLLIFMATAPIITQSVEVDLPDATELQAVS-SNdNPPVIVEVSGIGQYTVVVEKDRLE-rLPPEQVVAEVSSRFKANPKTVFLIGGAKDVPYDEIIKALNLLHSAGVKSVGLMTQPI
>tr|L5HMH5|L5HMH5_ECOLX Protein tolR OS=Escherichia coli KTE85 GN=WGO_00734 PE=3 SV=1
------------------------LLVLLLIFMATAPIITQSVEVDLPDATESQAVS-SNdNPPVIVEVSGIGQYTVVVEKDRLE-rLPPEQVVAEVSSRFKANPKTVFLIGGAKDVPYDEIIKALNLLHSAGVKSVGLMTQPI
>tr|F4SKV0|F4SKV0_ECOLX Protein TolR OS=Escherichia coli H736 GN=ECHG_00497 PE=3 SV=1
------------------------LLVLLLIFMATAPIITQSVEVDLPDATESQAVS-SNdNPPVIVEVSGIGQYTVVVEKDRLE-rLPPEQVVAEVSSRFKANPKTVFLIGGAKDVPYDEIIKALNLLHSAGVKSVGLMTQPI
>tr|L9IJY0|L9IJY0_ECOLX Protein TolR OS=Escherichia coli 3.4880 GN=tolR PE=3 SV=1
------------------------LLVLLLIFMATAPIITQSVEVDLPDATESQAVS-SNdNPPVIVEVSGIGQYTVVVEKDRLE-rLPPEQVVAEVSSRFKANPKTVFLIGGAKDVPYDEIIKALNLLHSAGVKSVGLMTQPI
>tr|S1PKP9|S1PKP9_ECOLX Protein tolR OS=Escherichia coli KTE182 GN=A13A_00683 PE=3 SV=1
------------------------LLVLLLIFMATAPIITQSVEVDLPDATESQAVS-SNdNPPVIVEVSGIGQYTVVVEKDRLE-rLPPEQVVAEVSSRFKANPKTVFLIGGAKDVPYDEIIKALNLLHSAGVKSVGLMTQPI
>tr|D2A9E1|D2A9E1_SHIF2 Protein tolR OS=Shigella flexneri serotype X (strain 2002017) GN=tolR PE=3 SV=1
------------------------LLVLLLIFMATAPIITQSVEVDLPDATESQAVS-SNdNPPVIVEVSGIGQYTVVVEKDRLE-rLPPEQVVAEVSSRFKANPKTVFLIGGAKDVPYDEIIKALNLLHSAGVKSVGLMTQPI
>tr|I2X7D4|I2X7D4_ECOLX Protein TolR OS=Escherichia coli 2.3916 GN=tolR PE=3 SV=1
------------------------LLVLLLIFMATAPIITQSVEVDLPDATESQAVS-SNdNPPVIVEVSGIGQYTVVVEKDRLE-rLPPEQVVAEVSSRFKANPKTVFLIGGAKDVPYDEIIKALNLLHSAGVKSVGLMTQPI
>tr|F4UZV3|F4UZV3_ECOLX Protein TolR OS=Escherichia coli TA280 GN=ECNG_03423 PE=3 SV=1
------------------------LLVLLLIFMATAPIITQSVEVDLPDATESQAVS-SNdNPPVIVEVSGIGQYTVVVEKDRLE-rLPPEQVVAEVSSRFKANPKTVFLIGGAKDVPYDEIIKALNLLHSAGVKSVGLMTQPI
>tr|V0YCH3|V0YCH3_ECOLX Protein TolR OS=Escherichia coli 908525 GN=HMPREF1608_03003 PE=3 SV=1
------------------------LLVLLLIFMATAPIITQSVEVDLPDATESQAVS-SNdNPPVIVEVSGIGQYTVVVEKDRLE-rLPPEQVVAEVSSRFKANPKTVFLIGGAKDVPYDEIIKALNLLHSAGVKSVGLMTQPI
>tr|C8TKP3|C8TKP3_ECO26 Membrane spanning protein TolR OS=Escherichia coli O26:H11 (strain 11368 / EHEC) GN=tolR PE=3 SV=1
------------------------LLVLLLIFMATAPIITQSVEVDLPDATESQAVS-SNdNPPVIVEVSGIGQYTVVVEKDRLE-rLPPEQVVAEVSSRFKANPKTVFLIGGAKDVPYDEIIKALNLLHSAGVKSVGLMTQPI
>tr|B7N9Y7|B7N9Y7_ECOLU Membrane spanning protein in TolA-TolQ-TolR complex OS=Escherichia coli O17:K52:H18 (strain UMN026 / ExPEC) GN=tolR PE=3 SV=1
------------------------LLVLLLIFMATAPIITQSVEVDLPDATESQAVS-SNdNPPVIVEVSGIGQYTVVVEKDRLE-rLPPEQVVAEVSSRFKANPKTVFLIGGAKDVPYDEIIKALNLLHSAGVKSVGLMTQPI
>tr|B7LKM0|B7LKM0_ESCF3 Membrane spanning protein in TolA-TolQ-TolR complex OS=Escherichia fergusonii (strain ATCC 35469 / DSM 13698 / CDC 0568-73) GN=
------------------------LLVLLLIFMATAPIITQSVEVDLPEATDSQTVS-SNdNPPVIIEVSDVGQYAISVEKERLE-rLPPEQVVAEVSSRFKANPKTVFLIGGAKDVPYDEIIKALNLLHSAGVKSVGLMTQPI
>tr|D7YNJ8|D7YNJ8_ECOLX Protein TolR OS=Escherichia coli MS 182-1 GN=tolR PE=3 SV=1
------------------------LLVLLLIFMATAPIITQSVEVDLPDATESQAVS-SNdNPPVIVEVSGIGQYTVVVEKDRLE-rLPPEQVVAEVSSRFKANPKTVFLIGGAKDVPYDEIIKALNLLHSAGVKSVGLMTQPI
>tr|A0A0P0SPV8|A0A0P0SPV8_ECOLX Protein TolR OS=Escherichia coli GN=MJ49_02860 PE=3 SV=1
------------------------LLVLLLIFMATAPIITQSVEVDLPDATESQAVS-SNdNPPVIVEVSGIGQYTVVVEKDRLE-rLPPEQMVAEVSSRFKANPKTVFLIGGAKDVPYDEIIKALNLLHSAGVKSVGLMTQPI
>tr|T8JDX4|T8JDX4_ECOLX Protein tolR OS=Escherichia coli KOEGE 71 (186a) GN=G893_01262 PE=3 SV=1
------------------------LLVLLLIFMATAPIITQSVEVDLPDATESQAVS-SNdNPPVIVEVSGIGQYTVVVEKDRLE-rLPPEQVVAEVSSRFKANPKTVFLIGGAKDVPYDEIIKALNLLHSAGVKSVGLMTQPI
>tr|A0A0K9TE35|A0A0K9TE35_ECOLX TolR protein OS=Escherichia coli M114 GN=ERYG_02076 PE=3 SV=1
------------------------LLVLLLIFMATAPIITQSVEVDLPDATESQAVS-SNdNPPVIVEVSGIGQYTVVVEKDRLE-rLPPEQVVAEVSSRFKANPKTVFLIGGAKDVPYDEIIKALNLLHSAGVKSVGLMTQPI
>tr|A0A0E2U1E2|A0A0E2U1E2_ECOLX Colicin uptake protein TolR OS=Escherichia coli O45:H2 str. 2009C-3686 GN=BX14_13745 PE=3 SV=1
------------------------LLVLLLIFMATAPIITQSVEVDLPDATESQAVS-SNdNPPVIVEVSGIGQYTVVVEKDRLE-rLPPEQVVAEVSSRFKANPKTVFLIGGAKDVPYDEIIKALNLLHSAGVKSVGLMTQPI
>tr|S0YA83|S0YA83_ECOLX Protein tolR OS=Escherichia coli KTE37 GN=WG5_00885 PE=3 SV=1
------------------------LLVLLLIFMATAPIITQSVEVDLPDATESQAVS-SNdNPPVIVEVSGIGQYTVVVEKDRLE-rLPPEQVVAEVSSRFKANPKTVFLIGGAKDVPYDEIIKALNLLHSAGVKSVGLMTQPI
>tr|I6DQI9|I6DQI9_SHIBO Protein TolR OS=Shigella boydii 965-58 GN=tolR PE=3 SV=1
------------------------LLVLLLIFMATAPIITQSVEVDLPDATESQAVS-SNdNPPVIVEVSGIGQYTVVVEKDRLE-rLPPEQVVAEVSSRFKANPKTVFLIGGAKDVPYDEIIKALNLLHSAGVKSVGLMTQPI
>tr|I2WBT6|I2WBT6_ECOLX Protein TolR OS=Escherichia coli 9.0111 GN=tolR PE=3 SV=1
------------------------LLVLLLIFMATAPIITQSVEVDLPDATESQAVS-SNdNPPVIVEVSGIGQYTVVVEKDRLE-rLPPEQVVAEVSSRFKANPKTVFLIGGAKDVPYDEIIKALNLLHSAGVKSVGLMTQPI
>tr|B1LLI2|B1LLI2_ECOSM Protein TolR OS=Escherichia coli (strain SMS-3-5 / SECEC) GN=tolR PE=3 SV=1
------------------------LLVLLLIFMATAPIITQSVEVDLPDATESQAVS-SNdNPPVIVEVSGIGQYTVVVEKDRLE-rLPPEQVVAEVSSRFKANPKTVFLIGGAKDVPYDEIIKALNLLHSAGVKSVGLMTQPI
>tr|A0A074INM8|A0A074INM8_ECOLX Protein TolR OS=Escherichia coli 2-177-06_S3_C3 GN=tolR PE=3 SV=1
------------------------LLVLLLIFMATAPIITQSVEVDLPDATESQAVS-SNdNPPVIVEVSGIGQYTVVVEKDRLE-rLPPEQVVAEVSSRFKANPKTVFLIGGAKDVPYDEIIKALNLLHSAGVKSVGLMTQPI
>tr|A0A0K4UZH8|A0A0K4UZH8_ECOLX Colicin import protein OS=Escherichia coli GN=tolR PE=3 SV=1
------------------------LLVLLLIFMATAPIITQSVEVDLPDATESQAVS-SNdNPPVIIEVSGVGQYTVVVEKERLE-hLPPEQVVAEVSSRFKANPKTVFLIGGAKDVPYDEIIKALNLLHSAGVKSVGLMTQPI
>tr|D7XV33|D7XV33_ECOLX Protein TolR OS=Escherichia coli MS 84-1 GN=tolR PE=3 SV=1
------------------------LLVLLLIFMATAPIITQSVEVDLPDATESQAVS-SNdNPPVIVEVSGIGQYTVVVEKDRLE-rLPPEQVVAEVSSRFKANPKTVFLIGGAKDVPYDEIIKALNLLHSAGVKSVGLMTQPI
>tr|U9Z7G2|U9Z7G2_ECOLX Protein TolR OS=Escherichia coli 907713 GN=HMPREF1599_04324 PE=3 SV=1
------------------------LLVLLLIFMATAPIITQSVEVDLPDATESQAVS-SNdNPPVIVEVSGIGQYTVVVEKDRLE-rLPPEQVVAEVSSRFKANPKTVFLIGGAKDVPYDEIIKALNLLHSAGVKSVGLMTQPI
>tr|A0A070KPS1|A0A070KPS1_ECOLX Protein TolR OS=Escherichia coli 2-156-04_S3_C2 GN=tolR PE=3 SV=1
------------------------LLVLLLIFMATAPIITQSVEVDLPDATESQAVS-SNdNPPVIVEVSGIGQYTVVVEKDRLE-rLPPEQVVAEVSSRFKANPKTVFLIGGAKDVPYDEIIKALNLLHSAGVKSVGLMTQPI
>tr|D8C0C0|D8C0C0_ECOLX Protein TolR OS=Escherichia coli MS 196-1 GN=tolR PE=3 SV=1
------------------------LLVLLLIFMATAPIITQSVEVDLPDATESQAVS-SNdNPPVIVEVSGIGQYTVVVEKDRLE-rLPPEQVVAEVSSRFKANPKTVFLIGGAKDVPYDEIIKALNLLHSAGVKSVGLMTQPI
>tr|E0J6E9|E0J6E9_ECOLW Membrane spanning protein in TolA-TolQ-TolR complex OS=Escherichia coli (strain ATCC 9637 / CCM 2024 / DSM 1116 / NCIMB 8666 / 
------------------------LLVLLLIFMATAPIITQSVEVDLPDATESQAVS-SNdNPPVIVEVSGIGQYTVVVEKDRLE-rLPPEQVVAEVSSRFKANPKTVFLIGGAKDVPYDEIIKALNLLHSAGVKSVGLMTQPI
>tr|A0A080G5Y5|A0A080G5Y5_ECOLX Protein TolR OS=Escherichia coli 1-392-07_S4_C3 GN=tolR PE=3 SV=1
------------------------LLVLLLIFMATAPIITQSVEVDLPDATESQAVS-SNdNPPVIVEVSGIGQYTVVVEKDRLE-rLPPEQVVAEVSSRFKANPKTVFLIGGAKDVPYDEIIKALNLLHSAGVKSVGLMTQPI
>tr|E9YEC9|E9YEC9_ECOLX TolR protein OS=Escherichia coli TA007 GN=ERHG_01999 PE=3 SV=1
------------------------LLVLLLIFMATAPIITQSVEVDLPDATESQAVS-SNdNPPVIVEVSGIGQYTVVVEKDRLE-rLPPEQVVAEVSSRFKANPKTVFLIGGAKDVPYDEIIKALNLLHSAGVKSVGLMTQPI
>tr|U9XEF7|U9XEF7_ECOLX Protein TolR OS=Escherichia coli 113290 GN=HMPREF1589_05427 PE=3 SV=1
------------------------LLVLLLIFMATAPIITQSVEVDLPDATESQAVS-SNdNPPVIVEVSGIGQYTVVVEKDRLE-rLPPEQVVAEVSSRFKANPKTVFLIGGAKDVPYDEIIKALNLLHSAGVKSVGLMTQPI
>tr|B2TUC4|B2TUC4_SHIB3 Protein TolR OS=Shigella boydii serotype 18 (strain CDC 3083-94 / BS512) GN=tolR PE=3 SV=1
------------------------LLVLLLIFMATATIITQSVEVDLPDATESQAVS-SNdNPPVIVEVSGIGQYTVVVEKDRLE-rLPPEQVVAEVSSRFKANPKTVFLIGGAKDVPYDEIIKALNLLHSAGVKSVGLMTQPI
>tr|V0Z0D6|V0Z0D6_ECOLX Protein TolR OS=Escherichia coli 908573 GN=HMPREF1611_01902 PE=3 SV=1
------------------------LLVLLLIFMATAPIITQSVEVDLPDATESQAVS-SNdNPPVIVEVSGIGQYTVVVEKDRLE-rLPPEQVVAEVSSRFKANPKTVFLIGGAKDVPYDEIIKALNLLHSAGVKSVGLMTQPI
>tr|A0A069XQA6|A0A069XQA6_ECOLX Protein TolR OS=Escherichia coli 3-373-03_S4_C2 GN=tolR PE=3 SV=1
------------------------LLVLLLIFMATAPIITQSVEVDLPDATESQAVS-SNdNPPVIVEVSGIGQYTVVVEKDRLE-rLPPEQVVAEVSSRFKANPKTVFLIGGAKDVPYDEIIKALNLLHSAGVKSVGLMTQPI
>tr|B6I810|B6I810_ECOSE TolR protein OS=Escherichia coli (strain SE11) GN=ECSE_0798 PE=3 SV=1
------------------------LLVLLLIFMATAPIITQSVEVDLPDATESQAVS-SNdNPPVIVEVSGIGQYTVVVEKDRLE-rLPPEQVVAEVSSRFKANPKTVFLIGGAKDVPYDEIIKALNLLHSAGVKSVGLMTQPI
>tr|A0A142UUV2|A0A142UUV2_ECOLX Colicin uptake protein TolR OS=Escherichia coli str. Sanji GN=Y979_04160 PE=3 SV=1
------------------------LLVLLLIFMATAPIITQSVEVDLPDATESQAVS-SNdNPPVIVEVSGIGQYTVVVEKDRLE-rLPPEQVVAEVSSRFKANPKTVFLIGGAKDVPYDEIIKALNLLHSAGVKSVGLMTQPI
>tr|W0APD7|W0APD7_9ESCH Colicin uptake protein TolR OS=Escherichia albertii KF1 GN=tolR PE=3 SV=1
------------------------LLVLLLIFMATAPIITQSVEVDLPDATESQAVS-SNdNPPVIIEVSGVGQYTVVVEKERLE-hLPPEQVVAEVSSRFKANPKTVFLIGGAKDVPYDEIIKALNLLHSAGVKSVGLMTQPI
>tr|N3JZS5|N3JZS5_ECOLX Protein TolR OS=Escherichia coli MP020980.1 GN=tolR PE=3 SV=1
------------------------LLVLLLIFMATAPIITQSVEVDLPDATESQAVS-SNdNPPVIVEVSGIGQYTVVVEKDRLE-rLPPEQVVAEVSSRFKANPKTVFLIGGAKDVPYDEIIKALNLLHSAGVKSVGLMTQPI
>tr|N2QVA0|N2QVA0_ECOLX Protein TolR OS=Escherichia coli 2875150 GN=tolR PE=3 SV=1
------------------------LLVLLLIFMATAPIITQSVEVDLPDATESQAVS-SNdNPPVIVEVSGIGQYTVVVEKDRLE-rLPPEQVVAEVSSRFKANPKTVFLIGGAKDVPYDEIIKALNLLHSAGVKSVGLMTQPI
>tr|S1CQG0|S1CQG0_9ESCH Protein tolR OS=Escherichia sp. KTE52 GN=A1SC_00051 PE=3 SV=1
------------------------LLVLLLIFMATAPIITQSVEVDLPDATESQAVS-SNdNPPVIVEVSGIGQYTVVVEKDRLE-rLPPEQVVAEISSRFKANPKTVFLIGGAKDVPYDEIIKALNLLHSAGVKSVGLMTQPI
>tr|S0XB29|S0XB29_9ESCH Protein tolR OS=Escherichia sp. KTE31 GN=WES_01321 PE=3 SV=1
------------------------LLVLLLIFMATAPIITQSVEVDLPDATESQAVS-SNdNPPVIVEVSGIGQYTVVVEKDRLE-rLPPEQVVAEVSSRFKANPKTVFLIGGAKDVPYDEIIKALNLLHSAGVKSVGLMTQPI
>tr|L2W3S1|L2W3S1_9ESCH Protein tolR OS=Escherichia sp. KTE11 GN=WCO_00506 PE=3 SV=1
------------------------LLVLLLIFMATAPIITQSVEVDLPDATESQAVS-SNdNPPVIVEVSGIGQYTVVVEKDRLE-rLPPEQVVAEISSRFKANPKTVFLIGGAKDVPYDEIIKALNLLHSAGVKSVGLMTQPI
>tr|N3NJE2|N3NJE2_ECOLX Protein TolR OS=Escherichia coli P0301867.13 GN=tolR PE=3 SV=1
------------------------LLVLLLIFMATAPIITQSVEVDLPDATESQAVS-SNdNPPVIVEVSGIGQYTVVVEKDRLE-rLPPEQVVAEVSSRFKANPKTVFLIGGAKDVPYDEIIKALNLLHSAGVKSVGLMTQPI
>tr|B7ULL8|B7ULL8_ECO27 Membrane spanning protein TolR in TolA-TolQ-TolR complex OS=Escherichia coli O127:H6 (strain E2348/69 / EPEC) GN=tolR PE=3 SV=1
------------------------LLVLLLIFMATAPIITQSVEVDLPDATESQAVS-SNdNPPVIVEVSGIGQYTVVVEKDRLE-rLPPEQVVAEVSSRFKANPKTVFLIGGAKDVPYDEIIKALNLLHSAGVKSVGLMTQPI
>tr|A0A069X6B6|A0A069X6B6_ECOLX Protein TolR OS=Escherichia coli 3-267-03_S4_C2 GN=tolR PE=3 SV=1
------------------------LLVLLLIFMATAPIITQSVEVDLPDATESQAVS-SNdNPPVIVEVSGIGQYTVVVVKDRLE-rLPPEQVVAEVSSRFKANPKTVFLIGGAKDVPYDEIIKALNLLHSAGVKSVGLMTQPI
>tr|N3FKN7|N3FKN7_ECOLX Protein TolR OS=Escherichia coli P0301867.11 GN=tolR PE=3 SV=1
------------------------LLVLLLIFMATAPIITQSVEVDLPDATESQAVS-SNdNPPVIVEVSGIGQYTVVVEKDRLE-rLPPEQVVAEVSSRFKANPKTVFLIGGAKDVPYDEIIKALNLLHSAGVKSVGLMTQPI
>tr|A0A177BSE6|A0A177BSE6_ECOLX Protein tolR OS=Escherichia coli PCN079 GN=PPECC79_7250 PE=3 SV=1
------------------------LLVLLLIFMATAPIITQSVEVDLPDATESQAVS-SNdNPPVIVEVSGIGQYTVVVEKDRLE-rLPPEQVVAEVSSRFKANPKTVFLIGGAKDVPYDEIIKALNLLHSAGVKSVGLMTQPI
>tr|K4VIK2|K4VIK2_ECOLX Colicin uptake protein TolR OS=Escherichia coli O111:H8 str. CVM9634 GN=ECO9634_21246 PE=3 SV=1
------------------------LLVLLLIFMATAPIITQSVEVDLPDATESQAVS-SNdNPPVIVEVSGIGQYTVVVEKDRLE-rLPPEQVVAEVSSRFKANPKTVFLIGGAKDVPYDEIIKALNLLHSAGVKSVGLMTQPI
>tr|L2V6H6|L2V6H6_ECOLX Protein tolR OS=Escherichia coli KTE10 GN=WCM_02634 PE=3 SV=1
------------------------LLVLLLIFMATAPIITQSVEVDLPDATESQAVS-SNdNPPVIVEVSGIGQYTVVVEKDRLE-rLPPEQVVAEVSSRFKANPKTVFLIGGAKDVPYDEIIKALNLLHSAGVKSVGLMTQPI
>tr|A0A0E0Y3Q6|A0A0E0Y3Q6_ECO1C Colicin uptake protein TolR OS=Escherichia coli O104:H4 (strain 2011C-3493) GN=O3K_17945 PE=3 SV=1
------------------------LLVLLLIFMATAPIITQSVEVDLPDATESQAVS-SNdNPPVIVEVSGIGQYTVVVEKDRLE-rLPPEQVVAEVSSRFKANPKTVFLIGGAKDVPYDEIIKALNLLHSAGVKSVGLMTQPI
>tr|A0A0L7AGX7|A0A0L7AGX7_ECOLX Colicin uptake protein TolR OS=Escherichia coli GN=AC067_15435 PE=3 SV=1
------------------------LLVLLLIFMATAPIITQSVEVDLPDATESQAVS-SNdNPPVIVEVSGIGQYTVMVEKDRLE-rLPPEQVVAEVSSRFKANPKTVFLIGGAKDVPYDEIIKALNLLHSAGVKSVGLMTQPI
>tr|D8E8K3|D8E8K3_ECOLX Protein TolR OS=Escherichia coli MS 119-7 GN=tolR PE=3 SV=1
------------------------LLVLLLIFMATAPIITQSVEVDLPDATESQAVS-SNdNPPVIVEVSGIGQYTVVVEKDRLE-rLPPEQVVAEVSSRFKANPKTVFLIGGAKDVPYDEIIKALNLLHSAGVKSVGLMTQPI
>tr|T5P9F1|T5P9F1_ECOLX Protein tolR OS=Escherichia coli HVH 6 (3-8296502) GN=G686_00697 PE=3 SV=1
------------------------LLVLLLIFMATAPIITQSVEVDLPDATESQAVS-SNdNPPVIVEVSGIGQYTVVVEKDRLE-rLPPEQVVAEVSSRFKANPKTVFLIGGAKDVPYDEIIKALNLLHSAGVKSVGLMTQPI
>tr|I4SM05|I4SM05_ECOLX Colicin uptake protein TolR OS=Escherichia coli 541-15 GN=EC54115_15747 PE=3 SV=1
------------------------LLVLLLIFMATAPIITQSVEVDLPDATESQAVS-SNdNPPVIVEVSGIGQYTVVVEKDRLE-rLPPEQVVAEVSSRFKANPKTVFLIGGAKDVPYDEIIKALNLLHSAGVKSVGLMTQPI
>tr|S1ITU4|S1ITU4_ECOLX Protein tolR OS=Escherichia coli KTE107 GN=A1WS_01167 PE=3 SV=1
------------------------LLVLLLIFMATAPIITQSVEVDLPDATESQAVS-SNdNPPVIVEVSGIGQYTVVVEKDRLE-rLPPEQVVAEVSSRFKANPKTVFLIGGAKDVPYDEIIKALNLLHSAGVKSVGLMTQPI
>tr|A0A074I599|A0A074I599_ECOLX Protein TolR OS=Escherichia coli 1-392-07_S4_C1 GN=tolR PE=3 SV=1
------------------------LLVLLLIFMATAPIITQSVEVDLPDATESQAVS-SNdNPPVIVEVSGIGQYTVVVEKDRLE-rLPPEQVVAEVSSRFKANPKTVFLIGGAKDVPYDEIIKALNLLHSAGVKSVGLMTQPI
>tr|A0A027TYT8|A0A027TYT8_ECOLX Colicin uptake protein TolR OS=Escherichia coli O111:NM str. K6722 GN=BY96_11455 PE=3 SV=1
------------------------LLVLLLIFMATAPIITQSVEVDLPDATESQAVS-SNdNPPVIVEVSGIGQYTVVVEKDRLE-rLPPEQVVAEVSSRFKANPKTVFLIGGAKDVPYDEIIKALNLLHSAGVKSVGLMTQPI
>tr|V0Y852|V0Y852_ECOLX Protein TolR OS=Escherichia coli 908541 GN=HMPREF1609_04084 PE=3 SV=1
------------------------LLVLLLIFMATAPIITQSVEVDLPDATESQAVS-SNdNPPVIVEVSGIGQYTVVVEKDRLE-rLPPEQVVAEVSSRFKANPKTVFLIGGAKDVPYDEIIKALNLLHSAGVKSVGLMTQPI
>tr|A0A024KQC4|A0A024KQC4_ECOLX Colicin import protein OS=Escherichia coli D6-113.11 GN=tolR PE=4 SV=1
------------------------LLVLLLIFMATAPIITQSVEVDLPDATESQAVS-SNdNPPVIVEVSGIGQYTVVVEKDRLE-rLPPEQVVAEVSSRFKANPKTVFLIGGAKDVPYDEIIKALNLLHSAGVKSVGLMTQPI
>tr|A0A073VM26|A0A073VM26_ECOLX Protein TolR OS=Escherichia coli 5-366-08_S3_C2 GN=tolR PE=3 SV=1
------------------------LLVLLLIFMATAPIITQSVEVDLPDATESQAVS-SNdNPPVIVEVSGIGQYTVVVVKDRLE-rLPPEQVVAEVSSRFKANPKTVFLIGGAKDVPYDEIIKALNLLHSAGVKSVGLMTQPI
>tr|E3PHC7|E3PHC7_ECOH1 Colicin import protein OS=Escherichia coli O78:H11 (strain H10407 / ETEC) GN=ETEC_0749 PE=3 SV=1
------------------------LLVLLLIFMATAPIITQSVEVDLPDATESQAVS-SNdNPPVIVEVSGIGQYTVVVEKDRLE-rLPPEQVVAEVSSRFKANPKTVFLIGGAKDVPYDEIIKALNLLHSAGVKSVGLMTQPI
>tr|F5NQR4|F5NQR4_SHIFL Protein TolR OS=Shigella flexneri K-227 GN=tolR PE=3 SV=1
------------------------LLVLLLIFMATAPIITQSVEVDLPDATESQAVS-SNdNPPVIVEVSGIGQYTVVVEKDRLE-rLPPEQVVAEVSSRFKANPKTVFLIGGAKDVPYDEIIKALNLLHSAGVKSVGLMTQPI
>tr|L3BRI6|L3BRI6_ECOLX Protein tolR OS=Escherichia coli KTE193 GN=A13W_04498 PE=3 SV=1
------------------------LLVLLLIFMATAPIITQSVEVDLPDATESQAVS-SNdNPPVIVEVSGIGQYTVVVEKDRLE-rLPPEQVVAEVSSRFKANPKTVFLIGGAKDVPYDEIIKALNLLHSAGVKSVGLMTQPI
>tr|K0XW85|K0XW85_SHIFL Protein TolR OS=Shigella flexneri 1485-80 GN=tolR PE=3 SV=1
------------------------LLVLLLIFMATAPIITQSVEVDLPDATESQAVS-SNdNPPVIVEVSGIGQYTVVVEKDRLE-rLPPEQVVAEVSSRFKANPKTVFLIGGAKDVPYDEIIKALNLLHSAGVKSVGLMTQPI
>tr|M8QJZ3|M8QJZ3_ECOLX Protein TolR OS=Escherichia coli C-34666 GN=tolR PE=3 SV=1
------------------------LLVLLLIFMATAPIITQSVEVDLPDATESQAVS-SNdNPPVIVEVSGIGQYTVVVEKDRLE-rLPPEQVVAEVSSRFKANPKTVFLIGGAKDVPYDEIIKALNLLHSAGVKSVGLMTQPI
>tr|F5MYV2|F5MYV2_SHIFL Protein TolR OS=Shigella flexneri VA-6 GN=tolR PE=3 SV=1
------------------------LLVLLLIFMATAPIITQSVEVDLPDATESQAVS-SNdNPPVIVEVSGIGQYTVVVEKDRLE-rLPPEQVVAEVSSRFKANPKTVFLIGGAKDVPYDEIIKALNLLHSAGVKSVGLMTQPI
>tr|F4SW61|F4SW61_ECOLX Protein TolR OS=Escherichia coli M605 GN=ECIG_00272 PE=3 SV=1
------------------------LLVLLLIFMATAPIITQSVEVDLPDATESQAVS-SNdNPPVIVEVSGIGQYTVVVEKDRLE-rLPPEQVVAEVSSRFKANPKTVFLIGGAKDVPYDEIIKALNLLHSAGVKSVGLMTQPI
>tr|T5UVA8|T5UVA8_ECOLX Protein tolR OS=Escherichia coli HVH 25 (4-5851939) GN=G701_00828 PE=3 SV=1
------------------------LLVLLLIFMATAPIITQSVEVDLPDATESQAVS-SNdNPPVIVEVSGIGQYTVVVEKDRLE-rLPPEQVVAEVSSRFKANPKTVFLIGGAKDVPYDEIIKALNLLHSAGVKSVGLMTQPI
>tr|C8UK37|C8UK37_ECO1A Membrane spanning protein TolR OS=Escherichia coli O111:H- (strain 11128 / EHEC) GN=tolR PE=3 SV=1
------------------------LLVLLLIFMATAPIITQSVEVDLPDATESQAVS-SNdNPPVIVEVSGIGQYTVVVEKDRLE-rLPPEQVVAEVSSRFKANPKTVFLIGGAKDVPYDEIIKALNLLHSAGVKSVGLMTQPI
>tr|D6I6W5|D6I6W5_ECOLX TolR protein OS=Escherichia coli B185 GN=ECDG_00572 PE=3 SV=1
------------------------LLVLLLIFMATAPIITQSVEVDLPDATESQAVS-SNdNPPVIVEVSGIGQYTVVVEKDRLE-rLPPEQVVAEVSSRFKANPKTVFLIGGAKDVPYDEIIKALNLLHSAGVKSVGLMTQPI
>tr|J7RR99|J7RR99_ECOLX Putative inner membrane protein, involved in the tonB-independent uptake of group A colicins OS=Escherichia coli chi7122 GN=tol
------------------------LLVLLLIFMATAPIITQSVEVDLPDATESQAVS-SNdNPPVIVEVSGIGQYTVVVEKDRLE-rLPPEQVVAEVSSRFKANPKTVFLIGGAKDVPYDEIIKALNLLHSAGVKSVGLMTQPI
>tr|H1BSN5|H1BSN5_ECOLX Protein tolR OS=Escherichia coli 4_1_47FAA GN=HMPREF0986_00519 PE=3 SV=1
------------------------LLVLLLIFMATAPIITQSVEVDLPDATESQAVS-SNdNPPVIVEVSGIGQYTVVVEKDRLE-rLPPEQVVAEVSSRFKANPKTVFLIGGAKDVPYDEIIKALNLLHSAGVKSVGLMTQPI
>tr|F4VBG9|F4VBG9_ECOLX Protein TolR OS=Escherichia coli H591 GN=ECPG_04426 PE=3 SV=1
------------------------LLVLLLIFMATAPIITQSVEVDLPDATESQAVS-SNdNPPVIVEVSGIGQYTVVVEKDRLE-rLPPEQVVAEVSSRFKANPKTVFLIGGAKDVPYDEIIKALNLLHSAGVKSVGLMTQPI
>tr|A0A0F6MBN5|A0A0F6MBN5_SHIFL Colicin uptake protein TolR OS=Shigella flexneri 5a str. M90T GN=tolR PE=3 SV=1
------------------------LLVLLLIFMATAPIITQSVEVDLPDATESQAVS-SNdNPPVIVEVSGIGQYTVVVEKDRLE-rLPPEQVVAEVSSRFKANPKTVFLIGGAKDVPYDEIIKALNLLHSAGVKSVGLMTQPI
>tr|A0A0H3MIW2|A0A0H3MIW2_ECO7I Membrane spanning protein in TolA-TolQ-TolR complex OS=Escherichia coli O7:K1 (strain IAI39 / ExPEC) GN=tolR PE=3 SV=1
------------------------LLVLLLIFMATAPIITQSVEVDLPDATESQAVS-SNdNPPVIVEVSGIGQYTVVVEKDRLE-rLPPEQVVAEVSSRFKANPKTVFLIGGAKDVPYDEIIKALNLLHSAGVKSVGLMTQPI
>tr|M2PU86|M2PU86_ECOLX Colicin uptake protein TolR OS=Escherichia coli SEPT362 GN=A364_04099 PE=3 SV=1
------------------------LLVLLLIFMATAPIITQSVEVDLPDATESQAVS-SNdNPPVIVEVSGIGQYTVVVEKDRLE-rLPPEQVVAEVSSRFKANPKTVFLIGGAKDVPYDEIIKALNLLHSAGVKSVGLMTQPI
>tr|A0A0A8U9M9|A0A0A8U9M9_ECOLX Membrane spanning protein in TolA-TolQ-TolR complex OS=Escherichia coli O26:H11 GN=tolR PE=3 SV=1
------------------------LLVLLLIFMATAPIITQSVEVDLPDATESQAVS-SNdNPPVIVEVSGIGQYTVVVEKDRLE-rLPPEQVVAEVSSRFKANPKTVFLIGGAKDVPYDEIIKALNLLHSAGVKSVGLMTQPI
>tr|Q324H4|Q324H4_SHIBS TolR OS=Shigella boydii serotype 4 (strain Sb227) GN=tolR PE=3 SV=1
------------------------LLVLLLIFMATAPIITQSVEVDLPDATESQAVS-SNdNPPVIVEVSGIGQYTVVVEKDRLE-rLPPEQVVAEVSSRFKANPKTVFLIGGAKDVPYDEIIKALNLLHSAGVKSVGLMTQPI
>tr|S0TQA1|S0TQA1_9ESCH Protein tolR OS=Escherichia sp. KTE114 GN=WC5_02579 PE=3 SV=1
------------------------LLVLLLIFMATAPIITQSVEVDLPDATESQAVS-SNdNPPVIVEVSGIGQYTVVVEKDRLE-rLPPEQVVAEVSSRFKANPKTVFLIGGAKDVPYDEIIKALNLLHSAGVKSVGLMTQPI
>tr|V6FDM0|V6FDM0_ECOLX Protein TolR OS=Escherichia coli 97.0259 GN=tolR PE=3 SV=1
------------------------LLVLLLIFMATAPIITQSVEVDLPDATESQAVS-SNdNPPVIVEVSGIGQYTVVVDKDRLE-rLPPEQVVAEVSSRFKANPKTVFLIGGAKDVPYDEIIKALNLLHSAGVKSVGLMTQPI
>tr|D7ZCH2|D7ZCH2_ECOLX Protein TolR OS=Escherichia coli MS 69-1 GN=tolR PE=3 SV=1
------------------------LLVLLLIFMATAPIITQSVEVDLPDATESQAVS-SNdNPPVIVEVSGIGQYTVVVEKDRLE-rLPPEQVVAEVSSRFKANPKTVFLIGGAKDVPYDEIIKALNLLHSAGVKSVGLMTQPI
>tr|T6MA75|T6MA75_ECOLX Protein tolR OS=Escherichia coli HVH 87 (4-5977630) GN=G749_00789 PE=3 SV=1
------------------------LLVLLLIFMATAPIITQSVEVDLPDATESQAVS-SNdNPPVIVEVSGIGQYTVVVEKDRLE-rLPPEQVVAEVSSRFKANPKTVFLIGGAKDVPYDEIIKALNLLHSAGVKSVGLMTQPI
>tr|H4INL8|H4INL8_ECOLX Protein TolR OS=Escherichia coli DEC1C GN=tolR PE=3 SV=1
------------------------LLVLLLIFMATAPIITQSVEVDLPDATESQAVS-SNdNPPVIVEVSGIGQYTVVVEKDRLE-rLPPEQVVAEVSSRFKANPKTVFLIGGAKDVPYDEIIKALNLLHSAGVKSVGLMTQPI
>tr|H4L906|H4L906_ECOLX Protein TolR OS=Escherichia coli DEC2E GN=tolR PE=3 SV=1
------------------------LLVLLLIFMATAPIITQSVEVDLPDATESQAVS-SNdNPPVIVEVSGIGQYTVVVEKDRLE-rLPPEQVVAEVSSRFKANPKTVFLIGGAKDVPYDEIIKALNLLHSAGVKSVGLMTQPI
>tr|H4JIZ4|H4JIZ4_ECOLX Protein TolR OS=Escherichia coli DEC1E GN=tolR PE=3 SV=1
------------------------LLVLLLIFMATAPIITQSVEVDLPDATESQAVS-SNdNPPVIVEVSGIGQYTVVVEKDRLE-rLPPEQVVAEVSSRFKANPKTVFLIGGAKDVPYDEIIKALNLLHSAGVKSVGLMTQPI
>tr|A0A064U338|A0A064U338_ECOLX Protein tolR OS=Escherichia coli UCI 65 GN=AE24_00713 PE=3 SV=1
------------------------LLVLLLIFMATAPIITQSVEVDLPDATESQAVS-SNdNPPVIVEVSGIGQYTVVVEKDRLE-rLPPEQVVAEVSSRFKANPKTVFLIGGAKDVPYDEIIKALNLLHSAGVKSVGLMTQPI
>tr|V0SCS0|V0SCS0_ECOLX Protein TolR OS=Escherichia coli 113302 GN=HMPREF1590_03112 PE=3 SV=1
------------------------LLVLLLIFMATAPIITQSVEVDLPDATESQAVS-SNdNPPVIVEVSGIGQYTVVVEKDRLE-rLPPEQVVAEVSSRFKANPKTVFLIGGAKDVPYDEIIKALNLLHSAGVKSVGLMTQPI
>tr|E1IWU5|E1IWU5_ECOLX Protein TolR OS=Escherichia coli MS 145-7 GN=tolR PE=3 SV=1
------------------------LLVLLLIFMATAPIITQSVEVDLPDATESQAVS-SNdNPPVIVEVSGIGQYTVVVEKDRLE-rLPPEQVVAEVSSRFKANPKTVFLIGGAKDVPYDEIIKALNLLHSAGVKSVGLMTQPI
>tr|R8XKH8|R8XKH8_ECOLX Protein tolR OS=Escherichia coli KTE33 GN=WEW_01907 PE=3 SV=1
------------------------LLVLLLIFMATAPIITQSVEVDLPDATESQAVS-SNdNPPVIVEVSGIGQYTVVVEKDRLE-rLPPEQVVAEVSSRFKANPKTVFLIGGAKDVPYDEIIKALNLLHSAGVKSVGLMTQPI
>tr|A0A029LW63|A0A029LW63_ECOLX Protein TolR OS=Escherichia coli 1-250-04_S3_C1 GN=tolR PE=3 SV=1
------------------------LLVLLLIFMATAPIITQSVEVDLPDATESQAVS-SNdNPPVIVEVSGIGQYTVVVEKDRLE-rLPPEQVVAEVSSRFKANPKTVFLIGGAKDVPYDEIIKALNLLHSAGVKSVGLMTQPI
>tr|A0A070SMB9|A0A070SMB9_ECOLX Protein TolR OS=Escherichia coli 2-210-07_S3_C3 GN=tolR PE=3 SV=1
------------------------LLVLLLIFMATAPIITQSVEVDLPDATESQAVS-SNdNPPVIVEVSGIGQYTVVVEKDRLE-rLPPEQVVAEVSSRFKANPKTVFLIGGAKDVPYDEIIKALNLLHSAGVKSVGLMTQPI
>sp|P0ABV6|TOLR_ECOLI Protein TolR OS=Escherichia coli (strain K12) GN=tolR PE=1 SV=1
------------------------LLVLLLIFMATAPIITQSVEVDLPDATESQAVS-SNdNPPVIVEVSGIGQYTVVVEKDRLE-rLPPEQVVAEVSSRFKANPKTVFLIGGAKDVPYDEIIKALNLLHSAGVKSVGLMTQPI
>sp|P0ABV7|TOLR_ECOL6 Protein TolR OS=Escherichia coli O6:H1 (strain CFT073 / ATCC 700928 / UPEC) GN=tolR PE=3 SV=1
------------------------LLVLLLIFMATAPIITQSVEVDLPDATESQAVS-SNdNPPVIVEVSGIGQYTVVVEKDRLE-rLPPEQVVAEVSSRFKANPKTVFLIGGAKDVPYDEIIKALNLLHSAGVKSVGLMTQPI
>sp|P0ABV8|TOLR_ECO57 Protein TolR OS=Escherichia coli O157:H7 GN=tolR PE=3 SV=1
------------------------LLVLLLIFMATAPIITQSVEVDLPDATESQAVS-SNdNPPVIVEVSGIGQYTVVVEKDRLE-rLPPEQVVAEVSSRFKANPKTVFLIGGAKDVPYDEIIKALNLLHSAGVKSVGLMTQPI
>sp|P0ABV9|TOLR_SHIFL Protein TolR OS=Shigella flexneri GN=tolR PE=3 SV=1
------------------------LLVLLLIFMATAPIITQSVEVDLPDATESQAVS-SNdNPPVIVEVSGIGQYTVVVEKDRLE-rLPPEQVVAEVSSRFKANPKTVFLIGGAKDVPYDEIIKALNLLHSAGVKSVGLMTQPI
>tr|H4UGX1|H4UGX1_ECOLX Protein TolR OS=Escherichia coli DEC6A GN=tolR PE=3 SV=1
------------------------LLVLLLIFMATAPIITQSVEVDLPDATESQAVS-SNdNPPVIVEVSGIGQYTVVVEKDRLE-rLPPEQVVAEVSSRFKANPKTVFLIGGAKDVPYDEIIKALNLLHSAGVKSVGLMTQPI
>tr|F4TBV2|F4TBV2_ECOLX Protein TolR OS=Escherichia coli M718 GN=ECJG_00175 PE=3 SV=1
------------------------LLVLLLIFMATAPIITQSVEVDLPDATESQAVS-SNdNPPVIVEVSGIGQYTVVVEKDRLE-rLPPEQVVAEVSSRFKANPKTVFLIGGAKDVPYDEIIKALNLLHSAGVKSVGLMTQPI
>tr|A0A127GHK0|A0A127GHK0_SHIFL Colicin uptake protein TolR OS=Shigella flexneri 4c GN=AD871_03220 PE=3 SV=1
------------------------LLVLLLIFMATAPIITQSVEVDLPDATESQAVS-SNdNPPVIVEVSGIGQYTVVVEKDRLE-rLPPEQVVAEVSSRFKANPKTVFLIGGAKDVPYDEIIKALNLLHSAGVKSVGLMTQPI
>tr|S1FUS2|S1FUS2_9ESCH Protein tolR OS=Escherichia sp. KTE96 GN=A1WG_03210 PE=3 SV=1
------------------------LLVLLLIFMATAPIITQSVEVDLPDATESQAVS-SNdNPPVIVEVSGIGQYTVVVEKDRLE-rLPPEQVVAEISSRFKANPKTVFLIGGAKDVPYDEIIKALNLLHSAGVKSVGLMTQPI
>tr|D6J859|D6J859_ECOLX TolR protein OS=Escherichia coli B354 GN=ECEG_00048 PE=3 SV=1
------------------------LLVLLLIFMATAPIITQSVEVDLPDATESQAVS-SNdNPPVIVEVSGIGQYTVVVDKDRLE-rLPPEQVVAEVSSRFKANPKTVFLIGGAKDVPYDEIIKALNLLHSAGVKSVGLMTQPI
>tr|F3V3K1|F3V3K1_SHIDY Protein TolR OS=Shigella dysenteriae 155-74 GN=tolR PE=3 SV=1
------------------------LLVLLLIFMATAPIITQSVEVDLPDATESQAVS-SNdNPPVIVEVSGIGQYTVVVEKDRLE-rLPPEQVVAEVSSRFKANPKTVFLIGGAKDVPYDEIIKALNLLHSAGVKSVGLMTQPI
>tr|N4P9I1|N4P9I1_ECOLX Protein TolR OS=Escherichia coli P0301867.7 GN=tolR PE=3 SV=1
------------------------LLVLLLIFMATAPIITQSVEVDLPDATESQAVS-SNdNPPVIVEVSGIGQYTVVVEKDRLE-rLPPEQVVAEVSSRFKANPKTVFLIGGAKDVPYDEIIKALNLLHSAGVKSVGLMTQPI
>tr|L4VXJ8|L4VXJ8_ECOLX Protein tolR OS=Escherichia coli KTE112 GN=WIC_00839 PE=3 SV=1
------------------------LLVLLLIFMATAPIITQSVEVDLPDATESQAVS-SNdNPPVIVEVSGIGQYTVVVEKDRLE-rLPPEQVVAEVSSRFKANPKTVFLIGGAKDVPYDEIIKALNLLHSAGVKSVGLMTQPI
>tr|T9BCZ3|T9BCZ3_ECOLX Protein tolR OS=Escherichia coli UMEA 3200-1 GN=G938_00767 PE=3 SV=1
------------------------LLVLLLIFMATAPIITQSVEVDLPDATESQAVS-SNdNPPVIVEVSGIGQYTVVVEKDRLE-rLPPEQVVAEVSSRFKANPKTVFLIGGAKDVPYDEIIKALNLLHSAGVKSVGLMTQPI
>tr|Q1REI7|Q1REI7_ECOUT Putative inner membrane protein TolR OS=Escherichia coli (strain UTI89 / UPEC) GN=tolR PE=3 SV=1
------------------------LLVLLLIFMATAPIITQSVEVDLPDATESQAVS-SNdNPPVIVEVSGIGQYTVVVEKDRLE-rLPPEQVVAEVSSRFKANPKTVFLIGGAKDVPYDEIIKALNLLHSAGVKSVGLMTQPI
>tr|T9TER4|T9TER4_ECOLX Protein tolR OS=Escherichia coli UMEA 3718-1 GN=G994_00780 PE=3 SV=1
------------------------LLVLLLIFMATAPIITQSVEVDLPDATESQAVS-SNdNPPVIVEVSGIGQYTVVVEKDRLE-rLPPEQVVAEVSSRFKANPKTVFLIGGAKDVPYDEIIKALNLLHSAGVKSVGLMTQPI
>tr|A0A0H3X6K6|A0A0H3X6K6_ECOLX Membrane spanning protein in TolA-TolQ-TolR complex OS=Escherichia coli PCN061 GN=tolR PE=3 SV=1
------------------------LLVLLLIFMATAPIITQSVEVDLPDATESQAVS-SNdNPPVIVEVSGIGQYTVVVEKDRLE-rLPPEQVVAEVSSRFKANPKTVFLIGGAKDVPYDEIIKALNLLHSAGVKSVGLMTQPI
>tr|A0A0E2L8P4|A0A0E2L8P4_ECOU3 Protein tolR OS=Escherichia coli (strain UMEA 3162-1) GN=G925_00721 PE=3 SV=1
------------------------LLVLLLIFMATAPIITQSVEVDLPDATESQAVS-SNdNPPVIVEVSGIGQYTVVVEKDRLE-rLPPEQVVAEVSSRFKANPKTVFLIGGAKDVPYDEIIKALNLLHSAGVKSVGLMTQPI
>tr|B7MFZ1|B7MFZ1_ECO45 Membrane spanning protein in TolA-TolQ-TolR complex OS=Escherichia coli O45:K1 (strain S88 / ExPEC) GN=tolR PE=3 SV=1
------------------------LLVLLLIFMATAPIITQSVEVDLPDATESQAVS-SNdNPPVIVEVSGIGQYTVVVEKDRLE-rLPPEQVVAEVSSRFKANPKTVFLIGGAKDVPYDEIIKALNLLHSAGVKSVGLMTQPI
>tr|A0A0M7P2Y9|A0A0M7P2Y9_9BURK Colicin uptake protein TolR OS=Achromobacter sp. GN=tolR PE=3 SV=1
------------------------LLVLLLIFMATAPIITQSVEVDLPDATESQAVS-SNdNPPVIVEVSGIGQYTVVVEKDRLE-rLPPEQVVAEVSSRFKANPKTVFLIGGAKDVPYDEIIKALNLLHSAGVKSVGLMTQPI
>tr|H3KKR3|H3KKR3_ECOLX Protein TolR OS=Escherichia coli DEC2B GN=tolR PE=3 SV=1
------------------------LLVLLLIFMATAPIITQSVEVDLPDATESQAVS-SNdNPPVIVEVSGIGQYTVVVEKDRLE-rLPPEQVVAEVSSRFKANPKTVFLIGGAKDVPYDEIIKALNLLHSAGVKSVGLMTQPI
>tr|H4KDL7|H4KDL7_ECOLX Protein TolR OS=Escherichia coli DEC2C GN=tolR PE=3 SV=1
------------------------LLVLLLIFMATAPIITQSVEVDLPDATESQAVS-SNdNPPVIVEVSGIGQYTVVVEKDRLE-rLPPEQVVAEVSSRFKANPKTVFLIGGAKDVPYDEIIKALNLLHSAGVKSVGLMTQPI
>tr|I2RBI2|I2RBI2_ECOLX Protein TolR OS=Escherichia coli 1.2741 GN=tolR PE=3 SV=1
------------------------LLVLLLIFMATAPIITQSVEVDLPDATESQAVS-SNdNPPVIVEVSGIGQYTVMVEKDRLE-rLPPEQVVAEVSSRFKANPKTVFLIGGAKDVPYDEIIKALNLLHSAGVKSVGLMTQPI
>tr|A0A062YES3|A0A062YES3_ECOLX Protein TolR OS=Escherichia coli 2-011-08_S1_C1 GN=tolR PE=3 SV=1
------------------------LLVLLLIFMATAPIITQSVEVDLPDATESQAVS-SNdNPPVIVEVSGIGQYTVMVEKDRLE-rLPPEQVVAEVSSRFKANPKTVFLIGGAKDVPYDEIIKALNLLHSAGVKSVGLMTQPI
>tr|I6C1K4|I6C1K4_SHIFL Protein TolR OS=Shigella flexneri 2850-71 GN=tolR PE=3 SV=1
------------------------LLVLLLIFMATAPIITQSVEVDLPDATESQAVS-SNdNPPVIVEVSGIGQYTVVVEKDRLE-rLPPEQVVAEVSSRFKANPKTVFLIGGAKDVPYDEIIKALNLLHSAGVKSVGLMTQPI
>tr|N2HC42|N2HC42_ECOLX Protein TolR OS=Escherichia coli P0299917.1 GN=tolR PE=3 SV=1
------------------------LLVLLLIFMATAPIITQSVEVDLPDATESQAVS-SNdNPPVIVEVSGIGQYTVVVEKDRLE-rLPPEQVVAEVSSRFKANPKTVFLIGGAKDVPYDEIIKALNLLHSAGVKSVGLMTQPI
>tr|A0A125X5W0|A0A125X5W0_ECOLX Protein TolR OS=Escherichia coli 1-110-08_S3_C1 GN=tolR PE=3 SV=1
------------------------LLVLLLIFMATAPIITQSVEVDLPDATESQAVS-SNdNPPVIVEVSGIGQYTVVVEKDRLE-rLPPEQVVAEVSSRFKANPKTVFLIGGAKDVPYDEIIKALNLLHSAGVKSVGLMTQPI
>tr|E7T0X3|E7T0X3_9ENTR Tol biopolymer transport system, TolR protein OS=Shigella boydii ATCC 9905 GN=SGB_03382 PE=3 SV=1
------------------------LLVLLLIFMATAPIITQSVEVDLPDATESQAVS-SNdNPPVIVEVSGIGQYTVVVEKDRLE-rLPPEQVVAEVSSRFKANPKTVFLIGGAKDVPYDEIIKALNLLHSAGVKSVGLMTQPI
>tr|V8F980|V8F980_ECOLX Colicin transporter OS=Escherichia coli ATCC BAA-2209 GN=Q458_29785 PE=3 SV=1
------------------------LLVLLLIFMATAPIITQSVEVDLPDATESQAVS-SNdNPPVIVEVSGIGQYTVVVEKDRLE-rLPPEQVVAEVSSRFKANPKTVFLIGGAKDVPYDEIIKALNLLHSAGVKSVGLMTQPI
>tr|A0A0E0V221|A0A0E0V221_ECOLX Membrane spanning protein in TolA-TolQ-TolR complex OS=Escherichia coli O7:K1 str. CE10 GN=tolR PE=3 SV=1
------------------------LLVLLLIFMATAPIITQSVEVDLPDATESQAVS-SNdNPPVIVEVSGIGQYTVVVEKDRLE-rLPPEQVVAEVSSRFKANPKTVFLIGGAKDVPYDEIIKALNLLHSAGVKSVGLMTQPI
>tr|U9XWD6|U9XWD6_ECOLX Protein TolR OS=Escherichia coli 110957 GN=HMPREF1588_04879 PE=3 SV=1
------------------------LLVLLLIFMATAPIITQSVEVDLPDATESQAVS-SNdNPPVIVEVSGIGQYTVVVEKDRLE-rLPPEQVVAEVSSRFKANPKTVFLIGGAKDVPYDEIIKALNLLHSAGVKSVGLMTQPI
>tr|T9DRS2|T9DRS2_ECOLX Protein tolR OS=Escherichia coli UMEA 3212-1 GN=G943_00099 PE=3 SV=1
------------------------LLVLLLIFMATAPIITQSVEVDLPDATESQAVS-SNdNPPVIVEVSGIGQYTVVVEKDRLE-rLPPEQVVAEVSSRFKANPKTVFLIGGAKDVPYDEIIKALNLLHSAGVKSVGLMTQPI
>tr|L3PB77|L3PB77_ECOLX Protein tolR OS=Escherichia coli KTE66 GN=A1U5_01112 PE=3 SV=1
------------------------LLVLLLIFMATAPIITQSVEVDLPDATESQAVS-SNdNPPVIVEVSGIGQYTVVVEKDRLE-rLPPEQVVAEVSSRFKANPKTVFLIGGAKDVPYDEIIKALNLLHSAGVKSVGLMTQPI
>tr|E9XNS0|E9XNS0_ECOLX TolR protein OS=Escherichia coli TW10509 GN=ERFG_02717 PE=3 SV=1
------------------------LLVLLLIFMATAPIITQSVEVDLPDATESQAVS-SNdNPPVIVEVSGIGQYTVVVEKDRLE-rLPPEQVVAEVSSRFKANPKTVFLIGGAKDVPYDEIIKALNLLHSAGVKSVGLMTQPI
>tr|A7ZJC0|A7ZJC0_ECO24 Protein TolR OS=Escherichia coli O139:H28 (strain E24377A / ETEC) GN=tolR PE=3 SV=1
------------------------LLVLLLIFMATAPIITQSVEVDLPDATESQAVS-SNdNPPVIVEVSGIGQYTVVVEKDRLE-rLPPEQVVAEVSSRFKANPKTVFLIGGAKDVPYDEIIKALNLLHSAGVKSVGLMTQPI
>tr|T9GU30|T9GU30_ECOLX Protein tolR OS=Escherichia coli UMEA 3240-1 GN=G952_00771 PE=3 SV=1
------------------------LLVLLLIFMATAPIITQSVEVDLPDATESQAVS-SNdNPPVIVEVSGIGQYTVVVEKDRLE-rLPPEQVVAEVSSRFKANPKTVFLIGGAKDVPYDEIIKALNLLHSAGVKSVGLMTQPI
>tr|E7SQN1|E7SQN1_SHIDY Tol biopolymer transport system, TolR protein OS=Shigella dysenteriae CDC 74-1112 GN=SDB_04519 PE=3 SV=1
------------------------LLVLLLIFMATAPIITQSVEVDLPDATESQAVS-SNdNPPVIVEVSGIGQYTVVVEKDRLE-rLPPEQVVAEVSSRFKANPKTVFLIGGAKDVPYDEIIKALNLLHSAGVKSVGLMTQPI
>tr|E9YRV2|E9YRV2_ECOLX TolR protein OS=Escherichia coli M863 GN=ERJG_01261 PE=3 SV=1
------------------------LLVLLLIFMATAPIITQSVEVDLPDATESQAVS-SNdNPPVIVEVSGIGQYTVMVEKDRLE-rLPPEQVVAEVSSRFKANPKTVFLIGGAKDVPYDEIIKALNLLHSAGVKSVGLMTQPI
>tr|V6G1D5|V6G1D5_ECOLX Protein TolR OS=Escherichia coli 99.0741 GN=tolR PE=3 SV=1
------------------------LLVLLLIFMATAPIITQSVEVDLPDATESQAVS-SNdNPPVIVEVSGIGQYTVVVEKDRLE-rLPPEQVVAEVSSRFKANPKTVFLIGGAKDVPYDEIIKALNLLHSAGVKSVGLMTQPI
>tr|H4HTJ5|H4HTJ5_ECOLX Protein TolR OS=Escherichia coli DEC1A GN=ECDEC1A_0737 PE=3 SV=1
------------------------LLVLLLIFMATAPIITQSVEVDLPDATESQAVS-SNdNPPVIVEVSGIGQYTVVVEKDRLE-rLPPEQVVAEVSSRFKANPKTVFLIGGAKDVPYDEIIKALNLLHSAGVKSVGLMTQPI
>tr|W1ET14|W1ET14_ECOLX Tol biopolymer transport system, TolR protein OS=Escherichia coli ISC7 PE=3 SV=1
------------------------LLVLLLIFMATAPIITQSVEVDLPDATESQAVS-SNdNPPVIVEVSGIGQYTVVVEKDRLE-rLPPEQVVAEVSSRFKANPKTVFLIGGARDVPYDEIIKALNLLHSAGVKSVGLMTQPI
>tr|A0A023YTG6|A0A023YTG6_ECOLX Tol biopolymer transport system, TolR protein OS=Escherichia coli O145:H28 str. RM12581 GN=tolR PE=3 SV=1
------------------------LLVLLLIFMATAPIITQSVEVDLPDATESQAVS-SNdNPPVIVEVSGIGQYTVVVEKDRLE-rLPPEQVVAEVSSRFKANPKTVFLIGGAKDVPYDEIIKALNLLHSAGVKSVGLMTQPI
>tr|I6G5I4|I6G5I4_SHIDY Protein TolR OS=Shigella dysenteriae 225-75 GN=tolR PE=3 SV=1
------------------------LLVLLLIFMATAPIITQSVEVDLPDATESQAVS-SNdNPPVIVEVSGIGQYTVVVEKDRLE-rLPPEQVVAEVSSRFKANPKTVFLIGGAKDVPYDEIIKALNLLHSAGVKSVGLMTQPI
>tr|A0A125XMG0|A0A125XMG0_ECOLX Protein TolR OS=Escherichia coli 2-460-02_S1_C2 GN=AB34_0858 PE=3 SV=1
------------------------LLVLLLIFMATAPIITQSVEVDLPDATESQAVS-SNdNPPVIVEVSGIGQYTVVVEKDRLE-rLPPEQVVAEVSSRFKANPKTVFLIGGAKDVPYDEIIKALNLLHSAGVKSVGLMTQPI
>tr|A0A0E2TT90|A0A0E2TT90_ECOLX Colicin uptake protein TolR OS=Escherichia coli O121:H19 str. 2010C-3609 GN=BX52_17765 PE=3 SV=1
------------------------LLVLLLIFMATAPIITQSVEVDLPDATESQAVS-SNdNPPVIVEVSGIGQYTVVVEKDRLE-rLPPEQVVAEVSSRFKANPKTVFLIGGAKDVPYDEIIKALNLLHSAGVKSVGLMTQPI
>tr|W8ZPG4|W8ZPG4_ECOLX Protein TolR OS=Escherichia coli O25b:H4-ST131 GN=tolR PE=3 SV=1
------------------------LLVLLLIFMATAPIITQSVEVDLPDATESQAVS-SNdNPPVIVEVSGIGQYTVVVEKDRLE-rLPPEQVVAEVSSRFKANPKTVFLIGGAKDVPYDEIIKALNLLHSAGVKSVGLMTQPI
>tr|A0A0E1LUW7|A0A0E1LUW7_ECOLX Membrane spanning protein in TolA-TolQ-TolR complex OS=Escherichia coli 1303 GN=tolR PE=3 SV=1
------------------------LLVLLLIFMATAPIITQSVEVDLPDATESQAVS-SNdNPPVIVEVSGIGQYTVVVEKDRLE-rLPPEQVVAEVSSRFKANPKTVFLIGGAKDVPYDEIIKALNLLHSAGVKSVGLMTQPI
>tr|D3GY86|D3GY86_ECO44 Colicin import protein OS=Escherichia coli O44:H18 (strain 042 / EAEC) GN=tolR PE=3 SV=1
------------------------LLVLLLIFMATAPIITQSVEVDLPDATESQAVS-SNdNPPVIVEVSGIGQYTVVVEKDRLE-rLPPEQVVAEVSSRFKANPKTVFLIGGAKDVPYDEIIKALNLLHSAGVKSVGLMTQPI
>tr|D7Y3P2|D7Y3P2_ECOLX Protein TolR OS=Escherichia coli MS 115-1 GN=tolR PE=3 SV=1
------------------------LLVLLLIFMATAPIITQSVEVDLPDATESQAVS-SNdNPPVIVEVSGIGQYSVVVEKDRLE-rLPPEQVVAEVSSRFKANPKTVFLIGGAKDVPYDEIIKALNLLHSAGVKSVGLMTQPI
>tr|D8EJJ4|D8EJJ4_ECOLX Protein TolR OS=Escherichia coli MS 107-1 GN=tolR PE=3 SV=1
------------------------LLVLLLIFMATAPIITQSVEVDLPDATESQAVS-SNdNPPVIVEVSGIGQYTVVVEKDRLE-rLPPEQVVAEVSSRFKANPKTVFLIGGAKDVPYDEIIKALNLLHSAGVKSVGLMTQPI
>tr|A0A070FBD1|A0A070FBD1_ECOLX Colicin uptake protein TolR OS=Escherichia coli O128:H2 str. 2011C-3317 GN=BU64_33035 PE=3 SV=1
------------------------LLVLLLIFMATAPIITQSVEVDLPDATESQAVS-SNdNPPVIVEVSGIGQYTVVVEKDRLE-rLPPEQVVAEVSSRFKANPKTVFLIGGAKDVPYDEIIKALNLLHSAGVKSVGLMTQPI
>tr|K3LQN0|K3LQN0_ECOLX Protein TolR OS=Escherichia coli N1 GN=tolR PE=3 SV=1
------------------------LLVLLLIFMATAPIITQSVEVDLPDATESQAVS-SNdNPPVIVEVSGIGQYTVVVEKDRLE-rLPPEQVVAEVSSRFKANPKTVFLIGGAKDVPYDEIIKALNLLHSAGVKSVGLMTQPI
>tr|Q32II3|Q32II3_SHIDS Putative inner membrane protein OS=Shigella dysenteriae serotype 1 (strain Sd197) GN=tolR PE=3 SV=1
------------------------LLVLLLIFMATAPIITQSVEVDLPDATESQAVS-SNdNPPVIVEVSGIGQYTVVVEKDRLE-rLPPEQVVAEVSSRFKANPKTVFLIGGAKDVPYDEIIKALNLLHSAGVKSVGLMTQPI
>tr|M8YFB8|M8YFB8_ECOLX Protein TolR OS=Escherichia coli 2845650 GN=tolR PE=3 SV=1
------------------------LLVLLLIFMATAPIITQSVEVDLPDATESQAVS-SNdNPPVIVEVSGIGQYTVVVEKDRLE-rLPPEQVVAEVSSRFKANPKTVFLIGGAKDVPYDEIIKALNLLHSAGVKSVGLMTQPI
>tr|E6BD83|E6BD83_ECOLX Protein TolR OS=Escherichia coli MS 85-1 GN=tolR PE=3 SV=1
------------------------LLVLLLIFMATAPIITQSVEVDLPDATESQAVS-SNdNPPVIVEVSGIGQYTVVVEKDRLE-rLPPEQVVAEVSSRFKANPKTVFLIGGAKDVPYDEIIKALNLLHSAGVKSVGLMTQPI
>tr|V0S9H4|V0S9H4_ECOLX Protein TolR OS=Escherichia coli 907672 GN=HMPREF1595_03658 PE=3 SV=1
------------------------LLVLLLIFMATAPIITQSVEVDLPDATESQAVS-SNdNPPVIVEVSGIGQYTVVVEKDRLE-rLPPEQVVAEVSSRFKANPKTVFLIGGAKDVPYDEIIKALNLLHSAGVKSVGLMTQPI
>tr|M9FNT4|M9FNT4_ECOLX Protein TolR OS=Escherichia coli P0301867.1 GN=tolR PE=3 SV=1
------------------------LLVLLLIFMATAPIITQSVEVDLPDATESQAVS-SNdNPPVIVEVSGIGQYTVVVEKDRLE-rLPPEQVVAEVSSRFKANPKTVFLIGGAKDVPYDEIIKALNLLHSAGVKSVGLMTQPI
>tr|I2UKM4|I2UKM4_ECOLX Protein TolR OS=Escherichia coli 4.0522 GN=tolR PE=3 SV=1
------------------------LLVLLLIFMATAPIITQSVEVDLPDATESQAVS-SNdNPPVIVEVSGIGQYTVVVEKDRLE-rLPPEQVVAEVSSRFKANPKTVFLIGGAKDVPYDEIIKALNLLHSAGVKSVGLMTQPI
>tr|A0A070DD52|A0A070DD52_ECOLX Colicin uptake protein TolR OS=Escherichia coli O146:H21 str. 2010C-3325 GN=BU55_06515 PE=3 SV=1
------------------------LLVLLLIFMATAPIITQSVEVDLPDATESQAVS-SNdNPPVIVEVSGIGQYTVVVEKDRLE-rLPPEQVVAEVSSRFKANPKTVFLIGGAKDVPYDEIIKALNLLHSAGVKSVGLMTQPI
>tr|H4JZZ9|H4JZZ9_ECOLX Protein TolR OS=Escherichia coli DEC2A GN=tolR PE=3 SV=1
------------------------LLVLLLIFMATAPIITQSVEVDLPDATESQAVS-SNdNPPVIVEVSGIGQYTVVVEKDRLE-rLPPEQVVAEVSSRFKANPKTVFLIGGAKDVPYDEIIKALNLLHSAGVKSVGLMTQPI
>tr|K4VY10|K4VY10_ECOLX Colicin uptake protein TolR OS=Escherichia coli O111:H11 str. CVM9455 GN=ECO9455_07662 PE=3 SV=1
------------------------LLVLLLIFMATAPIITQSVEVDLPDATESQAVS-SNdNPPVIVEVSGIGQYTVVVEKDRLE-rLPPEQVVAEVSSRFKANPKTVFLIGGAKDVPYDEIIKALNLLHSAGVKSVGLMTQPI
>tr|A0A0H9P931|A0A0H9P931_SHISO Colicin uptake protein TolR OS=Shigella sonnei GN=tolR PE=3 SV=1
------------------------LLVLLLIFMATAPIITQSVEVDLPDATESQAVS-SNdNPPVIVEVSGIGQYTVVVEKDRLE-rLPPEQVVAEVSSRFKANPKTVFLIGGAKDVPYDEIIKALNLLHSAGVKSVGLMTQPI
>tr|E8Y624|E8Y624_ECOKO Protein TolR OS=Escherichia coli (strain ATCC 55124 / KO11FL) GN=EKO11_3141 PE=3 SV=1
------------------------LLVLLLIFMATAPIITQSVEVDLPDATESQAVS-SNdNPPVIVEVSGIGQYTVVVEKDRLE-rLPPEQVVAEVSSRFKANPKTVFLIGGAKDVPYDEIIKALNLLHSAGVKSVGLMTQPI
>tr|S0ZSE8|S0ZSE8_ECOLX Protein tolR OS=Escherichia coli KTE38 GN=WG7_00869 PE=3 SV=1
------------------------LLVLLLIFMATAPIITQSVEVDLPDATESQAVS-SNdNPPVIVEVSGIGQYTVVVEKDRLE-rLPPEQVVAEVSSRFKANPKTVFLIGGAKDVPYDEIIKALNLLHSAGVKSVGLMTQPI
>tr|F0JXC0|F0JXC0_ESCFE Colicin uptake protein TolR OS=Escherichia fergusonii ECD227 GN=tolR PE=3 SV=1
------------------------LLVLLLIFMATAPIITQSVEVDLPEATDSQTVS-SNdNPPVIIEVSDVGQYAISVEKERLE-rLPPEQVVAEVSSRFKANPKTVFLIGGAKDVPYDEIIKALNLLHSAGVKSVGLMTQPI
>tr|A0A0A0FBM1|A0A0A0FBM1_ECOLX Protein TolR OS=Escherichia coli G3/10 GN=EL76_3351 PE=3 SV=1
------------------------LLVLLLIFMATAPIITQSVEVDLPDATESQAVS-SNdNPPVIVEVSGIGQYTVVVEKDRLE-rLPPEQVVAEVSSRFKANPKTVFLIGGAKDVPYDEIIKALNLLHSAGVKSVGLMTQPI
>tr|A0A070UME8|A0A070UME8_ECOLX Protein TolR OS=Escherichia coli 2-177-06_S3_C2 GN=tolR PE=3 SV=1
------------------------LLVLLLIFMATAPIITQSVEVDLPDATESQAVS-SNdNPPVIVEVSGIGQYTVVVEKDRLE-rLPPEQVVAEVSSRFKANPKTVFLIGGAKDVPYDEIIKALNLLHSAGVKSVGLMTQPI
>tr|F4NPN0|F4NPN0_ECOLX Protein TolR OS=Escherichia coli D9 GN=tolR PE=3 SV=1
------------------------LLVLLLIFMATAPIITQSVEVDLPDATESQAVS-SNdNPPVIVEVSGIGQYTVVVEKDRLE-rLPPEQVVAEVSSRFKANPKTVFLIGGAKDVPYDEIIKALNLLHSAGVKSVGLMTQPI
>tr|F3WFH8|F3WFH8_9ENTR Protein TolR OS=Shigella boydii 5216-82 GN=tolR PE=3 SV=1
------------------------LLVLLLIFMATAPIITQSVEVDLPDATESQAVS-SNdNPPVIVEVSGIGQYTVVVEKDRLE-rLPPEQVVAEVSSRFKANPKTVFLIGGAKDVPYDEIIKALNLLHSAGVKSVGLMTQPI
>tr|U9YRL1|U9YRL1_ECOLX Protein TolR OS=Escherichia coli 907357 GN=HMPREF1592_03173 PE=3 SV=1
------------------------LLVLLLIFMATAPIITQSVEVDLPDATESQAVS-SNdNPPVIVEVSGIGQYTVVVEKDRLE-rLPPEQVVAEVSSRFKANPKTVFLIGGAKDVPYDEIIKALNLLHSAGVKSVGLMTQPI
>tr|I6EQF1|I6EQF1_SHIBO Protein TolR OS=Shigella boydii 4444-74 GN=tolR PE=3 SV=1
------------------------LLVLLLIFMATAPIITQSVEVDLPDATESQAVS-SNdNPPVIVEVSGIGQYTVVVEKDRLE-rLPPEQVVAEVSSRFKANPKTVFLIGGAKDVPYDEIIKALNLLHSAGVKSVGLMTQPI
>tr|D7XDL1|D7XDL1_ECOLX Protein TolR OS=Escherichia coli MS 198-1 GN=tolR PE=3 SV=1
------------------------LLVLLLIFMATAPIITQSVEVDLPDATESQAVS-SNdNPPVIVEVSGIGQYTVVVEKDRLE-rLPPEQVVAEVSSRFKANPKTVFLIGGAKDVPYDEIIKALNLLHSAGVKSVGLMTQPI
>tr|A0A140N9F2|A0A140N9F2_ECOBD Protein TolR OS=Escherichia coli (strain B / BL21-DE3) GN=ECBD_2922 PE=3 SV=1
------------------------LLVLLLIFMATAPIITQSVEVDLPDATESQAVS-SNdNPPVIVEVSGIGQYTVVVKKDRLE-rLPPEQVVAEVSSRFKANPKTVFLIGGAKDVPYDEIIKALNLLHSAGVKSVGLMTQPI
>tr|G0FF24|G0FF24_ECOLX Protein TolR OS=Escherichia coli UMNF18 GN=tolR PE=3 SV=1
------------------------LLVLLLIFMATAPIITQSVEVDLPDATESQAVS-SNdNPPVIVEVSGIGQYTVVVEKDRLE-rLPPEQVVAEVSSRFKANPKTVFLIGGAKDVPYDEIIKALNLLHSAGVKSVGLMTQPI
>tr|I2RQB7|I2RQB7_ECOLX Protein TolR OS=Escherichia coli 97.0246 GN=tolR PE=3 SV=1
------------------------LLVLLLIFMATAPIITQSVEVDLPDATESQAVS-SNdNPPVIVEVSGIGQYTVVVEKDRLE-rLPPEQVVAEVSSRFKANPKTVFLIGGAKDVPYDEIIKALNLLHSAGVKSVGLMTQPI
>tr|M9H8Z5|M9H8Z5_ECOLX Protein TolR OS=Escherichia coli MP021561.2 GN=tolR PE=3 SV=1
------------------------LLVLLLIFMATAPIITQSVEVDLPDATESQAVS-SNdNPPVIVEVSGIGQYTVVVEKDRLE-rLPPEQVVAEVSSRFKANPKTVFLIGGAKDVPYDEIIKALNLLHSAGVKSVGLMTQPI
>tr|S1HRV3|S1HRV3_ECOLX Protein tolR OS=Escherichia coli KTE100 GN=A1WK_01464 PE=3 SV=1
------------------------LLVLLLIFMATAPIITQSVEVDLPDATESQAVS-SNdNPPVIVEVSGIGQYSVVVEKDRLE-rLPPEQVVAEVSSRFKANPKTVFLIGGAKDVPYDEIIKALNLLHSAGVKSVGLMTQPI
>tr|T6HZE2|T6HZE2_ECOLX Protein tolR OS=Escherichia coli HVH 70 (4-2963531) GN=G736_00681 PE=3 SV=1
------------------------LLVLLLIFMATAPIITQSVEVDLPDATESQAVS-SNdNPPVIVEVSGIGQYTVVVEKDRLE-rLPPEQVVAEVSSRFKANPKTVFLIGGAKDVPYDEIIKALNLLHSAGVKSVGLMTQPI
>tr|E1JA68|E1JA68_ECOLX Protein TolR OS=Escherichia coli MS 124-1 GN=tolR PE=3 SV=1
------------------------LLVLLLIFMATAPIITQSVEVDLPDATESQAVS-SNdNPPVIVEVSGIGQYTVVVEKDRLE-rLPPEQVVAEVSSRFKANPKTVFLIGGAKDVPYDEIIKALNLLHSAGVKSVGLMTQPI
>tr|M9E9F3|M9E9F3_ECOLX Protein TolR OS=Escherichia coli 174750 GN=tolR PE=3 SV=1
------------------------LLVLLLIFMATAPIITQSVEVDLPDATESQAVS-SNdNPPVIVEVSGIGQYTVVVEKDRLE-rLPPEQVVAEVSSRFKANPKTVFLIGGAKDVPYDEIIKALNLLHSAGVKSVGLMTQPI
>tr|S1MFW4|S1MFW4_9ESCH Protein tolR OS=Escherichia sp. KTE159 GN=A31E_00684 PE=3 SV=1
------------------------LLVLLLIFMATAPIITQSVEVDLPDATESQAVS-SNdNPPVIVEVSGIGQYTVVVEKDRLE-rLPPEQVVAEISSRFKANPKTVFLIGGAKDVPYDEIIKALNLLHSAGVKSVGLMTQPI
>tr|N2KK33|N2KK33_ECOLX Protein TolR OS=Escherichia coli P0301867.2 GN=tolR PE=3 SV=1
------------------------LLVLLLIFMATAPIITQSVEVDLPDATESQAVS-SNdNPPVIVEVSGIGQYTVVVEKDRLE-rLPPEQVVAEVSSRFKANPKTVFLIGGAKDVPYDEIIKALNLLHSAGVKSVGLMTQPI
>tr|A0A029N014|A0A029N014_ECOLX Protein TolR OS=Escherichia coli 1-182-04_S3_C1 GN=tolR PE=3 SV=1
------------------------LLVLLLIFMATAPIITQSVEVDLPDATESQAVS-SNdNPPVIVEVSGIGQYTVVVEKDRLE-rLPPEQVVAEVSSRFKANPKTVFLIGGAKDVPYDEIIKALNLLHSAGVKSVGLMTQPI
>tr|V0A674|V0A674_ECOLX Protein TolR OS=Escherichia coli 909945-2 GN=HMPREF1620_02633 PE=3 SV=1
------------------------LLVLLLIFMATAPIITQSVEVDLPDATESQAVS-SNdNPPVIVEVSGIGQYTVVVEKDRLE-rLPPEQVVAEVSSRFKANPKTVFLIGGAKDVPYDEIIKALNLLHSAGVKSVGLMTQPI
>tr|U9XK07|U9XK07_ECOLX Protein TolR OS=Escherichia coli 113303 GN=HMPREF1591_03852 PE=3 SV=1
------------------------LLVLLLIFMATAPIITQSVEVDLPDATESQAVS-SNdNPPVIVEVSGIGQYTVVVEKDRLE-rLPPEQVVAEVSSRFKANPKTVFLIGGAKDVPYDEIIKALNLLHSAGVKSVGLMTQPI
>tr|V0UBU6|V0UBU6_ECOLX Protein TolR OS=Escherichia coli 907710 GN=HMPREF1598_00314 PE=3 SV=1
------------------------LLVLLLIFMATAPIITQSVEVDLPDATESQAVS-SNdNPPVIVEVSGIGQYTVVVEKDRLE-rLPPEQVVAEVSSRFKANPKTVFLIGGAKDVPYDEIIKALNLLHSAGVKSVGLMTQPI
>tr|N2JYG4|N2JYG4_ECOLX Protein TolR OS=Escherichia coli P0301867.4 GN=tolR PE=3 SV=1
------------------------LLVLLLIFMATAPIITQSVEVDLPDATESQAVS-SNdNPPVIVEVSGIGQYTVVVEKDRLE-rLPPEQVVAEVSSRFKANPKTVFLIGGAKDVPYDEIIKALNLLHSAGVKSVGLMTQPI
>tr|F4VSP2|F4VSP2_ECOLX Protein TolR OS=Escherichia coli H299 GN=ECOG_05137 PE=3 SV=1
------------------------LLVLLLIFMATAPIITQSVEVDLPDATESQAVS-SNdNPPVIVEVSGIGQYTVVVEKDRLE-rLPPEQVVAEVSSRFKANPKTVFLIGGAKDVPYDEIIKALNLLHSAGVKSVGLMTQPI
>tr|V0V099|V0V099_ECOLX Protein TolR OS=Escherichia coli 908519 GN=HMPREF1604_03671 PE=3 SV=1
------------------------LLVLLLIFMATAPIITQSVEVDLPDATESQAVS-SNdNPPVIVEVSGIGQYTVVVEKDRLE-rLPPEQVVAEVSSRFKANPKTVFLIGGAKDVPYDEIIKALNLLHSAGVKSVGLMTQPI
>tr|B7MPM9|B7MPM9_ECO81 Membrane spanning protein in TolA-TolQ-TolR complex OS=Escherichia coli O81 (strain ED1a) GN=tolR PE=3 SV=1
------------------------LLVLLLIFMATAPIITQSVEVDLPDATESQAVS-SNdNPPVIVEVSGIGQYTVVVEKDRLE-rLPPEQVVAEVSSRFKANPKTVFLIGGAKDVPYDEIIKALNLLHSAGVKSVGLMTQPI
>tr|H4I843|H4I843_ECOLX Protein TolR OS=Escherichia coli DEC1B GN=tolR PE=3 SV=1
------------------------LLVLLLIFMATAPIITQSVEVDLPDATESQAVS-SNdNPPVIVEVSGIGQYTVVVEKDRLE-rLPPEQVVAEVSSRFKANPKTVFLIGGAKDVPYDEIIKALNLLHSAGVKSVGLMTQPI
>tr|A0A073H2Z7|A0A073H2Z7_ECOLX Protein TolR OS=Escherichia coli 5-366-08_S1_C3 GN=tolR PE=3 SV=1
------------------------LLVLLLIFMATAPIITQSVEVDLPDATESQAVS-SNdNPPVIVEVSGIGQYTVVVEKDRLE-rLPPEQVVAEVSSRFKANPKTVFLIGGAKDVPYDEIIKALNLLHSAGVKSVGLMTQPI
>tr|A0A080FF76|A0A080FF76_ECOLX Protein TolR OS=Escherichia coli 6-537-08_S1_C3 GN=tolR PE=3 SV=1
------------------------LLVLLLIFMATAPIITQSVEVDLPDATESQAVS-SNdNPPVIVEVSGIGQYTVVVEKDRLE-rLPPEQVVAEVSSRFKANPKTVFLIGGAKDVPYDEIIKALNLLHSAGVKSVGLMTQPI
>tr|A0A0W3CXX2|A0A0W3CXX2_ESCFE Protein TolR OS=Escherichia fergusonii GN=AL530_19555 PE=3 SV=1
------------------------LLVLLLIFMATAPIITQSVEVDLPDATESQAVS-SNdNPPVIVEVSGIGQYTVVVEKDRLE-rLPPEQVVAEVSSRFKANPKTVFLIGGAKDVPYDEIIKALNLLHSAGVKSVGLMTQPI
>tr|A0A0E0TWB1|A0A0E0TWB1_ECOLX Colicin uptake protein TolR OS=Escherichia coli UMNK88 GN=tolR PE=3 SV=1
------------------------LLVLLLIFMATAPIITQSVEVDLPDATESQAVS-SNdNPPVIVEVSGIGQYTVVVEKDRLE-rLPPEQVVAEVSSRFKANPKTVFLIGGAKDVPYDEIIKALNLLHSAGVKSVGLMTQPI
>tr|W1AW89|W1AW89_KLEPN Tol biopolymer transport system, TolR protein OS=Klebsiella pneumoniae IS22 PE=3 SV=1
------------------------LLVLLLIFMATAPIITQSVEVDLPDATESQAVS-SNdNPPVIVEVSGIGQYTVVVEKDRLE-rLPPEQVVAEVSSRFKANPKTVFLIGGAKDVPYDEIIKALNLLHSAGVKSVGLMTQPI
>tr|A0A028DLL1|A0A028DLL1_ECOLX Colicin uptake protein TolR OS=Escherichia coli O118:H16 str. 2009C-4446 GN=BX23_04045 PE=3 SV=1
------------------------LLVLLLIFMATAPIITQSVEVDLPDATESQAVS-SNdNPPVIVEVSGIGQYTVVVEKDRLE-rLPPEQVVAEVSSRFKANPKTVFLIGGAKDVPYDEIIKALNLLHSAGVKSVGLMTQPI
>tr|A0A029I8Y9|A0A029I8Y9_ECOLX Protein TolR OS=Escherichia coli 2-005-03_S4_C3 GN=tolR PE=3 SV=1
------------------------LLVLLLIFMATAPIITQSVEVDLPDATESQAVS-SNdNPPVIVEVSGIGQYTVVVEKDRLE-rLPPEQVVAEVSSRFKANPKTVFLIGGAKDVPYDEIIKALNLLHSAGVKSVGLMTQPI
>tr|E1HTU7|E1HTU7_ECOLX Protein TolR OS=Escherichia coli MS 146-1 GN=tolR PE=3 SV=1
------------------------LLVLLLIFMATAPIITQSVEVDLPDATESQAVS-SNdNPPVIVEVSGIGQYTVVVEKDRLE-rLPPEQVVAEVSSRFKANPKTVFLIGGAKDVPYDEIIKALNLLHSAGVKSVGLMTQPI
>tr|B3HKU3|B3HKU3_ECOLX Protein TolR OS=Escherichia coli B7A GN=TolR PE=3 SV=1
------------------------LLVLLLIFMATAPIITQSVEVDLPDATESQAVS-SNdNPPVIVEVSGIGQYTVVVEKDRLE-rLPPEQVVAEVSSRFKANPKTVFLIGGAKDVPYDEIIKALNLLHSAGVKSVGLMTQPI
>tr|A0A168UH65|A0A168UH65_KLEOX Tol biopolymer transport system TolR protein OS=Klebsiella oxytoca GN=tolR PE=3 SV=1
------------------------LLVLLLIFMATAPIITQSVEVDLPDATESQAVS-SNdNPPVIVEVSGIGQYTVVVEKDRLE-rLPPEQVVAEVSSRFKANPKTVFLIGGAKDVPYDEIIKALNLLHSAGVKSVGLMTQPI
>tr|A0A0S3N5P4|A0A0S3N5P4_9ESCH Membrane spanning protein in TolA-TolQ-TolR complex OS=Escherichia albertii GN=tolR PE=3 SV=1
------------------------LLVLLLIFMATAPIITQSVEVDLPDATESQAVS-SNdNPPVIIEVSGVGQYTVVVEKERLE-hLPPEQVVAEVSSRFKANPKTVFLIGGAKDVPYDEIIKALNLLHSAGVKSVGLMTQPI
>tr|N4NTW3|N4NTW3_ECOLX Protein TolR OS=Escherichia coli P0301867.5 GN=tolR PE=3 SV=1
------------------------LLVLLLIFMATAPIITQSVEVDLPDATESQAVS-SNdNPPVIVEVSGIGQYTVVVEKDRLE-rLPPEQVVAEVSSRFKANPKTVFLIGGAKDVPYDEIIKALNLLHSAGVKSVGLMTQPI
>tr|E7TGQ9|E7TGQ9_SHIFL Tol biopolymer transport system, TolR protein OS=Shigella flexneri CDC 796-83 GN=SGF_03823 PE=3 SV=1
------------------------LLVLLLIFMATAPIITQSVEVDLPDATESQAVS-SNdNPPVIVEVSGIGQYTVVVEKDRLE-rLPPEQVVAEVSSRFKANPKTVFLIGGAKDVPYDEIIKALNLLHSAGVKSVGLMTQPI
>tr|Q0T6X5|Q0T6X5_SHIF8 TolR protein OS=Shigella flexneri serotype 5b (strain 8401) GN=tolR PE=3 SV=1
------------------------LLVLLLIFMATAPIITQSVEVDLPDATESQAVS-SNdNPPVIVEVSGIGQYTVVVEKDRLE-rLPPEQVVAEVSSRFKANPKTVFLIGGAKDVPYDEIIKALNLLHSAGVKSVGLMTQPI
>tr|X7PSW6|X7PSW6_ECOLX Protein tolR OS=Escherichia coli BWH 40 GN=L408_01238 PE=3 SV=1
------------------------LLVLLLIFMATAPIITQSVEVDLPDATESQAVS-SNdNPPVIVEVSGIGQYTVVVEKDRLE-rLPPEQVVAEVSSRFKANPKTVFLIGGAKDVPYDEIIKALNLLHSAGVKSVGLMTQPI
>tr|A0A026RRL7|A0A026RRL7_ECOLX Colicin uptake protein TolR OS=Escherichia coli O119:H4 str. 03-3458 GN=BW79_13025 PE=3 SV=1
------------------------LLVLLLIFMATAPIITQSVEVDLPDATESQAVS-SNdNPPVIVEVSGIGQYTVVVEKDRLE-rLPPEQVVAEVSSRFKANPKTVFLIGGAKDVPYDEIIKALNLLHSAGVKSVGLMTQPI
>tr|S1IGG8|S1IGG8_ECOLX Protein tolR OS=Escherichia coli KTE108 GN=A1WU_02433 PE=3 SV=1
------------------------LLVLLLIFMATAPIITQSVEVDLPDATESQAVS-SNdNPPVIVEVSGIGQYTVVVEKDRLE-rLPPEQVVAEVSSRFKANPKTVFLIGGAKDVPYDEIIKALNLLHSAGVKSVGLMTQPI
>tr|D3QMT1|D3QMT1_ECOCB Uncharacterized protein OS=Escherichia coli O55:H7 (strain CB9615 / EPEC) GN=tolR PE=3 SV=1
------------------------LLVLLLIFMATAPIITQSVEVDLPDATESQAVS-SNdNPPVIVEVSGIGQYTVVVEKDRLE-rLPPEQVVAEVSSRFKANPKTVFLIGGAKDVPYDEIIKALNLLHSAGVKSVGLMTQPI
>tr|V8KTJ9|V8KTJ9_ECOLX Colicin transporter OS=Escherichia coli LAU-EC10 GN=V415_01550 PE=3 SV=1
------------------------LLVLLLIFMATAPIITQSVEVDLPDATESQAVS-SNdNPPVIVEVSGIGQYTVVVEKDRLE-rLPPEQVVAEVSSRFKANPKTVFLIGGAKDVPYDEIIKALNLLHSAGVKSVGLMTQPI
>tr|M9KGZ8|M9KGZ8_ECOLX Protein TolR OS=Escherichia coli 2719100 GN=tolR PE=3 SV=1
------------------------LLVLLLIFMATAPIITQSVEVDLPDATESQAVS-SNdNPPVIVEVSGIGQYTVVVEKDRLE-rLPPEQVVAEVSSRFKANPKTVFLIGGAKDVPYDEIIKALNLLHSAGVKSVGLMTQPI
>tr|A0A0E1SR81|A0A0E1SR81_ECOLX Protein TolR OS=Escherichia coli 53638 GN=tolR PE=3 SV=1
------------------------LLVLLLIFMATAPIITQSVEVDLPDATESQAVS-SNdNPPVIVEVSGIGQYTVVVEKDRLE-rLPPEQVVAEVSSRFKANPKTVFLIGGAKDVPYDEIIKALNLLHSAGVKSVGLMTQPI
>tr|T6AXZ7|T6AXZ7_ECOLX Protein tolR OS=Escherichia coli HVH 41 (4-2677849) GN=G716_00708 PE=3 SV=1
------------------------LLVLLLIFMATAPIITQSVEVDLPDATESQAVS-SNdNPPVIVEVSGIGQYTVVVEKDRLE-rLPPEQVVAEVSSRFKANPKTVFLIGGAKDVPYDEIIKALNLLHSAGVKSVGLMTQPI
>tr|A0A142H0R5|A0A142H0R5_9ENTR Protein TolR OS=Shigella sp. PAMC 28760 GN=A0259_07405 PE=3 SV=1
------------------------LLVLLLIFMATAPIITQSVEVDLPDATESQAVS-SNdNPPVIVEVSGIGQYTVVVKKDRLE-rLPPEQVVAEVSSRFKANPKTVFLIGGAKDVPYDEIIKALNLLHSAGVKSVGLMTQPI
>tr|M8L005|M8L005_ECOLX Protein TolR OS=Escherichia coli MP021552.7 GN=tolR PE=3 SV=1
------------------------LLVLLLIFMATAPIIPQSVEVDLPDATESQAVS-SNdNPPVIVEVSGIGQYTVVVEKDRLE-rLPPEQVVAEVSSRFKANPKTVFLIGGAKDVPYDEIIKALNLLHSAGVKSVGLMTQPI
>tr|L3QDP1|L3QDP1_ECOLX Protein tolR OS=Escherichia coli KTE75 GN=A1UM_01003 PE=3 SV=1
------------------------LLVLLLIFMATAPIITQSVEVDLPDATESQAVS-SNdNPPVIVEVSGIGQYTVVVEKDRLE-rLPPEQVVAEVSSRFKANPKTVFLIGGAKDVPYDEIIKALNLLHSAGVKSVGLMTQPI
>tr|A0A0F3VH99|A0A0F3VH99_ECOLX Colicin import protein OS=Escherichia coli GN=tolR PE=3 SV=1
------------------------LLVLLLIFMATAPIITQSVEVDLPDATESQAVS-SNdNPPVIVEVSGIGQYTVVVEKDRLE-rLPPEQVVAEVSSRFKANPKTVFLIGGAKDVPYDEIIKALNLLHSAGVKSVGLMTQPI
>tr|J2FQG3|J2FQG3_SHISO Protein TolR OS=Shigella sonnei str. Moseley GN=tolR PE=3 SV=1
------------------------LLVLLLIFMATAPIITQSVEVDLPDATESQAVS-SNdNPPVIVEVSGIGQYTVVVEKDRLE-rLPPEQVVAEVSSRFKANPKTVFLIGGAKDVPYDEIIKALNLLHSAGVKSVGLMTQPI
>tr|L3KZ28|L3KZ28_ECOLX Protein tolR OS=Escherichia coli KTE51 GN=A1SA_01273 PE=3 SV=1
------------------------LLVLLLIFMATAPIITQSVEVDLPDATESQAVS-SNdNPPVIVEVSGIGQYTVVVEKDRLE-rLPPEQVVAEVSSRFKANPKTVFLIGGAKDVPYDEIIKALNLLHSAGVKSVGLMTQPI
>tr|A0A073FZ17|A0A073FZ17_ECOLX Protein TolR OS=Escherichia coli 2-427-07_S4_C3 GN=tolR PE=3 SV=1
------------------------LLVLLLIFMATAPIITQSVEVDLPDATESQAVS-SNdNPPVIVEVSGIGQYTVVVEKDRLE-rLPPEQVVAEVSSRFKANPKTVFLIGGAKDVPYDEIIKALNLLHSAGVKSVGLMTQPI
>tr|H4J464|H4J464_ECOLX Protein TolR OS=Escherichia coli DEC1D GN=tolR PE=3 SV=1
------------------------LLVLLLIFMATAPIITQSVEVDLPDATESQAVS-SNdNPPVIVEVSGIGQYTVVVEKDRLE-rLPPEQVVAEVSSRFKANPKTVFLIGGAKDVPYDEIIKALNLLHSAGVKSVGLMTQPI
>tr|C3TIH7|C3TIH7_ECOLX Colicin import protein OS=Escherichia coli GN=tolR PE=3 SV=1
------------------------LLVLLLIFMATAPIITQSVEVDLPDATESQAVS-SNdNPPVIVEVSGIGQYTVVVEKDRLE-rLPPEQVVAEVSSRFKANPKTVFLIGGAKDVPYDEIIKALNLLHSAGVKSVGLMTQPI
>tr|A0A070D3X2|A0A070D3X2_ECOLX Colicin uptake protein TolR OS=Escherichia coli O145:H25 str. 07-3858 GN=BU56_02025 PE=3 SV=1
------------------------LLVLLLIFMATAPIITQSVEVDLPDATESQAVS-SNdNPPVIVEVSGIGQYTVVVEKDRLE-rLPPEQVVAEVSSRFKANPKTVFLIGGAKDVPYDEIIKALNLLHSAGVKSVGLMTQPI
>tr|D8AJ61|D8AJ61_ECOLX Protein TolR OS=Escherichia coli MS 116-1 GN=tolR PE=3 SV=1
------------------------LLVLLLIFMATAPIITQSVEVDLPDATESQAVS-SNdNPPVIVEVSGIGQYTVVVEKDRLE-rLPPEQVVAEVSSRFKANPKTVFLIGGAKDVPYDEIIKALNLLHSAGVKSVGLMTQPI
>tr|A0A090NEM9|A0A090NEM9_SHIDY TolR protein OS=Shigella dysenteriae WRSd3 GN=WRSd3_02820 PE=3 SV=1
------------------------LLVLLLIFMATAPIITQSVEVDLPDATESQAVS-SNdNPPVIVEVSGIGQYTVVVEKDRLE-rLPPEQVVAEVSSRFKANPKTVFLIGGAKDVPYDEIIKALNLLHSAGVKSVGLMTQPI
>tr|I0VQ37|I0VQ37_ECOLX Colicin uptake protein TolR OS=Escherichia coli W26 GN=ECW26_32350 PE=3 SV=1
------------------------LLVLLLIFMATAPIITQSVEVDLPDATESQAVS-SNdNPPVIVEVSGIGQYTVVVEKDRLE-rLPPEQVVAEVSSRFKANPKTVFLIGGAKDVPYDEIIKALNLLHSAGVKSVGLMTQPI
>tr|A0A0A6ZNP4|A0A0A6ZNP4_SHIDY TolR protein OS=Shigella dysenteriae 1617 GN=Asd1617_00866 PE=3 SV=1
------------------------LLVLLLIFMATAPIITQSVEVDLPDATESQAVS-SNdNPPVIVEVSGIGQYTVVVEKDRLE-rLPPEQVVAEVSSRFKANPKRSF-----------------------------------
>tr|W1YTN2|W1YTN2_9ZZZZ Protein tolR (Fragment) OS=human gut metagenome GN=Q604_UNBC01454G0001 PE=4 SV=1
------------------------LLVLLLIFMATAPIITQSVEVDLPDATESQAVS-SNdNPPVIVEVSG------------------------------------------------------------------------
>tr|A0A1A8TMF6|A0A1A8TMF6_9GAMM Biopolymer transport protein ExbD OS=Marinomonas spartinae GN=exbD_1 PE=4 SV=1
------------------------MLVLLVIFMITAPMITQGVDVELPKASAAAIQE-DSKDVLIASVDSKGQFYLDVGGKQQ--sITLDALKARVRKVLSQNPGTPVMVRGDKNVSYGAVIGLMVALQGAGVPNVGLVTDPD
>tr|S5T9S1|S5T9S1_9GAMM Biopolymer transport protein ExbD/TolR OS=Cycloclasticus zancles 78-ME GN=CYCME_2168 PE=3 SV=1
------------------------MLVLLIIFMITAPLIQQGVEIDLPQADAEQVDD-DNiQ-PLVVTVDQQGQYYLDVGEKTD--epISTDTLQIKVAAVLRNKPKTPVMIRGDKGVLYGEVVRAMTSLQAAGVPSIGLLTDPN
>tr|K0C490|K0C490_CYCSP Biopolymer transport protein ExbD/TolR OS=Cycloclasticus sp. (strain P1) GN=tolR PE=3 SV=1
------------------------MLVLLIIFMITAPLIQQGVEIDLPQADAEQVDD-DNiQ-PLVVTVDQQGQYYLDVGEKTD--epISTDTLQIKVAAVLRNKPKTPVMIRGDKGVLYGEVVRAMTSLQAAGVPSIGLLTDPN
>tr|V5RG31|V5RG31_ALKAM TolR OS=Alkalimonas amylolytica GN=tolR PE=3 SV=1
------------------------MLVLLIIFMVTTPMLTQGVKVELPKSSAEPLEQMtDGKTPLVATVDAAGLYYFEKDAETH--gpYTSAELVVEVASWLSIEPGTQVIVKGDHTVSYDAVIRLINVLKNAGAPSVGLMTDPG
>tr|A0A0X3U5R2|A0A0X3U5R2_9GAMM Protein TolR OS=Microbulbifer sp. ZGT114 GN=AVO43_05970 PE=3 SV=1
------------------------MLVLLIVFMVTAPLLMQGVKVDLPDAPSSPMED-TDdE-PLIVSVRADGTYYLNLGEDEQ--vaKPMEEIRETVAKVLRQKPKTPVLVWGDTEAKYGLIVGAMTQLQQAGAPSVGLVTEPP
>tr|A0A143HJB3|A0A143HJB3_9GAMM Protein TolR OS=Microbulbifer thermotolerans GN=A3224_03390 PE=3 SV=1
------------------------MLVLLIVFMVTAPLLMQGVKVDLPDAPSAPIED-TDeE-PLIVSVRADGTYYLNLGEDEK--apKPLAEIKETVAKVLRQKPDTPVLVWGDTDAKYGLIVSAMTHLQQAGAPSVGLVTEPP
>tr|A0A0P7XHX4|A0A0P7XHX4_9GAMM Cell division and transport-associated protein TolR (TC 2.C.1.2.1) OS=Idiomarinaceae bacterium HL-53 GN=tolR PE=3 SV=1
------------------------MLVLLIIFMITAGLISQGVEVDLPQAEAASLGE-D-kPLPLVATVNKEGVYFLSVEGG-TA-eeMSPVDLATMVAAHIQLDPETPVVVRGDREVEYAKVVQLMVLLQRAGVPSVGLMTEAP
>tr|K2K280|K2K280_9GAMM Biopolymer transport protein OS=Idiomarina xiamenensis 10-D-4 GN=A10D4_11254 PE=3 SV=1
------------------------MLVLLIIFMVTAPLITQGVKVELPKASAKPLSE-D-sKPPMVASVNRDGEYFLNIADD-PE-apMSAQELAVLVAAHLQVEPETPVVVNGDGAVSYNQVVQLMVFLQRAGVPSVGLMTDNP
>tr|Q21HN8|Q21HN8_SACD2 Biopolymer transport protein ExbD/TolR OS=Saccharophagus degradans (strain 2-40 / ATCC 43961 / DSM 17024) GN=Sde_2531 PE=3 SV=1
------------------------MLVLLVVFMVTAPLLMQGVKVDLPQSPSAPIDQ-KDeE-PIIVSIKKDGTYYINLGGDQE--trRELKDITTIVAKVLREKPNTPILVWGDAKVEYGAVVSLMSDLQGAGAPSVGLVTEPP
>tr|Q5QYU8|Q5QYU8_IDILO Biopolymer transport protein OS=Idiomarina loihiensis (strain ATCC BAA-735 / DSM 15497 / L2-TR) GN=exbD PE=3 SV=1
------------------------MLVLLIIFMVTAPLITQGVKVDLPKATAEPLSE-E-sKPPLVASVDAEGRYYLNQGDS-QD-tpMQADELATLVAAHLQVEPDTPVMVNGDGAVSYNQIVQLMVLLQRAGVPSVGLMTDSS
>tr|A0A0N0IL47|A0A0N0IL47_9GAMM Biopolymer transporter ExbD OS=Idiomarina abyssalis GN=ADS78_00350 PE=3 SV=1
------------------------MLVLLIIFMVTAPLITQGVKVDLPKATAEPLSE-E-sKPPLVASVDAEGRYYLNQGDS-KD-tpMQADELATLVAAHLQVEPDTPVMVNGDGAVSYNQIVQLMVLLQRAGVPSVGLMTDSS
>tr|A0A0W1SF98|A0A0W1SF98_9GAMM Protein TolR OS=Idiomarina sp. H105 GN=AUR68_09085 PE=3 SV=1
------------------------MLVLLIIFMVTAPLITQGVKVDLPKATAEPLSE-D-sKPPLVASVDAEGRYYLNQGDS-QD-tpMQADELATLVAAHLQVEPDTPVMVNGDGAVSYNQIVQLMVLLQRAGVPSVGLMTDSS
>tr|A0A0F4QKQ3|A0A0F4QKQ3_9GAMM Biopolymer transporter TolR OS=Marinomonas sp. S3726 GN=TW85_24445 PE=3 SV=1
------------------------MLVLLVIFMITAPMLTQGVDVELPNANAAPIED-PQSDVLVASINASGEYFIDFGGEQN--sLPLIELQDKVKKVIAQNPSLPVLVRGDRSVAYGDVIGLMVALQAAGVPNVGLVTEPE
>tr|G4ST23|G4ST23_META2 Biopolymer transport protein ExbD/TolR OS=Methylomicrobium alcaliphilum (strain DSM 19304 / NCIMB 14124 / VKM B-2133 / 20Z) GN=
------------------------TLVLLIIFMVTAPMLQTGVEVDLPQADTETAEQ-QNDPPVIVSIDREGRFYVDMAGQES--qeMGADEMTATVADVLRDKPAIQVFIRGDKFVDYGKVISAMAALKNAGVPKVGLMTQPY
>tr|K6X3X0|K6X3X0_9ALTE Biopolymer transport protein TolR OS=Aliiglaciecola lipolytica E3 GN=tolR PE=3 SV=1
------------------------MLVLLIIFMVTAPLVTQGVKVDLPKAEAESLSD-D-sKPPIIASVNAAGEYFINVGDK-QD-dpMSATDLAVIVAQQIQKEPATPVVVKGDGAVPYANVVQLMVLLQRAGVPSVGLMTESP
>tr|L8D7I0|L8D7I0_9GAMM Tol biopolymer transport system, TolR protein OS=Pseudoalteromonas luteoviolacea B = ATCC 29581 GN=PALB_31870 PE=3 SV=1
------------------------MLVLLIIFMATAPLITHGVKVDLPKMVESDLVD-TKdAPPIIASIDAQGRYYVSVGTDPE--kpMDAVEVAAIIKLQLQKNPETPVMLKGDGKVSYQEVLRLMDFLKNAGVPSVGLMTKSF
>tr|A0A139C1X8|A0A139C1X8_9GAMM Biopolymer transport protein TolR OS=Idiomarina sp. T82-3 GN=AWU56_1261 PE=3 SV=1
------------------------MLVLLIIFMVTAPLITQGVKVELPKATAEPLAK-D-tNPPLVASVDAEGNYYLNQGTD-PD-vpISADEVATLVAAHLQVEPETPVMVNGDGAVSYNQIVQLMVLLQRAGVPSVGLMTDSA
>tr|A3WQW0|A3WQW0_9GAMM Biopolymer transport protein (Fragment) OS=Idiomarina baltica OS145 GN=OS145_11339 PE=3 SV=1
------------------------MLVLLIIFMVTAPLITQGVKVELPKATAEPLAK-D-tNPPLVASVDAEGNYYLNQGTD-PD-vpISADEVATLVAA---------------------------------------------
>tr|A3Y8A3|A3Y8A3_9GAMM Biopolymer transport protein OS=Marinomonas sp. MED121 GN=MED121_11830 PE=3 SV=1
------------------------MLVLLVIFMITAPMLTQGVDVELPAGNAAPIED-TQSEVLVASITAEGKYFVDIGGEQE--sLSLDELKDKVSKVIAQNPSLPVLVRGDRSVTYGEVIGLMVALQGAGVPNVGLVTEPE
>tr|X7E6E7|X7E6E7_9GAMM Biopolymer transporter ExbD OS=Marinomonas ushuaiensis DSM 15871 GN=MUS1_09645 PE=3 SV=1
------------------------MLVLLVIFMITAPMLTQGVDVELPNANAAPIQE-TENDVMIASVDSSGKFYLDVGGKQE--sITLGQLQDRVRKVLSQNPKMAVLVRGDKSVPYGDVIGLMVTLQGAGVPNVGLVTEPD
>tr|F7S009|F7S009_9GAMM TolR protein OS=Idiomarina sp. A28L GN=A28LD_1671 PE=3 SV=1
------------------------MLVLLIIFMVTAPLITQGVEVDLPQAQSEAISD-D-tRPPIVASVDRDGNYFLNVGGN-AE-eaMSAVDLATIVAAHLQLDPETPVVVRGDGAVPYNQVIQLMVLLQRAGATQVGLMTRPP
>tr|A0A0S2TFS6|A0A0S2TFS6_9GAMM Protein TolR OS=Candidatus Tenderia electrophaga GN=Tel_13235 PE=3 SV=1
------------------------MLVLLVIFMITAPLLSQGVKVDLPQADAKPLDK-ESrE-PVEVSVDAEGSFYINIGGDEK--vpVEAEEIVKRVSIILRKHPDTPVVVRGDNNVNYGAVVEAMVLLQRAGAPGVGLATDPV
>tr|A0A167LZ19|A0A167LZ19_9GAMM Biopolymer transporter ExbD OS=Pseudoalteromonas luteoviolacea CPMOR-1 GN=N473_12620 PE=3 SV=1
------------------------MLVLLIIFMATAPLITHGVKVDLPQMQESDLVE-TKdAPPIIASIDAEGRYYVSVGTDPE--apMDAVEVAAVIKLKLQQNPDTPVMIKGSGRVSYQEVLLLMDFLKNAGVPSVGLMTKSF
>tr|A0A0F6AAZ7|A0A0F6AAZ7_9GAMM Biopolymer transporter ExbD OS=Pseudoalteromonas luteoviolacea S4054 GN=N479_15050 PE=3 SV=1
------------------------MLVLLIIFMATAPLITHGVKVDLPQMQESDLVE-TKdAPPIIASIDAEGRYYVSVGTDPE--apMDAVEVAAIIKLKLQKNPDTPVMIKGSGRVSYQEVLLLMDFLKNAGVPSVGLMTKSF
>tr|A0A0C1NW84|A0A0C1NW84_9GAMM Biopolymer transporter TolR OS=Pseudoalteromonas elyakovii GN=QT15_21895 PE=3 SV=1
------------------------MLVLLIIFMATAPLIQHGVKVDLPQMEESELVE-TKdSPPIIATIDAEGRYFVTVGTDPE--apMDAVEVAAVIKLKLEQNPDTPVMIKGSGRVSYQEVLYLMDFLKKAGVPSVGLMTKSF
>tr|A0A0F4QEM5|A0A0F4QEM5_9GAMM Biopolymer transporter TolR OS=Pseudoalteromonas rubra GN=TW77_19935 PE=3 SV=1
------------------------MLVLLIIFMATAPLITHGVKVDLPQMEESDLVD-TKdAPPIIASIDAEGRYYVSVGTDPE--apMDAVEVAAVIKLKLQQNPDTPVMIKGSGRVSYQEVLLLMDFLKNAGVPSVGLMTKSF
>tr|A0A0L0EN54|A0A0L0EN54_9GAMM Biopolymer transporter TolR OS=Pseudoalteromonas rubra GN=AC626_23800 PE=3 SV=1
------------------------MLVLLIIFMATAPLITHGVKVDLPQMEESDLVD-TKdAPPIIASIDAEGRYYVSVGTDPE--apMDAVEVAAIIKLKLQQNPETPVMIKGSGHVSYQEVLLLMDFLKNAGVPSVGLMTKSF
>tr|A0A0U2XWR5|A0A0U2XWR5_9GAMM Protein TolR OS=Pseudoalteromonas rubra GN=AT705_05715 PE=3 SV=1
------------------------MLVLLIIFMATAPLITHGVKVDLPQMEESDLVD-TKdAPPIIATIDAEGRYYVTVGTDPD--apMDAVEVAAIIKLKLQQNPETPVMIKGSGHVSYQEVLLLMDFLKNAGVPSVGLMTKSF
>tr|U1KNT5|U1KNT5_9GAMM Tol protein OS=Pseudoalteromonas citrea DSM 8771 GN=PCIT_15600 PE=3 SV=1
------------------------MLVLLIIFMATAPLITHGVKVDLPQMQESDLVK-TKdAPPIIASIDSEGRYFVSVGTDPE--apMDAVEVAAVIKLKLQQNPDTPVMIKGSGRVSYQEVLLLMDFLKNAGVPSVGLMTKSF
>tr|A0A167B0N4|A0A167B0N4_9GAMM Biopolymer transporter ExbD OS=Pseudoalteromonas luteoviolacea NCIMB 1942 GN=N482_13255 PE=3 SV=1
------------------------MLVLLIIFMATAPLITHGVKVDLPQMQESDLVE-TKdAPPIIASIDAEGRYFVSVGTNPE--apMDAIEVAAIIKLKLQQNPDTPVLIKGSGRVSYQEVLLLMDFLKNAGVPSVGLMTKSF
>tr|A0A0C1QDF2|A0A0C1QDF2_9GAMM Biopolymer transporter TolR OS=Pseudoalteromonas luteoviolacea GN=JF50_01750 PE=3 SV=1
------------------------MLVLLIIFMATAPLITHGVKVDLPQMQESDLVE-TKdAPPIIASIDAEGRYYVSVGTDPE--apMDAVEVAAVIKLKLQQNPDTPVMIKGSGRVSYQEVLLLMDFLKNAGVPSVGLMTKSF
>tr|U1KY03|U1KY03_9GAMM Tol protein OS=Pseudoalteromonas rubra DSM 6842 GN=PRUB_00355 PE=3 SV=1
------------------------MLVLLIIFMATAPLITHGVKVDLPQMEESDLVD-TKdAPPIIASIDAEGRYYVSVGTDPE--apMDAVEVAAIIKLKLQQNPETPVMIKGSGHVSYQEVLLLMDFLKNAGVPSVGLMTKSF
>tr|U1K461|U1K461_PSEO7 Tol protein OS=Pseudoalteromonas piscicida JCM 20779 GN=PPIS_03161 PE=3 SV=1
------------------------MLVLLIIFMATAPLIQHGVKVDLPQMEESELVE-TKdSPPIIATIDAEGRYFVTVGTDPE--apMDAVEVAAVIKLKLEQNPDTPVMIKGSGRVSYQEVLYLMDFLKKAGVPSVGLMTKSF
>tr|V4J4I3|V4J4I3_9GAMM TolR protein OS=Pseudoalteromonas luteoviolacea 2ta16 GN=PL2TA16_01964 PE=3 SV=1
------------------------MLVLLIIFMATAPLITHGVKVDLPQMQESDLVE-TQdAPPIIATIDAEGKYYVSVGTNPE--apMDAVEVAAVIKLKLQQNPDTPVMIKGSGRVSYQEVLLLMDFLKNAGVPSVGLMTKSF
>tr|A0A0F4Q9H7|A0A0F4Q9H7_PSEO7 Biopolymer transporter TolR OS=Pseudoalteromonas piscicida GN=TW73_05545 PE=3 SV=1
------------------------MLVLLIIFMATAPLIQHGVKVDLPQMEESELVE-TKdSPPIIATIDAEGRYFVTVGTDPE--apMDAVEVAAVIKLKLEQNPDTPVMIKGSGRVSYQEVLYLMDFLKKAGVPSVGLMTKSF
>tr|A0A167N1K8|A0A167N1K8_9GAMM Biopolymer transporter ExbD OS=Pseudoalteromonas luteoviolacea S4060-1 GN=N478_17295 PE=3 SV=1
------------------------MLVLLIIFMATAPLITHGVKVDLPQMQESDLVE-TKdAPPIIASIDAEGRYFVSVGTDPE--apMDAVEVAAIIKLKLQQNPDTPVLIKGSGRVSYQEVLLLMDFLKNAGVPSVGLMTKSF
>tr|A0A161Y2I5|A0A161Y2I5_9GAMM Biopolymer transporter ExbD OS=Pseudoalteromonas luteoviolacea H33 GN=N476_02055 PE=3 SV=1
------------------------MLVLLIIFMATAPLITHGVKVDLPQMQESDLVE-TKdAPPIIASIDAEGRYYVSVGTDPE--apMDAVEVAAVIKLKLQQNPDTPVMIKGSGRVSYQEVLLLMDFLKNAGVPSVGLMTKSF
>tr|A0A166W7S5|A0A166W7S5_9GAMM Biopolymer transporter ExbD OS=Pseudoalteromonas luteoviolacea DSM 6061 GN=N475_17490 PE=3 SV=1
------------------------MLVLLIIFMATAPLITHGVKVDLPQMQESDLVE-TKdAPPIIASIDAEGRYFVSVGTDPE--apMDAVEVAAIIKLKLQQNPDTPVLIKGSGRVSYQEVLLLMDFLKNAGVPSVGLMTKSF
>tr|A0A0M8KI06|A0A0M8KI06_9GAMM Tol biopolymer transport system, TolR protein OS=Pseudoalteromonas sp. SW0106-04 GN=W04_2318 PE=3 SV=1
------------------------MLVLLIIFMATAPLITHGVKVDLPKMEKSELVE-TKdAPPIIASIDADGKYYVSVGTDPE--apMEAVDVAAVIKLKLEQNPDTPVMIKGSGRVSYQEVLLLMDFLKNAGVPEVGLMTESF
>tr|A0A0S2K2X3|A0A0S2K2X3_9GAMM Tol protein OS=Pseudoalteromonas phenolica GN=PP2015_1920 PE=3 SV=1
------------------------MLVLLIIFMATAPLITHGVKVDLPKMSESDLVE-TKeAPPIIASIDAEGRYYVSVGTDPE--apMDAVEVAAVIKLKLQQNPETPVLIKGSGRVSYQEVLLLMDFLKNAGVPSVGLMTKSF
>tr|A0A0F4PHW6|A0A0F4PHW6_9GAMM Biopolymer transporter TolR OS=Pseudoalteromonas ruthenica GN=TW72_18475 PE=3 SV=1
------------------------MLVLLIIFMATAPLITHGVKVDLPKMEKSELVE-TKdAPPIIASIDADGKYYVSVGTDPE--apMEAVDVAAVIKLKLEQNPDTPVMIKGSGRVSYQEVLLLMDFLKNAGVPEVGLMTESF
>tr|A4BLV6|A4BLV6_9GAMM Biopolymer transport protein ExbD/TolR OS=Nitrococcus mobilis Nb-231 GN=NB231_15778 PE=3 SV=1
------------------------SLVLLVIFMVTAPLLYQGVKVNLPQANAEPIPP-QQdE-PLIVGLDRDGNYYLNIGENPK--aaLTAMSMLTKVAAVMRQRPKTQVLIRGDKQVAYGKIVVMMAQLQQAGVARVGLMTHPP
>tr|A0A1A6K9K7|A0A1A6K9K7_9GAMM Protein TolR OS=Shewanella sp. UCD-FRSSP16_17 GN=A9267_04160 PE=4 SV=1
------------------------MLVLLIIFMVTAPIVSQGVKVELPQGEAEPLPA-E-sKPPIVASIDEFGEYFLNVGSGSSD-dpLSLDEISIQVGAMIQLEPERPVVVKADRRIPYENVIQLMVSLQGAGVPAVGLMTDSP
>tr|A0A0Q0IZ36|A0A0Q0IZ36_9GAMM Biopolymer transport protein ExbD OS=Shewanella sp. P1-14-1 GN=exbD PE=3 SV=1
------------------------MLVLLIIFMVTAPIVSQGVKVELPQGEAEPLPA-E-sKPPIVASIDEFGEYFLNVGSGSSD-dpLSLDEISIQVGAMIQLEPERPVVVKADRRIPYENVIQLMVSLQGAGVPAVGLMTDSP
>tr|A6FET0|A6FET0_9GAMM Biopolymer transport protein OS=Moritella sp. PE36 GN=PE36_02569 PE=3 SV=1
------------------------MLVLLIIFMVTAPLVTQGVLVDLPQAQAEALSQ-D-sKPPIVASVDKDGLYYLDVGDG-DK-spMSPDDLATLVAAHLRLQPDTPVIVKGDGSVAYAQVIRLMVVLQQAGAPSVGLMTDPV
>tr|A0A137S5Q4|A0A137S5Q4_9GAMM Tol biopolymer transport system, TolR protein OS=Moritella sp. JT01 GN=AKG98_2237 PE=3 SV=1
------------------------MLVLLIIFMVTAPLVTQGVLVDLPQAQAEALSQ-D-sKPPIVASVDKDGLYYLDVGDG-DK-spMSPDDLATLVAAHLKLQPDTPVVVKGDSSVAYAQVIRLMVVLQQAGATSVGLMTDPV
>tr|A0A090KAY2|A0A090KAY2_9GAMM TolR protein, membrane component OS=Moritella viscosa GN=tolR PE=3 SV=1
------------------------MLVLLIIFMVTAPLVTQGVLVDLPQAQAEALSQ-D-sKPPIVASVDKDGLYYLDVGDG-DK-spMSPDDLATLVAAHLKLQPDTPVVVKGDGSVAYAQVIRLMVVLQQAGAPSVGLMTDPV
>tr|A0A154C451|A0A154C451_9GAMM Protein TolR OS=Alcanivorax sp. KX64203 GN=A3Q32_14905 PE=3 SV=1
------------------------MLVLLVIFMATAPMMTQGVSVDLPQANSAPLPT-ENDEPVMIAVAADGGYYINVGDDS--EaaTDLEALTQRVTAIHNEKPETLFLVRGDQNVPYGKVVVLMSELQSAGVTKLGLVTDPA
>tr|K0CGI0|K0CGI0_ALCDB Biopolymer transport protein TolR OS=Alcanivorax dieselolei (strain DSM 16502 / CGMCC 1.3690 / B-5) GN=tolR PE=3 SV=1
------------------------MLVLLVIFMATAPMMTQGVSVDLPQANSAPLPT-ENDEPVMIAVAADGGYYINVGDDS--EaaTDLEALTQRVTAIHSEKPETLFLVRGDQNVPYGKVVVLMSELQSAGVTKLGLVTDPA
>tr|A0A0N7MD83|A0A0N7MD83_9GAMM Tol biopolymer transport system, TolR protein OS=Alcanivorax dieselolei GN=BN2364_2571 PE=3 SV=1
------------------------MLVLLVIFMATAPMMTQGVSVDLPQANSAPLPT-ENDEPVMIAVAADGGYYINVGDDS--EaaTDLEALTQRVTAIHNEKPETLFLVRGDQNVPYGKVVVLMSELQSAGVTKLGLVTDPA
>tr|A0A0C5VMQ3|A0A0C5VMQ3_9GAMM Biopolymer transport protein OS=Gynuella sunshinyii YC6258 GN=YC6258_02580 PE=3 SV=1
------------------------MLVLLVIFMITAPMLTQGVEVELPKTPADPVKN-QNdNEHLIVSVDFDGQYFIERGQDKP--epVKVSAVGSYVGKVLKQSPQTTVLVRGDKRVPYGTVVELMTILQKAGATSVGLVTEAP
>tr|A0A0S2JGS8|A0A0S2JGS8_9GAMM Protein TolR OS=Colwellia sp. MT41 GN=CMT41_11155 PE=3 SV=1
------------------------MLVLLIVFMISTPLITQGVKVDLPQADAEPLDE-Q-sKTPLVASIDAQGRYYLTVGAN-EK-epMSAEEVAILVKAHLAIEPGTPVLVNGDGAVSYNAVIQLMVLLQTvAGVPSIGLMTDSI
>tr|A0A0R2TWK2|A0A0R2TWK2_9GAMM Protein TolR OS=SAR92 bacterium BACL26 MAG-121220-bin70 GN=ABS24_02460 PE=3 SV=1
------------------------TLVLLVVFMITAPLLVQGVKVELPAANSAPMDT-KDQEPFIVSIKSDGSYWVDQKGN-NVATSLVDVKDRVAKILRQRPQTPVLVWGDANVDYGSVVSLMSELQLAGAPSVGLVTEPP
>tr|F2K2T8|F2K2T8_MARM1 Protein TolR OS=Marinomonas mediterranea (strain ATCC 700492 / JCM 21426 / NBRC 103028 / MMB-1) GN=Marme_1973 PE=3 SV=1
------------------------MLVLLVIFMITAPMLTQGVDVELPNANAAPIQQ-EETDVLIASVDKSGQYFIDIGGEQS--pISLADLQTRVKKVLSQNPNIPVLVRGDKNVSYGEVIGLMVSLQGAGVPNVGLVTEPE
>tr|A4CFI1|A4CFI1_9GAMM Tol protein OS=Pseudoalteromonas tunicata D2 GN=PTD2_22597 PE=3 SV=1
------------------------MLVLLIIFMATAPLITHGVKVELPKMEQSELVE-SKdAPPIVISINAEGKYFASIGIDPE--epMDAIDIAAQVKLALDKEPLTPVMLKGDGRVSYQEVLLLMDFLKRAGVPSVGLMTESF
>tr|A0A0M2VEK8|A0A0M2VEK8_9GAMM Biopolymer transporter ExbD OS=Arsukibacterium sp. MJ3 GN=VT06_13970 PE=3 SV=1
------------------------MLVLLVIFMVTTPLITQGVKVELPKSAAQPIAQMtEGKTPLVATVDADGLYYFEKDGKQQ--gpFTSAELQVEVASWLTIEPGTQVIVKGDKSVSYEAVIRLINVLKNAGAPAVGLMTDNE
>tr|A0A0M2V5W9|A0A0M2V5W9_9GAMM Biopolymer transporter ExbD OS=Arsukibacterium ikkense GN=WG68_08745 PE=3 SV=1
------------------------MLVLLVIFMVTTPLITQGVKVDLPKSAAEPIAQMtEGKMPLVATVDRDGLYYFEQDGKQQ--gpFTAAELQIEVASWLAIEPGTQVIVKGDAAVSYEAVIRLINVLKNAGAPAVGLMTDNE
>tr|W7QDQ2|W7QDQ2_9ALTE Biopolymer transport protein OS=Catenovulum agarivorans DS-2 GN=DS2_05680 PE=3 SV=1
------------------------MLVLLIIFMVTAPLITAGVNVDLPKAEANPLAE-D-sKPPIVVSVTQDYEYFVTDGSK-KD-gpLNPSEIATIVAAFLQVEPDRPIMVEGDRKVDYDAVVSLMVLLQKQGVKSVGLMTDPV
>tr|A0A0D8CXE7|A0A0D8CXE7_9GAMM Biopolymer transporter ExbD OS=Thalassomonas actiniarum GN=SG35_16705 PE=3 SV=1
------------------------MLVLLIIFMVTAPLITQGVKVDLPQADAEPLDK-D-sKPPLVASVDREGNYYLAVGTS-KN-epMSAEEVATLVAAHLQLEPDTPVVVNGDGAVSYDAVIQLMVLLQQqAGVPSVGLMTDST
>tr|A0A0D8DA88|A0A0D8DA88_9GAMM Biopolymer transporter ExbD OS=Thalassomonas viridans GN=SG34_15810 PE=3 SV=1
------------------------MLVLLIIFMVTAPLITQGVKVDLPQADAEPLDK-D-sKPPLVASVDKDGQYYLAVGTS-KN-epMSAEEVATLVAAHLQLEPDTPVVVNGDGAVSYDAVIQLMVLLQQqAGVPSVGLMTDST
>tr|Q484P8|Q484P8_COLP3 TolR protein OS=Colwellia psychrerythraea (strain 34H / ATCC BAA-681) GN=tolR PE=3 SV=1
------------------------MLVLLIIFMVTAPLITQGVKVDLPQADAEPLDE-D-sKTPLVASVDAQGRYYLTVGAN-DK-epMSAEEVAILVKAHLAIEPGTPVVVNGDGAVSYDAVIQLMVMLQNvAGVPSVGLMTDSV
>tr|A0A099KWQ8|A0A099KWQ8_COLPS Protein TolR OS=Colwellia psychrerythraea GN=ND2E_2016 PE=3 SV=1
------------------------MLVLLIIFMVTAPLITQGVKVDLPQAEAEPLDE-D-sKTPLVASVDAQGRYYLTVGAN-DK-epMSAEEVAVLVKAHLAVEPGTPVVVNGDGAVSYDAVIQLMVMLQSvAGVPSVGLMTDSV
>tr|A0A099KY82|A0A099KY82_COLPS Protein TolR OS=Colwellia psychrerythraea GN=GAB14E_1902 PE=3 SV=1
------------------------MLVLLIIFMITTPLITQGVKVDLPQAEAELLDV-D-sKPPLVASIDAQGRYYLTVGAN-DK-epMSAEEVAVLVKAHLAVEPGTPVVVNGDGAVSYDAVIQLMVMLQTvAGVPSVGLMTDSI
>tr|A0A0A7EH08|A0A0A7EH08_9GAMM Biopolymer transporter TolR OS=Pseudoalteromonas sp. OCN003 GN=OM33_08905 PE=3 SV=1
------------------------MLVLLIIFMATAAVITQGVQVDLPKMEESELVE-ATeTPPIVVSIDADGNYYVSIGIDPE--ksMEAIDIAAQIKLALDKDPKTPVLLKGDGKVSYQEVLSLMGFLKKAGVPSVGLMTESF
>tr|A0A0P9G1H0|A0A0P9G1H0_9GAMM Biopolymer transport protein ExbD OS=Pseudoalteromonas sp. P1-9 GN=exbD_1 PE=3 SV=1
------------------------MLVLLIIFMATAAVITHGVKVDLPQMEQSELVE-ATeTPPIVVSIDADGNYYASIGIDPE--apMEAVDIAAQVKLALDKDPKTPVMLKGDGKVTYQEVLLLMDFLKKAGVPSVGLMTESF
>tr|U1M4M7|U1M4M7_9GAMM Tol protein OS=Pseudoalteromonas spongiae UST010723-006 GN=PSPO_17561 PE=3 SV=1
------------------------MLVLLIIFMATAAVITHGVKVDLPQMEQSELVE-ATeTPPIVVSIDADGNYYASIGIDPE--apMEAVDIAAQVKLALDKDPKTPVMLKGDGKVTYQEVLLLMDFLKKAGVPSVGLMTESF
>tr|H2FXB9|H2FXB9_OCESG Cell division and transport-associated protein TolR OS=Oceanimonas sp. (strain GK1) GN=GU3_12480 PE=3 SV=1
------------------------MLVLLIIFMATAPVITQGVKVDLPQAEAELLPE-D-sDTPLVASVDAEGRYFLDVGES-RD-eaVDLLALAEMVQEKLAANPKAPVVVQGDANVRYDAVIQLMATLKAAGVPSVGLMTQPE
>tr|A0A075NY84|A0A075NY84_9ALTE Biopolymer transporter ExbD OS=Alteromonas australica GN=EP13_06760 PE=3 SV=1
------------------------MLVLLIIFMVTAPLISQGVKVDLPKASANPIEQ-E-dNPPIIASVDVKGRYYLNVGDD-QE-tpIDKDELAAIVQAQLQKDENTPVVVKGDGQVAYNEVIQLMVLLQSAGVPSVGLMTDPV
>tr|F5ZDH8|F5ZDH8_ALTNA Biopolymer transport protein OS=Alteromonas naphthalenivorans GN=ambt_12100 PE=3 SV=1
------------------------MLVLLIIFMVTAPLISQGVKVDLPKASANPIEQ-E-dNPPIIASVDVKGRYFLNVGDD-QE-spLQQEDLAALVQAQLQKDPNTPVVVKGDGQVAYNEVIQLMVLLQGAGVPSVGLMTDPV
>tr|A0A0S1YLB2|A0A0S1YLB2_9ALTE Tol biopolymer transport system, TolR protein OS=Alteromonas stellipolaris LMG 21856 GN=AOR13_2221 PE=3 SV=1
------------------------MLVLLIIFMVTAPLISQGVKVDLPKASANPIEQ-E-dNPPIIASVDVKGRYFLNVGDD-QE-spLAQEDLAALVQAQLQKDPNTPVVVKGDGQVAYNEVIQLMVLLQGAGVPSVGLMTDPV
>tr|A0A0B3YFS0|A0A0B3YFS0_9ALTE Biopolymer transporter ExbD OS=Alteromonas marina GN=RJ41_02995 PE=3 SV=1
------------------------MLVLLIIFMVTAPLISQGVKVDLPKASANPIEQ-E-dTPPIIASVDVKGRYFLNVGED-QE-spISEEELGAIVKAQLTKEPNTPVVVKGDGQVAYNEVIQLMVLLQQAGVPSVGLMTDPV
>tr|S5BWG4|S5BWG4_9ALTE Uncharacterized protein OS=Alteromonas mediterranea UM7 GN=I635_06910 PE=3 SV=1
------------------------MLVLLIIFMVTAPLISQGVKVDLPKASANPIEQ-E-dNPPIIASVDVKGRYFLNVGDD-QE-spISEDELGAIVKAQLTKEPNTPVVVKGDGQVAYNEVIQLMVLLQQAGVPSVGLMTDPV
>tr|S5ACI9|S5ACI9_9ALTE Uncharacterized protein OS=Alteromonas mediterranea 615 GN=I633_06905 PE=3 SV=1
------------------------MLVLLIIFMVTAPLISQGVKVDLPKASANPIEQ-E-dNPPIIASVDVKGRYFLNVGDD-QE-spISQDELGAIVKAQLTKEPNTPVVVKGDGQVAYNEVIQLMVLLQQAGVPSVGLMTDPV
>tr|A0A010QRP6|A0A010QRP6_9ALTE Cell division and transport-associated protein TolR OS=Alteromonas sp. ALT199 GN=H978DRAFT_0705 PE=3 SV=1
------------------------MLVLLIIFMVTAPLISQGVKVDLPKASANPIEQ-E-dNPPIIASVDVKGRYFLNVGED-QE-spISEDELGAIVKAQLTKEPNTPVVVKGDGQVAYNEVIQLMVLLQQAGVPSVGLMTDPV
>tr|T2DL32|T2DL32_ALTMD Biopolymer transporter ExbD OS=Alteromonas mediterranea (strain DSM 17117 / CIP 110805 / LMG 28347 / Deep ecotype) GN=MADE_0000
------------------------MLVLLIIFMVTAPLISQGVKVDLPKASANPIEQ-E-dNPPIIASVDVKGRYFLNVGDD-QE-spISQDELGAIVKAQLTKEPNTPVVVKGDGQVAYNEVIQLMVLLQQAGVPSVGLMTDPV
>tr|K0E8N4|K0E8N4_ALTMB Biopolymer transport protein OS=Alteromonas macleodii (strain Balearic Sea AD45) GN=AMBAS45_06295 PE=3 SV=1
------------------------MLVLLIIFMVTAPLISQGVKVDLPKASANPIEQ-E-dTPPIIASVDVKGRYFLNVGED-QE-spISEEELGAIVKAQLTKEPNTPVVVKGDGQVAYNEVIQLMVLLQQAGVPSVGLMTDPV
>tr|K0CWC4|K0CWC4_ALTMS Biopolymer transport protein OS=Alteromonas macleodii (strain Black Sea 11) GN=AMBLS11_06140 PE=3 SV=1
------------------------MLVLLIIFMVTAPLISQGVKVDLPKASANPIEQ-E-dTPPIIASVDVKGRYFLNVGED-QE-spISKEELGAIVKAQLTKEPNTPVVVKGDGQVAYNEVIQLMVLLQQAGVPSVGLMTDPV
>tr|A0A0E0YBP0|A0A0E0YBP0_ALTME Biopolymer transport protein OS=Alteromonas macleodii (strain English Channel 673) GN=AMEC673_06140 PE=3 SV=1
------------------------MLVLLIIFMVTAPLISQGVKVDLPKASANPIEQ-E-dTPPIIASVDVKGRYFLNVGED-QE-spISEEELGAIVKAQLTKEPNTPVVVKGDGQVAYNEVIQLMVLLQQAGVPSVGLMTDPV
>tr|A0A136HWE5|A0A136HWE5_9ALTE Protein TolR OS=Alteromonas sp. Nap_26 GN=AXW14_14460 PE=3 SV=1
------------------------MLVLLIIFMVTAPLISQGVKVDLPKASANPIEQ-E-dNPPIIASVDVKGRYYLNVGID-QE-spISKDELGAIVKAQLQKQPSTPVVVKGDGQVAYNEVIQLMVLLQQAGVPSVGLMTDPV
>tr|A0A126PY23|A0A126PY23_ALTMA Protein TolR OS=Alteromonas macleodii GN=AVL55_06830 PE=3 SV=1
------------------------MLVLLIIFMVTAPLISQGVKVDLPKASANPIEQ-E-dTPPIIASVDVKGRYFLNVGED-QE-spISEEELGAIVKAQLTKEPNTPVVVKGDGQVAYNEVIQLMVLLQQAGVPSVGLMTDPV
>tr|I3WB82|I3WB82_SIMAS Biopolymer transport protein OS=Simiduia agarivorans (strain DSM 21679 / JCM 13881 / BCRC 17597 / SA1) GN=tolR PE=3 SV=1
------------------------MLVLLVVFMVTAPLLMQGVKVDLPQAPSAPLDQ-KDeE-PLIVSVKQDGTYYLNLGADQK--qsKPLAQITDTVSKVLRQKPNTPVLVWGDHKVEYGLVVSLMTQLQAAGAPSVGLVTEPP
>tr|A0A0T5Z9P0|A0A0T5Z9P0_9GAMM Cell division and transport-associated protein TolR OS=endosymbiont of Ridgeia piscesae GN=Ga0074115_10953 PE=3 SV=1
------------------------MLVLLVIFMVTAPLLTQGVHVELPQADAEPISQ-EANEPVIISVDRNGDIFIDIGG--EQGkpVAPEALKARIRAVLKHKPKTPILVRGDAGVAYGRVVEVMVLAQAGGAPGIGLITEPP
>tr|G2FIM4|G2FIM4_9GAMM Protein TolR OS=endosymbiont of Tevnia jerichonana (vent Tica) GN=tolR PE=3 SV=1
------------------------MLVLLVIFMVTAPLLTQGVHVELPQADAEPISQ-EADEPVIISVDRNGDIFIDIGG--EQGkpVAPEALKARIRAVLKHKPKTPILVRGDAGVAYGRVVEVMVLAQA-GPPGIGLITEPP
>tr|F3KCV7|F3KCV7_9GAMM Tol biopolymer transport system2C TolR protein OS=gamma proteobacterium IMCC2047 GN=imdm_669 PE=3 SV=1
------------------------MLVLLVVFMVTAPLLTQGVDVDLPEAPSEPLDN-NSnEDVVVVSVDAGGNYYIDLGTDSE--kpVSLQYVEEKIAKLMRVKPKTPVLVRGDKAVPYGTIVKLMTTLQGAGVPNVGLISEPG
>tr|A0A081FU52|A0A081FU52_9GAMM Tol biopolymer transport system, TolR protein OS=Marinobacterium sp. AK27 GN=ADIMK_3718 PE=3 SV=1
------------------------TMVLLIIFMVTAPMLTQGIDIDLPQTSAEPVST-EDDEPLIVSVDKKGAYYINVGGEDE-TtpISAQEVADRVGKVLSVKPDKLLLVRGDRDVNYDAVIQLMVLLKGAGASSVGLVTE--
>tr|A0A095XSH1|A0A095XSH1_9GAMM Biopolymer transport protein ExbD/TolR OS=Pseudohaliea rubra DSM 19751 GN=HRUBRA_02856 PE=3 SV=1
------------------------MLVLLIIFMVTAPMLMQGVKVELPDATAEPVDN-Q-dSEPLIVSVNSAGQFFLNLGGDKE--rpVSLATIQQRVGAVMRRSPDKPVLVWGDEAVSYGEVVTLMAALQEAGAPGVGLVTEDP
>tr|A0A0R2W9E6|A0A0R2W9E6_9GAMM Protein TolR OS=SAR92 bacterium BACL16 MAG-120619-bin48 GN=ABS23_09250 PE=3 SV=1
------------------------TLVLLVVFMITAPLLMQGVKVELPDANSAPMDT-KDQEPFIVSIKADGSYWIDVSGE-NKAESLAVIKDRVAKVLRQKPKTPVLVWGDGRVDYGVVVHLMSELQLAGAPSVGLVTEPP
>tr|A0A099KFI0|A0A099KFI0_9GAMM Uncharacterized protein OS=Thalassotalea sp. ND16A GN=ND16A_2454 PE=3 SV=1
------------------------MLVLLIIFMVTAPLITQGVKVDLPKADSESLPQ-D-sKTPLVASVDAEGLFYLNVGDS-KS-dpLDPDELAVLVKARLLVDPETPVVVNGDGNVPYNSVIQLMVLLQQAGVPSVGLMTESP
>tr|A0A148N753|A0A148N753_9GAMM Protein TolR OS=Methylothermaceae bacteria B42 GN=AXA67_11020 PE=3 SV=1
------------------------TLVLLIIFMVTAPLLQSGVDVSLPQAAAEPVVT-EETPPVVVTVAEDGAFYLNLEQE-R--esVSLQSLLVKVAAVLRHKPEIQVLVAGDEHVPYGQVVQVMAALKQAGVTKVGLLTRPD
>tr|A0A0K6IKW1|A0A0K6IKW1_9GAMM Cell division and transport-associated protein TolR (TC 2.C.1.2.1) OS=Marinomonas fungiae GN=Ga0061065_10549 PE=3 SV=1
------------------------MLVLLVIFMITAPMLTQGVDVELPNANAAPIQN-DESDVLIASVDRDGNYFIDIGGKQS--aISLDDLKSRVKKVLAQNPRLPILVRGDKNVSYGQVVGLMVALQSAGAPNVGLVTEPE
>tr|A0A1A8TFP7|A0A1A8TFP7_9GAMM Biopolymer transport protein ExbD OS=Marinomonas aquimarina GN=exbD_4 PE=4 SV=1
------------------------MLVLLVIFMITAPMLTQGVDVELPNANAAPIEN-DESDVLVASVDRDGNYFIDIGGEQS--aISLEDLTTRVEKVLAQNPRLPILVRGDKNVPYGQVVGLMVALQGAGAPNVGLVTEPE
>tr|Q1YQ57|Q1YQ57_9GAMM TolR protein OS=gamma proteobacterium HTCC2207 GN=GB2207_00395 PE=3 SV=1
------------------------TLVLLVVFMITAPLLMQGVKVDLPEANSAPMDA-KDQEPFIVSIKADGSYWIDVKGE-NQIQSLEVIKDRVGKILRQTPKTPVLVWGDSKVDYGVVVNLMSELQAAGAPSVGLVTEPP
>tr|W2UGR0|W2UGR0_9GAMM Biopolymer transport protein ExbD OS=Gammaproteobacteria bacterium MOLA455 GN=exbD PE=3 SV=1
------------------------TLVLLVVFMITAPLLMQGVKVDLPEANSAPMDA-KDQEPFIVSIKADGSYWIDVKGE-NRGQSLEVIKDRVAKILRQTPKTPVLVWGDSKVDYGVVVNLMSELQAAGAPSVGLVTEPP
>tr|K7A4B4|K7A4B4_9ALTE Biopolymer transport protein ExbD/TolR OS=Paraglaciecola psychrophila 170 GN=C427_4047 PE=3 SV=1
------------------------MLVLLIIFMVTAPLVTQGVKVDLPKAEAQPLEE-E-sKPPLVASVDAKGQYFLNVGDS-QQ-epMSAVDLATLVAAHLQVEPGTPVVVKGDGAVAYSQVVQLMVLLQRAGAPSVGLMTTPP
>tr|K6YT28|K6YT28_9ALTE Biopolymer transport protein exbD OS=Paraglaciecola arctica BSs20135 GN=exbD PE=3 SV=1
------------------------MLVLLIIFMVTAPLVTQGVKVDLPKAQAQPLDE-E-sKPPLVASVDAQGQYFLNVGDS-QK-dpMSAVDLATLVAAQLRVEPNTPVVVKGDGAVAYSEVVQLMVLLQRAGAPSVGLMTTPP
>tr|H5TBL2|H5TBL2_9ALTE Biopolymer transport protein TolR OS=Glaciecola punicea ACAM 611 GN=tolR PE=3 SV=1
------------------------MLVLLVIFMATATAVTQGVQVDLPKAEAQTIQT-E-dEPMMIVSVDADGLYYLNVGDE-PA-naMSGAAVAELVRTRLLVAPTTPVVVNGDGNVRYEKVIDLMVMLQRAGVPSVGLMTDPD
>tr|K7AJJ3|K7AJJ3_9ALTE Biopolymer transport protein TolR OS=Paraglaciecola polaris LMG 21857 GN=tolR PE=3 SV=1
------------------------MLVLLIIFMVTAPLVTQGVKVDLPKAEAQPLQD-D-sKPPLIASVDAQGNYFLNIAED-QE-qaMSAVDVATLVAAHLRIEPQTPVVVKGDGAVPYSNIVQLMVLLQRAGAPSVGLMTDPP
>tr|F4AHX6|F4AHX6_GLAS4 Protein TolR OS=Glaciecola sp. (strain 4H-3-7+YE-5) GN=Glaag_1385 PE=3 SV=1
------------------------MLVLLIIFMVTAPLVTQGVKVDLPKAEAQPLED-D-sKPPLIASVDADGNYFLNIAED-QE-qaMTAADVATLVAAHLRIEPETPVVVKGDGAVPYSNIVQLMVLLQRAGAPSVGLMTDPP
>tr|K6X0Y2|K6X0Y2_9ALTE Biopolymer transport protein TolR OS=Paraglaciecola agarilytica NO2 GN=tolR PE=3 SV=1
------------------------MLVLLIIFMVTAPLVTQGVKVDLPKAEAQPLED-D-sKPPLIASVDADGNYFLNIAED-QE-qaMTAADVATLVAAHLRIEPETPVVVKGDGAVPYSNIVQLMVLLQRAGAPSVGLMTDPP
>tr|Q15RN9|Q15RN9_PSEA6 Cell division and transport-associated protein TolR OS=Pseudoalteromonas atlantica (strain T6c / ATCC BAA-1087) GN=Patl_2941 PE
------------------------MLVLLIIFMVTAPLVTQGVKVDLPKAEAQPLED-D-sKPPLIASVDADGNYFLNIAED-QE-qaMTAVDVATLVAAHLRIEPETPVVVKGDGAVPYSNIVQLMVLLQRAGAPSVGLMTDPP
>tr|K6ZQ53|K6ZQ53_9ALTE Biopolymer transport protein TolR OS=Paraglaciecola mesophila KMM 241 GN=tolR PE=3 SV=1
------------------------MLVLLIIFMVTAPLVTQGVKVDLPKAEAQPLED-D-sKPPLIASVDAEGNYFLNIAED-QE-qaMTAVDVATLVAAHLRIEPETPVVVKGDGAVPYSNIVQLMVLLQRAGAPSVGLMTDPP
>tr|Q1N0T4|Q1N0T4_9GAMM TolR protein OS=Bermanella marisrubri GN=RED65_05164 PE=3 SV=1
------------------------MLVLLVIFMITAPILTQGVKVDLPKVASEPIKT-PKnELPIIVSIRATGDYVIERGRDE--DqaANLEYVQRYVSKILKQQPQTQVLVRGDQSVAYGKVVSLMTTLQAAGAESVGLVTEAP
>tr|G4QKX5|G4QKX5_GLANF Biopolymer transport protein ExbD/TolR OS=Glaciecola nitratireducens (strain JCM 12485 / KCTC 12276 / FR1064) GN=tolR PE=3 SV=1
------------------------MLVLLVIFMATATAVTQGVKVDLPKADAKTIET-D-eDDMLIVSINAAGQYFLNIGDN-PD-deLTAADVATLVQAKLAQTPTIPVVVNGDGKVSYEKVVELMVVLQNAGAPSVGLMTDPN
>tr|K6ZYM6|K6ZYM6_9ALTE Biopolymer transport protein TolR OS=Glaciecola pallidula DSM 14239 = ACAM 615 GN=tolR PE=3 SV=1
------------------------MLVLLVIFMATATAVMQGVKVDLPKSDAKTIET-D-eDDMLIVSINAQGQYFLNIGDN-PD-eeLTAVDVATLVQAKLAQTPTIPVVVNGDGRVNYEKVVELMVLLQNAGAPSVGLMTDPN
>tr|C5BQT1|C5BQT1_TERTT Protein TolR OS=Teredinibacter turnerae (strain ATCC 39867 / T7901) GN=tolR PE=3 SV=1
------------------------MLVLLVVFMVTAPLLMQGVKVDLPQAPSAPIDN-KDdE-PLIVSIKPDGTYYLKLGDKPE--taKPLPEITSMVGKVLRQKPATPVLVWGDAKVEYGIVVALMTQLQAAGAPSVGLVTEPP
>tr|F3KYI7|F3KYI7_9GAMM Tol biopolymer transport system, TolR protein OS=gamma proteobacterium IMCC3088 GN=IMCC3088_1582 PE=3 SV=1
------------------------MLVLLIIFMVTAPLLMQGVEVELPKAEAQAVDS-D-dSEPLIASIKANGELYLNVGGDES--aaITMETLQRRVGAVLRANPNKPVLVWGDQAVPYGQVVNLMVALQASGAANVGLVTESP
>tr|A0A0U2Z645|A0A0U2Z645_9ALTE Protein TolR OS=Lacimicrobium alkaliphilum GN=AT746_06455 PE=3 SV=1
------------------------MLVLLIIFMVTAPLVTQGVKVELPKASAEALSE-D-sKPPLIASVNADGEYFLNVGES-QE-epLTAVDLATLVAAHLQKEPDTPVVVKGDGRVPYDNVVQLMVLLQRAGVPSVGLMTDSP
>tr|A4A9R4|A4A9R4_9GAMM Cell division and transport-associated protein TolR OS=Congregibacter litoralis KT71 GN=KT71_07624 PE=3 SV=1
------------------------MLVLLIIFMVTAPMLMQGVKVDLPQAKTEPVDN-Q-dSEPLIVSINAQGQLFMNVGGQED--qvLSLATVQQRVGAVIRRSPDKPVLVWGDKAVAYGEVVGLMAALQEAGAPGVGLVTEDP
>tr|B8KN95|B8KN95_9GAMM Protein TolR OS=gamma proteobacterium NOR5-3 GN=tolR PE=3 SV=1
------------------------MLVLLIIFMVTAPMLMQGVKVDLPQARTEPVDN-Q-dAEPLIVSINAQGQLFMNVGGQED--qvLSLATVQQRVGAVIRRSPDKPVLVWGDKAVAYGEVVGLMAALQEAGAPGVGLVTEDP
>tr|A0A0X8X7C6|A0A0X8X7C6_HALHR Tol biopolymer transport system OS=Halorhodospira halochloris GN=HH1059_606 PE=3 SV=1
------------------------MLVLLVIFMITAPLIYHGVDLDLPQVSSEPIEE-E-qEEPLVVSLDAEGQTYLNKADDPD--epLERHELIEVITALMVESPGRRVLLRGDQHVSYGEVVALMADLRDANVQSVGLMSEPN
>tr|W9VLS0|W9VLS0_9GAMM Uncharacterized protein OS=Nitrincola nitratireducens GN=D791_01607 PE=3 SV=1
------------------------MLVLLIIFMVTTPMLTQGVNVDLPQASADPVQT-D-dEEPLIVSIDAMGNYYINVGGDDQ--eaVSGDIIRDRVEKILNVNPQKMLLVRGDKKVEYDRIIQLMVLLQQAGAPSVGLVTE--
>tr|S6GKI2|S6GKI2_9GAMM Biopolymer transport protein OS=Osedax symbiont Rs1 GN=OFPII_00910 PE=3 SV=1
------------------------MLVLLIIFMVTAPMLTQGVKLDLPQASSDPVDT-S-dVEPLIVSVDIEGRYYINVGGDDL--tpLTETEVASRVGKVLRSNPRKLILVRGDKNVTYQQIISLMTLMQGAGAPSVGLVTE--
>tr|A0A063Y0V0|A0A063Y0V0_9GAMM Tol biopolymer transport system, TolR protein OS=Nitrincola lacisaponensis GN=ADINL_2846 PE=3 SV=1
------------------------MVVLLVIFMLTTPMLTQGVDVDLPQATADPVET-D-dQEPLIVTVDRDGNYYINVGGSDS--eaVDGEVVSQRISSVLSENPNKLLLVRGDKNVTYDRVVQLMVLLQQAGAPSVGLVTE--
>tr|A0A1A9EX19|A0A1A9EX19_9GAMM Protein TolR OS=Marinobacterium sp. ST58-10 GN=A8C75_07775 PE=4 SV=1
------------------------MMVLLVIFMVTAPMLTQGVDVQLPKASADPVDS-K-dSEPLIVTVDAEGQYYINIGGADQ--svVSAEDVGERVQKVLAANPDKMLLVKGDKRVEYDKVVGLMVLLQQAGAPSVGLVTE--
>tr|A0Z4X1|A0Z4X1_9GAMM Biopolymer transport protein OS=marine gamma proteobacterium HTCC2080 GN=MGP2080_00280 PE=3 SV=1
------------------------MLVLLIIFMVTAPMLMQGVKVDLPDAASEPVKN-Q-dSEPLIVSVDKAGRLFINLGRNDK--qaLELVTVQQRVSAVLRRDPDKPVLVWGDTAVPYGRVVEVMSALQASGAPSVGLVTEEP
>tr|Q2BI55|Q2BI55_NEPCE Biopolymer transport protein OS=Neptuniibacter caesariensis GN=MED92_08767 PE=3 SV=1
------------------------MMVLLVIFMITAPMLTQGVNVELPKASAEPVDD-A-dNEPLVVTVNAEGQYFIDVGGDPK--epVSAEVIEERVAKVLGSNPKKMLLVRGDKNVNYDKVVQLMVLLQQAGAPSVGLVTE--
>tr|B5JWK7|B5JWK7_9GAMM Protein TolR OS=gamma proteobacterium HTCC5015 GN=tolR PE=3 SV=1
------------------------MLVLLVIFMVTAPLLKQGVEVDLPQASSEPVPP-GQdQ-AIVVSIDSEGQLYVSVGDEPE--spQSAQQIQALVGKVLRAKPQTPVMVAGDHSIGYGRVVELMTLLQNAGAPKVGLLTEPP
>tr|A0A136HH18|A0A136HH18_9GAMM Protein TolR OS=Neptuniibacter sp. Phe_28 GN=AXW15_00675 PE=3 SV=1
------------------------MMVLLVIFMITAPMLTQGVNVELPKAAAEPVDD-KDSEPVIVTVNAAGEYFIDIGGDPE--taVTAEVVQDRISKILTTNPDKMLLVRGDRSVDYNTVVQLMVLLQQAGAPSVGLVTE--
>tr|H3NSE3|H3NSE3_9GAMM Cell division and transport-associated protein TolR OS=gamma proteobacterium HIMB55 GN=OMB55_00018200 PE=3 SV=1
------------------------MLVLLVIFMATAPLLMQGVEVDLPKANSTPVSD-S-dAEPLIVSIDADANLYLNLGASDD--qaLSIETVRQRVATVLKRNPDKAVMVWGDAAVPYGDVVSLMSELQAAGAPSVGLVTEAP
>tr|S6GLD7|S6GLD7_9GAMM Biopolymer transport protein OS=Osedax symbiont Rs2 GN=OFPI_20900 PE=3 SV=1
------------------------MLVLLVIFMVTAPMLTQGVKLDLPQASSDPVDA-A-dVEPLIVSVDLAGQYYINVGGDDL--apLSATDVEVRVQKILRSNPAKLILVRGDKNVTYQQVITLMTLLQGAGAPSVGLVTE--
>tr|A0A0S8G767|A0A0S8G767_9PROT Protein TolR OS=Acidithiobacillales bacterium SM23_46 GN=AMJ84_12630 PE=3 SV=1
------------------------MLVLLVIFMITAPLLTQGVKVELPQAAAKPVDA-QDRETLVVTVDREGRYYLDDRR-----IGADDLRRKVAGILRIRPQTPVVVRGDRRVAYEHVVKAMTLLQDAGAPSVGLITETP
>tr|A0A0S8KYI2|A0A0S8KYI2_9PROT Protein TolR OS=Acidithiobacillales bacterium SM1_46 GN=AMJ72_11820 PE=3 SV=1
------------------------MLVLLVIFMITAPLLTQGVKVELPQAAAKPVDA-QDRETLVVTVDREGRYYLDDRR-----IGADDLRRKVAGILRIRPQTPVVVRGDRRVAYEHVVKAMTLLQDAGAPSVGLITETP
>tr|A0A1A6C364|A0A1A6C364_9GAMM Protein TolR OS=Acidihalobacter prosperus GN=Thpro_021335 PE=4 SV=1
------------------------MLVLLVIFLVTAPLLKQGVKVDLPHVPSKPVSSQP-tQTPLTVTVNAQGAFFVNQGANPT--qaLDAAALRHIAGEILSKHPKIQVYVRGDSHVSYGKVVEAMGILQQVGADKVGLVTEPP
>tr|V5DZF4|V5DZF4_9GAMM Protein TolR OS=Methyloglobulus morosus KoM1 GN=tolR PE=3 SV=1
------------------------TLVLLIIFMITTPMLQTGVEVDLPKAESANVEQKeG-gKPPIVISIKKDGKHYINADGVTD--dlVQPEDINARVEAVLANNKNPQVLINADKSVDYGAVVTVMASLKNAGIPNVGLMTKSD
>tr|A0A139D9A9|A0A139D9A9_9ALTE Protein tolR OS=Marinobacter sp. T13-3 GN=AWU57_5072 PE=3 SV=1
------------------------MLVLLIIFMVTAPMLTQGVKVDLPETTSEPIQQ-EQdVEPITVSVDSNGAYYLEVGDER--GnpISLPQVRDQVSKILSQRSNAEVFVRGDEYVDYGVVVRLMAELQSAGATGIGLITDAP
>tr|A0A072NGG0|A0A072NGG0_9ALTE Tol biopolymer transport system, TolR protein OS=Marinobacter nitratireducens GN=D777_00819 PE=3 SV=1
------------------------MLVLLVIFMVTAPMLTQGVKVDLPETTSDPIQS-DKdVESIIVSVDTNGAYYVEIGDQG--SdpMSLADLREQISKILSQRANSEVLVRGDEHVEYGTVVRLMAELQGAGASSIGLITEAP
>tr|A0A0F9USR9|A0A0F9USR9_9ZZZZ Uncharacterized protein OS=marine sediment metagenome GN=LCGC14_0493700 PE=4 SV=1
------------------------MLVLLVIFMVTAPMLTQGVQIDLPKVASETLNN-E-dPSIVTLSIDNAGSYHWNQGSHVQ--tdsyeysaNALEELTTQLARILQQQPETQVMIRADAGVDYGKVVSGMAALQQAGVTSLGLITESP
>tr|A0A0F7JZM4|A0A0F7JZM4_9GAMM Uncharacterized protein OS=Sedimenticola thiotaurini GN=AAY24_17145 PE=3 SV=1
------------------------MLVLLVIFMITAPLLTQGVKVDLPQADSEPLPT-EAeD-PVVVSVNSQGEMFIDIGEGKD--qpVDGETLITRIAAVIKHKPKTPIMVKGDRNVDYGRVVEAMVLIQRAGVPNVGLITETP
>tr|A0A176H6D2|A0A176H6D2_9GAMM Protein TolR OS=Oleiphilus sp. HI0069 GN=A3741_04920 PE=3 SV=1
------------------------MLVLLIIFMVTAPMLTQGIKIDLPLLDSDPVES-AKsLEPIVVTVDSNGAYYMEMTSSS--KkpLELQVVLKNVSSILQHEPSTSVLVRGDRHVEYGVVVELMAALQNAGAKDVGLITEDP
>tr|A0A165TY31|A0A165TY31_9GAMM Protein TolR OS=Halioglobus sp. HI00S01 GN=A3709_18590 PE=3 SV=1
------------------------MLVLLIIFMVTAPMLMQGVKVDLPEAAADPVEN-Q-dSEPLIVSVDASGQLFLNLGQE-K--qvLALATIKDRVSKVIKRNPDKPVLIWGDEAVPYGEVVTVMVALQQAGAPSVGLVTENP
>tr|B7S0I2|B7S0I2_9GAMM Protein TolR OS=marine gamma proteobacterium HTCC2148 GN=tolR PE=3 SV=1
------------------------MLVLLIIFMATAPMLMQGVKVDLPEASSDPVEN-Q-dSEPLIVSVNAGGELFLNLGNE-K--qvLALATIKDRVSKVMKRNPNKPVLIWGDEAVSYGEVVTVMVALQQAGAPSVGLVTENP
>tr|F3LJI2|F3LJI2_9GAMM Tol biopolymer transport system, TolR protein OS=gamma proteobacterium IMCC1989 GN=IMCC1989_2064 PE=3 SV=1
------------------------MLVLLIIFMVTAPLLLQGVQVDLPQANSAPSP--NQeE-PLVISVDAQNNYYINVGDNDK--aiKPLSTITDQVTKVLRVKPQTPVLVWGDTNVPYGTVVELMSRLQNAGAESVGLVTEPP
>tr|S6CGL7|S6CGL7_9GAMM Biopolymer transport protein TolR OS=endosymbiont of unidentified scaly snail isolate Monju GN=tolR PE=3 SV=1
------------------------MLVLLVIFMITAPLLTEGVKVELPQADANPIQE-DAqR-PIVFTVDHEGRYYVTYDDDKS--vpLDEETLLLKAAALIRHNPRAPVLVKGDRSVTYDRVVRLMVLLQQAGAASVGLLTDPT
>tr|A0YEJ8|A0YEJ8_9GAMM Biopolymer transport protein ExbD/TolR OS=marine gamma proteobacterium HTCC2143 GN=GP2143_02884 PE=3 SV=1
------------------------MLVLLIVFMVTAPMLMQGVKVDLPKASTVPVGP-Q-dDEPLIVSVKADGSFFINLGKDKE--isQSLNVVQDKVSKIIRRKPDTAVLVWGDKNVPYGNVVELMAALQAAGAPSVGLVTENP
>tr|E8LJM7|E8LJM7_9GAMM Transport energizing protein, ExbD/TolR family OS=Succinatimonas hippei YIT 12066 GN=HMPREF9444_00906 PE=3 SV=1
------------------------MLVLLVIFIATAPVVMQGVTVDLPKAEAETMNE-D-qKTPIIATIDRAGQYFVSIDASST--kmPDLNAVGNFVAQELSKDPSRPVVVQGDAQVPYDAVIQLMNALKNSGVDSVGLVTDPL
>tr|A0A1C9W3D1|A0A1C9W3D1_9GAMM Biopolymer transport protein ExbD OS=Microbulbifer sp. CCB-MM1 GN=exbD_1 PE=3 SV=1
------------------------MLVLLIVFMVTAPLLMQGVKVDLPDAPSSPMED-TDdE-PLIVSVRADGTYYLNLGDDEQ--vaKPMEEIRETVAKVLRQKPKTPVLVWGDTDAKYGLIVGAMTQLQQAGAPSVGLVTEPP
>tr|A0A1A9EX19|A0A1A9EX19_9GAMM Protein TolR OS=Marinobacterium sp. ST58-10 GN=A8C75_07775 PE=3 SV=1
------------------------MMVLLVIFMVTAPMLTQGVDVQLPKASADPVDS-K-dSEPLIVTVDAEGQYYINIGGADQ--svVSAEDVGERVQKVLAANPDKMLLVKGDKRVEYDKVVGLMVLLQQAGAPSVGLVTE--
>tr|A0A1D2QLY5|A0A1D2QLY5_9GAMM Protein TolR OS=Candidatus Endobugula sertula GN=AB835_13340 PE=3 SV=1
------------------------MLVLLIIFMVTAPLLLQGVEVELPEANSSPTT--KKGEPLVISVDVQNNYYLNVGENEKEAKPLHQITEQVAKVLKVKPNTPVLVWGDKNVPYGTVVILMSRLQGAGATSVGLVTEPP
>tr|A0A1H5S2Y6|A0A1H5S2Y6_9GAMM Cell division and transport-associated protein TolR OS=Alcanivorax sp. DSM 26293 GN=SAMN04515663_101420 PE=3 SV=1
------------------------MLVLLVIFMATAPMMTQGINVDLPDSNSEPIDT-TKDEPVIISVTADGSYYIDVGSDS--RksASLETVQGHALRIHKQKPATLFLVEGDGQVAYAKVVQLMGALQEAGITQLGLVTEPQ
>tr|A0A1H5VYE4|A0A1H5VYE4_9GAMM Cell division and transport-associated protein TolR OS=Oleiphilus messinensis GN=SAMN04489856_103153 PE=3 SV=1
------------------------MLVLLVIFMVTAPVLTQGVKVELPEAVSAPLDV-SEdDLPLIVAVKKSGEYVLELGPDK--EqaIKPADLSLKVGKITRQNPGVQVLVRGDKNVEYGAVVQLMSVLQQAGARNIGLLSQPP
>tr|A0A1J0VJS3|A0A1J0VJS3_9EURY Protein TolR OS=Halolamina sediminis GN=BOX17_15650 PE=4 SV=1
------------------------MLVLLVIFMITAPMLTQGVQVDLPQVTSEPIEE-TEdRDPIVVSVDRDGQYFISLGGDE---spVSLDEVSERVIILLDRQPGTQVMVRGDRNVPYGQVVTLMSTLQTAGVSNVGLISEPP
>tr|A0A1H5S4T1|A0A1H5S4T1_9GAMM Biopolymer transport protein TolR OS=Halomonas daqingensis GN=SAMN04487953_101344 PE=3 SV=1
------------------------MLVLLVIFMITAPMLTQGVQIELPQVTSEPIDS-QEdRDPIIVSVDREGDYYLSIGGEE---maVDLEELGDRVLILLERQPGTQVMVRGDRFVPYGEVVTLMSTLQVSGVTNVGLISEPP
>tr|A0A1A0F9U2|A0A1A0F9U2_9GAMM Protein TolR OS=Halomonas sp. G11 GN=ADS46_03665 PE=3 SV=1
------------------------MLVLLVIFMITAPMLNQGVDVELPQVSSQPIES-QEdNDPIIISIDREGQYYLSLGDDS---tqVSADDITRRVSAIIEQRPDTPVMVRGDQNVAYGEVVVLMSSLQRSGVANVGLISEPP
>tr|A0A1J8PSL3|A0A1J8PSL3_9GAMM Protein TolR OS=Halomonas sp. QHL1 GN=QHL1GM_03335 PE=4 SV=1
------------------------MLVLLVVFMITAPMLTQGVQVELPQVTSQPIET-QEdNDPIIISVNRDGGYFITLGEDS---tsVTLDEMSSRVTTILERRPGTPVMVRGDQNVAYGQIVVLMSTLQGAGVANVGLLSEPP
>tr|A0A1A9R8N2|A0A1A9R8N2_9GAMM Protein TolR OS=Halomonas sp. ALS9 GN=A6R74_15335 PE=3 SV=1
------------------------MLVLLVVFMITAPMLTQGVQVELPQVTSQPIET-QEdNDPIIISVNSDGGYFITLGEDS---tsVTLDEMSTRVTTILERRPGTPVMVRGDRNVAYGQIVVLMSTLQGAGVANVGLLSEPP
>tr|A0A1D8IRC9|A0A1D8IRC9_9GAMM Protein TolR OS=Acidihalobacter prosperus GN=BI364_14215 PE=3 SV=1
------------------------MLVLLVIFLVTAPLLKQGVKVDLPRVPSKPVSS-QAtQPPLTVTVNAQGIFFVSQGANP-T-qpLDAAALRRIVGEVLSKNPKTQVYVRGDSHVSYGKVVEAMGILQQAGAEKVGLVTEPP
>tr|A0A1E7Z7B6|A0A1E7Z7B6_9ALTE Protein TolR OS=Alteromonas confluentis GN=BFC18_18670 PE=3 SV=1
------------------------MLVLLIIFMVTAPLISQGVKVELPKASAQPIEQ-E-dTPPLIASVDVQGNYYLNIGND-QE-taLGTQELTALVAEKLKAEPQTPVVVKGDGQVAYNEVIQLMVLLQQAGVPSVGLMTDPV
>tr|A0A1J0TDV8|A0A1J0TDV8_9ALTE Protein TolR OS=Alteromonas sp. RW2A1 GN=BM528_08180 PE=4 SV=1
------------------------MLVLLIIFMVTAPLISQGVKVDLPKASANPIEQ-E-dNPPIIASVDVKGRYFLNVGDD-QE-spISEEELGAIVSTQLEKSPNTPVVVKGDGQVAYNEVIQLMVLLQQAGVPSVGLMTDPV
>tr|A0A1J0RRX5|A0A1J0RRX5_9ALTE Protein TolR OS=Alteromonas sp. Mex14 GN=BM527_06410 PE=4 SV=1
------------------------MLVLLIIFMVTAPLISQGVKVDLPKASANPIEQ-E-dTPPIIASVDVKGRYFLNVGED-QE-spISADELGAIVKAQLTKEPNTPVVVKGDGQVAYNEVIQLMVLLQQAGVPSVGLMTDPV
>tr|A0A1K1XI84|A0A1K1XI84_9GAMM Cell division and transport-associated protein TolR (TC 2.C.1.2.1) OS=Marinospirillum alkaliphilum DSM 21637 GN=SAMN02745752_01
------------------------MLVLLVIFMVTAPILTQGVDVELPEVTSEPIKV-EQdREPLVVSLDADGRYYMELGADS--RepLDLDTVITRVAQLKRQNPDLPVLVRGDRRVAYGEVVVLMSALQGAGVTQVGLISRPP
>tr|A0A1E8FJX6|A0A1E8FJX6_9ALTE Protein TolR OS=Alteromonas lipolytica GN=BFC17_10305 PE=3 SV=1
------------------------MLVLLIIFMVTAPLISQGVKVDLPKASAQPIEQ-E-dKPPIIASVDIKGNYYLNLGDN-QE-qaVDEEEMTALVQAQLKQSPDTPVVVKGDGQVAYNEVIQLMVLLQKAGVPSVGLMTDPV
>tr|A0A1J0T1K2|A0A1J0T1K2_9ALTE Protein TolR OS=Alteromonas mediterranea GN=BM523_05790 PE=4 SV=1
------------------------MLVLLIIFMVTAPLISQGVKVDLPKASANPIEQ-E-dNPPIIASVDVKGRYFLNVGDD-QE-spISEDELGAIVKAQLTKEPNTPVVVKGDGQVAYNEVIQLMVLLQQAGVPSVGLMTDPV
>tr|A0A1A6C364|A0A1A6C364_9GAMM Protein TolR OS=Acidihalobacter prosperus GN=Thpro_021335 PE=3 SV=1
------------------------MLVLLVIFLVTAPLLKQGVKVDLPHVPSKPVSSQP-tQTPLTVTVNAQGAFFVNQGANPT--qaLDAAALRHIAGEILSKHPKIQVYVRGDSHVSYGKVVEAMGILQQVGADKVGLVTEPP
>tr|A0A1E2ZB35|A0A1E2ZB35_9GAMM Biopolymer transport protein ExbD OS=Candidatus Thiodiazotropha endolucinida GN=exbD_3 PE=3 SV=1
------------------------MLVLLVIFMITAPLLTQGVKVELPQADAEPLPK-EAdE-PLVVTVNREGEMFIDIGQDKD--spIDSDDLVKRVQVVLKHKPKTPIMVRGDAGVAYGRVVEAMVLLQAGGAPSVGLITEPP
>tr|A0A1E2URL7|A0A1E2URL7_9GAMM Protein TolR OS=Candidatus Thiodiazotropha endoloripes GN=A3196_12055 PE=3 SV=1
------------------------MLVLLVIFMITAPLLTQGVQVELPQADAEPLSS-EVdE-PLVVTVNQAGDLFIDIGEDKD--qpVEEDALVERVRAVLKYKPKTPIMVRGDRGVPYGRVVEAMVLLQAGGAPSVGLVTESP
>tr|A0A1D2X4Y4|A0A1D2X4Y4_9GAMM Protein TolR OS=Endozoicomonas sp. (ex Bugula neritina AB1) GN=ACH42_17755 PE=3 SV=1
------------------------MMVLLVAFMISAPMLTQGISVDLPKTNSNPIPMPE-dQEVLVISVKQNGDYFIDLGSDRE--kaVELSSITEKVGKVVSAKPGTQVLIKGDVNVAYGSVIDVMAGIQSAGVSNVGLITDPA
>tr|A0A1G0KN33|A0A1G0KN33_9GAMM Protein TolR OS=Gammaproteobacteria bacterium RIFOXYD12_FULL_61_37 GN=A2514_00825 PE=4 SV=1
------------------------MLVLLVIFMVTAPMVSQGIKVDLPQLDSEPLPP-DQeE-PLIVSVDKAGLMYVNIGDDKD--kpVEAEALQLRVAAVLRNAPKTPVLVKGDKDVDYGKVVGAMQLLQKAGAPNVGLMTETP
>tr|A0A126PY23|A0A126PY23_ALTMA Protein TolR OS=Alteromonas macleodii GN=tolR PE=3 SV=1
------------------------MLVLLIIFMVTAPLISQGVKVDLPKASANPIEQ-E-dTPPIIASVDVKGRYFLNVGED-QE-spISEEELGAIVKAQLTKEPNTPVVVKGDGQVAYNEVIQLMVLLQQAGVPSVGLMTDPV
>tr|A0A1G0JRC6|A0A1G0JRC6_9GAMM Protein TolR OS=Gammaproteobacteria bacterium RIFCSPLOWO2_12_47_11 GN=A2W76_06170 PE=4 SV=1
------------------------MLVLLIIFMITAPLLSQGVKVDLPEVDSRPIEH-TDkE-PVIINVDAAGNFYITFGENGD--kpVSPEELINRVNALLKYQPGIPVLVGGDKAVPYGKVVELMALLQRAGVPTVGMITEPP
>tr|A0A1D8KA77|A0A1D8KA77_9GAMM Protein TolR OS=Acidihalobacter prosperus GN=BJI67_13035 PE=3 SV=1
------------------------MLVLLVIFLVTAPLLKQGVKVDLPRVPSKPVSSQA-sQVPLTVTVNASGAFFVSQGANPA--qpLDAAALRHIATEVLRKHPKIQVYVRGDSHVSYGRVVEAMGILQQAGADKVGLVTEPP
>tr|A0A1G0JUD1|A0A1G0JUD1_9GAMM Protein TolR OS=Gammaproteobacteria bacterium RIFCSPLOWO2_02_FULL_56_15 GN=A3I78_02500 PE=4 SV=1
------------------------MLVLLIIFMITAPLLSQGVKVDLPQAPSEPMPA-EDrE-PVVISVDSAGKFYINYGENQD--qpIDPQTLANRVSALLKYQPGIPVYLKGDQSVPYGRVVEAMAMLQRAGVNGVGLITDPP
>tr|A0A1C0TSZ6|A0A1C0TSZ6_9GAMM Protein TolR OS=Pseudoalteromonas luteoviolacea GN=A7985_00345 PE=3 SV=1
------------------------MLVLLIIFMATAPLITHGVKVDLPQMQESDLVE-TKdAPPIIASIDAEGRYFVSVGTDPE--apMDAVEVAAVIKLKLQQNPDTPVLIKGSGRVSYQEVLLLMDFLKNAGVPSVGLMTKSF
>tr|A0A1E3WY03|A0A1E3WY03_9GAMM Protein TolR OS=Pseudoalteromonas tetraodonis GN=BCD66_08440 PE=3 SV=1
------------------------MLVLLIIFMATAPLITHGVKVDLPKMEESDLVD-TKdTPPIIASIDSQGKYYVSIGADPE--epMEALDVAAVIKLQLMKNPDTPVMIKGSGKVSYQEVLLLMDFLKNAGVPSVGLMTESF
>tr|A0A1J4QE82|A0A1J4QE82_9GAMM Protein TolR OS=Oceanisphaera psychrotolerans GN=BFR47_14070 PE=4 SV=1
------------------------MLVLLIIFMATAPVITQGVKVDLPQAEAEMMPE-D-sDKPLVASIDAEGRYFLDIGDS-RD-eaVDLLALAAMVQTQLNTTPKAPVVVKGDANVRYDAVIQLMATLKAAGVPTVGLMTQPE
>tr|A0A1E2TZC5|A0A1E2TZC5_9GAMM Protein TolR OS=Pseudoalteromonas sp. BMB GN=BB427_01080 PE=3 SV=1
------------------------MLVLLIIFMATAPLIQHGVKVDLPQMEESELVE-TKdSPPIIATIDAEGRYFVTVGTDPE--apMDAVEVAAVIKLKLEQNPDTPVMIKGSGRVSYQEVLYLMDFLKKAGVPSVGLMTKSF
>tr|A0A0F4Q9H7|A0A0F4Q9H7_PSEO7 Biopolymer transporter TolR OS=Pseudoalteromonas piscicida GN=TW75_12405 PE=3 SV=1
------------------------MLVLLIIFMATAPLIQHGVKVDLPQMEESELVE-TKdSPPIIATIDAEGRYFVTVGTDPE--apMDAVEVAAVIKLKLEQNPDTPVMIKGSGRVSYQEVLYLMDFLKKAGVPSVGLMTKSF
>tr|A0A063KJV7|A0A063KJV7_9GAMM Biopolymer transporter TolR OS=Pseudoalteromonas fuliginea GN=DC53_15420 PE=3 SV=1
------------------------MLVLLIIFMATAPLITHGVKVDLPKMTESDLVD-TKdAPPIIASIDAQGKYYVSVGTDPE--apMEALDVAAVIKLQLMKNPDVPVMIKGSGKVSYQEVLLLMDFLKSAGVPSVGLMTESF
>tr|A0A073KL97|A0A073KL97_9GAMM Biopolymer transport protein ExbD/TolR OS=Shewanella xiamenensis GN=ABT47_20840 PE=3 SV=1
------------------------MLVLLIIFMVTAPIVTQGVKVELPQGAAEVLPA-D-sKPPVVASIDADGTYFLNQGGS-NN-eeMELEELATAVAAIMVTEPERPVVVKADRTIPYDNVIQLMVTLQQAGVPSVGLMTDSP
>tr|A0A1J5N2I8|A0A1J5N2I8_9GAMM Protein TolR OS=Gammaproteobacteria bacterium MedPE GN=BM565_06165 PE=4 SV=1
------------------------MLVLLIIFMATATVVVQGVKVDLPQATAKALPE-E-kSVPLIASVKADGTYYLTVGDN-PR-eeLTQQELADLVAAHLQLNPETPVMVKGDRTVSYDHILQLMVTLQGAGAPSVGLMTDPI
>tr|A0A1G0GCU8|A0A1G0GCU8_9GAMM Protein TolR OS=Gammaproteobacteria bacterium RBG_16_51_14 GN=A2W28_13305 PE=4 SV=1
------------------------MLVLLVIFMITAPLLSQGVKVDLPRVPSEPLIQ-NEkT-PVIVSVDKQGDFYINYGEDQD--kpISPENLVNRIGALLKYQPGIPVLVEGDNEVPYGQVVQVMSLLQRAGVPTVGMVTDPP
>tr|A0A1K9ZRB5|A0A1K9ZRB5_9GAMM Biopolymer transport protein OS=Moritella viscosa GN=F57_3053 PE=4 SV=1
------------------------MLVLLIIFMVTAPLVTQGVLVDLPQAQAEALSQ-D-sKPPIVASVDKDGLYYLDVGDG-DK-spMSPDNLATLVAAHLKLQPDTPVVVKGDGSVAYAQVIRLMVVLQQAGAPSVGLMTDPV
>tr|A0A1K9ZEP7|A0A1K9ZEP7_9GAMM Biopolymer transport protein OS=Moritella viscosa GN=LFI5006_3173 PE=4 SV=1
------------------------MLVLLIIFMVTAPLVTQGVLVDLPQAQAEALSQ-D-sKPPIVASVDKDGLYYLDAGDG-DK-spMSPDNLATLVAAHLKLQPDTPVVVKGDGSVAYAQVIRLMVVLQQAGAPSVGLMTDPV
>tr|A0A1L0C1Z7|A0A1L0C1Z7_9GAMM Biopolymer transport protein OS=Moritella viscosa GN=NVI5450_3174 PE=4 SV=1
------------------------MLVLLIIFMVTAPLVTQGVLVDLPQAQAEALSQ-D-sKPPIVASVDKDGLYYLDVGDG-DK-spMSPDDLATLVAAHLKLQPDAPVVVKGDGSVAYAQVIRLMVVLQQAGAPSVGLMTDPV
>tr|A0A1J0KFK1|A0A1J0KFK1_9GAMM Tol biopolymer transport system, TolR protein OS=Francisella sp. MA067296 GN=BBG19_1425 PE=4 SV=1
------------------------MLVLLVIFMITTPILTQGVKVDLPKAQSEKIPS-NDs-KPIVVTVNKQGEYFINQGVND-TKtpLSSGALANAVVSLSQQNPGKPVYVRGDSSASYGEVVKAMALIQRAGVDKVGLVTEDG
>tr|A0A1E3GDL7|A0A1E3GDL7_9GAMM Protein TolR OS=Piscirickettsia sp. Y2 GN=BGC07_14070 PE=3 SV=1
------------------------SLVLLIVFMIAAPMLSQGVKVDLPKATANKIPP-S-kFKPIVVSVDQQGHYYINMTPDKK--qvLSSEQLAVWVKASLKRSKSNTVYVRADQGVDYGKVVQAMVIAQHAGAGSIGLMTDNQ
>tr|A0A1E4KB28|A0A1E4KB28_9GAMM Protein TolR OS=Xanthomonadaceae bacterium SCN 69-320 GN=ABS97_01050 PE=3 SV=1
------------------------MLVLLIIFMVTAPLLNLGVDIELPESAVAKSLN-V-dKDPVVVTVDQAGKLYLTIPKAPR--eeVTPDRLSTMIRAYMNTNPKSPVYVAGDGKTEYGKVYDAMALLQAAGVPKVGLMGQPP
>tr|A0A1M5CWE9|A0A1M5CWE9_9GAMM Biopolymer transport protein TolR OS=Microbulbifer donghaiensis GN=SAMN04487965_2329 PE=3 SV=1
------------------------MLVLLIVFMVTAPLLMQGVKVDLPDAPSAPIED-TDdE-PLIVSVRADGTYYLNLGEEEK--qaKPLAEIKETVGKVLRQKPKTPVLVWGDTDAKYGLIVSAMTHLQQAGAPSVGLVTEPP
>tr|A0A143HJB3|A0A143HJB3_9GAMM Biopolymer transport protein TolR OS=Microbulbifer thermotolerans GN=A3224_03390 PE=3 SV=1
------------------------MLVLLIVFMVTAPLLMQGVKVDLPDAPSAPIED-TDeE-PLIVSVRADGTYYLNLGEDEK--apKPLAEIKETVAKVLRQKPDTPVLVWGDTDAKYGLIVSAMTHLQQAGAPSVGLVTEPP
>tr|A0A1Q2M8I4|A0A1Q2M8I4_9GAMM Protein TolR OS=Microbulbifer agarilyticus GN=Mag101_13875 PE=4 SV=1
------------------------MLVLLIVFMVTAPLLMQGVKVDLPDAPSAPIDD-TDdE-PLIISVKADGTYYLNLGDDEQ--vaKPLEEIKDTVAKVLRQKPKTPVLVWGDTDAKYGLIVGAMTHLQQAGAPSVGLVTEPP
>tr|A0A1R1MGA9|A0A1R1MGA9_9GAMM Protein TolR OS=Motiliproteus sp. MSK22-1 GN=BGP75_06220 PE=4 SV=1
------------------------MMVLLVIFMITAPMLTQGVDVELPKVGAEPVDN-RDQEPLIVSVTASGEYFIDVGGDPK--qaVSLDDVGSRVSKILNTNPQKLVLVRGDKSVNYERVVELMVVLRQSGAPSVGLVTE--
>tr|A0A1L8YST8|A0A1L8YST8_9GAMM Protein TolR OS=Alcanivorax borkumensis GN=AOY29_00470 PE=3 SV=1
------------------------MLVLLVIFMATAPMMTQGINVDLPDSNSDPIDT-TKSEPVIISVTADGRYFIDVGG--DSQksSSLETVKGHVLRIHKHKPSTLFLVEGDGNVAYARVVSLMGALQEAGISQLGLVTEPQ
>tr|A0A1M4XE41|A0A1M4XE41_9GAMM Cell division and transport-associated protein TolR (TC 2.C.1.2.1) OS=Halomonas ilicicola DSM 19980 GN=SAMN02745148_01428 PE=3 
------------------------MLVLLVIFMITAPMLTQGVQVDLPRVTSEPIES-MEdREPITVTIDEQGRYYISLGDEL---spVPLDDISNKVIAVLERRPDTPVLVKGHRNVPYGQVVTLMSTLQTAGVPNVGLISEPP
>tr|A0A1M6P6M4|A0A1M6P6M4_9GAMM Cell division and transport-associated protein TolR OS=Halomonas sinaiensis GN=SAMN05192556_101638 PE=3 SV=1
------------------------MLVLLVIFMITAPMLTQGVDVDLPQTVSEPIED-TEdRDPIIVSVDREGQYFVSLGGDE---tqVSLDELSERVIVLMERHPDTRVLVRGDRNVSYGQVVTLMGTLQTAGVANVGLISEPP
>tr|A0A1R4HNS0|A0A1R4HNS0_9GAMM Tol biopolymer transport system, TolR protein OS=Halomonas sp. JB380 GN=CZ787_00980 PE=4 SV=1
------------------------MLVLLVIFMITAPMLTQGVQVDLPQVSSEPIDT-Q-dSDPIIISVDREGGYFITLGEDS---taVSLEQISERVSAILQRRPGTPVMVRGDQGVQYGQIVLLMSTLQRSGVENVGLLSEPP
>tr|A0A1N6RLC8|A0A1N6RLC8_9GAMM Cell division and transport-associated protein TolR OS=Marinobacterium stanieri GN=SAMN05421647_103400 PE=3 SV=1
------------------------TLVLLVIFMVTAPMLTQGVNVELPQASAEPVDD-Q-nEEPVILTVDAAGQYYINVGGDEE--tpLSADQVAERVGKVLQSAPDKLLLVRGDKNTNYDQVVQLMVLLQQVGAGSVGLVTE--
>tr|E1VCU3|E1VCU3_HALED ExbD family protein TolR OS=Halomonas elongata (strain ATCC 33173 / DSM 2581 / NBRC 15536 / NCIMB 2198 / 1H9) GN=tolR PE=3 SV=1
------------------------MLVLLVIFMITAPMLTQGVEVDLPQTASQPIED-DEdRDPIIVSVDREGEYFVSLGGDE---tqVSLDELSERVIILLERHPTTRVLVRGDRNVSYGQVVTLMSTLQTAGVSNVGLISEPP
>tr|A0A1P8R360|A0A1P8R360_9GAMM Protein TolR OS=Halomonas sp. 1513 GN=BWR19_09240 PE=4 SV=1
------------------------MLVLLVIFMITAPMLTQGVRVDLPQVTSEPIDD-VDdSEPIIVSVDREGDYYISLGDEE---tsVSLDDIADQIIIILDRRPDTPVMVRGDRNVTYGQVVTLMSTLQVAGVTNVGLISEPP
>tr|A0A1N7KBE4|A0A1N7KBE4_9GAMM Cell division and transport-associated protein TolR OS=Neptunomonas antarctica GN=SAMN05421760_102307 PE=3 SV=1
------------------------MMVLLVIFMVTAPMLTQGVNVELPQTSAEPVDA-QDQEPIIVTVDKEGLYYINIGGDEM--eaVTPDEVASRVEKIMNINPKQLLLVRGDKEVNYDKVVRLMSLMQESGVSSIGLVTE--
>tr|A0A1J8PSL3|A0A1J8PSL3_9GAMM Protein TolR OS=Halomonas sp. QHL1 GN=QHL1GM_03335 PE=3 SV=1
------------------------MLVLLVVFMITAPMLTQGVQVELPQVTSQPIET-QEdNDPIIISVNRDGGYFITLGEDS---tsVTLDEMSSRVTTILERRPGTPVMVRGDQNVAYGQIVVLMSTLQGAGVANVGLLSEPP
>tr|A0A1N6GWE3|A0A1N6GWE3_9GAMM Cell division and transport-associated protein TolR OS=Halomonas meridiana GN=SAMN05878249_3583 PE=3 SV=1
------------------------MLVLLVIFMITAPMLTQGVQVDLPQVTSEPIET-QEdNDPIIISVDRDGGYFITLGEDS---taVSLEQMSERVTAILQRRPGTPVMVRGDRNVPYGQIVLLMSTLQSSGVANVGLLSEPP
>tr|A0A1A8LW50|A0A1A8LW50_9GAMM Cell division and transport-associated protein TolR OS=Halomonas sp. HL-93 GN=GA0071314_1912 PE=3 SV=1
------------------------MLVLLVIFMITAPMLNQGVDVELPQVSSEPMES-QEdNDPIIISIDREGQYHLSLGEES---tqVSRDDITRRVSAVLEQRPDTPVMVRGDQNVAYGEVVVLMSNLQRSGVANVGLISEPP
>tr|A0A1M7EMU1|A0A1M7EMU1_9GAMM Cell division and transport-associated protein TolR OS=Halomonas subglaciescola GN=SAMN05878437_0315 PE=3 SV=1
------------------------MLVLLVIFMITAPMLNQGVDVDLPQATAEPIDT-PDnTEPVIVSVDQDGSYYITLGEDT---aaVESDELTKRVSAIIQRSPETPVMVRGDRNVAYGQVVTLMSTLQRSGVANVGLISEPG
>tr|A0A1J0TDV8|A0A1J0TDV8_9ALTE Protein TolR OS=Alteromonas sp. RW2A1 GN=BM528_08180 PE=3 SV=1
------------------------MLVLLIIFMVTAPLISQGVKVDLPKASANPIEQ-E-dNPPIIASVDVKGRYFLNVGDD-QE-spISEEELGAIVSTQLEKSPNTPVVVKGDGQVAYNEVIQLMVLLQQAGVPSVGLMTDPV
>tr|A0A1J0RRX5|A0A1J0RRX5_9ALTE Protein TolR OS=Alteromonas sp. Mex14 GN=BM527_06410 PE=3 SV=1
------------------------MLVLLIIFMVTAPLISQGVKVDLPKASANPIEQ-E-dTPPIIASVDVKGRYFLNVGED-QE-spISADELGAIVKAQLTKEPNTPVVVKGDGQVAYNEVIQLMVLLQQAGVPSVGLMTDPV
>tr|A0A1K1XI84|A0A1K1XI84_9GAMM Cell division and transport-associated protein TolR (TC 2.C.1.2.1) OS=Marinospirillum alkaliphilum DSM 21637 GN=SAMN02745752_01
------------------------MLVLLVIFMVTAPILTQGVDVELPEVTSEPIKV-EQdREPLVVSLDADGRYYMELGADS--RepLDLDTVITRVAQLKRQNPDLPVLVRGDRRVAYGEVVVLMSALQGAGVTQVGLISRPP
>tr|A0A1J0T1K2|A0A1J0T1K2_9ALTE Protein TolR OS=Alteromonas mediterranea GN=BM523_05790 PE=3 SV=1
------------------------MLVLLIIFMVTAPLISQGVKVDLPKASANPIEQ-E-dNPPIIASVDVKGRYFLNVGDD-QE-spISEDELGAIVKAQLTKEPNTPVVVKGDGQVAYNEVIQLMVLLQQAGVPSVGLMTDPV
>tr|A0A1R4H4W6|A0A1R4H4W6_9GAMM Protein TolR OS=Crenothrix polyspora GN=tolR PE=4 SV=1
------------------------TLVLLIIFMITTPMLQTGVEVELPRAQAASVDSGe--gEPPLVVSIKKSGEFYISVGGNTD--elIPQEEIDTRVAAVLAEKPTVQVLINADKSIDYGTVVTVMASLKNAGVANVGLMTKSD
>tr|A0A1G0KN33|A0A1G0KN33_9GAMM Protein TolR OS=Gammaproteobacteria bacterium RIFOXYD12_FULL_61_37 GN=A2514_00825 PE=3 SV=1
------------------------MLVLLVIFMVTAPMVSQGIKVDLPQLDSEPLPP-DQeE-PLIVSVDKAGLMYVNIGDDKD--kpVEAEALQLRVAAVLRNAPKTPVLVKGDKDVDYGKVVGAMQLLQKAGAPNVGLMTETP
>tr|A0A1S1MW38|A0A1S1MW38_9GAMM Protein TolR OS=Pseudoalteromonas sp. JW1 GN=BET10_10305 PE=4 SV=1
------------------------MLVLLIIFMATAPLITHGVKVDLPQMQESDLVE-TKdAPPIIASIDSEGRYYVSVGTDPE--apMDAVEVAAVIKLKLQQNPDTPVMIKGSGKVSYQEVLLLMDFLKNAGVPSVGLMTKSF
>tr|A0A1G0JRC6|A0A1G0JRC6_9GAMM Protein TolR OS=Gammaproteobacteria bacterium RIFCSPLOWO2_12_47_11 GN=A2W76_06170 PE=3 SV=1
------------------------MLVLLIIFMITAPLLSQGVKVDLPEVDSRPIEH-TDkE-PVIINVDAAGNFYITFGENGD--kpVSPEELINRVNALLKYQPGIPVLVGGDKAVPYGKVVELMALLQRAGVPTVGMITEPP
>tr|A0A1L8M9X8|A0A1L8M9X8_9ALTE Protein TolR OS=Alteromonas sp. V450 GN=BK026_01420 PE=3 SV=1
------------------------MLVLLIIFMVTAPLISQGVKVDLPKASANPIEQ-E-dSPPIIASVDVKGRYFINVGED-QE-spVSKEELGAIVKAQLVKAPETPVVVKGDGQVAYNEVIQLMVLLQQAGVPSVGLMTDPV
>tr|A0A1G0JUD1|A0A1G0JUD1_9GAMM Protein TolR OS=Gammaproteobacteria bacterium RIFCSPLOWO2_02_FULL_56_15 GN=A3I78_02500 PE=3 SV=1
------------------------MLVLLIIFMITAPLLSQGVKVDLPQAPSEPMPA-EDrE-PVVISVDSAGKFYINYGENQD--qpIDPQTLANRVSALLKYQPGIPVYLKGDQSVPYGRVVEAMAMLQRAGVNGVGLITDPP
>tr|A0A1S1N9C9|A0A1S1N9C9_9GAMM Protein TolR OS=Pseudoalteromonas byunsanensis GN=BIW53_09540 PE=4 SV=1
------------------------MLVLLIIFMATAPLITHGVKVDLPQMQESDLVE-TKdAPPIIASIDSQGRYYVSVGTDPE--spMDAVEVAAVIKLKLQQNPETPVMIKGSGKVSYQEVLLLMDFLKNAGVPSVGLMTKSF
>tr|A0A1R4J9T7|A0A1R4J9T7_9GAMM Tol biopolymer transport system, TolR protein OS=Pseudoalteromonas sp. JB197 GN=CZ797_05400 PE=4 SV=1
------------------------MLVLLIIFMATAPLITHGVKVDLPKMEESDLVD-TKdTPPIIASIDADGRYYVSVGTDPE--epMEALDVAAVIKLQLMKNPDVPVMIKGSGKVSYQEVLLLMDFLKRAGVPSVGLMTESF
>tr|A0A1P8UHQ1|A0A1P8UHQ1_9GAMM Protein TolR OS=Acidihalobacter ferrooxidans GN=BW247_09995 PE=4 SV=1
------------------------MLVLLVIFLVTAPLLKQGVQVDLPKAAAKPIPSNqH-aPSPLTVTINAQGSYFVSRGAPPT--qpLDAAALRQIVSKQLQQDPKMPVYVKGDNHVNYGRVVLAMTILQHAGANKVGLITAPP
>tr|A0A1M5R650|A0A1M5R650_9ALTE Biopolymer transport protein TolR OS=Aestuariibacter aggregatus GN=SAMN05216361_4062 PE=3 SV=1
------------------------MLVLLIIFMVTAPLISQGVKVDLPKASAQPIEQ-Q-dIPPIIASVDVKGDYYLNLGDN-QE-qaVDGDDMAALVQAQLEKAPETPVVVKGDGAVAYSEVIQLMVLLQKAGVPSVGLMTDPV
>tr|A0A1J4QE82|A0A1J4QE82_9GAMM Protein TolR OS=Oceanisphaera psychrotolerans GN=BFR47_14070 PE=3 SV=1
------------------------MLVLLIIFMATAPVITQGVKVDLPQAEAEMMPE-D-sDKPLVASIDAEGRYFLDIGDS-RD-eaVDLLALAAMVQTQLNTTPKAPVVVKGDANVRYDAVIQLMATLKAAGVPTVGLMTQPE
>tr|A0A1Q8FYM7|A0A1Q8FYM7_PSEHA Protein TolR OS=Pseudoalteromonas haloplanktis GN=AWH60_03680 PE=4 SV=1
------------------------MLVLLIIFMATAPLITHGVKVDLPKMEESDLVD-TKdTPPIIASIDADGKYYVSVGTDPE--epMEALDVAAVIKLQLMKNPDVPVMIKGSGKVSYQEVLLLMDFLKNAGVPSVGLMTESF
>tr|A0A1I7BG75|A0A1I7BG75_9GAMM Cell division and transport-associated protein TolR OS=Pseudoalteromonas lipolytica GN=SAMN04487854_112128 PE=4 SV=1
------------------------MLVLLIIFMATAPLITHGVKVDLPKMEESDLVD-TKdTPPIIASIDAEGKYYVSIGTDPE--apMEALDVAAVIKLQLQKNPDTPVMIKGSGRVSYQEVLLLMDFLKNAGVPSVGLMTESF
>tr|A0A1S2SZ31|A0A1S2SZ31_9GAMM Protein TolR OS=Idiomarina sp. MD25a GN=BFR57_03235 PE=4 SV=1
------------------------MLVLLIIFMVTAPLITQGVKVELPKATAEPLAK-D-tNPPLVASVDAEGNYYLNQGTD-PD-vpISADEVATLVAAHLQVEPETPVMVNGDGAVSYNQIVQLMVLLQRAGVPSVGLMTDSA
>tr|A0A1N6EJX6|A0A1N6EJX6_9GAMM Cell division and transport-associated protein TolR OS=Pseudoalteromonas sp. 13-15 GN=SAMN05878071_1134 PE=3 SV=1
------------------------MLVLLIIFMATAPLITHGVKVDLPKMEESDLVD-TKdTPPIIASIDAEGKYYVSVGTDPE--epMEALDVAAVIKLQLMKNPDVPVMIKGSGKVSYQEVLLLMDFLKNAGVPSVGLMTESF
>tr|A0A1Q2H0P7|A0A1Q2H0P7_9GAMM Protein TolR OS=Pseudoalteromonas aliena GN=B0W48_14760 PE=4 SV=1
------------------------MLVLLIIFMATAPLITHGVKVDLPKMEESDLVD-TKdTPPIIASIDAQGKYYVSVGTDPE--epMEALDVAAVIKLQLMKNPDVPVMIKGSGKVSYQEVLLLMDFLKNAGVPSVGLMTESF
>tr|A0A1M6ET38|A0A1M6ET38_9GAMM Cell division and transport-associated protein TolR OS=Cycloclasticus sp. DSM 27168 GN=SAMN05519226_1022 PE=3 SV=1
------------------------MLVLLIIFMITAPLIQQGVEIDLPQADAEQVDD-DNiQ-PLVVTVDQQGQYYLDVGEKTD--epISTDTLQIKVAAVLRNKPKTSVMIRGDKGVLYGEVVRAMTSLQAAGVPSIGLLTDPN
>tr|A0A1N6WJ20|A0A1N6WJ20_9GAMM Cell division and transport-associated protein TolR OS=Shewanella morhuae GN=SAMN05421840_105210 PE=3 SV=1
------------------------MLVLLIIFMVTAPIVTQGVKVELPQGAAEVLPA-D-sKPPVVASIDGDGDYYLNKGGS-TN-vpMELEELATEVAALMVTEPERPVVVKADRNIPYDKVIQLMVTLQGAGVPSVGLMTDSP
>tr|A0A1G0GWM8|A0A1G0GWM8_9GAMM Protein TolR OS=Gammaproteobacteria bacterium RIFCSPHIGHO2_12_FULL_37_34 GN=A3F42_04450 PE=3 SV=1
------------------------MLVLLVIFMITAPLLTQGVKVNLPQTKASALSE-QKHEPLIVTVDAAGNFYFNLADKPEQPITARTLTYLVTEqlaDQQKTEQRPVLVRGDKNVNYGKVVEAMVLLQQAGAKSVGLITAPP
>tr|A0A1J5N2I8|A0A1J5N2I8_9GAMM Protein TolR OS=Gammaproteobacteria bacterium MedPE GN=BM565_06165 PE=3 SV=1
------------------------MLVLLIIFMATATVVVQGVKVDLPQATAKALPE-E-kSVPLIASVKADGTYYLTVGDN-PR-eeLTQQELADLVAAHLQLNPETPVMVKGDRTVSYDHILQLMVTLQGAGAPSVGLMTDPI
>tr|A0A1Q6CEG4|A0A1Q6CEG4_9GAMM Protein TolR OS=Thalassotalea sp. PP2-459 GN=BI291_17810 PE=4 SV=1
------------------------MLVLLIIFMVTAPLITQGVKVDLPKADAEPLDE-D-sKPPLVASVDAEGNYYLAIGTS-KN-qqLSAEEVATLVKSHLAKAPETPVVVNGDGAVSYDAVIQLMVLLQKeAGVPSVGLMTDSL
>tr|A0A1G7LZH1|A0A1G7LZH1_9GAMM Cell division and transport-associated protein TolR OS=Idiomarina zobellii GN=SAMN04515658_102302 PE=4 SV=1
------------------------MLVLLIIFMVTAPLITQGVKVDLPKATAEPLSE-D-sKPPLVASVDAEGRYYLNQGDS-QD-tpMQADELATLVAAHLQVEPDTPVMVNGDGAVSYNQIVQLMVLLQRAGVPSVGLMTDSS
>tr|A0A1G0GCU8|A0A1G0GCU8_9GAMM Protein TolR OS=Gammaproteobacteria bacterium RBG_16_51_14 GN=A2W28_13305 PE=3 SV=1
------------------------MLVLLVIFMITAPLLSQGVKVDLPRVPSEPLIQ-NEkT-PVIVSVDKQGDFYINYGEDQD--kpISPENLVNRIGALLKYQPGIPVLVEGDNEVPYGQVVQVMSLLQRAGVPTVGMVTDPP
>tr|A0A1D8RYR4|A0A1D8RYR4_9GAMM Protein TolR OS=Colwellia sp. PAMC 20917 GN=A3Q34_16200 PE=3 SV=1
------------------------MLVLLIIFMVTAPLVTQGVKVNLPKADAEALDK-E-sKPPLVASVDADGNYYLAVGTS-KN-epMSAEQVATLVAAHLKVEPDTPVVVNGDGSVSYDAVIQLMVLLQQkAGVPSVGLMTDPG
>tr|A0A1K9ZRB5|A0A1K9ZRB5_9GAMM Biopolymer transport protein OS=Moritella viscosa GN=F57_3053 PE=3 SV=1
------------------------MLVLLIIFMVTAPLVTQGVLVDLPQAQAEALSQ-D-sKPPIVASVDKDGLYYLDVGDG-DK-spMSPDNLATLVAAHLKLQPDTPVVVKGDGSVAYAQVIRLMVVLQQAGAPSVGLMTDPV
>tr|A0A0Q9YNE4|A0A0Q9YNE4_9COXI Biopolymer transport protein ExbD OS=Candidatus Berkiella aquae GN=exbD PE=3 SV=1
------------------------MLVLLVIFIVTAPLLQQGVSVDLPQASAKALPS-NEKEPIVVSVDKEGRYYLNISESPS--avIDHQSLTAHVMSDLEKNPKRRILVKADKQVDYGKVIGAMVLLQKAGAPSVGLVTQDD
>tr|A0A1K9ZEP7|A0A1K9ZEP7_9GAMM Biopolymer transport protein OS=Moritella viscosa GN=LFI5006_3173 PE=3 SV=1
------------------------MLVLLIIFMVTAPLVTQGVLVDLPQAQAEALSQ-D-sKPPIVASVDKDGLYYLDAGDG-DK-spMSPDNLATLVAAHLKLQPDTPVVVKGDGSVAYAQVIRLMVVLQQAGAPSVGLMTDPV
>tr|A0A1L0C1Z7|A0A1L0C1Z7_9GAMM Biopolymer transport protein OS=Moritella viscosa GN=NVI5450_3174 PE=3 SV=1
------------------------MLVLLIIFMVTAPLVTQGVLVDLPQAQAEALSQ-D-sKPPIVASVDKDGLYYLDVGDG-DK-spMSPDDLATLVAAHLKLQPDAPVVVKGDGSVAYAQVIRLMVVLQQAGAPSVGLMTDPV
>tr|A0A1J0KFK1|A0A1J0KFK1_9GAMM Tol biopolymer transport system, TolR protein OS=Francisella sp. MA067296 GN=BBG19_1425 PE=3 SV=1
------------------------MLVLLVIFMITTPILTQGVKVDLPKAQSEKIPS-NDs-KPIVVTVNKQGEYFINQGVND-TKtpLSSGALANAVVSLSQQNPGKPVYVRGDSSASYGEVVKAMALIQRAGVDKVGLVTEDG
>tr|A0A0J8JLM4|A0A0J8JLM4_9ALTE Biopolymer transporter ExbD OS=Catenovulum maritimum GN=XM47_08940 PE=3 SV=1
------------------------MLVLLIIFMVTAPLITAGVNVDLPKAEANPLAE-D-sKPPIVVSVNSDYEYFVTDGSS-KD-gpMSPGDLAALVGAYIKVEPDRPVMVEGDATVTYDVVVNLMVLLQKQGVESVGLMTDPV
>tr|A0A1E3GDL7|A0A1E3GDL7_9GAMM Protein TolR OS=Piscirickettsia litoralis GN=BGC07_14070 PE=3 SV=1
------------------------SLVLLIVFMIAAPMLSQGVKVDLPKATANKIPP-S-kFKPIVVSVDQQGHYYINMTPDKK--qvLSSEQLAVWVKASLKRSKSNTVYVRADQGVDYGKVVQAMVIAQHAGAGSIGLMTDNQ
>tr|A0A1S0WYA4|A0A1S0WYA4_9GAMM Protein TolR (Fragment) OS=Rhodanobacter sp. FW104-R5 GN=RHOFW104R5_03730 PE=4 SV=1
------------------------MLVLLIIFMVTTPMMNSSVDVQLPQA-NAKSLQ-Q-kKDPVLVSVLQDGQLYLTLSGAKK--elVDADTLKLKVGAFVRENPEVSVLVGGDERGSYGGVFKVLADLQQAGVAKVGLMGQPG
>tr|A0A1S0X0I4|A0A1S0X0I4_9GAMM Protein TolR (Fragment) OS=Rhodanobacter sp. FW104-R5 GN=RHOFW104R5_03735 PE=4 SV=1
------------------------MLVLLIIFMVTTPMMNSSVDVQLPQA-NAKSLQ-Q-kKDPVLVSVLQDGQLYLTLSGAKK--elVDADTLKLKVGAFVRENPEVSVLVGGDERGSYGGVFKVLADLQQAGVAKVGLMGQPG
>tr|A0A1Q4FM92|A0A1Q4FM92_9GAMM Protein TolR OS=Xanthomonadales bacterium 69-70 GN=BGP24_22330 PE=4 SV=1
------------------------MLVLLIIFMVTAPLLNLGVDIELPESAVAKSLN-V-dKDPVVVTVDQAGKLYLTIPKAPR--eeVTPDRLSTMIRAYMNTNPKSPVYVAGDGKTEYGKVYDAMALLQAAGVPKVGLMGQPP
>tr|A0A1U9N5S1|A0A1U9N5S1_9GAMM Protein TolR OS=Cellvibrio sp. PSBB023 GN=B0D95_01245 PE=3 SV=1
------------------------MLVLLIVFMIAAPMMTQGIKVELPQAASEPVES-KDDDPITVSVKADGSYYIDLGGDAEAARPLAEIKSIVSKVLAEKPNTLVFVQGDKKVEYGVIVALMGELKLAGAPSVGLITEPP
>tr|A0A1Q2M8I4|A0A1Q2M8I4_9GAMM Protein TolR OS=Microbulbifer agarilyticus GN=Mag101_13875 PE=3 SV=1
------------------------MLVLLIVFMVTAPLLMQGVKVDLPDAPSAPIDD-TDdE-PLIISVKADGTYYLNLGDDEQ--vaKPLEEIKDTVAKVLRQKPKTPVLVWGDTDAKYGLIVGAMTHLQQAGAPSVGLVTEPP
>tr|A0A1R1MGA9|A0A1R1MGA9_9GAMM Protein TolR OS=Motiliproteus sp. MSK22-1 GN=BGP75_06220 PE=3 SV=1
------------------------MMVLLVIFMITAPMLTQGVDVELPKVGAEPVDN-RDQEPLIVSVTASGEYFIDVGGDPK--qaVSLDDVGSRVSKILNTNPQKLVLVRGDKSVNYERVVELMVVLRQSGAPSVGLVTE--
>tr|A0A1V0FMC8|A0A1V0FMC8_9GAMM Biopolymer transporter ExbD OS=Alcanivorax xenomutans GN=P40_15090 PE=3 SV=1
------------------------MLVLLVIFMATAPMMTQGVSVDLPQANSAPLPT-ENDEPVMIAVAADGGYYINVGDDS--EaaTDLEALTQRVTAIHNEKPETLFLVRGDQNVPYGKVVVLMSELQSAGVTKLGLVTDPA
>tr|A0A1T1HCQ2|A0A1T1HCQ2_OCELI Protein TolR OS=Oceanospirillum linum GN=BTA35_0205930 PE=3 SV=1
------------------------MLVLLVIFMVTAPVLTQGVKVELPEAVSAPLDV-SEdDLPLIVAVKKSGEYVLELGPDK--EqaIKPADLSLKVGKITRQNPGVQVLVRGDKNVEYGAVVQLMSVLQQAGARNIGLLSQPP
>tr|A0A1R4HNS0|A0A1R4HNS0_9GAMM Tol biopolymer transport system, TolR protein OS=Halomonas sp. JB380 GN=CZ787_00980 PE=3 SV=1
------------------------MLVLLVIFMITAPMLTQGVQVDLPQVSSEPIDT-Q-dSDPIIISVDREGGYFITLGEDS---taVSLEQISERVSAILQRRPGTPVMVRGDQGVQYGQIVLLMSTLQRSGVENVGLLSEPP
>tr|A0A1P8R360|A0A1P8R360_9GAMM Protein TolR OS=Halomonas sp. 1513 GN=BWR19_09240 PE=3 SV=1
------------------------MLVLLVIFMITAPMLTQGVRVDLPQVTSEPIDD-VDdSEPIIVSVDREGDYYISLGDEE---tsVSLDDIADQIIIILDRRPDTPVMVRGDRNVTYGQVVTLMSTLQVAGVTNVGLISEPP
>tr|A0A1N6GWE3|A0A1N6GWE3_9GAMM Cell division and transport-associated protein TolR OS=Halomonas meridiana GN=SAMN05878438_1366 PE=3 SV=1
------------------------MLVLLVIFMITAPMLTQGVQVDLPQVTSEPIET-QEdNDPIIISVDRDGGYFITLGEDS---taVSLEQMSERVTAILQRRPGTPVMVRGDRNVPYGQIVLLMSTLQSSGVANVGLLSEPP
>tr|A0A1T2L508|A0A1T2L508_9GAMM Protein TolR OS=Solemya velesiana gill symbiont GN=BOW53_08830 PE=3 SV=1
------------------------MLVLLVIFMITAPLLTQGVTVDLPQADAEPLKA-E-dREPLVVSVDVEGRYFLNVGNK-VE-kpIEPEILKAQVAKVLKLQPKTPVMVRGDNSVDYGRVVEVMALLQEAGAPSVGLMADPR
>tr|A0A1U9R8C8|A0A1U9R8C8_9GAMM Protein TolR OS=Halomonas sp. 'Soap Lake #7' GN=B2G49_07125 PE=3 SV=1
------------------------MLVLLVIFMITAPMLTQGVQVDLPQVTSEPIES-PEdSDPIIISVNRDGGYFITLGEDS---teVSLEQMSERIIAILQRRPGTPVMVRGDRNVPYGQIVVLMSTLQRSGVANVGLLSEPP
>tr|A0A1X1QGX7|A0A1X1QGX7_9GAMM Protein TolR OS=Cycloclasticus sp. symbiont of Poecilosclerida sp. M GN=A6F71_05740 PE=4 SV=1
------------------------MLVLLIIFMITAPLIQQGVEIDLPKAAAEPLKD-ETsD-PLIVTVNKSGQYFLDIGDNSG--kpVDAETMQELVSTVLSNKPETPIMIRGDRNVLYGEIVKAMVTLQNAGAPSVGLVTEPA
>tr|A0A1T2KTE8|A0A1T2KTE8_9GAMM Protein TolR OS=Solemya elarraichensis gill symbiont GN=BOW51_08710 PE=3 SV=1
------------------------MLVLLVIFMITAPLLTQGVKVDLPQADAEPLPA-EAaD-PVVVSVNLDGDFFIDVGEGKN--tpVDAETLMTRVAAVLKYKPRTPIMVRGDRNVDYGRVIEAMVMIQAAGAPNVGLITEIP
>tr|A0A1S9D1P0|A0A1S9D1P0_9GAMM Biopolymer transport protein ExbD OS=Chromatiales bacterium USCg_Taylor GN=exbD_1 PE=3 SV=1
------------------------MLVLLIIFMITAPLITQGVKVDLPQVASEPVPP-SDtE-PLIITVDRKGNYYIDFGDDRH--dpVSKETLLNRVQAVLRYKPNVPVLVNGDQAVAYARVVELMAALQGAGVQGVGLMTKPP
>tr|A0A1S1MW38|A0A1S1MW38_9GAMM Protein TolR OS=Pseudoalteromonas sp. JW1 GN=BET10_10305 PE=3 SV=1
------------------------MLVLLIIFMATAPLITHGVKVDLPQMQESDLVE-TKdAPPIIASIDSEGRYYVSVGTDPE--apMDAVEVAAVIKLKLQQNPDTPVMIKGSGKVSYQEVLLLMDFLKNAGVPSVGLMTKSF
>tr|A0A1W9NG59|A0A1W9NG59_9GAMM Protein TolR OS=Gammaproteobacteria bacterium LUC14_002_19_P1 GN=B0D94_03305 PE=4 SV=1
------------------------MLVLLVIFMITAPLLTQGVRVELPRADAEALPP-EAdD-PLVVSVNRGGEFFIDVGEGKN--epVDAETLMVRVQAVLKYKPKTPVMVRGDRDVDYGRVIEAMVMLQAAGAPGVGLITEIP
>tr|A0A1X7AFR2|A0A1X7AFR2_9GAMM Biopolymer transport protein ExbD OS=Endozoicomonas sp. S-B4-1U GN=exbD_1 PE=4 SV=1
------------------------MMVMLVAFMVSSPMFTQGVQVELPKTDSNPVEIPK-gEEPLVVSIKPDGSYYLSLESTGE--ksLSLSEMSDKVSKIKKARPSTMVLVKGDKAASYGAVVEAMAVLQKAGVSDVGLITEPG
>tr|A0A1S1N9C9|A0A1S1N9C9_9GAMM Protein TolR OS=Pseudoalteromonas byunsanensis GN=BIW53_09540 PE=3 SV=1
------------------------MLVLLIIFMATAPLITHGVKVDLPQMQESDLVE-TKdAPPIIASIDSQGRYYVSVGTDPE--spMDAVEVAAVIKLKLQQNPETPVMIKGSGKVSYQEVLLLMDFLKNAGVPSVGLMTKSF
>tr|A0A1R4J9T7|A0A1R4J9T7_9GAMM Tol biopolymer transport system, TolR protein OS=Pseudoalteromonas sp. JB197 GN=CZ797_05400 PE=3 SV=1
------------------------MLVLLIIFMATAPLITHGVKVDLPKMEESDLVD-TKdTPPIIASIDADGRYYVSVGTDPE--epMEALDVAAVIKLQLMKNPDVPVMIKGSGKVSYQEVLLLMDFLKRAGVPSVGLMTESF
>tr|A0A1S2SZ31|A0A1S2SZ31_9GAMM Protein TolR OS=Idiomarina sp. MD25a GN=BFR57_03235 PE=3 SV=1
------------------------MLVLLIIFMVTAPLITQGVKVELPKATAEPLAK-D-tNPPLVASVDAEGNYYLNQGTD-PD-vpISADEVATLVAAHLQVEPETPVMVNGDGAVSYNQIVQLMVLLQRAGVPSVGLMTDSA
>tr|A0A1Q8FYM7|A0A1Q8FYM7_PSEHA Protein TolR OS=Pseudoalteromonas haloplanktis GN=AWH60_03680 PE=3 SV=1
------------------------MLVLLIIFMATAPLITHGVKVDLPKMEESDLVD-TKdTPPIIASIDADGKYYVSVGTDPE--epMEALDVAAVIKLQLMKNPDVPVMIKGSGKVSYQEVLLLMDFLKNAGVPSVGLMTESF
>tr|A0A1I7BG75|A0A1I7BG75_9GAMM Cell division and transport-associated protein TolR OS=Pseudoalteromonas lipolytica GN=SAMN04487854_112128 PE=3 SV=1
------------------------MLVLLIIFMATAPLITHGVKVDLPKMEESDLVD-TKdTPPIIASIDAEGKYYVSIGTDPE--apMEALDVAAVIKLQLQKNPDTPVMIKGSGRVSYQEVLLLMDFLKNAGVPSVGLMTESF
>tr|A0A1Q2H0P7|A0A1Q2H0P7_9GAMM Protein TolR OS=Pseudoalteromonas aliena GN=B0W48_14760 PE=3 SV=1
------------------------MLVLLIIFMATAPLITHGVKVDLPKMEESDLVD-TKdTPPIIASIDAQGKYYVSVGTDPE--epMEALDVAAVIKLQLMKNPDVPVMIKGSGKVSYQEVLLLMDFLKNAGVPSVGLMTESF
>tr|A0A1V0KU99|A0A1V0KU99_9GAMM Protein TolR OS=Colwellia sp. PAMC 21821 GN=A3Q33_13630 PE=3 SV=1
------------------------MLVLLIIFMVTAPLITQGVKVDLPQADSEPLSK-D-mKPPLVASVDAKGNYYLAVGIS-KN-epMSAQEVAALVKEHLKSAPDTPVVVNGDGAVSYDAVIQLMVLLQKvAGVPSVGLMTDSP
>tr|A0A1S0WYA4|A0A1S0WYA4_9GAMM Protein TolR (Fragment) OS=Rhodanobacter sp. FW104-R5 GN=RHOFW104R5_03730 PE=3 SV=1
------------------------MLVLLIIFMVTTPMMNSSVDVQLPQA-NAKSLQ-Q-kKDPVLVSVLQDGQLYLTLSGAKK--elVDADTLKLKVGAFVRENPEVSVLVGGDERGSYGGVFKVLADLQQAGVAKVGLMGQPG
>tr|A0A1T0A337|A0A1T0A337_9GAMM Protein TolR OS=Moraxella caviae GN=B0181_05430 PE=3 SV=1
------------------------MLVLLVIFMVTAPMLTTGVKVDLPKAATQNLDT-A-dELPVLIAMTADGSLFVSHSKAMD--maVSRDDlpmlLNQLANERAAKGATLRVLINADGAIAYQQIMSLMAQVQAAGIDEVALVSDGN
>tr|B8IZ41|B8IZ41_DESDA Protein TolR OS=Desulfovibrio desulfuricans (strain ATCC 27774 / DSM 6949) GN=Ddes_0861 PE=3 SV=1
MGA-SVGNGNKFVSEINVTPFVDVMLVLLIIFMVATPMMSQGLEVDLPQTTQVEVLP-TEADHMVLTVRSDGKIYLDEYGVDN----MEDLEGYLQRLVKEK-NKTLFLQADKAVPYGTVVEVMGHIKAVGIEKLGVIAEQ-
>tr|D0LJZ4|D0LJZ4_HALO1 Biopolymer transport protein ExbD/TolR OS=Haliangium ochraceum (strain DSM 14365 / JCM 11303 / SMP-2) GN=Hoch_6026 PE=3 SV=1
--mgISTGGNAGGAKSDINVTPLVDVVLVLLIIFLVATPIMLRYVTIEIPRK--IDEETEdvtVAARQIVVTVKYDGTFMVKEGNSE-DEvTTLPALQkDILERLESKKTEKIVFMDFEDEVPYEQVVSSMDYIKGTEALLASNKGQP-
>tr|A0A0S8A3Q6|A0A0S8A3Q6_9BACT Uncharacterized protein OS=Gemmatimonas sp. SG8_17 GN=AMS18_05910 PE=3 SV=1
--maDDV-KFKTSVKNEPNVVPMIDIMLVLLIIFMIVTPIISSGMQATMPWA--KE--IEsrpEEEGDVILGIDMRGQYYLDPGTKQIGVvcragdascNQETRLEELLRSIYDVRTkDKIIYLRAHSDLEYGRIQDAVEVCRSSGVRVMAVIAEE-
>tr|A0A0B6WUR9|A0A0B6WUR9_9BACT Biopolymer transport protein OS=Pyrinomonas methylaliphatogenes GN=PYK22_00994 PE=3 SV=1
--MAM-GSGTKAEPYINVTPFIDILLVLLIIFMVITPMKPSRFKALVPQEPNPNQ--KdikPNPLTLVVSIDKDMKLKLNTEDMG-TIYDTSKLSTTLAQLFEKRRqerayrygmenrtdlpeeeriEKTVFIKAPRSIKYGEVVKVIDAVKGAGANPIGLQIDD-
>tr|T2GFH6|T2GFH6_DESGI Uncharacterized protein OS=Desulfovibrio gigas DSM 1382 = ATCC 19364 GN=DGI_3177 PE=3 SV=1
MGmSSGNGGRNGMMAEINVTPFVDVMLVLLIIFMVTAPMMTQGLDVDLPQTRKVDVLP-SEVEHLVLTITKDGSMMLDKYQTN-----LNTLQAQVKQNVVAA-KKQLFLKADKDVPYGVVVQAMSEIRLAGVEKLGVVAEQ-
>tr|Q029K0|Q029K0_SOLUE Biopolymer transport protein ExbD/TolR OS=Solibacter usitatus (strain Ellin6076) GN=Acid_1282 PE=3 SV=1
--martgLK-KHTAPAAIADINVTPMVDVMLVMLIIFMVITPMLSKGVSVDLVKTQHPISMQAaDKSDAIVCAITRDGKTYLNTT----QM-APEDLPAKVKDLLANRLDKTVFVKADSRARYERVVDVVDNLRAAGVDQLGLLTEQ-
>tr|B8J0T5|B8J0T5_DESDA Biopolymer transport protein ExbD/TolR OS=Desulfovibrio desulfuricans (strain ATCC 27774 / DSM 6949) GN=Ddes_1460 PE=3 SV=1
---MASSADDDFVADINVTPFVDVMLVLLIIFMVTAPMMTEGIDVALPKVETSEVLP-TEDDHIILTIKSNGALFLDDYETG-----MADLPDVLGVRVKNA-GRQLFVRADKDVPYGMVMHVMDRVRGAGISDVGLVTTS-
>tr|A0A136K1M1|A0A136K1M1_9BACT Biopolymer transport protein OS=Acidobacteria bacterium OLB17 GN=UZ17_ACD001001108 PE=3 SV=1
--mgMST-GGGDGARPNINVTPLIDVLLVLLVIFMVITPLKPSRFEAKVPAEPKNEPN-VqvqANPLTLVVAINKDTKgVTLNNEPYG-DVTDTQKLIDKLREVFKQRAdagvlnentnqvERTLFVKAPKSVRYGDVVLVIDAVKQAGASPIGLQIDD-
>tr|Q2RSE1|Q2RSE1_RHORT Biopolymer transport protein ExbD/TolR OS=Rhodospirillum rubrum (strain ATCC 11170 / ATH 1.1.1 / DSM 467 / LMG 4362 / NCIB 8255
MAgallpSGDDEGGYKPIAEINITPMVDVMLVLLIIFMVAAPLMSMGVPVDLPRTQAAEAQP-P-KDPVVVSIDQTGALFLRDQPLA-----EADMDARLAALAKEKPg-SVVYVRGHKDLPYGRVMEVMGRIGQAGFAKVSLMAEM-
>tr|A0A143BJ93|A0A143BJ93_9BACT Uncharacterized protein OS=Gemmatimonas phototrophica GN=GEMMAAP_10440 PE=3 SV=1
--mgMSLGG-GGGVKAEPNVTPMIDVMLVLLIIFMITIPQINAGFKAVPPEG--QN--LKphpEEDGDQVLGIDDQGRYYLNKK----PI-RNEDLETAVRDIYGQEReDYIMYVKAHKDLQYLKVVDALGVLSKGGVRVAALITEQ-
>tr|C1A974|C1A974_GEMAT Putative biopolymer transport protein OS=Gemmatimonas aurantiaca (strain T-27 / DSM 14586 / JCM 11422 / NBRC 100505) GN=GAU_200
--mgMSAGG-GAGVKADPNVTPMIDVMLVLLIIFMITIPQINAGFTAVPPEG--QN--LKphpEEDGDQVLGIDDQGRYYLNKQ----PV-RNEDLETLVREIYGKERdDYIMYVKAHKDLQYLKVIDAIDVLSRGGVRVAALITEQ-
>tr|A0A0X8JIR0|A0A0X8JIR0_9DELT Protein TolR OS=Desulfovibrio fairfieldensis GN=AXF13_05190 PE=3 SV=1
---MGASSDDDFVADINVTPFVDVMLVLLIIFMVTAPMMTEGLDVALPKVESSEVLP-TEDDHLILTIKADGALFLDEYETG-----LADLPDVLAVQVKGQ-DRQLFVRADKDVPYGMVMQVMDRIRGAGIADVGLITTS-
>tr|G1UN61|G1UN61_9DELT Uncharacterized protein OS=Desulfovibrio sp. 6_1_46AFAA GN=HMPREF1022_00034 PE=3 SV=1
---MAASSDDDFVADINVTPFVDVMLVLLIIFMVTAPMMTEGLDVALPKVESSEVLP-TEDDHLILTIKADGALFLDEYETG-----LADLPDVLAVQVKGQ-DRQLFVRADKDVPYGMVMQVMDRIRGAGIADVGLVTTS-
>tr|W0RNW1|W0RNW1_9BACT Biopolymer transport protein ExbD/TolR OS=Gemmatirosa kalamazoonesis GN=J421_3616 PE=3 SV=1
--mgMSVSSGGSSVKAEPNVTPLVDVMLVLLIIFMVIIPTLTSGLNAAPPQG--IN--LKkhpEEDGDVLLGIDRKGVYYLNRQ----PI-RNETLEANLKRIFDARTeDKILYVRADKNLEYSKVQDAVDIAAKAGVRVTGLISEQ-
>tr|M1WNB3|M1WNB3_DESPC Protein tolR OS=Desulfovibrio piezophilus (strain DSM 21447 / JCM 15486 / C1TLV30) GN=tolR PE=3 SV=1
GGvM-AIKTGGGFLNEINVTPFVDVMLVLLIIFMVTAPLMTQGVEVDLPTTRTVKNLP-QDSEHLVLSIKKDGTLFLDEYQVG-----LEELESHLKRLVSKQ-KKQLFLRADKEVAYGTVVQVMGEIKAAGIDRLGIVAEQ-
>tr|C4XMU0|C4XMU0_DESMR Biopolymer transport protein OS=Desulfovibrio magneticus (strain ATCC 700980 / DSM 13731 / RS-1) GN=DMR_13900 PE=3 SV=1
MGm--QTGGKGRYLADVNVTPFVDVMLVLLIIFMVTAPMMTQGLEVDLPQTRAVSVLP-KEDTSLVLTVKADGTIFLDKYQVE-----YADLEGQVKRLVTDQ-KKQLFLRADQAVAYGTVVKVMGIIKAAGVDKLGVVAED-
>tr|K6GMU7|K6GMU7_9DELT TolR protein OS=Desulfovibrio magneticus str. Maddingley MBC34 GN=B193_2952 PE=3 SV=1
MGm--QTGGKGRFLADVNVTPFVDVMLVLLIIFMVTAPMMTQGLEVDLPQTRAVSVLP-KEDTSLVLTVKADGSIFLDKYQVE-----YADLEGQVKRLVTDQ-KKQLFLRADQAVAYGTVVKVMGIIKAAGVDKLGVVAED-
>tr|A0A0B1U186|A0A0B1U186_9DELT Biopolymer transport protein ExbD/TolR OS=Desulfovibrio sp. TomC GN=NY78_2343 PE=3 SV=1
--m--QTGGKGRYLADVNVTPFVDVMLVLLIIFMVTAPMMTQGLEVDLPQTRAVSVLP-KENDSLVLTIKADSSIYLDKYQVD-----FADLEGQVKRLVTDQ-KKQLFLRADQSVAYGTVVKVMGIIKAAGVDKLGVVAED-
>tr|B6WY32|B6WY32_9DELT Uncharacterized protein OS=Desulfovibrio piger ATCC 29098 GN=DESPIG_03008 PE=3 SV=1
MGA-SVGGNNRFVSEINVTPFVDVMLVLLIIFMVATPMMSQGLEVDLPQTKQVEVLP-TENDNMMLTVRHDGKIFLDEYEVQT----MDDLEGYLQTLVKEK-NKTLFLRADKEVPYGVVVDVMGRIKAVGIEKLGVVADS-
>tr|A0A109W3Q5|A0A109W3Q5_9DELT Protein TolR OS=Desulfovibrio fairfieldensis GN=AXF13_02765 PE=3 SV=1
MGA-SLGN-SKFVSEINVTPFVDVMLVLLIIFMVATPMMSQGLDVDLPQTKQVEVLP-TEADHMVLTVRRDGKIFLDEYGVDN----MEDLEGYLQRLVKEK-NKSLFLQADKEVPYGIVVEVMGHIKAVGIEKLGVMAEQ-
>tr|G1UX16|G1UX16_9DELT TolR OS=Desulfovibrio sp. 6_1_46AFAA GN=HMPREF1022_03139 PE=3 SV=1
MGA-SLGN-SKFVSEINVTPFVDVMLVLLIIFMVATPMMSQGLDVDLPQTKQVEVLP-TEADHMILTVRRDGKIFLDEYGVDN----MEDLEGYLQRLVKEK-NKSLFLQADKEVPYGIVVEVMGHIKAVGIEKLGVMAEQ-
>tr|S7TJJ7|S7TJJ7_9DELT Biopolymer transport protein ExbD/TolR OS=Desulfovibrio sp. X2 GN=dsx2_0984 PE=3 SV=1
--mAFDYRSNRKFLTEMNLTPLMDLVFNLLIIFMISAPLMNQGLDVDLPKTKAVQDLP-TDKDHLVLTVKKDGSIFVDEYQVK-----ADELENYLQKLAVNQ-KKALYIRGDADVPYGVIMRVMGEAKAAGIDKVGMVAEE-
>tr|Q1IVE5|Q1IVE5_KORVE Outer membrane transport energization protein ExbD OS=Koribacter versatilis (strain Ellin345) GN=Acid345_0150 PE=3 SV=1
--mAI-AKRTANVNSNINVTPMVDVMLVLLIIFMVITPMLQKGVSVDMAKTNSPAPMPDaDKEDSLLVAVQRDGTVFFGSD----KI-NPDDLTNKVKDRIANKTDKRVFIKADARAKYGRVVEVVDDIRSAGVDTVGLLTEQ-
>tr|K2C012|K2C012_9ZZZZ Protein TolR OS=groundwater metagenome GN=tolR PE=4 SV=1
--mkMY-DKKRRRPIAEINVVPYVDVMLVLLVIFMITAPLLTEGVKVSLPKTTAEKLAP-QEKLPLVVTVDASGKYYLNGAAVDPKEhLTASQLVGHIQKALQTEKnsvVPAVFIKGDKQVDYGHVVQLFALLQQAGIDNVGLVTEP-
>tr|S7URV1|S7URV1_9DELT Biopolymer transport protein ExbD/TolR OS=Desulfovibrio alkalitolerans DSM 16529 GN=dsat_2411 PE=3 SV=1
--mAFDYRSNRKFLTEMNLTPLMDLVFNLLIIFMISAPLMTQGLDVDLPETKAAQELP-ADKDHLILTVDRSGRIFVDEFEVK-----VEELENYLKKLVVDQ-KKALYMKADGDVPYGVVVKVMGEAKAAGIDKLGMVAEQ-
>tr|A0A0C2HZS8|A0A0C2HZS8_9DELT Biopolymer transporter ExbD OS=Geoalkalibacter ferrihydriticus DSM 17813 GN=GFER_02935 PE=3 SV=1
--mevGRRDAGGRRMLSQINVTPFVDVMLVLLIMFMVTVPMMQSGVEVNLPEVADAPTLD-QVQDPLVVSVTRGGEISIGQVLVE-----SPeQLLPVLRQVMVGREt-QEVFLEADRDVPYGRVVQVMAAIRGAGIEKLGMIAQP-
>tr|G7QCW5|G7QCW5_9DELT Biopolymer transport protein ExbD/TolR OS=Desulfovibrio sp. FW1012B GN=DFW101_0254 PE=3 SV=1
MGm--QVGGKGRFMADVNVTPFVDVMLVLLIIFMVTAPMMTQGLEVDLPQTRAVSVLP-KDNESLVLTVKADGTFFLDKYQVE-----MADLEGQVRQLVTNQ-KKQLFLRADQAVPYGTVVKIMGVVKMAGVDKLGVVAEE-
>tr|I2PZM8|I2PZM8_9DELT TolR protein OS=Desulfovibrio sp. U5L GN=DesU5LDRAFT_1288 PE=3 SV=1
MGm--QVGGKGRFMADVNVTPFVDVMLVLLIIFMVTAPMMTQGLEVDLPQTRAVSVLP-KDNESLVLTVKADGTFFLDKYQVE-----MADLEGQVRQLVTNQ-KKQLFLRADQAVPYGTVVKIMGVVKMAGVDKLGVVAEE-
>tr|Q30V73|Q30V73_DESAG Protein TolR OS=Desulfovibrio alaskensis (strain G20) GN=Dde_3630 PE=3 SV=1
MGV-SFSNNKGFVSEINVTPFVDVMLVLLIIFMVTAPMLTQGLDVDLPATSTVDVLP-TDSENMVLTIRKDGSMFLDEYQVT-----QDDLPGHLDRLVKSR-NKQLFLRADKDVAYGVVVQVMGIVKGAGIEKLGVVADR-
>tr|A0A127ATB5|A0A127ATB5_9DELT Biopolymer transporter ExbD OS=delta proteobacterium HotSeep1 GN=HS1_001411 PE=3 SV=1
--mgvdLYSGNKNKGVRPEINVTPLVDVVLVLLIIFMVITPLLVRQFWVHIPEQEKKEVKQEsktNTEEPLVLCILPKNKLLINGNV---KV-SLEELPQRLKRVFAARDDHVLFVDIEDHANYGFAVEVMDRAREGGAVTIAVLTKP-
>tr|E6PYN4|E6PYN4_9ZZZZ Biopolymer transport protein ExbD/TolR OS=mine drainage metagenome GN=CARN3_1025 PE=4 SV=1
--maiSV-RNEGAKVNSNINVTPMVDVMLVLLIIFMVITPMLQNKVNVDLAKSDNPVAMPDaDKEDAIVVAVTRDGSLYLGQN----KI-SAAELGTKVRDMLSDKPGKEIFVRADARARYLDVENAIDDVRTAGVDSVGLLTEK-
>tr|G1V316|G1V316_9DELT TolR OS=Bilophila sp. 4_1_30 GN=HMPREF0178_01913 PE=3 SV=1
MGA-SVGGNKGFVSEINVTPFVDVMLVLLIIFMVTAPMMTEGLDVDLPQTRAVETLP-TESDNMILTVRKDGAIFLDSYEVG-----LDELQDKIGLLVKQQ-NKQLFLQADKDVAYGLVVDVMGRIREAGIDKLGVVALR-
>tr|E5Y8E5|E5Y8E5_BILWA Protein TolR OS=Bilophila wadsworthia 3_1_6 GN=HMPREF0179_02463 PE=3 SV=1
MGS-SVGGNKGFVSEINVTPFVDVMLVLLIIFMVTAPMMTEGLDVDLPQTRAVETLP-TESDNMILTVRKDGAIFLDSYEVG-----LDELQDKINLLVKQQ-NKQLFLQADKDVAYGLVVDVMGRIREAGIDKLGVVALR-
>tr|E1K0I7|E1K0I7_DESFR Protein TolR OS=Desulfovibrio fructosivorans JJ GN=DesfrDRAFT_3387 PE=3 SV=1
MGm--QVGGKGRFMADVNVTPFVDVMLVLLIIFMVTAPMMTQGLQVDLPQTRAVSVLP-KESDSVVLTIKADGSLYLDKYQVE-----LGDLGGQVQQLVTAQ-KKQLFLRADKSVPYGTVVAVMGVVKEAGVDKLGVVAEE-
>tr|A0A177RG16|A0A177RG16_9BACT Biopolymer transporter ExbD OS=Acidobacteria bacterium SCGC AG-212-P17 GN=AYO50_01060 PE=3 SV=1
--maiAL-RNEGSKINSNINVTPMVDVMLVLLIIFMVITPMLRPGVPVDLAGTMNPTTMSDaSKPDALILSVMRDGQMFLGSE----RV-TGGALTQQVRDQLSNRANKTVYVRADARARYGTLVNAVDDLRSAGVDQLGLLTEQ-
>tr|E8X5J5|E8X5J5_GRATM Biopolymer transport protein ExbD/TolR OS=Granulicella tundricola (strain ATCC BAA-1859 / DSM 23138 / MP5ACTX9) GN=AciX9_3619 P
--mgMGG-GGTGGAVSEINVTPLIDVLLVLLIIFMVIVPVTPKGLDAIVPQPPKNQ---QqnePDSKTIVVSILDNKGgepsYKINEDS---I--AKSELEARLQGIFAVRQTKVMFVKGDPDLFYGKIAEVIDFGHGAGVDNIGIITPQ-
>tr|Q1MQH9|Q1MQH9_LAWIP Biopolymer transport protein OS=Lawsonia intracellularis (strain PHE/MN1-00) GN=exbD PE=3 SV=1
MGA-SLGGKSSFVSEINVTPFVDVMLVLLIIFMVTAPMMTEGLEVDLPQTRAVETLP-LESENLILTIRRDGNMYLDTYPVS-----MDELQEKLDLLVRSQ-NKELLLQADKEIPYGVVVEVMGRVREAGIDKLGMIATR-
>tr|A0LG99|A0LG99_SYNFM Biopolymer transport protein ExbD/TolR OS=Syntrophobacter fumaroxidans (strain DSM 10017 / MPOB) GN=Sfum_0753 PE=3 SV=1
-Mqan---GGESKGMLSEINVTPFVDVMLVLLIIFMVTAPMMTQGIDVKLPESSAPAIPS-E-DERLMVTVTQDKRIYINDNAVD-----IASLGTKLAAIYQNRQeHKGVFLRADEQIPYGFVVQVMGTIRQAGIDQIGMVTEP-
>tr|A0A0F9FT31|A0A0F9FT31_9ZZZZ Uncharacterized protein OS=marine sediment metagenome GN=LCGC14_1994620 PE=4 SV=1
MAlkarHPYKRRLGTSLSEINITPFVDVMLVLLVIFMVTAPMIQSGISVNLPQAETDSTPA---EEGLTLTITKDKYIHIENSVIN-----QFLLEQKLKEYFYGKEk-KIVFIRADESLPYGFVMRILDISKKAGVEITGLITRP-
>tr|X1U830|X1U830_9ZZZZ Uncharacterized protein (Fragment) OS=marine sediment metagenome GN=S12H4_27751 PE=4 SV=1
MAlnarPPYKRRLGTSLSEINVTPFVDVMLVLLVIFMVTAPMIQSGISVNLPQAETESTPA---EEGLTLTITKDKYIHIENSVIN-----QFLLEQKLKEYFYGKEk-KIVFIRADESLPYGFVMRILD-----------------
>tr|X1FK57|X1FK57_9ZZZZ Uncharacterized protein OS=marine sediment metagenome GN=S03H2_17633 PE=4 SV=1
---------------------MDVMLVLLVIFMVTAPMIQSGISVNLPQAETKSTPA---EEGLTLTITKDKYIHIENSVIN-----QFLLEQKLKEYFYGKEk-KIVFIRADESLPYGFVMRILDISKKAGVEITGLITRP-
>tr|G2LGE4|G2LGE4_CHLTF Biopolymer transport protein OS=Chloracidobacterium thermophilum (strain B) GN=Cabther_A0129 PE=3 SV=1
--mgMS-AGGGSSYNSDINVTPMVDVMLVLLIIFIVVTPLLSQGVNVNLPENDNPDEDPNiTKDTSVVVSIPQAGQYYVGRE----PV-ARTELVERIKRLMREKArkeEQVVYIRAEKTVPYGEVVMTVDAIRNAGIDRIGLVTEK-
>tr|E6VVY8|E6VVY8_DESAO Protein TolR OS=Desulfovibrio aespoeensis (strain ATCC 700646 / DSM 10631 / Aspo-2) GN=Daes_1419 PE=3 SV=1
--M-AIKTGGGFLNEINVTPFVDVMLVLLIIFMVTAPLMTQGVEVDLPTTRTVKNLP-QDSEHLVLSIRGDGIMFLDEYQVA-----EEDLEGHLTRLVAGQ-KKQLFLRADAAVPYGTVVRVMGEIKAAGIDRLGIVAEE-
>tr|D6Z216|D6Z216_DESAT Protein TolR OS=Desulfurivibrio alkaliphilus (strain DSM 19089 / UNIQEM U267 / AHT2) GN=DaAHT2_0887 PE=3 SV=1
MAfdlPPGGRRSRQMISGINVVPLVDIMLVLLIIFMITAPMITQGVDVDLPETTTQPLRQ-S-SDPVMITVGKTGEIYFDEIQGT-----REi-LRQQLASLAQRRGtDQTVLLRADREVPYGLVAAVLADIKDAGFNQLGMITQP-
>tr|F3Z042|F3Z042_DESAF Biopolymer transport protein ExbD/TolR OS=Desulfovibrio africanus str. Walvis Bay GN=Desaf_3795 PE=3 SV=1
--M-DNRNSRRSIPGINITPLVDVMMVLLCIVFVTAPLMTQGVEVELPQTRTVAALP-TDSEHLVLSIDKTGRVFIEEYEVK-----MEELKDRLESLVAKQ-KKALYLKADAQVPYGSVVRVMGEIKAAGIDKLGMVAEE-
>tr|M5Q1Y6|M5Q1Y6_DESAF Cell division and transport-associated protein TolR OS=Desulfovibrio africanus PCS GN=PCS_01370 PE=3 SV=1
--M-ENRNSRRSIPGINITPLVDVMMVLLCIVFVTAPLMTQGVEVELPQTRTVAALP-TDSEHLVLSIDKTGRVFIEEYEVK-----MEELKERLESLVAKQ-KKALYLKADAQVPYGSVVRVMGEIKAAGIDKLGMVAEE-
>tr|Q1JZH8|Q1JZH8_DESAC Biopolymer transport protein ExbD/TolR OS=Desulfuromonas acetoxidans DSM 684 GN=Dace_1451 PE=3 SV=1
--meiSPRP-QRRSSLSQINVTPFVDVMLVLLIIFMVTAPMMEKGVDVNLPEVSQAPNLE-AAKQSLIVSIDSRGRIFIGKQAVD-----SPdKLVAVLQQVLASRDs-KEVYLEADKVVPYERVVRVLAAIRRAGVTRLGMVALE-
>tr|T0RSR3|T0RSR3_9DELT Transport energizing protein, ExbD/TolR family OS=Bacteriovorax sp. BSW11_IV GN=M899_2760 PE=3 SV=1
--mafnVG-NGKNKGQISEINVTPLVDVMLVLLVIFMITAPLMLNGIKLQLPKTKEVNRVN-LTTQQVILSYAKTGDFYIGQD----KV-LRNEVIDIIKNQFASTKTDTLFLRADYALEYGQVAKLMSFLKNNGILNIALVTEI-
>tr|A0A143B2W8|A0A143B2W8_9DELT Biopolymer transport membrane TolR-like protein OS=Desulfuromonas sp. DDH964 GN=DBW_0018 PE=3 SV=1
--mevGRRDG-NRRTLSQINVTPFVDVMLVLLIIFMVTAPMMEQGLDVNLPEVENAPGLS-AGNEPLVVTVARNGNISVGHSRVD-----TPqKLTPVLKQILAGNQq-RQVLLEADRDVPYGRVVQVMAAIRGAGVEKLGMVSEQ-
>tr|G2HAJ5|G2HAJ5_9DELT Protein TolR OS=Desulfovibrio sp. A2 GN=tolR PE=3 SV=1
MGA-SVGNKGGFVAEINVTPFVDVMLVLLIIFMVTAPMMTEGLEVDLPQTRTVQVLP-ADSDHLLLTVRKDGVMYLDEYKVT-----IEELEGYLQRLVKEK-NKLLFLQADKAVPYGVVVDVMGHIKAAGIEKLGVVAER-
>tr|B8DIK6|B8DIK6_DESVM Protein TolR OS=Desulfovibrio vulgaris (strain Miyazaki F / DSM 19637) GN=DvMF_2363 PE=3 SV=1
MGA-SVGNKGGFVAEINVTPFVDVMLVLLIIFMVTAPMMTEGLEVDLPQTRTVQVLP-ADSDHLLLTVRKDGVMYLDEYKVT-----IEELEGYLQRLVKEK-NKLLFLQADKAVPYGVVVDVMGHIKAAGIEKLGVVAER-
>tr|B9M351|B9M351_GEODF Biopolymer transport membrane protein, TolR-related OS=Geobacter daltonii (strain DSM 22248 / JCM 15807 / FRC-32) GN=Geob_1101 
--melGSRDNNGRSTMSQINVTPLVDVMLVLLVIFMVTAPMMQQGVQVNLPKAD-TKALA-PQEETVIVTLERSGSIFINKAEVP-----QGe-LKTRLAGMFASRAk-KEVFLKADKDVPYGEVVKTMAEIKGAGIERLGMVTEP-
>tr|B3QMA5|B3QMA5_CHLP8 Protein TolR OS=Chlorobaculum parvum (strain NCIB 8327) GN=Cpar_0638 PE=3 SV=1
--mm---TGQKTRLMSEINVTPFVDVMLVLLIIFMVTAPMMTSGMKVDVPQTTHERMDI-D-PKGLVVSVNASRKVMINDYQLD-----ASELADRLPKILESMKa-DEVYLKADRTLPYGFVMSVMASIREAGVEKIGMVTEP-
>tr|Q726K7|Q726K7_DESVH Biopolymer transport protein, ExbD/TolR family OS=Desulfovibrio vulgaris (strain Hildenborough / ATCC 29579 / NCIMB 8303) GN=DV
MGA-SVGNKGGFVAEINVTPFVDVMLVLLIIFMVTAPMMSEGLEVDLPQTRTVEVLP-TDSDHLVLTIRKDGVMYLDEYKVV-----PEELEDYLRRLVKEK-NKTLFLHADKDVPYGVVVDVMGRIKGAGIEKLGVVAER-
>tr|A0A0H3A4U4|A0A0H3A4U4_DESVV Cell division and transport-associated protein TolR OS=Desulfovibrio vulgaris subsp. vulgaris (strain DP4) GN=Dvul_0281 PE=3 SV
MGA-SVGNKGGFVAEINVTPFVDVMLVLLIIFMVTAPMMSEGLEVDLPQTRTVEVLP-TDSDHLVLTIRKDGVMYLDEYKVV-----PEELEDYLRRLVKEK-NKTLFLHADKDVPYGVVVDVMGRIKGAGIEKLGVVAER-
>tr|A0A0E0T5Y5|A0A0E0T5Y5_DESVR Protein TolR OS=Desulfovibrio vulgaris (strain RCH1) GN=Deval_2864 PE=3 SV=1
MGA-SVGNKGGFVAEINVTPFVDVMLVLLIIFMVTAPMMSEGLEVDLPQTRTVEVLP-TDSDHLVLTIRKDGVMYLDEYKVV-----PEELEDYLRRLVKEK-NKTLFLHADKDVPYGVVVDVMGRIKGAGIEKLGVVAER-
>tr|V4IN85|V4IN85_9DELT Uncharacterized protein OS=uncultured Desulfofustis sp. PB-SRB1 GN=N839_00475 PE=3 SV=1
--mgm-QTGNGRRKLVADINVTPLVDVMLVLLIIFMVTAPMMTQGLDVDLPKTTSKSLRQ-E-ENPIIVTIAEDGTISLGEIS-L-----SQnVLFDELYR-YNPADkEEPIYLKADKDVAYGVVVSIMADIKRAGFDKLGMITEP-
>tr|A0A0F9L1J0|A0A0F9L1J0_9ZZZZ Uncharacterized protein OS=marine sediment metagenome GN=LCGC14_1568640 PE=4 SV=1
--msMM-VSKEDEVSSEPNVVPLCDVLLVLLIIFMVVTPLIQKGVDV------------RlpvalntinmPENPEVVLSIRKDGKMYIGPD----QI-TLDNLQTMIEEAFMTASDKRLYLRADGELEYGNIVDVVEILKAAGVEIVGIITEV-
>tr|X0XZY9|X0XZY9_9ZZZZ Uncharacterized protein (Fragment) OS=marine sediment metagenome GN=S01H1_84349 PE=4 SV=1
--msLK-LSNEDEVSSEPNVVPLCDVLLVLLIIFMVVTPLIQKGIDV------------RlpvalntinmPENPEVVLSIRKDGKLYIGKD----QI-TLDNLQTMIEEAFMTASDKRLYLRADGELEYGNIVDVVE-----------------
>tr|F0JG76|F0JG76_DESDE Protein TolR OS=Desulfovibrio desulfuricans ND132 GN=DND132_0608 PE=3 SV=1
--M-AIKTGGGFLNEINVTPFVDVMLVLLIIFMVTAPLMTQGVEVDLPTTRTVRNLP-QDSEHLVLTVKKDGKIFLDEYQVS-----MDELEDHLKRLVSGQ-KKQLFLRADKEVPYGTVVQVMGEIKAAGIDKLGIVAEE-
>tr|F0JI54|F0JI54_DESDE Protein TolR OS=Desulfovibrio desulfuricans ND132 GN=DND132_2160 PE=3 SV=1
--M-AIKTGGGFLNEINVTPFVDVMLVLLIIFMVTAPLMTQGVEVDLPTTRTVRNLP-QDSEHLVLTVKKDGKIFLDEYQVS-----MDELEDHLKRLVSGQ-KKQLFLRADKEVPYGTVVQVMGEIKAAGIDKLGIVAEE-
>tr|A0A126QP27|A0A126QP27_9DELT Protein TolR OS=Desulfovibrio sp. J2 GN=AWY79_11330 PE=3 SV=1
--M-AIKTGGGFLNEINVTPFVDVMLVLLIIFMVTAPLMTQGVEVDLPTTRTVKNLP-QDSEHLVLTVKKDGALFLDEYQVG-----EDELEDHLKRLVAGQ-KKQLFLRADKEVAYGTVVRVMGEIKAAGIDKLGIVAEQ-
>tr|A0A126QJS3|A0A126QJS3_9DELT Protein TolR OS=Desulfovibrio sp. J2 GN=AWY79_03635 PE=3 SV=1
--M-AIKTGGGFLNEINVTPFVDVMLVLLIIFMVTAPLMTQGVEVDLPTTRTVKNLP-QDSEHLVLTVKKDGALFLDEYQVG-----EDELEDHLKRLVAGQ-KKQLFLRADKEVAYGTVVRVMGEIKAAGIDKLGIVAEQ-
>tr|C8X374|C8X374_DESRD Protein TolR OS=Desulfohalobium retbaense (strain ATCC 49708 / DSM 5692 / JCM 16813 / HR100) GN=Dret_1587 PE=3 SV=1
--mE-FNPHKKGYIADINVTPFVDVMLVLLIIFMVTAPLLTQGVEVDLPQTQTVETLP-EDSQEIILTVKKDGSVLIDEYEVP-----LGELDAHLEKLAKQK-EKLLYLRADKAVPYGVVVQVMAAVKRAGISKLGVVAEP-
>tr|E1JTH8|E1JTH8_DESFR Protein TolR OS=Desulfovibrio fructosivorans JJ GN=DesfrDRAFT_0927 PE=3 SV=1
--mS-AGGRGRRYSSDINVTPFVDVMLVLLIIFMVTAPMMTEGLDVDLPRTKTVEALP-ADDDHLVVGVDPKGAIFLDEQSVS-----LEDLTDRLRNWAALG-QKAVFLRADRGVSYGRIVDIMGRIREAGIDHFGVVAER-
>tr|L0RDQ1|L0RDQ1_9DELT Protein TolR OS=Desulfovibrio hydrothermalis AM13 = DSM 14728 GN=DESAM_22612 PE=3 SV=1
--mG-ISTNNNGMLAEINVTPFVDVMLVLLIIFMVTAPLMTQGVEVDLPQTRTVRSLP-QDNEHLVLSINDKGEIYLDEYKVG-----FDELQGHLEKLVKKQ-NKMLFLRADKNVAYGEVVRVMGEIKAVGIDRLGIVAEP-
>tr|C6BY06|C6BY06_DESAD Protein TolR OS=Desulfovibrio salexigens (strain ATCC 14822 / DSM 2638 / NCIB 8403 / VKM B-1763) GN=Desal_2480 PE=3 SV=1
--mG-LSTNNRGMLAEINVTPFVDVMLVLLIIFMVTAPLMTQGVEVDLPQTRTVRSLP-QDNEHLVLSISDKGEIFLDEYKVG-----FDELQAHLEKLVKKQ-NKMLFLRADKNVAYGEVVKVMGEIKAAGIDRLGVVAEP-
>tr|E1WXJ4|E1WXJ4_HALMS Putative biopolymer transport protein OS=Halobacteriovorax marinus (strain ATCC BAA-682 / DSM 15412 / SJ) GN=exbD PE=3 SV=1
MAfn---VGNKKGAISEINVTPLVDVMLVLLVIFMITAPLMLNGIKLDLPKTKEVNPIS-LNTTQVVLSYTNSGDYYIGETKVL-----RSEIISEIKALFQKNKt-DTLFLRADFAMKYGDVANLMSYLKREGILKVALVTEI-
>tr|Q729G2|Q729G2_DESVH Biopolymer transport protein, ExbD/TolR family OS=Desulfovibrio vulgaris (strain Hildenborough / ATCC 29579 / NCIMB 8303) GN=DV
--mH-LSPDDDGVVSEINVTPFVDVMLVLLVIFMVTAPMMQSGLDVELPKTTTVEAVP-EDTPHVVLSIGADGRLMLDETDTT-----DDALPSLLTERVTTP-GRTLFLRADAGVPYGRVVRVLGLVRGAGVSRMHVMAEE-
>tr|A0A0H3A6F2|A0A0H3A6F2_DESVV Cell division and transport-associated protein TolR OS=Desulfovibrio vulgaris subsp. vulgaris (strain DP4) GN=Dvul_0840 PE=3 SV
--mH-LSPDDDGVVSEINVTPFVDVMLVLLVIFMVTAPMMQSGLDVELPKTTTVEAVP-EDTPHVVLSIGSDGRIMLDETDTT-----DDALPALLTERVTTP-GRTLFLRADAGVPYGRVVRVLGLVRGAGVSRMHVMAEE-
>tr|A0A0E0T473|A0A0E0T473_DESVR Biopolymer transport protein ExbD/TolR OS=Desulfovibrio vulgaris (strain RCH1) GN=Deval_2211 PE=3 SV=1
--mH-LSPDDDGVVSEINVTPFVDVMLVLLVIFMVTAPMMQSGLDVELPKTTTVEAVP-EDTPHVVLSIGADGRLMLDETDTT-----DDALPSLLTERVTTP-GRTLFLRADAGVPYGRVVRVLGLVRGAGVSRMHVMAEE-
>tr|D8EYV5|D8EYV5_9DELT Protein TolR OS=delta proteobacterium NaphS2 GN=tolR PE=3 SV=1
MAfnt---NGNNRQLMSEINVTPLVDVMLVLLIIFMVAAPMMTQGVDVNLPKTEAKNIKT-S-DEPLILTVNSKEEIFLESHRIP-----LENLGVKIQKIFENRRs-KEVLLRADKDIPYGFVMNVIASVKKAGIEKLGMVTEP-
>tr|A0A194AKD1|A0A194AKD1_9DELT Biopolymer transporter ExbD OS=Desulfoplanes formicivorans GN=DPF_2506 PE=4 SV=1
--mR-FNPHQRGFLAEINVTPFVDVMLVLLIIFMVTAPMLTQGVEVDLPRTKTVETLP-EDSDHLVLSIKKDGSLFLDTYAVK-----MDAMETHLKRLVKDK-NKLVYLKADKDVPYGVVVKVMARVKKAGIEKLGVVAEP-
>tr|A0A0F9QF68|A0A0F9QF68_9ZZZZ Uncharacterized protein OS=marine sediment metagenome GN=LCGC14_1022490 PE=4 SV=1
--------MMSSIAEPNVVPLCDVLLVLLIIFMVITPMVQKGVDV------------KlpdtsteqssTPVGVIVMTLHNNMKVDINQR----YM-EFDLVQNELRTIYAPRQDKTIFIRADARIPYSKVIELMDIARGAGVEVLGIIPEY-
>tr|A0A068JH25|A0A068JH25_9DELT Biopolymer transporter ExbD OS=Desulfonatronum thiodismutans GN=GY33_00530 PE=3 SV=1
--M-ESHTGQGYMDQMNVVPFVDVMLVLLVIFMVTAPFMTEGLEVDLPQTRTVQTLP-QDEDTLVLTIRSDGSIFLDQYEVA-----LGELGEHVERLIQTR-DRILYLRADKDVPYGLVVQVMAEAREAGVERLGIVAES-
>tr|C7LX37|C7LX37_DESBD Biopolymer transport protein ExbD/TolR OS=Desulfomicrobium baculatum (strain DSM 4028 / VKM B-1378) GN=Dbac_0586 PE=3 SV=1
--M-QVNSGKGFLAEINVTPFVDVMLVLLIIFMVTAPMLTQGVEVDLPETKAVETLP-EDSDTVVLHVLKDGTIKLDKYEVK-----VDELGNYLKRMEFEK-GKLLYLQADKDVAYGVVVKVMAEVRAAGVQKLGVVAEP-
>tr|E1JVL3|E1JVL3_DESFR Protein TolR OS=Desulfovibrio fructosivorans JJ GN=DesfrDRAFT_1662 PE=3 SV=1
--m--MTGGSGKFLGEVNVTPFVDVMLVLLIIFMVTAPMMTQGLQVDLPQTRAVSVLP-KENESVVLTIKADGSLYLDKYQVE-----LGDLEGQVRQLVSAQ-KKQLFLRADKAVPYGTVVAVMGVVKAAGVDRLGVVAEE-
>tr|D6SRE3|D6SRE3_9DELT Biopolymer transport protein ExbD/TolR OS=Desulfonatronospira thiodismutans ASO3-1 GN=Dthio_PD0585 PE=3 SV=1
--mD-FDPLGKGYISQTNVTPIVDVMLVLLIIFMITAPMLSQGLEVELPRTTMVETLP-HDEDTLVVHVDKEGVIYLDEYEVE-----LNELAGHLQRMIEER-DRPVYLRADQDVHYGLVVRIMSAVREAGVERLGVLAEL-
>tr|X1PL15|X1PL15_9ZZZZ Uncharacterized protein (Fragment) OS=marine sediment metagenome GN=S06H3_52300 PE=4 SV=1
----TKREIGTSLSEINVTPLVDVMLVLLIIFMVTAPLMQSGIVVNLPQAETVSAPA---EEGLTLTITKDRYIHIENSAIN-----QFLLEQKLKEYFFGKEk-KIVFLRADESINYGFVIHIMDIIKKAGVEVLGLVSEP-
>tr|A0A117KNR1|A0A117KNR1_9DELT Biopolymer transport protein ExbD/TolR OS=Desulfonauticus sp. 38_4375 GN=XD41_0770 PE=3 SV=1
--M-KTSPNDSLLSEINVTPFVDVMLVLLIIFMVTAPMLTQGVEVDLPKAETVTTLP-EDAENMLITLKKGGSIYVDTYKVS-----AEELENFLKKNFKN--KEMVFLKADRDVNYGEVIKVMSKVKGAGIEKLGVIVEE-
>tr|A0A109W612|A0A109W612_9DELT Protein TolR OS=Desulfomicrobium orale DSM 12838 GN=AXF15_07670 PE=3 SV=1
----MQLNGKGFLAEINVTPFVDVMLVLLIIFMVTAPMLTQGVEVDLPETKTVETLP-EDSETVVLKILKDGTIKLDKYEVK-----LEELGNYLKRMELEK-GNLLYLQADKDVAYGTVVKVMAEVRAAGVQKLGVVAEP-
>tr|A0A0G2ZRI3|A0A0G2ZRI3_9DELT Biopolymer transport protein ExbD/TolR OS=Archangium gephyra GN=AA314_03015 PE=3 SV=1
-----MLPQGQANADINVTPLVDVVLVLLIIFMVVTPIMNQELVVKLPLKEEPAH--EaPEASQVVVTVTPEGHLTLNNE----PI-SEADYIPRLTRVLAARPagDRLLFFTADDRAPYGRVVAALDGAKAAGAEVLGLMTAP-
>tr|A0A0Q8EGM0|A0A0Q8EGM0_9GAMM Uncharacterized protein OS=Pseudoxanthomonas sp. Root630 GN=ASD72_07515 PE=3 SV=1
--mafs---APAGRTELAEINITPLVDVMLVLLVIFMVTAPMLSQPIDTILPQRTDRQVEQ-QPPNDLVLKVGLAGAYTLDDR----PV-TLATLRSLLEDARVSDPKTVLQVEAVDGAEYQELVSALAQAEASGIRSIVMRD---
>tr|A0A0F3GVD4|A0A0F3GVD4_9BACT Biopolymer transport, TolR OS=Candidatus Magnetobacterium bavaricum GN=MBAV_002001 PE=3 SV=1
-----------MLADINVTPLVDVMLVLLVIFMVTAPMMKQGLDVDLPQTKGTSMPN-Q-D-RFTITIKKTGDIYLNKER-F-----TMkQLVQKLKA-I--SArNPDVYLEADKDVPYGKVAELMAEIKGAGIEKLGMVTEP-
>tr|A0A1K1M5Q1|A0A1K1M5Q1_DESDE Cell division and transport-associated protein TolR OS=Desulfovibrio desulfuricans GN=SAMN02910291_00307 PE=4 SV=1
MGA-SVGNGNKFVSEINVTPFVDVMLVLLIIFMVATPMMSQGLEVDLPQTTQVEVLP-TEADHMVLTVRSDGKIYLDEYGVDY----MEDLEGYLQRLVKEK-NKTLFLQADKAVPYGTVVEVMGHIKAVGIEKLGVIAEQ-
>tr|A0A1K1LEY9|A0A1K1LEY9_9DELT Biopolymer transport protein ExbD/TolR OS=Desulfovibrio piger GN=DESPIGER_1463 PE=4 SV=1
MGA-SVGGNNRFVSEINVTPFVDVMLVLLIIFMVATPMMSQGLEVDLPQTKQVEVLP-TENDNMMLTVRHDGKIFLDEYEVQT----LDDLEGYLQTLVKEK-NKTLFLRADKEVPYGVVVDVMGRIKAVGIEKLGVVADS-
>tr|A0A1J1DRS5|A0A1J1DRS5_9DELT Tol-Pal system inner membrane component TolR OS=Candidatus Desulfovibrio trichonymphae GN=tolR PE=4 SV=1
MGS-SLKNGNGFVSEINVTPFVDVMLVLLIIFMVATPMMSQGIDVDLPQTNQVDSLL-TETDQMVLTVRRDGKIFLDEYGIDD----IADLEGYLKTLVKEK-NKGLFLQADKNVAYGLVVEVMGHIKAAGIEKLGVVAEK-
>tr|Q726K7|Q726K7_DESVH Biopolymer transport protein, ExbD/TolR family OS=Desulfovibrio vulgaris (strain Hildenborough / ATCC 29579 / DSM 644 / NCIMB 8
MGA-SVGNKGGFVAEINVTPFVDVMLVLLIIFMVTAPMMSEGLEVDLPQTRTVEVLP-TDSDHLVLTIRKDGVMYLDEYKVV-----PEELEDYLRRLVKEK-NKTLFLHADKDVPYGVVVDVMGRIKGAGIEKLGVVAER-
>tr|A0A1J5MUS8|A0A1J5MUS8_9DELT Biopolymer transport protein ExbD OS=Desulfovibrio dechloracetivorans GN=exbD_2 PE=4 SV=1
--M-AIKTGGGFLNEINVTPFVDVMLVLLIIFMVTAPLMTQGVEVDLPTTRTVRNLP-QDSEHLVLSVKKDGTIFLDEYQVA-----LDELQAYIQRLVAKQ-KKQLFLRADKEVPYGTVVQVMGEIKAAGIDRLGIVAEQ-
>tr|A0A1J5MYT3|A0A1J5MYT3_9DELT Biopolymer transport protein ExbD OS=Desulfovibrio dechloracetivorans GN=exbD_1 PE=4 SV=1
--M-AIKTGGGFLNEINVTPFVDVMLVLLIIFMVTAPLMTQGVEVDLPTTRTVRNLP-QDSEHLVLSVKKDGTIFLDEYQVA-----LDELQAYIQRLVAKQ-KKQLFLRADKEVPYGTVVQVMGEIKAAGIDRLGIVAEQ-
>tr|A0A1F9PZU5|A0A1F9PZU5_9DELT Protein TolR OS=Desulfovibrionales bacterium GWA2_65_9 GN=A2051_01795 PE=4 SV=1
MGaA-VGKGPRGYMAEINVTPFVDVMLVLLIIFMVTAPMLTQGVDVDLPKTRSVRTLP-AGSDHLVLSVKKDGGIYLDEYNVP-----FEDLRQHLTNLVVAQ-HKQLYLRADKDVAYGVVVKVMGEIKSVGIEKLGIVAES-
>tr|A0A1J4SYY4|A0A1J4SYY4_9DELT Protein TolR OS=Desulfovibrionaceae bacterium CG1_02_65_16 GN=AUJ49_02695 PE=4 SV=1
MGmS-LQNGGRGYMAEINVTPFVDVMLVLLIIFMVTAPMLTQGVDVDLPKTRSVRTLP-AGSDHLVLTVNKDGGIFLDEYNVP-----FEDLRQHLTNLVVNQ-NKQLYLRADKDVPYGIVVKVMGEIKSVGIEKLGIVAES-
>tr|A0A1E7I2J5|A0A1E7I2J5_9DELT Protein TolR OS=Desulfovibrio sp. S3730MH75 GN=BA863_13965 PE=3 SV=1
--mG-MYTNNRGMLAEINVTPFVDVMLVLLIIFMVTAPMMTQGVEVDLPQTRTVRSLP-QDNEHLVLSINAEGEIYLDEYKVG-----FDELQGHLEKLVKKQ-NKMLFLRADKTVPYGEVVRVMGEIKAAGIDRMGVVAEP-
>tr|A0A1B7XHB7|A0A1B7XHB7_9DELT Biopolymer transporter ExbD OS=Halodesulfovibrio spirochaetisodalis GN=SP90_05240 PE=3 SV=1
MAI-SLGNKKGFVSEINVTPFVDVMLVLLIIFMVTAPLMTQGLDVELPQTQTVSALP-SDKDHLILTIDKNGVMMLDDYKVT-----EKELPGHLERLVKKQ-NKQLFLRADKNVAYGNVVKAMGIIKGAGITNLGVLAET-
>tr|A0A194AKD1|A0A194AKD1_9DELT Biopolymer transporter ExbD OS=Desulfoplanes formicivorans GN=DPF_2506 PE=3 SV=1
--mR-FNPHQRGFLAEINVTPFVDVMLVLLIIFMVTAPMLTQGVEVDLPRTKTVETLP-EDSDHLVLSIKKDGSLFLDTYAVK-----MDAMETHLKRLVKDK-NKLVYLKADKDVPYGVVVKVMARVKKAGIEKLGVVAEP-
>tr|A0A1K1RSK7|A0A1K1RSK7_DESDE Biopolymer transport protein TolR OS=Desulfovibrio desulfuricans GN=SAMN02910291_02904 PE=4 SV=1
---MASSADDDFVADINVTPFVDVMLVLLIIFMVTAPMMTEGIDVALPKVETSEVLP-TEDDHIILTIKSNGALFLDDYETG-----MADLPDVLGVRVKNA-GRQLFVRADKDVPYGMVMHVMDRVRGAGISDVGLVTTS-
>tr|Q729G2|Q729G2_DESVH Biopolymer transport protein, ExbD/TolR family OS=Desulfovibrio vulgaris (strain Hildenborough / ATCC 29579 / DSM 644 / NCIMB 8
--mH-LSPDDDGVVSEINVTPFVDVMLVLLVIFMVTAPMMQSGLDVELPKTTTVEAVP-EDTPHVVLSIGADGRLMLDETDTT-----DDALPSLLTERVTTP-GRTLFLRADAGVPYGRVVRVLGLVRGAGVSRMHVMAEE-
>tr|A0A1G2VVU5|A0A1G2VVU5_9DELT Protein TolR OS=Desulfuromonadaceae bacterium GWC2_58_13 GN=A2X84_06100 PE=3 SV=1
--mdvGPGRGNSRSTLSQINVTPLVDVMLVLLIIFMVTAPMMEQGVDVNLPEVESAQSLT-ATKEPLVITVQKNGKISIGRTEID-----SVaKLTPVLQQILKDKPene-KDVFLEADRDVPYGKVVPVMAAIKKAGVAKLGMVSQE-
>tr|A0A1E7IHQ8|A0A1E7IHQ8_9DELT Protein TolR OS=Desulfuromonadales bacterium C00003093 GN=BA864_11430 PE=3 SV=1
--mevGRPATGRRSSLSQINVTPFVDVMLVLLIIFMVTAPMLDQGVQVDLPEVAEAPGLP-SQQEPLVVTIERSGKIFIGKAEVK-----QIsKLGPVLQQALKGKPd-REVFLEADQKVPYGRVVQVMAAVKRAGVEKLGMVTRL-
>tr|A0A1E7IJX1|A0A1E7IJX1_9DELT Protein TolR OS=Desulfuromonadales bacterium C00003107 GN=BA869_00545 PE=3 SV=1
--mevGQRDGSSRSTLSQINVTPFVDVMLVLLIIFMVTAPMMEQGIEVNLPEVADSPGLE-ASKEPLIVTVTRSGAISIGQTEVE-----SVaKLMPVLTQILKTRKe-KEVFLEADREVPYGKVVQVMAAIKGAGINKLGMVSQP-
>tr|A0A0M4CZS6|A0A0M4CZS6_9DELT Cell division and transport-associated protein TolR OS=Desulfuromonas soudanensis GN=DSOUD_3564 PE=3 SV=1
--mevGRRDTRGRSSLSQINVTPFVDVMLVLLIIFMVTAPMMERGVEVNLPEVQDAPNLA-AIKEPLIVTVDKKGRITIGKSKVE-----SAaKLGPVLKQILSEREs-KEVFLEADRDVPYGRVIEVMAAVKGAGVEKLGMVAET-
>tr|A0A1E7HM48|A0A1E7HM48_9DELT Protein TolR OS=Desulfuromonadales bacterium C00003094 GN=BA870_05100 PE=3 SV=1
--mevGQRDGSSRSTLSQINVTPFVDVMLVLLIIFMVTAPMMEQGIEVNLPEVADSPGLE-ASKEPLIVTVTRSGAISIGQTEVE-----SVaKLMPVLTQILKTRKe-KEVFLEADREVPYGKVVQVMAAIKGAGINKLSMVSQP-
>tr|A0A1E7H0Q7|A0A1E7H0Q7_9DELT Protein TolR OS=Desulfuromonadales bacterium C00003096 GN=BA871_08210 PE=3 SV=1
--mevGQRNGGSRSTLSQINVTPFVDVMLVLLIIFMVTAPMLEQGVEVNLPEVADSPGLE-SIKEPLIVTVTQSGAISIGKTEVE-----SVaKLMPVLTQILKTRKe-KEVFLEADRDVPYGKVVQVMAAIKGAGINKLGMVSQP-
>tr|A0A1F9PVP8|A0A1F9PVP8_9DELT Protein TolR OS=Desulfuromonadales bacterium GWD2_61_12 GN=A2091_07565 PE=4 SV=1
--mevDRRRGAGRQPLAQINVTPLVDVMLVLLIIFMVTAPMMEKGLDVNLPQVGKAPDLA-AQQEPLIVSVTRGGGLAVGAQAVA-----NVeRLEAVLKQQLAGRKd-PEVFLKADKDVPYGAVVEVMAAVRGAGVNKLGMVAEP-
>tr|A0A1J5E026|A0A1J5E026_9DELT Protein TolR OS=Desulfobacteraceae bacterium CG2_30_51_40 GN=AUK25_05030 PE=4 SV=1
--mqq---LGGNKRLMSDINVTPFVDVMLVLLIIFMVTAPMMLQGVEVTLPKTATKHLKT-R-EDPLVVTVSKKQEIFLENQAIE-----MKDLEAKIRKIFEYRRe-KEVLLRADETVPYGLVIKVVSRIKQAGIDKLGMVTEP-
>tr|A0A1J5DHC2|A0A1J5DHC2_9DELT Protein TolR OS=Deltaproteobacteria bacterium CG2_30_43_15 GN=AUK23_09790 PE=4 SV=1
--msp---QTNDRQLLSEINVTPFVDVMLVLLIIFMVTAPMLEQGIDVNLPQVAAKDITA-K-EEKLVLTITKKGEISINEHPVE-----LSRLKENLEKIYENRIs-KEIFLRADETVPYGFVVKTMSKIKEAGIEKLGMITKP-
>tr|A0A1E7IND8|A0A1E7IND8_9DELT Protein TolR OS=Desulfuromonadales bacterium C00003068 GN=BA874_13515 PE=3 SV=1
--mevGS-G-RRRSSLSQINVTPFVDVMLVLLIIFMVTAPMLEKGVDVDLPEVTHAPNLD-AAENSIIVSIDRKGQISVGKQRVE-----NTdKLVAVLQQVIQPNGd-KQVYLEADRIVPYERVVQVLAAVRRAGVTRLGMVALE-
>tr|A0A1F5J3M9|A0A1F5J3M9_9BACT Protein TolR OS=Candidatus Dadabacteria bacterium RIFCSPHIGHO2_12_FULL_53_21 GN=A3J42_03445 PE=4 SV=1
--mqt---GKEGRTVMSEINVTPFVDVMLVLLVIFMVTTPILYQGVDVDLPNTESRPMPS-LDqERKVVVTLNKDGEIFIEKQRYT-----LNELRIEIRKVMAERGknltd-EDVFLRADSSVPYGTVVEVMSEIRNAGVQKIGLITEP-
>tr|A0A1F9G3H4|A0A1F9G3H4_9DELT Protein TolR OS=Deltaproteobacteria bacterium RBG_16_71_12 GN=A2138_00675 PE=4 SV=1
MAfss---RSSGNAPMSEINVTPLVDVMLVLLIIFMVTAPLLQQGVKVDLPDAQAEPMKT-STEERLVLTLAKDGKAYLGKTEIP-----VERITDLLSGNEKLKId-KELYLHADQELPYGLVVRVMAAAKAGGAETLAMVTDP-
>tr|A0A1G1GJ81|A0A1G1GJ81_9BACT Uncharacterized protein OS=Nitrospirae bacterium RBG_16_43_11 GN=A2132_02185 PE=4 SV=1
--m---HDKKDRLMSEINMVPFVDIVLVLLIIFMISAPLMYRGIDVDLPRSSVNTIKQ---EKRIMLIVDRFSNIYVDDRKVP-----MGGIESAIRQKGSEGAd-VTVYLKADRSVPYGTIVSVMDKVKGMGIDKLGMVTES-
>tr|A0A1F8YE02|A0A1F8YE02_9DELT Protein TolR OS=Deltaproteobacteria bacterium GWC2_42_11 GN=A2073_03115 PE=4 SV=1
--mit---NGKNRTVLSQINVTPFVDVMLVLLIIFMVTAPMLQEGMDVKLPKVETSALLL-SGDEPIIITIDKAGSIFVNKNRMV-----LSELKDKLGAIYKRKRe-KIVLLRADREVPYGYVVKTMAEIRRAGIERVGMMTEP-
>tr|A0A0D0N5B0|A0A0D0N5B0_PSEVI Biopolymer transporter TolR OS=Pseudomonas viridiflava GN=BB779_05775 PE=3 SV=1
--mnqkgsFH-AVSRGRISSEMNVVPFIDVVLVLLVIFMVATPLMTQGVHVDLPRLGAQAIDA-PDHPPLVISIDAEGLYYLNRGEDPRVQ-L-alPTVGQQVHDALGDQANTAVLIRGDRAVSYGRIMELMGALQQAGVPNVGLISQT-
>tr|A0A1C9BFX9|A0A1C9BFX9_COBMA Protein TolR OS=Cobetia marina GN=BFX80_09185 PE=3 SV=1
--mkgPYSRGHKRKLSSEINVVPFIDVMLVLLVIFMITAPMMTQGVQVELPKVTSKPIDNPDDVTPLIVSLDDSGNYYIDLGSDQ-DKrtpVALDDLGSKVAAIVSEKPKTPVLVKGAKTAPYGDVMGLMSTLQGAGVPNVGLISEP-
>tr|A0A1F5B8F0|A0A1F5B8F0_9BACT Protein TolR OS=Candidatus Aminicenantes bacterium RBG_19FT_COMBO_65_30 GN=A2V57_07415 PE=4 SV=1
MAlstqslpsSSRRRQVGTHLSEINVTPFVDVMLVLLVIFMVTAPMMQSGIGINLPQAETDSKPA---EEGLTLTITKDQYVHIGDSTIN-----INLLERRLTEYFYNKPk-KVVYLQADKDLPFGFVVRVFDITKKAGIELVGVITEP-
>tr|A0A1F5AI72|A0A1F5AI72_9BACT Protein TolR OS=Candidatus Aminicenantes bacterium RBG_16_63_14 GN=A2V76_03085 PE=4 SV=1
MAlstqslpsSSRRRQVGTHLSEINVTPFVDVMLVLLVIFMVTAPMMQSGIGINLPQAETDSKPA---EEGLTLTVTKDQYVHIGDSTIN-----INLLERRLTEYFYNKPk-KVVYLQADKDLPFGFVVRVFDITKKAGIELVGVITEP-
>tr|A0A1F2RRD6|A0A1F2RRD6_9BACT Biopolymer transporter ExbD OS=Acidobacteria bacterium RIFCSPLOWO2_02_FULL_60_20 GN=A3H94_07225 PE=4 SV=1
--mafTNGQGRTQTSLSDINVTPFVDVLLVLLVIFMLTAPILQSGIELDVPKTRTVKEIS---QERLVVSIDRGQRLFLGNDAVN-----IHELGKQLKERMGAR-GQSVFLRADQSVPYGTVATVVDTLRQAGIEQISMVTEP-
>tr|A0A1F3SAH1|A0A1F3SAH1_9DELT Protein TolR OS=Bdellovibrionales bacterium RBG_16_40_8 GN=A2Z20_02745 PE=3 SV=1
MGmlsTTTSSRRNKVISEINVTPLVDVMLVLLIIFMVTAPLMQQGLSVDLPETTNSGVQT-S-DEPFILVVNREGSISAAKAIIP-----ISELKKKLAAIFSTRKn-KQIYIQADKKTEYGVVAQVLAETRAAGIFSISLVTLP-
>tr|A0A1F5AR87|A0A1F5AR87_9BACT Protein TolR OS=Candidatus Aminicenantes bacterium RBG_13_64_14 GN=A2Y70_02360 PE=4 SV=1
MAlstqslqssSR-KRQVGTHLSEINVTPFIDVMLVLLVIFMVTAPMMQSGIGINLPQAETDTKPA---EEGLTLTVTKDQYVHIGDS----TI-NINHLERRLTEYYYNKPKKVVYLQIDKDVPWGVGVRVMDITKKVGIEFVAVITEP-
>tr|A0A1F3TDM7|A0A1F3TDM7_9DELT Uncharacterized protein OS=Bdellovibrionales bacterium RIFOXYA1_FULL_36_14 GN=A2202_02210 PE=3 SV=1
--MN-LNNKNKMVSDINVTPFVDVVLVLLVIFMISAPLMLNGIKLDLPKTREVNKMN-ITASQVILSFTNTNEIFIGKE----KF-LQDEIIPRILAEFKGKKTNVLYVRADYGLKYGSVAKLISFLKRGGITNLALVTEI-
>tr|A0A1F6TFB8|A0A1F6TFB8_9PROT Protein TolR (Fragment) OS=Candidatus Muproteobacteria bacterium RBG_16_65_31 GN=A2V92_01930 PE=3 SV=1
-------RRKKLMSEINVVPYIDVMLVLLVIFMITAPLLTQGVQVDLPQAAARAVEAR-DRETLVVTVDRAGRYYLDDRRIA-----SDELEKKAAAILRLRPQTPVLIRGDRGANYGAVVQAMTLLQAAGAPSVGLITET-
>tr|A0A1F6TKZ8|A0A1F6TKZ8_9PROT Protein TolR OS=Candidatus Muproteobacteria bacterium RIFCSPHIGHO2_01_FULL_65_16 GN=A2637_06860 PE=3 SV=1
--mEPYRKRRKKLMSEINVVPYIDVMLVLLVIFMITAPLLTQGVQVDLPQAAARAVEAR-DRETLVVTVDRAGRYYLDDRRIA-----PDELEKKAAAILRLRPQTPVLIRGDRGANYGAVVQAMTLLQAAGAPSVGLITET-
>tr|A0A1J5KB05|A0A1J5KB05_9DELT Uncharacterized protein OS=Bacteriovorax sp. MedPE-SWde GN=BM556_07205 PE=4 SV=1
--maFG-GRNDNGPVSEINVTPLVDVMLVLLVIFMVTAPLMFNGIEMTLPKTEESNAVN-LNSSQVILSYTLAGEFYIGKD----KI-LKSELVKLVMDKFGETKTGTLFLRADYKLDYGKVAKLMSFLKANNINQIALVTEI-
>tr|A0A1F3VCW2|A0A1F3VCW2_9DELT Uncharacterized protein OS=Bdellovibrionales bacterium RIFOXYC1_FULL_39_130 GN=A2404_08165 PE=4 SV=1
--mgmgmtP--GKGGKGRMAEINVTPLVDVMLVLLVIFMITAPLLLNGIKLELPKTKEVNRIN-LTSSQIILSYTRTSEYFIGKD----KF-LLGELVPIIKQKFADNKTDVLYLRADYAITYGKVAALMSHLKKNGISQIALVTET-
>tr|A0A1H5WQU7|A0A1H5WQU7_9GAMM Cell division and transport-associated protein TolR OS=Marinobacterium lutimaris GN=SAMN05444390_1011136 PE=3 SV=1
--mIRRVRKKRKLNAEINVVPYIDVTMVLLIIFMVTAPMLTQGVDVDLPQTSAEQVDT-EDTDPLIVSVDRDGAYYINVGGADETEaITADEVAARVGKVLSVSPDKLLLVRGDKNVSYDAVVQLMVLLKGAGASSVGLVTE--
>tr|A0A1F6SWL3|A0A1F6SWL3_9PROT Protein TolR OS=Candidatus Muproteobacteria bacterium RBG_16_64_10 GN=A2V91_05665 PE=3 SV=1
--mPAYRFRRKKLMSEINVVPYIDVMLVLLVIFMITAPLLSQGVKVDLPQAASRPVDVQ-DRETLVVTVDREGRYFLDDKRLL-----PDELGKKVAAILRLRPQTPVLVRGDRRVDYGEVVKVMTLLQGAGAESVGLLTEP-
>tr|A0A1F3SL10|A0A1F3SL10_9DELT Uncharacterized protein OS=Bdellovibrionales bacterium GWA2_49_15 GN=A2X86_06645 PE=4 SV=1
MAfq---IPGKRNVMSEINVTPLVDVMLVLLVIFMVTAPLMLNGIKITLPRTKESNPIN-LNTEQIILSFTREGDLYVGDQKYL-----RNEIVAKITQEFKRKKt-DVVFLRADFGLNYGRVAALMSLLKSSGITKIALVTEM-
>tr|A0A1F6TWJ5|A0A1F6TWJ5_9PROT Protein TolR OS=Candidatus Muproteobacteria bacterium RIFCSPLOWO2_01_FULL_60_18 GN=A3A87_07900 PE=4 SV=1
--mEAYRKRHKKLMSEINVVPYIDVMLVLLVIFMITAPLLSQGVKVDLPQAAARPVESQ-DRETLVVTVDREGKYFLDDRRIS-----SEELRRKVAAILRLRPKTPVLIRGDRQANYGEVVKAMTLLQSAGAPSVGLLTEP-
>tr|A0A1G5EVJ1|A0A1G5EVJ1_9GAMM Cell division and transport-associated protein TolR (TC 2.C.1.2.1) OS=Legionella israelensis DSM 19235 GN=SAMN02746069_01966 PE
--miKRKNKDSTKPVSEINVVPYIDVMLVLLVIFMITAPMLTQGITVDLPKAASQSLKT-TEREPIIVSVNQQGSLFLNISS-TPSIpIDAQSLAVRVAAELSLAResqqKLNVLVKGDRSVPYGKIVEAMSLLKKAGAEQVGLLTDS-
>tr|A0A1F2RVZ4|A0A1F2RVZ4_9BACT Biopolymer transporter ExbD OS=Acidobacteria bacterium RIFCSPLOWO2_12_FULL_59_11 GN=A3G20_03065 PE=4 SV=1
--maftNS-EGRTQTSLSDINVTPFVDVLLVLLVIFMLTAPILQSGIELDVPQTRTVKEIS---QEKLVVSIDRGQRLYLGND----PV-NINALGSLLRDKKAHLRGNSVFLRADQSVPFGTVAMVVDELRQAGIEQISMVTEP-
>tr|A0A1F3VPW1|A0A1F3VPW1_9DELT Uncharacterized protein OS=Bdellovibrionales bacterium RIFOXYC1_FULL_37_79 GN=A2417_00370 PE=4 SV=1
--MD-SNNKKRLVSDINVTPFVDVVLVLLVIFMISAPLMLNGIKLDLPKTREVNKMN-ITASQVILSFTNTNEIFIGKE----KF-LQDEIIPRIMTEFKDKKTNVLYVRADYGLKYGSVAKLISFLKRGGITNLALVTEI-
>tr|A0A1F3TN99|A0A1F3TN99_9DELT Uncharacterized protein OS=Bdellovibrionales bacterium RIFOXYA1_FULL_38_20 GN=A2181_04415 PE=3 SV=1
--MD-SNNKKRLVSDINVTPFVDVVLVLLVIFMISAPLMLNGIKLDLPKTREVNKMN-ITASQVILSFTNTNEIFIGKE----KF-LQDEIIPRIMTEFKDKKTNVLYVRADYGLKYGSVAKLISFLKRGGITNLALVTEI-
>tr|A0A1F6TV74|A0A1F6TV74_9PROT Protein TolR OS=Candidatus Muproteobacteria bacterium RBG_16_65_34 GN=A2151_00395 PE=4 SV=1
--MRTRGRRRKLMSEINVVPYIDVMLVLLVIFMITAPLLTQGVKVDLPKAQAKAVDAR-RSETLVVTVDRGGQYFLDDRRVS-----AEDLGRTVAATLARAPATPVLVRGDRHVDYGEVVRLMTLLQDAGAPSVGLLTEP-
>tr|A0A1G0H9K7|A0A1G0H9K7_9GAMM Protein TolR OS=Gammaproteobacteria bacterium RIFCSPHIGHO2_12_FULL_41_20 GN=A3E83_01365 PE=4 SV=1
--maYLEQRGSRRLLSEINVVPFIDVMLVLLVIFMITTPLLTQGVKVDLPKTTTKALPP-QQKEPLIVTVDATGNFYLNIAD-KPSVpITPRALSNLVSTQLASSDnteQRPVLVKGDKNTNYGKVVEAMALLQQAGAKSVGLMTEP-
>tr|A0A1B4XIB6|A0A1B4XIB6_9GAMM Biopolymer transporter ExbD OS=Sulfuricaulis limicola GN=SCL_2251 PE=3 SV=1
--mEPYRKRHKKLMSEINVVPYIDVMLVLLVIFMITAPLLSQGVKVELPRAAAQPVESQ-DQETLVVTVDREGKYFLDDRRIS-----SEELRRKVAAILRLRPKTPVLIRGDRQANYGEVVKAMTLLQSAGAPSVGLLTEP-
>tr|A0A1F5YW82|A0A1F5YW82_9BACT Uncharacterized protein OS=Candidatus Glassbacteria bacterium RIFCSPLOWO2_12_FULL_58_11 GN=A3F83_04595 PE=4 SV=1
--mprfk---KEFDDRLMSEINITSLVDVTMTLLIIFMISTP-LFqGGLEVVLPKTQVAQ---Sf--TFSgLVVTISKDRGIFLDDVAVA-----EEDLPDKLAQQYVTSKTKAVYVRADEDIAYRKVMLVIGSIRQAGFEAIGLVSEP-
>tr|A0A1D2S3W9|A0A1D2S3W9_9BURK Biopolymer transporter ExbD OS=Comamonas sp. SCN 65-56 GN=ABS45_15630 PE=3 SV=1
--mafgrFT-EPASSRPMSEINVTPLVDVMLVLVVIFILAAPLLASSIRLDLPQTRQSHPGA-TAAGALVLSLDAAGTVFFDEK----PV-SDTQLQERLRSLAATAPDSEVQLRADTRVPYGRVVHLIEALQLAGLQRIGFATQP-
>tr|A0A1F2R8I9|A0A1F2R8I9_9BACT Uncharacterized protein OS=Acidobacteria bacterium RIFCSPLOWO2_02_FULL_64_15 GN=A3H95_01415 PE=4 SV=1
--mdl---GGAQGGLKSDINVTPLVDVMLVLLVIMMLIAPLLQQGVSVKLPVAGNTADKP-ETQGQTVIAIAKDKQIYLNTKPVR-----DTELGEKVSDLLENQKe-KIVIIKADTAVNYGVVMTAMDQLRQAGIEDIGLITDP-
>tr|A0A0M4NUC4|A0A0M4NUC4_9GAMM Biopolymer transporter ExbD OS=Candidatus Thioglobus autotrophicus GN=SP60_06580 PE=3 SV=1
--mmelPQ-RHR-PSVDAHINIVPYIDVMLVLLVIFMMTTPIIEQGIEVDLPTADAKMVDF-TEQQPTIVTINKEGEYFINSLNEDDSDvaqgEKLplGIIAGRVSARLEIYPTMKVFVRGDASVAYGSVVSLMSFLQKNGVNKVGIVTES-
>tr|A0A1G0X1L7|A0A1G0X1L7_9GAMM Protein TolR OS=Legionellales bacterium RIFCSPHIGHO2_12_FULL_37_14 GN=A3F18_03970 PE=3 SV=1
--mqvNSLRKSKNKPLSEINVVPYIDVMLVLLVIFMITAPMLSQGVTVDLPKIASENLPA-KDNEPIVVSVNQQGDYFLNVAQ-NPASpIEPHDLMLRVAALLQLAKenqqQIAVLVKGDQNVEYGKVVAAMGLLKEAGASEVGLLTES-
>tr|A0A1E4B6W4|A0A1E4B6W4_9BACT Uncharacterized protein OS=Gemmatimonadetes bacterium SCN 70-22 GN=ABS52_13455 PE=3 SV=1
--mgMSVGSGAESVKSEPNVVPMIDVMLVLLIIFMVVTPALAAGFQAVPPSG--IN--LKthpEEDSDQVLGIDKEGQYYLNKR----AL-QNDKLAETLKSIYDARTiDKILYIKADKDLPYEKVLDAMDIASRNGVRVVGAVTDQ-
>tr|A0A1F2QJI4|A0A1F2QJI4_9BACT Uncharacterized protein OS=Acidobacteria bacterium RBG_13_68_16 GN=A2Y78_13990 PE=4 SV=1
MAf--RTSTEFDSLAEINITPLVDVMLVLLIIFIVTSPMLVQGLQVELPREATSSLNQ-KGPEPIVLTLTRDRLVLLGDQPVH-----PKLLAQRLGPMLAGGP-RPVYLKGDRQLPYGFVIEVLATLNRMGVEEVGMVTVP-
>tr|A0A1F2S9P9|A0A1F2S9P9_9BACT Uncharacterized protein OS=Acidobacteria bacterium RIFCSPLOWO2_02_FULL_68_18 GN=A3I61_13125 PE=4 SV=1
--mqv---GGSGEGPKSDINVTPLVDVMLVLLIIMMIVAPLLQQGVALTLPVANNSSEKP-ETQEDTVVAITADGRFHVNGIAVP-----EGDLRRRVEEALEQKKq-RILIIRADEDAAYGDVMDAMDELRTAGLEDIGLITER-
>tr|W0Q5G8|W0Q5G8_9PAST Protein tolR OS=Mannheimia sp. USDA-ARS-USMARC-1261 GN=X781_15990 PE=3 SV=1
--msIR-RVKRNDIKSEINIVPFLDVLLVLLLIFMATAPIISQSVEVNLPEDTHSQSVSNe-DKTPVILEVAGVGAYKLKIDGNYVQSngqdnISEAEVIAYAGEQFQKDNNTLFLVAGDKVVPYEEIMKGITLLKDAGVKSVGLMTEG-
>tr|A0A1F4GAK8|A0A1F4GAK8_9BURK Biopolymer transporter ExbD OS=Burkholderiales bacterium RIFCSPHIGHO2_01_FULL_63_240 GN=A2711_15645 PE=4 SV=1
--mafgrLE-RPKGSEPMSDINMTPLIDVMLVLLIIFMITAPMMTSRLKLDLPRAETQAPPP-LPPAVITIALTADGRTHLDEQ----AV-DAAALQAQVEAQAKSKPDTEVQLRADRVVPYERVAQLIGILQKAGLTRIAFVTEA-
>tr|A0A1B1YV09|A0A1B1YV09_9GAMM Uncharacterized protein OS=Gammaproteobacteria bacterium TR3.2 GN=PG2T_11450 PE=3 SV=1
--maqTQGRRKRSRVVAEINVVPYIDVMLVLLIIFMITTPLLEQGVKVDLPQTQAEQGEQVeqEKQTPIQVTVDKDGRYYFDFETYRSEEskpEDAERLVALTRVALEKAPDAPVVVRGDKAVPYQAVIDAMALLQQAGAKKVGLITQA-
>tr|A0A1F2T3G5|A0A1F2T3G5_9BACT Uncharacterized protein OS=Acidobacteria bacterium RIFCSPLOWO2_12_FULL_66_10 GN=A3F69_01170 PE=4 SV=1
--mdl---GGAKGGVKSDINVTPLVDVMLVLLIIMMLIAPMLQQGVSVKLPTAANTIDKP-EVQGQTVVAIGRDKQFYLNAKVIQ-----EGDLATRVTELLENQKe-KIVLIKADEEVEYSAVMTAMDRLRQAGIEDIGLITER-
>tr|A0A1E3DY01|A0A1E3DY01_VIBHA Protein TolR OS=Vibrio harveyi GN=BC455_24820 PE=3 SV=1
--mAGYQPKKRKMTAEINVVPYIDVMLVLLIIFMATAPFVTQGVDVDLPQTSTAESMQDiagD-tDSSfIIIEIDRDGNlgLSVNDEEVQ-----RglslQDVIVRVKAERSIKPDSPVAVGGDAATPYADVVLLLDELSRAGIPKVGLMTDI-
>tr|A0A192WSU4|A0A192WSU4_9BACT Uncharacterized protein OS=Acidobacteria bacterium Mor1 GN=ABI59_09205 PE=3 SV=1
--mqAG-K--PDKVNSTINVTPLVDVVLVLLIIFMVMAPQLVGGQKVDLPVTEKPPEKPEd--GKQIMVSIEPGGKFWIDED----EV-PAGNFQAGMQQAAAERGDWKVVIKGDASLEYGTVKQAMLAVQSAGFKNVGLITER-
>tr|A0A1J1AYF9|A0A1J1AYF9_LEGPN Protein TolR OS=Legionella pneumophila subsp. fraseri GN=BIZ51_07620 PE=4 SV=1
--mNRSKANRERPISEINVVPYIDVMLVLLVIFMITAPMLTQGVTVDLPKAASQTLQA-ADREPIIVSVNQLGSYFLNISS-TPAEpIEAQALLVRVAAELELAKqsgqKLNVLVKGDQGVAYGKVVQAMALLKQAGAEQVGLLTDS-
>tr|A0A128W0C9|A0A128W0C9_LEGPN Biopolymer transport protein exbD OS=Legionella pneumophila GN=exbD PE=3 SV=1
--mNRSKTNRERPISEINVVPYIDVMLVLLVIFMITAPMLTQGVTVDLPKAASQTLQA-ADREPIIVSVNQLGSYFLNISS-TPAEpIEAQALLVRVAAELELAKqsgqKLNVLVKGDQGVAYGKVVQAMALLKQAGAEQVGLLTDS-
>tr|A0A1E5BEK0|A0A1E5BEK0_9VIBR Protein TolR OS=Vibrio genomosp. F10 str. ZF-129 GN=A1QO_08985 PE=3 SV=1
--mAGYQPKKRKMTAEINVVPYIDVMLVLLIIFMATSPFVTQGVDVELPQTSSAKAASElagD-tDSSfIIVEIDKDGVlgLSVNDEEVQ-----RgismQDAIIRVKAELSIKPDSPVAVGGDAATPYADIVLVLDELSRAGIPKVGLLTEL-
>tr|A0A1B1NQZ7|A0A1B1NQZ7_9VIBR Protein TolR OS=Vibrio scophthalmi GN=VSF3289_01162 PE=3 SV=1
--mAGYQPKKRKMTCEINVVPYIDVMLVLLIIFMVTSPFVTQGVEVELPKTAAAESMQEmaeD-pNISfIIVEVDRDGNlgLSVNDEEVM-----RgislQDLIVRVKAELSIKPNSPVAVGGDAATPYAEIVLVLDELGRAGIPKVGLLTDI-
>tr|A0A1F2U1C4|A0A1F2U1C4_9BACT Uncharacterized protein OS=Acidobacteria bacterium RIFCSPLOWO2_12_FULL_66_21 GN=A3G21_03325 PE=4 SV=1
--msmdIG-QKG--SLKADINVTPLVDVMLVLLIIMMLIAPMLQKGVAVTLPEAVNTSDKPDt--QQQTVVAVDSANQFWVNGL----QV-SKSDFADKVKSALEDKTEKVVLIKGDKDARYGAIMQAMDDLRKVQIEDIGLITEK-
>tr|A0A1B9QZW4|A0A1B9QZW4_9VIBR Protein TolR OS=Vibrio genomosp. F10 GN=A6E14_01320 PE=3 SV=1
--mAGYQPKKRKMTAEINVVPYIDVMLVLLIIFMATSPFVTQGVDVELPQTSSAKAASElagD-tDSSfIIVEIDKDGVlgLSVNDEEVQ-----RgismQDAIIRVKAELSIKPDSPVAVGGDAATPYADIVLVLDELSRAGIPKVGLLTEL-
>tr|A0A1E5EZB6|A0A1E5EZB6_9VIBR Protein TolR OS=Vibrio tasmaniensis 1F-187 GN=A152_12830 PE=3 SV=1
--mAGYQPKKRKMTAEINVVPYIDVMLVLLIIFMVTSPFVTQGVDVELPQASTAKSAQDllgD-dNASfIIVEVNKDGElgLSVNNEEVQ-----RglslEDIIVRVKAELSLNPNSPVAVGGDAATPYAEVVILLDELSRAGVPKVGLLTDI-
>tr|A0A1E5DQD2|A0A1E5DQD2_9VIBR Protein TolR OS=Vibrio kanaloae 5S-149 GN=A132_19720 PE=3 SV=1
--mAGYQPKKRKMTAEINVVPYIDVMLVLLIIFMVTSPFVTQGVDVELPQASTAKSAQDllgD-dNASfIIVEVNKDGElgLSVNNEEVQ-----RglslEDIIVRVKAELSLKPNSPVAVGGDAATPYAEVVLLLDELSRAGVPKVGLLTDI-
>tr|A0A1C3INL3|A0A1C3INL3_9VIBR Biopolymer transport protein ExbD OS=Vibrio atlanticus GN=exbD_1 PE=3 SV=1
--mAGYQPKKRKMTAEINVVPYIDVMLVLLIIFMVTSPFVTQGVDVELPQASTAKSAQDllgD-dNASfIIVEVNKDGElgLSVNNEEVQ-----RglslEDIIVRVKAELSLNPNSPVAVGGDAATPYAEVVILLDELSRAGVPKVGLLTDI-
>tr|A0A1H5ZZN3|A0A1H5ZZN3_9VIBR Cell division and transport-associated protein TolR OS=Vibrio hangzhouensis GN=SAMN04488244_113115 PE=3 SV=1
--mAGYQPKKRKLTCEINVVPYIDVMLVLLIIFMVTSPFVTQGVDVELPKTSTAKPASElagD-sDASfIIVEVDRDGNlgLSVNNEDVQ-----RglslQDIIVRVRAELSINPNSPVAVGGDAATPYAEVVLLLDELSRAGIPKVGLLTDI-
>tr|A0A1J5KZN8|A0A1J5KZN8_9VIBR Protein TolR OS=Vibrio sp. MedPE-SWchi GN=BM561_02815 PE=4 SV=1
--mAGYQPKKRKMTAEINVVPYIDVMLVLLIIFMATSPFITQGVDVELPKTTSATPASElagD-tESSfIIVEIDRDGNlgLSVNDEDVQ-----RgvslQDVIVRVKAELSIKPDSPVAVGGDAATPYADVVLVLDELSRAGIPKVGLLTDI-
>tr|A0A1B9PD11|A0A1B9PD11_ALIFS Protein TolR OS=Aliivibrio fischeri GN=A6E13_05115 PE=3 SV=1
--mSGYQPKKRKLTAEINVVPYIDVMLVLLIIFMVTAPFVTQGVDVDLPEMTNTKSAQAmagEDpNATfIIVEVDKDGNlgLSVDNQEVR-----RpmsmQEMITNVKAELSIKPNSPVAVGGDASTPYAEIVLVLDELSRAGVSKVGLLTDL-
>tr|A0A1E3MM34|A0A1E3MM34_9GAMM Protein TolR OS=Salinivibrio sp. BNH GN=BGL48_09795 PE=3 SV=1
--MAYQPKRRKMTAEINVVPYIDVMLVLLIIFMVTAPFVTQGVDVDLPQTAQAKTAAElaeEEdSGAfIIVEVDKDGQlgLSVNNGDMT-----RglslEEILVRVKAELQLNPKSPVLVGGDGRVPYSEIILTLDALNQAGVSSVGLMTEP-
>tr|A0A1E5B8Y3|A0A1E5B8Y3_VIBSP Protein TolR OS=Vibrio splendidus ZS-139 GN=A143_01920 PE=3 SV=1
--mAGYQPKKRKMTAEINVVPYIDVMLVLLIIFMVTSPFVTQGVDVELPKASTAQSAQDllgD-eNASfIIVEVNKDGElgLSVNNEDVQ-----RglslEDIIVRVKAELSLKPNSPVAVGGDAATPYAEVVLLLDELSRAGVPKVGLLTDI-
>tr|A0A1J4QZK8|A0A1J4QZK8_9VIBR Protein TolR OS=Vibrio barjaei GN=AWH66_2009855 PE=4 SV=1
--mAGYQPKKRKLTCEINVVPYIDVMLVLLIIFMVTSPFVTQGVDVELPKTSTAKPATElagD-tDASfIIVEVDRDGNfgLSVNNEDMQ-----RglslQDIIVRVRAELSINPNSPVAVGGDAATPYAEVVLLLDELSQAGIPKVGLLTDI-
>tr|A0A1E5EG07|A0A1E5EG07_9VIBR Protein TolR OS=Vibrio tasmaniensis 1F-267 GN=A163_16480 PE=3 SV=1
--mAGYQPKKRKMTAEINVVPYIDVMLVLLIIFMVTSPFVTQGVDVELPQASTAKSAQDllgD-dNASfIIVEVNKDGElgLSVNNEEVQ-----RglsmEDIIVRVKAELSLKPNSPVAVGGDAATPYAEVVILLDELSRAGVPKVGLLTDI-
>tr|A0A1C3JHB2|A0A1C3JHB2_9VIBR Biopolymer transport protein ExbD OS=Vibrio celticus GN=exbD_1 PE=3 SV=1
--mAGYQPKKRKMTAEINVVPYIDVMLVLLIIFMVTSPFVTQGVDVELPQASTAKSTQDllgD-dNASfIIVEVNKDGElgLSVNDEEVQ-----RglsmEDIIVRVKAELSLKPNSPVAVGGDAATPYAEVVLLLDELSRAGVPKVGLLTDI-
>tr|A0A1G3I0T3|A0A1G3I0T3_9PROT Protein TolR (Fragment) OS=Rhodospirillales bacterium RIFCSPLOWO2_01_FULL_65_14 GN=A3B62_05690 PE=4 SV=1
-------------------------LVLLVIFMVTAPLLTVGVQVDLPKTKANVLQ--GQDEPLAISVDAKGIIFLQNTEIELEA-L----VPRLMAITKNNPDARIFVRGDAAIPYGKVMEVMGLVNAAGYRKVALVTQQ-
>tr|A0A1E5FRA6|A0A1E5FRA6_VIBSP Protein TolR OS=Vibrio splendidus 12E03 GN=A142_05925 PE=3 SV=1
--mAGYQPKKRKMTAEINVVPYIDVMLVLLIIFMVTSPFVTQGVDVELPQASTAKSAQDllgD-dNASfIIVEVNKDGElgLSVNDEEVQ-----RglsmEDIIVRVKAELSLKPNSPVAVGGDAATPYAEVVLLLDELSRAGVPKVGLLTDI-
>tr|A0A1A6TW73|A0A1A6TW73_9GAMM Protein TolR OS=Photobacterium aquimaris GN=AYY19_01690 PE=3 SV=1
--MAYQPKKRKMTAEINVVPYIDVMLVLLIIFMVTAPFVNQGVDVDLPKTQTAETVAQlnkDSDTPpIIVEVDKDGNlgVSIDNADMV-----HglslDELIGRVKAELASDPKTLVMVGGDGRTPYANIVETLDALSHAGVGSVGLMTDP-
>tr|A0A1D2XKV9|A0A1D2XKV9_9VIBR Protein TolR OS=Vibrio crassostreae ZF-91 GN=A141_03910 PE=3 SV=1
--mAGYQPKKRKMTAEINVVPYIDVMLVLLIIFMVTSPFVTQGVDVELPQASTAKSAQDllgD-dNASfIIVEVNKDGElgLSVNDEEVQ-----RglsmEDIIVRVKAELSLKPNSPVAVGGDAATPYAEVVLLLDELSRAGVPKVGLLTDI-
>tr|A0A1A7UWY3|A0A1A7UWY3_9VIBR Biopolymer transport protein ExbD OS=Vibrio mediterranei GN=exbD_2 PE=3 SV=1
--mAGYQPKKRKLTCEINVVPYIDVMLVLLIIFMVTSPFVTQGVDVELPKTSTAKPATElagD-sDASfIIVEVDRDGNfgLSVNNEDMQ-----RglslQDIIVRVRAELSINPNSPVAVGGDAATPYAEVVLLLDELSQAGIPKVGLLTDI-
>tr|A0A1B9PUQ0|A0A1B9PUQ0_9VIBR Protein TolR OS=Vibrio sp. ZF57 GN=A6D97_05830 PE=3 SV=1
--mAGYQPKKRKMTAEINVVPYIDVMLVLLIIFMVTSPFVTQGVDVELPQASTAKSAQDllgD-dNASfIIVEVNKDGElgLSVNDEEVQ-----RglsmEDIIVRVKAELSLKPNSPVAVGGDAATPYAEVVLLLDELSRAGVPKVGLLTDI-
>tr|A0A1D2YMT3|A0A1D2YMT3_9VIBR Protein TolR OS=Vibrio crassostreae 9ZC77 GN=A138_02125 PE=3 SV=1
--mAGYQPKKRKMTAEINVVPYIDVMLVLLIIFMVTSPFVTQGVDVELPQASTAKSAQDllgD-dNASfIIVEVNKDGElgLSVNDEEVQ-----RglsmEDIIVRVKAELSLKPNSPVAVGGDAATPYAEVVLLLDELSRAGVPKVGLLTDI-
>tr|A0A1B8HXW5|A0A1B8HXW5_9GAMM Protein TolR OS=Photobacterium aquimaris GN=AYY21_18595 PE=3 SV=1
--MAYQPKKRKMTAEINVVPYIDVMLVLLIIFMVTAPFVNQGVDVDLPKTQTAETVAQlnkDSDTPpIIVEVDKDGNlgVSIDNADMI-----HglslDELIGRVKAELASDPKTLVMVGGDGRTPYANIVETLDALSHAGVGSVGLMTDP-
>tr|A0A1E5F678|A0A1E5F678_VIBSP Protein TolR OS=Vibrio splendidus 1F-157 GN=A148_12995 PE=3 SV=1
--mAGYQPKKRKMTAEINVVPYIDVMLVLLIIFMVTSPFVTQGVDVELPKASTAQSAQDllgD-dNASfIIVEVNKDGElgLSVNNEEVQ-----RglsmEDIIVRVKAELSLKPNSPVAVGGDAATPYAEVVLLLDELSRAGVPKVGLLTDI-
>tr|A0A1C3INZ1|A0A1C3INZ1_9VIBR Biopolymer transport protein ExbD OS=Vibrio hemicentroti GN=exbD_2 PE=3 SV=1
--mAGYQPKKRKMTAEINVVPYIDVMLVLLIIFMVTSPFVTQGVDVELPKASTAQSAQDllgD-dNASfIIVEVNKDGElgLSVNNEEVQ-----RglsmEDIIVRVKAELSLKPNSPVAVGGDAATPYAEVVLLLDELSRAGVPKVGLLTDI-
>tr|A0A1E5CQ95|A0A1E5CQ95_VIBSP Protein TolR OS=Vibrio splendidus FF-6 GN=A147_12455 PE=3 SV=1
--mAGYQPKKRKMTAEINVVPYIDVMLVLLIIFMVTSPFVTQGVDVELPKASTAQSAQDllgD-dNASfIIVEVNKDGElgLSVNNEEVQ-----RglsmEDIIVRVKAELSLKPNSPVAVGGDAATPYAEVVLLLDELSRAGVPKVGLLTDI-
>tr|A0A1D2XRR7|A0A1D2XRR7_9VIBR Protein TolR OS=Vibrio crassostreae 9ZC88 GN=A140_11590 PE=3 SV=1
--mAGYQPKKRKMTAEINVVPYIDVMLVLLIIFMVTSPFVTQGVDVELPQASTAKSAQDllgD-dNASfIIVEVNKDGElgLSVNDEEVQ-----RglsmEDIIVRVKAELSLKPNSPVAVGGDAATPYAEVVLLLDELSRAGVPKVGLLTDI-
>tr|A0A1E5FI16|A0A1E5FI16_9VIBR Protein TolR OS=Vibrio ordalii 12B09 GN=A1QY_08010 PE=3 SV=1
--mVGYQRKKRKLTAEINVVPYIDVMLVLLIIFMVTSPFVTQGVDVELPKTTTAKSASDlkgD-sDSSfIIVEIDKEGRlgLSVNNEEVE-----RglslQDVIIRVKAELSLKPDSPVAVGGDAATPYAEVILVLDELNRAGISKVGLLTEI-
>tr|A0A1B1BU65|A0A1B1BU65_9VIBR Protein TolR OS=Vibrio crassostreae 9CS106 GN=A134_07115 PE=3 SV=1
--mAGYQPKKRKMTAEINVVPYIDVMLVLLIIFMVTSPFVTQGVDVELPQASTAKSAQDllgD-dNASfIIVEVNKDGElgLSVNDEEVQ-----RglsmEDIIVRVKAELSLKPNSPVAVGGDAATPYAEVVLLLDELSRAGVPKVGLLTDI-
>tr|A0A1F2T8A3|A0A1F2T8A3_9BACT Uncharacterized protein OS=Acidobacteria bacterium RIFCSPLOWO2_02_FULL_67_21 GN=A3H29_18820 PE=4 SV=1
--msmqVG-GSGANEVKADINVTPLVDVMLVLLIIVMLVAPLVQQGVSLTLPIAANTSDHPEt--SDDTTVQITSDGRYWVNGQ----QV-AETELRERIDEALESKKQKIVLIKADQEADYGDVMHAMDELRAAGVEDMALITDV-
>tr|A0A191W4M5|A0A191W4M5_VIBAN Protein TolR OS=Vibrio anguillarum GN=PL14_08075 PE=3 SV=1
--mVGYQRKKRKLTAEINVVPYIDVMLVLLIIFMVTSPFVTQGVDVELPKTTTSKSAAElkgD-sDSSfIIVEIDKEGRlgLSVNNEEVE-----RglslQDVIIRVKAELSLKPDSPVAVGGDAATPYAEVILVLDELNRAGISKVGLLTEI-
>tr|A0A1B7JIY4|A0A1B7JIY4_PROHU TolR family component of Tol biopolymer transport system OS=Proteus hauseri ATCC 700826 GN=M997_1369 PE=3 SV=1
--maRG-RSSRRGIKSEINIVPLLDVLLVLLLIFMATAPIISQSVEVDLPEATDTQTVSTa-DNPPVIVEVAGIDKYNIRVNQEILELLPQEQIMAEAKLQLEKNPKVVFLIGGAKDVPYDEIIKVLNMLRQAGVKSVGLMTQP-
>tr|A0A193KCM1|A0A193KCM1_9VIBR Protein TolR OS=Vibrio breoganii GN=A6E01_08040 PE=3 SV=1
--mAGYQPKKRKLTAEINVVPYIDVMLVLLIIFMVTSPFVTQGVDVELPKTHSATPASElagD-sEASfIIIEITADGElgLSVNDEEVQ-----RgmslDEVIVRVKAERAISPDAPVAVGGDASTPYAEVVLVLDELGQAGIAKVGLLTDI-
>tr|A0A0P6YNM1|A0A0P6YNM1_VIBSP Biopolymer transporter TolR OS=Vibrio splendidus GN=A6D94_05765 PE=3 SV=1
--mAGYQPKKRKMTAEINVVPYIDVMLVLLIIFMVTSPFVTQGVDVELPKASTAQSAQDllgD-dNASfIIVEVNKDGElgLSVNNEEVQ-----RglsmEDIIVRVKAELSLKPNSPVAVGGDAATPYAEVVLLLDELSRAGVPKVGLLTDI-
>tr|A0A1G0LNV7|A0A1G0LNV7_9BACT Uncharacterized protein OS=Gemmatimonadetes bacterium GWC2_71_10 GN=A2085_11315 PE=4 SV=1
--maMATS-SGGSMNSDINVTPFIDVLLVLLVIFMITLPLSRRVLDIQVPKE--EQAT-RtnEPSTSIVLEIKADGSIAINTQPVD-----LPTLASRLHEIYDARGDKLLFIKVDNSRKYREVVNVIDIARGAGVKVFGLAPPD-
>tr|A0A1G3I9C7|A0A1G3I9C7_9PROT Biopolymer transporter ExbD OS=Rhodospirillales bacterium RIFCSPLOWO2_12_FULL_58_28 GN=A3G18_03360 PE=4 SV=1
--mafnIDG-GDFDQPLSEINVTPLVDVMLVLLVIFIIAAPLMAQALRIDLPRVAAAA---SqdPEVADLVMR--KDKSLELDGSP---I--TYGELHNVLSGMVRTRSeKLVLRLGGDATLPYQDITELLSLVRNCGITRIAFATQS-
>tr|A0A1A6JEA2|A0A1A6JEA2_9VIBR Protein TolR OS=Vibrio tasmaniensis GN=A9261_03445 PE=3 SV=1
--mAGYQPKKRKMTAEINVVPYIDVMLVLLIIFMVTSPFVTQGVDVELPKASTAKSAQDllgD-eNASfIIVEVNKDGElgLSVNDEEVQ-----RglsiEDIIVRVKAELSLNPNSPVAVGGDAATPYAEVVLLLDELSRAGVPKVGLLTDI-
>tr|A0A1B9PPQ3|A0A1B9PPQ3_9GAMM Protein TolR OS=Aliivibrio sp. 1S175 GN=A6E06_12940 PE=3 SV=1
--mSGYQPKKRKLTAEINVVPYIDVMLVLLIIFMVTAPFVTQGVDVELPEMTNTKSAQAmagEDpNATfIIVEVDKDGNlgLSVDNQEVR-----RpmsmQEMITNVKAELSIKPNSPVAVGGDASTPYSEIVLVLDELSRAGVSKVGLLTDL-
>tr|A0A1J5IUJ0|A0A1J5IUJ0_9GAMM Biopolymer transporter ExbD OS=Thiomicrospira sp. CG2_30_44_34 GN=AUK56_01075 PE=4 SV=1
--mrqgFR-NQPKKKLMAEINVVPYIDVTLILLIIFMITAPIVQQAVTVDLPQTPKIKTQKAtevKPIEPFVISVTAEGFYKTSQAPEVVLGqkDL-ANLVAEVVARSQLKPNQPFYIQGDRQAPYGKVVNLFVLLKANGVPQVSLMTEP-
>tr|A0A1F2QL61|A0A1F2QL61_9BACT Uncharacterized protein OS=Acidobacteria bacterium RBG_13_68_16 GN=A2Y78_07050 PE=4 SV=1
--maMT-GGKMGDMKSDINITPLVDVVLVLLIIFMVVTPLLQRGYDAKVPPK--IQMT-TppPMTDQIVLRLTEDGYMFINREQYT-----ERDFLVKLDEVTKGREAKVVFFAADGNVPYERVARFMDMCNDHGAKNLGIVLED-
>tr|A0A1D2YC59|A0A1D2YC59_9VIBR Protein TolR OS=Vibrio crassostreae 9ZC13 GN=A136_17780 PE=3 SV=1
--mAGYQPKKRKMTAEINVVPYIDVMLVLLIIFMVTSPFVTQGVDVELPQASTAKSAQDllgD-dNASfIIVEVNKDGElgLSVNDEEVQ-----RglsmEDIIVRVKAELSLKPNSPVAVGGDAATPYAEVVLLLDELSRAGVPKVGLLTDI-
>tr|A0A1B9QA91|A0A1B9QA91_9VIBR Protein TolR OS=Vibrio lentus GN=A6E08_03200 PE=3 SV=1
--mAGYQPKKRKMTAEINVVPYIDVMLVLLIIFMVTSPFVTQGVDVELPKASTAKSAQDllgD-eNASfIIVEVNKDGElgLSVNDEEVQ-----RglsiEDIIVRVKAELSLNPNSPVAVGGDAATPYAEVVLLLDELSRAGVPKVGLLTDI-
>tr|A0A1E3MHM3|A0A1E3MHM3_9GAMM Protein TolR OS=Salinivibrio sp. DV GN=BGK46_15030 PE=3 SV=1
--MAYQPKRRKMTAEINVVPYIDVMLVLLIIFMVTAPFVTQGVDVELPKTAEAKTAAElakEEdSGAfIIVEVDKDGQlgLSVNNGDMV-----RglslQDTLVRVKAELQLNPNSPVLVGGDGRVPYSEIILTLDALNQAGVSSVGLMTEP-
>tr|A0A1A6VC83|A0A1A6VC83_PHOPO Protein TolR OS=Photobacterium phosphoreum GN=AYY24_03185 PE=3 SV=1
--MAYQPKKRKMTAEINVVPYIDVMLVLLIIFMVTAPFVNQGVDVDLPKTQTAETVAQlnkENDTPpIIVEVDKDGNlgVSIDNADMV-----HglslDELIARVKAELASDPKTLVMVGGDGRTPYANIVETLDALSHAGVGSVGLMTDP-
>tr|A0A1E5CVA6|A0A1E5CVA6_9VIBR Protein TolR OS=Vibrio ordalii FF-167 GN=A1QQ_00695 PE=3 SV=1
--mVGYQRKKRKLTAEINVVPYIDVMLVLLIIFMVTSPFVTQGVDVELPKTTTSKSAAElkgD-sDSSfIIVEIDKEGRlgLSANNEEVE-----RglslQDVIIRVKAELSLKPDSPVAVGGDAATPYAEVILVLDELNRAGISKVGLLTEI-
>tr|A0A173MVQ7|A0A173MVQ7_9GAMM Biopolymer transporter ExbD OS=Moraxella osloensis GN=A9Z61_02340 PE=3 SV=1
--mkanpYS-RNRPQKLNAGMNVVPYIDVMLVLLVIFMVTAPMLTTGVDIDLPKAQTKSLQQ-GTQLPVIVSLKSDGQLYLSTQDKTDEPmseeaLIAtlNNLQSQPQYQFDGKPNVNVMINADQNNQYGDIIELMANLQQAGIQKVGLLTAP-
>tr|A0A097QPP6|A0A097QPP6_9VIBR Biopolymer transporter TolR OS=Vibrio coralliilyticus GN=BA953_14535 PE=3 SV=1
--mAGYQPKKRKMTAEINVVPYIDVMLVLLIIFMVTSPFVTQGVDVELPKTATAKPASElagD-sDSSfIIVEIDREGNlgLSVNDEEVM-----RgislQDVIVRVKAELSLKPESPVAVGGDAATPYAEVVLVLDELSRAGIPKVGLLTDI-
>tr|A0A1A6KPJ2|A0A1A6KPJ2_9VIBR Protein TolR OS=Vibrio sp. UCD-FRSSP16_10 GN=A9264_06675 PE=3 SV=1
--mAGYQPKKRKLTAEINVVPYIDVMLVLLIIFMVTSPFITQGVDVELPKTHNATPAQElagD-sEASfIIIEINAKGElgLSVNDEDMQ-----RgmsmEDVVVRVKAERALSPDAPVAVGGDASTSYANVVLVLDELSQAGITKVGLLTDI-
>tr|A0A1H5YF35|A0A1H5YF35_9BACT Outer membrane transport energization protein ExbD OS=Bryocella elongata GN=SAMN05421819_2263 PE=3 SV=1
--maqAI-RAEGKKVNSNINVTPMVDVMLVLLIIFMVITPMLNDKVSVDLPQVNAAILMDNaSKDDAISVSVNRDGFTFLGGD----KV-ALSDLGTKVADLESKKTnpgdDKSVYLRADQRSNYGKVMDTIDAIRTAGVSQINLLTAM-
>tr|A0A099DRV8|A0A099DRV8_9HELI Biopolymer transporter ExbD OS=Helicobacter jaachi GN=LS71_01110 PE=3 SV=1
--ML-ANEEQKELSEINVTPFIDVMLVLLIIFMVVAPMITSSVKLELPKSTAAQDSE-KKPI---ILFINLEEISVNEE----KV-SLQSLGALIDSKTKGDKQSIIYFYVDKAVPYERLVAIIDAVKVAGFHKIALSQEV-
>tr|A0A1E5CIA8|A0A1E5CIA8_9GAMM Protein TolR OS=Enterovibrio calviensis FF-85 GN=A1OS_14240 PE=3 SV=1
--MPYQSKRRKMTAEINVVPYIDVMLVLLIIFMVTAPFVTQGVDVDLPQTSTAKTAADlasDAdSGAfIIVEVDQNGGlgLSVNNGDME-----RglslQDMLVRVKAELELNPKSPVLVGGDGRVPYSEIILTLDALNQAGVSSVGLMTEP-
>tr|A0A151JKF3|A0A151JKF3_9VIBR Protein TolR OS=Vibrio cidicii GN=ATY37_12290 PE=3 SV=1
--mAGYQPKKRKMTAEINVVPYIDVMLVLLIIFMATAPFVTQGVDVELPKTSTAQSMEQmagE-sNSSfIIIEVDKDGNlgLSVNNEEVQ-----RglslADVILRVKAELSLKPDSPIAVGGDAATPYAEIVLLLDELSKAGIPKVGLLTDI-
>tr|A0A1E5E1E9|A0A1E5E1E9_9VIBR Protein TolR OS=Vibrio rumoiensis 1S-45 GN=A1QC_09865 PE=3 SV=1
--mAGYVRKKRQLKAEINVVPYIDVMLVLLIIFMVTSPFVTQGVEVDLPKTESAKPASDiagDSDASfIIVEVDKQGNlgVSVNDQDMV-----RglsmNEVITRVKAERSISPKSPVAVGGDQQTSYADIVLVLDQLNKAGIEKVGLLTDI-
>tr|A0A1B9P1F3|A0A1B9P1F3_ALILO Protein TolR OS=Aliivibrio logei GN=A6E04_10080 PE=3 SV=1
--mSGYQPKKRKLTAEINVVPYIDVMLVLLIIFMVTAPFVTQGVDVKLPEMTNAKSAQEmagEDpNATfIIVEIDKDGNlgLSVDNQDVR-----RpmsmQEMITNVKAELSIKPNSPVAVGGDASTPYSEIVLVLDELSRAGVSKVGLLTDL-
>tr|A0A1E5C0K8|A0A1E5C0K8_9GAMM Protein TolR OS=Enterovibrio norvegicus FF-454 GN=A1OK_03320 PE=3 SV=1
--MAYQPKRRKLTAEINVVPYIDVMLVLLIIFMVTAPFVTQGVDVELPQTSTAKTAADlaeDAdSGAfIIVEVDQNGGlgLSVNNGDME-----HglslQDLLVRVKAELEINPKSPVLVGGDGRVPYSEIILTLDALNQAGVSSVGLMTEP-
>tr|A0A1E5DA40|A0A1E5DA40_9VIBR Protein TolR OS=Vibrio cyclitrophicus FF160 GN=OAI_14805 PE=3 SV=1
--mAGYQPKKRKMTAEINVVPYIDVMLVLLIIFMVTSPFVTQGVDVELPQASTAKSAQDllgD-dNASfIIVEVNKDGEfgLSVNNEEVQ-----RglslEEIIVRVKAELSLKPSSPVAVGGDAATPYAEVVLLLDELSRAGVPKVGLLTDI-
>tr|A0A178JES5|A0A178JES5_9VIBR Protein TolR OS=Vibrio europaeus GN=AZ468_02375 PE=3 SV=1
--mAGYQPKKRKMTAEINVVPYIDVMLVLLIIFMVTSPFVTQGVDVELPKTATAKPASElagD-sDASfIIVEIDKDGNlgLSINDEEVT-----RgmslQDVIVRVKAAIAVDPDSPVAVGGDAATPYAEVVLVLDELGRAGIPKVGLLTDI-
>tr|A0A1C3ERU3|A0A1C3ERU3_9GAMM Protein TolR OS=Enterovibrio pacificus GN=A8L45_02730 PE=3 SV=1
--MAYQVKRRKMTAEINVVPYIDVMLVLLIIFMVTAPFVTQGVDVELPKTTTAKTASElakDQdNASfIIVEVDQNGGlgLSVDNEDMQ-----RglsmQDLVYRVKAELELNPASPVLVGGDGRVPYSEIILTLDELNKAGVTSVGLMTEP-
>tr|A0A1E5D5Z8|A0A1E5D5Z8_9VIBR Protein TolR OS=Vibrio genomosp. F6 str. FF-238 GN=A130_02600 PE=3 SV=1
--mAGYQRKKRKMTAEINVVPYIDVMLVLLIIFMVTSPFVTQGVDVELPTASSAKSAPEllgD-kASSfIIVEIDKEGNlgLSVNNEDVQ-----RglslTDVIVRVKAELSINPESPVAVGGDAATPYSDVVLVLDELSQAGVPKVGLLTDI-
>tr|A0A198FHM6|A0A198FHM6_9GAMM TolR family component of Tol biopolymer transport system OS=Cosenzaea myxofaciens ATCC 19692 GN=M983_2633 PE=3 SV=1
--maRG-RSSRRGVKSEINIVPLLDVLLVLLLIFMATAPIISQSVEVDLPDATDTQTVSTa-DNPPVIVEVAGVGQYNIKFDQDTLELLPPEQIMDFARKQLEQNPKQVFLIGGSKEVPYDEIIKALNILRQSGVKSVGLMTNP-
>tr|A0A1F3T383|A0A1F3T383_9DELT Uncharacterized protein OS=Bdellovibrionales bacterium GWB1_55_8 GN=A2X94_06535 PE=4 SV=1
--mairtahasSDVPSESADIVAEINITPLTDIFLVLLIIFMVTSSVMSqLGVNVQLPEAGAAA---SstSESQPVLVTLLPDGKLAVNGAFTT-----IQGLEPALRQAFLKGTSRTVVLEGDRKAFLGFAVEVMDRARTAGARKFAIATAP-
>tr|A0A1E5N7K7|A0A1E5N7K7_9ENTR Protein TolR OS=Shigella sp. FC1967 GN=BHE89_11845 PE=3 SV=1
--maRG-RSSRRGVKSEINIVPLLDVLLVLLLIFMATAPIISQSVEVDLPEATETQTVSSs-DNPPVIVEVAGVGQYNIRVDQEVLELLPQEQIMAEAKRQLEKNPKVVFLIGGAKDVPYDEIIKALNMLRQAGVKSVGLMTQP-
>tr|A0A1E7NK28|A0A1E7NK28_CAMJU Biopolymer transporter ExbD OS=Campylobacter jejuni GN=AJY73_03850 PE=3 SV=1
--mikte---MAHKEEELSEINITPFIDIMLVLLIVFMTVTPLITSSIKIELPKSSQQA---EdKLKNPIILYLNTDNTLAINDDKLS-----LENLSSALDIKTKGNKEEIIYFHIDKSVKYEDIMQVMQKLKENGYGKIALSSKK-
>tr|A0A1F2K9U0|A0A1F2K9U0_9GAMM Protein TolR OS=Proteus sp. HMSC14B05 GN=HMPREF3129_09050 PE=4 SV=1
--maRG-RSSRRGVKSEINIVPLLDVLLVLLLIFMATAPIISQSVEVDLPQATETQTVSTs-DNPPVIVEVAGVGQYNIRVEQEVLELLPQEQIMAEAKRQLEKNPKAVFLIGGAKDVPYDEIIKALNMLRQAGVKSVGLMTQP-
>tr|A0A1D2PUN8|A0A1D2PUN8_9ENTR Protein TolR OS=Shigella sp. FC130 GN=BGK50_11485 PE=3 SV=1
--maRG-RSSRRGVKSEINIVPLLDVLLVLLLIFMATAPIISQSVEVDLPEATETQTVSSs-DNPPVIVEVAGVGQYNIRVDQEVLELLPQEQIMAEAKRQLEKNPKVVFLIGGAKDVPYDEIIKALNMLRQAGVKSVGLMTQP-
>tr|A0A1D3DBW2|A0A1D3DBW2_9ENTR Protein TolR OS=Shigella sp. FC1655 GN=BHE86_11070 PE=3 SV=1
--maRG-RSSRRGVKSEINIVPLLDVLLVLLLIFMATAPIISQSVEVDLPEATETQTVSSs-DNPPVIVEVAGVGQYNIRVDQEVLELLPQEQIMAEAKRQLEKNPKVVFLIGGAKDVPYDEIIKALNMLRQAGVKSVGLMTQP-
>tr|A0A1G0MSV9|A0A1G0MSV9_9BACT Uncharacterized protein OS=Gemmatimonadetes bacterium RIFCSPLOWO2_12_FULL_68_9 GN=A3K13_04745 PE=4 SV=1
--mdM----GTSGFKKEPNVVPMIDILLVLLIIFMMQIPLQRKVMDVQVPPE--QQVEKEvaEQSDQIVLELRDNGSYAINNQAVA-----KSDLDAKFHEIYDNRPAKLMFVRVGGSRMYKDLIEVMDIARGAGVQVIGLTPPQ-
>tr|A0A1B1AMA3|A0A1B1AMA3_9CAUL Uncharacterized protein OS=Caulobacteraceae bacterium OTSz_A_272 GN=ATE48_18070 PE=3 SV=1
--mgaiaAARIRASMQPASEPNVIPFIDVLLVLLIIFMVTAPKPTTDLRLDLAQSGP-----SiaRFLEPTIVELRDAPSgyrLFVGGAETT-----IEQVGaRTFEHIMSADPalvrddvlrEGRVFIRADLEVAYQNVVSVTDQLQGEGFAKVTLAAQT-
>tr|A0A1F7WNV6|A0A1F7WNV6_9BACT Uncharacterized protein OS=Candidatus Wallbacteria bacterium GWC2_49_35 GN=A2008_07650 PE=4 SV=1
--mSRRGRHGEDFIADINITPFTDVVLVLLIIFMVAAPYIPkNAMTLNLPESKESA---PigADEKKiHDIIVFSSTEVSLNEATMP-----VELLAKSVEAIISSGTAEIFTVSADASASYQEVITVLDVLKKQAVSEVYLKTEA-
>tr|A0A1K1M5Q1|A0A1K1M5Q1_DESDE Cell division and transport-associated protein TolR OS=Desulfovibrio desulfuricans GN=SAMN02910291_00307 PE=3 SV=1
MGA-SVGNGNKFVSEINVTPFVDVMLVLLIIFMVATPMMSQGLEVDLPQTTQVEVLP-TEADHMVLTVRSDGKIYLDEYGVDY----MEDLEGYLQRLVKEK-NKTLFLQADKAVPYGTVVEVMGHIKAVGIEKLGVIAEQ-
>tr|A0A1K1LEY9|A0A1K1LEY9_9DELT Biopolymer transport protein ExbD/TolR OS=Desulfovibrio piger GN=DESPIGER_1463 PE=3 SV=1
MGA-SVGGNNRFVSEINVTPFVDVMLVLLIIFMVATPMMSQGLEVDLPQTKQVEVLP-TENDNMMLTVRHDGKIFLDEYEVQT----LDDLEGYLQTLVKEK-NKTLFLRADKEVPYGVVVDVMGRIKAVGIEKLGVVADS-
>tr|A0A1J1DRS5|A0A1J1DRS5_9DELT Tol-Pal system inner membrane component TolR OS=Candidatus Desulfovibrio trichonymphae GN=tolR PE=3 SV=1
MGS-SLKNGNGFVSEINVTPFVDVMLVLLIIFMVATPMMSQGIDVDLPQTNQVDSLL-TETDQMVLTVRRDGKIFLDEYGIDD----IADLEGYLKTLVKEK-NKGLFLQADKNVAYGLVVEVMGHIKAAGIEKLGVVAEK-
>tr|A0A1N6EZ85|A0A1N6EZ85_9DELT Cell division and transport-associated protein TolR OS=Halodesulfovibrio marinisediminis DSM 17456 GN=SAMN02745161_1000 PE=3 SV
MAI-SLGNKKGFVAEINVTPFVDVMLVLLIIFMVTAPLMTQGLDVELPQTETVSALP-SDKDHLILTIDKNGKMMLDEYAVT-----EQDLPGHLERLVKKQ-NKQLFLRADKHVAYGSVVKAMGIIKGAGINNLGVLAEN-
>tr|A0A1J5MUS8|A0A1J5MUS8_9DELT Biopolymer transport protein ExbD OS=Desulfovibrio dechloracetivorans GN=exbD_2 PE=3 SV=1
--M-AIKTGGGFLNEINVTPFVDVMLVLLIIFMVTAPLMTQGVEVDLPTTRTVRNLP-QDSEHLVLSVKKDGTIFLDEYQVA-----LDELQAYIQRLVAKQ-KKQLFLRADKEVPYGTVVQVMGEIKAAGIDRLGIVAEQ-
>tr|A0A1J5MYT3|A0A1J5MYT3_9DELT Biopolymer transport protein ExbD OS=Desulfovibrio dechloracetivorans GN=exbD_1 PE=3 SV=1
--M-AIKTGGGFLNEINVTPFVDVMLVLLIIFMVTAPLMTQGVEVDLPTTRTVRNLP-QDSEHLVLSVKKDGTIFLDEYQVA-----LDELQAYIQRLVAKQ-KKQLFLRADKEVPYGTVVQVMGEIKAAGIDRLGIVAEQ-
>tr|A0A1M6J2E0|A0A1M6J2E0_DESDE Cell division and transport-associated protein TolR OS=Desulfovibrio desulfuricans GN=SAMN05660830_02389 PE=3 SV=1
MAI-SLGNKKGFVAEINVTPFVDVMLVLLIIFMVTAPLMTQGLDVELPQTETVSALP-SDKDHLILTIDKNGKMMLDDYAVT-----AQDLPGHLERLVKKQ-NKQLFLRADKHVAYGNVVKAMGIIKGAGINNLGVLAEN-
>tr|A0A1J4SYY4|A0A1J4SYY4_9DELT Protein TolR OS=Desulfovibrionaceae bacterium CG1_02_65_16 GN=AUJ49_02695 PE=3 SV=1
MGmS-LQNGGRGYMAEINVTPFVDVMLVLLIIFMVTAPMLTQGVDVDLPKTRSVRTLP-AGSDHLVLTVNKDGGIFLDEYNVP-----FEDLRQHLTNLVVNQ-NKQLYLRADKDVPYGIVVKVMGEIKSVGIEKLGIVAES-
>tr|A0A1F9PZU5|A0A1F9PZU5_9DELT Protein TolR OS=Desulfovibrionales bacterium GWA2_65_9 GN=A2051_01795 PE=3 SV=1
MGaA-VGKGPRGYMAEINVTPFVDVMLVLLIIFMVTAPMLTQGVDVDLPKTRSVRTLP-AGSDHLVLSVKKDGGIYLDEYNVP-----FEDLRQHLTNLVVAQ-HKQLYLRADKDVAYGVVVKVMGEIKSVGIEKLGIVAES-
>tr|A0A126QJS3|A0A126QJS3_9DELT Protein TolR OS=Desulfovibrio indicus GN=AWY79_03635 PE=3 SV=1
--M-AIKTGGGFLNEINVTPFVDVMLVLLIIFMVTAPLMTQGVEVDLPTTRTVKNLP-QDSEHLVLTVKKDGALFLDEYQVG-----EDELEDHLKRLVAGQ-KKQLFLRADKEVAYGTVVRVMGEIKAAGIDKLGIVAEQ-
>tr|A0A1Q8QG15|A0A1Q8QG15_9DELT Biopolymer transport protein ExbD/TolR OS=Desulfovibrio sp. DV GN=DVDV_2785 PE=4 SV=1
--m--QTGGKGRYLADVNVTPFVDVMLVLLIIFMVTAPMMTQGLEVDLPQTRAVSVLP-KENDSLVLTIKADSSIYLDKYQVD-----FADLEGQVKRLVTDQ-KKQLFLRADQSVAYGTVVKVMGIIKAAGVDKLGVVAED-
>tr|A0A126QP27|A0A126QP27_9DELT Protein TolR OS=Desulfovibrio indicus GN=AWY79_11330 PE=3 SV=1
--M-AIKTGGGFLNEINVTPFVDVMLVLLIIFMVTAPLMTQGVEVDLPTTRTVKNLP-QDSEHLVLTVKKDGALFLDEYQVG-----EDELEDHLKRLVAGQ-KKQLFLRADKEVAYGTVVRVMGEIKAAGIDKLGIVAEQ-
>tr|A0A1K1RSK7|A0A1K1RSK7_DESDE Biopolymer transport protein TolR OS=Desulfovibrio desulfuricans GN=SAMN02910291_02904 PE=3 SV=1
---MASSADDDFVADINVTPFVDVMLVLLIIFMVTAPMMTEGIDVALPKVETSEVLP-TEDDHIILTIKSNGALFLDDYETG-----MADLPDVLGVRVKNA-GRQLFVRADKDVPYGMVMHVMDRVRGAGISDVGLVTTS-
>tr|A0A1M6JRM8|A0A1M6JRM8_MALRU Cell division and transport-associated protein TolR OS=Malonomonas rubra DSM 5091 GN=SAMN02745165_02493 PE=3 SV=1
--mevGNQGRRARSSLSQINVTPFVDVMLVLLIIFMVTAPMLDQGVQVDLPEVEESPGLP-AQQEPLVVTMQRDGKIFIGKAEVK-----TIsKLGPVLQQALKGKPd-REVFLEADQKVPYGRVVQVMAAVKRAGIEKLGMVTRL-
>tr|A0A1L3GQ37|A0A1L3GQ37_9DELT Protein TolR OS=Pelobacter sp. SFB93 GN=A7E78_09100 PE=4 SV=1
--mevGQRDGSSRSTLSQINVTPFVDVMLVLLIIFMVTAPMLEQGVEVNLPEVADSPGLE-ASKEPLIVTVTRSGALSIGQTKVE-----NVaKLMPVLKQILKTRKe-KEVFLEADRDVPYGKVVQVMAAIKGAGINKLGMVSQP-
>tr|A0A1M5U626|A0A1M5U626_9DELT Cell division and transport-associated protein TolR OS=Desulfofustis glycolicus DSM 9705 GN=SAMN02745124_01027 PE=3 SV=1
--mgm-STGNGRKQLMADINVTPLVDVMLVLLIIFMITAPMMTQGLDVDLPETTAKSLRQ-D-DDPIVVTIDKDGVIGLGNLEGI-----SQkVLLQELAK-VGSTDtDKPIYLKADKAVPYGIVVSVMADIKKAGFDKLGMVTQP-
>tr|A0A1G9MBR2|A0A1G9MBR2_9DELT Cell division and transport-associated protein TolR OS=Geoalkalibacter ferrihydriticus GN=SAMN05660860_01101 PE=4 SV=1
MGlevGRRDAGGRRMLSQINVTPFVDVMLVLLIMFMVTVPMMQSGVEVNLPEVADAPTLD-QVQDPLVVSVTRGGEISIGQVLVE-----SPeQLLPVLRQVMVGREt-QEVFLEADRDVPYGRVVQVMAAIRGAGIEKLGMIAQP-
>tr|A0A1F9PVP8|A0A1F9PVP8_9DELT Protein TolR OS=Desulfuromonadales bacterium GWD2_61_12 GN=A2091_07565 PE=3 SV=1
--mevDRRRGAGRQPLAQINVTPLVDVMLVLLIIFMVTAPMMEKGLDVNLPQVGKAPDLA-AQQEPLIVSVTRGGGLAVGAQAVA-----NVeRLEAVLKQQLAGRKd-PEVFLKADKDVPYGAVVEVMAAVRGAGVNKLGMVAEP-
>tr|A0A1J5E026|A0A1J5E026_9DELT Protein TolR OS=Desulfobacteraceae bacterium CG2_30_51_40 GN=AUK25_05030 PE=3 SV=1
--mqq---LGGNKRLMSDINVTPFVDVMLVLLIIFMVTAPMMLQGVEVTLPKTATKHLKT-R-EDPLVVTVSKKQEIFLENQAIE-----MKDLEAKIRKIFEYRRe-KEVLLRADETVPYGLVIKVVSRIKQAGIDKLGMVTEP-
>tr|A0A1J5DHC2|A0A1J5DHC2_9DELT Protein TolR OS=Deltaproteobacteria bacterium CG2_30_43_15 GN=AUK23_09790 PE=3 SV=1
--msp---QTNDRQLLSEINVTPFVDVMLVLLIIFMVTAPMLEQGIDVNLPQVAAKDITA-K-EEKLVLTITKKGEISINEHPVE-----LSRLKENLEKIYENRIs-KEIFLRADETVPYGFVVKTMSKIKEAGIEKLGMITKP-
>tr|A0A1F5J3M9|A0A1F5J3M9_9BACT Protein TolR OS=Candidatus Dadabacteria bacterium RIFCSPHIGHO2_12_FULL_53_21 GN=A3J42_03445 PE=3 SV=1
--mqt---GKEGRTVMSEINVTPFVDVMLVLLVIFMVTTPILYQGVDVDLPNTESRPMPS-LDqERKVVVTLNKDGEIFIEKQRYT-----LNELRIEIRKVMAERGknltd-EDVFLRADSSVPYGTVVEVMSEIRNAGVQKIGLITEP-
>tr|A0A1F9G3H4|A0A1F9G3H4_9DELT Protein TolR OS=Deltaproteobacteria bacterium RBG_16_71_12 GN=A2138_00675 PE=3 SV=1
MAfss---RSSGNAPMSEINVTPLVDVMLVLLIIFMVTAPLLQQGVKVDLPDAQAEPMKT-STEERLVLTLAKDGKAYLGKTEIP-----VERITDLLSGNEKLKId-KELYLHADQELPYGLVVRVMAAAKAGGAETLAMVTDP-
>tr|A0A1G1GJ81|A0A1G1GJ81_9BACT Uncharacterized protein OS=Nitrospirae bacterium RBG_16_43_11 GN=A2132_02185 PE=3 SV=1
--m---HDKKDRLMSEINMVPFVDIVLVLLIIFMISAPLMYRGIDVDLPRSSVNTIKQ---EKRIMLIVDRFSNIYVDDRKVP-----MGGIESAIRQKGSEGAd-VTVYLKADRSVPYGTIVSVMDKVKGMGIDKLGMVTES-
>tr|A0A1L4CWT5|A0A1L4CWT5_9PROT Uncharacterized protein OS=Proteobacteria bacterium Nonnen-W8red GN=AXG55_00055 PE=3 SV=1
MSfqldnensFHESKRKTNFISEINMTPFVDVCLVLLIIFMVTAPFAISGVNVQLPKTTQTKPLS-LSGESLVLSINKKGDFYLGKTQVR-----ETNLVAEIKKSIKQTEv-PALFIRADDGVPYGKVMIAMTAAQRAGVERIGMVGEN-
>tr|A0A1M4ZQI2|A0A1M4ZQI2_9GAMM Cell division and transport-associated protein TolR OS=Marinomonas polaris DSM 16579 GN=SAMN02745753_01472 PE=3 SV=1
--maRARRRNKRRPMAEINVVPYIDVMLVLLVIFMITAPMLTQGVDVELPNANAAPIQD-TENDVMIASVDSKGKYYLDVGGKQESI-ALSQIQDRVRKVLSQNPKMSVLVRGDKNVPYGDVIGLMVTLQSAGVPNVGLVTEP-
>tr|A0A1F8YE02|A0A1F8YE02_9DELT Protein TolR OS=Deltaproteobacteria bacterium GWC2_42_11 GN=A2073_03115 PE=3 SV=1
--mit---NGKNRTVLSQINVTPFVDVMLVLLIIFMVTAPMLQEGMDVKLPKVETSALLL-SGDEPIIITIDKAGSIFVNKNRMV-----LSELKDKLGAIYKRKRe-KIVLLRADREVPYGYVVKTMAEIRRAGIERVGMMTEP-
>tr|A0A1F5B8F0|A0A1F5B8F0_9BACT Protein TolR OS=Candidatus Aminicenantes bacterium RBG_19FT_COMBO_65_30 GN=A2V57_07415 PE=3 SV=1
MAlstqslpsSSRRRQVGTHLSEINVTPFVDVMLVLLVIFMVTAPMMQSGIGINLPQAETDSKPA---EEGLTLTITKDQYVHIGDSTIN-----INLLERRLTEYFYNKPk-KVVYLQADKDLPFGFVVRVFDITKKAGIELVGVITEP-
>tr|A0A1F2RRD6|A0A1F2RRD6_9BACT Biopolymer transporter ExbD OS=Acidobacteria bacterium RIFCSPLOWO2_02_FULL_60_20 GN=A3H94_07225 PE=3 SV=1
--mafTNGQGRTQTSLSDINVTPFVDVLLVLLVIFMLTAPILQSGIELDVPKTRTVKEIS---QERLVVSIDRGQRLFLGNDAVN-----IHELGKQLKERMGAR-GQSVFLRADQSVPYGTVATVVDTLRQAGIEQISMVTEP-
>tr|A0A1F5AR87|A0A1F5AR87_9BACT Protein TolR OS=Candidatus Aminicenantes bacterium RBG_13_64_14 GN=A2Y70_02360 PE=3 SV=1
MAlstqslqssSR-KRQVGTHLSEINVTPFIDVMLVLLVIFMVTAPMMQSGIGINLPQAETDTKPA---EEGLTLTVTKDQYVHIGDS----TI-NINHLERRLTEYYYNKPKKVVYLQIDKDVPWGVGVRVMDITKKVGIEFVAVITEP-
>tr|A0A1J5KB05|A0A1J5KB05_9DELT Uncharacterized protein OS=Bacteriovorax sp. MedPE-SWde GN=BM556_07205 PE=3 SV=1
--maFG-GRNDNGPVSEINVTPLVDVMLVLLVIFMVTAPLMFNGIEMTLPKTEESNAVN-LNSSQVILSYTLAGEFYIGKD----KI-LKSELVKLVMDKFGETKTGTLFLRADYKLDYGKVAKLMSFLKANNINQIALVTEI-
>tr|A0A1F3VCW2|A0A1F3VCW2_9DELT Uncharacterized protein OS=Bdellovibrionales bacterium RIFOXYC1_FULL_39_130 GN=A2404_08165 PE=3 SV=1
--mgmgmtP--GKGGKGRMAEINVTPLVDVMLVLLVIFMITAPLLLNGIKLELPKTKEVNRIN-LTSSQIILSYTRTSEYFIGKD----KF-LLGELVPIIKQKFADNKTDVLYLRADYAITYGKVAALMSHLKKNGISQIALVTET-
>tr|A0A1F6TWJ5|A0A1F6TWJ5_9PROT Protein TolR OS=Candidatus Muproteobacteria bacterium RIFCSPLOWO2_01_FULL_60_18 GN=A3A87_07900 PE=3 SV=1
--mEAYRKRHKKLMSEINVVPYIDVMLVLLVIFMITAPLLSQGVKVDLPQAAARPVESQ-DRETLVVTVDREGKYFLDDRRIS-----SEELRRKVAAILRLRPKTPVLIRGDRQANYGEVVKAMTLLQSAGAPSVGLLTEP-
>tr|A0A1F3SL10|A0A1F3SL10_9DELT Uncharacterized protein OS=Bdellovibrionales bacterium GWA2_49_15 GN=A2X86_06645 PE=3 SV=1
MAfq---IPGKRNVMSEINVTPLVDVMLVLLVIFMVTAPLMLNGIKITLPRTKESNPIN-LNTEQIILSFTREGDLYVGDQKYL-----RNEIVAKITQEFKRKKt-DVVFLRADFGLNYGRVAALMSLLKSSGITKIALVTEM-
>tr|A0A1F3VPW1|A0A1F3VPW1_9DELT Uncharacterized protein OS=Bdellovibrionales bacterium RIFOXYC1_FULL_37_79 GN=A2417_00370 PE=3 SV=1
--MD-SNNKKRLVSDINVTPFVDVVLVLLVIFMISAPLMLNGIKLDLPKTREVNKMN-ITASQVILSFTNTNEIFIGKE----KF-LQDEIIPRIMTEFKDKKTNVLYVRADYGLKYGSVAKLISFLKRGGITNLALVTEI-
>tr|A0A1Q3SLH8|A0A1Q3SLH8_9GAMM Protein TolR OS=Gammaproteobacteria bacterium 39-13 GN=BGO43_10310 PE=4 SV=1
--MLRKRTSKKLVAEINVVPYIDVMLVLLVIFIVTAPLLQQGVAVDLPQASAKALPP-SEKEPIIVSVDSQGRYYLNIAD-QPQAvMAKDALVLRVSAEL---QrtpKRKVLVKADKEVNYGTVIGAMVLLQQAGAPSVGLVTQD-
>tr|A0A1F6TV74|A0A1F6TV74_9PROT Protein TolR OS=Candidatus Muproteobacteria bacterium RBG_16_65_34 GN=A2151_00395 PE=3 SV=1
--MRTRGRRRKLMSEINVVPYIDVMLVLLVIFMITAPLLTQGVKVDLPKAQAKAVDAR-RSETLVVTVDRGGQYFLDDRRVS-----AEDLGRTVAATLARAPATPVLVRGDRHVDYGEVVRLMTLLQDAGAPSVGLLTEP-
>tr|A0A1G0H9K7|A0A1G0H9K7_9GAMM Protein TolR OS=Gammaproteobacteria bacterium RIFCSPHIGHO2_12_FULL_41_20 GN=A3E83_01365 PE=3 SV=1
--maYLEQRGSRRLLSEINVVPFIDVMLVLLVIFMITTPLLTQGVKVDLPKTTTKALPP-QQKEPLIVTVDATGNFYLNIAD-KPSVpITPRALSNLVSTQLASSDnteQRPVLVKGDKNTNYGKVVEAMALLQQAGAKSVGLMTEP-
>tr|A0A1F5YW82|A0A1F5YW82_9BACT Uncharacterized protein OS=Candidatus Glassbacteria bacterium RIFCSPLOWO2_12_FULL_58_11 GN=A3F83_04595 PE=3 SV=1
--mprfk---KEFDDRLMSEINITSLVDVTMTLLIIFMISTP-LFqGGLEVVLPKTQVAQ---Sf--TFSgLVVTISKDRGIFLDDVAVA-----EEDLPDKLAQQYVTSKTKAVYVRADEDIAYRKVMLVIGSIRQAGFEAIGLVSEP-
>tr|A0A1F2R8I9|A0A1F2R8I9_9BACT Uncharacterized protein OS=Acidobacteria bacterium RIFCSPLOWO2_02_FULL_64_15 GN=A3H95_01415 PE=3 SV=1
--mdl---GGAQGGLKSDINVTPLVDVMLVLLVIMMLIAPLLQQGVSVKLPVAGNTADKP-ETQGQTVIAIAKDKQIYLNTKPVR-----DTELGEKVSDLLENQKe-KIVIIKADTAVNYGVVMTAMDQLRQAGIEDIGLITDP-
>tr|A0A1F2QJI4|A0A1F2QJI4_9BACT Uncharacterized protein OS=Acidobacteria bacterium RBG_13_68_16 GN=A2Y78_13990 PE=3 SV=1
MAf--RTSTEFDSLAEINITPLVDVMLVLLIIFIVTSPMLVQGLQVELPREATSSLNQ-KGPEPIVLTLTRDRLVLLGDQPVH-----PKLLAQRLGPMLAGGP-RPVYLKGDRQLPYGFVIEVLATLNRMGVEEVGMVTVP-
>tr|A0A1F2S9P9|A0A1F2S9P9_9BACT Uncharacterized protein OS=Acidobacteria bacterium RIFCSPLOWO2_02_FULL_68_18 GN=A3I61_13125 PE=3 SV=1
--mqv---GGSGEGPKSDINVTPLVDVMLVLLIIMMIVAPLLQQGVALTLPVANNSSEKP-ETQEDTVVAITADGRFHVNGIAVP-----EGDLRRRVEEALEQKKq-RILIIRADEDAAYGDVMDAMDELRTAGLEDIGLITER-
>tr|A0A1F4GAK8|A0A1F4GAK8_9BURK Biopolymer transporter ExbD OS=Burkholderiales bacterium RIFCSPHIGHO2_01_FULL_63_240 GN=A2711_15645 PE=3 SV=1
--mafgrLE-RPKGSEPMSDINMTPLIDVMLVLLIIFMITAPMMTSRLKLDLPRAETQAPPP-LPPAVITIALTADGRTHLDEQ----AV-DAAALQAQVEAQAKSKPDTEVQLRADRVVPYERVAQLIGILQKAGLTRIAFVTEA-
>tr|A0A1Q9HV00|A0A1Q9HV00_9VIBR Protein TolR OS=Vibrio ponticus GN=BIY21_06915 PE=4 SV=1
--mAGYQPKKRKMTAEINVVPYIDVMLVLLIIFMVTSPFVTQGVEVELPKTAAAESMQDmaqD-pNTTfIIVEVDRDGNlgLSVNDEEVM-----RgislQDLIVRVKAELSLKPNSPVAVGGDAATPYAEIVLILDELSQAGIEKVGLLTDI-
>tr|A0A1F2T3G5|A0A1F2T3G5_9BACT Uncharacterized protein OS=Acidobacteria bacterium RIFCSPLOWO2_12_FULL_66_10 GN=A3F69_01170 PE=3 SV=1
--mdl---GGAKGGVKSDINVTPLVDVMLVLLIIMMLIAPMLQQGVSVKLPTAANTIDKP-EVQGQTVVAIGRDKQFYLNAKVIQ-----EGDLATRVTELLENQKe-KIVLIKADEEVEYSAVMTAMDRLRQAGIEDIGLITER-
>tr|A0A1R4EGL2|A0A1R4EGL2_9GAMM Biopolymer transport protein ExbD OS=Psychrobacter sp. CIP 110853 GN=exbD_1 PE=4 SV=1
--mkaspFS-RHK-KELNASMNVVPYIDVMLVLLVIFMVTTPMLTTGVDVDLPKASTDNIAT-GAQMPVIISLKSNGEIYMSYENNIDTPvledaLIEtlIGLQNNSQ-----GNEVQVMINADQNNQYGMVMQIMANLQKAGVKKVGLLTGQ-
>tr|A0A1Q6WC91|A0A1Q6WC91_9GAMM Protein TolR OS=Gammaproteobacteria bacterium 13_2_20CM_66_19 GN=AUH10_11535 PE=4 SV=1
--MAQTSRGRRLMGEINVVPYIDVMLVLLIIFMITAPLLTQGVKVDLPKAGAEPLEAQ-RLQPLVLSVDRQGRLYLNLGANP-QApLDDETVAARATAALQRDPEIQVLVKADTAVAYGRVVQAMVILQRAGARKVGFITDA-
>tr|A0A1R4GW94|A0A1R4GW94_9GAMM Biopolymer transport protein ExbD OS=Psychrobacter sp. CIP 110854 GN=exbD_1 PE=4 SV=1
--mkaspFS-RHK-KELNASMNVVPYIDVMLVLLVIFMVTTPMLTTGVDVDLPKASTENIAT-GAQMPVIISLKSNGEIYMSYENNIDTPvleeaLIEtlIGLQNNSQ-----GNEVQVMINADQNNQYGMVMQLMANLQKAGVKKVGLLTGQ-
>tr|A0A1L9KWP0|A0A1L9KWP0_VIBFL Biopolymer transport protein ExbD OS=Vibrio fluvialis GN=exbD_2 PE=3 SV=1
--mAGYQPKKRKMTAEINVVPYIDVMLVLLIIFMATAPFVSQGVDVELPKTSNAKTMSDlagE-sDSSfIIIEVDSEGNlgLSVNNDEVQ-----RglslEDVIVRVKAELSLKPNSPVAVGGDAATPYAEVVLLLDELSKAGIEKVGLLTDI-
>tr|A0A1R4B1X1|A0A1R4B1X1_9VIBR Biopolymer transport protein ExbD OS=Vibrio sp. CECT 9027 GN=exbD_1 PE=4 SV=1
--mASYQPKKRKMTAEINVVPYIDVMLVLLIIFMVTSPFVTQGVDVDLPQTTTAKPASElagD-SSSfIIVEIDKQGDlgISVDNKEME-----RgvslQDIVVRIKAERQVNPNTQVAVGGDKATSYSNIVMVLDQLSKAGIPKVGLLTDI-
>tr|A0A1Q9HE64|A0A1Q9HE64_9VIBR Protein TolR OS=Vibrio panuliri GN=BIY22_07470 PE=4 SV=1
--mAGYQPKKRKMTAEINVVPYIDVMLVLLIIFMVTSPFVTQGVEVELPKTEAAESMQEmaqD-pNTTfIIVEVDRDGNlgLSVNDEEVM-----RgislQDLIVRVKAELSLKPNSPVAVGGDAATPYAEIVLILDELSRAGIEKVGLLTDI-
>tr|Q06PR7|Q06PR7_MANHA Protein TolR OS=Mannheimia haemolytica GN=tolR PE=3 SV=1
--mSR-RLKRNDIKSEINIVPFLDVLLVLLLIFMATAPIISQSVEVNLPEDTHSQSVSNe-DKTPVILEVAGVGEYKLKIDGNYVQSngqenINESEVVAYAGEQFQKDNNTLFLVAGDKVVPYEEIMKGITLLKDAGVKSVGLMTEG-
>tr|A0A0A3FFX1|A0A0A3FFX1_9VIBR Protein TolR OS=Vibrio campbellii GN=BWP24_11455 PE=3 SV=1
--mAGYQPKKRKMTAEINVVPYIDVMLVLLIIFMATAPFVTQGVDVDLPQTSTAESMQDlagD-tDSSfIIIEIDRDGNlgLSVNDEEVQ-----RglslQDVIVRVKAEREIKPDSPVAVGGDAATPYADVVLLLDELSRAGIPKVGLMTDI-
>tr|A0A1L9JW23|A0A1L9JW23_VIBVL Biopolymer transport protein ExbD OS=Vibrio vulnificus GN=exbD_3 PE=3 SV=1
--mAGYQPKKRKMTAEINVVPYIDVMLVLLIIFMATAPFVSQGVDVELPKTSNAKTMSDlagE-sDSSfIIIEVDSEGNlgLSVNNDEVQ-----RglslEDVIVRVKAELSLKPNSPVAVGGDVATPYAEVVLLLDELSKAGIEKVGLLTDI-
>tr|A0A1Q7H1T2|A0A1Q7H1T2_9BACT Uncharacterized protein OS=Acidobacteria bacterium 13_1_40CM_65_14 GN=AUH43_17080 PE=4 SV=1
--mdl---GGAKGGVKSDINVTPLCDVMLVLLIIMMIVAPLLQQGVAVKLPVAGNTTDKP-ETQEQTVVAIARDKSMYLNARPIR-----EGELATKVNELLENKKe-KTVVIRADEEVEYGAVMAAMDQLRQAGVEDIGLITDP-
>tr|A0A1J1AYF9|A0A1J1AYF9_LEGPN Protein TolR OS=Legionella pneumophila subsp. fraseri GN=BIZ51_07620 PE=3 SV=1
--mNRSKANRERPISEINVVPYIDVMLVLLVIFMITAPMLTQGVTVDLPKAASQTLQA-ADREPIIVSVNQLGSYFLNISS-TPAEpIEAQALLVRVAAELELAKqsgqKLNVLVKGDQGVAYGKVVQAMALLKQAGAEQVGLLTDS-
>tr|A0A128W0C9|A0A128W0C9_LEGPN Biopolymer transport protein ExbD OS=Legionella pneumophila GN=exbD PE=3 SV=1
--mNRSKTNRERPISEINVVPYIDVMLVLLVIFMITAPMLTQGVTVDLPKAASQTLQA-ADREPIIVSVNQLGSYFLNISS-TPAEpIEAQALLVRVAAELELAKqsgqKLNVLVKGDQGVAYGKVVQAMALLKQAGAEQVGLLTDS-
>tr|A0A1M3U7L0|A0A1M3U7L0_VIBAE Protein TolR OS=Vibrio antiquarius (strain Ex25) GN=H058_22920 PE=3 SV=1
--mAGYQPKKRKMTAEINVVPYIDVMLVLLIIFMATAPFVTQGVDVDLPKTSTAESMQDlagE-tDSSfIIIEIDSEGNlgLSVNDEEVQ-----RglslQDVIVRVKAEREVKPDSPVAVGGDAATPYADVVLLLDELSRAGIPKVGLMTDI-
>tr|A0A0H0YJK9|A0A0H0YJK9_VIBAL Protein TolR OS=Vibrio alginolyticus GN=AOG25_06525 PE=3 SV=1
--mAGYQPKKRKMTAEINVVPYIDVMLVLLIIFMATAPFVTQGVDVDLPKTSTAESMQDlagE-tDSSfIIIEIDSEGNlgLSVNDEEVQ-----RglslQDVIVRVKAEREVKPDSPVAVGGDAATPYADVVLLLDELSRAGIPKVGLMTDI-
>tr|A0A1S2D1S6|A0A1S2D1S6_9VIBR Protein TolR OS=Vibrio rotiferianus GN=BI375_14845 PE=4 SV=1
--mAGYQPKKRKMTAEINVVPYIDVMLVLLIIFMATAPFVTQGVDVDLPKTSTAESMQElagD-tDSSfIIIEIDRDGNlgLSVNDEEVQ-----RglslQDVIVRVKAEREIKPDSPVAVGGDAATPYADVVILLDELSRAGIPKVGLMTDI-
>tr|A0A1R3EF21|A0A1R3EF21_VIBSP Protein TolR OS=Vibrio splendidus GN=BH581_04210 PE=4 SV=1
--mAGYQPKKRKMTAEINVVPYIDVMLVLLIIFMVTSPFVTQGVDVELPQASTAKSAQDllgN-dNASfIIVEVNKDGElgLSVNNEEVQ-----RglsmEDIIVRVKAELSLKPNSPVAVGGDAATPYAEVVLLLDELSRAGVPKVGLLTDI-
>tr|A0A1N6E7E0|A0A1N6E7E0_9GAMM Cell division and transport-associated protein TolR OS=Salinivibrio sp. ES.052 GN=SAMN05444724_0464 PE=3 SV=1
--MAYQPKRRKMTAEINVVPYIDVMLVLLIIFMVTAPFVTQGVDVDLPQTTQAKTAAElaeEEdSGAfIIVEVDKDGLlgLSVDNGDMT-----RglslEEILVRVKAELQLNPKSPVLVGGDGRVPYSEIILTLDALNQAGVSSVGLMTEP-
>tr|A0A1Q6WSM6|A0A1Q6WSM6_9BACT Uncharacterized protein OS=Gemmatimonadetes bacterium 13_2_20CM_70_9 GN=AUH07_01480 PE=4 SV=1
--maLSATSARAAVKADINVTPLIDVMLVLLIIFMIVTPIIAKGFQATIPRS--AN--PEnrpEGPDEIRLGIDQDGKFFLDVGAGP-KLISEAELPDRLASLYASRTmDKILFLKADQNLDFARVQQAIEIARRAGVRVVGAITEQ-
>tr|A0A1Q7YGN5|A0A1Q7YGN5_9BACT Uncharacterized protein OS=Acidobacteria bacterium 13_1_20CM_3_53_8 GN=AUG51_08445 PE=4 SV=1
--mSAG-GGGDKAVPYINVTPLIDVLLVLLIIFMVVTPLKPSRFETKIPSEPDPNQDLSqikPNPLTLVVFISPDGKLKLNTEEMG-SISDTSQLSTRLVEVFKGRIgkgykagmetrsdlpeeeriEKTVFIKAPRAIPYGTVVKVIDAIKGAGASPVGLQVDD-
>tr|A0A1F2U1C4|A0A1F2U1C4_9BACT Uncharacterized protein OS=Acidobacteria bacterium RIFCSPLOWO2_12_FULL_66_21 GN=A3G21_03325 PE=3 SV=1
--msmdIG-QKG--SLKADINVTPLVDVMLVLLIIMMLIAPMLQKGVAVTLPEAVNTSDKPDt--QQQTVVAVDSANQFWVNGL----QV-SKSDFADKVKSALEDKTEKVVLIKGDKDARYGAIMQAMDDLRKVQIEDIGLITEK-
>tr|A0A1J5KZN8|A0A1J5KZN8_9VIBR Protein TolR OS=Vibrio sp. MedPE-SWchi GN=BM561_02815 PE=3 SV=1
--mAGYQPKKRKMTAEINVVPYIDVMLVLLIIFMATSPFITQGVDVELPKTTSATPASElagD-tESSfIIVEIDRDGNlgLSVNDEDVQ-----RgvslQDVIVRVKAELSIKPDSPVAVGGDAATPYADVVLVLDELSRAGIPKVGLLTDI-
>tr|A0A1J4QZK8|A0A1J4QZK8_9VIBR Protein TolR OS=Vibrio barjaei GN=AWH66_2009855 PE=3 SV=1
--mAGYQPKKRKLTCEINVVPYIDVMLVLLIIFMVTSPFVTQGVDVELPKTSTAKPATElagD-tDASfIIVEVDRDGNfgLSVNNEDMQ-----RglslQDIIVRVRAELSINPNSPVAVGGDAATPYAEVVLLLDELSQAGIPKVGLLTDI-
>tr|A0A1Q2BWP0|A0A1Q2BWP0_VIBAN Protein TolR OS=Vibrio anguillarum GN=AA909_05985 PE=4 SV=1
--mVGYQRKKRKLTAEINVVPYIDVMLVLLIIFMVTSPFVTQGVDVELPKTTTAKSASDlkgD-sDSSfIIVEIDKEGRlgLSVNNEEVD-----RglslQDVIIRVKAELSLKPDSPVAVGGDAATPYAEVILVLDELNRAGISKVGLLTEI-
>tr|A0A1F2T8A3|A0A1F2T8A3_9BACT Uncharacterized protein OS=Acidobacteria bacterium RIFCSPLOWO2_02_FULL_67_21 GN=A3H29_18820 PE=3 SV=1
--msmqVG-GSGANEVKADINVTPLVDVMLVLLIIVMLVAPLVQQGVSLTLPIAANTSDHPEt--SDDTTVQITSDGRYWVNGQ----QV-AETELRERIDEALESKKQKIVLIKADQEADYGDVMHAMDELRAAGVEDMALITDV-
>tr|A0A1G3I9C7|A0A1G3I9C7_9PROT Biopolymer transporter ExbD OS=Rhodospirillales bacterium RIFCSPLOWO2_12_FULL_58_28 GN=A3G18_03360 PE=3 SV=1
--mafnIDG-GDFDQPLSEINVTPLVDVMLVLLVIFIIAAPLMAQALRIDLPRVAAAA---SqdPEVADLVMR--KDKSLELDGSP---I--TYGELHNVLSGMVRTRSeKLVLRLGGDATLPYQDITELLSLVRNCGITRIAFATQS-
>tr|A0A1J5IUJ0|A0A1J5IUJ0_9GAMM Biopolymer transporter ExbD OS=Thiomicrospira sp. CG2_30_44_34 GN=AUK56_01075 PE=3 SV=1
--mrqgFR-NQPKKKLMAEINVVPYIDVTLILLIIFMITAPIVQQAVTVDLPQTPKIKTQKAtevKPIEPFVISVTAEGFYKTSQAPEVVLGqkDL-ANLVAEVVARSQLKPNQPFYIQGDRQAPYGKVVNLFVLLKANGVPQVSLMTEP-
>tr|A0A1G0LNV7|A0A1G0LNV7_9BACT Uncharacterized protein OS=Gemmatimonadetes bacterium GWC2_71_10 GN=A2085_11315 PE=3 SV=1
--maMATS-SGGSMNSDINVTPFIDVLLVLLVIFMITLPLSRRVLDIQVPKE--EQAT-RtnEPSTSIVLEIKADGSIAINTQPVD-----LPTLASRLHEIYDARGDKLLFIKVDNSRKYREVVNVIDIARGAGVKVFGLAPPD-
>tr|A0A1F2QL61|A0A1F2QL61_9BACT Uncharacterized protein OS=Acidobacteria bacterium RBG_13_68_16 GN=A2Y78_07050 PE=3 SV=1
--maMT-GGKMGDMKSDINITPLVDVVLVLLIIFMVVTPLLQRGYDAKVPPK--IQMT-TppPMTDQIVLRLTEDGYMFINREQYT-----ERDFLVKLDEVTKGREAKVVFFAADGNVPYERVARFMDMCNDHGAKNLGIVLED-
>tr|A0A1R3EVD1|A0A1R3EVD1_9VIBR Protein TolR OS=Vibrio sp. 10N.222.47.A9 GN=BH582_21460 PE=4 SV=1
--mAGYQPKKRKMTAEINVVPYIDVMLVLLIIFMVTSPFVTQGVDVELPKASTAQSAQDllgD-dNASfIIVEVNKDGElgLSVNNEEVQ-----RglsmEDIIVRVKAELSLKPNSPVAVGGDAATPYAEVVLLLDELSRAGVPKVGLLTDI-
>tr|A0A1R3FPD3|A0A1R3FPD3_9VIBR Protein TolR OS=Vibrio sp. 10N.261.45.E1 GN=BH584_24580 PE=4 SV=1
--mAGYQPKKRKMTAEINVVPYIDVMLVLLIIFMVTSPFVTQGVDVELPQASTAKSAQDllgD-dNASfIIVEVNKDGElgLSVNDEEVQ-----RglsmEDIIVRVKAELSLKPNSPVAVGGDAATPYAEVVLLLDELSRAGVPKVGLLTDI-
>tr|A0A0Q9YEY9|A0A0Q9YEY9_9COXI Biopolymer transport protein ExbD OS=Candidatus Berkiella cookevillensis GN=exbD PE=3 SV=1
--MRKKRANNHVTAEINIVPYIDLMLVLLVIFMVTAPLLQQGVSVDLPQASAEALPP-QDLEPIIVSVDKMGNYYLNIAD-NPTHtIDNNALTLRIAAEL---KrnpHRKVLVKGDQVVNYGKVVSAMVLVQRAGANGVGLITQD-
>tr|A0A1Q9G655|A0A1Q9G655_9GAMM Protein TolR OS=Photobacterium sp. 13-12 GN=BIT28_20955 PE=4 SV=1
--MAYQPKKRKMTAEINVVPYIDVMLVLLIIFMVTAPFVTQGVDVELPSTQTAKTAAElvgDEnSNApIIVEVDQDGNlgLSVDNGDML-----RglrlNDLLTRVRAELQLNPKSTVLVGGDSRAPYSYIIETLDALNQAGVGSVGLMTEP-
>tr|A0A1N6EQE9|A0A1N6EQE9_9GAMM Cell division and transport-associated protein TolR OS=Sulfurivirga caldicuralii GN=SAMN05443662_0718 PE=3 SV=1
--markrrgY---LRKAPLIAEINVVPYVDVTLVLLIIFMVTAPIVQQAVWVDLPATPKVKSARAaAKIEPFVITVTKEGLYRTSADPDRALAqqDL-ARLVAETVARAQVM-KQPVYIQGDRNAPYGKVVKLFVILRANGVDNVALLTQP-
>tr|A0A1M7Z2H0|A0A1M7Z2H0_9VIBR Biopolymer transport protein ExbD OS=Vibrio quintilis GN=exbD_2 PE=3 SV=1
--mTGYQPKKRRLTAEINVVPYIDVMLVLLIIFMVTSPFITQGVDVELPKTETAKPASElvgKDDGGfVIVEVTKEGSlgVSINNEPFK-----RglsiQDAVVLVKAELSLHPNAPVAVGGDAASPYSNIVHVLDELSKAGIPKVGLLTEI-
>tr|A0A1M5X8B1|A0A1M5X8B1_9VIBR Biopolymer transport protein ExbD OS=Vibrio aerogenes CECT 7868 GN=exbD_1 PE=3 SV=1
--mTGYQPKKRRLTAEINVVPYIDVMLVLLIIFMVTSPFITQGVDVELPKTETAKPASElvdKGDGSfVIIEVTKEGSlgVSINNEPFK-----RglsiQDAVVLVKAELSLHPNAPVAVGGDAASPYASIVHVLDELSKAGIPKVGLLTEI-
>tr|A0A1I5SYI7|A0A1I5SYI7_9GAMM Biopolymer transport protein TolR OS=Enterovibrio norvegicus DSM 15893 GN=SAMN03084138_03039 PE=4 SV=1
--MPYQSKRRKMTAEINVVPYIDVMLVLLIIFMVTAPFVTQGVDVDLPQTSTAKTAADlasDAdSGAfIIVEVDQNGGlgLSVNNGDME-----RglslQDMLVRVKAELELNPKSPVLVGGDGRVPYSEIILTLDALNQAGVSSVGLMTEP-
>tr|A0A1N6M7G1|A0A1N6M7G1_9VIBR Biopolymer transport protein ExbD OS=Vibrio sp. CECT 9026 GN=exbD_2 PE=3 SV=1
--mAGYQPKKRKMTAEINVVPYIDVMLVLLIIFMVTSPFITQGVDVELPKTETAKPASDlvgD-DGSfIIVEINKEGSlgVSINNEPFK-----RglslQDAIVLVKAELSLHPDSPVAVGGEATSPYAEIVHVLDELSKAGIPKVGLLTEI-
>tr|A0A1M5DYM9|A0A1M5DYM9_VIBGA Biopolymer transport protein TolR OS=Vibrio gazogenes DSM 21264 GN=SAMN02745781_03020 PE=3 SV=1
--mAGYQPKKRKITAEINVVPYIDVMLVLLIIFMVTSPFITQGVDVELPKTETAKPASDlvgD-DGSfIIVEITKEGSlgVSINNEPFK-----RglslQDAIVLVKAELSLHPDSPVAVGGEATSPYAEIVHVLDELSKAGIPKVGLLTDI-
>tr|A0A1R4LCR5|A0A1R4LCR5_VIBGA Biopolymer transport protein ExbD OS=Vibrio gazogenes GN=exbD_2 PE=4 SV=1
--mAGYQPKKRKITAEINVVPYIDVMLVLLIIFMVTSPFITQGVDVELPKTETAKPASDlvgD-DGSfIIVEITKEGSlgVSINNEPFK-----RglslQDAIVLVKAELSLHPDSPVAVGGEATSPYAEIVHVLDELSKAGIPKVGLLTDI-
>tr|A0A1Q7YNM7|A0A1Q7YNM7_9CHLR Biopolymer transporter ExbD OS=Chloroflexi bacterium 13_1_20CM_2_59_7 GN=AUG13_06745 PE=4 SV=1
--mgMAV-GGKGGQSADINVTPLIDVLLVLLIIFMVITPLTPKGLDALVPQPPPPNA--PknvAPDRTIVVQLIDRGAgqepaLKVNQED---T--TWENLQGRLTDIFKTRAEKVMFVKGDNNVPFADVAAVIDIAHAAGKERVGVTGGS-
>tr|A0A1F3T383|A0A1F3T383_9DELT Uncharacterized protein OS=Bdellovibrionales bacterium GWB1_55_8 GN=A2X94_06535 PE=3 SV=1
--mairtahasSDVPSESADIVAEINITPLTDIFLVLLIIFMVTSSVMSqLGVNVQLPEAGAAA---SstSESQPVLVTLLPDGKLAVNGAFTT-----IQGLEPALRQAFLKGTSRTVVLEGDRKAFLGFAVEVMDRARTAGARKFAIATAP-
>tr|A0A1E7P5K3|A0A1E7P5K3_CAMJU Biopolymer transporter ExbD OS=Campylobacter jejuni GN=A0L11_01560 PE=3 SV=1
--mikte---MAHKEEELSEINITPFIDIMLVLLIVFMAVTPLITSSIKIELPKSSQQA---EdKLKNPIILYLNTDNTLAINDDKLS-----LENLSSALDIKTKGNKEEIIYFHIDKSVKYEDIMQVMQKLKENGYGKIALSSKK-
>tr|A0A1E7NK28|A0A1E7NK28_CAMJU Biopolymer transporter ExbD OS=Campylobacter jejuni GN=AJY51_05825 PE=3 SV=1
--mikte---MAHKEEELSEINITPFIDIMLVLLIVFMTVTPLITSSIKIELPKSSQQA---EdKLKNPIILYLNTDNTLAINDDKLS-----LENLSSALDIKTKGNKEEIIYFHIDKSVKYEDIMQVMQKLKENGYGKIALSSKK-
>tr|A0A1F2K9U0|A0A1F2K9U0_9GAMM Protein TolR OS=Proteus sp. HMSC14B05 GN=HMPREF3129_09050 PE=3 SV=1
--maRG-RSSRRGVKSEINIVPLLDVLLVLLLIFMATAPIISQSVEVDLPQATETQTVSTs-DNPPVIVEVAGVGQYNIRVEQEVLELLPQEQIMAEAKRQLEKNPKAVFLIGGAKDVPYDEIIKALNMLRQAGVKSVGLMTQP-
>tr|A0A1Q3QY00|A0A1Q3QY00_9BACT Biopolymer transporter ExbD OS=Acidobacteriales bacterium 59-55 GN=BGO25_04905 PE=4 SV=1
--mgMSGGGNAGGSMSEMNVTPLIDVLLVLLIIFMVIVPVVPKGLETLVPQPPKTK---TqdqPNDRTIVVQVLSNGAgapsYKINETA---F--NKTEIEPKLAEIFATRSEKVMFVKGDKDLDYSKVAEVIDFGHQAGVDNIGLITPR-
>tr|A0A1S2U8J9|A0A1S2U8J9_CAMJU Biopolymer transporter ExbD OS=Campylobacter jejuni GN=AJY53_02520 PE=4 SV=1
--mikte---MARKEEELSEINITPFIDIMLVLLIVFMAVTPLITSSIKIELPKSSQQA---EdKLKNPIILYLNTDNTLAINDDKLS-----LENLSSALDIKTKGNKEEIIYFHIDKSVKYEDIMQVMQKLKENGYGKIALSSKK-
>tr|A0A1Q6WSP3|A0A1Q6WSP3_9BACT Uncharacterized protein OS=Gemmatimonadetes bacterium 13_2_20CM_70_9 GN=AUH07_01475 PE=4 SV=1
--MTSTGGGEGLSSDINVTPLIDVLLVLLIIFMITQPLSRKAFDVQVPPE--QATK-QksQPSSQIVLELRSDGSYAINGQPYP-----LNQLEQAFHQIYDVRPAKLLFIKAAPNRKYLDVMQAMDIAHGAGVQVIGFTPAE-
>tr|A0A1Q6WU03|A0A1Q6WU03_9BACT Uncharacterized protein OS=Gemmatimonadetes bacterium 13_2_20CM_69_8 GN=AUH12_06180 PE=4 SV=1
--maMGSTGGGEGLSADINVTPLIDVLLVLLIIFMITQPMSRKAFDVQVPPK--QQQK-TkeKPSSQIVLELKADGSYAINGQPYA-----ASQLEQAFHQIYDQRPAKLLFIKAAPNRKYLDVMEAMDAAHGAGVQVIGFTPSE-
>tr|A0A1Q6VZ65|A0A1Q6VZ65_9BACT Uncharacterized protein OS=Gemmatimonadetes bacterium 13_2_20CM_69_27 GN=AUH06_08245 PE=4 SV=1
--maMGSTGGGDGLSSDINVTPLIDVLLVLLIIFMITQPMSRKAFDVQVPPK--QQQK-AkeKPSSQIVLELKADGSYAINGQPYA-----LTQLDQAFHQVFDPRPAKLLFVKAAPNRKYGEVMQAMDIAHGAGVQVIGFTPTE-
>tr|A0A1Q7ABN8|A0A1Q7ABN8_9BACT Uncharacterized protein OS=Gemmatimonadetes bacterium 13_2_20CM_2_69_23 GN=AUI13_03710 PE=4 SV=1
--maMGSTGGGDGLSSDINVTPLIDVLLVLLIIFMITQPMSRKAFDVQVPPK--QQQK-AkeKPSSQIVLELKADGSYAINGQPYA-----LTQLDQAFHQVFDPRPAKLLFVKAAPNRKYGEVMQAMDIAHGAGVQVIGFTPTE-
>tr|A0A1Q7TZL3|A0A1Q7TZL3_9BACT Uncharacterized protein OS=Gemmatimonadetes bacterium 13_1_20CM_4_69_16 GN=AUG79_10245 PE=4 SV=1
--maMGSTGGGEGLSADINVTPLIDVLLVLLIIFMITQPMSRKAFDVQVPPK--QQQK-TkeKPSSQIVLELKADGSYAINGQPYA-----ASQLEQAFHQIYDQRPAKLLFIKAAPNRKYLDVMEAMDAAHGAGVQVIGFTPSE-
>tr|A0A1Q7R7H2|A0A1Q7R7H2_9BACT Uncharacterized protein OS=Gemmatimonadetes bacterium 13_1_20CM_69_28 GN=AUF60_03560 PE=4 SV=1
--maMGSTGGGDGLSSDINVTPLIDVLLVLLIIFMITQPMSRKAFDVQVPPK--QQQK-AkeKPSSQIVLELKADGSYAINGQPYA-----LTQLDQAFHQVFDPRPAKLLFVKAAPNRKYGEVMQAMDIAHGAGVQVIGFTPTE-
>tr|A0A1F7WNV6|A0A1F7WNV6_9BACT Uncharacterized protein OS=Candidatus Wallbacteria bacterium GWC2_49_35 GN=A2008_07650 PE=3 SV=1
--mSRRGRHGEDFIADINITPFTDVVLVLLIIFMVAAPYIPkNAMTLNLPESKESA---PigADEKKiHDIIVFSSTEVSLNEATMP-----VELLAKSVEAIISSGTAEIFTVSADASASYQEVITVLDVLKKQAVSEVYLKTEA-
>tr|A0A1T4VNB4|A0A1T4VNB4_9DELT Cell division and transport-associated protein TolR (TC 2.C.1.2.1) OS=Desulfovibrio bizertensis DSM 18034 GN=SAMN02745702_00595
MGF-NSGGQNSFIAEINVTPFVDVMLVLLIIFMVTAPMMTQGLEVDLPQTQTVQTLP-QGKDHMVLTISKDGELYLDEYKVP-----REQLAGHLERLVKKP-NKFLYLRADRAVPYGVVVEVMGQVKSVGIDRLGVVAEP-
>tr|A0A1S8BTC5|A0A1S8BTC5_LAWIN Protein TolR OS=Lawsonia intracellularis GN=BW722_03755 PE=3 SV=1
MGA-SLGGKSSFVSEINVTPFVDVMLVLLIIFMVTAPMMTEGLEVDLPQTRAVETLP-LESENLILTIRRDGNMYLDTYPVS-----MDELQEKLDLLVRSQ-NKELLLQADKEIPYGVVVEVMGRVREAGIDKLGMVATR-
>tr|A0A1Q8QG15|A0A1Q8QG15_9DELT Biopolymer transport protein ExbD/TolR OS=Desulfovibrio sp. DV GN=DVDV_2785 PE=3 SV=1
--m--QTGGKGRYLADVNVTPFVDVMLVLLIIFMVTAPMMTQGLEVDLPQTRAVSVLP-KENDSLVLTIKADSSIYLDKYQVD-----FADLEGQVKRLVTDQ-KKQLFLRADQSVAYGTVVKVMGIIKAAGVDKLGVVAED-
>tr|A0A1X7C4V1|A0A1X7C4V1_9DELT Cell division and transport-associated protein TolR OS=Desulfovibrio sp. K3S GN=SAMN06295933_0352 PE=4 SV=1
--mG-MSTNNRGMLAEINVTPFVDVMLVLLIIFMVTAPLMTQGVEVDLPQTRTVRSLP-QDNEHLVLSINDKGEIYLDEYKVE-----FNELQGHLEKLVKKQ-NKMLFLRADKSVPYGDVVRVMGEIKAAGIDRMGVVAEP-
>tr|A0A1T4WJW4|A0A1T4WJW4_9DELT Biopolymer transport protein TolR OS=Desulfovibrio gracilis DSM 16080 GN=SAMN02745704_01015 PE=3 SV=1
MGvL-SGGDNDGLLAEINVTPFVDVMLVLLIIFMVTAPMLTQGVDVELPQTKAVKNLP-QDQEHMVLSIDVDGSIFLDEYPVE-----LDQLESMLAKHVTEQ-KKELFLRADQAVSYGLVVRVMGEAKAAGIESLGVVAEE-
>tr|A0A1W1ZDN2|A0A1W1ZDN2_9DELT Cell division and transport-associated protein TolR OS=Desulfobacterium vacuolatum DSM 3385 GN=SAMN02746065_102215 PE=3 SV=1
--mqs---GFNRDELVSEINVTPFVDVMLVLLIIFMVAAPMMVQGVDVNLPRTAAVPLEE-K-IDHLVVSVRQDGQVYLNEQAVG-----VDYLTRKLELVLTDMGs-RDVYLKADKSVPYGRVVDIMARIKKAGVTNLGMVTLP-
>tr|A0A1W9N3G9|A0A1W9N3G9_9DELT Protein TolR OS=Desulfobacteraceae bacterium IS3 GN=BWK80_08175 PE=4 SV=1
--mam---GTNSDQLMSEINVTPFVDVMLVLLIIFMVSAPMMVQGLDVSLPKATSKQLPT-DNIEHLVITVDKDSKVFINETAIS-----TEELKIKLSKILENRPd-RTVYFKADKSVSYGTAVQILAEIRGAGVEKLGMITEP-
>tr|A0A1L3GQ37|A0A1L3GQ37_9DELT Protein TolR OS=Pelobacter sp. SFB93 GN=A7E78_09100 PE=3 SV=1
--mevGQRDGSSRSTLSQINVTPFVDVMLVLLIIFMVTAPMLEQGVEVNLPEVADSPGLE-ASKEPLIVTVTRSGALSIGQTKVE-----NVaKLMPVLKQILKTRKe-KEVFLEADRDVPYGKVVQVMAAIKGAGINKLGMVSQP-
>tr|A0A1G9MBR2|A0A1G9MBR2_9DELT Cell division and transport-associated protein TolR OS=Geoalkalibacter ferrihydriticus GN=SAMN05660860_01101 PE=3 SV=1
[truncated: 7,991,401 more chars]
